# Supplementary material for: The global distribution of Banana bunchy top virus reveals little evidence for frequent recent, human-mediated long distance dispersal events
Source: Virus Evol. 2015 Sep 10;1(1):vev009. doi: 10.1093/ve/vev009 (PMC5014477; doi:10.1093/ve/vev009)
Supplement: Supplementary Table S1 [file Supplementary_Dataset_2.zip]

Archive with 16 entries (16 files):
- datasets/CD_317.fas
- datasets/CSD_DNA_C.fas
- datasets/CSD_DNA_M.fas
- datasets/CSD_DNA_N.fas
- datasets/CSD_DNA_R.fas
- datasets/CSD_DNA_S.fas
- datasets/CSD_DNA_U3.fas
- datasets/FGD_123.fas
- datasets/RF_CD_BBTV.fas
- datasets/RF_CSD_DNA_C.fas
- datasets/RF_CSD_DNA_M.fas
- datasets/RF_CSD_DNA_N.fas
- datasets/RF_CSD_DNA_R.fas
- datasets/RF_CSD_DNA_S.fas
- datasets/RF_CSD_DNA_U3.fas
- datasets/RF_FGD_BBTV.fas
