# Supplementary material for: The global distribution of Banana bunchy top virus reveals little evidence for frequent recent, human-mediated long distance dispersal events
Source: Virus Evol. 2015 Sep 10;1(1):vev009. doi: 10.1093/ve/vev009 (PMC5014477; doi:10.1093/ve/vev009)
Supplement: Supplementary Table S1 [file Supplementary_Dataset_2.zip › datasets/CD_317.fas]

>10ph_PH
TATTACCCCCAGCGCTCGGGACGGGACAT-TTGCATCTATAAATAGACCT--CCCCCCCC
TCC-ACTACAA-GATCATCATCGTCGACAGAAATGGCGCGATATGTGGTATGCTGGATGT
TCACCATCAACAATCCCGCTTCGCTACCAGTGATGCGGGATGAGTTTAAATATATGGTAT
ATCAAGTGGAGAGGGGACAGGAGGGTACTCGTCATGTGCAAGGATACGTCGAGATGAAGA
GACGAAGTTCTCTGAAGCAGATGAGAGGCTTCTTCCCAGGCGCACACCTTGAGAAACGAA
AGGGGAGCCAGGAAGAAGCACGGGCTTACTGTATGAAGGAAGATACAAGAATCGAAGGTC
CCTTCGAGTTTGGTGCTTTTAAATTGTCATGTAATGATAATTTATTTGATGTCATACAGG
ATATGCGTGAAACGCATAAACGGCCTCTGGAATATTTATATGAGTGTCCGAATACCTTCG
ACAGAAGTAAGGATACATTATACAGAGTGCAAGCAGAGTTGAATAAAACGAAGGCGATGA
A----TAGCTGGAAGAC--ATCCTTCAATGC-ATGGACATCTGAAGTAGAAAATATTATG
GCGGAGCCATGTTATCGAAGGATTATTTGGGTCTACGGCCCAAATGGAGGCGAAGGAAAG
ACAACGTTTGCAAAACATTTAATGAAGACTAAGAATGCGTTTTATTCGCCAGGAGGAAAA
TCATTGGATATATGTAGATTGTATAATTATGAGGATATAGTTATATTTGATATTCCCAGA
TGCAAAGAGGAATATTTAAACTATGGCTTATTAGAAGAATTTAAAAATGGAATTATTCAA
AGCGGGAAATATGAACCCGTTTTGAAAATTGTAGAATATGTGGAAGTCATTGTAATGGCT
AACTTCCTTCCGAAGGAAGGAATCTTTTCTGAAGATCGAATAAAGCTAGTTGCTTGCTGA
ACACGCTATGACAAT--------CGTACGCTATGAC-AAACAGGGA--ACAGCAAAGAAT
C-GGGGGTTGATT-GTGCTATC-CTAACGATTAAGGGCCGCAGGCC-------CGTCA--
-AGATGGAC--------GAC---GCGATCATATGTCCCG-AGTTAGTGCGCCACGT-AAG
CGCT-GGGGCTTATnnnnnnnnnn------------------------------------
------------------------------------------------------------
------------------------------------------------------------
------------------------------------------------------------
------------------------------------------------------------
------------------------------------------------------------
------------------------------------------------------------
------------------------------------------------------------
------------------------------------------------------------
------------------------------------------------------------
------------------------------------------------------------
------------------------------------------------------------
------------------------------------------------------------
------------------------------------------------------------
------------------------------------------------------------
------------------------------------------------------------
------------------------------------------------------------
------------------------------------------------------------
------------------------------------------------------------
------------------------------------------------------------
------------------------------------------------------------
------------------------------------------------------------
------------------------------------------------------------
------------------------------------------------------------
------------------------------------------------------------
------------------------------------------------------------
------------------------------------------------------------
------------------------------------------------------------
------------------------------nnnnnTATTACCCCCAGCGCTCGGGAC-GG
GACAT------GGGCTA--A----------TGGAT-GAT-GGAT---TTAGGG-CCCAAC
GGGCCCGTTAA-GATGGGTTTT-GGGCTTCT-GGGCTAAATCCAGAAGACCAAAAACAGG
CGG----------------G-AACCGTCCT-AATTTC-------AAACATAGATTGCTTG
CCCTGCAAGCCATCTAGATGT-CTATATATACCAG-TGTCGATATAT-TGCCTA-----G
ATATCAA----ATGGCGAGGTTTCCGAAGAAATCGATCAAGAAGAGGCGGGTTGGCAGGA
GGAAGTATGGAAGCAAGGCGGCAACAAGCCACGACTACTCGTCGTTAGGA--TCAATATT
GGTTCCTGAAAACACCGTCAAGGTATTTCGGATTGAGCCTACTGATAAAACATTACCCAG
ATATTTTATCTGGAAAATGTTTATGCTGTTGGTGTGCAAGGTGAAGCCCGGAAGAATACT
TCACTGGGCTATGATTAAAAGTTCTTGGGAAATCAACCAGCCGACTACATGTCTGGAAGC
ACCAGGTTTATTTATAAAACCTGAACATAGCCATCTGGTTAAACTGGTATGCAGTGGGGA
ACTTGAAGCAGGAGTCGCAACAGGGACATCAGATGTTGAATGTCTTCTAAGGAAGACAAC
CGTGTTGAGGAAGAATGTAACAGAGGTGGATTACTTGTATTTGGCATTTTATTGTAGTGC
TGGAGTTAGTATTAACTACCAGAACAGAATTACATATCATGTAT---------------G
ATATGTTTATGTAAACATAAACCTATGAATGGAATAATGTCCAAATAACATACAACACGC
TATGACAAAAGGGGAAAAATGAAGAA------------------TCGGGGGTTG----AT
TGGTCTATCGTATCGCTTAAG-GGCCGCAGG-CC-----------------CGTTGAAAT
GATTCTTTATTCAACAAATATACATGATACGGATA---------GTTGAATATATAAACA
ACTATGTAT-----------AAATACAACAGAATGTTGAA-AAT-----AATTAATATAA
T----GAGAAG-GAAGGTATATTTGTGACGGATAAGGATGAGAAC------------CAC
CACTTTAGT-GGT-GGGTCATATGTCCCGAGTTAGTGCGCCACGTAA-GCGCT-GGGGCT
TATnnnnnnnnnn-----------------------------------------------
------------------------------------------------------------
------------------------------------------------------------
------------------------------------------------------------
------------------------------------------------------------
------------------------------------------------------------
------------------------------------------------------------
------------------------------------------------------------
------------------------------------------------------------
------------------------------------------------------------
------------------------------------------------------------
------------------------------------------------------------
------------------------------------------------------------
------------------------------------------------------------
------------------------------------------------------------
------------------------------------------------------------
------------------------------------------------------------
------------------------------------------------------------
------------------------------------------------------------
------------------------------------------------------------
------------------------------------------------------------
------------------------------------------------------------
-------------------------------------------------nnnnnnnnnn-
------------------------------------------------------------
------------------------------------------------------------
------------------------------------------------------------
------------------------------------------------------------
------------------------------------------------------------
------------------------------------------------------------
------------------------------------------------------------
------------------------------------------------------------
------------------------------------------------------------
------------------------------------------------------------
------------------------------------------------------------
------------------------------------------------------------
------------------------------------------------------------
------------------------------------------------------------
------------------------------------------------------------
------------------------------------------------------------
------------------------------------------------------------
------------------------------------------------------------
----------------------------------nnnnnnnnnn----------------
------------------------------------------------------------
------------------------------------------------------------
------------------------------------------------------------
------------------------------------------------------------
------------------------------------------------------------
------------------------------------------------------------
------------------------------------------------------------
------------------------------------------------------------
------------------------------------------------------------
------------------------------------------------------------
------------------------------------------------------------
------------------------------------------------------------
------------------------------------------------------------
------------------------------------------------------------
------------------------------------------------------------
------------------------------------------------------------
------------------------------------------------------------
------------------------------------------------------------
------------------------------------------------------------
------------------------------------------------------------
--------nnnnn
>11vn_VN
TATTACCCCCAGCGCTCGGGACGGGACAT-TTGCATCTATAAATAGACCT--CCCCCCCC
TCC-ACTACAA-GATCATCATCGTCGACAGAAATGGCGCGATATGTGGTATGCTGGATGT
TCACCATCAACAATCCCGCTTCACTACCAGTGATGCGGGAAGAGTTCAAATATATGGTAT
ATCAAGTGGAGAGGGGACAGGAGGGTACTCGTCATGTGCAGGGATACGTCGAGATGAAGA
GACGAAGTTCTCTGAAGCAGATGAGAGGCTTCTTCCCAGGCGCACACCTTGAGAAACGAA
AGGGAAGCCAAGAAGAAGCACGGGCATACTGTATGAAGGAAGACACAAGAATCGAAGGTC
TCTTCGAGTTTGGTGCATTTAAATTGTCATGTAATGATAATTTATTTGATGTCATACAGG
ATATGCGTGAAACGCACAAACGGCCTCTGGAGTATTTATATGAGTGTCCAAATACCTTCG
ATAGAAGTAAGGATACATTATACAGAGTTCAAGCAGAGTTGAATAAAACGAAGGCGATGA
A----TAGCTGGAAAAC--ATCCTTCAGTTC-GTGGACATCGGAAGTTGAAAATATTATG
GCGGAGCCATGTCACCGAAGGATAATTTGGGTCTATGGCCCAAATGGAGGAGAAGGAAAG
ACAACTTATGCAAAATATTTAATGAAGACGAAGAATGCGTTTTATTCGCCAGGAGGAAAA
TCATTGGATATATGTAGATTGGATAATTATGAGGAAATAGTTATATTTGATATTCCCAGA
TGCAAAGAGGAATATTTAAACTATGGTTTATTAGAAGAATTTAAAAATGGAATTATTCAA
AGCGGGAAATATGAACCCGTTTTGAAAATTGTAGAATATGTGGAAGTCATTGTAATGGCT
AACTTCCTTCCGAAGGAAGGAATCTTTTCAGAAGATCGAATAAAGCTAGTTGCTTGCTGA
ACACGCTATGACAAT--------CGTACGCTATGAC-AAAAGGGGA--AAAGCAAAGAAT
CGGGGGT-TGATT-GGGCTATC-CTAACGATTAAGGGCCGCAGGCC-------CGTCA--
-AGATGGAC--------GGT---TTGATCAGATGTCCCG-AGTTAGTGCGCCACGT-AAG
CGCT-GGGGCTTATnnnnnnnnnn------------------------------------
------------------------------------------------------------
------------------------------------------------------------
------------------------------------------------------------
------------------------------------------------------------
------------------------------------------------------------
------------------------------------------------------------
------------------------------------------------------------
------------------------------------------------------------
------------------------------------------------------------
------------------------------------------------------------
------------------------------------------------------------
------------------------------------------------------------
------------------------------------------------------------
------------------------------------------------------------
------------------------------------------------------------
------------------------------------------------------------
------------------------------------------------------------
------------------------------------------------------------
------------------------------------------------------------
------------------------------------------------------------
------------------------------------------------------------
------------------------------------------------------------
------------------------------------------------------------
------------------------------------------------------------
------------------------------------------------------------
------------------------------------------------------------
------------------------------------------------------------
------------------------------nnnnnTATTACCCCCAGCGCTCGGGAC-GG
GACAT------GGGCTA--A----------TGGAT-CAT-GGA----ATAAGGGCCCATC
GGGCCCGTTAA-GATGGGTTTT-GGGCTTAT-GGGCTTTATCCAGAAGACCAAAAACAGG
CGG----------------G-AACCGTCCC-AATTTC-------AAATTTAGATAGCTTG
CCCCGCAAGCAAACTAAAAGT-CTATATATACCAG-TGTAGAACTAT-TGTTCA-----G
AGAACAA----ATGGCGAGGTTTCCGAAGAAATCGATCAAGAAGAGGCGGGTTGGGCGAC
GGAAGTATGGAAGCAAGGCGGCAACCAGTCACGACTACTCGTCGTTAGGT--TCAATATT
GGTTCCTGAAAACACCGTCAAGGTATTTCGGATTGAGCCTACTGATAAAACATTACCCAG
ATATTTTATCTGGAAAATGTTTATGCTTTTGGTGTGCAAGGTGAAGCCCGGAAGAATACT
TCACTGGGCTATGATTAAAAGTTCATGGGAAATCAACCAGCCGACTACATGTCTGGAAGC
ACCAGGTTTATTTATAAAACCTGAACATAGCCATCTGGTGAAACTGGTATGCAGTGGGGA
ACTTGAAGCCGGAGTCGCAACAGGGACATCAGATGTTGAATGTCTTCTAAGGAAGACAAC
CGTGTTGAGGAAGAATGTAACAGAGGTGGATTACTTGTATTTGGCATTTTATTGTAGTGC
TGGAGTTAGTATTAACTACCAGAACAGAATTACATATCATGTAT---------------G
ATATGTTTATGTAAACATAAACCTTTGTATGGAATAATGACCAAATAACATACAAGACGC
TATGAAATACAACACGCTATGACAAACAGGGAAAAATGAAGAA-TCGGGGGTTG----AT
TGGTCTATCGTATCGCTTAAG-GGCCGCAGG-CC-----------------CGTTGAAAT
GATTCTTTATAAAACAAATATACATGATACGGATT---------GTTGAAAATATTATCA
ACGATTTAT-----------AAATACAACATAATGTTGTATACT-----AATTAAAAAAA
T----GAGAAG-AAAAGAATATTTGTGAAGGATAAGCATCAGAAC------------CAC
CACTTTAGT-GGT-GGGTCATATGTCCCGAGTTAGTGCGCCACGTAA-GCGCT-GGGGCT
TATnnnnnnnnnn-----------------------------------------------
------------------------------------------------------------
------------------------------------------------------------
------------------------------------------------------------
------------------------------------------------------------
------------------------------------------------------------
------------------------------------------------------------
------------------------------------------------------------
------------------------------------------------------------
------------------------------------------------------------
------------------------------------------------------------
------------------------------------------------------------
------------------------------------------------------------
------------------------------------------------------------
------------------------------------------------------------
------------------------------------------------------------
------------------------------------------------------------
------------------------------------------------------------
------------------------------------------------------------
------------------------------------------------------------
------------------------------------------------------------
------------------------------------------------------------
-------------------------------------------------nnnnnnnnnn-
------------------------------------------------------------
------------------------------------------------------------
------------------------------------------------------------
------------------------------------------------------------
------------------------------------------------------------
------------------------------------------------------------
------------------------------------------------------------
------------------------------------------------------------
------------------------------------------------------------
------------------------------------------------------------
------------------------------------------------------------
------------------------------------------------------------
------------------------------------------------------------
------------------------------------------------------------
------------------------------------------------------------
------------------------------------------------------------
------------------------------------------------------------
------------------------------------------------------------
----------------------------------nnnnnnnnnn----------------
------------------------------------------------------------
------------------------------------------------------------
------------------------------------------------------------
------------------------------------------------------------
------------------------------------------------------------
------------------------------------------------------------
------------------------------------------------------------
------------------------------------------------------------
------------------------------------------------------------
------------------------------------------------------------
------------------------------------------------------------
------------------------------------------------------------
------------------------------------------------------------
------------------------------------------------------------
------------------------------------------------------------
------------------------------------------------------------
------------------------------------------------------------
------------------------------------------------------------
------------------------------------------------------------
------------------------------------------------------------
--------nnnnn
>12vn_VN
TATTACCCCCAGCGCTCGGGACGGGACAT-TTGCATCTATAAATAGACCT--CCCCCCTC
TCC-AATACAA-GATCATCATCGTCGACAGAAATGGCGCGATATGTGGTATGCTGGATGT
TCACCATCAACAATCCCGCTTCACTACCAGTGATGCGGGATGAGTTCAAATATATGGTAT
ATCAAGTGGAGAGGGGACAGGAGGGTACTCGTCATGTGCAGGGATACGTCGAGATGAAGA
GACGAAGTTCTCTGAAGCAGATGAGAGGCTTCTTCCCAGGCGCACACCTTGAGAAACGAA
AGGGAAGCCAAGAAGAAGCACGGGCATACTGTATGAAGGAAGACACAAGAATCGAAGGTC
CCTTCGAGTTTGGTGCCTTTAAATTGTCATGTAATGATAATTTATTTGATGTCATACAGG
ATATGCGTGAAACGCACAAACGGCCTCTGGAGTATTTATATGAGTGTCCAAATACCTTCG
ATAGAAGTAAGGATACATTATACAGAGTTCAAGCAGAGTTGAATAAAACGAAGGCGATGA
A----TAGCTGGAAAAC--ATCCTTCAGTAC-TTGGACATCGGAAGTTGAAAATATTATG
GCGGAGCCATGTCATCGAAGGATAATTTGGGTCTATGGCCCAAATGGAGGAGAAGGAAAG
ACAACTTATGCAAAATATTTAATGAAGACGAAGAATGCGTTTTATTCTCCAGGAGGAAAA
TCATTGGATATATGTAGATTGTATAATTACGAGGAAATAGTTATATTTGATATTCCCAGA
TGCAAAGAGGAATATTTAAACTATGGTTTACTAGAAGAATTTAAAAATGGAATTATTCAA
AGCGGGAAATATGAACCCGTTTTGAAAATTGTAGAATATGTCGAAGTCATTGTAATGGCT
AACTTCCTTCCGAAGGAAGGAATCTTTTCAGAAGATCGAATAAAGCTAGTTGCTTGCTGA
ACACGCTATGACAAT--------CGTACGCTATGAC-AAAAGGGGA--AAAGCAAAGATT
CGGGGGT-TGATT-GGCCTATC-CTAACGATTAAGGGCCGCAGGCC-------CGTCA--
-AGATGGAC--------GGC---TTGATCAGATGTCCCG-AGTTAGTGCGCCACGT-AAG
CGCT-GGGGCTTATnnnnnnnnnn------------------------------------
------------------------------------------------------------
------------------------------------------------------------
------------------------------------------------------------
------------------------------------------------------------
------------------------------------------------------------
------------------------------------------------------------
------------------------------------------------------------
------------------------------------------------------------
------------------------------------------------------------
------------------------------------------------------------
------------------------------------------------------------
------------------------------------------------------------
------------------------------------------------------------
------------------------------------------------------------
------------------------------------------------------------
------------------------------------------------------------
------------------------------------------------------------
------------------------------------------------------------
------------------------------------------------------------
------------------------------------------------------------
------------------------------------------------------------
------------------------------------------------------------
------------------------------------------------------------
------------------------------------------------------------
------------------------------------------------------------
------------------------------------------------------------
------------------------------------------------------------
------------------------------nnnnnTATTACCCCCAGCGCTCGGGAC-GG
GACAT------GGGCTA--A----------TGGAT-CAT-GGA----ATAAGGGCCCATC
GGGCCCGTTAA-GATGGGTTTT-GGGCTTAT-GGGCTTTATCCAGAAGACCAAAAACAGG
CGG----------------G-AATCGTCCC-AATTTC-------AAATTTAGATAGCTTG
CCCCGCAAGCAAACTAAAAGT-CTATATATACCAG-TGTAGACATAT-TGTTCA-----G
AGAACAA----ATGGCGAGGTTTCCGAAGAAATCGATCAAGAAGAGGCGGGTTGGGCGAC
GGAAGTATGGAAGCAAGGCGGCAACCAGTCACGACTACTCGTCGTTAGGT--TCAATATT
GGTTCCTGAAAACACCGTCAAGGTATTTCGGATTGAGCCTACTGATAAAACATTACCCAG
ATATTTTATCTGGAAAATGTTTATGCTTTTGGTGTGCAAGGTGAAGCCCGGAAGAATACT
TCACTGGGCTATGATTAAAAGTTCATGGGAAATCAACCAGCCGACTACATGTCTGGAAGC
ACCAGGTTTATTTATAAAACCTGAACATAGCCATCTGGTGAAACTGGTATGCAGTGGGGA
ACTTGAAGCAGGAGTCGCAACAGGGACATCAGATGTTGAATGTCTTCTAAGGAAGACAAC
CGTGTTGAGGAAGAATGTAACAGAGGTGGATTACTTGTATTTGGCATTTTATTGTAGTGC
TGGAGTTAGTATTAACTACCAGAACAGAATTACATATCATGTAT---------------G
ATATGTTTATGTAAACATAAACCTTTGTATGGAATAATGACCAAATAACATACAGGACGC
TATGAAATACAACACGCTATGACAAACAGGGAAAAATGAAGAA-TCGGGGGTTG----AT
TGGTCTATCGTATCGCTTAAG-GGCCGCAGG-CC-----------------CGTTGAAAT
GATTCTTAATAAAACAAATATACATGATACGGATA---------GTTGAATATATAAACA
ACGATGTAT-----------AAATACAACAGAATGTTGTATACT-----AATTAAAATAA
T----GAGAAG-AAAAGAATATTTGTGAAGGATAAGCATCAGAAC------------CAC
CACTTTAGT-GGT-GGGTCATATGTCCCGAGTTAGTGCGCCACGTAA-GCGCT-GGGGCT
TATnnnnnnnnnn-----------------------------------------------
------------------------------------------------------------
------------------------------------------------------------
------------------------------------------------------------
------------------------------------------------------------
------------------------------------------------------------
------------------------------------------------------------
------------------------------------------------------------
------------------------------------------------------------
------------------------------------------------------------
------------------------------------------------------------
------------------------------------------------------------
------------------------------------------------------------
------------------------------------------------------------
------------------------------------------------------------
------------------------------------------------------------
------------------------------------------------------------
------------------------------------------------------------
------------------------------------------------------------
------------------------------------------------------------
------------------------------------------------------------
------------------------------------------------------------
-------------------------------------------------nnnnnnnnnn-
------------------------------------------------------------
------------------------------------------------------------
------------------------------------------------------------
------------------------------------------------------------
------------------------------------------------------------
------------------------------------------------------------
------------------------------------------------------------
------------------------------------------------------------
------------------------------------------------------------
------------------------------------------------------------
------------------------------------------------------------
------------------------------------------------------------
------------------------------------------------------------
------------------------------------------------------------
------------------------------------------------------------
------------------------------------------------------------
------------------------------------------------------------
------------------------------------------------------------
----------------------------------nnnnnnnnnn----------------
------------------------------------------------------------
------------------------------------------------------------
------------------------------------------------------------
------------------------------------------------------------
------------------------------------------------------------
------------------------------------------------------------
------------------------------------------------------------
------------------------------------------------------------
------------------------------------------------------------
------------------------------------------------------------
------------------------------------------------------------
------------------------------------------------------------
------------------------------------------------------------
------------------------------------------------------------
------------------------------------------------------------
------------------------------------------------------------
------------------------------------------------------------
------------------------------------------------------------
------------------------------------------------------------
------------------------------------------------------------
--------nnnnn
>13ph_PH
TATTACCCCCAGCGCTCGGGACGGGACAT-TTGCATCTATAAATAGACCT--CCCCCCCC
TCC-ACTACAA-GATCATCATCGTCGACAGAAATGGCGCGATATGTGGTATGCTGGATGT
TCACCATCAACAATCCCGCTTCGCTACCAGTGATGCGGGATGAGTTTAAATATATGGTAT
ATCAAGTGGAGAGGGGACAGGAGGGTACTCGTCATGTGCAAGGATACGTCGAGATGAAGA
GACGAAGTTCTCTGAAGCAGATGAGAGGCTTCTTCCCAGGCGCACACCTTGAGAAACGAA
AGGGGAGCCAGGAAGAAGCACGGGCTTACTGTATGAAGGAAGATACAAGAATCGAAGGTC
CCTTCGAGTTTGGTGCTTTTAAATTGTCATGTAATGATAATTTATTTGATGTCATACAGG
ATATGCGTGAAACGCATAAACGGCCTCTGGAATATTTATATGAGTGTCCGAATACCTTCG
ACAGAAGTAAGGATACATTATACAGAGTGCAAGCAGAGTTGAATAAAACGAAGGCGATGA
A----TAGCTGGAAGAC--ATCCTTCAATGC-ATGGACATCTGAAGTAGAAAATATTATG
GCGGAGCCATGTTATCGAAGGATTATTTGGGTCTACGGACCAAATGGAGGCGAAGGAAAG
ACAACGTTTGCAAAACATTTAATGAAGACTAAGAATGCGTTTTATTCGCCAGGAGGAAAA
TCATTGGATATATGTAGATTGTATAATTATGAGGATATAGTTATATTTGATATTCCCAGA
TGCAAAGAGGAATATTTAAACTATGGCTTATTAGAAGAATTTAAAAATGGAATTATTCAA
AGCGGGAAATATGAACCCGTTTTGAAAATTGTAGAATATGTGGAAGTCATTGTAATGGCT
AACTTCCTTCCGAAGGAAGGAATCTTTTCTGAAGATCGAATAAAGCTAGTTGCTTGCTGA
ACACGCTATGACAAT--------CGTACGCTATGAC-AAACAGGGA--ACAGCAAAGAAT
C-GGGGGTTGATT-GTGCTATC-CTAACGATTAAGGGCCGCAGGCC-------CGTCA--
-AGATGGAC--------GAC---GCGATCATATGTCCCG-AGTTAGTGCGCCACGT-AAG
CGCT-GGGGCTTATnnnnnnnnnn------------------------------------
------------------------------------------------------------
------------------------------------------------------------
------------------------------------------------------------
------------------------------------------------------------
------------------------------------------------------------
------------------------------------------------------------
------------------------------------------------------------
------------------------------------------------------------
------------------------------------------------------------
------------------------------------------------------------
------------------------------------------------------------
------------------------------------------------------------
------------------------------------------------------------
------------------------------------------------------------
------------------------------------------------------------
------------------------------------------------------------
------------------------------------------------------------
------------------------------------------------------------
------------------------------------------------------------
------------------------------------------------------------
------------------------------------------------------------
------------------------------------------------------------
------------------------------------------------------------
------------------------------------------------------------
------------------------------------------------------------
------------------------------------------------------------
------------------------------------------------------------
------------------------------nnnnnTATTACCCCCAGCGCTCGGGAC-GG
GACAT------GGGCTA--A----------TGGAT-GAT-GGAT---TTAGGG-CCCAAC
GGGCCCGTTAA-GATGGGTTTT-GGGCTTCT-GGGCTAAATCCAGAAGACCAAAAACAGG
CGG----------------G-AACCGTCCT-AATTTC-------AAACATAGATTGCTTG
CCCTGCAAGCCATCTAGATGT-CTATATATACCAG-TGTCGATATAT-TGCCTA-----G
ATATCAA----ATGGCGAGGTTTCCGAAGAAATCGATCAAGAAGAGGCGGGTTGGCAGGA
GGAAGTATGGAAGCAAGGCGGCAACAAGCCACGACTACTCGTCGTTAGGA--TCAATATT
GGTTCCTGAAAACACCGTCAAGGTATTTCGGATTGAGCCTACTGATAAAACATTACCCAG
ATATTTTATCTGGAAAATGTTTATGCTGTTGGTGTGCAAGGTGAAGCCCGGAAGAATACT
TCACTGGGCTATGATTAAAAGTTCTTGGGAAATCAACCAGCCGACTACATGTCTGGAAGC
ACCAGGTTTATTTATAAAACCTGAACATAGCCATCTGGTTAAACTGGTATGCAGTGGGGA
ACTTGAAGCAGGAGTCGCAACAGGGACATCAGATGTTGAATGTCTTCTAAGGAAGACAAC
CGTGTTGAGGAAGAATGTAACAGAGGTGGATTACTTGTATTTGGCATTTTATTGTAGTGC
TGGAGTTAGTATTAACTACCAGAACAGAATTACATATCATGTAT---------------G
ATATGTTTATGTAAACATAAACCTATGAATGGAATAATGTCCAAATAACATACAACACGC
TATGACAAAAGGGGAAAAATGAAGAA------------------TCGGGGGTTG----AT
TGGTCTATCGTATCGCTTAAG-GGCCGCAGG-CC-----------------CGTTGAAAT
GATTCTTTATTCAACAAATATACATGATACGGATA---------GTTGAATATATAAACA
ACTATGTAT-----------AAATACAACAGAATGTTGAA-AAT-----AATTAATATAA
T----GAGAAG-GAAGGTATATTTGTGACGGATAAGGATGAGAAC------------CAC
CACTTTAGT-GGT-GGGTCATATGTCCCGAGTTAGTGCGCCACGTAA-GCGCT-GGGGCT
TATnnnnnnnnnn-----------------------------------------------
------------------------------------------------------------
------------------------------------------------------------
------------------------------------------------------------
------------------------------------------------------------
------------------------------------------------------------
------------------------------------------------------------
------------------------------------------------------------
------------------------------------------------------------
------------------------------------------------------------
------------------------------------------------------------
------------------------------------------------------------
------------------------------------------------------------
------------------------------------------------------------
------------------------------------------------------------
------------------------------------------------------------
------------------------------------------------------------
------------------------------------------------------------
------------------------------------------------------------
------------------------------------------------------------
------------------------------------------------------------
------------------------------------------------------------
-------------------------------------------------nnnnnnnnnn-
------------------------------------------------------------
------------------------------------------------------------
------------------------------------------------------------
------------------------------------------------------------
------------------------------------------------------------
------------------------------------------------------------
------------------------------------------------------------
------------------------------------------------------------
------------------------------------------------------------
------------------------------------------------------------
------------------------------------------------------------
------------------------------------------------------------
------------------------------------------------------------
------------------------------------------------------------
------------------------------------------------------------
------------------------------------------------------------
------------------------------------------------------------
------------------------------------------------------------
----------------------------------nnnnnnnnnn----------------
------------------------------------------------------------
------------------------------------------------------------
------------------------------------------------------------
------------------------------------------------------------
------------------------------------------------------------
------------------------------------------------------------
------------------------------------------------------------
------------------------------------------------------------
------------------------------------------------------------
------------------------------------------------------------
------------------------------------------------------------
------------------------------------------------------------
------------------------------------------------------------
------------------------------------------------------------
------------------------------------------------------------
------------------------------------------------------------
------------------------------------------------------------
------------------------------------------------------------
------------------------------------------------------------
------------------------------------------------------------
--------nnnnn
>1429A_AU
------------------------------------------------------------
------------------------------------------------------------
------------------------------------------------------------
------------------------------------------------------------
------------------------------------------------------------
------------------------------------------------------------
------------------------------------------------------------
------------------------------------------------------------
------------------------------------------------------------
------------------------------------------------------------
------------------------------------------------------------
------------------------------------------------------------
------------------------------------------------------------
------------------------------------------------------------
------------------------------------------------------------
------------------------------------------------------------
------------------------------------------------------------
------------------------------------------------------------
------------------------------------------------------------
--------------nnnnnnnnnn------------------------------------
------------------------------------------------------------
------------------------------------------------------------
------------------------------------------------------------
------------------------------------------------------------
------------------------------------------------------------
------------------------------------------------------------
------------------------------------------------------------
------------------------------------------------------------
------------------------------------------------------------
------------------------------------------------------------
------------------------------------------------------------
------------------------------------------------------------
------------------------------------------------------------
------------------------------------------------------------
------------------------------------------------------------
------------------------------------------------------------
------------------------------------------------------------
------------------------------------------------------------
------------------------------------------------------------
------------------------------------------------------------
------------------------------------------------------------
------------------------------------------------------------
------------------------------------------------------------
------------------------------------------------------------
------------------------------------------------------------
------------------------------------------------------------
------------------------------------------------------------
------------------------------nnnnnTATTACCCCCAGCGCTCGGGAC-GG
GACAT------GGGCTA--A----------TGGATGTGT-GGAT---ATAGGG-CCCAAA
GGGCCCGTTTA-GATGGGTTTT-GGGCTTAT-GGGCTTTATCCAGAAGACCAAAAACAGG
CGG----------------GAAACCGTCCC-AAATTC-------AAACTTCGATTGCTTG
CCCCGCAAGCCATC-AGAAGT-CTATAAATACCAG-GGTCGAGATAGATGTTCA-----G
ACAACAA----ATGGCTAGGTATCCGAAGAAATCAATCAAGAAGAGGCGGGTTGGGCGCC
GGAAGTATGGCAGCAAGGCGGCAACCAGTCACGACTACTCGTCGTTAGGA--TCAATATT
GGTTCCTGAAAATACCGTCAAGGTATTTCGGATTGAGCCTACTGATAAAACATTACCCAG
ATATTTTATCTGGAAAATGTTTATGCTTCTTGTGTGCAAGGTGAAGCCCGGAAGAATACT
TCACTGGGCTATGATTAAGAGTTCTTGGGAAATCAACCAGCCGACAACCTGTCTTGAAGC
ACCAGGTTTATTTATTAAACCTGAACATAGCCATCTGGTTAAACTGGTATGTAGTGGGGA
ACTTGAAGCAGGAGTCGCAACAGGGACATCAGATGTCGAATGTCTTCTGAGGAAGACAAC
CGTGTTGAGGAAGAATGTAACGGAGGTCGATTATTTATATTTGGCATTCTATTGTAGTTC
TGGAGTAAGTATAAACTACCAGAACAGAATTACATATCATGTTT---------------G
ATATGTTTATGTAAACATAAACTATTGTATGGAATGAAATCCAAATAACATACAACACGC
TATGAAATACAAGACGCTATGAC-AA------------ATGTA-CGAGTATCTG----AT
TAG-GTATCCTAACGATCTAG-GGCCGAAGG--C---CCGTGAGCAATATGCGTCGAAAT
AA-TGTTTAACAAACAAATATACATGATACGGATA---------GTTGAATCCATAAACA
ACGAGGTAT----------ACAATACAACAATCTGTTGTA-AAG-----AAATAAAAAAT
T----AAGAAGAGAGAGTATATTTGTGTCGGATAAGCATGGCAAC------------CAC
CACTTTAGT-GGT-GGGCCAGATGTCCCGAGTTAGTGCGCCACGTAA-GCGCT-GGGGAC
TATnnnnnTATTACCCCCA-GCGCTCGGGACGGGACATCACGTGCTTC------------
-----------AACAAATGCACGTGACTGATATAAGGGACATAACGGGTTCAGA-TAACG
GTATCTTTGGTTTAGAATATAACGTCACGTGTGAAAG-CGAA-AGGCACGTGACTAAGTC
AAATGTATTGAATAAACATTTGACGTCCGGTAGCTTCCG-AAGGAAGT-TTGGATTGCTT
CGT-GGCGAAGCAAATTATTTATATA-TTGCCTAGG-CTTGCGG--CCTATAAATAGG-A
CCCTGCTA-----AATGGCATTAACAACAGAGCGGGTTAAACTATTCTTCGAATGGTTTT
TGTTTTTTGGAGCAATATTTATTGCGATTACAATATTATATATATTGTTGGTTTTGCTCT
TTGAGGTACCGAAGTATATTAAGCAGCTCGTGAGGTATTTGGTAGAATACCTGACCAGAA
GACGTGTATGGATGCAGAGAACGCAGTTATCGGAGGCAACTGGAGACGTAGAGTTCGGCA
GAGGTATTGTGGAAGACAGACGGGATCAACAACCGGCTGTCATACCACAGGCATCTCAGG
TTAACCCTTC---TCAACAAATTAGAAGGGATGATCAAGGAAGACGAGGAAACGTCGGAC
CTATGTTTT-AATACACG-GTATTGTAATATATGA-AATATAAATGGGTATTG-------
--ATGT--------------AT-AA-GGTCATACATACTATA------TGTATGATAATG
---AAACATATT-GTAATATGTGAATTGT-------------------------------
---------AAACGA-------------------------------GTGTTGAATGT---
------------ATACAACATACAACACAC---------------------TATGAAATA
CAAGACGCTAT------------------------------GACAAATGTACGGGTATCT
GATTAGG-TATACTAACGA--------ACTAGGGCCG-AAGGCCCGT-GAGCAATAT---
GCGTCGAAAT-AATGTTT-----AACAAA-CAAATATACA-----TGATACGGATAGTTG
AATCTATAAACAACTAGGTATAC-AATACAACAATCTGTTGT-AAAGAAAT--AAAAAAT
AAGAAGAGAGA-GTATATTT---------GTGTCGG------------------------
----------ATAAGCATGGCAACCACCACTTTA--------------------GTGGT-
GGGCCAGATGTCCCGAGTTAGTGCG-CCACGTAA-GCGCTGGGGACTATnnnnnTATTAC
CCCCAGCGCTCGGGACGGGACATCACGTG-CAACTA-ACAGACGCACGTGAGAATGCAGT
A---GCTTGC----AGCGAAAGATAGACGTCAACATCAATAAAGAAGAAGGAATATTCTT
TGCTTCGGCACGAAGCAAA--GGGTTTAGATATTTGTTCGAGATGCGAAA-------ATG
GAG--------GCTATTTAAACCTG---------ATGGTTTTGTGATTTCCGAAAT----
CACTCGTCGGAAGAGAAATGGAGTTCTGGGAATCGTCTGCCATGCCTGACGATGTCAAGA
GAGAGATTAAGGAAATATATTGGGAAGATCGGAAGAAACTTCTGTTCTGTCAGAAGTTGA
AGAGCTATGTCAGAAGGATTCTTGTATATGGAGATCAAGAGGATGCCCTTGCCGGAGTGA
AGGATATGAAGACTTCTATTATTCGCTATAGCGAATACTTGAAGAAACCATGTGTGGTAA
TTTGTTGTGTTAGCAATAAATCAATTGTGTATAGGTTAAACAGCATGGTGTTCTTTTATC
ATGAATACCTTGAAGAACTAGGTGGTGATTACTCAGTATATCAAGATCTCTATTGTGATG
AGGTACTCTCTTCTTCATCGACAGAGGAAGAAGATGTAGGAG-TAATATA--------TA
GGAATGTTATCATGGCATCGACACAAGAGAAGTTCTCTTGGAGTGATTGTCAGAAGATAG
TTATATCAGACTATGATGTAACATTACTCTAATGTAATATCCATTATCAT-CAATAAAAT
-AATGGAATG--TTGATTATGTATT-TATCATAAATAC--AT-AATGGTATACGTATAGC
A---------TAAAATA-CA-TTAACC-----AACATACAACACACTAT-----------
-AAAATACAACACACTATAA----CAAAT---GTACGGGTATCTGATT-GTTTATATTAA
CCCCTTAAGGGCCGAAGGCCCGTTTAAATATGTGTT-GGACGAAGCCCA-AGCACAAAAA
AGTAAGCGGAACAATGGAATAATATGAGCTGGC-AACGTA------GGGTC-CATGTCCC
GAGTTAGTGCGCCACGTAAGC-GCTGGGGACTATnnnnnTATTACCCCCCGTGCTCGGGA
CGGGACATGACGTCAGCAAGGACTATAATGGGCTTTTTAT------TAGCCCATTTA-TT
GAATT-GGG-CCGGGTTTT-GTCATTTTACAAAAGCCCGGTCCAGGATAAGTATAATGTC
ACGTGCC--GAA-TAAA-AGGTTGCTTCGCCACGAAGTAACCTAATTTGAGGTTGCGTAT
TCAATACGCTACCGAATATCTATTAATATGTGAG-TCTCTGCCG--AAAAAAAA-TCAGA
-GCGAAAGC--GAAGCAGAAGCGATGGATTGGGCGGAATCACAATTCAAGACCTGTACTC
ATGGATGCGATTGGAAGAAGATATCATCGGATTCAGCCGATAATCGACAATATGTACCAT
GCGTCGATTCTGGAGCTGGAAGAAAGTCGCCTCGCAAGGTACTTCTTAGATCTATTGAAG
CTGTGTTTAACGG------AAGCTTCAGCGGAAATAATAGGAATGTTCGTGGATTTCTCT
ACGTATCGATCAGAGACGATGACGGAGAAATGCGTCCAGTACTCATAGTACCATTCGGAG
GATATGGATATC------------ATTATTTCGAAGGGAAGGGGAAAGTTGAATGTGATA
TATCATC-----AGATTATGTTGCGCCAGGAATAGATTGGAGCAGAGACATGGAAGTTAG
TATTAGTAACAGCAACAACTGTAATGAATTATGTGATCTGAAGTGTTATGTTGTTTGTTC
GTTAAGAATCAAGGAATAAAAGTTGTGCTGTAATGTTAATTAATA-AAACGTATATTTGG
GA-AATTG---------ATAGTTGTATAAA---ACATACAACACACTAT-----------
-GAAATACAAGA-CGCTATGACAAATGTACGGGTATCTGAATGAGTTTTAGT------AT
CGCTTAAG-----------------GGCCGCAGGCCCGTTGAA--AAATAATAATCGAAT
TATAAACGTTAG------------ATA-----ATAATCAGAGATAGGTGATC-AGATAAT
ATAAACATAAACGAAGTA---------TATGCCGGTAC-AATAA-TAAAATAAGTAATAA
CAAAA--AAAAAATATGTATACTAATCTCTGATTG-----------GTTCAGGAGAAAGG
CCCACCAACTAAAAGGTGGGGGA---GAATGTCCCGA---------TGACGTAAGCACGG
GGGACTATnnnnn
>1429B_AU
TATTACCCCCAGCGCTCGGGACGGGACAT-TTGCATCTATAAATAGACCT--CCCCCCTC
TCC-ATTACAA-GATCATCATCGACGACAG-AATGGCGCGATATGTGGTATGCTGGATGT
TCACCATCAACAATCCCACAACACTACCAGTGATGAGGGATGAGATAAAATATATGGTAT
ATCAAGTGGAGAGGGGACAGGAGGGTACTCGTCATGTGCAAGGTTATGTCGAGATGAAGA
GACGAAGCTCTCTGAAGCAGATGAGAGGCTTCTTCCCAGGCGCACACCTTGAGAAACGAA
AGGGGAGCCAAGAAGAAGCGCGGTCATACTGTATGAAGGAAGATACAAGAATCGAAGGTC
CCTTCGAGTTTGGTTCATTTAAATTGTCATGTAATGATAATTTATTTGATGTCATACAGG
ATATGCGTGAAACGCACAAAAGGCCTTTGGAGTATTTATATGATTGTCCTAACACCTTCG
ATAGAAGTAAGGATACATTATACAGAGTACAAGCAGAGATGAATAAAACGAAGGCGATGA
A----TAGCTGGAGAAC--TTCTTTCAGTGC-TTGGACATCAGAGGTGGAGAATATCATG
GCGCAGCCATGTCATCGGAGAATAATTTGGGTCTATGGCCCAAATGGAGGAGAAGGAAAG
ACAACGTATGCAAAACATCTAATGAAGACGAGAAATGCGTTTTATTCTCCAGGAGGAAAA
TCATTGGATATATGTAGACTGTATAATTACGAGGATATTGTTATATTTGATATTCCAAGA
TGCAAAGAGGATTATTTAAATTATGGGTTATTAGAGGAATTTAAGAATGGAATAATTCAA
AGCGGGAAATATGAACCCGTTTTGAAGATAGTAGAATATGTCGAAGTCATTGTAATGGCT
AACTTCCTTCCGAAGGAAGGAATCTTTTCTGAAGATCGAATAAAGTTGGTTTCTTGCTGA
ACAAGTAATGACTTTACAG----CGCACGCTCCGAC-AAAAGCACACTATGACAAAAGTA
CGGGTATCTGATT-GGGTTATC-TTAACGATCTAGGGCCGTAGGCC-------CGTGA--
GCAATGAAC--------GGC---GAGATCAGATGTCCCG-AGTTAGTGCGCCACGT-AAG
CGCT-GGGGCTTATnnnnnnnnnn------------------------------------
------------------------------------------------------------
------------------------------------------------------------
------------------------------------------------------------
------------------------------------------------------------
------------------------------------------------------------
------------------------------------------------------------
------------------------------------------------------------
------------------------------------------------------------
------------------------------------------------------------
------------------------------------------------------------
------------------------------------------------------------
------------------------------------------------------------
------------------------------------------------------------
------------------------------------------------------------
------------------------------------------------------------
------------------------------------------------------------
------------------------------------------------------------
------------------------------------------------------------
------------------------------------------------------------
------------------------------------------------------------
------------------------------------------------------------
------------------------------------------------------------
------------------------------------------------------------
------------------------------------------------------------
------------------------------------------------------------
------------------------------------------------------------
------------------------------------------------------------
------------------------------nnnnnnnnnn--------------------
------------------------------------------------------------
------------------------------------------------------------
------------------------------------------------------------
------------------------------------------------------------
------------------------------------------------------------
------------------------------------------------------------
------------------------------------------------------------
------------------------------------------------------------
------------------------------------------------------------
------------------------------------------------------------
------------------------------------------------------------
------------------------------------------------------------
------------------------------------------------------------
------------------------------------------------------------
------------------------------------------------------------
------------------------------------------------------------
------------------------------------------------------------
------------------------------------------------------------
------------------------------------------------------------
------------------------------------------------------------
---nnnnnTATTACCCCCA-GCGCTCAGGACGGGACATCACGTGCTTC------------
-----------AACAAATGCACGTGAGTGATATAAGGGACATAACGGGTTCAGA-TAACG
GTATCTTTGGTTTAGAATATAACGTCACGTGTGAAAG-CGAA-AGGCACGTGACTAAGTC
AAATGTATTGAATAAACATTTGACGTCCGGTAGCTTCCG-AAGGAAGT-TTGGATTGCTT
CGT-GGCGAAGCAAATTATTTATATA-TTGCCTAGG-CTTGCGG--CCTATAAATAGG-A
CCCTGCTA-----AATGGCATTAACAACAGAGCGGGTTAAACTATTCTTTGAATGGTTTT
TGTTTATTGGAGCAATATTTATTGCGATTACAATATTATATATATTGTTGGTTTTGCTCT
TTGAGGTACCGAAGTATATTAAGCAGCTCGTGAGGTATTTGGTAGAATACCTGACCAGAA
GACGTGTATGGATGCAGAGAACGCAGTTATCGGAGGCAACTGGAGACGTAGAGTTCGGCA
GAGGTATTGTGGAAGACAGACGGGATCAACAACCGGCTGTCATACCACAGGCATCTCAGG
TTAACCCTTC---TCAACAAATTAGAAGGGATGATCAAGGAAGACGAGGAAACGTCGGAC
CTATGTTTT-AATACACG-GTATTGTAATATATGA-AATATAAATGGGTATTG-------
--ATGT--------------AT-AA-GGTCATACATACTATA------TGTATGATAATG
---AAACATATT-GTAATATGTGAATTGT-------------------------------
---------AAACGA-------------------------------GTGTTGAATGT---
------------ATACAACATACAACACAC---------------------TATGAAATA
CAAGACGCTAT------------------------------GACAAATGTACGGGTATCT
GATTAGG-TATCCTAACGA--------TCTAGGGCCG-AAGGCCCGT-AAGCAATAT---
GCGTCGAAAT-AATGTTT-----AACAAA-CAAATATACA-----TGATACGGATAGTTG
AATCTATAAACAACTAGGTATAC-AATACAACAATCTGTTGT-AAAGAAAT--AAAAAAT
AAGAAGAGAGA-GTATATTT---------GTGTCGG------------------------
----------ATAAGCTTGGCAACCACCACTTTA--------------------GTGGT-
GGGTCAGATGTCCCGAGTTAGTGCG-CCACGTAA-GCGCTGGGGCTTATnnnnnTATTAC
CCCCAGCGCTCAGGACGGGACATCACGTG-CAACTA-ACAGACGCACGTGAGAATGCAGT
A---GCTTGC----AGCGAAAGATAGACGTCAACATCAATAAAGAAGAAGGAATATTCTT
TGCTTCGGCACGAAGCAAA--GGGTTTAGATATTTGTTCGAGATGCGAAA-------ATG
GAG--------GCTATTTAAACCTG---------ATGGTTTTGTGATTTCCGAAAT----
CACTCGTCGGAAGAGAAATGGAGTTCTGGGAATCGTCTGCCATGCCTGACGATGTCAAGA
GAGAGATTAAGGAAATATATTGGGAAGATCGGAAGAAACTTCTGTTCTGTCAGAAGTTGA
AGAGCTATGTCAGAAGGATTCTTGTATATGGAGATCAAGAGGATGCCCTTGCCGGAGTGA
AGGGTTTGAAGACTTCTATCATTCGCTATAGCGAATACCTGAAGAAACCATGTGTGGTAA
TTTGTTGTGTTAGCAATAAATCAATTGTGTATAGGTTAAACAGCATGGTGTTCTTTTATC
ATGAATACCTTGAAGAACTAGGTGGTGATTACTCAGTATATCAAGATCTCTATTGTGATG
AGGTACTCTCTTCTTCATCGACAGAGGAAGAAGATGTAGGAG-TAATATA--------TA
GGAATGTTATCATGGCATCGACACAAGAGAAGTTCTCTTGGAGTGATTGTCAGAAGATAG
TTATATCAGACTATGATGTAACATTACTCTAATGTAATATCCATTATCAT-CAATAAAAT
-AATGGAATG--TTGATTATGTATT-TATCATAAATAC--AT-AATGGTATACGTATAGC
A---------TAAAATA-CA-TTAACC-----AACATACAACACACTAT-----------
-AAAATACAACACACTATAA----CAAAT---GTACGGGTATCTGATT-GTTTATATTAA
CCCCTTAAGGGCCGAAGGCCCGTTTAAATATGTGTT-GGACGAAGTCCA-AGCACAAAAA
AGTAAGCGGAACAATGGAATAATATGAGCTGGC-AACGTA------GGGTC-CATGTCCC
GAGTTAGTGCGCCACGTAAGC-GCTGGGGCTTATnnnnnTATTACCCCCCGTGCTCGGGA
CGGGACATGACGTCAGCAAGGACTATAATGGGCTTTTTAT------TAGCCCATTTA-TT
GAATT-GGG-CCGGGGTTTTGTCATTTTACAAAAGCCCGGTCCAGGATAAGTATAATGTC
ACGTGCC--GAA-TAAA-AGGTTGCTTCGCCACGAAGAAACCTAATTTGAGGTTGCGTAT
TCAATACGCTACCGAATATCTATTAATATGTGAG-TCTCTGCCG--AAAAAAAA-TCAGA
-GCGAAAGC--GAAGCAGAAGCGATGGATTGGGCAGAATCACAACTCAAGACCTGTACTC
ATGGATGCGATTGGAAGAAGATATCATCGGATTCAGCCGATAATCGACAATATGTACCAT
GCGTCGATTCTGGAGCTGGAAGAAAGTCGCCTCGCAAGGTACTTCTTAGATCTATTGAAG
CTGTGTTTAACGG------AAGCTTCAGCGGAAATAATAGGAATGTTCGTGGATTTCTCT
ACGTATCGATCAGAGACGATGACGGAGAAATGCGTCCAGTACTCATAGTACCATTCGGAG
GATATGGATATCATAATGATTTTTATTATTTCGAGGGGAAGGGGAAAGTTGAATGTGATA
TATCATC-----AGATTATGTTGCGCCAGGAATAGATTGGAGCAGAGACATGGAAGTTAG
TATTAGTAACAGCAACAACTGTAATGAATTATGTGATCTGAAGTGTTATGTTGTTTGTTC
GTTAAGAATCAAGGAATAAAAGTTGTGCTGTAATGTTAATTAATA-AAACGTATATTTGG
GA-AATTG---------ATAGTTGTATAAA---ACATACAACACACTAT-----------
-GAAATACAAGA-CGCTATGACAAATGTACGGGTATCTGAATGAGTTTTAGT------AT
CGCTTAAG-----------------GGCCGCAGGCCCGTTGAA--AAATAATAATCGAAT
TATAAACGTTAG------------ATA-----ATAATCAGAGATAGGTGATC-AGATAAT
ATAAACATAAACGAAGTA---------TATGCCGGTAC-AATAA-TAAAATAAGTAATAA
CAAAA---AAAAATATGTATACTAATCTCTGATTG-----------GTTCAGGAGAAAGG
CCCACCAACTAAAAGGTGGGGGA---GAATGTCCCGA---------TGACGTAAGCACGG
GGGACTATnnnnn
>14ph_PH
TATTACCCCCAGCGCTCGGGACGGGACAT-TTGCATCTATAAATAGACCT--CCCCCCCC
TCC-ACTACAA-GATCATCATCGTCGACAGAAATGGCGCGATATGTGGTATGCTGGATGT
TCACCATCAACAATCCCGCTTCGCTACCAGTGATGCGGGATGAGTTTAAATATATGGTAT
ATCAAGTGGAGAGGGGACAGGAGGGTACTCGTCATGTGCAAGGATACGTCGAGATGAAGA
GACGAAGTTCTCTGAAGCAGATGAGAGGCTTCTTCCCAGGCGCACACCTTGAGAAACGAA
AGGGGAGCCAGGAAGAAGCACGGGCTTACTGTATGAAGGAAGATACAAGAATCGAAGGTC
CCTTCGAGTTTGGTGCTTTTAAATTGTCATGTAATGATAATTTATTTGATGTCATACAGG
ATATGCGTGAAACGCATAAACGGCCTCTGGAATATTTATATGATTGTCCGAATACCTTCG
ACAGAAGTAAGGATACATTATACAGGGTGCAAGCAGAGTTGAATAAAACGAAGGCGATGA
A----TAGCTGGAAGAC--ATCCTTCAATGC-ATGGACATCTGAAGTAGAAAATATTATG
GCGGAGCCATGTTATCGAAGGATTATTTGGGTCTACGGACCAAATGGAGGCGAAGGAAAG
ACAACGTTTGCAAAACATTTAATGAAGACTAAGAATGCGTTTTATTCGCCAGGAGGAAAA
TCATTGGATATATGTAGATTGTATAATTATGAGGATATAGTTATATTTGATATTCCCAGA
TGCAAAGAGGAATATTTAAACTATGGTTTATTAGAAGAATTTAAAAATGGAATTATTCAA
AGCGGGAAATATGAACCCGTTTTGAAAATTGTAGAATATGTTGAAGTCATTGTAATGGCT
AACTTCCTTCCGAAGGAAGGAATCTTTTCTGAAGATCGAATAAAGCTAGTTGCTTGCTGA
ACACGCTATGACAAT--------CGTACGCTATGAC-AAAAGGGGA--AAAGCAAAGATT
CGGGGGT-TGATT-GTGCTATC-CTAACGATTAAGGGCCGCAGGCC-------CGTCA--
-AGATGGAC--------GAC---GCGATCATATGTCCCG-AGTTAGTGCGCCACGT-AAG
CGCT-GGGGCTTATnnnnnnnnnn------------------------------------
------------------------------------------------------------
------------------------------------------------------------
------------------------------------------------------------
------------------------------------------------------------
------------------------------------------------------------
------------------------------------------------------------
------------------------------------------------------------
------------------------------------------------------------
------------------------------------------------------------
------------------------------------------------------------
------------------------------------------------------------
------------------------------------------------------------
------------------------------------------------------------
------------------------------------------------------------
------------------------------------------------------------
------------------------------------------------------------
------------------------------------------------------------
------------------------------------------------------------
------------------------------------------------------------
------------------------------------------------------------
------------------------------------------------------------
------------------------------------------------------------
------------------------------------------------------------
------------------------------------------------------------
------------------------------------------------------------
------------------------------------------------------------
------------------------------------------------------------
------------------------------nnnnnTATTACCCCCAGCGCTCGGGAC-GG
GACAT------GGGCTA--A----------TGGAT-GAT-GGAT---TTAGGG-CCCAAC
GGGCCCGTTAA-GATGGGTTTT-GGGCTTCT-GGGCTAAATCCAGAAGACCAAAAACAGG
CGG----------------G-AACCGTCCT-AATTTC-------AAACATAGATTGCTTG
CCCTGCAAGCCATCTAGATGT-CTATATATACCAG-TGTCGATATAT-TGCCTA-----G
ATATCAA----ATGGCGAGGTTTCCGAAGAAATCGATCAAGAAGAGGCGGGTTGGCAGGA
GGAAGTATGGAAGCAAGGCGGCAACAAGCCACGACTACTCGTCGTTAGGA--TCAATATT
GGTTCCTGAAAACACCGTCAAGGTATTTCGGATTGAGCCTACTGATAAAACATTACCCAG
ATATTTTATCTGGAAAATGTTTATGCTGTTGGTGTGCAAGGTGAAGCCCGGAAGAATACT
TCACTGGGCTATGATTAAAAGTTCTTGGGAAATCAACCAGCCGACTACATGTCTGGAAGC
ACCAGGTTTATTTATAAAACCTGAACATAGCCATCTGGTTAAACTGGTATGCAGTGGGGA
ACTTGAAGCAGGAGTCGCAACAGGGACATCAGATGTTGAATGTCTTCTAAGGAAGACAAC
CGTGTTGAGGAAGAATGTAACAGAGGTGGATTACTTGTATTTGGCATTTTATTGTAGTGC
TGGAGTTAGTATTAACTACCAGAACAGAATTACATATCATGTAT---------------G
ATATGTTTATGTAAACATAAACCTATGAATGGAATAATGTCCAAATAGCATACAACACGC
TATGACAAAAGGGGAAAAATGAAGAA------------------TCGGGGGTTG----AT
TGGTCTATCGTATCGCTTAAG-GGCCGCAGG-CC-----------------CGTTGAAAT
GATTCTTTATTCAACAAATATACATGATACGGATA---------GTTGAATATATAAACA
ACTATGTAT-----------AAATACAACAGAATGTTGAA-AAT-----AATTAATATAA
T----GAGAAG-GAAGGTATATTTGTGACGGATAAGGATGAGAAC------------CAC
CACTTTAGT-GGT-GGGTCATATGTCCCGAGTTAGTGCGCCACGTAA-GCGCT-GGGGCT
TATnnnnnnnnnn-----------------------------------------------
------------------------------------------------------------
------------------------------------------------------------
------------------------------------------------------------
------------------------------------------------------------
------------------------------------------------------------
------------------------------------------------------------
------------------------------------------------------------
------------------------------------------------------------
------------------------------------------------------------
------------------------------------------------------------
------------------------------------------------------------
------------------------------------------------------------
------------------------------------------------------------
------------------------------------------------------------
------------------------------------------------------------
------------------------------------------------------------
------------------------------------------------------------
------------------------------------------------------------
------------------------------------------------------------
------------------------------------------------------------
------------------------------------------------------------
-------------------------------------------------nnnnnnnnnn-
------------------------------------------------------------
------------------------------------------------------------
------------------------------------------------------------
------------------------------------------------------------
------------------------------------------------------------
------------------------------------------------------------
------------------------------------------------------------
------------------------------------------------------------
------------------------------------------------------------
------------------------------------------------------------
------------------------------------------------------------
------------------------------------------------------------
------------------------------------------------------------
------------------------------------------------------------
------------------------------------------------------------
------------------------------------------------------------
------------------------------------------------------------
------------------------------------------------------------
----------------------------------nnnnnnnnnn----------------
------------------------------------------------------------
------------------------------------------------------------
------------------------------------------------------------
------------------------------------------------------------
------------------------------------------------------------
------------------------------------------------------------
------------------------------------------------------------
------------------------------------------------------------
------------------------------------------------------------
------------------------------------------------------------
------------------------------------------------------------
------------------------------------------------------------
------------------------------------------------------------
------------------------------------------------------------
------------------------------------------------------------
------------------------------------------------------------
------------------------------------------------------------
------------------------------------------------------------
------------------------------------------------------------
------------------------------------------------------------
--------nnnnn
>15ph_PH
TATTACCCCCAGCGCTCGGGACGGGACAT-TTGCATCTATAAATAGACCT--CCCCCCCC
TCC-ACTACAA-GATCATCATCGTCGACAGAAATGGCGCGATATGTGGTATGCTGGATGT
TCACCATCAACAATCCCGCTTCGCTACCAGTGATGCGGGATGAGTTTAAATATATGGTAT
ATCAAGTGGAGAGGGGACAGGAGGGTACTCGTCATGTGCAAGGATACGTCGAGATGAAGA
GACGAAGTTCTCTGAAGCAGATGAGAGGCTTCTTCCCAGGCGCACACCTTGAGAAACGAA
AGGGGAGCCAGGAAGAAGCACGGGCTTACTGTATGAAGGAAGATACAAGAATCGAAGGTC
CCTTCGAGTTTGGTGCTTTTAAATTGTCATGTAATGATAATTTATTTGATGTCATACAGG
ATATGCGTGAAACGCATAAACGGCCTCTGGAATATTTATATGAGTGTCCGAATACCTTCG
ACAGAAGTAAGGACACATTATACAGAGTGCAAGCAGAGTTGAATAAAACGAAGGCGATGA
A----TAGCTGGAAGAC--ATCCTTCAATGC-ATGGACATCTGAAGTAGAAAATATTATG
GCGGAGCCATGTTATCGAAGGATTATTTGGGTCTACGGACCAAATGGAGGCGAAGGAAAG
ACAACGTTTGCAAAACATTTAATGAAGACCAAGAATGCGTTTTATTCGCCAGGAGGAAAA
TCATTGGATATATGTAGATTGTATAATTATGAGGATATAGTTATATTTGATATTCCCAGA
TGCAAAGAGGAATATTTAAACTATGGTTTATTAGAAGAATTTAAAAATGGAATTATTCAA
AGCGGGAAATATGAACCCGTTTTGAAAATTGTAGAATATGTGGAAGTCATTGTAATGGCT
AACTTCCTTCCGAAGGAAGGAATCTTTTCTGAAGATCGAATAAAGCTAGTTGCTTGCTGA
ACACGCTATGACAAT--------CGTACGCTATGAC-AAACGGGGACCAC--CAAAGATT
CGGGGGT-TGATT-GTGCTATC-CTAACGATTAAGGGCCGCAGGCC-------CGTCA--
-AGATGAAC--------GGC---GCGATCATATGTCCCG-AGTTAGTGCGCCACGT-AAG
CGCT-GGGGCTTATnnnnnnnnnn------------------------------------
------------------------------------------------------------
------------------------------------------------------------
------------------------------------------------------------
------------------------------------------------------------
------------------------------------------------------------
------------------------------------------------------------
------------------------------------------------------------
------------------------------------------------------------
------------------------------------------------------------
------------------------------------------------------------
------------------------------------------------------------
------------------------------------------------------------
------------------------------------------------------------
------------------------------------------------------------
------------------------------------------------------------
------------------------------------------------------------
------------------------------------------------------------
------------------------------------------------------------
------------------------------------------------------------
------------------------------------------------------------
------------------------------------------------------------
------------------------------------------------------------
------------------------------------------------------------
------------------------------------------------------------
------------------------------------------------------------
------------------------------------------------------------
------------------------------------------------------------
------------------------------nnnnnTATTACCCCCAGCGCTCGGGAC-GG
GACAT------GGGCTA--A----------TGGAT-GAT-GGAT---TTAGGG-CCCAAC
GGGCCCGTTAA-GATGGGTTTT-GGGCTTCT-GGGCTAAATCCAGAAGACCAAAAACAGG
CGG----------------G-AACCGTCCT-AATTTC-------AAACATAGATTGCTTG
CCCTGCAAGCCATCTAGATGT-CTATATATACCAG-TGTCGATATAT-TGCCTA-----G
ATATCAA----ATGGCGAGGTTTCCGAAGAAATCGATCAAGAAGAGGCGGGTTGGCAGGA
GGAAGTATGGAAGCAAGGCGGCAACAAGCCACGACTACTCGTCGTTAGGA--TCAATATT
GGTTCCTGAAAACACCGTCAAGGTATTTCGGATTGAGCCTACTGATAAAACATTACCCAG
ATATTTTATCTGGAAAATGTTTATGCTGTTGGTGTGCAAGGTGAAGCCCGGAAGAATACT
TCACTGGGCTATGATTAAAAGTTCTTGGGAAATCAACCAGCCGACTACATGTTTGGAAGC
ACCAGGTTTATTTATAAAACCTGAACATAGCCATCTGGTTAAACTGGTATGCAGTGGGGA
ACTTGAAGCAGGAGTCGCAACAGGGACATCAGATGTTGAATGTCTTCTAAGGAAGACAAC
CGTGTTGAGGAAGAATGTAACAGAGGTGGATTACTTGTATTTGGCATTTTATTGTAGTGC
TGGAGTTAGTATTAACTACCAGAACAGAATTACATATCATGTAT---------------G
ATATGTTTATGTAAACATAAACCTATGAATGGAATAATGTCCAAATAACATACAACACGC
TATGACAAAAGGGGAAAAATGAAGAA------------------TCGGGGGTTG----AT
TGGTCTATCGTATCGCTTAAG-GGCCGCAGG-CC-----------------CGTTGAAAT
GATTCTTTATTCAACAAATATACATGATACGGATA---------GTTGAATATATAAACA
ACTATGTAT-----------AAATACAACAGAATGTTGAA-AAT-----AATTAATATAA
T----GAGAAG-GAAGGTATATTTGTGACGGATAAGGATGAGAAC------------CAC
CACTTTAGT-GGT-GGGTCATATGTCCCGAGTTAGTGCGCCACGTAA-GCGCT-GGGGCT
TATnnnnnnnnnn-----------------------------------------------
------------------------------------------------------------
------------------------------------------------------------
------------------------------------------------------------
------------------------------------------------------------
------------------------------------------------------------
------------------------------------------------------------
------------------------------------------------------------
------------------------------------------------------------
------------------------------------------------------------
------------------------------------------------------------
------------------------------------------------------------
------------------------------------------------------------
------------------------------------------------------------
------------------------------------------------------------
------------------------------------------------------------
------------------------------------------------------------
------------------------------------------------------------
------------------------------------------------------------
------------------------------------------------------------
------------------------------------------------------------
------------------------------------------------------------
-------------------------------------------------nnnnnnnnnn-
------------------------------------------------------------
------------------------------------------------------------
------------------------------------------------------------
------------------------------------------------------------
------------------------------------------------------------
------------------------------------------------------------
------------------------------------------------------------
------------------------------------------------------------
------------------------------------------------------------
------------------------------------------------------------
------------------------------------------------------------
------------------------------------------------------------
------------------------------------------------------------
------------------------------------------------------------
------------------------------------------------------------
------------------------------------------------------------
------------------------------------------------------------
------------------------------------------------------------
----------------------------------nnnnnnnnnn----------------
------------------------------------------------------------
------------------------------------------------------------
------------------------------------------------------------
------------------------------------------------------------
------------------------------------------------------------
------------------------------------------------------------
------------------------------------------------------------
------------------------------------------------------------
------------------------------------------------------------
------------------------------------------------------------
------------------------------------------------------------
------------------------------------------------------------
------------------------------------------------------------
------------------------------------------------------------
------------------------------------------------------------
------------------------------------------------------------
------------------------------------------------------------
------------------------------------------------------------
------------------------------------------------------------
------------------------------------------------------------
--------nnnnn
>16id_ID
TATTACCCCCAGCGCTCGGGACGGGACAT-TTGCATCTATAAATAGACCT--CCCCCCCC
TCC-ACTACAA-GATCATCATCGTCGACAGAAATGGCGCGATATGTGGTATGCTGGATGT
TCACCATCAACAATCCCGCTTCGCTACCAGTGATGCGGGATGAGTTTAAATATATGGTAT
ATCAAGTGGAGAGGGGACAGGAGGGTACTCGTCATGTGCAAGGATACGTCGAGATGAAGA
GACGAAGCTCTCTGAAGCAGATGAGAGGCTTCTTCCCAGGCGCACACCTTGAGAAACGAA
AGGGGAGCCAGGAAGAAGCACGGGCTTACTGTATGAAGGAAGATACAAGAATCGAAGGTC
CCTTCGAGCTTGGTGCTTTTAAATTGTCATGTAATGATAATTTATTTGATGTCATACAGG
ATATGCGTGAAACGCATAAACGGCCTCTGGAATATTTATATGAGTGTCCGAATACCTTCG
ACAGAAGTAAGGATACATTATACAGAGTGCAAGCAGAGTTGAATAAAACGAAGGCGATGA
A----TAGCTGGAAGAC--ATCCTTCAATGC-ATGGACATCTGAAGTAGAAAATATTATG
GCGGAGCCATGTTATCGAAGGATTATTTGGGTCTACGGACCAAATGGAGGCGAAGGAAAG
ACAACGTTTGCAAAACATTTAATGAAGACTAAGAATGCGTTTTATTCGCCAGGAGGAAAA
TCATTGGATATATGTAGATTGTATAATTATGAGGATATAGTTATATTTGATATTCCCAGA
TGCAAAGAGGAATATTTAAACTATGGCTTATTAGAAGAATTTAAAAATGGAATTATTCAA
AGCGGGAAATATGAACCCGTTTTGAAAATTGTAGAATATGTGGAAGTCATTGTAATGGCT
AACTTCCTTCCGAAGGAAGGAATCTTTTCTGAAGATCGAATAAAGCTAGTTGCTTGCTGA
ACACGCTATGACAAT--------CGTACGCTATGAC-AAACAGGGA--ACAGCAAAGAAT
C-GGGGGTTGATT-GTGCTATC-CTAACGATTAAGGGCCGCAGGCC-------CGTCA--
-AGATGGAC--------GAC---GCGATCATATGTCCCG-AGTTAGTGCGCCACGT-AAG
CGCT-GGGGCTTATnnnnnnnnnn------------------------------------
------------------------------------------------------------
------------------------------------------------------------
------------------------------------------------------------
------------------------------------------------------------
------------------------------------------------------------
------------------------------------------------------------
------------------------------------------------------------
------------------------------------------------------------
------------------------------------------------------------
------------------------------------------------------------
------------------------------------------------------------
------------------------------------------------------------
------------------------------------------------------------
------------------------------------------------------------
------------------------------------------------------------
------------------------------------------------------------
------------------------------------------------------------
------------------------------------------------------------
------------------------------------------------------------
------------------------------------------------------------
------------------------------------------------------------
------------------------------------------------------------
------------------------------------------------------------
------------------------------------------------------------
------------------------------------------------------------
------------------------------------------------------------
------------------------------------------------------------
------------------------------nnnnnTATTACCCCCAGCGCTCGGGAC-GG
GACAT------GGGCTA--A----------TGGAT-GAT-GGAT---ATAGGG-CCCAAC
GGGCCCGTTAA-GATGGGTTTT-GGGCTTCT-GGGCTAAATCCAGAAGACCAAAAACAGG
CGG----------------G-AACCGTCCC-AATTTC-------AAACATAGATTGCTTG
CCCTGCAAGCCATCTAGAAGT-CTATATATACCAG-TGTCGATATAT-TGCCTA-----G
ATATCAA----ATGGCGAGGTTTCCGAAGAAATCGATCAAGAAGAGGCGGGTTGGCAGGA
GGAAGTATGGAAGCAAGGCGGCAACAAGCCACGACTACTCGTCGTTAGGA--TCAATATT
GGTTCCTGAAAACACCGTCAAGGTATTTCGGATTGAGCCTACTGATAAAACATTACCCAG
ATATTTTATCTGGAAAATGTTTATGCTGTTGGTGTGCAAGGTGAAGCCCGGAAGAATACT
GCACTGGGCTATGATTAAAAGTTCTTGGGAAATCAACCAGCCGACTACATGTCTGGAAGC
ACCAGGTTTATTTATAAAACCTGAACATAGCCATCTGGTTAAACTGGTATGCAGTGGGGA
ACTTGAAGCAGGAGTCGCAACAGGGACATCAGATGTTGAATGTCTTCTTAGGAAGACAAC
CGTGTTGAGGAAGAATGTAACAGAGGTGGATTACTTGTATTTGGCATTTTATTGTAGTGC
TGGAGTTAGTATTAACTACCAGAACAGAATTACATATCATGTAT---------------G
ATATGTTTATGTAAACATAAACCTATGAATGGAATAATGTCCAAATAACATACAACACGC
TATGACAAAAGGGGAAAAATGAAGAA------------------TCGGGGGTTG----AT
TGGTCTATCGTATCGCTTAAG-GGCCGCAGG-CC-----------------CGTTGAAAT
GATTCTTAATTAAACAAATATACATGATACGGATA---------GTTGAATATATAAACA
ACTATGTTT-----------AAATACAACAGAATGTTGAA-AAT-----AATTAATATAA
T----GAGAAG-GAAGGTATATTTGTGACGGATAAGGATGAGAAC------------CAC
CACTTTAGT-GGT-GGGTCATATGTCCCGAGTTAGTGCGCCACGTAA-GCGCT-GGGGCT
TATnnnnnnnnnn-----------------------------------------------
------------------------------------------------------------
------------------------------------------------------------
------------------------------------------------------------
------------------------------------------------------------
------------------------------------------------------------
------------------------------------------------------------
------------------------------------------------------------
------------------------------------------------------------
------------------------------------------------------------
------------------------------------------------------------
------------------------------------------------------------
------------------------------------------------------------
------------------------------------------------------------
------------------------------------------------------------
------------------------------------------------------------
------------------------------------------------------------
------------------------------------------------------------
------------------------------------------------------------
------------------------------------------------------------
------------------------------------------------------------
------------------------------------------------------------
-------------------------------------------------nnnnnnnnnn-
------------------------------------------------------------
------------------------------------------------------------
------------------------------------------------------------
------------------------------------------------------------
------------------------------------------------------------
------------------------------------------------------------
------------------------------------------------------------
------------------------------------------------------------
------------------------------------------------------------
------------------------------------------------------------
------------------------------------------------------------
------------------------------------------------------------
------------------------------------------------------------
------------------------------------------------------------
------------------------------------------------------------
------------------------------------------------------------
------------------------------------------------------------
------------------------------------------------------------
----------------------------------nnnnnnnnnn----------------
------------------------------------------------------------
------------------------------------------------------------
------------------------------------------------------------
------------------------------------------------------------
------------------------------------------------------------
------------------------------------------------------------
------------------------------------------------------------
------------------------------------------------------------
------------------------------------------------------------
------------------------------------------------------------
------------------------------------------------------------
------------------------------------------------------------
------------------------------------------------------------
------------------------------------------------------------
------------------------------------------------------------
------------------------------------------------------------
------------------------------------------------------------
------------------------------------------------------------
------------------------------------------------------------
------------------------------------------------------------
--------nnnnn
>17id_ID
TATTACCCCCAGCGCTCGGGACGGGACAT-TTGCATCTATAAATAGAACT--CCCCCCCC
TCC-ACTACAA-GATCATCATCGTCGACAGAAATGGCGCGATATGTGGTATGCTGGATGT
TCACCATCAACAATCCCGCTTCGCTACCAGTGATGCGGGATGAGTTTAAATATATGGTAT
ATCAAGTGGAGAGGGGACAGGAGGGTACTCGTCATGTGCAAGGATACGTGGAGATGAAGA
GACGAAGTTCTCTGAAGCAGATGAGAGGCTTCTTCCCAGGCGCACACCTTGAGAAACGAA
AGGGGAGCCAGGAAGAAGCACGGGCTTACTGTATGAAGGAAGATACAAGAATCGAAGGTC
CCTTCGAGTTTGGTGCTTTTAAATTGTCATGTAATGATAATTTATTTGATGTCATACAGG
ATATGCGTGAAACGCATAAACGGCCTCTGGAATATTTATATGAGTGTCCGAATACCTTCG
ACAGAAGTAAGGATACATTATACAGAGTGCAAGCAGAGTTGAATAAAACGAAGGCGATGA
A----TAGCTGGAAGAC--ATCCTTCAATGC-ATGGACATCAGAAGTAGAAAATATTATG
GCGGAGCGATGTTATCGAAGGATTATTTGGGTCTACGGCCCAAATGGAGGCGAAGGAAAG
ACAACGTTTGCAAAACATTTAATGAAGACTAAGAATGCGTTTTATTCGCCAGGAGGAAAA
TCATTGGATATATGTAGATTGTATAATTATGAGGATATAGTTATATTTGATATTCCCAGA
TGCAAAGAGGAATATTTAAACTATGGTTTATTAGAAGAATTTAAAAATGGAATTATTCAA
AGCGGGAAATATGAACCCGTTTTGAAAATTGTAGAATATGTGGAAGTCATTGTAATGGCT
AACTTCCTTCCGAAGGAAGGAATCTTTTCTGAAGATCGAATAAAGTTAGTTGCTTGCTGA
ACACGCTATGACAAT--------CGTACGCTATGAC-AAAAGGGGACCA---CAAAGAAT
CGGGGGT-TGATT-GTGCTATC-CTAACGATTAAGGGCCGCAGGCC-------CGTCA--
-AGATGGAC--------GAC---GCGATCATATGTCCCG-AGTTAGTGCGCCACGT-AAG
CGCT-GGGGCTTATnnnnnnnnnn------------------------------------
------------------------------------------------------------
------------------------------------------------------------
------------------------------------------------------------
------------------------------------------------------------
------------------------------------------------------------
------------------------------------------------------------
------------------------------------------------------------
------------------------------------------------------------
------------------------------------------------------------
------------------------------------------------------------
------------------------------------------------------------
------------------------------------------------------------
------------------------------------------------------------
------------------------------------------------------------
------------------------------------------------------------
------------------------------------------------------------
------------------------------------------------------------
------------------------------------------------------------
------------------------------------------------------------
------------------------------------------------------------
------------------------------------------------------------
------------------------------------------------------------
------------------------------------------------------------
------------------------------------------------------------
------------------------------------------------------------
------------------------------------------------------------
------------------------------------------------------------
------------------------------nnnnnTATTACCCCCAGCGCTCGGGAC-GG
GACAT------GGGCTA--A----------TGGAT-GAT-GGAT---ATAGGG-CCCAAC
GGGCCCGTTAA-GATGGGTTTT-GGGCTTCT-GGGCTAAATCCAGAAGACCAAAAACAGG
CGG----------------G-AACCGTCCC-AATTTC-------AAACTTAGATTGCTTG
CCCTGCAAGCCATCTAGAAGT-CTATATATACCAG-TGTCGATATAT-TGCCTA-----G
ATATCAA----ATGGCGAGGTTTCCGAAGAAATCGATCAAGAAGAGGCGGGTTGGCAGGA
GGAAGTATGGAAGCAAGGCGGCAACAAGCCACGACTACTCGTCGTTAGGA--TCAATATT
GGTTCCTGAAAACACCGTCAAGGTATTTCGGATTGAGCCTACTGATAAAACATTACCCAG
ATATTTTATCTGGAAAATGTTTATGCTGTTGGTGTGCAAGGTGAAGCCCGGAAGAATACT
GCACTGGGCTATGATTAAAAGTTCTTGGGAAATCAACCAGCCGACTACATGTCTGGAAGC
ACCAGGTTTATTTATAAAACCTGAACATAGCCATCTGGTTAAACTGGTATGCAGTGGGGA
ACTTGAAGCAGGAGTCGCAACAGGGACATCAGATGTTGAATGTCTTCTTAGGAAGACAAC
CGTGTTGAGGAAGAATGTAACAGAGGTGGATTACTTGTATTTGGCATTTTATTGTAGTGC
TGGAGTTAGTATTAACTACCAGAACAGAATTACATATCATGTAT---------------G
ATATGTTTATGTAAACATAAACCTATGAATGGAATAATGTCCAAATAACATACAACACGC
TATGACAAAAGGGGAAAAATGAAGAA------------------TCGGGGGTTG----AT
TGGTCTATCGTATCGCTTAAG-GGCCGCAGG-CC-----------------CGTTGAAAT
GATTCTTAATTAAACAAATATACATGATACGGATA---------GTTGAATATATAAACA
ACTATGTTT-----------AAATACAACAGAATGTTGAA-AAT-----AATTAATATAA
T----GAGAAG-GAAGGTATATTTGTGACGGATAAGGATGAGAAC------------CAC
CACTTTAGT-GGT-GGGTCATATGTCCCGAGTTAGTGCGCCACGTAA-GCGCT-GGGGCT
TATnnnnnnnnnn-----------------------------------------------
------------------------------------------------------------
------------------------------------------------------------
------------------------------------------------------------
------------------------------------------------------------
------------------------------------------------------------
------------------------------------------------------------
------------------------------------------------------------
------------------------------------------------------------
------------------------------------------------------------
------------------------------------------------------------
------------------------------------------------------------
------------------------------------------------------------
------------------------------------------------------------
------------------------------------------------------------
------------------------------------------------------------
------------------------------------------------------------
------------------------------------------------------------
------------------------------------------------------------
------------------------------------------------------------
------------------------------------------------------------
------------------------------------------------------------
-------------------------------------------------nnnnnnnnnn-
------------------------------------------------------------
------------------------------------------------------------
------------------------------------------------------------
------------------------------------------------------------
------------------------------------------------------------
------------------------------------------------------------
------------------------------------------------------------
------------------------------------------------------------
------------------------------------------------------------
------------------------------------------------------------
------------------------------------------------------------
------------------------------------------------------------
------------------------------------------------------------
------------------------------------------------------------
------------------------------------------------------------
------------------------------------------------------------
------------------------------------------------------------
------------------------------------------------------------
----------------------------------nnnnnnnnnn----------------
------------------------------------------------------------
------------------------------------------------------------
------------------------------------------------------------
------------------------------------------------------------
------------------------------------------------------------
------------------------------------------------------------
------------------------------------------------------------
------------------------------------------------------------
------------------------------------------------------------
------------------------------------------------------------
------------------------------------------------------------
------------------------------------------------------------
------------------------------------------------------------
------------------------------------------------------------
------------------------------------------------------------
------------------------------------------------------------
------------------------------------------------------------
------------------------------------------------------------
------------------------------------------------------------
------------------------------------------------------------
--------nnnnn
>18id_ID
TATTACCCCCAGCGCTCGGGACGGGACAT-TTGCATCTATAAATAGAGCT--CCCCCCCC
TCC-ACTACAA-GATCATCATCGTCGACAGAAATGGCGCGATATGTGGTATGCTGGATGT
TCACCATCAACAATCCCGCTTCGCTACCAGTGATGCGGGATGAGTTTAAATATATGGTAT
ATCAAGTGGAGAGGGGACAGGAGGGTACTCGTCATGTGCAAGGATACGTGGAGATGAAGA
GACGAAGTTCTCTGAAGCAGATGAGAGGCTTCTTCCCAGGCGCACACCTTGAGAAACGAA
AGGGGAGCCAGGAAGAAGCACGGGCTTACTGTATGAAGGAAGATACAAGAATCGAAGGTC
CCTTCGAGTTTGGTGCTTTTAAATTGTCATGTAATGATAATTTATTTGATGTCATACAGG
ATATGCGTGAAACGCATAAACGGCCTCTGGAATATTTATATGAGTGTCCGAATACCTTCG
ACAGAAGTAAGGATACATTATACAGAGTGCAAGCAGAGTTGAATAAAACGAAGGCGATGA
A----TAGCTGGAAGAC--ATCCTTCAATGC-ATGGACATCAGAAGTAGAAAATATTATG
GCGGAGCGATGTTATCGAAGGATTATTTGGGTCTACGGCCCAAATGGAGGCGAAGGAAAG
ACAACGTTTGCAAAACATTTAATGAAGACCAAGAATGCGTTTTATTCGCCAGGAGGAAAA
TCATTGGATATATGTAGATTGTATAATTATGAGGATATAGTTATATTTGATATTCCCAGA
TGCAAAGAGGAATATTTAAACTATGGTTTATTAGAAGAATTTAAAAATGGAATTATTCAA
AGCGGGAAATATGAACCCGTTTTGAAAATTGTAGAATATGTGGAAGTCATTGTAATGGCT
AACTTCCTTCCGAAGGAAGGAATCTTTTCTGAAGATCGAATAAAGTTAGTTGCTTGCTGA
ACACGCTATGACAAT--------CGTACGCTATGAC-AAAAGGGGACCA---CAAAGAAT
CGGGGGT-TGATT-GTGCTATC-CTAACGATTAAGGGCCGCAGGCC-------CGTCA--
-AGATGGAC--------GAC---GCGATCATATGTCCCG-AGTTAGTGCGCCACGT-AAG
CGCT-GGGGCTTATnnnnnnnnnn------------------------------------
------------------------------------------------------------
------------------------------------------------------------
------------------------------------------------------------
------------------------------------------------------------
------------------------------------------------------------
------------------------------------------------------------
------------------------------------------------------------
------------------------------------------------------------
------------------------------------------------------------
------------------------------------------------------------
------------------------------------------------------------
------------------------------------------------------------
------------------------------------------------------------
------------------------------------------------------------
------------------------------------------------------------
------------------------------------------------------------
------------------------------------------------------------
------------------------------------------------------------
------------------------------------------------------------
------------------------------------------------------------
------------------------------------------------------------
------------------------------------------------------------
------------------------------------------------------------
------------------------------------------------------------
------------------------------------------------------------
------------------------------------------------------------
------------------------------------------------------------
------------------------------nnnnnTATTACCCCCAGCGCTCGGGAC-GG
GACAT------GGGCTA--A----------TGGAT-GAT-GGAT---ATAGGG-CCCAAC
GGGCCCGTTAA-GATGGGTTTT-GGGCTTCT-GGGCTAAATCCAGAAGACCAAAAACAGG
CGG----------------G-AACCGTCCC-AATTTC-------AAACATAGATTGCTTG
CCCTGCAAGCCATCTAGAAGT-CTATATATACCAG-TGTCGATATAT-TGCCTA-----G
ATATCAA----ATGGCGAGGTTTCCGAAGAAATCGATCAAGAAGAGGCGGGTTGGCAGGA
GGAAGTATGGAAGCAAGGCGGCAACAAGCCACGACTACTCGTCGTTAGGA--TCAATATT
GGTTCCTGAAAACACCGTCAAGGTATTTCGGATTGAGCCTACTGATAAAACATTACCCAG
ATATTTTATCTGGAAAATGTTTATGCTGTTGGTGTGCAAGGTGAAGCCCGGAAGAATACT
GCACTGGGCTATGATTAAAAGTTCTTGGGAAATCAACCAGCCGACTACATGTCTGGAAGC
ACCAGGTTTATTTATAAAACCTGAACATAGCCATCTGGTTAAACTGGTATGCAGTGGGGA
ACTTGAAGCAGGAGTCGCAACAGGGACATCAGATGTTGAATGTCTTCTTAGGAAGACAAC
CGTGTTGAGGAAGAATGTAACAGAGGTGGATTACTTGTATTTGGCATTTTATTGTAGTGC
TGGAGTTAGTATTAACTACCAGAACAGAATTACATATCATGTAT---------------G
ATATGTTTATGTAAACATAAACCTATGAATGGAATAATGTCCAAATAACATACAACACGC
TATGACAAAAGGGGAAAAATGAAGAA------------------TCGGGGGTTG----AT
TGGTCTATCGTATCGCTTAAG-GGCCGCAGG-CC-----------------CGTTGAAAT
GATTCTTAATTAAACAAATATACATGATACGGATA---------GTTGAATATATAAACA
ACTATGTTT-----------AAATACAACAGAATGTTGAA-AAT-----AATTAATATAA
T----GAGAAG-GAAGGTATATTTGTGACGGATAAGGATGAGAAC------------CAC
CACTTTAGT-GGT-GGGTCATATGTCCCGAGTTAGTGCGCCACGTAA-GCGCT-GGGGCT
TATnnnnnnnnnn-----------------------------------------------
------------------------------------------------------------
------------------------------------------------------------
------------------------------------------------------------
------------------------------------------------------------
------------------------------------------------------------
------------------------------------------------------------
------------------------------------------------------------
------------------------------------------------------------
------------------------------------------------------------
------------------------------------------------------------
------------------------------------------------------------
------------------------------------------------------------
------------------------------------------------------------
------------------------------------------------------------
------------------------------------------------------------
------------------------------------------------------------
------------------------------------------------------------
------------------------------------------------------------
------------------------------------------------------------
------------------------------------------------------------
------------------------------------------------------------
-------------------------------------------------nnnnnnnnnn-
------------------------------------------------------------
------------------------------------------------------------
------------------------------------------------------------
------------------------------------------------------------
------------------------------------------------------------
------------------------------------------------------------
------------------------------------------------------------
------------------------------------------------------------
------------------------------------------------------------
------------------------------------------------------------
------------------------------------------------------------
------------------------------------------------------------
------------------------------------------------------------
------------------------------------------------------------
------------------------------------------------------------
------------------------------------------------------------
------------------------------------------------------------
------------------------------------------------------------
----------------------------------nnnnnnnnnn----------------
------------------------------------------------------------
------------------------------------------------------------
------------------------------------------------------------
------------------------------------------------------------
------------------------------------------------------------
------------------------------------------------------------
------------------------------------------------------------
------------------------------------------------------------
------------------------------------------------------------
------------------------------------------------------------
------------------------------------------------------------
------------------------------------------------------------
------------------------------------------------------------
------------------------------------------------------------
------------------------------------------------------------
------------------------------------------------------------
------------------------------------------------------------
------------------------------------------------------------
------------------------------------------------------------
------------------------------------------------------------
--------nnnnn
>1900A_AU_2006_C3
TATTACCCCCAGCGCTCGGGACGGGACAT-TTGCATCTATAAATAGACCT--CCCCCCTC
TCC-ATTACAA-GATCATCATCGACGACAG-AATGGCGCGATATGTGGTATGCTGGATGT
TCACCATCAACAATCCCACAACACTACCAGTGATGAGGGATGAGATAAAATATATGGTAT
ATCAAGTGGAGAGGGGACAGGAGGGTACTCGTCATGTGCAAGGTTATGTCGAGATGAAGA
GACGAAGCTCTCTGAAGCAGATGAGAGGCTTCTTCCCAGGCGCACACCTTGAGAAACGAA
AGGGGAGCCAAGAAGAAGCGCGGTCATACTGTATGAAGGAAGATACAAGAATCGAAGGTC
CCTTCGAGTTTGGTTCATTTAAATTGTCATGTAATGATAATTTATTTGATGTCATACAGG
ATATGCGTGAAACGCACAAAAGGCCTTTGGAGTATTTATATGATTGTCCTAACACCTTCG
ATAGAAGTAAGGATACATTATACAGAGTACAAGCAGAGATGAATAAAACGAAGGCGATGA
A----TAGCTGGAGAAC--TTCTTTCAGTGC-TTGGACATCAGAGGTGGAGAATATCATG
GCGGAGCCATGTCATCGGAGAATAATTTGGGTCTATGGCCCAAATGGAGGAGAAGGAAAG
ACAACGTATGCAAAACATCTAATGAAGACGAGAAATGCGTTTTATTCTCCAGGAGGAAAA
TCATTGGATATATGTAGACTGTATAATTACGAGGATATTGTTATATTTGATATTCCAAGA
TGCAAAGAGGATTATTTAAATTATGGGTTATTAGAGGAATTTAAGAATGGAATAATTCAA
AGCGGGAAATATGAACCCGTTTTGAAGATAGTAGAATATGTCGAAGTCATTGTAATGGCT
AACTTCCTTCCGAAGGAAGGAATCTTTTCTGAAGATCGAATAAAGTTGGTTTCTTGCTGA
ACAAGTAATGACTTTACAG----CGCACGCTCCGAC-AAAAGCACACTATGACAAAAGTA
A-GGTATCTGATT-GGGTTATC-TGAACGATCTAGGGCCGTAGGCC-------CGTGA--
GCAATGAAC--------GGC---GAGATCAGATGTCCCG-AGTTAATGCGCCACGT-AAG
CGCT-GGGGCTTATnnnnnTATTATTA-C-----------------------CCCCAGCG
-----------------CCG------GGAC-GGGACAT----------------------
------------------------------G-----------------------------
-------------------------GG--C-TT----TTTA---AATGGG--C-TTTGCG
AGT--TTGAACAGTTC-----------------AGTATCTTCGTTATTGGGCCAACCCGG
--CCCAATAATTAAGAGAAC--GT---GTTCAAATTCGT-GG------------TATGAC
CGAAGGTC-AAGGTAACCGGTCAA-CATTATTC-TGGCTTGCGCAGCAAGCTACA-CGAA
TTAATTAATTAAT-TCG-TAGGACACGTGGAC-GGACCGAAATACTCTTGCATC------
TCTATAAATACCCTA-ACCCTGTGAAGG-ATAAAT-G--C-TCTCTC-TCTTCTGTCAAG
-GTGGT--TGTGCTGAGGC----------GGAAGATCGC---C-AGCGGCGATC------
------------GTCGGAACGACCTG--CATCTAGAG--AGGCGG---------------
------------------CGAGG-AAACTACG-AAGCGTATAT-----CGGGTA-TTTAT
AGACTTA-TAGCGCAGCTAGAAGTATACACTGTACA-AATATTGTATTTTGTAAAT-TAC
G-AAGCAATTCGTAT-TTGATATTAATAAAACAACTGGGTTTGTTAATGTTTACATTAAC
TAGTATC-TTATATGTA----CAAATTAAAAT--------ACAGTATACGGAACGTATAC
TAACG-TA--AAAATTAAA-T---GATAGGCGAA----G-CATGATTAACAGGTGTTT-A
GGTATAATTAACATAATTATGAG-AAGTAATAATAATACGGCAAATGAAAA-AGTATGA-
GGTGAAAGAGGAGATATTAGAATATTTAAAAACCCAATTATATT-AT-T-----------
-----TTGGA-----------------ACG---AA--ATACAACACG-------------
---CTATGA-AA--------------TACAAGACGCTATGACA-AATGTAGGGGTATCTG
ATTG-TG------TAT-C-TTAACGAT-CTAGGGC-CGTAGGCCC-GTG-AG------C-
------A-------------------------ATGAACGGT-------CCAGATTA----
--ATTCCTT-AGCGACGAAGAAAGG-----------AATCTTAAAG-GG---GACCA---
---------CATTAA------------AGACAGCTGTCAT--------------------
-------TGATTA---A-A-AAAT--AATATAATAACCAAATGAC-C-TTTGTACCCTTG
C--T-----A-----ATGATGACG-T-ATA-GGGGTGT-CCCG-AG----GTAA---TTT
AAC---AT----AGCTCTGAAAAGA--------GATATG---------------------
-----GG-CCCGTTGGATGCCTCCATCGGACGAT-GG-AGGTTGAATGAA-CTTTTGGTG
ACGTA-GGCGCT-GG----------GGCT-nnnnnTATTACCCCCAGCGCTCGGGAC-GG
GACAT------GGGCTA--A----------TGGAT-TGT-GGAT---ATAGGG-CCCAAA
GGGCCCGTTTA-GATGGGTTTT-GGGCTTAT-GGGCTTTATCCAGAAGACCAAAAACAGG
CGG----------------G-AACCGTCCC-AAATTC-------AAACTTCGATTGCTTG
CCCTGCAAGCCATCTAGAAGT-CTATAAATACCAG-TGTCTAGATAGATGTTCA-----G
ACAACAA----ATGGCTAGGTATCCGAAGAAATCCATCAAGAAGAGGCGGGTTGGGCGCC
GGAAGTATGGCAGCAAGGCGGCAACGAGCCACGACTGCTCGTCGCTAGGG--TCAATATT
GGTTCCTGAAAACACCGTCAAGGTATTTCGGATTGAGCCTACTGATAAAACATTACCCAG
ATATTTTATCTGGAAAATGTTTATGCTTCTTGTGTGCAAGGTGAAGCCCGGAAGAATACT
TCATTGGGCTATGATCAAGAGTTCTTGGGAAATCAACCAGCCGACAACTTGTCTGGAAGC
CCCAGGTTTATTTATTAAACCTGAACATAGCCATCTGGTTAAACTGGTATGTAGTGGGGA
ACTTGAAGCAGGAGTCGCAACAGGAACATCAGATGTTGAATGTCTTTTGAGGAAGACAAC
CGTGTTGAGGAAGAATGTAACAGAGGTGGATTATTTATATTTGGCATTCTATTGTAGTTC
TGGAGTAAGTATAAACTACCAGAACAGAATTACATATCATGTTT---------------G
ATATGTTTATGTAAACATAAACTATTGTATGGAATGAAATCCAAATAACATACAACACGC
TATGAAATACAAGACGCTATGAC-AA------------AAGTA-CTGGTATATG----AT
TAG-GTATCCTAACGATCTAG-GGCCGAAGG--C---CCGTGAGCAATATGCGTCGAAAT
AA-TGTTTAACAAACAAATATACATGATACGGATA---------GTTGAATACATAAACA
ACGAGGTAT----------ACAATACAACAAACTGTTGTA-AAG-----AAATAAAAAAA
T----AAGAAGAGAGAGTATATTTGTGTTGGATAAGCATCACACC------------CAC
CACTTTAGT-GGT-GGGCCAGATGTCCCGAGTTAGTGCGCCACGTAA-GCGCT-GGGGCT
TATnnnnnTATTACCCCCA-GCGCTCAGGACGGGACATCACGTGCGTC------------
-----------AACAAATGCACGTGACTGATATAAGGGACATAACGGGTTTAGA-TAACG
GTTTATTCGGATTAGAATATAACGTCACGTGTGAAAG-CGAA-AGGCACGTGACGAAGAC
AAATGGATTGAATAAACATTTGACGTCCGGTAGCTTCCG-AAGGAAGT-AAGGATTGCTT
CGC-GGCGAAGCAAACCATTTATATATTTGCGTAGG-TTTGCGG--CCTATAAATAGG-A
CGCAGCTA-----AATGGCATTAACAACAGAGCGGGTGAAACTATTCTTCGAATGGTTTT
TGTTTATCGGAGCAATATTTATTGCGATTACAATATTATATATATTGTTGGTGTTGCTCT
TTGAGGTACCCAGGTATATGAAGGAGCTCGTGAGGTATTTGGTAGAATACCTGACCAGAC
GACGTGTATGGATGCAGAGGACGCAGTTGACGGAGGCAACTGGAGATGTAGAGATCGGCA
GAGGTATTGTGGAAGACAGACGATATCAAGAACCGGCTGTCATACCACATGTATCTCAGG
TTATCCCTTC---TCAACCAAATAGAAGGGATGATCAAGGAAGACGAGGAAACGCTGGAC
CTATGTTCT-AATACACG-GTATATTAATATACGA-AATATAAATGGGTATTG-------
--ATGT--------------AA-AT-GATCATACATAATATA------TGTATGATAATG
---AAACATATT-GTAATATGTGAATTGT-------------------------------
---------AAACGA-------------------------------GAGTTGTATGT---
------------ATAAAACATACAACACGC---------------------TATGAAATA
CAAGACGCTAT------------------------------GACAAAAGTACTGGTATAT
GATTAGG-TATCCTAACGA--------TCTAGGGCCG-AAGGCCCGT-GAGCAATAT---
GCGTCGAAAT-AATGTTT-----AACAAA-CAAATATACA-----TGATACGGATAGTTG
AATACATAAACAACGAGGTATAC-AATACAACAAACTGTTGT-AAAGAAAT-AAAAAAAT
AAGATGAGAGA-GTATATTT---------GTGTTGG------------------------
----------ATAAGCCTTGCAACCACCACTTTA--------------------GTGGT-
GGGCCAGATGTCCCGAGTTAGTGCGCCCACGTAA-GCGCTGGGGCTTATnnnnnTATTAC
CCCCAGCGCTCAGGACGGGACATCACGTG-CAACTA-ACAGACGCACGTGAGAATGCAGT
A---GCTTGC----AGCGAAAGATAGACGTCAACATCAATAAAGAAGAAGGAATATTCTT
TGCTTCGGCACGAAGCAAA--GGGTATAGATATTTGTTCGAGATGCGAAA-------ATG
GAG--------GCTATTTAAACCTG---------ATGGTTTTGTGATTTCCGAAAT----
CACTCGTCGGAAGAGAAATGGAGTTCTGGGAATCGTCTGCCATGCCTGACGATGTCAAGA
GAGAGATTAAGGAAATATATTGGGAAGATCGGAAGAAACTTCTGTTCTGTCAGAAGTTGA
AGAGCTATGTCAGAAGGATTCTTGTTTATGGAGATCAAGAGGATGCCCTTGCCGGAGTGA
AGGGTTTGAAGACTTCTATTATTCGCTATAGCGAATACCTGAAGAAACCATGTGTGGTAA
TTTGTTGTGTTAGCAATAAATCAATTGTGTATAGGTTAAACAGCATGGTGTTCTTTTATC
ATGAATACCTTGAAGAACTAGGTGGTGATTACTCAGTATATCAAGATCTCTATTGTGATG
AGGTACTCTCTTCTTCATCGACAGAGGAAGAAGATGTAGGAG-TAATATA--------TA
GGAATGTTATCATGGCATCGACACAAGAGAAGTTCTCTTGGAGTGATTGTCAGAAGATAG
TTATATCAGACTATGATGTAACATTACTCTAATGTAATATCCATTATCAT-CAATAAAAT
-AATGGAATG--TTGATTATGTATT-TATCATAAATAC--AT-AATGGTATACGTATAGC
A---------TAAAATA-CA-TTAACC-----AACATACAACACACTAT-----------
-AAAATACAACACACTATAA----CAAAT---GTACGGGTATTTGATTGGGCTATATTAA
CCCCTTAAGGGCCGAAGGCCCGTTTAAATATGTGTT-GGACGAAGTCCA-AACACAAAAA
AGTAAGCAGAACAACGGAATAATATGAGCTGGC-AACGTA------GGGTC-CATGTCCC
GAGTTAATGCGCCACGTAAGC-GCTGGGGCTTATnnnnnTATTACCCCCCGTGCTCGGGA
CGGGACATGACGTCAGCAAGGACTATAATGGGCTTTTTAT------TAGCCCATTTA-TT
GAATT-AGG-CCGGGTTTT-GTCATTTTACAAAAGCCCGGTCCAGGATAAGTATAATGTC
ACGTGCC--GAA-TAAA-AGGTTGCTTCGCCACGAAGAAACCTAATTTGAGGTTGCGTAT
TCAATACGCTACCGAATATCTATTAATATGTGAG-TCTCTGCCG--AAAAAAAA-TCAGA
-GCGAAAGC--GAAGCAGAAGCGATGGATTGGGCAGAATCACAACTCAAGACCTGTACTC
ATGGATGCGATTGGAAGAAGATATCATCGGATTCAGCCGATAATCGACAATATGTACCAT
GCGTCGATTCTGGAGCTGGAAGAAAGTCGCCTCGCAAGGTACTTCTTAGATCTATTGAAG
CTGTGTTTAACGG------AAGCTTCAGCGGAAATAATAGGAATGTTCGTGGATTTCTCT
ACGTATCGATCAGAGACGATGACGGAGAAATGCGTCCAGTACTCATAGTACCATTCGGAG
GATATGGATATCATAATGATTTTTATTATTTCGAAGGGAAGGGGAAAGTTGAATGTGATA
TATCATC-----AGATTATGTTGCGCCAGGAATAGATTGGAGCAGAGACATGGAAGTTAG
TATTAGTAACAGCAACAACTGTAATGAATTATGTGATCTGAAGTGTTATGTTGTTTGTTC
GTTAAGAATCAAGGAATAAAAGTTGTGCTGTAATGTTAATTAATA-AAACGTATATTTGG
GA-AATTG---------ATAGTTGTATAAA---ACATACAACACACTAT-----------
-GAAATACAAGA-CGCTATGACAAATGTACGGGTATCTGAATGAGTTTTAGT------AT
CGCTTAAG-----------------GGCCGCAGGCCCGTTGAA--AAATAATAATCGAAT
TATAAACGTTAG------------ATA-----ATAATCAGAGATAGGTGATC-AGATAAT
ATAAACATAAACGAAGTA---------TATGCCGGTAC-AATAA-TAAAATAAGTAATAA
CAAAA-AAAAAAATATGTATACTAATCTCTGATTG-----------GTTCAGGAGAAAGG
CCCACCAACTAAAAGGT-GGGGA---GAATGTCCCGA---------TGACGCAAGCACGG
GGGACTATnnnnn
>1900B_AU_2006_C3
TATTACCCCCAGCGCTCGGGACGGGACAT-TTGCATCTATAAATAGACCT--CCCCCCTC
TCC-ATTACAA-GATCATCATCGACGACAG-AATGGCGCGATATGTGGTATGCTGGATGT
TCACCATCAACAATCCCACAACACTACCAGTGATGAGGGATGAGATAAAATATATGGTAT
ATCAAGTGGAGAGGGGACAGGAGGGTACTCGTCATGTGCAAGGTTATGTCGAGATGAAGA
GACGAAGCTCTCTGAAGCAGATGAGAGGCTTCTTCCCAGGCGCACACCTTGAGAAACGAA
AGGGGAGCCAAGAAGAAGCGCGGTCATACTGTATGAAGGAAGATACAAGAATCGAAGGTC
CCTTCGAGTTTGGTTCATTTAAATTGTCATGTAATGATAATTTATTTGATGTCATACAGG
ATATGCGTGAAACGCACAAAAGGCCTTTGGAGTATTTATATGATTGTCCTAACACCTTCG
ATAGAAGTAAGGATACATTATACAGAGTACAAGCAGAGATGAATAAAACGAAGGCGATGA
A----TAGCTGGAGAAC--TTCTTTCAGTGC-TTGGACATCAGAGGTGGAGAATATCATG
GCGGAGCCATGTCATCGGAGAATAATTTGGGTCTATGGCCCAAATGGAGGAGAAGGAAAG
ACAACGTATGCAAAACATCTAATGAAGACGAGAAATGCGTTTTATTCTCCAGGAGGAAAA
TCATTGGATATATGTAGACTGTATAATTACGAGGATATTGTTATATTTGATATTCCAAGA
TGCAAAGAGGATTATTTAAATTATGGGTTATTAGAGGAATTTAAGAATGGAATAATTCAA
AGCGGGAAATATGAACCCGTTTTGAAGATAGTAGAATATGTCGAAGTCATTGTAATGGCT
AACTTCCTTCCGAAGGAAGGAATCTTTTCTGAAGATCGAATAAAGTTGGTTTCTTGCTGA
ACAAGTAATGACTTTACAG----CGCACGCTCCGAC-AAAAGCACACTATGACAAAAGTA
A-GGTATCTGATT-GGGTTATC-TTAACGATCTAGGGCCGTAGGCC-------CGTGA--
GCAATGAAC--------GGC---GAGATCAGATGTCCCG-AGTTAATGCGCCACGT-AAG
CGCT-GGGGCTTATnnnnnTATTATTA-C-----------------------CCCCAGCG
-----------------CCG------GGAC-GGGACAT----------------------
------------------------------G-----------------------------
-------------------------GG--C-TT----TTTA---AATGGG--C-TTTGCG
AGT--TTGAACAGTTC-----------------AGTATCTTCGTTATTGGGCCAACCCGG
--CCCAATAATTAAGAGAAC--GT---GTTCAAATTCGT-GG------------TATGAC
CGAAGGTC-AAGGTAACCGGTCAA-CATTATTC-TGGCTTGCGCAGCAAGCAACA-CGAA
TTAATATTTTAAT-TCG-TAGGACACGTGGAC-GGACCGAAATACTCTTGCATC------
TCTATAAATACCCTA-ACCCTGTCAAGG-ATAATT-G--C-TCTCTC-TCTTCTGTCAAG
-GTGGT--TGTGCTGAGGC----------GGAAGATCGC---C-AGCGGCGATC------
------------GTCGGAACGACCTG--CATCTAGAG--AGGCGG---------------
------------------CGAGG-ATACTACG-AAGCGTATAT-----CGGGTA-TTTAT
AGACTTA-TAGCGCAGCTAGAAGTATACACTGTACA-AATATTGTATTTTGTAAAT-TAC
G-AAGCAATTCGTAT-TTGATATTAATAAAACAACTGGGTTTGTTAATGTTTACATTAAC
TAGTATC-TTATATGTA----CAAATTAAAAT--------ACAGTATACGGAACGTATAC
TAACG-TA--AAAATTAAA-T---GATAGGCGAA----G-CATGATTAACAGGTGTTT-A
GGTATAATTAACATAATTATGAG-AAGTAATAATAATACGGAAAATGAAAA-AGTATGA-
GGTGAAAGAGGAGATATTAGAATATTTAAAAACCCAATTATATT-AT-T-----------
-----TTGGA-----------------ACG---AA--ATACAACACG-------------
---CTATGA-AA--------------TACAAGACGCTATGACA-AATGTAGGGGTATTTG
ATTG-TG------TAT-C-TTAACGTA-TAAGGGC-CGCAGGCCC-GTC-AA-G--TTG-
------A-------------------------ATGAACGGT-------CCAGATTA----
--ATTCCTT-AGCGACGAAGAAAGG-----------AATCTTAAAG-GG---GACCA---
---------CATTAA------------AGACAGCTGTCAT--------------------
-------TGATTA---A-ATAAAT--AATATAATAACCAAAAGAC-C-TTTGTACCCTTG
C--T-----A-----CTGATGACG-T-ATA-GGGGTGT-CCCG-AG----GTAA---TTT
AAC---AT----AGCTCTGAAAAGA--------GATATG---------------------
-----GG-CCCGTTGGATGCCTCCATCGGACGATGGA-AGGTTGAATGAA-CTTTTGCTG
ACGTA-GGCGCTGGG----------GGCT-nnnnnTATTACCCCCAGCGCTCGGGAC-GG
GACAT------GGGCTA--A----------TGGATGTGT-GGAT---ATAGGG-CCCAAA
GGGCCCGTTTA-GATGGGTTTT-GGGCTTAT-GGGCTTTATCCAGAAGACCAAAAACAGG
CGG----------------G-AACCGTCCC-AAATTC-------AAACTTCGATTGCTTG
CCCTGCAAGCCATCTAGAAGT-CTATAAATACCAG-TGTCTAGATAGATGTTCA-----G
ACAACAA----ATGGCTAGGTATCCGAAGAAATCCATCAAGAAGAGGCGGGTTGGGCGCC
GGAAGTATGGCAGCAAGGCGGCAACGAGCCACGACTACTCGTCTCTAGGG--TCAATATT
GGTTCCTGAAAATACCGTCAAGGTATTTCGGATTGAGCCTACTGATAAAACATTACCCAG
ATATTTTATCTGGAAAATGTTTATGCTTCTTGTGTGCAAGGTGAAGCCCGGAAGAATACT
TCATTGGGCTATGATCAAGAGTTCTTGGGAAATCAACCAGCCGACAACTTGTCTGGAAGC
CCCAGGTTTATTTATTAAACCTGAACATAGCCATCTGGTTAAACTGGTATGTAGTGGGGA
ACTTGAAGCAGGAGTCGCAACAGGAACATCAGATGTTGAATGTCTTTTGAGGAAGACAAC
CGTGTTGAGGAAGAATGTAACAGAGGTGGATTATTTATATTTGGCATTCTATTGTAGTTC
TGGAGTAAGTATAAACTACCAGAACAGAATTACATATCATGTTT---------------G
ATATGTTTATGTAAACATAAACTATTGTATGGAATGAAATCCAAATAACATACAACACGC
TATGAAATACAAGACGCTATGAC-AA------------AAGTA-CTGGTATATG----AT
TAG-GTATCCTAACGATCTAG-GGCCGAAGG--C---CCGTGAGCAATATGCGTCGAAAT
AA-TGTTTAACAAACAAATATACATGATACGGATA---------GTTGAATACATAAACA
ACGAGGTAT----------ACAATACAACAAACTGTTGTA-AAG-----AAATAAAAAAA
T----AAGAAGAGAGAGTATATTTGTGTTGGATAAGCATCACACC------------CAC
CACTTTAGT-GGT-GGGCCAGATGTCCCGAGTTAGTGCGCCACGTAA-GCGCT-GGGGCT
TATnnnnnTATTACCCCCA-GCGCTCAGGACGGGACATCACGTGCGTC------------
-----------AACAAATGCACGTGACTGATATAAGGGACATAACGGGTTTAGA-TAACG
GTTTATTCGGATTAGAATATAACGTCACGTGTGAAAG-CGAA-AGGCACGTGACGAAGAC
AAATGGATTGAATAAACATTTGACGTCCGGTAGCTTCCG-AAGGAAGT-AAGGATTGCTT
CGC-GGCGAAGCAAACCATTTATATATTTGCGTAGG-TTTGCGG--CCTATAAATAGG-A
CGCAGCTA-----AATGGCATTAACAACAGAGCGGGTGAAACTATTCTTCGAATGGTTTC
TGTTTATTGGAGCAATATTTATTGCGATTACAATATTATATATATTGTTGGTGTTGCTCT
TTGAGGTACCCAGGTATGTGAAGGAGCTCGTGAGGTATTTGGTAGAATACCTGACCAGAC
GACGTGTATGGATGCAGAGGACGCAGTTGACGGAGGCAACTGGAGATGTAGAGATCGGCA
GAGGTATTGTGGAAGACAGACGATATCAAGAACCGGCTGTCATACCACATGTATCTCAGG
TTATCCCTTC---TCAACCAAATAGAAGGGATGATCAAGGAAGACGAGGAAACGCTGGAC
CTATGTTCT-AATACACG-GTATATTAATATACGA-AATATAAATGGGTATTG-------
--ATGT--------------AA-AT-GATCATACATAATATA------TGTATGATAATG
---AAATATATT-GTAATATGTGAATTGT-------------------------------
---------AAACGA-------------------------------GAGTTGTATGT---
------------ATAAAACATACAACACGC---------------------TATGAAATA
CAAGACGCTAT------------------------------GACAAAAGTACTGGTATAT
GATTAGG-TATCCTAACGA--------TCTAGGGCCG-AAGGCCCGT-GAGCAATAT---
GCGTCGAAAT-AATGTTT-----AACAAA-CAAATATACA-----TGATACGGATAGTTG
AATACATAAACAACGAGGTATAC-AATACAACAAACTGTTGT-AAAGAAAT-AAAAAAAT
AAGATGAGAGA-GTATATTT---------GTGTTGG------------------------
----------ATAAGCCTTGCAACCACCACTTTA--------------------GTGGT-
GGGCCAGATGTCCCGAGTTAGTGCGCCCACGTAA-GCGCTGGGGCTTATnnnnnTATTAC
CCCCAGCGCTCAGGACGGGACATCACGTG-CAACTA-ACAGACGCACGTGAGAATGCAGT
A---GCTTGC----AGCGAAAGATAGACGTCAACATCAATAAAGAAGAAGGAATATTCTT
TGCTTCGGCACGAAGCAAA--GGGTATAGATATTTGTTCGAGATGCGAAA-------ATG
GAG--------GCTATTTAAACCTG---------ATGGTTTTGTGATTTCCGAAAT----
CACTCGTCGGAAGAGAAATGGAGTTCTGGGAATCGTCTGCCATGCCTGACGATGTCAAGA
GAGAGATTAAGGAAATATATTGGGAAGATCGGAAGAAACTTCTGTTCTGTCAGAAGTTGA
AGAGCTATGTCAGAAGGATTCTTGTTTATGGAGATCAAGAGGATGCCCTTGCCGGAGTGA
AGGATATGAAGACTTCTATCATTCGCTATAGCGAATATTTGAAGAAACCATGTGTGGTAA
TTTGTTGTGTTAGCAATAAATCAATTGTGTATAGGTTAAACAGCATGGTGTTCTTTTATC
ATGAATACCTTGAAGAACTAGGTGGTGATTACTCAGTATATCAAGATCTCTATTGTGATG
AGGTACTCTCTTCTTCATCGACAGAGGAAGAAGATGTAGGAG-TAATATA--------TA
GGAATGTTATCATGGCATCGACACAAGAGAAGTTCTCTTGGAGTGATTGTCAGAAGATAG
TTATATCAGACTATGATGTAACATTACTCTAATGTAATATCCATTATCAT-CAATAAAAT
-AATGGAATG--TTGATTATGTATT-TATCATAAATAC--AT-AATGGTATACGTATAGC
A---------TAAAATA-CA-TTAACC-----AACATACAACACACTAT-----------
-AAAATACAACACACTATAA----CAAAT---GTACGGGTATTTGATTGGGCTATATTAA
CCCCTTAAGGGCCGAAGGCCCGTTTAAATATGTGTT-GGACGAAGTCCA-AACACAAAAA
AGTAAGCAGAACAACGGAATAATATGAGCTGGC-AACGTA------GGGTC-CATGTCCC
GAGTTAATGCGCCACGTAAGC-GCTGGGGCTTATnnnnnTATTACCCCCCGTGCTCGGGA
CGGGACATGACGTCAGCAAGGACTATAATGGGCTTTTTAT------TAGCCCATTTA-TT
GAATT-AGG-CCGGGTTTT-GTCATTTTACAAAAGCCCGGTCCAGGATAAGTATAATGTC
ACGTGCC--GAA-TAAA-AGGTTGCTTCGCCACGAAGAAACCTAATTTGAGGTTGCGTAT
TCAATACGCTACCGAATATCTATTAATATGTGAG-TCTCTGCCG--AAAAAAAA-TCAGA
-GCGAAAGC--GAAGCAGAAGCGATGGATTGGGCAGAATCACAATTCAAGACCTGTACTC
ATGGATGCGATTGGAAGAAGATATCATCGGATTCAGCCGATAATCGACAATATGTACCAT
GCGTCGATTCTGGAGCTGGAAGAAAGTCGCCTCGCAAGGTACTTCTTAGATCTATTGAAG
CTGTGTTTAACGG------AAGCTTCAGCGGAAATAATAGGAATGTTCGTGGATTTCTGT
ACGTATCGATCAGAGACGATGACGGAGAAATGCGTCCAGTACTCATAGTACCATTCGGAG
GATATGGATATCATAATGATTTTTATTATTTCGAAGGGAAGGGGAAAGTTGAATGTGATA
TATCATC-----AGATTATGTTGCGCCAGGAATAGATTGGAGCAGAGACATGGAAGTTAG
TATTAGTAACAGCAACAACTGTAATGAATTATGTGATCTGAAGTGTTATGTCGTTTGTTC
GTTAAGAATCAAGGAATAAAAGTTGTGCTGTAATGTTAATTAATA-AAACGTATATTTGG
GA-AATTG---------ATAGTTGTATAAA---ACATACAACACACTAT-----------
-GAAATACAAGA-CGCTATGACAAATGTACGGGTATCTGAATGAGTTTTAGT------AT
CGCTTAAG-----------------GGCCGCAGGCCCGTTGAA--AAATAATAATCGAAT
TATAAACGTTAG------------ATA-----ATAATCAGAGATAGGTGATC-AGATAAT
ATAAACATAAACGAAGTA---------TATGCCGGTAC-AATAA-TAAAATAAGTAATAA
CAAAA--AAAAAATATGTATACTAATCTCTGATTG-----------GTTCAGGAGAAAGG
CCCACCAACTAAAAGGT-GGGGA---GAATGTCCCGA---------TGACGTAAGCACGG
GGGACTATnnnnn
>19rw_RW_2009_C2
TATTACCCCCAGCGCTCGGGACGGGACAT-TTGCATCTATAAATAGACCT--CCCCCCTC
TCC-ATTACAA-GATCATCATCGACGACAG-AATGGCGCGATATGTGGTATGCTGGATGT
TCACCATCAACAATCCCACAACACTACCAGTGATGAGGGATGAGATCAAATATATGGTAT
ATCAAGTGGAGAGGGGACAGGAGGGTACTCGTCATGTGCAAGGTTATGTCGAGATGAAGA
GACGAAGCTCTCTGAAGCAGATGAGAGGCTTCTTCCCAGGCGCGCACCTTGAGAAACGAA
AGGGAAGCCAAGAAGAAGCGCGGTCATACTGTATGAAGGAAGATACAAGAATCGAAGGTC
CCTTCGAGTTTGGTGCATTTAAATTGTCATGTAATGATAATTTATTTGATGTCATACAGG
ATATGCGTGAAACGCACAAAAGGCCTTTGGAGTATTTATATGATTGTCCTAACACCTTCG
ATAGAAGTAAGGATACATTATACAGAGTACAAGCAGAGATGAATAAAACGAAGGCGATGA
A----TAGCTGGAGAAC--GTCTTTCAGTGC-ATGGACATCAGAGGTGGAGAATATCATG
GCGCAGCCATGTCATCGGAGAATAATTTGGGTCTATGGACCAAATGGAGGAGAAGGAAAG
ACAACGTATGCAAAACATCTAATGAAGACGAGAAATGCGTTTTATTCTCCAGGAGGAAAA
TCATTGGATATATGTAGACTGTATAATTACGAGGATATTGTTATATTTGATATTCCAAGA
TGCAAAGAGGATTATTTAAATTATGGGTTATTAGAGGAATTTAAGAATGGAATAATTCAA
AGCGGGAAATATGAACCCGTTTTGAAGATAGTAGAATATGTCGAAGTCATTGTAATGGCT
AACTTCCTTCCGAAGGAAGGAATCTATTCTGAAGATCGAATAAAGTTGGTTTCTTGCTGA
ACAAGTAAAGACTTTACAG----CGCACGCTCCGAC-AAAAGCACACTATGACAAAAGTA
CGGGTATCTGATT-GGGTTATC-TTAACGATCTAGGGCCGTAGGCC-------CGTGA--
GCAATGAAC--------GGC---GAGATCAGATGTCCCG-AGTTAGTGCGCCACGT-AAG
CGCT-GGGGCTTATnnnnnTATTATTA-C-----------------------CCCCAGCG
----------------CTCA------GGAC-GGGACAT----------------------
------------------------------G-----------------------------
-------------------------GG--C-TT----TTTA---AATGGG--C-CTTGAG
AGT--TTGAACAGTTC-----------------AGTATCTTCGTTATTGGGCCAACTCGG
--CCCAATAATTAAGAGAAC--GT---GTTCAAATTCGT-GG------------TATGAC
CGAAGGTC-AAGGTAACCGGTCAA-CATTATTC-TGGCTTGCGCAGCAAGATACA-CGAA
TTAAATTATTAAT-TCG-TAGGACACGTGGAC-GGACCGAAATACTCCTGCATC------
TCTATAAATACCCTA-GTCCTGTGAAGG-ATAATT-GCTC-TCTCTC-TCTTCTGTCAAG
-GTGGT--TGTGCTGAGGC----------GGAAGATCGC---C-AGCGGCGATC------
------------GTCGGAACGAAGTG--CATCTAGAG--AGGCGG---------------
------------------TGAAGCAAACTACG-AAGCGTATAT-----CGGGTA-TTTAT
AGACTTA-TAGCGCAGCTAGAAGTATACAATGTACA-GATTTTGTATTTTGTAAAT-TAC
G-AAGAATTTCGTAT-ATGATATTAATAAAACACCTGGGTGTGTTAATGTTTACATTAAA
TAGTATC-CTGAATGTA----CTCAATAAAAT--------ACAGTATACGGAACGTATAC
TGACA--A--AGTAATAAA-T---GATAGGCGAA----G-CATGATTAACAGGTGTTT-A
GGTATAATTAACATAATTATGAG-AAGTAATAATAATACGGAAAATGAATA-AGTATGA-
GGTGAAAGAGGAGATATTAGAATATTTAAAAACCCAATTATATT-AT-T-----------
-----TTGGA-----------------ACG---AA--ATACAACACA-------------
---CTATGA-AA--------------TACAAGACGCTATGACA-AATGTACGGGTATCTG
ATTG-GGT-----TAT-C-TTAACGAT-CTAGGGC-CGTAGGCCC-GTG-AGCA------
--------------------------------ATGAACGGT-------TCAGATTA----
--ATTCCTT-AGCGACGAAGAAAGG-----------AATCTTAATG-AG---GACCA---
---------CAATAA------------AGACAGCTGTCAT--------------------
-------TGATTA---A-ATAAAT--AATATAATATGCAAATGAC-C-TTTGTACCCCTG
A--T-----A-----ATGATGACG-T-GTA-GGGGTGT-CCCG-AT----GTAA---TAT
AGC---AT----AGCTATGTGAAGA--------GATAAGCATGTGGCCGACAACTTTAGT
TGT--GG----GCCAGATGTCCC---------------GAGTT-AGTGCG--------CC
ACGTA-AGCGCT-GG----------GGCT-nnnnnTATTACCCCCAGCGCTCGGGAC-GG
GACAT------GGGCTA--A----------TGGAT-TGT-GGAT---ATAGGG-CCCAAA
GGGCCCGTTTA-GATGGGTTTT-GGGCTTAT-GGGCTTTATCCAGAAGACCAAAAACAGG
CGG----------------G-AACCGTCCC-AAATTC-------AAACTTCGATTGCTTG
CCCTGCAAGCCATCTAGAAGT-CTATAAATACCAG-TGTCTAGATAGATGTTCA-----G
ACAACAA----ATGGCTAGGTATCCGAAGAAATCCATCAAGAAGAGGCGGGTTGGGCGCC
GGAAGTATGGCAGCAAGGCGGCAACGAGCCACGACTACTCGTCGTTAGGG--TCAATATT
GGTTCCTGAAAACACCGTCAAGGTATTTCGGATTGAGCCTACTGATAAAACATTACCCAG
ATATTTTATCTGGAAAATGTTTATGCTTCTTGTGTGCAAGGTGAAGCCCGGAAGAATACT
TCATTGGGCTATGATCAAGAGTTCTTGGGAAATCAACCAGCCGACAACCTGTCTGGAAGC
CCCAGGTTTATTTATTAAACCTGAACATAGCCATCTGGTTAAACTGGTATGTAGTGGGGA
ACTTGAAGCAGGAGTCGCAACAGGGACATCAGATGTTGAATGTCTTTTGAGGAAGACAAC
CGTGTTGAGGAAGAATGTAACAGAGGTGGATTATTTATATTTGGCATTCTATTGTAGTTC
TGGAGTAAGTATAAACTACCAGAACAGAATTACATATCATGTTT---------------G
ATATGTTTATGTAAACATAAACTATTGTATGGAATGAAATCCAAATAACATACAACACGC
TATGAAATAAAAGACGCTATGAC-AA------------AAGTA-CGGGTATCTG----AT
TAG-GTATCCTAACGATCTAG-GGCCGAAGG--C---CCGTGAGCAATATGCGTCGAAAT
AA-TGTATAACAAACAAATATACATGATACGGATA---------GTTGAATACATAAACA
ACGAGGTAT----------ACAATACAACAAACTGTTGTA-AAG-----AAAT-AAAAAA
T----AAGAAGAGAGAGTATATTTGTGTCGGATAAGCATGACACC------------CAC
CACTTTAGT-GGT-GGGTCAGATGTCCCGAGTTAGTGCGCCACGTAA-GCGCT-GGGGCT
TATnnnnnTATTACCCCCA-GCGCTCAGGACGGGACATCACGTGCTTC------------
-----------AACAAATGCACGTGAGTGATATAAGGGACATAACGGGTTCAGA-TAACG
GTATCTTTGGTTTAGAATATAACGTCACGTGTGAAAG-CGAT-AGGCACGTGACTAAGTC
AAATGTATTGAATAAACATTTGACGTCCGGTAGCTTCCG-AAGGAAGT-AAGGATTGCTT
CGT-GGCGAAGCAAACCATTTATATA-TTGCCTAGG-CTTGCGG--CCTATAAATAGG-A
CCCTGCTA-----AATGGCATTAACAACAGAGCGGGTTAAACTATTCTTTGAATGGTTTT
TGTTCTTTGCAGCAATATTTATTGCGATTACAATATTATATATATTGTTGGTTTTGCTCT
TTGAGGTACCGAAGTATATTAAGCAGCTCGTGAGGTATTTGGTAGAATACCTGACCAGAA
GACGTGTATGGATGCAGAGAACGCAGTTATCGGAGGCAACTGGAGACGTAGAGTTCGGCA
GAGGTATTGTGGAAGACAGACGGGATCAACAACCGGCTGTCATACCACAGGCATCTCAGG
TTAACCCTTC---TCAACAAATTAGAAGGGATGATCAAGGAAGACGAGGAAACGTCGGAC
CTATGTTTT-AATACACG-GTATTGTAATATATGA-AAAATAAATGGGGATTG-------
--ATGT--------------AT-AA-GGTCATACATACTATA------TGTATGATAATG
---AAACATATT-GTAATATGTGAATTGT-------------------------------
---------AAACGA-------------------------------GTGTTGAATGT---
------------ATACAACATACAACACAC---------------------TATGAAATA
CAAGACGCTAT------------------------------GACAAATGTACGGGTATCT
GATTAGG-TATCCTAACGA--------TCTAGGGCCG-AAGGCCCGT-GAGCAATAT---
GCGTCGAAAT-AATGTAT-----AACAAA-CAAATATACA-----TGATACGGATAGTTG
AATACATAAACAACTAGGTATAC-AATACAACAAACTGTTGT-AAAGAAAT-AAAAAAAT
AAGAAGAGAGA-GTATATTT---------GTGTCGG------------------------
----------ATAAGCTTGGCAACCACCACTTTA--------------------GTGGT-
GGGTCAGATGTCCCGAGTTAGTGCG-CCACGTAA-GCGCTGGGGCTTATnnnnnTATTAC
CCCCAGCGCTCAGGACGGGACATCACGTG-CGACTA-ACAGATGCACGTGAGAATGCAGT
A---GCTTGC----AGCGAAAGATATACGTCAACATCAATAAAGAAGAAGGAATATTCTT
TGCTTCGGCACGAAGCAAA--GGGTATAGATATTTGTTCGAGATGCGAAA-------ATG
GAG--------GCTATTTAAACCTG---------ATGGTTTTGTGATTTCCGAAAT----
CACTCGACGGAAGAGAAATGGAGTTCTGGGAATCGTCTGCCATGCCTGACGATGTCAAGA
GAGAGATTAAGGAAATATATTGGGAAGATCGGAAGAAACTTCTGTTCTGTCAGAAGTTGA
AGAGCTATGTCAGAAGGATTCTTGTTTATGGAGATCAAGAGGATGCCCTTGCCGGAGTGA
AGGATATGAAGACTTCTATTATTCGCTATAGCGAATACTTGAAGAAACCATGTGTGGTAA
TTTGTTGTGTTAGCAATAAATCAATTGTGTATAGGTTAAACAGCATGGTGTTCTTTTATC
ATGAATACCTTGAAGAACTAGGTGGTGATTACTCAGTATATCAAGATCTCTATTGTGATG
AGGTTCTCTCTTCTTCATCGACAGAGGAAGAAGATGTAGAAG-TAATATA--------TA
GGAATGTTATCATGGCATCGACACAAGAGAAGTTCTCTTGGAGTGATTGTCAGAAGATAG
TTATATCAGACTATGATGTAACATTACTCTAATGTAATATCCATTATCAT-CAATAAAAT
-AATGGAATG--TTGATTATGTATT-TATCATAAATAC--AT-AATGGTATACGTATAGC
A---------TAAAATA-CA-TTAACC-----AACATACAACACACTAT-----------
-AAAATACAACACACTATAA----CAAAT---GTACGGGTATCTGATTGGTTTATATTAA
CCCCTTAAGGGCCGAAGGCCCGTTTAAATATGTGTT-GGACGAAGTCCA-AGCACAAAAA
AGGAAGCAGAACAACGGAATAAAATGAGCTGGC-AACGTA------GGGTC-CATGTCCC
GAGTTAGTGCGCCACGTAAGC-GCTGGGGCTTATnnnnnTATTACCCCCCGTGCTCGGGA
CGGGACATGACGTCAGCAAGGATTATAATGGGCTTTTTAT------TAGCCCATGTA-TT
GAATT-GGG-CCGGGTTTT-GTCATTTTACAAAAGCCCGGTCCAGGATAAGAATAATGTC
ACGTGCC--GAA-TAAA-AGGTTGCTTCGCCTCGAAGAAACCTAATTTGAGGTTGCGTAT
TCAATACGCTACCGAATATCTATTAATATGTGAG-TCTCTGCCG----AAACAA-TCAGA
-GCGAAAGC--AAAGCAGAAGCGATGGATTGGGCGGAATCACAATTCAAGACTTGTACTC
ATGGATGCGATTGGAAGAAGATATCATCGGATTCAGCCGATAATCGACAATATGTACCAT
GCGTCGATTCTGGAGCTGGAAGAAAGTCGCCTCGCAAGGTACTTCTTAGATCTATTGAAG
CTGTGTTTAACGG------AAGCTTCAGCGGAAATAATAGGAACGTTCGTGGATTTCTCT
ACGTATCGATCAGAGACGATGACGGAGAAATGCGTCCAGTACTCATAGTACCATTCGGAG
GATATGGATATCATAATGATTTCTATTATTTCGAAGGAAAGGGGAAAGTTGAATGTGATA
TATCATC-----AGATTATGTTGCGCCAGGAATAGATTGGAGCAGAGACATGGAAGTTAG
TATTAGTAACAGCAACAACTGTAATGAATTATGTGATCTGAAGTGTTATGTTGTTTGTTC
TTTAAGAATCAAGGAATAAAAGTTGTGCTGTAATGTTTATTAATA-AAACGTATATTTGG
GA-AATTG---------ATAGTTGTATAAA---ACATACAACACGCTAT-----------
-GAAATACAAGA-CGCTATGACAAATGTACGGGTATCTGAATGAGTTTTAGT------AT
CGCTTAAG-----------------GGCCGCAGGCCCGTTGAA--AAATAATAATCGAAT
TATAAACGTTAG------------ATA-----ATAATCAGAGATAGGTGATC-AGATAAC
ATAAACATAAACGAAGTA---------TATGGCGGTAC-AATAA-TAAAATATGTTACAA
AAAAA-AAAACATTATGAATACTAATCTCTGATTG-----------GTTCAGAAGAAAGG
CCCACCAAATAAAAGGT-GGGGA---GAATGTCCCGA---------TGACGTAAGCACGG
GGGACTATnnnnn
>1pk_PK_2004
TATTACCCCCAGCGCTCGGGACGGGACAT-TTGCATCTATAAATAGACCT--CCCCCCTC
TCC-ATTACAA-GATCATCATCGACGACAG-AATGGCGCGATATGTGGTATGCTGGATGT
TCACCATCAACAATCCCACAACACTACCAGTGATGAGGGATGAGATCAAATATATGGTAT
ATCAAGTGGAGAGGGGACAGGAGGGTACTCGTCATGTGCAAGGATATGTCGAGATGAAGA
GACGAAGCTCTCTGAAGCAGATGAGAGCCTTCTTTCCTGGCGCACACCTTGAGAAACGAA
AGGGAAGCCAAGAAGAAGCGCGGTCATACTGTATGAAGGAAGATACAAGAATCGAAGGTC
CCTTCGAGTTTGGTGCATTTAAATTGTCATGTAATGATAATTTATTTGATGTCATACAGG
ATATGCGTGAAACGCACAAAAGGCCTTTGGAGTATTTATATGATTGTCCTAACACCTTCG
ATAGAAGTAAGGATACATTATACAGAGTACAAGCCGAGATGAATAAAACGAAGGCGATGA
A----TAACTGGAGAAC--GTCTTTCAGTGC-TTGGACATCAGAGGTGGAGAATATCATG
GCGCAGCCATGTCATCGGAGAATAATTTGGGTCTATGGCCCAAATGGAGGAGAAGGAAAG
ACAACGTATGCAAAACATCTAATGAAGACGAGGAATGCGTTTTATTCTCCAGGAGGAAAA
TCTTTGGATATATGTAGACTGTATAATTACGAGGATATTGTTATATTTGATATTCCAAGA
TGCAAAGAGGATTATTTAAATTATGGGTTATTAGAGGAATTCAAGAATGGAATAATTCAA
AGCGGGAAATATGAACCCGTTTTGAAGATAGTAGAATATGTCGAAGTCATTGTAATGGCT
AACTTCCTTCCGAAGGAAGGAATCTTTTCTGAAGATCGAATAAAGTTGGTTTCTTGCTGA
ACAAGTAATGACTTTACAG----CGCACGCTCCGAC-AAAAGTACACTATGACAAAAGTA
CGGGTTTCTGATT-GGGTTATC-TTAACGATCTAGGGCCGTAGGCC-------CGTGA--
GCAATGAAC--------GGC---GAGATCAGATGTCCCG-AGTTAGTGTGCCACGT-AAG
CGCT-GGGGCTTATnnnnnnnnnn------------------------------------
------------------------------------------------------------
------------------------------------------------------------
------------------------------------------------------------
------------------------------------------------------------
------------------------------------------------------------
------------------------------------------------------------
------------------------------------------------------------
------------------------------------------------------------
------------------------------------------------------------
------------------------------------------------------------
------------------------------------------------------------
------------------------------------------------------------
------------------------------------------------------------
------------------------------------------------------------
------------------------------------------------------------
------------------------------------------------------------
------------------------------------------------------------
------------------------------------------------------------
------------------------------------------------------------
------------------------------------------------------------
------------------------------------------------------------
------------------------------------------------------------
------------------------------------------------------------
------------------------------------------------------------
------------------------------------------------------------
------------------------------------------------------------
------------------------------------------------------------
------------------------------nnnnnTATTACCCCCAGCGCTCGGGAC-GG
GACAT------GGGCTA--A----------TGGAT-TAT-GGAT---ATCGGG-CCCAAA
GGGCCCGTTTA-GATGGGTTTT-GGGCTTAT-GGGCTCTATCCAGAAGACCAAAAACAGG
CGG----------------G-AACCGTCCC-AATTTC-------AAACTTCGATTGCTTG
CTCCGCAAGCCATCTAGAAGT-TTATAAATACCAG-TGTCGAGTTAGATGTTCA-----G
ACAACAA----ATGGCTAGGTATCCGAAGAAATCCATCAAGAAGAGGCGGGTTGGGCGCC
GGAAGTATGGCAGCAAGGCGGCAACGAGTCACGACTACTCGTCGTTAGGA--TCAATATT
GGTTCCTGAAAACACCGTCAAGGTATTTCGGATTGAGCCTACTGATAAAACATTACCCAG
ATATTTTATCTGGAAAATGTTTATGCTGTTGGTGTGCAAGGTGAAGCCCGGGAGAATACT
TCACTGGGCTATGATTAAGAGTTCTTGGGAAATCAACCAGCCGACAACTTGTCTTGAAGC
ACCAGGTTTATTTATTAAACCTGAACATAGCCATCTGGTTAAACTGGTATGCAGTGGGGA
ACTTGAAGCAGGAGTTGCAACAGGGACATCAGATGTTGAATGTCTTCTGAGGAAGACAAC
CGTGTTGAGGAAGAATGTAACGGAGGTCGATTATTTGTATTTGGCATTCTATTGTAGTTC
TGGAGTAAGTATAAACTACCAGAACAGAATTACATATCATGTTT---------------G
ATATGTTTATGTAAACATAAACTATTGTATGGAATGAAATCCAAATAACATACAACACGC
TATGAAATACAAGACGCTATGAC-AA------------ATGTA-CGGGTATCTG----AT
TAG-GTATCCTAACGATCTAG-GGCCGAAGG--C---CCGTGAGCAATAAGCGTCGAAAT
AA-TGTTTAACAAACAAATATACATGATACGGATA---------GTTGAATACATAAACA
ACGAGGTAT----------ACAATACAACAAACTGTTGTA-AAG-----AAAT-AAAAAA
T----AAGAAGAGAGAGTATATTTGTGTTGGATAAGCATCGCAAC------------CAC
CACTTTAGT-GGT-GGGCCAGATGTCCCGAGTTAGTGCGCCACGTAA-GCGCT-GGGGCT
TATnnnnnTATTACCCCCA-GCGCTCAGGACGGGACATCACGTGCCTC------------
-----------AACAAATGCACGTGAGTGATATAAGGGACATAACGGGTTCAGA-TAACG
GTATCTTTGGTTTAGAATATAACGTCACGTGTGAAAG-TGAA-AGGCACGTGACTAAGTC
AAATGTATTGAATAAACATTTGACGTCCGGTAGCTTCCG-AAGGAAGT-AA-----GCTT
CGCGGGCGAAGCAAACCATTTATATA-TTGCCTAGG-CTTGCGG--CCTATAAATAGG-A
CCCTGCTA-----AATGGCATTAACAACAGAGCGGGTTAAACTATTCTTTGAATGGTTTT
TGTTCTTTGCAGCAATATTTATTGCGATTACAATATTATATATATTGTTGGTTTTGCTCT
TTGAGGTACCGAAGTATATTAAGCAGCTCGTGAGGTATTTGGTAGAATACCTGACCAGAA
GACGTGTATGGATGCAGAGAACGCAGTTATCGGAGGCAACTGGAGACGTAGAGTTCGGCA
GAGGTGTTGTGGAAGACAGACGGGATCAACAACCGGCTGTCATACCACAGGCATCTCAGG
TTAACCCTTC---TCAACAAATTAGAAGGGATGAGCAAGGAAGACGAGGAAACGTCGGAC
CTATGTTTT-AATACACG-GTATTGTAATATACGA-AATATAAATGGGTATTG-------
--ATGT--------------AT-AA-GGTCATACATACTATA------TGTATGATAATG
---ATACATATT-GTAATATGTGAATTGT-------------------------------
---------AAACGA-------------------------------GTGTTGAATGT---
------------ATACAACATACAACACGC---------------------TATGAAATA
CAAGACACTAT------------------------------GACAAATGTACGGGTATCT
GATTAGG-TATCCTAACGA--------TCTAGGGCCG-AAGGCCCGT-GAGCAATAA---
CGGTCGAAAT-AATGTTT-----AATAAA-CAAATATACA-----TGATACGGATAGTTG
AATACATAAACAACTAGGTATAC-AATACAACAAAATGTTGT-AAAGAAAT--AAAAAAT
AAGAAGAGAGA-GTATATTT---------GTGTCGG------------------------
----------ATAAGCTTGCCAACCACCACTTTA--------------------GTGGT-
GGGTCAGATGTCCCGAGTTAGTGCG-CCACGTAA-GCGCTGGGGCTTATnnnnnTATTAC
CCCCAGCGCTCAGGACGGGACATCACGTG-CAACTA-ACAGAAGCACGTGAGAATGCAGT
A---GCTTGC----AGCGAAAGATAGACGTCAACGTCAATAAAGAAGAAGGAATATTCTT
TGCTTCGGCACGAAGCAAA--GGGTATAGATATTTGTTCGAGATGCGAAA-------ATG
GAG--------GCTATTTAAACCTG---------ATGGTTTTGTGATTTCCGAAAT----
CACTCGTCGGAAGAGAAATGGAGTTCTGGGAATCGTCTGCTATGCCTGACGATGTGAAGA
GAGAGATTAAGGAAATATATTGGGAAGATCGGAAGAAACTTCTGTTCTGTCAGAAGTTGA
AGAGCTATGTCAGAAGGATTCTTGCCTACGGAGATCAAGAGGATGCCCTTGCTGGAGTGA
AGGATTTGAAGACTTCTATTATTCGCTATAGCGAATACTTGAAGAAACCATGTGTGGTAA
TTTGTTGTGTTAGCAATAAATCAATTGTGTATAGGTTAAACAGCATGGTGCTCTTTTATC
ATGAATACCTTGAAGAACTAGGTGGTGATTACTCAGTATATCAAGATCTCTATTGTGATG
AGGTACCCTCTTCTTCATCGACAGAGGAAGAAGATGTAGGAG-TAATATA--------TA
GGAATGTTATCATGGCATCGACTCAAGAGAAGTTCTCTTGGAGTGATTGTCAGAAGATAG
TAATATCAGACTACGATGTAACATTACTCTAATGTAATATCCATTATCAT-CAATAAAAT
-AATGGAATG--TTGATTATGTATT-TATCATAAATAC--AT-AATGGTATACGTATAGC
A---------TAAAATA-CA-TTAACC-----AACATACAACACACTAT-----------
-AAAATACAACACACTATAA----CAAAT---GTACGGGTATCTGATTGGGCTATATTAA
CCCCTTAAGGGCCGAAGGCCCGTTTAAATATGTGTT-GGACGAAGTCCA-AACACAAAAA
AGTAAGCAGAACAACGGAATAATATGAGCTGGC-AACGTA------GGGTC-CATGTCCC
GAGTTAGTGCGCCACGTAAGC-GCTGGGGCTTATnnnnnTATTACCCCCCGTGCTCGGGA
CGGGACATGACGTCAGCAAGGATTATAATGGGCTTTTTAT------TAGCCCATTTA-TT
GAATT-GGG-CCGGGTTTT-GTCATTTTACAAAAGCCCGGTCCAGGATAAGTATAATGTC
ACGTGCC--GAA-TAAA-AGGTTGCTTCGCCTCGAAGAAACCTAATATGAGGTAGCGTAT
TCAATACGCTACCGAATATCTATTAATATGTGAG-TCTCTGCCG----AAACAA-TCAGA
-GCGAAAGC--AAAGCAGAAGCGATGGATTGGGCGGAATCACAACTCAAGACCTGTACTC
ATGGATGCGATTGGAAGAAGATATCATCGGATTCAGCCGATAATCGACAATATGTACCAT
GCGTCGATTCTGGAGCTGGAAGAAAGTCGCCTCGCAAGGTACTTCTTAGATCTATTGAAG
CTGTGTTTAACGGAAGCTTAAGCTTCAGCGGAAATAATAGGAATGTTCGTGGATTTCTCT
ACGTATCGATCAGAGACGATGACGGAGAGATGCGTCCAGTACTCATAGTACCATTCGGAG
GATATGGATATCATAATGATTTCTATTATTTCGAAGGAAAGGGGAAAGTTGAATGTGATA
TATCATC-----AGATTATGTTGCGCCAGGAATAGATTGGAGCAGAGACATGGAAGTTAG
TATTAGTAACAGCAACAATTGTAATGAATTATGTGATCTGAAGTGTTATGTTGTTTGTTC
GTTAAGAATCAAGGAATAAAAGTTGTGCTGTAATGTTTATTAATA-AAACGTATATTTGG
AA-AATTG---------ATAGTTGTATAAA---ACATACAACACACTAT-----------
-GAAATACAAGA-CGCTATGACAAATATACGGGTATCTGAATGAGTTTTAGT------AT
CGCTTAAG-----------------GGCCGCAGGCCCGTTGAA--AAATAATAATCGAAT
TATAAACGTTAG------------ATA-----ATAATCAGAGATAGGTGATC-AGATAAC
ATAAACATAAACGAAGTA---------TATGGCGGTAC-AATAATTAAAAGAAGTTATAA
AAAAA-AAAACATAATGTATACTAATCTCTGATTG-----------GTTCAGAAGAAAGG
CCCACCAACTAAAAGGT-GGGGA---GAATGTCCCGA---------TGACGTAAGCACGG
GGGACTATnnnnn
>20rw_RW_2009_C2
TATTACCCCCAGCGCTCGGGACGGGACAT-TTGCATCTATAAATAGACCT--CCCCCCTC
TCC-ATTACAA-GATCATCATCGACGACAG-AATGGCGCGATATGTGGTATGCTGGATGT
TCACCATCAACAATCCCACAACACTACCAGTGATGAGGGATGAGATCAAATATATGGTAT
ATCAAGTGGAGAGGGGACAGGAGGGTACTCGTCATGTGCAAGGTTATGTCGAGATGAAGA
GACGAAGCTCTCTGAAGCAGATGAGAGGCTTCTTCCCAGGCGCGCACCTTGAGAAACGAA
AGGGAAGCCAAGAAGAAGCGCGGTCATACTGTATGAAGGAAGATACAAGAATCGAAGGTC
CCTTCGAGTTTGGTGCATTTAAATTGTCATGTAATGATAATTTATTTGATGTCATACAGG
ATATGCGTGAAACGCACAAAAGGCCTTTGGAGTATTTATATGATTGTCCTAACACCTTCG
ATAGAAGTAAGGATACATTATACAGAGTACAAGCAGAGATGAATAAAACGAAGGCGATGA
A----TAGCTGGAGAAC--TTCTTTCAGTGC-ATGGACATCAGAGGTGGAGAATATCATG
GCGCAGCCATGTCATCGGAGAATAATTTGGGTCTATGGACCAAATGGAGGAGAAGGAAAG
ACAACGTATGCAAAACATCTAATGAAGACGAGAAATGCGTTTTATTCTCCAGGAGGAAAA
TCATTGGATATATGTAGACTGTATAATTACGAGGATATTGTTATATTTGATATTCCAAGA
TGCAAAGAGGATTATTTAAATTATGGGTTATTAGAGGAATTTAAGAATGGAATAATTCAA
AGCGGGAAATATGAACCCGTTTTGAAGATAGTAGAATATGTCGAAGTCATTGTAATGGCT
AACTTCCTTCCGAAGGAAGGAATCTTTTCTGAAGATCGAATAAAGTTGGTTTCTTGCTGA
ACAAGTAAAGACTTTACAG----CGCACGCTCCGAC-AAAAGCACACTATGACAAATGTA
CGGGTATCTGATT--AGATATC-CTAACGATCTAGGGCCGTAGGCC-------CGTGA--
GCAATGAAC--------GGC---GAGATCAGATGTCCCG-AGTTAGTGCGCCACGT-AAG
CGCT-GGGGCTTATnnnnnTATTATTA-C-----------------------CCCCAGCG
----------------CTCA------GGAC-GGGACAT----------------------
------------------------------G-----------------------------
-------------------------GG--C-TT----TTTA---AATGGG--C-CTTGAG
AGT--TTGAACAGTTC-----------------AGTATCTTCGTTATTGGGCCAACTCGG
--CCCAATAATTAAGAGAAC--GT---GTTCAAATTCGT-GG------------TATGAC
CGAAGGTC-AAGGTAACCGGTCAA-CATTATTC-TGGCTTGCGCAGCAAGATACA-CGAA
TTAAATTATTAAT-TCG-TAGGACACGTGGAC-GGACCGAAATACTCCTGCATC------
TCTATAAATACCCTA-GTCCTGTGAAGG-ATAATT-G--C-TCTCTC-TCTTCTGTCAAG
-GTGGT--TGTGCTGAGGC----------GGAAGATCGC---C-AGCGGCGATC------
------------GTCGGAACGATGTG--CATCTAGAG--AGGCGG---------------
------------------TGAAGCAAACTACG-AAGCGTATAT-----CGGGTA-TTTAT
AGACTTA-TAGCGCAGCTAGAAGTATACACTGTACA-GATTTTGTATTTTGTAAAT-TAC
G-AAGAATTTCGTAC-ATGATATTAATAAAACACCTGGGTGTGTTAATGTTTACATTAAA
TAGTATC-CTGAATGTA----CTCAATAAAAT--------ACAGTATACGGAACGTATAC
TGACA--A--AGTAATAAA-T---GATAGGCGAA----G-CATGATTAACAGGTGTTT-A
GGTATAATTAACATAATTATGAG-AAGTAATAATAATACGGAAAATGAATA-AGTATGA-
GGTGAAAGAGGAGATATTAGAATATTTAAAAACCCAATTATATT-AT-T-----------
-----TTGGA-----------------ACG---AA--ATACAACACA-------------
---CTATGA-AA--------------TACAAGACGCTATGACA-AATGTACGGGTATCTG
ATTG-TG------TAT-C-TTAACGCT-TAAGGGC-CGCAGGCCC-GTC-AA-G--TTG-
------A-------------------------ATGAACGGT-------TCAGATTA----
--ATTCCTT-AGCGACGAAGAAAGG-----------AATCTTAATG-AG---GACCA---
---------CAATAA------------AGACAGCTGTCAT--------------------
-------TGATTA---A-ATAAAT--AATATAATATCCAAAAGAC-C-TTTGTACCCCTG
A--T-----A-----ATGATGACG-T-GTA-GGGGTGT-CCCG-AT----GTAA---TAT
AGC---AT----AGCTATGTGAAGA--------GATAAGCATGTGGCCGACAACTTTAGT
GGT--GG----GCCAGATGTCCC---------------GAGTT-AGTGCG--------CC
ACGTA-AGCGCT-GG----------GGCT-nnnnnTATTACCCCCAGCGCTCGGGAC-GG
GACAT------GGGCTA--A----------TGGAT-TGT-GGAT---ATAGGG-CCCAAA
GGGCCCGTTTA-GATGGGTTTT-GGGCTTAT-GGGCTTTATCCAGAAGACCAAAAACAGG
CGG----------------G-AACCGTCCC-AAATTC-------AAACTTCGATTGCTTG
CCCTGCAAGCCATCTAGAAGT-CTATAAATACCAG-TGTCTAGATAGATGTTCA-----G
ACAACAA----ATGGCTAGGTATCCGAAGAAATCCATCAAGAAGAGGCGGGTTGGGCGCC
GGAAGTATGGCAGCAAGGCGGCAACGAGCCACGACTACTCGTCGTTAGGG--TCAATATT
GGTTCCTGAAAACACCGTCAAGGTATTTCGGATTGAGCCTACTGATAAAACATTACCCAG
ATATTTTATCTGGAAAATGTTTATGCTTCTTGTGTGCAAGGTGAAGCCCGGAAGAATACT
TCATTGGGCTATGATCAAGAGTTCTTGGGAAATCAACCAGCCGACAACCTGTCTGGAAGC
CCCAGGTTTATTTATTAAACCTGAACATAGCCATCTGGTTAAACTGGTATGTAGTGGGGA
ACTTGAAGCAGGAGTCGCAACAGGGACATCAGATGTTGAATGTCTTTTGAGGAAGACAAC
CGTGTTGAGGAAGAATGTAACAGAGGTGGATTATTTATATTTGGCATTCTATTGTAGTTC
TGGAGTAAGTATAAACTACCAGAACAGAATTACATATCATGTTT---------------G
ATATGTTTATGTAAACATAAACTATTGTATGGAATGAAATCCAAATAACATACAACACGC
TATGAAATAAAAGACGCTATGAC-AA------------AAGTA-CGGGTATCTG----AT
TAG-GTATCCTAACGATCTAG-GGCCGAAGG--C---CCGTGAGCAATATGCGTCGAAAT
AA--GTTTAACAAACAAATATACATGATACGGATA---------GTTGAATACATAAACA
ACGAGGTAT----------ACAATACAACAAACTGTTGTA-AAG-----AAAT-AAAAAA
T----AAGAAGAGAGAGTATATTTGTGTCGGATAAGCATTACACC------------CAC
CACTTTAGT-GGT-GGGTCAGATGTCCCGAGTTAGTGCGCCACGTAA-GCGCT-GGGGAC
TATnnnnnTATTACCCCCA-GCGCTCAGGACGGGACATCACGTGCTTC------------
-----------AACAAATGCACGTGAGTGATATAAGGGACATAACGGGTTCAGA-TAACG
GTATCGTTGGTTTAGAATATAACGTCACGTGTGACAG-CGAT-ATGCACGTGACTAAGTC
AAATGTATTGAATAAACATTTGACGTCCGGTAGCTTCCG-AAGGAAGT-AAGGATTGCTT
CGT-GGCGAAGCAAACCATTTATATA-TTGCCTAGG-CTTGCGG--CCTATAAATAGG-A
CCCTGCTA-----AATGGCATTAACAACAGAGCGGGTTAAACTATTCTTTGAATGGTTTT
TGTTCTTTGCAGCAATATTTATTGCGATTACAATATTATATATATTGTTGGTTTTGCTCT
TTGAGGTACCGAAGTATATTAAGCAGCTCGTGAGGTATTTGGTAGAATACCTGACCAGAA
GACGTGTATGGATGCAGAGAACGCAGTTATCGGAGGCAACTGGAGACGTAGAGTTCGGCA
GAGGTATTGTGGAAGACAGACGGGATCAACAACCGGCTGTCATACCACAGGCATCTCAGG
TTAACCCTTC---TCAACAAATTAGAAGGGATGATCAAGGAAGACGAGGAAACGTCGGAC
CTATGTTTT-AATACACG-GTATTGTAATATATGA-AAAATAAATGGGGATTG-------
--ATGT--------------AT-AA-GGTCATACATACTATA------TGTATGATAATG
---AAACATATT-GTAATATGTGAATTGT-------------------------------
---------AAACGA-------------------------------GTGTTGAATGT---
------------ATACAACATACAACACAC---------------------TATGAAATA
CAAGACGCTAT------------------------------GACAAATGTACGGGTATCT
GATTAGG-TATCCTAACGA--------TCTAGGGCCG-AAGGCCCGT-GAGCAATAT---
GCGTCGAAAT-AATGTAT-----AACAAA-CAAATATACA-----TGATACGGATAGTTA
AATACATAAACAACTAGGTATAC-AATACAACAAACTGTTGT-AAAGAAAT--AAAAAAT
AAGAAGAGAGA-GTATATTT---------GTGTCGG------------------------
----------ATAAGCTTGGCAACCACCACTTTA--------------------GTGGT-
GGGTCAGATGTCCCGAGTTAGTGCG-CCACGTAA-GCGCTGGGGCTTATnnnnnTATTAC
CCCCAGCGCTCAGGACGGGACATCACGTG-CGACTA-ACAGACGCACGTGAGAATGCAGT
A---GCTTGC----AGCGAAAGATAGACGTCAACATCAATAAAGAAGAAGGAATATTCTT
TGCTTCGGCACGAAGCAAA--GGGTATAGATATTTGTTCGAGATGCGAAA-------ATG
GAG--------GCTATTTAAACCTG---------ATGGTTTTGTGATTTCCGAAAT----
CACTCGACGGAAGAGAAATGGAGTTCTGGGAATCGTCTGCCATGCCTGACGATGTCAAGA
GAGAGATTAAGGAAATATATTGGGAAGATCGGAAGAAACTTCTGTTCTGTCAGAAGTTGA
AGAGCTATGTCAGAAGGATTCTTGTTTATGGAGATCAAGATGATGCCCTTGCCGGAGTGA
AGGATATGAAGACTTCTATTATTCGCTATAGCGAATACTTGAAGAAACCATGTGTGGTAA
TTTGTTGTGTTAGCAATAAATCAATTGTGTATAGGTTAAACAGCATGGTGTTCTTTTATC
ATGAATACCTTGAAGAACTAGGTGGTGATTACTCAGTATATCAAGATCTCTATTGTGATG
AGGTTCTCTCTTCTTCATCGACAGAGGAAGAAGATGTAGGAG-TAATATA--------TA
GGAATGTTATCATGGCATCGACACAAGAGAAGTTCTCTTGGAGTGATTGTCAGAAGATAG
TTATATCAGACTATGATGTAACATTACTCTAATGTAATATCCATTATCAT-CAATAAAAT
-AATGGAATG--TTGATTATGTATT-TATCATAAATAC--AT-AATGGTATACGTATAGC
A---------TAAAATA-CA-TTAACC-----AACATACAACACACTAT-----------
-AAAATACAACACACTATAA----CAAAT---GTACGGGTATCTGATTGGTTTATATTAA
CCCCTTAAGGGCCGAAGGCCCGTTTAAATATGTGTT-GGACGAAGTCCA-AGCACAAAAA
AGGAAGCAGAACAACGGAATAAAATGAGCTGGC-AACGTA------GGGTC-CATGTCCC
GAGTTAGTGCGCCACGTAAGC-GCTGGGGCTTATnnnnnTATTACCCCCCGTGCTCGGGA
CGGGACATGACGTCAGCAAGGATTATAATGGGCTTTTTAT------TAGCCCATGTA-TT
GAATT-GGG-CCGGGTTTT-GTCATTTTACAAAAGCCCGGTCCAGGATAAGAATAATGTC
ACGTGCC--GAA-TAAA-AGGTTGCTTCGCCTCGAAGAAACCTAATTTGAGGTTGCGTAT
TCAATACGCTACCGAATATCTATTAATATGTGAG-TCTCTGCCG----AAACAA-TCAGA
-GCGAAAGC--AAAGCAGAAGCGATGGATTGGGCGGAATCACAATTCAAGACTTGTACTC
ATGGATGCGATTGGAAGAAGATATCATCGGATTCAGCCGATAATCGACAATATGTACCAT
GCGTCGATTCTGGAGCTGGAAGAAAGTCGCCTCGCAAGGTACTTCTTAGATCTATTGAAG
CTGTGTTTAACGG------AAGCTTCAGCGGAAATAATAGGAACGTTCGTGGATTTCTCT
ACGTATCGATCAGAGACGATGACGGAGAAATGCGTCCAGTACTCATAGTACCATTCGGAG
GATATGGATATCATAATGATTTCTATTATTTCGAAGGAAAGGGGAAAGTTGAATGTGATA
TATCATC-----AGATTATGTTGCGCCAGGAATAGATTGGAGCAGAGACATGGAAGTTAG
TATTAGTAACAGCAACAACTGTAATGAATTATGTGATCTGAAGTGTTATGTTGTTTGTTC
TTTAAGAATCAAGGAATAAAAGTTGTGCTGTAATGTTTATTAATA-GAACGTATATTTGG
GA-AATTG---------ATAGTTGTATAAA---ACATACAACACGCTAT-----------
-GAAATACAAGA-CGCTATGACAAATGTACGGGTATCTGAATGAGTTTTAGT------AT
CGCTTAAG-----------------GGCCGCAGGCCCGTTGAA--AAATAATAATCGAAT
TATAAACGTTAG------------ATA-----ATAATCAGAGATAGGTGATC-AGATAAC
ATAAACATAAACGAAGTA---------TATGGCGGTAC-AATAA-TAAAATAAGTTAAAA
AAAAA--AAACATTATGAATACTAATCTCTGATTG-----------GTTCAGAAGAAAGG
CCCACCAAATAAAAGGT-GGGGA---GAATGTCCCGA---------TGACGTAAGCACGG
GGGACTATnnnnn
>21cn_CN_D1
TATTACCCCCAGCGCTCGGGACGGGACAT-TTGCATCTATAAATAGACCT--CCCCCCTC
TCC-ACTACAT-GATCGTCATCGTCGACAGAAATGGCGCGATATGTGGTATGCTGGATGT
TCACCATCAACAATCCCGCCTCACTACCAGTGATGCGGGATGAGTTCAAATACATGGTAT
ATCAAGTGGAGAGGGGACAGGAGGGTACTCGTCATGTGCAAGGATACGTGGAGATGAAGA
GACGAAGTTCTCTGAAGCAGATGAGAGGCTTCTTCCCAGGCGCACACCTTGAGAAACGAA
AGGGGAGCCAAGAAGAAGCACGGGCATACTGTATGAAGGAAGCTACAAGAATCGAAGGTC
CCTTCGAGTTTGGTGCATTCAAATTATCATGTAATGATAATTTATTTGATGTCATACAGG
ATATGCGTGAAACGCATAAACGGCCTTTGGAATATTTATATGAGTGTCCTAATACCTTCG
ATAGAAGTAAGGATACATTATACAGAGTTCAAGCGGAGTTGAATAAAACGAAGGCGATGA
A----TAGCTGGAAGAC--AACCTTCAGTAC-ATGGACGTCGGAAGTTGAAAATATAATG
GCGGAGCCATGTCATCGAAGGATAATTTGGGTCTACGGCCCAAATGGAGGCGAAGGAAAG
ACAACTTATGCAAAACATTTAATGAAGACGAAGAATGCGTTTTATTCTCCAGGAGGAAAA
TCATTGGATATATGTAGATTGTATAATTATGAAGAAATAGTTATATTTGATATTCCCAGA
TGCAAAGAGGAATATTTAAACTACGGTTTATTAGAAGAATTCAAAAATGGAATTATTCAA
AGCGGGAAATATGAACCCGTTTTGAAAATTGTAGAGTATGTGGAAGTCATTGTCATGGCT
AACTTCCTTCCGAAGGAAGGAATCTTTTCTGAAGATCGAATAAAGTTAGTTGCTTGCTGA
ACACGCTATGCCAAT--------CGTACGCTATGAC-AAAAAGGGA--AAAGTAAAGAAT
CGGGGGT-TGATT-GGTCTATC-CTACCGACAAAGGGCCGCAGGCC-------CGTCA--
-AGATGGAC--------GGC---GAGATCAGATGTCCCG-AGTTAGTGCGCCACGT-AAG
CGCT-GGGGCTTATnnnnnTATTATTA-C-----------------------CCCCAGCC
----------------CCCA------GGAC-GGGACAT----------------------
------------------------------G-----------------------------
-------------------------GG--C-TT----TTTA---AATGGG--C-CGAGAG
AGT--TTGAACAGTTC-----------------AGTATCTTCGTTATTGGGCC-ATCTAG
--CCCAATAATTAAGAGAAC--GT---GTTCAAAATCGA-GC------------ATTGAC
CGGAGGTC-AAGGTTAATGGTCAA-CAATATTC-TGGCTTGCGGAGCAAGCAACA-CGAA
TTAATTATTTAAT-TCG-TAGGACACGTGGAC-GGACCGAAATACTCCTGCATC------
TCTATAAATACCCTA-CAATGGTAATTG-ATAATT-G--C-TCTCGC-TCTTCTGTCAAA
-GATGT--TGTGCTGAGGA----------GGAAGATCGC---C-GCCGGCGATC------
------------GTCGGA-CGATAAG--CGGCAAGAG--AGACGG---------------
------------------AGAACCATGCTGCG-AAGCGTATAT-----CTGGTA-TTTAT
AGACTTA-TAGCGAAGCTAGAAGT-TTCCTTGTACCCGATATTGTATTTTGTAAAA-TAC
G-AAGAAATTCGTATATTGATATTAATAAAACATCTGGG-TTGTTAATGTTTACATTAAC
TAGTATA-AATAGTGTA----CAATAC-AAAT--------ATTGTATACGGAACGAATA-
CAATATATATAAAATA----T---GTAGAGCGTA----G-CATGATAAACAGATGTTT-A
GGTATAATTTAAATAATTATGTG-ACGTAATTATAATACTGAACAAGTGTA-AGTATGA-
GGTGAAAGAGGAGATATTAGAATAT-TAAAAACCCAATTATATT-AT-------------
-----ACAGT-----------------ATG---AC--AAGCGT-ACG-------------
---CTATGACAAGCGTACACTGTGACAAAAGGGAAAAATGAAA-AAT-CGGGGGT---TG
ATTGGTC------TAT-C-CTACCGAT-TAAGGGC-CGCAGGCCC-GTC-AA-G-ATGG-
--------------------------------ATGAACGGT-------CAGATTTA----
--ATTGCTT-AGCAACGAAGAAAGG-----------AATCTTTTTG-GG----ACCA---
---------CAGACA------------AGACAGCTGTCAT--------------------
-------TGCTTT------TAAATATAATATAATAAACAAAAGAC-G-ATAGTACCCCTA
C-CT-----------ATGATGACG-T-ATA-GGGGTGT-CCCG-AG----GTAA---TTT
AAC---AT----AGCTCTGACAAGA--------GATAGT---------------------
-----GG--CCGTTGGATGCCTCGATCGGACGATTG--AGGTTTGATGAA-CTTATGCTG
ACGTA-GGGGCT-GG----------GGCT-nnnnnTATTACCCCCAGCGCTCGGGAC-GG
GACAT------GGGCTA--A----------TGGAT-GAT-GGAT---TTAGGG-CCCATC
GGGCCCGTTAA-GGTGGATTTT-GGGCTGAT-GGGCTTTATCCAGCAGACCAAAAATAGG
CGG----------------G-AACCGTCCA-AAATTC-------AAACTTCGATTGCTTG
CCCTGCAAGCCATCTAGAAGT-CTATATATACCAG-TGTCGATATAT-TGTGTA-----G
ATCAAAA----ATGGCGAGGTTTCCGAAGAAATCTATCAAAAAAAGGCGGGTTGGGCGGA
GGAAGTATGGAAGCAAGGCGGCAACAAGCCACGACTACTCGTCGCTAGGA--TCAATATT
GGTTCCTGAAAATACCGTCAAGGTATTTAGGATTGAGCCTACTGATAAAACATTACCCAG
ATATTTTATCTGGAAAATGTTTATGCTTTTGGTATGCAAGGTGAAGCCCGGAAGAATACT
TCACTGGGCTATGATTAAAAGTTCTTGGGAGATCAACCAGCCGACGACATGTCTTGAAGC
TCCAGGTTTATTTATTAAACCTGAACATAGCCATTTGGTGAAACTGGTATGCAGTGGGGA
ACTTGAAGCAGGAGTCGCAACAGGGACATCAGATGTTGAATGTCTTCTAAGGAAGACAAC
CGTGTTGAGGAAGAATGTAACAGAGGTGGATTATTTGTATTTGGCATTCTATTGTAGTGC
TGGAGTTAGTATTAACTACCAGAACAGAATTACATATCATGTAT---------------G
ATATGTTTATGAATACATAAACCTTGGGATTGAATAATGTCCAAATAACATACAACACGC
TATGACAAACGGGGAAAAATGAAGAA------------------TCGGGGGTTG----AT
TGGTCTATCGTATCGCTTAAG-GGCCGCAGG-CC-----------------CGTTGAAAT
GATTCTTTATTAAACAAATATACATGACAAGGATA---------GTTTAATACATTAAAA
ACGCTGTAT-----------AAATACAACAGAATGTTGTATAAT-----AATAAATATAA
A----GAGAAG-AAGAGTATATTTGTGATGGATAAGGACGAGAAC------------CAC
CACTTTAGT-GGT-GGGTCATATGTCCCGAGTTAGTGCGCCACGTAA-GCGCT-GGGGAC
TATnnnnnTATTACCCCCA-GCGCTCAGGACGGGACATCACGTGCAA-------------
---------CTTACGAATGCACGTGACTGATATATAATATATAACGGGTATTCG-AACCG
TTATAATAGGTC-GTAACGAAAAGTCACGTGTGAAAG-CGAA-ATGCACGTGACATAGTC
AAATGCATTGAATAAACATTTGACGTCCGGATGCTTCCG-AAGGAAGC-TATGATTGCTT
CGA-GGCGAAGCAAAACATTTATATATTGAC-TTGG-ATTGCGG--GCTATAAATAAG-A
CGCAGGGA-----AATGGCATTGACAACAGAGCGGGTGAAACTATTCTTTGAATGGTTTC
TGTTTATCGGAGCAATATTCATTGCGATAACAATATTATATATATTGTTGGCATTGCTCT
TTGAGGTTCCCAAATATATTAAGGAGATTGTGAGGTATCTCGTAGAATACCTGACCAGAC
GACGTGTATGGATGCAGAAAACGCAGTTGGCGGAGGCAACTGGAGATTCAGAGCTCGGCA
GAGGTAGTGTGGATGACAGACGGGATCATCTACCGGCTGTTATACCACATGCAAATCAGG
TTATCCCTTCAGTTCAAGCT---AGAAGGGATGAACAAGGAAGACGAGGAAACGCAGGAC
CTATGTTTT-AATACACG-GTATTATAATATACGA-AATATAAATAGAAAATG-------
--ATATGTACTGTGAAACATAT-ATTAGTGAAACATAATATA------TGTTAGATAA-G
---AAACATATT-GTAATATGTGACTTGT-------------------------------
---------ATACGA-------------------------------GTGTTGGATAT---
------------ATAAAACATACAACACGC---------------------TATGACAAA
CGGGGAAAAAT------------------------------GAAGAATC-GGGGGT---T
GATTGGTCTATCGTATCGC--------TTAAGGGCCG-CAGGCCC---------------
--GTTGAAAT-GATTCTT-----TATTAAACAAATATACA-----TGACATGGATAGTTT
AATACATTAAAAACGCTGTATA--AATACAACAGAATGTTGT-ATAATAATAAATATAAA
GAGAAGAAG-A-GTATATTT---------GTATTGT------------------------
----------ATAATGATCCCAACCACCACTTTA--------------------GTGGT-
GGGTCATATGTCCCGAGTTAGTGCG-CCACGTAA-GCGCTGGGGCTTATnnnnnTATTAC
CCCCAGCGCTCAGGACGGGACATCACGTG-CATATA-ACAAATGCACGTGAGAAGGCAGT
A---GCTTCT----AGCGAAAGACAACCATCAACATCAAAAAAGAAGACGGAATATTCGT
TGCTTCGGGACGAAGCAAC--GGTGACAGATAATTGTTCGAGATTCGAAA-------ATG
GAG--------GTTATTTAAACCGG---------ATGGTCTTGTTATTTCCGAAAT----
CACTCATCGGAGGAGAAATGGAGTTCTGGGAATCGTCTGCTATGCCAGACGATGTGAAGA
GAGAGATAAAGGAAATATATTGGGAAGATCGGAAGAAACTTCTGTTCAGTCAGAAGTTGA
AGTGCTGTGTCAGAAGGATTCTTGAATATGGAAATCAAGATGATGCCCTTGCTGCAGTGA
AGGATATGAAGACTTCTATCATTCGCTATAGCGAATATTTGAAGAAACCTTGTGTGGTAA
TATGTTGTTTGTCAAATAAGTCTATTGTTCATAGGTTAAACACAATGGTGTTCTTTTATC
ATGAATATATAGAAGACCTAGGTGGTGACTATTCGGTATATCAAGAGTTGTTCTGTGATG
AGGAGCTTCCTTCTTCCTTGACAGAGGAAGAAGATGAAGAAG-TAATATA--------CA
GGAATGTTATCATGGCTTCGACAGAAGAGAAGTTCTCTTGGAGTGAAAGTCAGAAGATAG
TCATATCTGATTATGATGTAACATTACTGTAATGTAATATCCATTATCAT-AAATAATAT
-AATGGAATG--ATGATTATGTATT-TAGTATAAATAC--AT-AATGGCATACGTATAGC
A---------TAAAATA-CA-TCTACA-----TACATACAACACACTAT-----------
-----GACAAAAAGGGAAAA----ATGAA---GAATCGGGGGTTGATTGGGCTATCTTAA
-CGATTAAGGGCCGAAGGCCCGTTTAAATATGTGTT-GGACGAAGTCCAAAACACAAAAA
AGTCATCAGAACAATGGAATATAATGAGCTGGC-AGAGTA------GGGTC-CATGTCCC
GAGTTAGTGCGCCACGTGAGC-GCTGGGGCTTATnnnnnTATTACCCCCCGTGCTCGGGA
CGGGACATGACGTCAGCATAGATTATAATGGGCCTTTAAA-------AGCCCATTTAAAT
GAAAT-GGG-CCGGGTTTGAGACATATTTCGAAAGCCCGGCCT-GGAATAGGATAAAGTC
ACGTGCC--GAA-TAAT-AGGTTGCTTCGCCGCGAAGCAACCTAATAATATGTTGCGTAT
TCAATACGCAACTAAAAGTCTATTAATATGGCTG-TCTCTGCCG----AATAAA-TCAGA
-GCGTATGC--AAAGCAGAAGCGATGGATTGGGCAGAATCACAATTCAAGACATGTACTC
ATGGTTGTGATTGGAAGACGATATCATCGGATTCATCTGAAAATCGGCAATATGTACCTT
GCGTCGACTCTGGTGCTGGAAGAAAAACTCCTCGCAAGGTACTACTTAGATCTATTGAAG
CTGTGTTTAATGG------AAGCTTCAAAGGAAATAATAGGAATGTTCGTGGATTTATAT
ACGTATCAATCCGAGACGATGATGGAGCAATGCGTCCAGTACTTATAATACCATTTGGAG
GCTATGGATATCACAATGATTTCTATTATTTTGAAGGCAAAGGGAAAGTTGAATGTGATA
TATCATC-----AGATTATGTTGCGCCAGAAGTAGATTGGAGCAGAGACATGGAAGTTAG
TATTAGTAACAGCAACAACTGTAATGAATCATGTGATCTGAAGTGTTATGTAATTTGTTC
GTTAAGAATAAAGGAATAACAGATGTGCTGTAATGATTATTAATA-AATCTTATTTTCAT
GT-AATTG---------ATAGTTGTATAAA---ACATACAACACGCTAT-----------
-GACAAACGGGG-AAAAATGAAAAAT-CAGGGGT---TGATTGGTCTATCGT------AT
CGCTTAAG-----------------GGCCGCAGGCCCGTTGAA--AAATAATAATCGAAT
TATATACGCTTG------------ATA-----ATAATCAGAGATAGATGATA-ATGATAT
AAAAACATAAACGAAGTA---------TATGGCGGTAT-AATAT-AAAAAGAAGGTTATA
A-----TATAAAATATGTATACTAATCTCTGATTG-----------GTTAGGAAAGAAGC
CCCACCAACTTTATGTT-GGGGG---GAATGTCCCGA---------TGACGTAAGCACGG
GGGACTATnnnnn
>22in_IN
------------------------------------------------------------
------------------------------------------------------------
------------------------------------------------------------
------------------------------------------------------------
------------------------------------------------------------
------------------------------------------------------------
------------------------------------------------------------
------------------------------------------------------------
------------------------------------------------------------
------------------------------------------------------------
------------------------------------------------------------
------------------------------------------------------------
------------------------------------------------------------
------------------------------------------------------------
------------------------------------------------------------
------------------------------------------------------------
------------------------------------------------------------
------------------------------------------------------------
------------------------------------------------------------
--------------nnnnnTATTATTA-C-----------------------CCCCCGTG
-----------------CCG------GGAC-GGGACAT----------------------
------------------------------G-----------------------------
-------------------------GG--C-TT----TTTA---AATGGG--C-TTCGAG
AGT--TTGAACAGTTC-----------------AGTATCTTCGTTATTGGGCCAACTCGG
--CCCAATAATTAAGAGAAC--GT---GTTCAAATTCGT-GA------------TATGAC
CGAAGGTC-AAGGTAACCGGTCAA-CATTATTC-TGGCTTGCGCAGCAAGATACA-CGAA
TTAAATTATTAAT-TCG-TAGGACACGTGGAC-GGACCGAAATACTCCTGCATC------
TCTATAAATACCCTA-CTCCTGTGAAGG-ATAATT-G--C-TCTCTC-TCTTCTGTCAAG
-GTGGT--TGTGCTGAGGC----------GGAAGATCGC---C-AGCGGCGATC------
------------GTCGGAACGATGTG--CATCTAGAG--AGGCGG---------------
------------------TGAAG-AAACTACG-AAGCGTATAT-----CGGGTA-TTTAT
AGACTTA-TAGCGTAGCTAGAAGTATATACTGTACA-GATAATGTATTTTGTAATT-TAC
G-AAGAATTTCGTAT-TTGATATTAATAAAACACCTGGGTGTGTTAATGTTTACATTAAA
TAGTATC-CTGAATGTA----CACAATAAAAT--------ACAGTATACGGAACGTATAC
TGACA-AA--GTAATTAAA-T---GATAGGCGAA----G-CATGACTAACAGGTGTTT-A
GGTATAATTAACATAATTATGAG-AAGTAATAATAATACGGAAAATGAATA-AGTATGA-
GGTGAAAGAGGAGATATTAGAATATTTAAAAACCCAATTATATT-AT-T-----------
-----TTGGA-----------------ACG---AA--ATACAACACG-------------
---CTATGA-AA--------------TACAAGACGCTATGACA-AATGTACGGGTATCTG
ATTG-TT------TAT-C-TTAACGCT-TAAGGGC-CGCAGGCCC-GTC-AA-G-ATGA-
--------------------------------ATGAACGGT-------CCAGATTA----
--ATTCCTT-AGCGACGAAGAAAGG-----------AATCTTTCAG-GG---GACTA---
---------CACAAT------------ATACAGCTGTCAA--------------------
-------TGATTT---A-TTAAAT--AATATAATATCCAAAAGAC-T-TCTGTACCCCTG
G--T-----A-----ATGATGACG-T-GTA-GGGGTGT-CCCG-AT----GTAA---TAT
AAC---AT----AGCTATGTGAAGA--------GATATG---------------------
-----GG--CCGTTGGATGCCTCCATCGGACGATGG--AGGTTGAATGAA-CTTCTGCTG
ACGTA-GGCGCT-GG----------GGCT-nnnnnnnnnn--------------------
------------------------------------------------------------
------------------------------------------------------------
------------------------------------------------------------
------------------------------------------------------------
------------------------------------------------------------
------------------------------------------------------------
------------------------------------------------------------
------------------------------------------------------------
------------------------------------------------------------
------------------------------------------------------------
------------------------------------------------------------
------------------------------------------------------------
------------------------------------------------------------
------------------------------------------------------------
------------------------------------------------------------
------------------------------------------------------------
------------------------------------------------------------
------------------------------------------------------------
------------------------------------------------------------
------------------------------------------------------------
---nnnnnTATTACCCCCA-GCGCTCAGGACGGGACATCACGTGCTTC------------
-----------AACAAATGCACGTGAGTGATATAAGGGACATAACGGGTTCAGA-TAACG
GTATCTTTGGTTTAGAATATAACGTCACGTGTGAAAG-TGGATAGGCACGTGACTAAGTC
AAATGTATTGAATAAACATTTGACGTCCGGTAGCTTCCG-AAGGAAGT-AAGGATTGCTT
CGC-GGCGAAGCAAACCATTTATATATTGGCCTAGG-CTTGCGG--CCTATAAATAGG-A
CCCTGCTA-----AATGGCATTAACAACAGAGCGGGTTAAACTATTCTTTGAATTGTTTT
TGTTCTTTGCAGCAATATTTATTGCGATTACAATATTATATATATTGTTGGTTTTGCTCC
TTGAGGTACCGAAGTATATTAAGCAGCTCGTGAGGTATTTGGTAGAATACCTGACCAGAA
GACGTGTATGGATGCAGAGAACGCAGTTATCGGAGGCAACTGGAGACGTAGAGTTCGGCA
GAGGTATTGTGGAAGACAGACGGGATCAACAACCGGCTGTCATACCACAGGCATCTCAGG
TTAACCCTTC---TCAACAAATTAGAAGGGATGATCAAGGAAGACGAGGAAACGTCGGAC
CTATGTTTT-AATACGCG-GTATTGTAATATATGA-AATATAAATGTGGATTG-------
--ATGT--------------AT-AA-GGTCATACATACTATA------TGTATGATAATG
---AAACATATT-GTAATATGTGAATTGT-------------------------------
---------AAACGA-------------------------------GTGTTGAATGT---
------------ATACAACATTCAACACGC---------------------TATGAAATA
CAAGACGCTAT------------------------------GACAAATGTACGGGTATCT
GATTAGG-TATCCTAACGA--------TCTAGGGCCG-AAGGCCCGT-GAGCAATAT---
GCGTCGAAAT-AATGTTT-----AACAAA-CAAATATACA-----TGATATGGATAGTTG
AATACATAAACAACTAGGTATAC-AATACAACAAACTGTTGT-AAAGAAAT--AAAAAAT
AAGAAGGGAGA-GTATATTA---------GTGTCGG------------------------
----------ATAAGCTTGGCAACCACCACTTTA--------------------GTGGT-
GGGTCAGATGTCCCGAGTTAGTGCG-CCACGTAA-GCGCTGGGGCTTATnnnnnnnnnn-
------------------------------------------------------------
------------------------------------------------------------
------------------------------------------------------------
------------------------------------------------------------
------------------------------------------------------------
------------------------------------------------------------
------------------------------------------------------------
------------------------------------------------------------
------------------------------------------------------------
------------------------------------------------------------
------------------------------------------------------------
------------------------------------------------------------
------------------------------------------------------------
------------------------------------------------------------
------------------------------------------------------------
------------------------------------------------------------
------------------------------------------------------------
------------------------------------------------------------
----------------------------------nnnnnTATTACCCCCCGTGCTCGGGA
CGGGACATGACGTCAGCAAGGATTATAATGGGCTTTTTAT------TAGCCCATGTA-TT
GAATT-GGG-CCGGGTTTT-GTCATTTTACAAAAGCCCGGTCCAGGATAAGTATAATGTC
ACGTGCC--GAA-TAAAAAGGTTGCTTCGCCTCGAAGAAACCTAATTTGAGGTTGCGTAT
TCAATACGCTACCGAGTATCTATTAATATGTGAG-TCTCTGCCG---AAACAAA-TCAGA
-GCGAAAGCGGAAAGCAGAAGCGATGGATTGGGCGGAATCACAATTCAAGACATGTACTC
ATGGATGCGATTGGAAGAAGATATCATCGGATTCAGCCGATAATCGACAATATGTACCAT
GCGTCGATTCTGGAGCTGGAAGAAAGTCGCCTCGCAAGGTACTTCTTAGATCTATTGAAG
CTGTGTTTAACGG------AAGCTTCAGCGGAAATAATAGGAACGTTCGTGGATTTCTCT
ACGTATCGATCAGAGACGATGACGGAGAAATGCGTCCAGTACTCATAGTACCATTCGGAG
GATATGGATATCATAATGATTTCTATTATTTCGAAGGAAAGGGGAAAGTTGAATGTGATA
TATCATC-----AGATTATGTTGCGCCAGGAATAGATTGGAGCAGAGACATGGAAGTTAG
TATTAGTAACAGCAACAACTGTAATGAATTATGTGATCTGAAGTGTTATGTAGTTTGTTC
TTTAAGAATCAAGGAATAACAGTTGTGCTGTAATGTTTATTAATA-AAACGTATATTGGG
---AAATG---------ATAG-TGTATAAA----CATAC-ACACGCTAT-----------
-GA---ATCAGA-CGCTATGACATGT---CGGGTAT-TGAATGA---TTAGTTGCTAGCC
CGCTTAAG-----------------GGCCGCAGGCCCGTTAA---AAATAATAATCGAAT
TATAAACGTTAG------------ATA-----ATAATCAGAGATAGGTGATC-AGATAAC
ATAAACATAAACGAAGTA---------TATGGCGGTAC-AATAA-TAAAATAAGT---TA
AAAAA-AAAACATAATGAATACTAATCTCTGATTG-----------GTTCAGAAGAAAGG
CCCACCAACTAAAAGGT-GGGGA---GAATGTCCCGA---------TGACGTAAGCACGG
GGGACTATnnnnn
>23cn_CN_2008_D4
TATTACCCCCAGCGCTCGGGACGGGACAT-TTGCATCTATAAATAGACCTCCCCCCCCCC
TCC-ACTACAA-GATCATCATCGTCGACAGAAATGGCGCGATATGTGGTATGCTGGATGT
TCACCATCAACAATCCCGCTTCACTTCCAGTGATGCGGGATGAGTTTAAATATATGGTAT
ATCAAGTGGAGAGGGGACAGGAGGGTACTCGTCATGTGCAAGGATACGTCGAGATGAAGA
GACGAAGTTCTCTGAAGCAGATGAGAGGCTTCTTCCCAGGCGCACACCTTGAGAAACGAA
AGGGGAGCCAAGAAGAAGCACGGGCGTACTGTATGAAGGAAGATACAAGAATCGAAGGTC
CCTTCGAGTTTGGTGCTTTTAAATTGTCATGTAATGATAATTTATTTGATGTCATACAGG
ATATGCGTGAAACGTATAAACGGCCTCTGGAATATTTATATGAGTGTCCTAATACCTTCG
ATAGAAGTAAGGATACATTATACAGAGTGCAAGCAGAGTTGAATAAAACGAAGGCGATGA
G----TAGCTGGAAGAC--ATCCTTTAGTTC-ATGGACATCAGAAGTAGAAAATATAATG
GCGGAGCCATGTCATCGACGGATTATTTGGGTCTACGGCCCAAATGGAGGTGAAGGAAAG
ACAACATATGCAAAACATTTAATGAAGACGAAGAATGCGTTTTATTCGCCAGGAGGAAAA
TCATTGGATATATGTAGATTGTATAATTATGAGGATATAGTTATATTTGATATTCCCAGA
TGCAAAGAGGAATATTTAAACTACGGTTTATTAGAAGAATTTAAAAATGGAATTATTCAA
AGCGGGAAATATGAACCCGTTTTGAAAATTGTAGAATATGTTGAAGTCATTGTAATGGCT
AACTTCCTTCCGAAGGAAGGAATCTTTTCTGAAGATCGAATAAAGCTAGTTGCTTGTTGA
ACACGCTATGCCAAT--------CGTACACTATGAC-AAAAGGGGA--AAAGCAAAGATT
CGGGGGT-TGATT-GTGCTATC-CTAACGATTAAGGGCCGCAGGCC-------CGTCA--
-AGATGGAC--------GAC---GCGATCATATGTCCCG-AGTTAGTGCGCCACGT-AAG
CGCT-GGGGCTTATnnnnnTATTATTA-C-----------------------CCCCCGTG
----------------CTCG------GGAC-GGGACAT----------------------
------------------------------G-----------------------------
-------------------------GG--C-TT----TTTA---AATGGG--C-CGAGAG
AGT--TTGAACAGTTC-----------------AGTATCTTCGTTATTGGGCC-ATCTGG
--CCCAATAATTAAGAGAAC--GT---GTTCAAAATCTG-GG------------TATGAC
CGAAGGTC-AAGGTAGATGGTCAA-CAATATTC-TGGCTTGCGGAGCAAGCTACA-CGAA
TTAATATTTTAAT-TCG-TAGGACACGTGGAC-GGACCGAAATACTTCCG-ATC------
TCTATAAATAGCCTA-AATCTGTTATTG-ATAATA-G--C-TCTCGC-TCTTCTGTCAAA
-GTTGT--TGTGCTGAGGA----------GGAAGATCGC---C-ACCGGCGATC------
------------ATCGGA-CGGAAAG--CGTCAAGAG--AGACGG---------------
------------------AGAATCATGCTGCG-AAGCGTATAT-----CGGGTA-TTTAT
AGACTTC-TAGCGCAGCTAGAAGT-TTCGTTGTATTTGATATTGTATTTTGTAAAT-TAC
G-AAGAAATTCGTATATTGATATTAATAAAACAACTGGGATTGTTCATGTTTACATTAAC
TAGTATCAAAAACTGCA----CAATTT-AAAT--------ATTGTATAAGGAACTTATA-
CAATATAT--ATTACACTA-T---GTTGAGCGTA----G-CGTGATAAACAGGTGTTT-A
GGTATAATTAAAATAATTATGTC-ATGTAAAGATAATACTGAACATGTTAA-AGTATGA-
GGTGAAAGAGGAGGTATTAGAATAT-TAAAAACCCAATTATATT-AT-G-----------
-----TTATC-----------------ATG---AC--AAGCGT-ACG-------------
---CTATGA-CA--------------AAAAGGGAAAAATGAAA-AAT-CAGGGGT---TG
ATTG-TGC-----TAT-C-CTAACGAT-TAAGGGC-CGCAGGCCC-GTC-AA-G-TTGG-
--------------------------------ATGAACGGT-------TAGATTTG----
--ATTGCTT-AGCCACGAAGGAAGG-----------AATCTTTTTG-GG----ACCA---
---------CAGACA------------AGACAGCTGTCAT--------------------
-------TGTTTT-----AAAAAT--AATATAATAACTAATTGAC-A-ATTGTACCCCTC
A-CT-----AACAAGATAATAACG---ATA----GTAC-CCCT-AA----CTAG---CGT
GAT-GTAT----GTGAATCAGAACACCACTTTAGTGGTG---------------------
-----GG-----CCATATGTCCC---------------GAGTT-AGTGCG--------CC
ACGTA-AGCACG-GG----------GGAC-nnnnnTATTACCCCCAGCGCTCGGGAC-GG
GACAT------GGGCTA--A----------TGGAT-GAT-GGAT---ATAGGG-CCCATC
GGGCCCGTTAA-GATGGGTTTT-GGGCTTCT-GGGCTAAATCCAGAAGACCAAAAACAGG
CGG----------------G-AACCGTCCA-AAATTC-------AAACATAGATTGCTTG
CCCTGCAAGCCATCTAGAAGT-CTATATATACCAG-TGTCGACATAT-TGTCTA-----G
ATATGAA----ATGGCGAGGTATCCGAAGAAATCGATCAAGAAGAGGCGGGTTGGCAGGA
GGAAGTATGGAAGCAAGGCGGCAACAAGCCACGACTACTCGTCGTTAGGA--TCAATATT
GGTTCCTGAAAATACCGTCAAGGTATTTAGGATTGAGCCTACTGATAAAACATTACCCAG
ATATTTTATCTGGAAAATGTTTATGCTGTTGGTGTGCAAGGTGAAGCCCGGAAGAATACT
TCATTGGGCTATGATTAAAAGTTCTTGGGAAATCAACCAGCCGACTACATGTCTGGAAGC
ACCAGGTTTATTTATAAAACCTGAACATAGCCATCTGGTTAAACTGGTATGCAGTGGGGA
ACTTGAAGCAGGAGTCGCAACAGGGACATCAGATGTTGAATGTCTTCTTAGGAAGACAAC
CGTGTTGAGGAAGAATGTAACAGAGGTGGATTACTTGTATTTGGCATTTTATTGTAGTGC
TGGAGTTAGTATTAACTACCAGAACAGAATTACATATCATGTAT---------------G
ATATGTTTATGTAAACATAAACCTTTGTAAGGAATAATGTCCAAATAACATACAACACGC
TATGACAAAAGGGGAAAAATGAAGAA------------------TCGGGGGTTG----AT
TGGTCTATCGTATCGCTTAAG-GGCCGCAGG-CC-----------------CGTTGAAAT
GATTCTTTATTAAACAAATATACATGATACGGATA---------GTTGAATATATAAACA
ACTATGTAT-----------AAATACAACAGAATGTTGAA-AAT-----AATTAATATAA
T----GAGAAG-GAAGGTATATTTGTGCCGGATAAGGATGAGAAC------------CAC
CACTTTAGT-GGT-GGGTCATATGTCCCGAGTTAGTGCGCCACGTAA-GCGCT-GGGGCT
TATnnnnnTATTACCCCCA-GCGCTCAGGACGGGACATCACGTGCAAC------------
----------TTAAAAATGCACGTGACTGATATATATGATAAAACGGTTTATTG-AACCG
TTATGTTGAGAT-ATAACGAAAAGTCACGTATGAAAG-AGAC-ATGAACGTGACGGAGTC
AAATGTATTGAATAAACATTTGACGTCCGGAAACTTCCG-AAGGAAGC-CATGATTGCTT
CGA-GGCGAAGCAAATCATTTATATATTGGTCTGAA--CTGCTG--CCTATAAATAAG-A
GGCAGGGA-----AATGGCATTGACAACAGAGCGGGTGAAACTATTCTTTGAATGGTTTC
TGTTTATTGGAGCAATATTCGTTGCGATAACAATATTATATATATTGTTGGCATTGCTCT
TTGAGGTTCCCAAGTATATTAAGGAGGTTGTTAGGTATCTCGTAGAATACCTGACCAGAC
GACGTGTATGGATGCAGAAGACGCAGTTGACGGAGGCAACCGGAGATGTAGAGCTCGTCA
GAGGTAGTGTGGAAGACAGACGCGATCAACAACCGGCTGTCATACCACATGCGAGTCATG
TTATCCATTC---TCAACCA---AGAAGGGATGAACAAGCAAGACGAGGAAACGCCGGCC
CTATGTTTT-AATACACT-GTATCATAATATACGA-AATATAAATGGTTAAGG-------
--ATATCTAGTGTCAAACATAT-ATAAGTGAAACATAATATA------TGTTGTATAAG-
---AAACATATT-GTAATATGTGACTTGT-------------------------------
---------ATACGA-------------------------------GTGTTGTATTT---
------------ATAAACTATACAACACGC---------------------TATGACAAA
AGGGGAAAAAT------------------------------GAAGAAT-CGGGGGT---T
GATTGGTCTATCGTATCGC--------TTAAGGGCCG-TAGGCCCGT-------------
----TGAAAT-GATTCTT-----TATTAAACAAATATACA-----TGATACGGATAGTTG
AATATATAAACAACTATGTATA--AATACAACAGAATGTTGT-AAACAATA--AAATAAT
GAGAAGATAA--GTATATTT---------GTACGGG------------------------
----------ATAGTGATCACAAACACCACTTTA--------------------GTGGT-
GGGTCATATGTCCCGAGTTAGTGCG-CCACGTAA-GCGCTGGGGCTTATnnnnnTATTAC
CCCCAGCGCTCAGGACGGGACATCACGTG-CATTTA-ACAAATGCACGTGAGAAGGCAGT
T---GCTTGC----AGCGAAAGATAACTATCAACATCAAAAAAGAAGAGGGCATATTCGT
TGCTTCGAGACGAAGCAAC--GGTGATAGATAAATGTTCGAGATTCGATA-------ATG
GAG--------GCTATTTAAACCTG---------ATGGTGTTGTGATTTCCGAAAT----
CACTCATCGGAGGAG-AATGGAATTCTGGGAATCGTCTGCCATGCCAGACGATGTGAAGA
GAGTGATCAAGGAAATATATTGGGAAGATCGGATTAAACTTCTGTTTTGTCAGAAGTTGA
AGTGCTGTGTCAGAAGGATTCTTGTATATGGAGATCAAGATGATGCTCTAGCTGCAGTGA
AGGATATGAAGACTTCTATCATTCGTTATAGCGAATATCTGAAGAAACCATGTGTGGTAA
TATGTTGTTTGACTAATAAGTCTATTGTTCATAGGTTAAACACAATGGTGTTCTTTTATC
ATGAATATATGGAAGACCTAGGTGGTGACTACTCGGTATATCAAGAGTTGTATTGTGATG
AGGAACTTCCTGCTTCCTTGACAGAGGAAGAAGATGAAGAAG-TAATATA--------CA
GGAATGTTATTATGTCATCGACAGAAGAGAAGATCTCTTGGAGTGAATGTCAGAAGATAG
TAATATCGGATTATGATGTAACATTACTGTAATGTAATATCCATTATCAT-AAATAAAAT
-AATGGTATG--ATGATTATGTATT-TAAACTAAATAC--AT-AATGGTGTACGTATAGC
A---------TAAAATA-CA-TTAACA-----TACATACAACACACTAT-----------
-----GACAAAAAGGGAAAA----AAGAA---GAATCGGGGGTTGATTGGGCTATCTTAA
-CGATTAAGGGCCGAAGGCCCGTTTAAATATGTGTT-GGACGAAGTCCAAAACACACAAA
AGTCATCAGAACAGTGGAATATAATGAGCTGGC-AGTGGC------GGGTC-CATGTCCC
GAGTTAGTGCGCCACGTGAGC-GCTGGGGCTTATnnnnnTATTACCCCCCGTGCTCGGGA
CGGGACATGACGTAAGCATAGATTATAATGGGCTTTTTAA-------AGCCCATATAAGG
GAAGT-GGG-CCGGGTTTGAGACATATTTCGAAAGCCCGGCTT-GGAAAAGGATAAAGTC
ACGTTCC--GAA-TAAT-AGGTTGCTTCGCCGCGAAGCAACCTAATAAATTGTTGCGTAT
TCAATACGCAACTAAAAGTCTATTAATATGCCTG-TCTCTGCCG----AATAAA-TCAGA
-GCGTATGC--GAAGCAGAAGCGATGGATTGGGCAGAATCACAATTCAAGACATGTACCC
ATGGCTGTGATTGGAAGACGATATCATCGGATTCATCGGAAAATCGGCAATATGTACCTT
GCGTCGACTCTGGTGTTGGAAGAAAGACGCCTCGCAAGGTACTTCTTCGATCTATCGAAG
TTGTATTCAATGG------AAGTTTTAAAGGGAATAATCGGAATGTTCGTGGCTTCTTAT
ACGTATCAATCCGAGACGATGATGGAACAATGCGTCCAGTACTTATAGTACCATTTGGAG
GATATGGATATCATAATGATTTTTATTATTTCGAAGGGAAGGGGAAAGTTGAATGTGATA
TATCATC-----AGATTATGTTGCGCCAGAAGTAGATTGGAGCAGAGACATGGAAGTTAG
TATTAGTAACAGCAACAACTGTAATGAATCATGTGATCTGAAGTGTTATGTTATTTGTTC
GTTAAGAATAAAGGAATAACAGATGTGCTGTAATGAATATTAATA-AATCTTATTTTTAA
TGTAAGTG---------AAAGTTGTATAAA---ACATACAACACGCTAT-----------
-GACAAAAGGGG-AAAAATGAAAAATA-AGGGGT---TGATTGTTCTATAGT------AT
CGCTTAAG-----------------GGCCGCAGGCCCGTTGAA--AAATAATAATCGAAT
TATATACGATTG------------ATA-----ATAATCAGAGATAGATGATCAAGGATAT
ATAAACATAGACGAAGTA---------TATGGCTGTAT-AATA--TAAAAGAAGCATATA
A-----TATAAAATATGTATACTATTCTCTGATTG-----------GTGCAGAAAGTAGA
CCCACTAACTTTAAGTTAGTGGA----AATGTCCCGA---------TGACGTGAGCACGG
GGGACTATnnnnn
>24tw_TW
TATTACCCCCAGCGCTCGGGACGGGACAT-TTGCATCTATAAATAGACCT-CCCCCCCCC
TCC-ACTACAA-GATCATCATCGTCGACAGAAATGGCGCGATATGTGGTATGCTGGATGT
TCACCATCAACAATCCCGCTTCGCTACCAGTGATGCGGGATGAGTTCAAATATATGGTAT
ATCAAGTGGAGAGGGGACAGGAGGGTACTCGTCATGTGCAAGGGTACGTGGAGATGAAGA
GACGAAGCTCTCTGAAGCAGATGAGAGGCTTCTTCCCAGGCGCACACCTTGAGAAACGAA
AGGGAAGCCAGGAAGAAGCACGGGCTTACTGTATGAAGGAAGATACAAGAATCGAAGGTC
CCTTCGAGTTTGGTGCTTTTAAATTGTCATGTAATGATAATTTATTTGATGTCATACAGG
ATATGCGTGAAACGCATAAACGGCCTCTGGAATATTTATATGAGTGTCCGAATACCTTCG
ACAGAAGTAAGGATACATTATACAGAGTGCAAGCAGAGTTGAATAAAACGAAGGCGATGA
A----TAGCTGGAAGAC--ATCCTTCAATGC-ATGGACATCTGAAGTAGAAAATATTATG
GCGGAGCCATGTTATCGAAGGATTATTTGGGTCTACGGCCCAAATGGAGGCGAAGGAAAG
ACAACGTTTGCAAAACATTTAATGAAGACCAAGAATGCGTTTTATTCTCCAGGAGGAAAA
TCATTGGATATATGTAGATTGTATAATTATGAGGATATAGTTATATTTGATATTCCCAGA
TGCCAAGAGGAATATTTAAACTATGGTTTATTAGAAGAATTTAAAAATGGAATTATTCAA
AGCGGGAAATATGAACCCGTTTTGAAAATTGTAGAATATGTGGAAGTCATTGTAATGGCT
AACTTCCTTCCGAAGGAAGGAATCTTTTCTGAAGATCGAATAAAGCTAGTTGCTTGCTGA
ACACGCTATGACAAT--------CGTACGCTATGAC-AAAAGGGGA--AAAGCAAAGATT
C-GGGGGTTGATT-GTGCTATC-CTAACGATTAAGGGCCGCAGGCC-------CGTCA--
-AGATGGAC--------GAC---GCGATCATATGTCCCG-AGTTAGTGCGCCACGT-AAG
CGCT-GGGGCTTATnnnnnTATTATTA-C-----------------------CCCCAGCG
-----------------CCG------GGAC-GGGACAT----------------------
------------------------------G-----------------------------
-------------------------GG--C-TT----TTTA---AATGGG--C-TTTGCG
AGT--TTGAACAGTTC-----------------AGTATCTTCGTTATTGGGCCAACCCGG
--CCCAATAATTAAGAGAAC--GT---GTTCAAATTCGT-GG------------TATGAC
CGAAGGTC-AAGGTAACCGGTCAA-CATTATTC-TGGCTTGCGCAGCAAGATACA-CGAA
TTAATTTATTAAT-TCG-TAGGACACGTGGAC-GGACCGAAATACTCTTGCATC------
TCTATAAATACCCTA-ATCCTGTCAAGG-ATAATT-G--CTTCTCTC-TCTTC-GTCAAG
-GTGGT--TGTGCTGAGGC----------GGAAGATCGC---C-AGCGGCGATC------
------------GTCGGAACGACCTG--CATCTAGAG--AGGCGG---------------
------------------CGAGG-AAACTACG-AAGCGTACAT-----C-GGTA-TTTAT
AGACTTA-TAGCGTAGCTAGAAGTATACACTGTACA-GATATTCTATTTTGTAGAT-TAC
G-AAGAAATTCGTAT-TTGATATTAATAAAACAACTGGGTTTGTTAATGTTTACATTAAC
TAGCATC-TTTTATGTA----CAAATTAAAAT--------ACAGTATACGGAACGTATAC
TAATG-AA--AAAATTAAA-T---GACAGGCGAA----G-CATGATTAACAGGTGTTT-A
GGTATAATTAACATAATTATGAG-AAGTAATAATAATACGGAAAATGAATA-AGTTTGA-
GGTGTAAGAGGAGATATTAGAATATTTAAAAACCCAATTATATT-AT-T-----------
-----TTGGA-----------------ACG---AA--ATACAACACG-------------
---CTATGA-AA--------------TACAAGACGCTATGACA-ATTGTACGGGTATCTG
ATTG-TG------TAT-C-TGAACGTA-TAAGGGC-CGCAGGCCC-GTC-AA-G--TTG-
------A-------------------------ATGAACGGT-------CCAGATTA----
--ATTCCTT-AGCGACGAAGAAAGG-----------AATCTTAAAG-GG---GACCA---
---------CATAAT------------ATACAGCTGTCAT--------------------
-------TGATTA---A-ATAAAT--AATATAATAACCAAAAGAC-C-TTTGTACCCCTG
C--T-----A-----ATGATGACG-T-ATA-GGGGTGT-CCCG-AG----GTAA---TTT
AAC---AT----AGCTCTGAAAAGA--------GATATG---------------------
-----GG--CCGTTGGATGCCTCCATCGGACGAT-GG-AGGTTGAATGAA-CTTCTGCTG
ACGTA-GGCGCT-GG----------GGCT-nnnnnTATTACCCCCAGCGCTCGGGAC-GG
GACAT------GGGCTA--A----------TGGAT-TGT-GGAT---ATAGGG-CCCAAA
GGGCCCGTTTA-GATGGGTTTT-GGGCTGAT-GGGCTTTATCCAGAAGACCAAAAACAGG
CGG----------------GAAACCGTCCC-AAATTC-------AAACTTCGATTGCTTG
CCCCGCAAGCCATC-AGAAGT-CTATAAATACCAG-GGTCGAGATAGATGTTCA-----G
ACAACAA----ATGGCTAGGTATCCGAAGAAATCCATCAAGAAGAGGCGGGTTGGGCGCC
GGAAGTATGGCAGCAAGGCGGCAACCAGTCACGACTACTCGTCGTTAGGA--TCAATATT
GGTTCCTGAAAACACCGTCAAGGTATTTCGGATTGAGCCTACTGATAAAACATTACCCAG
ATATTTTATCTGGAAAATGTTTATGCTTCTTGTGTGCAAGGTGAAGCCCGGAAGAATACT
TCACTGGGCTATGATTAAGAGTTCTTGGGAAATCAACCAGCCGACAACCTGTCTTGAAGC
ACCAGGTTTATTTATTAAACCTGAACATAGCCATCTGGTTAAACTGGTATGTAGTGGGGA
ACTTGAAGCAGGAGTCGCAACAGGGACATCAGATGTCGAATGTCTTCTGAGGAAGACAAC
CGTGTTGAGGAAGAATGTAACGGAGGTGGATTATTTATATTTGGCATTCTATTGTAGTTC
TGGAGTAAGTATAAACTACCAGAACAGAATTACATATCATGTTT---------------G
ATATGTTTATGTAAACATAAACTATTGTATGGAATGAAATCCAAATAACATACAACACGC
TATGAAATACAAGACGCTATGAC-AA------------ATGTA-CGGGTATCTG----AT
TAG-GTATCCTAACGATCTAG-GGCCGAAGG--C---CCGTGAGCAATATGCGTCGAAAT
AA-TGTTTAACAAACAAATATACATGATACGGATA---------GTTGAATACATCCACA
ACGAGGTAT----------ACAATACAACAATCTGTTGTA-AAG-----AAAT-AAAAAA
T----AAGAAGAGAGAGTATATTTGTGTCGGATAAGCATGGCAAC------------CAC
CACTTTAGT-GGT-GGGCCAGATGTCCCGAGTTAGTGCGCCACGTAA-GCGCT-GGGGCT
TATnnnnnTATTACCCCCA-GCGCTCAGGACGGGACATCACGTGCATC------------
----------TAACGAATGCACGTGACTGATATATATGATATAACGGTTCATTG-AACCG
TTATATTGAGAT-ATAACGAAAAGTCACGTATGAAAG-AGAC-ATGAACGTGACGGAGTC
AAATGTAATGAATAAACATTTGACGTCCGGAAACTTCCG-AAGGAAGC-CAAGATTGCTT
CGT-GGCGAAGCAAAACATTTATATATTGGTCTGAA--CTGCTG--CCTATAAATAAG-A
GGCAGGGA-----AATGGCATTGACAACAGAGCGGGTGAAACTATTCTTCGAATGGTTTC
TGTTTATTGGAGCAATATTCATTGCGATAACAATATTATATATATTGTTGGTATTGCTCT
TTGAGGTTCCCAAGTATATGAAGGAGGTTGTGAGGTATCTCGTAGAATACCTGACCAGAC
GACGTGTATGGATGCAGAAAACGCAGTTGACGGAGGCAACCGGAGATGCAGAGCTCGTCA
GAAGTAGTGTGGAAGACAGACGCGATCAACAACCGGCTGTCATACCACATGCAAGTCATG
TTATCCCTTC---TCAACCA---AGAAGGGATGAACAAGCAAGACGAGGAAACGCCGGCC
CTATGTTTT-AATACACT-GTATTATAATATACGA-AATATAAATGGATAAGG-------
--ATATTTAGTGGGAAACATAT-ATAAGTGAAACATAATATA------TGTTGTATAAG-
---AAACATATT-GTAATATGTGACTTGT-------------------------------
---------ATACGA-------------------------------GTGTTGTATGT---
------------ATAAACTATACAACACGC---------------------TATGACAAA
AGGGGATAAAT------------------------------GAAGAAT-CGGGGGT---T
GATTGGTCTATCGTATCGC--------TTAAGGGCCG-CAGGCCCGT-------------
----TGAAAT-GATTCTT-----AATTAAACAAATATACA-----TGATACGGATAGTTG
AATATATAAACAACTATGTAGA--AATACAACAGAATGTTGT-ACATAATA--ATATAAT
GAGAAGAGAA--GTATATTA---------GTACAGG------------------------
----------ATAGTGATCACAAACACCACTTTA--------------------GTGGT-
GGGTCATATGTCCCGAGTTAGTGCG-CCACGTAA-GCGCTGGGGCTTATnnnnnTATTAC
CCCCAGCGCTCAGGACGGGACATCACGTG-CAACTA-ACAGACGCACGTGAGAATGCAGT
A---GCTTGC----AGCGAAAGATAGACGTCAACATCAATAAAGAAGAAGGAATATTCTT
TGCTTCGGCACGAAGCAAA--GGGTATAGATATTTGTTCGAGATGCGAAA-------ATG
GAG--------GCTATTTAAACCTG---------ATGGGTTTGTGATTTCCGAAAT----
CACTCGTCGGAAGAGAAATGGAGTTCTGGGAATCGTCTGCCATGCCTGACGATGTCAAGA
AAGAGATTAAGGAAATATATTGGGAAGATCGGAAGAAACTTCTGTTCTGTCAGAAGTTGA
AGAGCTATGTCAGAAGGATTCTTGTTTATGGAGATCAAGAGGATGCCCTTGCCGGAGTGA
AGGATATGAAGACTTCTATTATTCGCTATAGCGAATACTTGAAGAAACCATGTGTGGTAA
TTTGTTGTGTTAGCAATAAATCAATTGTGTATAGGTTAAACAGCATGGTGTTCTTTTATC
ATGAATACCTTGAAGAACTAGGTGGTGATTACTCAGTATATCAAGATCTCTATTGTGATG
AGGTACTCTCTTCTTCATCGACAGAGGAAGAAGATGTAGGAG-TAATATA--------TA
GGAATGTTATCACGGCATCGACACAAGAGAAGTTCTCTTGGAGTGATTGTCAGAAGATAG
TTATATCAGACTATGATGTAACATTACTCTAATGTAATATCCATTATCAT-CAATAAAAT
-AATGGAATG--TTGATTATGTATT-TATCATAAATACATAT-AATGGTATACGTATAGC
A---------TAAAATA-CA-TTAACC-----AACATACAACACACT-T-----------
-AAAATACAACACACTATAA----CAAAT---GTACGGGTATTTGATT-GGTTATATTAA
CCCCTTAAGGGCCGAAGGCCCGTTTAAATATGTGTT-GGACGAAGTCCA-AACACAAAAA
AGTAAGCAGAACAACGGAATAATCTGAGCTGGC-AACGTA------GGGTC-CATGTCCC
GAGTTAGTGCGCCACGTAAGC-GCTGGGGCTTATnnnnnnnnnn----------------
------------------------------------------------------------
------------------------------------------------------------
------------------------------------------------------------
------------------------------------------------------------
------------------------------------------------------------
------------------------------------------------------------
------------------------------------------------------------
------------------------------------------------------------
------------------------------------------------------------
------------------------------------------------------------
------------------------------------------------------------
------------------------------------------------------------
------------------------------------------------------------
------------------------------------------------------------
------------------------------------------------------------
------------------------------------------------------------
------------------------------------------------------------
------------------------------------------------------------
------------------------------------------------------------
------------------------------------------------------------
--------nnnnn
>2557_AU_2010_C3
TATTACCCCCAGCGCTCGGGACGGGACAT-TTGCATCTATAAATAGACT---CCCCCCTC
TCC-ATTACAA-GATCATCATCGACGACAG-AATGGCGCGATATGTGGTATGCTGGATGT
TCACCATCAACAATCCCACAACACTACCAGTGATGAGGGATGAGATAAAATATATGGTAT
ATCAAGTGGAGAGGGGACAGGAGGGTACTCGTCATGTGCAAGGTTATGTCGAGATGAAGA
GACGAAGCTCTCTGAAGCAGATGAGAGGCTTCTTCCCAGGCGCACACCTTGAGAAACGAA
AGGGGAGCCAAGAAGAAGCGCGGTCATACTGTATGAAGGAAGATACAAGAATCGAAGGTC
CCTTCGAGTTTGGTTCATTTAAATTGTCATGTAATGATAATTTATTTGATGTCATACAGG
ATATGCGTGAAACGCACAAAAGGCCTTTGGAGTATTTATATGATTGTCCTAACACCTTCG
ATAGAAGTAAGGATACATTATACAGAGTACAAGCAGAGATGAATAAAACGAAGGCGATGA
A----TAGCTGGAGAAC--TTCTTTCAGTGC-TTGGACATCAGAGGTGGAGAATATCATG
GCGCAGCCATGTCATCGGAGAATAATTTGGGTCTATGGCCCAAATGGAGGAGAAGGAAAG
ACAACGTATGCTAAACATCTAATGAAGACGAGAAATGCGTTTTATTCTCCAGGAGGAAAA
TCATTGGATATATGTAGACTGTATAATTACGAGGATATTGTTATATTTGATATTCCAAGA
TGCAAAGAGGATTATTTAAATTATGGGTTATTAGAGGAATTTAAGAATGGAATAATTCAA
AGCGGGAAATATGAACCCGTTTTGAAGATAGTAGAATATGTCGAAGTCATTGTAATGGCT
AACTTCCTTCCGAAGGAAGGAATCTTTTCTGAAGATCGAATAAAGTTGGTTTCTTGCTGA
ACAAGTAATGACTTTACAG----CGCACGCTCCGAC-AAAAGCACACTATGACAAAAGTA
AGGGTATTTGATT-GGGTTATC-TTAACGATCTAGGGCCGTAGGCC-------CGTGA--
GCAATGAAC--------GGC---GAGATCAGATGTCCCG-AGTTAGTGCGCCACGT-AAG
CGCT-GGGGCTTATnnnnnTATTATTA-C-----------------------CCCCAGCG
----------------CCCA------GGAC-GGGACAT----------------------
------------------------------G-----------------------------
-------------------------GG--C-TT----TTTA---AATGGG--C-TTTGCG
AGT--TTGAACAGTTC-----------------AGTATCTTCGTTATTGGGCCAACCCGG
--CCCAATAATTAAGAGAAC--GT---GTCCAAATTCGT-GG------------TATGAC
CGAAGGTC-AAGGTAACCGGTCAA-CATTATTC-TGGCTTGCGCAGCAAGATACA-CGAA
TTAAAAAATTAAT-TCG-TAGGACACGTGGAC-GGACCGAAATACTCTTGCATC------
TCTATAAATACCCTA-ATCCTGTCAAGG-ATAATT-G--C-TCTCTC-TCTTCTGTCAAG
-GTGGT--TGTGCTGAGGC----------GGAAGATCGC---C-AGCGGCGATC------
------------GTCGGAACGACCTG--CATCTAGAG--AGGCGG---------------
------------------CGAGG-AAACTACG-AAGCGTATAT-----CGGGTA-TTTAT
AGACTTA-TAGCGTAGCTAGAAGTATACACTGTACA-GATTTTGTATCTTGTAAAT-TAC
G-AAGCAATTCGTAT-TTGATATTAATAAAACAACTGGGTTTGTTAATGTTTACATTAAC
TAGTATC-TTATATGTA----CAAATTAAAAT--------ACAGTATACGGAACGTATAC
TAACG-TA--AAAATTAAA-T---GATAGGCGAA----G-CATGATTAACAGGTGTTT-A
GGTATAATTAACATAATTATGAG-AAGTAATAATAATACGGAAAATGAATA-AGTATGA-
GGTGAAAGAGGAGATATTAGAATATTTAAAAACCCAATTATATT-AT-T-----------
-----TTGGA-----------------ACG---AA--ATACAACACG-------------
---CTATGA-AA--------------TACAAGACGCTATGACA-AATGT-TGGGTATCTG
ATTG-TG------TAT-C-TGAACGTA-TAAGGGC-CGCAGGCCC-GTC-AA-G--TTG-
------A-------------------------ATGAACGGT-------CCAGATTA----
--ATTCCTT-AGCGACGAAGAAAGG-----------AATC-TAAAG-GG---GACCA---
---------CATTAA------------AGACAGCTGTCAT--------------------
-------TGATTA---A-ATAAAT--AATATAATAACCAAAAGAC-C-TTTGTACCCTTC
C--T-----A-----ATGATGACG-T-ATA-GGGGTGT-CCCG-AT----GTAA---TTT
AAC---AT----AGCTCTGAAAAGA--------GATATG---------------------
-----GG-CCCGTTGGATGCCTCCATCGGACGAT-GG-AGGTTGAATGAA-CTTCTGCTG
ACGTA-GGCGCT-GG----------GGCTTnnnnnTATTACCCCCAGCGCTCGGGAC-GG
GACAT------GGGCTA--A----------TGGAT-TGT-GGAT---ATAGGG-CCCAAA
GGGCCCGTTTA-GATGGGTTTT-GGGCTTAT-GGGCTTTATCCAGAAGACCAAAAACAGG
CGG----------------G-AACCGTCCC-AAATTC-------AAACTTCGATTGCTTG
CCCTGCAAGCCATCTAGAAGT-CTATAAATACCAG-TGTCTAGATAGATGTTCA-----G
ACAACAA----ATGGCTAGGTATCCGAAGAAATCCATCAAGAAGAGGCGGGTTGGGCGCC
GGAAGTATGGCAGCAAGGCGGCAACGAGCCACGACTACTCGTCGTTAGGG--TCAATATT
GGTTCCTGAAAACACCGTCAAGGTATTTCGGATTGAGCCTACTGATAAAACATTACCCAG
ATATTTTATCTGGAAAATGTTTATGCTTCTTGTGTGCAAGGTGAAGCCCGGAAGAATACT
TCATTGGGCTATGATCAAGAGTTCTTGGGAAATCAACCAGCCGACAACCTGTCTGGAAGC
CCCAGGTTTATTTATTAAACCTGAACATAGCCATCTGGTTAAACTGGTATGTAGTGGGGA
ACTTGAAGCAGGAGTCGCAACAGGAACATCAGATGTTGAATGTCTTTTGAGGAAGACAAC
CGTGTTGAGGAAGAATGTAACAGAGGTGGATTATTTATATTTGGCATTCTATTGTAGTTC
TGGAGTAAGTATAAACTACCAGAACAGAATTACATATCATGTTT---------------G
ATATGTTTATGTAAACATAAACTATTGTATGGAATGAAATCCAAATAACATACAACACGC
TATGAAATACAAGACGCTATGAC-AA------------ATGT--TGGGTATATG----AT
TAG-GTATCCTAACGATCTAG-GGCCGAAGG--C---CCGTGAGCAATATGCGTCGAAAT
AA-TGTTTAACAAACAAATATACATGATACGGATA---------GTTGAATACATAAACA
ACGAGGTAT----------ACAATACAACAAACTGTTGTA-AAG-----AAAT-AAAAAA
T----AAGAAGAGATAGTATATTTGTGTCGGATAAGCATCACAAC------------CAC
CACTTTAGT-GGT-GGGCCAGATGTCCCGAGTTAGTGCGCCACGTAA-GCGCT-GGGGCT
TATnnnnnTATTACCCCCA-GCGCTCAGGACGGGACATCACGTGCGTC------------
-----------AACAAATGCACGTGACTGATATAAGGGACATAACGGGTTTAGA-TAACG
GTTTATTCGGATTAGAATATAACGTCACGTGTGAAAG-CGAA-AGGCACGTGACGAAGAC
AAATGGATTGAATAAACATTTGACGTCCGGTAGCTTCCG-AAGGAAGT-AAGGATTGCTT
CGC-GGCGAAGCAAACCATTTATATATTTGCGTTGG-CTTGCGG--CCTATAAATAGG-A
CGCAGCTA-----AATGGCATTAACAACAGAGCGGGTGAAACTATTCTTCGAATGGTTTC
TGTTTATTGGAGCAATATTTATTGCGATTACAATATTATATATATTGTTGGTTTTGCTCT
TTGAGGTACCCAGGTATATTAAGGAGCTCGTGAGGTATTTGGTAGAATACCTGACCAGAC
GACGTGTATGGATGCAGAGGACTCAGTTGACGGAGGCAACTGGAGATGTAGAGATCGGCA
GAGGTATTGTGGAAGACAGACGAGATCAAGAACCGGCTGTCATACCACATGTATCTCAGG
TTATCCCTTC---TCATCCAAATAGAAGGGATGATCAAGGAAGACGAGGAAACGCTGGAC
CTATGTTCT-AATACACG-GTATATTAATATACGA-AAAATAAATGGGTATGG-------
--ATGT--------------AA-AT-GATCATACATAATATA------TGTATGATAATG
---AAACATATT-GTAATATGTGAATTGT-------------------------------
---------AAACGA-------------------------------GAGTTGTATGT---
------------ATAAAACATACAACACGC---------------------TATGAAATA
CAAGACGCTAT------------------------------GACAAAAGTACTGGTATAT
GATTAGG-TATCCTAACGA--------TCTAGGGCCG-AAGGCCCGT-GAGCAATAT---
GCGTCGAAAT-AATGTTT-----AACAAA-CAAATATACA-----TGATACGGATAGTTG
AATACATAAACAACGAGGTATAC-AATACAACAATCTGTTGT-AAAGAAAT--AATAAAT
TAGAAGAGATA-GTATATTT---------GTGTTGG------------------------
----------ATAAGCCTTGCAACCACCACTTTA--------------------GTGGT-
GGGCCAGATGTCCCGAGTTAGTGCG-CCACGTAA-GCGCTGGGGCTTATnnnnnTATTAC
CCCCAGCGCTCAGGACGGGACATCACGTG-CAACTA-ACATACGCACGTGAGAATGCAGT
A---GCTTGC----AGCGAAAGATAGACGTCAACATCAATAAAGAAGAAGGAATATTCTT
TGCTTCGGCACGAAGCAAA--GGGTATAGATATTTGTTCGAGATGCGAAA-------ATG
GAG--------GCTATTTAAACCTG---------ATGGTTTTGTGATTTCCGAAAT----
CACTCGTCGGAAGAGAAATGGAGTTCTGGGAATCGTCTGCCATGCCTGACGATGTCAAGA
GAGAGATTAAGGAAATATATTGGGAAGATCGGAAGAAACTTCTGTTCTGTCAGAAGTTGA
AGAGCTATGTCAGAAGGATTCTTGTTTATGGAGATCAAGAGGATGCCCTTGCCGGAGTGA
AGGGTATGAAGACTTCTATCATTCGCTATAGCGAATACTTGAAGAAACCATGTGTGGTAA
TTTGTTGTGTTAGCAATAAATCAATTGTGTATAGGTTAAACAGCATGGTGTTCTTTTATC
ATGAATACCTTGAAGAACTAGGTGGTGATTACTCAGTATATCAAGATCTCTATTGTGATG
AGGTACTCTCTTCTTCATCGGCAGAGGAAGAAGATGTAGGAG-TAATATA--------TA
GGAATGTTATCATGGCATCGACACAAGAGAAGTTCTCTTGGAGTGATTGTCAGAAGATAG
TTATATCAGACTATGATGTAACATTACTCTAATGTAATATCCATTATCAT-CAATAAAAT
-AATGGAATG--TTGATTATGTATT-TATCATAAATAC--AT-AATGGTATACGTATAGC
A---------TAAAATA-CA-TTAACC-----AACATACAACACACTAT-----------
-AAAATACAACACACTATAA----CAAAT---GTACGGGTATTTGATTGGTTTATATTAA
ACCCTTAAGGGCCGAAGGCCCGTTTAAATATGTGTT-GGACGAAGCCCA-AACACAAAAA
AGTAAGCAGAACAACGGAATAATATGAGCTGGC-AACGTA------GGGTC-CATGTCCC
GAGTTAATGCGCCACGTAAGC-GCTGGGGCTTATnnnnnTATTACCCCCCGTGCTTGGGA
CGGGACATGACGTCAGCAAGGACTATAATGGGCTTTTTAT------TAGCCCATTTA-TT
GAATT-GGG-CCGGGTTTT-GTCATTTTACAAAAGCCCGGTCCAGGATAAGTATAATGTC
ACGTGCC--GAA-TAAA-AGGTTGCTTCGCCACGAAGAAACCTAATTTGAGGTTGCGTAT
TCAATACGCTACCGAATATCTATTAATATGTGAG-TCTCTGCCG---AAAAAAA-TCAGA
-GCGAAAGC--GAAGCAGAAGCGATGGATTGGGCGGAATCACAATTCAAGACCTGTACTC
ATGGATGCGATTGGAAGAAGATATCATCGGATTCAGCCGATAATCGACAATATGTACCAT
GCGTCGATTCTGGAGCTGGAAGAAAGTCGCCTCGCAAGGTACTTCTTAGATCTATTGAAG
CTGTGTTTAACGG------AAGCTTCAGCGGAAATAATAGGAATGTTCGTGGATTTCTCT
ACGTATCGATCAGAGACGATGACGGAGAAATGCGTCCAGTACTCATAGTACCATTCGGAG
GATATGGATATCATAATGATTTTTATTATTTCGAAGGGAAGGGGAAAGTTGAATGTGATA
TATCATC-----AGATTATGTTGCGCCAGGAATAGATTGGAGCAGAGACATGGAAGTTAG
TATTAGTAACAGCAACAACTGTAATGAATTATGTGATCTGAAGTGTTATGTTGTTTGTTC
GTTAAGAATCAAGGAATAAAAGTTGTGCTGTAATGTTAATTAATA-AAACGTATATTTGG
GA-AATTG---------ATAGTTGTATAAA---ACATACAACACACTAT-----------
-GAAATACAAGA-CGCTATGACAAATGTACGGGTATCTGAATGAGTTTTAGT------AT
CGCTTAAG-----------------GGCCGCAGGCCCGTTGAA--AAATAATAATCGAAT
TATAAACGTTAG------------ATA-----ATAATCAGAGATAGGTGATC-AGATAAT
ATAAACATAAACGAAGTA---------TATGCCGGTAC-AATAA-TAAAATAAGTAATAA
CAAAA--ACAAAATATGTATACTAATCTCTGATTG-----------GTTCAGGAGAAAGG
CCCACCAACTAAAAGGTGGGGGA---GAATGTCCCGA---------TGACGTAAGCACGG
GGGACTATnnnnn
>25tw_TW_D5
TATTACCCCCAGCGCTCGGGACGGGACAT-TTGCATCTATAAATAGACCT--CCCCCCCC
TCC-ACTACAA-GATCATCATCGTCGACAGAAATGGCGCGATATGTGGTATGCTGGATGT
TCACCATCAACAATCCCGCTTCGCTACCAGTGATGCGGGATGAGTTCAAATATATGGTAT
ATCAAGTGGAGAGGGGACAGGAGGGTACTCGTCATGTGCAAGGGTACGTCGAGATGAAGA
GACGAAGTTCTCTGAAACAGATGAGAGGCTTCTTCCCAGGCGCACACCTTGAGAAACGAA
AGGGGAGCCAGGAAGAAGCACGGGCTTACTGTATGAAGGAAGATACAAGAATCGAAGGCC
CCTTCGAGTTTGGTGCTTTTAAATTGTCATGTAATGATAATTTATTTGATGTCATACAGG
ATATGCGTGAAACGCATAAACGGCCTCTGGAATATTTATATGAGTGTCCGAATACCTTCG
ACAGAAGTAAGGATACATTATACAGAGTGCAAGCAGAGTTGAATAAAACGAAGGCGATGA
A----TAGCTGGAAGAC--ATCCTTCAATGC-ATGGACATCTGAAGTAGAAAATATTATG
GCGGAGCCATGTTATCGAAGGATTATTTGGGTCTACGGCCCAAATGGAGGCGAAGGAAAG
ACAACGTTTGCAAAACATTTAATGAAGACTAAGAATGCGTTTTATTCGCCAGGAGGAAAA
TCATTGGATATATGTAGATTGTATAATTATGAGGATATAGTTATATTTGATATTCCCAGA
TGCAAAGAGGAATATTTAAACTATGGTTTATTAGAAGAATTTAAAAATGGAATTATTCAA
AGCGGGAAATATGAACCCGTTTTGAAAATTGTAGAATATGTGGAAGTCATTGTAATGGCT
AACTTCCTTCCGAAGGAAGGAATCTTTTCTGAAGATCGAATAAAGCTAGTTGCTTGCTGA
ACACGCTATGACAAT--------CGTACGCTATGAC-AAAAGGGGA--AAAGCAAAGATT
CGGGGGT-TGATT-GTGCTATC-CTAACGATTAAGGGCCGCAGGCC-------CGTCA--
-AGATGGAC--------GAC---GCGATCATATGTCCCG-AGTTAGTGCGCCACGT-AAG
CGCT-GGGGCTTATnnnnn-GTTATTA-C-----------------------CCCCCGTG
AAGCACGGGGGACTATCTCG------GGCC-GGGACATGACGTCAGCATAGATTATAAT-
------------------------------G-----------------------------
-------------------------GG--C-TT----TTTA---AATGGG--C-CGAGAG
AGT--TTGAACAGTTC-----------------AGTATCTTCGTTATTGGGCC-ATCTGG
--CCCAATAATTAAGAGAAC--GT---GTTCAAAATCTG-GG------------TTTGAC
CGAAGGTC-AAGGTAGACGGTCAA-CAATATTC-TGGCTTGCGGAGCAAGCTACA-CGAA
TTAATATTTTAAT-TCG-TAGGACACGTGGAC-GGACCGAAATACTTCCG-ATC------
TCTATAAATAGCCTA--AACTGTTATTG-ATAATT-G--C-TCTCTC-TCTTCTGTCAA-
-GGGGT--TGTGCTGAGGC----------GGAAGATCGC---C-AACTGCGATC------
------------ATCGGACTGAAA-G--CGTCAAGAG--AGACGG---------------
------------------AGAATCATGCTGCG-AAGCGTATAT-----CGGGTA-TTTAT
AGACTTC-TAGCGCAGCTAGAAGT-TTCGTTGTATTTGATATCGTATTTTGTAAAT-TAC
G-ATGAAAATCGTATATTGATATTAATAAAACAACTGGGATTGTTTATGTTTACATTAAC
TAGTATT-AAAAATGCA----CAATAT-AAAT--------ATTGTATAAGGAACTTATA-
CAATATAT--ATTACAATATT---GTTGAGCGTA----G-CGTGATAAACAGATGTTT-A
GGAATAATTAAAATAATTATGTC-ATGTAA-AATAATACTGAACATGTTTA-AGTATGA-
GGTGAAAGAGGAGATATAAGAATAT-TAAAAACCCAATTATATT-AT-------------
-----GCACT-----------------ATG---AC--AAGCGT-ACG-------------
---CTATGA-CA--------------AAAAGGGAAAAATGAAA-AAT-CAGGGGT---TG
ATTG-TGC-----TAT-C-GTAACGAT-TAAGGGC-CGCAGGCCC-GTC-AA-G-ATGG-
--------------------------------ATGAACGGT-------CAGATTTG----
--ATTGCTT-AGCCACGAAGCAAGG-----------AATCTTTTTG-TG-----TCACTG
TCATGACAGCTGTCA------------TGACAGCTGTTAT--------------------
-------TGTTTT---A-AAAAAT--AATATAATAACTAA--------------TCTCTG
A-TT-----G-----GTGCAGAAA---GTA-GA------CCCA--------------CGT
GGC-GCATTCTCAGCCGTGGAAAT------------------------------------
-----GTCCCTATGACGTGTCCCAATCT----------CAGCCGTGGAAATGTCCCGATG
AC----------------------------nnnnnTATTACCCCCAGCGCTCGGGAC-GG
GACAT------GGGCTA--A----------TGGAT-GAT-GGAT---TTAGGG-CCCAAC
GGGCCCGTTAA-GATGGGTTTT-GGGCTTCT-GGGCTAAATCCAGAAGACCAAAAACAGG
CGG----------------G-AACCGTCCT-AATTTC-------AAATATAGATTGCTTG
CCCTGCAAGCCATCTAGAAGT-CTATATATACCAG-TGTCGATATAT-TGCCTA-----G
ATATCAA----ATGGCGAGGTTTCCGAAGAAATCGATCAAGAAGAGGCGGGTTGGCAGGA
GGAAGTATGGAAGCAAGGCGGCAACAAGCCACGACTACTCGTCGTTAGGA--TCAATATT
GGTTCCTGAAAATACCGTCAAGGTATTTAGGATTGAGCCTACTGATAAAACATTACCCAG
ATGTTTTATCTGGAAAATGTTTATGCTGTTGGTGTGCAAGGTGAAGCCCGGAAGAATACT
TCACTGGGCTATGATTAAAAGTTCTTGGGAAATCAACCAGCCGACTACATGTCTGGAAGC
ACCAGGTTTATTTATAAAACCTGAACATAGCCATCTGGTTAAACTGGTATGCAGTGGGGA
ACTTGAAGCAGGAGTCGCAACAGGGACATCAGATGTTGAATGTCTTCTAAGGAAGACAAC
CGTGTTGAGGAAGAATGTAACAGAGGTGGATTACTTGTATTTGGCATTTTATTGTAGTGC
TGGAGTTAGTATTAACTACCGGAACAGAATTACATATCATGTAT---------------G
ATATGTTTATGTAAACATAAACCTATGAATGGAATAATGTCCAAATAACATACAACACGC
TATGACAAAAGGGGAAAAATGA----------------AGAA--TCGGGGGTTG----AT
TGGTCTATCGTATCGCTTAAG-GGCCGCAGGCC------------------CGTTGAAAT
GATTCTTTATTCAACAAATATACATGATACGGATA---------GTTGAATATATAAACA
ACTATGTAT-----------AAATACAACAGAATGTTGAA-AAT-----AATTAATATAA
T----GAGAAG-GAAGGTATATTTGTGACGGATAAGGATGAGAAC------------CAC
CACTTTAGT-GGT-GGGTCATATGTCCCGAGTTAGTGCGCCACGTAA-GCGCT-GGGGCT
TATnnnnnTATTACCCCCA-GCGCCCAGGACGGGACATCACGTGCATC------------
----------TAACAAATGCACGTGACTGATATATATGATATAACGGTTCATTG-AAACG
TTATATTGAGAT-ATAACGAAAAGTCACGTATGAAAG-AGAC-ATGAACGTGACGGAGTC
AAATGTAATGAATAAACATTTGACGTCCGGAGACTTCCG-AAGGAAGC-CAAGATTGCTT
CGA-GGCGAAGCAAAACATTTATATATTGATCTGAA--CTGCTG--CCTATAAATAAG-A
GGCAGGGA-----AATGGCATTGACAACAGAGCGGGTGAAACTATTCTTCGAATGGTTTC
TGTTTATTGGAGCAATATTCATTGCGATAACAATATTATATATATTGTTGGCATTGCTCT
TTGAGGTTCCCAAGTATATTAAGGAGGTTGTGAGGTATCTCGTAGAATACCTGACCAGAC
GACGTGTATGGATGCAGAAAACGCAGTTGACGGAGGCAACCGGAGATGTAGAGATCGGCA
GAGGTATTGTGGAAGACAGACGCGATCAACAACCGGCTGTCATACCACATGCAAGTCATG
TTATCCCTTC---TCAACCA---AGAAGGGATGAACAAGCAAGACGAGGAAACGCCGGCC
CTATGTTTT-AATACACT-GTATTATAATATACGA-AATATAAATGGATAAGG-------
--ATATTTAGTGGGAAACATAT-ATAAGTGAAACATAATATA------TGTTGTATAAG-
---AAACATATT-GTAATATGTGACTTGT-------------------------------
---------ATACGA-------------------------------GTGTTGTATTT---
------------ATAGACTATACAACACGC---------------------TATGACAAA
AGGGGAAAAAT------------------------------GAAGAAT-CGGGGGT---T
GATTGGTCTATCGTATCGC--------TTAAGGGCCG-CAGGCCCGT-------------
----TGAAAT-GATTCTT-----AATTAAACAAATATACA-----TGATACGGATAGTTG
AATATATAAACAACTATGTAGA--AATACAACAGAATGTTGT-ACATAATA--ATATAAT
GAGAAGAGAA--GTATATTT---------GTACAGG------------------------
----------ATAGTGATC-CAAACACCACTTTA--------------------GTGGT-
GGGCCATATGTCCCGAGTTAGTGCG--TTTGTGGGGCGCTGGGGCTTATnnnnnTATTAC
CCCCAGCGCCCAGGACGGGACATCACGTG-CATCTA-ACAAATGCACGTGAGAAGGCAGT
A---GCTTGC----AGCGAAAGATAACCATCAACATCAAAAAAGAA-AGGGCATATTCGT
TGCTTCGAGTCGAAGCAAC--GGTGATAGATAAGTGTTCGAGAATCGAAA-------ATG
GAG--------GCTATTTAAACCTG---------ATGGTGTTGTGATTTCCGAAAT----
CACTCGTCGGAGGAG-AATGGAGTTTTGGGAATCGTCTGCCATGCCAGACGATGTGAAGA
GAGTGATCAAGGAAATATATTGGGAAGATCGGAAGAAACTTCTGTTTTGTCAGAAGTTGA
AGTGCTGTGTCAGAAGGATTCTTGTATATGGAGATCAAGATGATGCTCTAGCTGCAGTGA
AGGATATGAAGACTTCTATCATTCGCTATAGCGAATATCTGAAGAAACCATGTGTGGTAA
TATGTTGTTTGACGAATAAGTCTATTGTTCATAGGTTAAACACAATGGTGTTCTTTTATC
ATGAATATATTGAAGAACTAGGTGGTGACTACTCGGTATATCAAGAGTTGTATTGTGATG
AGGAACTTCCTGCTTCCTTGACAGAGGAAGAAGATGAAGAAG-TAATATA--------CA
GGAATGTTATCATGTCATCGACAGAAGAGAAGATCTCTTGGAGTGAATGTCAGAAGATAG
TTATATCGGATTATGATGTAACATTACTGTAATGTAATATCCATTATCAT-AAATAAAAT
-AATGGAATG--ATGATTATGTATT-TATACTAAATAC--AT-AATGGTGTACGTATAGC
A---------TAAAATA-CA-TTAACA-----TACATACAACACACTAT-----------
-GACA---AAAAGGGAAAAA----AAGAA---ATATCGGGGGTTGATTGGGCTATCTTAA
-CGATTAAGGGCCGAAGGCCCGTTTAAATATGTGTT-GGACGAAGTCCAAAACACAGAAA
AGTCATCAGAACAGTGGAATATAATGAGCTGGC-AGTGGT------GGGTCATATGTCCC
GAGTTAGTGCGCCACGTAAGC-GCTGGGGCTTATnnnnnTATTACCCCCCGTGCTCGGGA
CGGGACATGACGTAAGCATAGATTATAATGGGCTTTTTAA-------AGCCCATATAAAG
GAAGT-GGG-CCGGGTTTGAGACATATTTCGAAAGCCCGGCCTGGAA--AAGATAAAGTC
ACGTGCC--GAA-TAAT-AGGTTGCTTCGCCGCGAAGCAACCTAATAAATTGTTGCGTAT
TCAATACGCAACCAAAAGTCTATTAATATGCCTG-TCTCTGCCG---AAAAAAA-TCAGA
-GCGAAAGCGGAAGGCAGAAGCGATGGATTGGGCAGAATCACAATTCAAGACATGTACCC
ATGGCTGTGATTGGAAGACGATATCATCGGATTCATCGGAAAATCGGCAATATGTACCTT
GCGTCGACTCTGGTTCTGGAAGAAAGACGCCTCGCAAGGTACTTCTTCGATCTATCGAAG
CTGTATTTAATGG------AAGTTTCAAAGGGAATAATCGGAATGTTCGTGGCTTCTTAT
ACGTATCAATCCGAGACGATGATGGAACAATGCGTCCAGTACTTATAGTACCATTTGGAG
GATATGGATATCACAATGATTTTTATTATTTCGAAGGGAAGGGGAAAATTGAATGTGATA
TATCATC-----AGATTATGTTGCGCCAGAAGTAGATTGGAGCAGAGACATGGAAGTTAG
TATTAGTAACAGCAACAACTGTAATGAATCATGTGATCTGAAGTGTTATGTTATTTGTTC
GTTAAGAATAAAGGAATAACAGATGTGCTGTATTGAATATTAATA-AATCTTATTTTAAA
TGAAATTG---------ATAGTTGTATAAA---ACATACAACACGCTAT-----------
-GACAAACGGGG-AAAAATGAAAAATAAGGGGGT---TGATTGTTCTATAGT------AT
CGCTTAAG-----------------GGCCGCAGGCCCGTTGAA--AAATAATAATCGAAT
TATATACGATTG------------ATA-----ATAATCAGAGATAGATGATCAAGGATAT
ATAAACATAGACGAAGTA---------TATGGCTGTAT-AATAA-AAAAAGAAGCATATA
A-----TATAAAATATGTATACTAATCTCTGATTG-----------GTGCAGAAGGTAGA
CCCACTAACTTTAAGTTAGTGGA----AATGTCCCGA---------TGACGTGAGCACGG
GGGACTATnnnnn
>26pk_PK_2004_C2
TATTACCCCCAGCGCTCGGGACGGGACAT-TTGCATCTATAAATAGACCT--CCCCCCTC
TCC-ATTACAA-GATCATCATCGACGACAG-AATGGCGCGATATGTGGTATGCTGGATGT
TCACCATCAACAATCCCACAACACTACCAGTGATGAGGGATGAGATCAAATATATGGTAT
ATCAAGTGGAGAGGGGACAGGAGGGTACTCGTCATGTGCAAGGATATGTCGAGATGAAGA
GACGAAGCTCTCTGAAGCAGATGAGAGCCTTCTTTCCTGGCGCACACCTTGAGAAACGAA
AGGGAAGCCAAGAAGAAGCGCGGTCATACTGTATGAAGGAAGATACAAGAATCGAAGGTC
CCTTCGAGTTTGGTGCATTTAAATTGTCATGTAATGATAATTTATTTGATGTCATACAGG
ATATGCGTGAAACGCACAAAAGGCCTTTGGAGTATTTATATGATTGTCCTAACACCTTCG
ATAGAAGTAAGGATACATTATACAGAGTACAAGCCGAGATGAATAAAACGAAGGCGATGA
A----TAGCTGGAGAAC--GTCTTTCAGTGC-TTGGACATCAGAGGTGGAGAATATCATG
GCGCAGCCATGTCATCGGAGAATAATTTGGGTCTATGGCCCAAATGGAGGAGAAGGAAAG
ACAACGTATGCAAAACATCTAATGAAGACGAGGAATGCGTTTTATTCTCCAGGAGGAAAA
TCATTGGATATATGTAGACTGTATAATTACGAGGATATTGTTATATTTGATATTCCAAGA
TGCAAAGAGGATTATTTAAATTATGGGTTATTAGAGGAATTTAAGAATGGAATAATTCAA
AGCGGGAAATATGAACCCGTTTTGAAGATAGTAGAATATGTCGAAGTCATTGTAATGGCT
AACTTCCTTCCGAAGGAAGGAATCTTTTCTGAAGATCGAATAAAGTTGGTTTCTTGCTGA
ACAAGTAATGACTTTACAG----CGCACGCTCCGAC-AAAAGTACACTATGACAAAAGTA
-GGGTATCTGATT-GGGTTATC-TTAACGATCTAGGGCCGTAGGCC-------CGTGA--
GCAATGAAC--------GGC---GAGATCAGATGTCCCG-AGTTAGTGCGCCACGT-AAG
CGCT-GGGGCTTATnnnnnTATTATTA-C-----------------------CCCCCGTG
----------------CTCG------GGAC-GGGACAT----------------------
------------------------------G-----------------------------
-------------------------GG--C-TT----TTTA---AATGGG--C-CTTGAG
AGT--TTGAACAGTTC-----------------AGTATCTTCGTTATTGGGCCAACCCGG
--CCCAATAATTAAGAGAAC--GT---GTTCAAATTCGT-GG------------TATGAC
CGAAGGTC-AAGGTAACCGGTCAA-CATTATTC-TGGCTTGCGCAGCAAGATACA-CGAA
TTAAATTATTAAT-TCG-TAGGACACGTGGAC-GGACCGAAATACTCCTGCATC------
TCTATAAATACCCTA-GTCCTGTGAAGG-ATAATT-G--C-TCTCTC-TCTTCTGTGAAG
-GTGGT--TGTGCTGAGGC----------GGAAGATCGC---C-AGCGGCGATC------
------------GTCGGAACGACCTG--CATCTAGAG--AGGCGG---------------
------------------TGAAGCAAACTACG-AAGCGTATAT-----CCGGTA-TTTAT
AGACTTA-TAGCGCAGCTAGAAGTATACACTGTACA-GATATTGTATTTTGTAAAT-AAC
G-AAGAATTTCGTAT-TTGATATTAATAAAACACCTGGGTGTGTTAATGTTTACATTAAA
TAGTATC-TTGTAGGTA----CAAAATAAAAT--------ACAGTATACGGAACGTATAC
TGACA--A--AGTAATAAA-T---GATAGGCGAA----G-CATGTTTAACAGGTGTTT-A
GGTATAATTAACATAATTATGAG-AAGTAATAATAATACGGAAAATGAATA-AGTATGA-
GGTGAAAGAGGAGATATTAGAATATTTAAAAACCCAATTATATT-AT-T-----------
-----TTGGA-----------------ACG---AA--ATACAACACG-------------
---CTATGA-AA--------------TACAAGACGCTATGACA-AATGTACGGGTATCTG
ATTG-TG------TAT-C-TTAACGCT-TAAGGGC-CGCAGGCCC-GTC-AA-G--TTG-
------A-------------------------ATGAACGGT-------CCAGATTA----
--ATTCCTT-AGCGACTAAGAAAGG-----------AATCTTAAAG-TG---GACCA---
---------CATAAA------------AGACAGCTGTCAT--------------------
-------TGATTA---A-ATAAAT--AATATAATATTCAAAAGAC-C-TTTGTACCCCTG
A--T-----A-----ATGATGACG-T-GTA-GGGGTGT-CCCG-TT----GTAA---TAT
AGC---AT----AGCTATGAGAAGA--------GATAAGCATCTGGCCGACAACTTTAGT
GGT--GG----GCCAGATGTCCC---------------GAGTT-AGTGCG--------CC
ACGTA-AGCACG-GG----------GGAC-nnnnnTATTACCCCCAGCGCTCGGGAC-GG
GACAT------GGGCTA--A----------TGGAT-TAT-GGAT---ATCGGG-CCCAAA
GGGCCCGTTTA-GATGGGTTTT-GGGCTTAT-GGGCTCTATCCAGAAGACCAAAAACAGG
CGG----------------G-AACCGTCCC-AATTTC-------AAACTTCGATTGCTTG
CTCCGCAAGCCATCTAGAAGT-TTATAAATACCAG-TGTCGAGTTAGATGTTCA-----G
ACAACAA----ATGGCTAGGTATCCGAAGAAATCCATCAAGAAGAGGCGGGTTGGTCGCC
GGAAGTATGGCAGCAAGGCGGCAACGAGTCACGACTACTCGTCGTTAGGA--TCAATATT
GGTTCCTGAAAACACCGTCAAGGTATTTCGGATTGAGCCTACTGATAAAACATTACCCAG
ATATTTTATCTGGAAAATGTTTATGCTTCTTGTGTGCAAGGTGAAGCCCGGAAGAATACT
TCATTGGGCTATGATTAAGAGTTCTTGGGAAATCAACCAGCCGACAACTTGTCTTGAAGC
ACCAGGTTTATTTATTAAACCTGAACATAGCCATCTGGTTAAACTGGTATGCAGTGGGGA
ACTTGAAGCAGGAGTTGCAACAGGGACATCAGATGTTGAATGTCTTCTGAGGAAGACAAC
CGTGTTGAGGAAGAATGTAACGGAGGTCGATTATTTGTATTTGGCATTCTATTGTAGTTC
TGGAGTAAGTATAAACTACCAGAACAGAATTACATATCATGTTT---------------G
ATATGTTTATGTAAACATAAACTATTGTATGGAATGAAATCCAAATAACATACAACACGC
TATGAAATACAAGACGCTATGAC-AA------------ATGTA-CGGGTATCTG----AT
TAG-GTATCCTAACGATCTAG-GGCCGAAGG--C---CCGTGAGCAATAAGCGTCGAAAT
AA-TGTTTAACAAACAAATATACATGATACGGATA---------GTTGAATACATAAACA
ACGAGGTAT----------ACAATACAACAAACTGTTGTA-AAG-----AAAT-AAAAAA
T----AAGAAGAGAGAGTATATTTGTGTTGGATAAGCATCGCAAC------------CAC
CACTTTAGT-GGT-GGGCCAGATGTCCCGAGTTAGTGCGCCACGTAA-GCGCT-GGGGCT
TATnnnnnTATTACCCCCA-GCGCTCAGGACGGGACATCACGTGCCTC------------
-----------AACAAATGCACGTGAGTGATATAAGGGACATAACGGGTTCAGA-TAACG
GTATCTTTGGTTTAGAATATAACGTCACGTGTGAAAG-TAAA-AGGCACGTGACTAAGTC
AAATGTATTGAATAAACATTTGACGTCCGGTAGCTTCCG-AAGGAAGT-AAGGATTGCTT
CGT-GGCGAAGCAAACCATTTATATA-TTGCCTAGG-CTTGCGG--CCTATAAATAGG-A
CCCTGCTA-----AATGGCATTAACAACAGAGCGGGTTAAACTATTCTTTGAATGGTTTT
TGTTCTTTGCAGCAATATTTATTGCGATTACAATATTATATATATTGTTGGTTTTGCTCT
TTGAGGTACCGAAGTATATTAAGCAGCTCGTGAGGTATTTGGTAGAATACCTGACCAGAA
GACGTGTATGGATGCAGAGAACGCAGTTATCGGAGGCAACTGGAGACGTAGAGTTCGGCA
GAGGTATTGTGGAAGACAGACGGGATCAACAACCGGCTGTCATACCACAGGCATCTCAGG
TTAACCCTTC---TCAACAAATTAGAAGGGATGAGCAAGGAAGACGAGGAAACGTCGGAC
CTATGTTTT-AATACACG-GTATTGTAATATACGA-AATATAAATGGGTATTG-------
--ATGT--------------AT-AA-GGTCATACATACTATA------TGTATGATAATG
---AAACATATT-GTAATATGTGAATTGT-------------------------------
---------AAACGA-------------------------------GTGTTGAATGT---
------------ATACAACATACAACACGC---------------------TATGAAATA
CAAGACGCTAT------------------------------GACAAATGTACGGGTATCT
GATTAGG-TATCCTAACGA--------TCTAGGGCCG-AAGGCCCGT-GAGCAATAT---
GCGTCGAAAT-AATGTTT-----AATAAA-CAAATATACA-----TGATACGGATAGTTG
AATACATAAACAACTAGGTATAC-AATACAACAAAATGTTGT-AAAGAAAT--AAAAAAT
AAGAAGAGAGA-GTATATTT---------GTGTCGG------------------------
----------ATAAGCTTGCCAACCACCACTTTA--------------------GTGGT-
GGGTCAGATGTCCCGAGTTAGTGCG-CCACGTAA-GCGCTGGGGCTTATnnnnnTATTAC
CCCCAGCGCTCAGGACGGGACATCACGTG-CAACTA-ACAGAAGCACGTGAGAATGCAGT
A---GCTTGC----AGCGAAAGATAGACGTCAACGTCAATAAAGAAGAAGGAATATTCTT
TGCTTCGGCACGAAGCAAA--GGGTATAGATATTTGTTCGAGATGCGAAA-------ATG
GAG--------GCTATTTAAACCTG---------ATGGTTTTGTGATTTCCGAAAT----
CACTCGTCGGAAGAGAAATGGAGTTCTGGGAATCGTCTGCTATGCCTGACGATGTGAAGA
GAGAGATTAAGGAAATATATTGGGAAGATCGGAAGAAACTTCTGTTCTGTCAGAAGTTGA
AGAGCTATGTCAGAAGGATTCTTGTCTACGGAGATCAAGAGGATGCCCTTGCTGGAGTGA
AGGATTTGAAGACTTCTATTATTCGCTATAGCGAATACTTGAAGAAACCATGTGTGGTAA
TTTGTTGTGTTAGCAATAAATCAATTGTGTATAGGTTAAACAGCATGGTGTTCTTTTATC
ATGAATACCTTGAAGAACTAGGTGGTGATTACTCAGTATATCAAGATCTCTATTGTGATG
AGGTTCTCTCTTCTTCATCGACAGAGGAAGAAGATGTAGGAG-TAATATA--------TA
GGAATGTTATCATGGCATCGACTCAAGAGAAGTTCTCTTGGAGTGATTGTCAGAAGATAG
TAATATCAGACTACGATGTAACATTACTCTAATGTAATATCCATTATCAT-CAATAAAAT
-AATGGAATG--TTGATTATGTATT-TATCATAAATAC--AT-AATGGTATACGTATAGC
A---------TAAAATA-CA-TTAACC-----AACATACAACACACTAT-----------
-AAAATACAACACACTATAA----CAAAT---GTACGGGTATCTGATTGGGCTATATTAA
CCCCTTAAGGGCCGAAGGCCCGTTTAAATATGTGTT-GGACGAAGTCCA-AACACAAAAA
AGTAAGCAGAACAACGGAATAATATGAGCTGGC-AACGTA------GGGTC-CATGTCCC
GAGTTAGTGCGCCACGTAAGC-GCTGGGGCTTATnnnnnTATTACCCCCCGTGCTCGGGA
CGGGACATGACGTCAGCAAGGATTATAATGGGCTTTTTAT------TAGCCCATTTA-TT
GAATT-GGG-CCGGGTTTT-GTCATTTTACAAAAGCCCGGTCCAGGATAAGTATAATGTC
ACGTGCC--GAA-TAAA-AGGTTGCTTCGCCTCGAAGAAACCTAATATGAGGTAGCGTAT
TCAATACGCTACCGAATATCTATTAATATGTGAG-TCTCTGCCG----AAACAA-TCAGA
-GCGAAAGC--AAAGCAGAAGCGATGGATTGGGCGGAATCACAATTCAAGACCTGTACTC
ATGGATGCGATTGGAAGAAGATATCATCGGATTCAGCCGATAATCGACAATATGTACCAT
GCGTCGATTCTGGAGCTGGAAGAAAGTCGCCTCGCAAGGTACTTCTTAGATCTATTGAAG
CTGTGTTTAACGG------AAGCTTCAGCGGAAATAATAGGAACGTTCGTGGATTTCTCT
ACGTATCGATCAGAGACGATGACGGAGAGATGCGTCCAGTACTCATAGTACCATTCGGAG
GATATGGATATCATAATGATTTCTATTATTTCGAAGGAAAGGGGAAAGTTGAATGTGATA
TATCATC-----AGATTATGTTGCGCCAGGAATAGATTGGAGCAGAGACATGGAAGTTAG
TATTAGTAACAGCAACAACTGTAATGAATTATGTGATCTGAAGTGTTATGTTGTTTGTTC
GTTAAGAATCAAGGAATAAAAGTTGTGCTGTAATGTTTATTAATA-AAACGTATATTTGG
AA-AATTG---------ATAGTTGTATAAA---ACATACAACACACTAT-----------
-GAAATACAAGA-CGCTATGACAAATGTACGGGTATCTGAATGAGTTTTAGT------AT
CGCTTAAG-----------------GGCCGCAGGCCCGTTGAA--AAATAATAATCGAAT
TATAAACGTTAG------------ATA-----ATAATCAGAGATAGGTGATC-AGATAAC
ATAAACATAAACGAAGTA---------TATGGCGGTAC-AATAA-TAAAAGAAGTTATAA
AAAAA--AAACATAATGTATACTAATCTCTGATTG-----------GTTCAGAAGAAAGG
CCCACCAACTAAAAGGT-GGGGA---GAATGTCCCGA---------TGACGTAAGCACGG
GGGACTATnnnnn
>27in_IN_2006
TATTACCCCCAGCGCTCGGGACGGGACAT-TTGCATCTATAAATAGACCT--CCCCCCTC
TCC-ATTACAA-GATCATCATCGACGACAG-AATGGCGCGATATGTGGTATGCTGGATGT
TCACCATCAACAATCCCACAACACTACCAGTGATGAGGGATGAGATCAAATATATGGTAT
ATCAAGTGGAGAGGGGACAGGAGGGTACTCGTCATGTGCAAGGTTATGTCGAGATGAAGA
GACGAAGCTCTCTGAAGCAGATGAGAGGCTTCTTCCCAGGCGCACACCTTGAGAAACGAA
AGGGAAGCCAAGAAGAAGCGCGGTCATACTGTATGAAGGAAGATACAAGAATCGAAGGTC
CCTTCGAGTTTGGTGCATTTAAATTGTCATGTAATGATAATTTATTTGATGTCATACAGG
ATATGCGTGAAACGCACAAAAGGCCTTTGGAGTATTTATATGATTGTCCTAACACCTTCG
ATAGAAGTAAGGATACATTATACAGAGTACAAGCAGAGATGAATAAAACGAAGGCGATGA
A----TAGCTGGAGAAC--TTCTTTCAGTGC-ATGGACATCAGAGGTGGAGAATATCATG
GCGCAGCCATGTCATCGGAGAATAATTTGGGTCTATGGCCCAAATGGAGGAGAAGGAAAG
ACAACGTATGCAAAACATCTAATGAAGACGAGAAATGCGTTTTATTCTCCAGGAGGAAAA
TCATTGGATATATGTAGACTGTATAATTACGAGGATATTGTTATATTTGATATTCCAAGA
TGCAAAGAGGATTATTTAAATTATGGGTTATTAGAGGAATTTAAGAATGGAATAATTCAA
AGCGGGAAATATGAACCCGTTTTGAAGATAGTAGAATATGTCGAAGTCATTGTAATGGCT
AACTTCCTTCCGAAGGAAGGAATCTTTTCTGAAGATCGAATAAAGTTGGTTTCTTGCTGA
ACAAGTAATGACTTTACAG----CGCACGCTCCGAC-AAAAGCACACTATGACAAAAGTA
CGGGTATCTGATT-GGGTTATC-TTAACGATCTAGGGCCGTAGGCC-------CGTGA--
GCAATGAAC--------GGC---GAGATCAGATGTCCCG-AGTTAGTGCGCCACGT-AAG
CGCT-GGGGCTTATnnnnnTATTATTA-C-----------------------CCCCCGTG
----------------CTCG------GGAC-GGGACAT----------------------
------------------------------G-----------------------------
-------------------------GG--C-TT----TTTA---AATGGG--C-TTTGAG
AGT--TTGAACAGTTC-----------------AGTATCTTCGTTATTGGGCCAACTCGG
--CCCAATAATTAAGAGAAC--GT---GTTCAAATTCGT-GA------------TATGAC
CGAAGGTC-AAGGTAACCGGTCAA-CATTATTC-TGGCTTGCGCAGCAAGATACA-CGAA
TTAAATTATTAAT-TCG-TAGGACACGTGGAC-GGACCGAAATACTCCTGCATC------
TCTATAAATACCCTA-GTCCTGTGAAGG-ATAATT-G--C-TCTCTC-TCTTCTGTCAAG
-GTGGT--TGTGCTGAGGC----------GGAAGATCGC---C-AGCGGCGATC------
------------GTCGGAACGATGTG--CATCTAGAG--AGGCGG---------------
------------------TGAAGCAAACTACG-AAGCATATAT-----CGGGTA-TTTAT
AGACTTA-TAGCGCAGCTAGAAGTATACACTGTACA-GATAATGTATTTTGTAATT-TAC
G-AAGAATTTCGTAT-TTGATATTAATAAAACACCTGGGTGTGTTAATGTTTACATTAAA
TAGTATC-CTGAATGTA----CACAATAAAAT--------ACAGTATACGGAACGTATAC
TGACA--A--AGTAATAAA-T---GATAGGCGAA----G-CATGATTAACAGGTGTTT-A
GGTATAATTAACATAATTATGAG-AAGTAATAATAATACGGAAAATGAATA-AGTATGA-
GGTGAAAGAGGAGATATTAGAATATTTAAAAACCCAATTATATT-AT-T-----------
-----TTGGA-----------------ACG---AA--ATACAACACG-------------
---CTATGA-AA--------------TACAAGACGCTATGACA-AATGTACGGGTATCTG
ATTG-TG------TAT-C-TTAACGCT-TAAGGGC-CGCAGGCCC-GTC-AA-G--TTG-
------A-------------------------ATGAACGGT-------CCAGATTA----
--ATTCCTT-AGCGACGAAGAAAGG-----------AATCTTAAAG-GG---GACCA---
----------CTCAA------------ATAC-GCTGTCAT--------------------
-------TGAATT---A-TTAAAT--AATATAATAACCAAAAGAC-T-TTTGTACCCCTG
A--T-----A-----ATGATGACG-T-GTA-GGGGTGT-CCCG-AT----GTAA---TAT
AGC---AT----AGCTATGTGAAGA--------GATAAGCATGTGGCCGACAACTTTAGT
TGT--GG----GCCAGATGTCCC---------------GAGTT-AGTGCG--------CC
ACGTA-AGCACG-GG----------GGAC-nnnnnnnnnn--------------------
------------------------------------------------------------
------------------------------------------------------------
------------------------------------------------------------
------------------------------------------------------------
------------------------------------------------------------
------------------------------------------------------------
------------------------------------------------------------
------------------------------------------------------------
------------------------------------------------------------
------------------------------------------------------------
------------------------------------------------------------
------------------------------------------------------------
------------------------------------------------------------
------------------------------------------------------------
------------------------------------------------------------
------------------------------------------------------------
------------------------------------------------------------
------------------------------------------------------------
------------------------------------------------------------
------------------------------------------------------------
---nnnnnnnnnn-----------------------------------------------
------------------------------------------------------------
------------------------------------------------------------
------------------------------------------------------------
------------------------------------------------------------
------------------------------------------------------------
------------------------------------------------------------
------------------------------------------------------------
------------------------------------------------------------
------------------------------------------------------------
------------------------------------------------------------
------------------------------------------------------------
------------------------------------------------------------
------------------------------------------------------------
------------------------------------------------------------
------------------------------------------------------------
------------------------------------------------------------
------------------------------------------------------------
------------------------------------------------------------
------------------------------------------------------------
------------------------------------------------------------
------------------------------------------------------------
-------------------------------------------------nnnnnnnnnn-
------------------------------------------------------------
------------------------------------------------------------
------------------------------------------------------------
------------------------------------------------------------
------------------------------------------------------------
------------------------------------------------------------
------------------------------------------------------------
------------------------------------------------------------
------------------------------------------------------------
------------------------------------------------------------
------------------------------------------------------------
------------------------------------------------------------
------------------------------------------------------------
------------------------------------------------------------
------------------------------------------------------------
------------------------------------------------------------
------------------------------------------------------------
------------------------------------------------------------
----------------------------------nnnnnnnnnn----------------
------------------------------------------------------------
------------------------------------------------------------
------------------------------------------------------------
------------------------------------------------------------
------------------------------------------------------------
------------------------------------------------------------
------------------------------------------------------------
------------------------------------------------------------
------------------------------------------------------------
------------------------------------------------------------
------------------------------------------------------------
------------------------------------------------------------
------------------------------------------------------------
------------------------------------------------------------
------------------------------------------------------------
------------------------------------------------------------
------------------------------------------------------------
------------------------------------------------------------
------------------------------------------------------------
------------------------------------------------------------
--------nnnnn
>28in_IN_2012
TATTACCCCCAGCGCTCGGGACGGGACAT-TTGCATCTATAAATAGACCT--CCCCCCTC
TCC-ACTACAA-GATCATCATCGACGACAGAAATGGCGCGATATGTGGTATGCTGGATGT
TCACCATCAACAATCCCACAACACTACCAGTGATGAGAGATGAGTTCAAATATATGGTAT
ATCAAGTGGAGAGGGGACAGGAGGGTACTCGTCATGTGCAGGGATACGTCGAGATGAACA
TACAAAGCTCTCTGAAGCAGATGAGAGGCTTCTTCCCAGGCGCACACCTTGAGAAACGAA
AGGGAAGCCAGGAGAGAGCGCGGTCATACTGTATGAAGGAAGATACAAGAATCGAAGGTC
CCTTCGAGTTTGGTGCATTTAAATTGTCATGTAATGATAATTTATTTGATGTCATACAGG
ATATGCGTGAAACGCACAAACGACCTTTGGAGTATTTATATGATTGTCCTAATACCTTCG
ATAGAAGTAAGGATACATTATACAGAGTACAAGCAGAGATGAATAAAACGAAGGCTATGA
A----TAGCTGGAGAAC--GTCTTTCAGTGC-TTGGACATCAGAGGTTGAGAATATCATG
GCGCAGCCATGTCATCGAAGAATAATTTGGGTCTATGGCCCAAATGGAGGAGAAGGAAAG
ACAACGTATGCAAAACATTTAATGAAGACGAAAAATGCGTTTTATTCTCCAGGAGGAAAA
TCATTGGATATTTGTAGATTGTATAATTATGAGGATATTGTTATATTTGATATTCCCAGA
TGCAAAGAGGAATATTTAAATTATGGGTTATTAGAAGAATTTAAGAATGGAATAATTCAA
AGCGGGAAATATGAACCCGTTTTGAAGATAGTGGAATATGTCGAAGTCATTGTAATGGCT
AACTTCCTTCCGAAGGAAGGAATCTTTTCTGAAGATCGAATAAAGTTGGTTGCTTGCTGA
ACACGCTATGAC-------------------------AAAAGCACACTCCGACAAATGTA
CGGGTATCTGATT-GGGTTATC-CTATCGATCTAGGGCCGTAGGCC-------CGTGA--
GCAATGAAC--------GGT---AAGATCAGATGTCCCG-AGTTAGTGCGCCACGT-AAG
CGCT-GGGGCTTATnnnnnTATTATTA-C-----------------------CCCCAGCG
-----------------TCG------GGAC-GGGACAT----------------------
------------------------------G-----------------------------
-------------------------GG--C-TT----TTTA---AATGGG--C-TTTGAG
AGT--TTGAACAGTTC-----------------AGTATCTTCGTTATTGGGCCAACCCGG
--CCCAATAATTAAGAGAAC--GT---GTTCAAAATCGA-GG------------TTTGAC
CGAAGGTC-AAGGTCACTGTACAA-TATTATTC-TGGC-TGCG-AGCATTTTTAA-CGAA
TTAAATTATTAAT-TCG-TAGGACACGTGGAC-GGACCGAAATACTCCTGCATC------
TCTATGCATCTCCTATATCCTGGCGTGG----CTT-GTGC-TCTCTC-CTTCCGTTCAAG
-GTGGG--TTTGCTGTGGC------------GAGATCGC---CAAGCGGCGATC------
------------GTCGGA-CGAACTG--CAGCTAGAG---AGCG----------------
------------------TGAAGCATA-TACG-AAGCGTACAT-----CGGGTATTTTAT
AGACTTATTAGCGCAGCTAGAAGTATATACTGTACCTGACAATGTATTAAGTTTATTTAC
G-AAG-AATTTGTAAATTGTTATTAATAAAACATCTGGGTATGTTAATGTTTACATTAAC
TAGTATT-ATTAATGTAGAATAAAAAAAAAAT--------AAAATATGCGGAACGCATAT
TTAC------AAAATAAAAAT---GACAAGCGAA----G-CATGATTAACAAGTGTTT-C
TGTATAATTAAACTAATTATGAC-ATGTAATGATAATACGGAAGAAGAATATAGTATGA-
GGTGAAAGAGGAGATATTAGAATAT-TAAAAACCCAAATATATT-AT-T-----------
-----TTGCA-----------------ACG---AG--ATACAATACG-------------
---GTATGA-AA--------------TACAACACGCTATGACA-AATGTACGGGTATCTG
AATG-AG------TAT-C-TTAACTAT-CTAGGGC-CGAAGGCCC-GTG-AGCA------
--------------------------------ATACGCGTA-------TTGAATG-----
--ATTACTT-AGCGACGAAGAAAGG-----------AATCTTTATG-GG---GACCA---
---------CTGAAA------------AGACAGCTGTCGT--------------------
-------TGTTTT---A-ATAAAT--AATAT-ATAAGCAATTGAC-C-ATAGTACCCTTG
C--T-----A-----ATGATGACG-T-ATA-GGGGTGT-CCCG-AA----GTAA---TTT
AAC---AT----AGCTCTGAAAAGA--------GATGTT---------------------
-----GA--CCGTTGGATCTCTCCATCGGACGATGG--AGGTTGGATGAA-CTTCTGCTG
ACGTC-GGCGCT-GG----------GGCT-nnnnnnnnnn--------------------
------------------------------------------------------------
------------------------------------------------------------
------------------------------------------------------------
------------------------------------------------------------
------------------------------------------------------------
------------------------------------------------------------
------------------------------------------------------------
------------------------------------------------------------
------------------------------------------------------------
------------------------------------------------------------
------------------------------------------------------------
------------------------------------------------------------
------------------------------------------------------------
------------------------------------------------------------
------------------------------------------------------------
------------------------------------------------------------
------------------------------------------------------------
------------------------------------------------------------
------------------------------------------------------------
------------------------------------------------------------
---nnnnnnnnnn-----------------------------------------------
------------------------------------------------------------
------------------------------------------------------------
------------------------------------------------------------
------------------------------------------------------------
------------------------------------------------------------
------------------------------------------------------------
------------------------------------------------------------
------------------------------------------------------------
------------------------------------------------------------
------------------------------------------------------------
------------------------------------------------------------
------------------------------------------------------------
------------------------------------------------------------
------------------------------------------------------------
------------------------------------------------------------
------------------------------------------------------------
------------------------------------------------------------
------------------------------------------------------------
------------------------------------------------------------
------------------------------------------------------------
------------------------------------------------------------
-------------------------------------------------nnnnnnnnnn-
------------------------------------------------------------
------------------------------------------------------------
------------------------------------------------------------
------------------------------------------------------------
------------------------------------------------------------
------------------------------------------------------------
------------------------------------------------------------
------------------------------------------------------------
------------------------------------------------------------
------------------------------------------------------------
------------------------------------------------------------
------------------------------------------------------------
------------------------------------------------------------
------------------------------------------------------------
------------------------------------------------------------
------------------------------------------------------------
------------------------------------------------------------
------------------------------------------------------------
----------------------------------nnnnnnnnnn----------------
------------------------------------------------------------
------------------------------------------------------------
------------------------------------------------------------
------------------------------------------------------------
------------------------------------------------------------
------------------------------------------------------------
------------------------------------------------------------
------------------------------------------------------------
------------------------------------------------------------
------------------------------------------------------------
------------------------------------------------------------
------------------------------------------------------------
------------------------------------------------------------
------------------------------------------------------------
------------------------------------------------------------
------------------------------------------------------------
------------------------------------------------------------
------------------------------------------------------------
------------------------------------------------------------
------------------------------------------------------------
--------nnnnn
>29mm_MM
TATTACCCCCAGCGCCCGGGACGGGACAT-TTGCATCTATAAATAGAGCT--CCCCCCTC
TCC-ATTACAA-GATCGTCATCGACGACAG-AATGGCGCGATATGTGGTATGCTGGATGT
TCACCATCAACAATCCCACAACACTACCAGTGATGAGGGATGAGATAAAATATATGGTAT
ATCAAGTGGAGAGGGGACAGGAGGGTACTCGTCATGTGCAAGGTTATGTCGAGATGAAGA
GACGAAGTTCTCTGAAGCAGATGAGAGGCTTCTTCCCAGGCGCACACCTTGAGAAACGAA
AGGGAAGCCAAGAAGAAGCGCGGTCATACTGTATGAAGGAAGATACAAGAATCGAAGGTC
CCTTCGAGTTTGGTGCTTTTAAATTGTCATGTAATGATAATTTATTTGATGTCATACAGG
ATATGCGTGAAACGCACAAAAGGCCTTTGGAGTATTTATATGATTGTCCTAACACCTTCG
ATAGAAGTAAGGATACATTATACAGAGTACAAGCAGAGATGAATAAAACGAAGGCGATGA
A----TAGCTGGAGAAC--TTCTTTCAGTAC-TTGGACATCAGAGGTGGAGAATATCATG
GCGCAGCCATGTCATCGGAGAATAATTTGGGTCTATGGCCCAAATGGAGGAGAAGGAAAG
ACAACCTATGCAAAACATCTAATGAAGACGAGAAATGCGTTTTATTCTCCAGGAGGAAAA
TCATTGGATATATGTAGACTGTATAATTACGAGGATATTGTTATATTTGATATTCCAAGA
TGCAAAGAGGATTATTTAAATTATGGGTTATTAGAGGAATTTAAGAATGGAATAATTCAA
AGCGGGAAATATGAACCCGTTTTGAAGATAGTAGAATATGTCGAAGTCATTGTAATGGCT
AACTTCCTTCCGAAGGAAGGAATCTTTTCTGAAGATCGAATAAAGTTGGTTTCTTGCTGA
ACAAGTAATGACTTTACAG----CGCACGCTCCGAC-AAAAGCACACTATGACAAAAGTA
CGGGTATCTGATT-GGGTTATC-TTAACGATCTAGGGCCGTAGGCC-------CGTGA--
GCAATGAAC--------GGC---GAGATCAGATGTCCCG-AGTTAGTGCGCCACGT-GGG
CGCT-GGGGACTATnnnnnnnnnn------------------------------------
------------------------------------------------------------
------------------------------------------------------------
------------------------------------------------------------
------------------------------------------------------------
------------------------------------------------------------
------------------------------------------------------------
------------------------------------------------------------
------------------------------------------------------------
------------------------------------------------------------
------------------------------------------------------------
------------------------------------------------------------
------------------------------------------------------------
------------------------------------------------------------
------------------------------------------------------------
------------------------------------------------------------
------------------------------------------------------------
------------------------------------------------------------
------------------------------------------------------------
------------------------------------------------------------
------------------------------------------------------------
------------------------------------------------------------
------------------------------------------------------------
------------------------------------------------------------
------------------------------------------------------------
------------------------------------------------------------
------------------------------------------------------------
------------------------------------------------------------
------------------------------nnnnnTATTACCCCCAGCGCTCGGGAC-GG
GACAT------GGGCTA--A----------TGGAT-TGT-GGAT---ATAGGG-CCCAAA
GGGCCCGTTTA-GATGGGTTTT-GGGCTTAT-GGGCTTTATCCAGAAGACCAAAAACAGG
CGG----------------G-AACCGTCCC-AAATTC-------AAACTTCGATTGCTTG
CCCTGCAAGCCATCTAGAAGT-CTATAAATACCAG-TGTCTAGATAGATGTTCA-----G
ACAACAA----ATGGCTAGGTATCCGAAGAAATCCATCAAGAAGAGGCGGGTTGGGCGCC
GGAAGTATGGCAGCAAGGCGGCAACGAGCCACGACTACTCGTCGTTAGGG--TCAATATT
GGTTCCTGAAAACACCGTCAAGGTATTTCGGATTGAGCCTACTGATAAAACATTACCCAG
ATATTTTATCTGGAAAATGTTTATGCTTCTTGTGTGCAAGGTGAAACCCGGAAGAATACT
TCATTGGGCTATGATCAAGAGTTCTTGGGAAATCAACCAGCCGACAACTTGTCTGGAAGC
CCCAGGTTTATTTATTAAACCTGAACATAGCCATCTGGTTAAACTGGTATGTAGTGGGGA
ACTTGAAGCAGGAGTCGCAACAGGAACATCAGATGTTGAATGTCTTCTGAGGAAGACAAC
CGTGTTGAGGAAGAATGTGACAGAGGTGGATTATTTATATTTGGCATTCTATTGTAGTTC
TGGAGTAAGTATAAACTACCAGAACAGAATTACATATCATGTTT---------------G
ATATGTTTATGTAAACATAAACTATTGTATGGAATGAAATCCAAATAACATACAACACGG
TATGAAATACAAGACGCTATGAC-AA------------ATGTA-CGGGTATCTG----AT
TAG-GTATCCTAACGATCTAG-GGCCGAAGG--C---CCGTGAGCAATATGCGTCGAAAT
AA-TGTTTAACAAACAAATATACATGATACGGATA---------GTTGAATACATAAACA
ACGAGGTAT----------ACAATACAACAAACTGTTGTA-AAG-----AAAT-AAAAAA
T----AAGAAGAGAGAGTATATTTGTGTCGGATAAGCATCACACC------------TAC
CACTTTAGT-GGT-GGGTCAGATGTCCCGAGTTAGTGCGCCACGTAA-GCGCT-GGGGCT
TATnnnnnnnnnn-----------------------------------------------
------------------------------------------------------------
------------------------------------------------------------
------------------------------------------------------------
------------------------------------------------------------
------------------------------------------------------------
------------------------------------------------------------
------------------------------------------------------------
------------------------------------------------------------
------------------------------------------------------------
------------------------------------------------------------
------------------------------------------------------------
------------------------------------------------------------
------------------------------------------------------------
------------------------------------------------------------
------------------------------------------------------------
------------------------------------------------------------
------------------------------------------------------------
------------------------------------------------------------
------------------------------------------------------------
------------------------------------------------------------
------------------------------------------------------------
-------------------------------------------------nnnnnnnnnn-
------------------------------------------------------------
------------------------------------------------------------
------------------------------------------------------------
------------------------------------------------------------
------------------------------------------------------------
------------------------------------------------------------
------------------------------------------------------------
------------------------------------------------------------
------------------------------------------------------------
------------------------------------------------------------
------------------------------------------------------------
------------------------------------------------------------
------------------------------------------------------------
------------------------------------------------------------
------------------------------------------------------------
------------------------------------------------------------
------------------------------------------------------------
------------------------------------------------------------
----------------------------------nnnnnnnnnn----------------
------------------------------------------------------------
------------------------------------------------------------
------------------------------------------------------------
------------------------------------------------------------
------------------------------------------------------------
------------------------------------------------------------
------------------------------------------------------------
------------------------------------------------------------
------------------------------------------------------------
------------------------------------------------------------
------------------------------------------------------------
------------------------------------------------------------
------------------------------------------------------------
------------------------------------------------------------
------------------------------------------------------------
------------------------------------------------------------
------------------------------------------------------------
------------------------------------------------------------
------------------------------------------------------------
------------------------------------------------------------
--------nnnnn
>2pk_PK_2004
TATTACCCCCAGCGCTCGGGACGGGACAT-TTGCATCTATAAATAGACCT--CCCCCCTC
TCC-ATTACAA-GATCATCATCGACGACAG-AATGGCGCGATATGTGGTATGCTGGATGT
TCACCATCAACAATCCCACAACACTACCAGTGATGAGGGATGAGATCAAATATATGGTAT
ATCAAGTGGAGAGGGGACAGGAGGGTACTCGTCATGTGCAAGGATATGTCGAGATGAAGA
GACGAAGCTCTCTGAAGCAGATGAGAGCCTTCTTTCCTGGCGCACACCTTGAGAAACGAA
AGGGAAGCCAAGAAGAAGCGCGGTCATGCTGTATGAAGGAAGATACAAGAATCGAAGGTC
CCTTCGAGTTTGGTGCATTTAAATTGTCATGTAATGATAATTTATTTGATGTCATACAGG
ATATGCGTGAAACGCACAAAAGGCCTTTGGAGTATTTATATGATTGTCCTAACACCTTCG
ATAGAAGTAAGGATACATTATACAGAGTACAAGCCGAGATGAATAAAACGAAGGCGATGA
A----TAGCTGGAGAAC--GTCTTTCAGTGC-TTGGACATCAGAGGTGGAGAATATCATG
GCGCAGCCATGTCATCGGAGAATAATTTGGGTCTATGGCCCAAATGGAGGAGAAGGAAAG
ACAACGTATGCAAAACATCTAATGAAGACGAGGAATGCGTTTTATTCTCCAGGAGGAAAA
TCTTTGGATATATGTAGACTGTATAATTACGAGGATATTGTTATATTTGATATTCCAAGA
TGCAAAGAGGATTATTTAAATTATGGGTTATTAGAGGAATTCAAGAATGGAATAATTCAA
AGCGGGAAATATGAACCCGTTTTGAAGATAGTAGAATATGTCGAAGTCATTGTAATGGCT
AACTTCCTTCCGAAGGAAGGAATCTTTTCTGAAGATCGAATAAAGTTGGTTTCTTGCTGA
ACAAGTAATGACTTTACAG----CGCACGCTCCGAC-AAAAGTACACTATGACAAAAGTA
CGGGTATCTGATT-GTGTTATC-TTAACGATCTAGGGCCGTAGGCC-------CGTGA--
GCAATGAAC--------GGC---GAGATCA-ATGTCCCG-AGTTAGTGCGCCACGT-AAG
CGCT-GGGGCTTATnnnnnnnnnn------------------------------------
------------------------------------------------------------
------------------------------------------------------------
------------------------------------------------------------
------------------------------------------------------------
------------------------------------------------------------
------------------------------------------------------------
------------------------------------------------------------
------------------------------------------------------------
------------------------------------------------------------
------------------------------------------------------------
------------------------------------------------------------
------------------------------------------------------------
------------------------------------------------------------
------------------------------------------------------------
------------------------------------------------------------
------------------------------------------------------------
------------------------------------------------------------
------------------------------------------------------------
------------------------------------------------------------
------------------------------------------------------------
------------------------------------------------------------
------------------------------------------------------------
------------------------------------------------------------
------------------------------------------------------------
------------------------------------------------------------
------------------------------------------------------------
------------------------------------------------------------
------------------------------nnnnnTATTACCCCCAGCGCTCGGGAC-GG
GACAT------GGGCTA--A----------TGGAT-TAT-GGAT---ATCGGG-CCCAAA
GGGCCCGTTTA-GATGGGTTTT-GGGCTTAT-GGGCTCTATCCAGAAGACCAAAAACAGG
CGG----------------G-AACCGTCCC-AATTTC-------AAACTTCGATTGCTTG
CTCCGCAAGCCATCTAGAAGT-TTATAAATACCAG-TGTCGAGTTAGATGTTCA-----A
ACAACAA----ATGGCTAGGTATCCGAAGAAATCCATCAAGAAGAGGCGGGTTGGGCGCC
GGAAGTATGGCAGCAAGGCGGCAACGAGTCACGACTACTCGTCGTTAGGA--TCAATATT
GGTTCCTGAAAACACCGTCAAGGTATTTCGGATTGAGCCTACTGATAAAACATTACCCAG
ATATTTTATCTGGAAAATGTTTATGCTGTTGGTGTGCAAGGTGAAGCCCGGGAGAATACT
TCACTGGGCTATGATTAAGAGTTCTTGGGACCTCAACCAGCCGACAACTTGTCTTGAAGC
ACCAGGTTTATTTATTAAACCTGAACATAGCCATCTGGTTAAACTGGTATGCAGTGGGGA
ACTTGAGGCAGGAGTTGCAACAGGGACATCAGATGTTGAATGTCTTCTGAGGAAGACAAC
CGTGTTGAGGAAGAATGTAACGGAGGTCGATTATTTGTATTTGGCATTCTATTGTAGTTC
TGGAGTAAGTATACACTACCAGAACAGAATTACATATCATGTTT---------------G
ATATGTTTATGTAAACATAAACTATTGTATGGAATGAAATCCAAATAACATACAACACGC
TATGAAATACAAGACGCTATGAC-AA-------------TGTA-CGGGTATCTG----AT
TAG-GTATCCTAACGATCTAG-GGCCGAAGG--C---CCGTGAGCAATAA-CGTCGAAAT
AA-TGTTTAACAAACAAATATACATGATACGGATA---------GTTGAATACATAAACA
ACGAGGTAT----------ACAATACAACAAACTGTTGTA-AAG-----AAAT-AAAAAA
T----AAGAAGAGAGAGTATATTTGTGTTGGATAAGCATCGCAAC------------CAC
CACTTTAGT-GGT-GGGCCAGATGTCCCGAGTTAGTGCGCCACGTAA-GCGCT-GGGGCT
TATnnnnnnnnnn-----------------------------------------------
------------------------------------------------------------
------------------------------------------------------------
------------------------------------------------------------
------------------------------------------------------------
------------------------------------------------------------
------------------------------------------------------------
------------------------------------------------------------
------------------------------------------------------------
------------------------------------------------------------
------------------------------------------------------------
------------------------------------------------------------
------------------------------------------------------------
------------------------------------------------------------
------------------------------------------------------------
------------------------------------------------------------
------------------------------------------------------------
------------------------------------------------------------
------------------------------------------------------------
------------------------------------------------------------
------------------------------------------------------------
------------------------------------------------------------
-------------------------------------------------nnnnnTATTAC
CCCCAGCGCTCAGGACGGGACATCACGTG-CAACTA-ACAGAAGCACGTGAGAATGCAGT
A---GCTTGC----AGCGAAAGATAGACGTCAACGTCAATAAAGAAGAAGGAATATTCTT
TGCTTCGGCACGAAGCAAA--GGGTATAGATATTTGTTCGAGATGCGAAA-------ATG
GAG--------GCTATTTAAACCTG---------ATGGTTTTGTGATTTCCGAAAT----
CACTCGTCGGAAGAGAAATGGAGTTCTGGGAATCGTCTGCTATGCCTGACGATGTGAAGA
GAGAGATTAAGGAAATATATTGGGAAGATCGGAAGAAACTTCTGTTCTGTCAGAAGTTGA
AGAGCTATGTCAGAAGGATTCTTGCCTACGGAGATCAAGAGGATGCCCTTGCTGGAGTGA
AGGATTTGAAGACTTCTATTATTCGCTATAGCGAATACTTGAAGAAACCATGTGTGGTAA
TTTGTTGTGTTAGCAATAAATCAATTGTGTATAGGTTAAACAGCATGGTGCTCTTTTATC
ATGAATACCTTGAAGAACTAGGTGGTGATTACTCAGTATATCAAGATCTCTATTGTGATG
AGGTACCCTCTTCTTCATCGACAGAGGAAGAAGATGTAGGAG-TAATATA--------TA
GGAATGTTATCATGGCATCGACTCAAGAGAAGTTCTCTTGGAGTGATTGTCAGAAGATAG
TAATATCAGACTACGATGTAACATTACTCTAATGTAATATCCATTATCAT-CAATAAAAT
-AATGGAATG--TTGATTATGTATT-TATCATAAATAC--AT-AATGGTATACGTATAGC
A---------TAAAATA-CA-TTAACC-----AACATACAACACACTAT-----------
-AAAATACAACACACTATAA----CAAAT---GTACGGGTATCTGATTGGGCTATATTAA
CCCCTTAAGGGCCGAAGGCCCGTTTAAATATGTGTT-GGACGAAGTCCA-AACACAAAAA
AGTAAGCAGAACAACGGAATAATATGAGCTGGC-AACGTA------GGGTC-CATGTCCC
GAGTTAGTGCGCCACGTAAGC-GCTGGGGCTTATnnnnnnnnnn----------------
------------------------------------------------------------
------------------------------------------------------------
------------------------------------------------------------
------------------------------------------------------------
------------------------------------------------------------
------------------------------------------------------------
------------------------------------------------------------
------------------------------------------------------------
------------------------------------------------------------
------------------------------------------------------------
------------------------------------------------------------
------------------------------------------------------------
------------------------------------------------------------
------------------------------------------------------------
------------------------------------------------------------
------------------------------------------------------------
------------------------------------------------------------
------------------------------------------------------------
------------------------------------------------------------
------------------------------------------------------------
--------nnnnn
>30mm_MM
TATTACCCCCAGCGCTCGGGACGGGACAT-TTGCATCTATAAATAGACCT--CCCCCCTC
TCC-ATTACAA-GATCATCATCGACGACAG-AATGGCGCGATATGTGGTATGCTGGATGT
TCACCATCAACAATCCCACAACACTACCAGTGATGAGGGATGAGATAAAATATATGGTAT
ATCAAGTGGAGAGGGGACAGGAGGGTACTCGTCATGTGCAAGGTTATGTCGAGATGAAGA
GACGAAGTTCTCTGAAGCAGATGAGAGGCTTCTTCCCAGGCGCACACCTTGAGAAACGAA
AGGGAAGCCAAGAAGAAGCGCGGTCATACTGTATGAAGGAAGATACAAGAATCGAAGGTC
CCTTCGAGTTTGGTGCATTTAAATTGTCATGTAATGATAATTTATTTGATGTCATACAGG
ATATGCGTGAAACGCACAAAAGGCCTTTGGAGTATTTATATGATTGTCCTAACACCTTCG
ATAGAAGTAAGGATACATTATACAGAGTACAAGCAGAGATGAATAAAACGAAGGCGATGA
A----TAGCTGGAGAAC--TTCTTTCAGTGC-TTGGACATCAGAGGTGGAGAATATCATG
GCGCAGCCATGTCATCGGAGAATAATTTGGGTCTATGGCCCAAATGGAGGAGAAGGAAAG
ACAACGTATGCAAAACATCTAATGAAGACGAGAAATGCGTTTTATTCTCCAGGAGGAAAA
TCTTTGGATATATGTAGACTGTATAATTACGAGGATATTGTAATATTTGATATTCCAAGA
TGCAAAGAGGATTATTTAAATTATGGGTTATTAGAGGAATTTAAGAATGGAATAATTCAA
AGCGGGAAATATGAACCCGTTTTGAAGATAGTAGAATATGTCGAAGTCATTGTAATGGCT
AACTTCCTTCCGAAGGAAGGAATCTTTTCTGAAGATCGAATAAAGTTGGTTTCTTGCTGA
ACAAGTAATGACTTTACAG----CGCACGCTCCGAC-AAAAGCACACTATGACAAAAGTA
CGGGTATCTGATT-GGGTTATC-TTAACGATCTAGGGCCGTAGGCC-------CGTGA--
GCAATGAAC--------GGC---GAGATCAGATGTCCCG-AGTTAGTGCGCCACGT-AAG
CGCT-GGGGCTTATnnnnnnnnnn------------------------------------
------------------------------------------------------------
------------------------------------------------------------
------------------------------------------------------------
------------------------------------------------------------
------------------------------------------------------------
------------------------------------------------------------
------------------------------------------------------------
------------------------------------------------------------
------------------------------------------------------------
------------------------------------------------------------
------------------------------------------------------------
------------------------------------------------------------
------------------------------------------------------------
------------------------------------------------------------
------------------------------------------------------------
------------------------------------------------------------
------------------------------------------------------------
------------------------------------------------------------
------------------------------------------------------------
------------------------------------------------------------
------------------------------------------------------------
------------------------------------------------------------
------------------------------------------------------------
------------------------------------------------------------
------------------------------------------------------------
------------------------------------------------------------
------------------------------------------------------------
------------------------------nnnnnTATTACCCCCAGCGCTCGGGAC-GG
GACAT------GGGCTA--A----------TGGAT-TGT-GGAT---ATAGGG-CCCAAA
GGGCCCGTTTA-GATGGGTTTT-GGGCTTAT-GGGCTTTATCCAGAAGACCAAAAACAGG
CGG----------------G-AACCGTCCC-AAATTC-------AAACTTCGATTGCTTG
CCCTGCAAGCCATCTAGAAGT-CTATAAATACCAG-TGTCTAGATAGATGTTCA-----G
ACAACAA----ATGGCTAGGTATCCGAAGAAATCCATCAAGAAGAGGCGGGTTGGGCGCC
GGAAGTATGGCAGCAAGGCGGCAACGAGCCACGACTACTCGTCGTTAGGG--TCAATATT
GGTTCCTGAAAACACCGTCAAGGTATTTCGGATTGAGCCTACTGATAAAACATTACCCAG
ATATTTTATCTGGAAAATGTTTATGCTTCTTGTGTGCAAGGTGAAACCCGGAAGAATACT
TCATTGGGCTATGATCAAGAGTTCTTGGGAAATCAACCAGCCGACAACTTGTCTGGAAGC
CCCAGGTTTATTTATTAAACCTGAACATAGCCATCTGGTTAAACTGGTATGTAGTGGGGA
ACTTGAAGCAGGAGTCGCAACAGGAACATCAGATGTTGAATGTCTTCTGAGGAAGACAAC
CGTGTTGAGGAAGAATGTGACAGAGGTGGATTATTTATATTTGGCATTCTATTGTAGTTC
TGGAGTAAGTATAAACTACCAGAACAGAATTACATATCATGTTT---------------G
ATATGTTTATGTAAACATAAACTATTGTATGGAATGAAATCCAAATAACATACAACACGG
TATGAAATACAAGACGCTATGAC-AA------------ATGTA-CGGGTATCTG----AT
TAG-GTATCCTAACGATCTAG-GGCCGAAGG--C---CCGTGAGCAATATGCGTCGAAAT
AA-TGTTTAACAAACAAATATACATGATACGGATA---------GTTGAATACATAAACA
ACGAGGTAT----------ACAATACAACAAACTGTTGTA-AAG-----AAAT-AAAAAA
T----AAGAAGAGAGAGTATATTTGTGTCGGATAAGCATCACACC------------TAC
CACTTTAGT-GGT-GGGTCAGATGTCCCGAGTTAGTGCGCCACGTAA-GCGCT-GGGGCT
TATnnnnnnnnnn-----------------------------------------------
------------------------------------------------------------
------------------------------------------------------------
------------------------------------------------------------
------------------------------------------------------------
------------------------------------------------------------
------------------------------------------------------------
------------------------------------------------------------
------------------------------------------------------------
------------------------------------------------------------
------------------------------------------------------------
------------------------------------------------------------
------------------------------------------------------------
------------------------------------------------------------
------------------------------------------------------------
------------------------------------------------------------
------------------------------------------------------------
------------------------------------------------------------
------------------------------------------------------------
------------------------------------------------------------
------------------------------------------------------------
------------------------------------------------------------
-------------------------------------------------nnnnnnnnnn-
------------------------------------------------------------
------------------------------------------------------------
------------------------------------------------------------
------------------------------------------------------------
------------------------------------------------------------
------------------------------------------------------------
------------------------------------------------------------
------------------------------------------------------------
------------------------------------------------------------
------------------------------------------------------------
------------------------------------------------------------
------------------------------------------------------------
------------------------------------------------------------
------------------------------------------------------------
------------------------------------------------------------
------------------------------------------------------------
------------------------------------------------------------
------------------------------------------------------------
----------------------------------nnnnnnnnnn----------------
------------------------------------------------------------
------------------------------------------------------------
------------------------------------------------------------
------------------------------------------------------------
------------------------------------------------------------
------------------------------------------------------------
------------------------------------------------------------
------------------------------------------------------------
------------------------------------------------------------
------------------------------------------------------------
------------------------------------------------------------
------------------------------------------------------------
------------------------------------------------------------
------------------------------------------------------------
------------------------------------------------------------
------------------------------------------------------------
------------------------------------------------------------
------------------------------------------------------------
------------------------------------------------------------
------------------------------------------------------------
--------nnnnn
>31mm_MM
TATTACCCCCAGCGCTCGGGACGGGACAT-TTGCATCTATAAATAGACCT--CCCCCCTC
TCC-ATTACAA-GATCATCATCGACGACAG-AATGGCGCGATATGTGGTATGCTGGATGT
TCACCATCAACAATCCCACAACACTACCAGTGATGAGGGATGAGATAAAATATATGGTAT
ATCAAGTGGAGAGGGGACAGGAGGGTACTCGTCATGTGCAAGGTTATGTCGAGATGAAGA
GACGAAGTTCTCTGAAGCAGATGAGAGGCTTCTTCCCAGGCGCACACCTTGAGAAACGAA
AGGGAAGCCAAGAAGAAGCGCGGTCATACTGTATGAAGGAAGATACAAGAATCGAAGGTC
CCTTCGAGTTTGGTGCATTTAAATTGTCATGTAATGATAATTTATTTGATGTCATACAGG
ATATGCGTGAAACGCACAAAAGGCCTTTGGAGTATTTATATGATTGTCCTAACACCTTCG
ATAGAAGTAAGGATACATTATACAGAGTACAAGCAGAGATGAATAAAACGAAGGCGATGA
A----TAGCTGGAGAAC--GTCTTTCAGTGC-TTGGACATCAGAGGTGGAGAATATCATG
GCGCAGCCATGTCATCGGAGAATAATTTGGGTCTATGGCCCAAATGGAGGAGAAGGAAAG
ACAACGTATGCAAAACATCTAATGAAGACGAGAAATGCGTTTTATTCTCCAGGAGGAAAA
TCTTTGGATATATGTAGACTGTATAATTACGAGGATATTGTAATATTTGATATTCCAAGA
TGCAAAGAGGATTATTTAAATTATGGGTTATTAGAGGAATTTAAGAATGGAATAATTCAA
AGCGGGAAATATGAACCCGTTTTGAAGATAGTGGAATATGTCGAAGTCATTGTAATGGCT
AACTTCCTTCCGAAGGAAGGAATCTTTTCTGAAGATCGAATAAAGTTGGTTTCTTGCTGA
ACAAGTAATGACTTTACAG----CGCACGCTCCGAC-AAAAGCACACTATGACAAAAGTA
CGGGTATCTGATT-GGGTTATC-TTAACGATCTAGGGCCGTAGGCC-------CGTGA--
GCAATGAAC--------GGC---GAGATCAGATGTCCCG-AGTTAGTGCGCCACGT-AAG
CGCT-GGGGACTATnnnnnnnnnn------------------------------------
------------------------------------------------------------
------------------------------------------------------------
------------------------------------------------------------
------------------------------------------------------------
------------------------------------------------------------
------------------------------------------------------------
------------------------------------------------------------
------------------------------------------------------------
------------------------------------------------------------
------------------------------------------------------------
------------------------------------------------------------
------------------------------------------------------------
------------------------------------------------------------
------------------------------------------------------------
------------------------------------------------------------
------------------------------------------------------------
------------------------------------------------------------
------------------------------------------------------------
------------------------------------------------------------
------------------------------------------------------------
------------------------------------------------------------
------------------------------------------------------------
------------------------------------------------------------
------------------------------------------------------------
------------------------------------------------------------
------------------------------------------------------------
------------------------------------------------------------
------------------------------nnnnnTATTACCCCCAGCGCTCGGGAC-GG
GACAT------GGGCTA--A----------TGGAT-TGT-GGAT---ATAGGG-CCCAAA
GGGCCCGTTTA-GATGGGTTTT-GGGCTTAT-GGGCTTTATCCAGAAGACCAAAAACAGG
CGG----------------G-AACCGTCCC-AAATTC-------AAACTTCGATTGCTTG
CCCTGCAAGCCATCTAGAAGT-CTATAAATACCAG-TGTCTAGATAGATGTTCA-----G
ACAACAA----ATGGCTAGGTATCCGAAGAAATCCATCAAGAAGAGGCGGGTTGGGCGCC
GGAAGTATGGCAGCAAGGCGGCAACGAGCCACGACTACTCGTCGTTAGGG--TCAATATT
GGTTCCTGAAAACACCGTCAAGGTATTTCGGATTGAGCCTACTGATAAAACATTACCCAG
ATATTTTATCTGGAAAATGTTTATGCTTCTTGTGTGCAAGGTGAAACCCGGAAGAATACT
TCATTGGGCTATGATCAAGAGTTCTTGGGAAATCAACCAGCCGACAAGTTGTCTGGAAGC
CCCAGGTTTATTTATTAAACCTGAACATAGCCATCTGGTTAAACTGGTATGTAGTGGGGA
ACTTGAAGCAGGAGTCGCAACAGGAACATCAGATGTTGAATGTCTTCTGAGGAAGACAAC
CGTGTTGAGGAAGAATGTGACAGAGGTGGATTATTTATATTTGGCATTCTATTGTAGTTC
TGGAGTAAGTATAAACTACCAGAACAGAATTACATATCATGTTT---------------G
ATATGTTTATGTAAACATAAACTATTGTATGGAATGAAATCCAAATAACATACAACACGG
TATGAAATACAAGACGCTATGAC-AA------------ATGTA-CGGGTATCTG----AT
TAG-GTATCCTAACGATCTAG-GGCCGAAGG--C---CCGTGAGCAATATGCGTCAAAAT
AA-TGTTTAACAAACAAATATACATGATACGGATA---------GTTGAATACATAAACA
ACGAGGTAT----------ACAATACAACAAACTGTTGTA-AAG-----AAAT-AAAAAA
T----AAGAAGAGAGAGTATATTTGTGTCGGATAAGCATCACACC------------TAC
CACTTTAGT-GGT-GGGTCAGATGTCCCGAGTTAGTGCGCCACGTAA-GCGCT-GGGGCT
TATnnnnnnnnnn-----------------------------------------------
------------------------------------------------------------
------------------------------------------------------------
------------------------------------------------------------
------------------------------------------------------------
------------------------------------------------------------
------------------------------------------------------------
------------------------------------------------------------
------------------------------------------------------------
------------------------------------------------------------
------------------------------------------------------------
------------------------------------------------------------
------------------------------------------------------------
------------------------------------------------------------
------------------------------------------------------------
------------------------------------------------------------
------------------------------------------------------------
------------------------------------------------------------
------------------------------------------------------------
------------------------------------------------------------
------------------------------------------------------------
------------------------------------------------------------
-------------------------------------------------nnnnnnnnnn-
------------------------------------------------------------
------------------------------------------------------------
------------------------------------------------------------
------------------------------------------------------------
------------------------------------------------------------
------------------------------------------------------------
------------------------------------------------------------
------------------------------------------------------------
------------------------------------------------------------
------------------------------------------------------------
------------------------------------------------------------
------------------------------------------------------------
------------------------------------------------------------
------------------------------------------------------------
------------------------------------------------------------
------------------------------------------------------------
------------------------------------------------------------
------------------------------------------------------------
----------------------------------nnnnnnnnnn----------------
------------------------------------------------------------
------------------------------------------------------------
------------------------------------------------------------
------------------------------------------------------------
------------------------------------------------------------
------------------------------------------------------------
------------------------------------------------------------
------------------------------------------------------------
------------------------------------------------------------
------------------------------------------------------------
------------------------------------------------------------
------------------------------------------------------------
------------------------------------------------------------
------------------------------------------------------------
------------------------------------------------------------
------------------------------------------------------------
------------------------------------------------------------
------------------------------------------------------------
------------------------------------------------------------
------------------------------------------------------------
--------nnnnn
>32fj_FJ
TATTACCCCCAGCGCTCGGGACGGGACAT-TTGCATCTATAAATAGACCT--CCCCCCTC
TCC-ATTTCAA-GATCATCATCGACGACAG-AATGGCGCGATATGTGGTATGCTGGATGT
TCACCATCAACAATCCCACAACACTACCAGTGATGAGGGATGAGATCAAATACATGGTAT
ATCAAGTGGAGAGGGGACAGGAGGGTACTCGTCATGTGCAAGGTTATGTCGAGATGAAGA
GACGAAGCTCTCTGAAGCAGATGAGAGGCTTCTTCCCAGGCGCACACCTTGAGAAACGAA
AGGGAAGCCAAGAAGAAGCGCGGTCATACTGTATGAAGGAAGATACAAGAATCGAAGGTC
CCTTCGAGTTTGGTTCATTTAAATTGTCATGTAATGATAATTTATTTGATGTCATACAGG
ATATGCGTGAAACGCACAAAAGGCCTTTGGAGTATTTATATGATTGTCCTAACACCTTCG
ATAGAAGTAAGGATACATTATACAGAGTACAAGCAGAGATGAATAAAACGAAGGCGATGA
A----TAGCTGGAGAAC--TTCTTTCAGTGC-TTGGACATCAGAAGTGGAGAATATCATG
GCGCAGCCATGTCATCGGAGAATAATTTGGGTCTATGGCCCAAATGGAGGAGAAGGAAAG
ACAACGTATGCAAAACATCTAATGAAGACAAGAAATGCGTTTTATTCTCCAGGAGGAAAA
TCATTAGATATATGTAGACTGTATAATTACGAAGATATTGTTATATTTGATATTCCAAGA
TGCAAAGAGGATTATTTAAATTATGGGTTATTAGAGGAATTTAAGAGTGGAATAATTCAA
AGCGGGAAATATGAACCCGTTTTGAAGATAGTAGAATATGTCGAAGTCATTGTAATGGCT
AACTTCCTTCCGAAGGAAGGAATCTTTTCTGAAGATCGAATAAAGTTGGTTGCTTGCTGA
ACACGCAATGACTTTACAG----CGCACGCTCCGAC-AAAAGCACACTATGACAAAAGTA
CGGGTATCTGATT-GGTTTATC-TTAACGATCTAGGGCCGTAGGCC-------CGTGA--
GCAATGAAC--------GGC---GAGATCAGATGTCCCG-AGTTAGTGCGCCACGT-AAG
CGCT-GGGGCTTATnnnnnnnnnn------------------------------------
------------------------------------------------------------
------------------------------------------------------------
------------------------------------------------------------
------------------------------------------------------------
------------------------------------------------------------
------------------------------------------------------------
------------------------------------------------------------
------------------------------------------------------------
------------------------------------------------------------
------------------------------------------------------------
------------------------------------------------------------
------------------------------------------------------------
------------------------------------------------------------
------------------------------------------------------------
------------------------------------------------------------
------------------------------------------------------------
------------------------------------------------------------
------------------------------------------------------------
------------------------------------------------------------
------------------------------------------------------------
------------------------------------------------------------
------------------------------------------------------------
------------------------------------------------------------
------------------------------------------------------------
------------------------------------------------------------
------------------------------------------------------------
------------------------------------------------------------
------------------------------nnnnnTATTACCCCCAGCGCTCGGGAC-GG
GACAT------GGGCTA--A----------TGGAT-TGT-GGAT---ATAGGG-CCCAAA
GGGCCCGTTTA-GATGGGTTTT-GGGCTTAT-GGGCTTTATCCAGAAGACCAAAAACAGG
CGG----------------G-AACCGTCCC-AAATTC-------AAACTTCGATTGCTTG
CCCCGCAAGCCATCTAGAAGT-CTATAAATACCAG-GGTCGAGATAGATGTTCA-----G
ACAACAA----ATGGCTAGGTATCCGAAGAAATCCATCAAGAAGAGGCGGGTTGGGCGCC
GGAAGTATGGCAGCAAGGCGGCAACCAGTCACGACTACTCGTCGTTAGGA--TCAATATT
GGTTCCTGAAAACACCGTCAAGGTATTTCGGATTGAGCCTACTGATAAAACATTACCCAG
ATATTTTATCTGGAAAATGTTTATGCTTCTTGTGTGCAAGGTGAAGCCCGGAAGAATACT
TCACTGGGCTATGATTAAGAGTTCTTGGGAAATCAACCAGCCGACAACCTGTCTTGAAGC
ACCAGGTTTATTTATTAAACCTGAACATAGCCATCTGGTTAAACTGGTATGTAGTGGGGA
ACTTGAAGCAGGAGTCGCAACAGGGACATCAGATGTCGAATGTCTTCTGAGGAAGACAAC
CGTGTTGAGGAAGAATGTAACGGAGGTGGATTATTTATATTTGGCATTCTATTGTAGTTC
TGGAGTAAGTATAAACTACCAGAACAGAATTACATATCATGTTT---------------G
ATATGTTTATGTAAACATAAACTATTGTATGGAATGAAATCCAAATAACATACAACACGC
TATGAAATACAAGACGCTATGAC-AA------------ATGTA-CGGGTATCTG----AT
TAG-GTATCCTAACGATCTAG-GGCCGAAGG--C---CCGTGAGCAATATGCGTCGAAAT
AA-TGTTTAACAAACAAATATACATGATACGGATA---------GTTGAATACATAAACA
ACGAGGTAT----------ACAATACAACAATCTGTTGTA-AAG-----AAAT-AAAAAA
T----AAGAAGAGAGAGTATATTTGTGTCGGATAAGCATGGCAAC------------CAC
CACTTTAGT-GGT-GGGCCAGATGTCCCGAGTTAGTGCGCCACGTAA-GCGCT-GGGGAC
TATnnnnnnnnnn-----------------------------------------------
------------------------------------------------------------
------------------------------------------------------------
------------------------------------------------------------
------------------------------------------------------------
------------------------------------------------------------
------------------------------------------------------------
------------------------------------------------------------
------------------------------------------------------------
------------------------------------------------------------
------------------------------------------------------------
------------------------------------------------------------
------------------------------------------------------------
------------------------------------------------------------
------------------------------------------------------------
------------------------------------------------------------
------------------------------------------------------------
------------------------------------------------------------
------------------------------------------------------------
------------------------------------------------------------
------------------------------------------------------------
------------------------------------------------------------
-------------------------------------------------nnnnnnnnnn-
------------------------------------------------------------
------------------------------------------------------------
------------------------------------------------------------
------------------------------------------------------------
------------------------------------------------------------
------------------------------------------------------------
------------------------------------------------------------
------------------------------------------------------------
------------------------------------------------------------
------------------------------------------------------------
------------------------------------------------------------
------------------------------------------------------------
------------------------------------------------------------
------------------------------------------------------------
------------------------------------------------------------
------------------------------------------------------------
------------------------------------------------------------
------------------------------------------------------------
----------------------------------nnnnnnnnnn----------------
------------------------------------------------------------
------------------------------------------------------------
------------------------------------------------------------
------------------------------------------------------------
------------------------------------------------------------
------------------------------------------------------------
------------------------------------------------------------
------------------------------------------------------------
------------------------------------------------------------
------------------------------------------------------------
------------------------------------------------------------
------------------------------------------------------------
------------------------------------------------------------
------------------------------------------------------------
------------------------------------------------------------
------------------------------------------------------------
------------------------------------------------------------
------------------------------------------------------------
------------------------------------------------------------
------------------------------------------------------------
--------nnnnn
>33in_IN_2002_C2
TATTACCCCCAGCGCTCGGGACGGGACAT-TTGCATCTATAACTAGACCT--CCCCCCTC
TCC-ATTACAA-GATCATCATCGACGACAG-AATGGCGCGATATGTGGTATGCTGGATGT
TCACCATCAACAATCCCACAACACTACCAGTGATGAGGGATGAGATCAAATATATGGTAT
ATCAAATGGAGAGGGGACAGGAGGGTACTCGTCATGTGCAAGGTTATGTCGAGATGAAGA
GACGAAGCTCTCTGAAGCAGATGAGAGGCTTCTTCCCAGGCGCACACCTTGAGAAACGAA
AGGGAACCCAAGAAGAAGCGCGGTCATACTGTATGAAGGAAGATACAAGAATCGAAGGTC
CCTTCGAGTTTGGTACATTTAAATTGTCATGTAATGACAATTTATTTGATGTCATACAGG
ATATGCGTGAAACGCACAAAAGGCCTTTGGAGTATTTATATGATTGTCCTAACACCTTCG
ATAGAAGTAAGGATACATTATACAGAGTACAAGCCGAGATGAATAAACGAAGGGCGATGA
A----TAGCTGGAAAAC--TTCTTTCAGTGC-ATGGACATCAGAGGTGGAGAATATCATG
GCGCAGCCATGTCATCGGAGAATAATTTGGGTCTATGGCCCAAATGGAGGAGAAGGAAAG
ACAACGTATGCAAAACATCTAATGAAGACGAGAAATGCGTTTTATTCTCCAGGAGGAAAA
TCATTGGATATATGTAGACTGTATAATTACGAGGATATTGTTATATTTGATATTCCAAGA
TGCAAAGAGGATTATTTAAATTATGGGTTATTAGAGGAATTTAAGAATGGAATAATTCAA
AGCGGGAAATATGAACCCGTTTTGAAGATAGTAGAATATGTCGAAGTCATTGTAATGGCT
AACTTCCTTCCGAAGGAAGGAATCTTTTCTGAAGATCGAATAAAGTTGGTTTCTTGCTGA
ACAAGTAATGACTTTACAG----CGCACGCTCCGAC-AAAAGCACACTATGACAAAAGTA
CGGGTATCTGATT-GGTTTATC-TTAACGATCTAGGGCCGTAGGCC-------CGTGA--
GCAATGAAC--------GGC---GAGATCAGATGTCCCG-AGTTAGTGCGCCACGT-AAG
CGCT-GGGGCTTATnnnnnTATTATTA-C-----------------------CCCCAGCG
----------------CTCA------GGAC-GGGACAT----------------------
------------------------------G-----------------------------
-------------------------GG--C-TT----TTTA---AATGGG--C-TTTGAG
AGT--TTGAACAGTTC-----------------AGTATCTTCGTTATTGGGCCAACCCGG
--CCCAATAATTAAGAGAAC--GT---GTTCAAATTCGT-GA------------TATGAC
CGAAGGTC-AAGGTAACCGGTCAA-CATTATTC-TGGCTTGCGCAGCAAGATACA-CGAA
TTAAATTATTAAT-TCG-TAGGACACGTGGAC-GGACCGAAATACTCCTGCATC------
TCTATAAATACCCTA-GTCCTGTGAAGG-ATAATT-G--C-TCTCTC-TCTTCTGTCAAG
-GTGGT--TGTGCTGAGGC----------GGAAGATCGC---C-AGCGGCGATC------
------------GTCGGAACGACCTG--CATCTAGATGCAGGCGG---------------
------------------CGAGGGAAACTTCG-AAGCATATAT-----CGGGTA-TTTAT
AGACTTA-TAGCGCAGCTAGAAGTATACACTGTACA-GAGAATGTATTTTGTAATT-TAC
G-AAGAATTTCGTAT-TTGATATTAATAAAACACCTGGGTGTGTTAATGTTTACATTAAA
TAGTATC-CTGAATGTA----CACAATAAAAT--------ACAGTATACGGAACGTATAC
TGACA-AA--GTAA-TAAA-T---GATAGGCGAA----G-CATGATTAACAGGTGTTT-A
GGTATAATTAACATAATTATGAG-AAGTAATAATAATACGGAAAATGAATA-AGTATGA-
GGTGAAAGAGGAGATATTAGAATATTTAAAAACCCAATTATATT-AT-T-----------
-----TTGGA-----------------ACG---AA--ATACAACACG-------------
---CTATGA-AA--------------TACAAGACGCTATGACA-AATGTACGGGTATCTG
ATTG-TT------TAT-C-TGAACGCT-TAAGGGC-CGCAGGCCC-GTC-AA-G-ATGG-
------A-------------------------ATGAACGGT-------CCAGATTA----
--ATTCCTT-AACGACGAAGAAAGG-----------AATCTTTCAG-GG---GACCA---
---------CACAAT------------ATACAGCTGTCAA--------------------
-------TGATTT---A-ATAAAT--AATATAATAACCAAAAGAC-C-ATTGTACCCTTG
A--T-----A-----ATGATGACG-T-ATA-GGGGTGT-CCCG-AG----GTAA---TTT
AAC---AT----AGATCTGAGAAGA--------GATATG---------------------
-----GG--CCGTTGGATGCCTCCATCGGACGAT-GG-AGGTTGTATGAA-CTTCTGCTG
ACGTA-GGCGCT-GG----------GGCT-nnnnnTATTACCCCCAGCGCTCGGGAC-GG
GACAT------GGGCTA--A----------TGGAT-TGT-GGAT---ATAGGG-CGCAAG
AGGCACGTTTA-GATGGGTTT--GGGATTATGGGGCTTTATCCAGAAGACCAAAAACAGG
CGG----------------G-GACCGTGCC-AAATTC-------AAACTTCGATTGCTTG
CCCTGCAAGCCATCTAGAAGT-CTATAAATACCAG-TGTCTAGATAGATGTTCA-----G
ACAACAA----ATGGCTAGGTATCCGAAGAAATCCATCAAGAAGAGGCGGGTTGGGCGCC
GGAAGTATGGCAGCAAGGCGGCAACGAGCCACGACTACTCGTCGTCAAGG--TCAATATT
GGTTCCTGAAAACACCGTCAAGGTATTTCGGATTGAGCCTACTGATAAAACATTACCCAG
ATATTTTATCTGGAAAATGTTTATGCTTCTTGTGTGCAAAGTGAAGCCCGGAAGAATACT
TCATTGGGCTATGATCAAGAGTTCTTGGGAAATCAACCAGCCGACAACCTGTCTGGAAGC
CCCAGGTTTATTTATTAAACCTGAACATAGCCATCTGGTTAAACTGGTATGTAGTGGGGA
ACTTGAAGCAGGAGTCGCAACAGGGACATCAGATGTTGAATGTCTTTTGAGGAAGACAAC
CGTGTTGAGGAAGAATGTAACAGAGGTGGATTATTTATATTTGGCATTCTATTGTAGTTC
TGGAGTAAGTATAAACTACCAGAACAGAATTACATATCATGTTT---------------G
ATATGTTTATGTAAACATAAACTATTGTATGGAATGAAATCCAAATAACATACAACACGG
TATGAAATACAAGACGCTATGAC-AA------------AAGTA-CGGGTATCTG----AT
TAG-TTATCCTAACGATCTAG-GGCCGAAGG--C---CCGTGAGCAATATGCGTCGAAAT
AA-TGTTTAACAAACAAATATACATGATACGGATA---------GTTGAATACATAAACA
ACGAGGTAT----------ACAATACAACAAACTGTTGTA-AAG-----AAAT-AAAAAA
T----AAGAAGGGAGAGTATATTTGTGTCGGATAAGCATGAAACC------------CAC
CACTTTAGT-GGT-GGGCCGGATGTCCCGAGTTATCGC-CCCCGTAA-GCGCT-GGGGAC
TATnnnnnTATTACCCCCA-GCGCTCAGGACGGGACATCACGTGCTTC------------
-----------AACAAATGCACGTGAGTGATATAAGGGACATAACGGGTTCAGA-TAACG
GTATCTTTGGTTTAGAATATAACGTCACGTGTGAAAG-CGAG-AGGCACGTGACTAAGTC
AAATGTATTGAATAAACATTTGACGTCCGGTAGCTTCCG-AAGGAAGT------TAGCTT
CGT-GGCGAAGCAAACCATTTATATATTTGCCTAGG-CTTGCGG--CCTATAAATAGG-A
CCCTGCTA-----AATGGCATTAACAACAGAGCGGGTTAAACTATTCTTTGAATGGTTTT
TGTTCTTTGAAGCAATATTTATTGCGATTACAATATTATATATATTGTTGGTTTTGCTCT
TTGAGGTACCGAAGTATATTAAGCAGCTCGTGAGGTATTTGGTAGAATACCTGACCAGAA
GACGTGTATGGATGCAGAGAACGCAGTTATCGGAGGCAACTGGAGACGTAGAGTTCGGCA
GAGGTATTGTGGAAGACAGACGAGATCAAGAACCGGCTGTCATACCACAGGCATCTCAGG
TTATCCCTTC---TCAACAAATTAGAAGGGATGATCAAGGAAGACGAGGAAACGTCGGAC
CTATGTTTT-AATACACG-GTATTGTAATATATGA-AATATAAATGTGGATTG-------
--ATGT--------------AT-AA-GGTCATACATACTATA------TGTATGATAATG
---AAACATATT-GTAATATGTGAATTGT-------------------------------
---------AAACGA-------------------------------GTGTTGAATGT---
------------ATACAACATACAACACAC---------------------TATGAAATA
CAAGACGCTAT------------------------------GACAAATGTACGGGTATCT
GATTAGG-TATCCTAACGA--------TCTAGGGCCGAAAGGCCCGT-GAGCAATAT---
GCGTCGAAAT-AATGTTT-----AACAAACCAAATATACA-----TGATACGGATAGTTG
AATACATAAACAACTAGGTATAC-AATACAACAAACTGTTGT-AAAGAAAT-AAAAAAAT
AAGAAGGGAGA-GTATATTT---------GTGTCGG------------------------
----------ATAAGCTTGGCAACCACCACTTTA--------------------GTGGTG
GGGTCAGATGTCCCGAGTTAGTGCG-CCACGTAA-GCGCTGGGGCTTATnnnnnTATTAC
CCCCAGCGCTCAGGACGGGACATCACGTG-CAACTA-ACAGACGCACGTGAGAATGCAGT
A---GCTTGC----AGCGAAAGATAGACGTCAACATCAATAAAGAAGAAGGAATATTCTT
TGCTTCGGCACGAAGCAAA--GGGTATAGATATTTGTTCGAGATGCGAAA-------ATG
GAG--------GCTATTTAAACCTG---------ATGGTTTTGTGATTTCCGAAAT----
CACTCGTCGGAAGAGAAATGGAGTTCTGGGAATCGTCTGCTATGCCTGACGATGTCAAGA
GAGAGATTAAGGAAATATATTGGGAAGATCGGAAGAAACTTCTGTTCTGTCAGAAGTTGA
AGAGCTATGTCAGAAGGATTCTTGTTTATGGAGATCAAGAGGATGCCCTTGCCGGAGTGA
AGGATATGAAGACTTCTATTATTCGCTATAGCGAATACTTGAAGAAACCATGTGTGGTAA
TTTGTTGTGTTAGCAATAAATCAATTGTGTATAGGTTAAACAGCATGGTGTTCTTTTATC
ATGAATACCTTGAAGAAGTAGGTGGTGATTACTCAGTATATCAAGATCTCTATTGTGATG
AGGTTCTCTCTTCGTCATCGACAGATGAAGAAGATGTAGGAG-TAATATA--------TA
GGAATGTTATCATGGCATCGACACAAGAGAAGTTCTCTTGGAGTGATTGTCAGAAGATAG
TTATATCAGACTATGATGTAACATTACTCTAATGTAATATCCATTATCAT-CAATAAAAT
-AATGGAATG--TTGATTATGTATT-TATTATAAATAC--AT-AATGGTATACGTATAGC
A---------TAAAATA-CA-TTAACC-----AACATACAACACACTAT-----------
-AAAATACAACACACTATAA----CAAAT---GTACGGGTATTTGATTGGGCTATATTAA
CCCCTTAAGGGCCGAAGGCCCGTTTAAATATGTGTT-GGACGAAGTCCA-AACACAAAAA
AGTAAGCAGAACAATGGAATAATATGAGCTGGC-AACGTA------GGGTC-CATGTCCC
GAGTTAGTGCGCCACGTAAGC-GCTGGGGCTTATnnnnnTATTACCCCCCGTGCTCGGGA
CGGGACATGACGTCAGCAAGGATTATAATGGGCTTTTTAT------TAGCCCATGTA-TT
GAATT-GGG-CCGGGTTTT-GTCATTTTACAAAAGCCCGGTCCAGGATAAGTATAATGTC
ACGTGCC--GAATTAAA-AGGTTGCTTCGCCTCGAAGAAACCTAATTTGAGGTTGCGTAT
TCAATACGCTACCGAGTATCTATTAATATGTGAG-TCTCTGCCG----AAACAA-TCAGA
-GCGAAAGC--AAAGCAGAAGCGATGGATTGGGCGGAATCACAATTCAAGACTTGTACTC
ATGGATGCGATTGGAAGAAGATATCATCGGATTCAGCCGATAATCGACAATATGTACCAT
GCGTCGATTTTGGAGCTGGAAGAAAGTCGCCTCGCAAGGTACTTCTTAGATCTATTGAAG
CTGTGTTTAACGG------AAGCTTCAGCGGAAATAATAGGAACGTTCGTGGATTTCTCT
ACGTATCGATCAGAGACGATGACGGAGAAATGCGTCCAGTACTCATAGTACCATTCGGAG
GATATGGATATCATAATGATTTCTATTATTTCGAAGGAAAGGGGAAAGTTGAATGTGATA
TATCATC-----AGATTATGTTGCGCCAGGAATAGATTGGAGCAGAGACATGGAAGTTAG
TATTAGTAACAGCAACAACTGTAATGAATTATGTGATCTGAAGTGTTATGTTGTTTGTTC
TTTAAGAATCAAGGAATAAAAGTTGTGCTGTAATGTCTATTAATA-AAACGTATATTTGG
GA-AATTG---------ATAGTTGTATAAA---ACATACAACACGCTAT-----------
-GAAATACAAGA-CGCTATGACAAATGTACGGGTATCTGAATGAGTTTTAGT------AT
CGCTTAAG-----------------GGCCGCAGGCCCGTTGAA--AAATAATAATCGAAT
TATAAACGTTAG------------ATA-----ATAATCAGAGATAGATGATC-AGATAAC
ATAAACATAAACGAAGTA---------TATGGCGGTAC-AATAA-TAAAATAAGT---TA
AAAAA-AAAACATAATGAATACTAATCTCTGATTG-----------GTTCAGAAGAAAGG
CCCACCAACTAAAAGGT-GGGGA---GAATGTCCCGA---------TGACGTAAGCACGG
GGGACTATnnnnn
>34eg_EG_1997
TATTACCCCCAGCGCTCGGGACGGGACAT-TTGCATCTATAAATAGACCT--CCCCCCTC
TCC-ATTACAA-GATCATCATCGACGACAG-AATGGCGCGATATGTGGTATGCTGGATGT
TCACCATCAACAATCCCACAACACTACCAGTGATGAGGGATGAGTTCAAATATATGGTAT
ATCAAGTGGAGAGGGGACAGGAGGGTACTCGTCATGTGCAAGGGTATGTCGAGATGAAGA
GACGAAGTTCTCTGAGGCAGATGAGAGCCTTCTTTCCTGGCGCACACCTTGAGAAACGAA
AGGGAAGCCAAGAAGAAGCGCGGTCATACTGTATGAAGGAAGATACAAGAATCGAAGGTC
CCTTCGAGTTTGGTGCATTTAAATTGTCATGTAATGATAATTTATTTGATGTCATACAGG
ATATGCGTGAAACGCACAAAAGGCCTCTGGAGTATTTATATGATTGTCCTAACACCTTCG
ATAGAAGTAAGGATACATTATACAGAGTACAAGCAGAGATGAATAAAACGAAGGCGATGA
A----TAGCTGGAGAAC--GTCTTTCAGTGC-TTGGACATCAGAAGTGGAGAATATCATG
GCGCAGCCATGTCATCGGAGAATAATTTGGGTCTATGGCCCAAATGGAGGAGAAGGAAAG
ACAACGTATGCAAAACATCTAATGAAGACGAAGAATGCGTTTTATTCTCCAGGAGGAAAA
TCATTGGATATATGTAGACTGTATAATTACGAGGATATTGTTATATTTGATATTCCAAGA
TGCAAAGAGGATTATTTAAATTATGGGTTATTAGAGGAATTTAAGAATGGAATAATTCAA
AGCGGGAAATATGAACCCGTTTTGAAGATAGTAGAATATGTCGAAGTCATTGTAATGGCT
AACTTCCTTCCGAAGGAAGGAATCTTTTCTGAAGATCGAATAAAGTTGGTTTCTTGCTGA
ACAAGTAATGACTTTACAG----CGCACGCTCCGAC-AAAAGTACACTATGACAAAAGTA
GGGGTATCTGATT-GGGTTATC-TTAACGATCTAGGGCCGTAGGCC-------CGTGA--
GCAATGAAC--------GGC---GAGATCAGATGTCCCG-AGTTAGTGCGCCACGT-AAG
CGCT-GGGGCTTATnnnnnTATTATTA-C-----------------------CCCAAGCG
----------------C-CA------GGAC-GGGACAT----------------------
------------------------------G-----------------------------
-------------------------GG--C-TT----TTTA---AATGGG--C-TTTGCG
AGT--TTGACCAGTTC-----------------AGTATCTTGGTTATTGGGCCAACCCGG
GCCCAAATAATTAAGAGAAACGGT---GTTCAAATTCGT-GG------------TATGAC
CGAAGGTC-AAGGTAACTGGTCAACCATTATTC-TGGCTTGCGCAGCAAGATACA-CGAA
TTAATTTATTAAT-TCG-TA-GACACGTGGACGGGACCGAAATACTCTTGCATC------
TCTATAAATACCCTA-ATCCTGTAAAGG-ATAATT-G--C-TCTCTC-TCTTCTGTCAAG
-ATGGT--TGTGCTGAGGC----------GGAAGATCGC---C-AGCGGCGATC------
------------GTCGGAACGACCTG--CATCTAGAG--AGGCGG---------------
------------------CGAGG-ATACTACG-GAGCGTATAT-----CGGGTA-TTTAT
AGACTTA-TAGCGTAGCTAGAAGTATACACTGTACA-GATTTTGTATTTTGTAAAT-TAC
G-AAGAAATTCGTAT-TTAATATTAATAAAACAACTGGGTTTGTTAATGTTTACATTAAC
TAGTATC-TTTTATGTA----CAAATTAAAAT--------A-AGTATACGGAACGTATAC
TAACG-AA--AAAATTAAA-T---GACAGGCGAA----G-CATGATTAACAGGTGTTT-A
G-----------------------------------------------------------
------------------------------------------------------------
------------------------------------------------------------
--------------------------TACAAGACGCTATGACA-AATGTACGGGTATCTG
ATTG-GT------TAT-C-TTAACGAT-CTAGGGC-CGTAGGCCC-GTG-------AGC-
------A-------------------------ATGAACGGT-------CCAGATTA----
--ATTCCTT-AACGACGAAGGAAGG-----------AATCT-TGAG-GG---GACCA---
---------CTCAAA------------ATACAGCTGTCAT--------------------
-------TGAATT---A-TTAAAT--AATATAATAACCAAAAGAC-C-GTTGTACCCTTG
C--T-----A-----ATGATGACG-T-ATA-GGGGTGT-CCCG-AG----GTAA---TTT
AAC---AT----AGATCTGAGAAGA--------GATATG---------------------
-----GG--CCGTTGGATGCCTCCATCGGACGAT-GG-AGGTTGAATGAA-CTTCTGCTG
ACGTA-GGCGCT-GG----------GGCT-nnnnnnnnnn--------------------
------------------------------------------------------------
------------------------------------------------------------
------------------------------------------------------------
------------------------------------------------------------
------------------------------------------------------------
------------------------------------------------------------
------------------------------------------------------------
------------------------------------------------------------
------------------------------------------------------------
------------------------------------------------------------
------------------------------------------------------------
------------------------------------------------------------
------------------------------------------------------------
------------------------------------------------------------
------------------------------------------------------------
------------------------------------------------------------
------------------------------------------------------------
------------------------------------------------------------
------------------------------------------------------------
------------------------------------------------------------
---nnnnnTATTACCCCCA-GCGCTCGAGACGGGACATCACGTGCTTT------------
-----------ACCAAATGCACGTGAGTGATATAAGGGACATAACGGGTTCAGA-TAACG
GTATCTTTGGTTTAGAATATAACGTCACGTGCGAAAG-CGGAAAGGCACGTGACTAAGTC
AAATGTATTGAATAAACATTTGACGTCCGGTAGCTTCCG-AAGGAAGT-AAGGATTGCTT
CGT-GGCGAAGCAAACCATTTATATATTTGCCTAGG-CTTGCGG--CCTATAAATAGG-A
CCCTGCTA-----AATGGCATTAACAACAGAGCGGGTTAAACTATTCTTTGAATGGTTTT
TGTTCTTTGCAGCAATATTTATTGCGATTACAATATTATATATATTGTTGGTTTTGCTCT
TTGAGGTACCGAAGTATATTAAGCAGCTCGTGAGGTATTTGGTAGAATACCTGACCAGAA
GACGTGTATGGATGCAGAGAACGCAGTTATCGGAGGCAACTGGAGACGTAGAGTTCGGCA
GAGGTATTGTGGAAGACAGACGAGATCAAGAACCGGCTGTCATACCACAGGCATCTCAGG
TTAACCCTTC---TCAACAAATTAGAAGGGATGATCAAGGAAGACGAGGAAACGTCGGAC
CTATGTTTT-AATACACG-GTATTGTAATATATGA-AATATAAATGGGTATTG-------
--ATGT--------------AT-AA-GGTCATACATACTATA------TGTATGATAATG
---AAACATATT-GTAATATGTTAATTGT-------------------------------
---------AAACGA-------------------------------GTGTTGAATGT---
------------ATACAACATACAACACGC---------------------TATGAAATA
CAAGACGCTAT------------------------------GACAAATGTACGGGTATCT
GATTGGG-TATCCTAACGC--------TCTAGGGCCG-AAGGCCCGT-GAGCAATAT---
GCGTCGAAAT-AATGTTT-----AACAAA-CAAATATACA-----TGATACGGATAGTTG
AATACATAAACAACTAGGTATACAAATTCAACAAACTGTTGTAAAAGAAAT--AAAAATT
AAGAAGAGAGA-GTATATTT---------GTGTCGG------------------------
----------ATAAGCATCGCACCCACCACTTTA--------------------GTGGT-
GGTCCAGATGTCCCAAGTTAGTGCG-CCACGTAA-GCGCTGGGGCTTATnnnnnnnnnn-
------------------------------------------------------------
------------------------------------------------------------
------------------------------------------------------------
------------------------------------------------------------
------------------------------------------------------------
------------------------------------------------------------
------------------------------------------------------------
------------------------------------------------------------
------------------------------------------------------------
------------------------------------------------------------
------------------------------------------------------------
------------------------------------------------------------
------------------------------------------------------------
------------------------------------------------------------
------------------------------------------------------------
------------------------------------------------------------
------------------------------------------------------------
------------------------------------------------------------
----------------------------------nnnnnnnnnn----------------
------------------------------------------------------------
------------------------------------------------------------
------------------------------------------------------------
------------------------------------------------------------
------------------------------------------------------------
------------------------------------------------------------
------------------------------------------------------------
------------------------------------------------------------
------------------------------------------------------------
------------------------------------------------------------
------------------------------------------------------------
------------------------------------------------------------
------------------------------------------------------------
------------------------------------------------------------
------------------------------------------------------------
------------------------------------------------------------
------------------------------------------------------------
------------------------------------------------------------
------------------------------------------------------------
------------------------------------------------------------
--------nnnnn
>35to_TO_2010_C1
TATTACCCCCAGCGCTCGGGACGGGACAT-TTGCATCTATAAATAGACT---CCCCCCTC
TCC-ACTTCAA-GATCATCATCGACGACAG-AATGGCGCGATATGTGGTATGCTGGATGT
TTACCATCAACAATCCCACAACACTACCAGTGATGAGGGATGAGATCAAATACATGGTAT
ATCAAGTGGAGAGGGGACAGGAGGGTACTCGTCATGTGCAAGGATACGTGGAGATGAAGA
GACGAAGTTCTCTGAAGCAGATGAGAGTCTTCTTCCCAGGCGCACACCTTGAGAAACGAA
AGGGAAGCCAAGAAGAAGCGCGGTCATACTGTATGAAGGAAGATACAAGAATCGAAGGTC
CCTTCGAGTTTGGTGCATTTAAATTGTCATGTAATGATAATTTATTTGATGTCATACAGG
ATATGCGTGAAACGCACAAAAGACCTTTGGAGTATTTATATGATTGTCCTAATACCTTCG
ATAGAAGTAAGGATACATTATACAGAGTACAAGCAGAGATGAATAAAACGAGGGCGATGA
A----TAGCTGGAGAAC--GTCTTTCAGTGC-TTGGACATCAGAGGTTGAGAATATCATG
GCGCAGCCATGTCATCGGAGAATTATTTGGGTTTACGGCCCAAATGGAGGAGAAGGAAAG
ACAACGTATGCAAAACATCTAATGAAGACGAAGAATGCGTTTTATTCTCCAGGAGGAAAA
TCATTGGATATATGTAGACTGTATAATTATGAGGATATTGTTATATTTGATATCCCCAGA
TGCAAAGAGGATTATTTAAATTATGGTTTATTAGAGGAATTTAAGAATGGAATAATTCAA
AGCGGGAAATATGAACCCGTTTTGAAGATTGTAGAATATGTCGAAGTCATTGTAATGGCT
AACTTCCTTCCGAAGGAAGGAATCTTTTCTGAAGATCGAATAAAGTTGGTTTCTTGCTGA
ACACGCAATGACTTTACAG----CGCACGCTCCGAC-AAAAGCACACTATGACAAAAGTA
CGGGTATCTGATT--GGCTATC-CTAACGATCTAGGGCCGTAGGCC-------CGTGA--
GCAATGAAC--------GGC---GAGATCATATGTCCCG-AGTTAGTGCGCCACGT-AAG
CGCT-GGGGCTTATnnnnnTATTATTA-C-----------------------CCCCAGCG
----------------CTCA------GGAC-GGGACATCACGTGCAACTAACAGACGCAC
GTGACTGATAGACGGGACAT----------G-----------------------------
-------------------------GG--C-TT----TTTA---AATGGG--C-TTTGAG
AGT--TTGAACAGTTC-----------------AGTATCTTCGTTATTGGGCCAACCCGG
--CCCAATAATTAAGAGAAC--GT---GTTCAAATTCGT-GG------------TATGAC
CGAAGGTC-AAGGTAACCGGTCAA-CATTATTC-TGGCTTGCGCAGCAAGAAACA-CGAA
TTAATTTTTTAAT-TCG-TAGGACACGTGGAC-GGACCGAAATACTCCTGCATC------
TCTATAAATACCCTA-AACCTGTCAAGG-GTAATT-G--C-TCTCTC-TCTTCTGTCAAG
-GTGGT--TGTGCTAAGGC----------GGAAGATCGC---C-AGCGGCGATC------
------------GTCGGAACGACCTG--CATCTAGAG--AGGCGG---------------
------------------CGAGG-AAACTACG-AAGCGTATAT-----CGGGTA-TTTAT
AGACTTA-TAGCGTAGCTAGAAGTATACACTGTACA-GATATTGTATTTTGTAAAT-TAC
G-AAGAAATTCGTAT-TTGATAATAATAAAACAACTGGGTTTGTTAATGTTTACATTAAC
TAGTATC-TGTTATGTA----CAAATTAAAAT--------ACAGTATACGGAACGTATAC
TAATA--A--AAAAATAAA-T---GAAAGGCGAA----G-CATGATTAACAGGTGTTT-A
GGTATAATTAAAATAATTATGTC-AAGTAATTATAATACGGAAAATGAATA-AGTATGA-
GGTGAAAGAGGAGATATTAGAATATTTAAAAACCCAATTATATT-AT-T-----------
-----TTGGA-----------------ACG---AA--ATACAAGACG-------------
---CTATGA-AA--------------TACAAGACGCTATGACA-AATGTACGGGTATCTG
ATTA-GG------TAT-C-TGAACGTA-TAAGGGC-CGCAGGCCC-GTC-AA-G-ATGG-
------A-------------------------ATGAACGGT-------CCAGATTA----
--ATTCCTT-AACGACGAAGGAAGG-----------AATCTTTTAG-GG---GACCA---
---------CACAAT------------ATACAGCTGTCAA--------------------
-------TGATTT---A-TTAAAT--AATATAATAATCACAAAAA------GTAAGC---
---------------AGAACAACGGA-ACA--------------AT----ATGA---GTT
GGC---AT-------------------------GGT------------------------
-----GG----GCCAGATGTCCC---------------GAGTT-AGTGCG--------CC
ACGTA-AGCGCT-GG----------GGAC-nnnnnTATTACCCCCAGCGCTCGGGAC-GG
GACAT------GGGCTA--A----------TGGAT-TGT-GGAT---ATAGGG-CCCAAA
GGGCCCGTTTT-GATGGGTTTT-GGGCTTAT-GGGCTTTATCCAGAAGACCAAAAACAGG
CGG----------------GAAACCGTCCC-AAATTC-------AAACTTCGATTGCTTG
CCGTGCAAGCCATC-AGAAGT-CTATAAATACCAG-GGTCGAGATAGATGTTCA-----G
ACAACAA----ATGGCTAGGTATCCGAAGAAATCCATCAAGAAGAGGCGGGTTGGGCGCC
GGAAGTATGGCAGCAAGGCGGCAACCAGTCACGACTACTCGTCGCTAGGA--TCGATATT
GGTTCCTGAAAACACCGTCAAGGTATTTCGGATTGAGCCTACTGATAAAACATTACCCAG
ATACTTTATCTGGAAAATGTTTATGCTTCTTGTGTGCAAGGTGAAGCCCGGAAGAATACT
TCACTGGGCTATGATTAAGAGTTCTTGGGAAATCAACCAGCCGACAACCTGTCTTGAAGC
ACCAGGTTTATTTATTAAACCTGAACATAGCCATCTGGTTAAACTGGTATGTAGTGGGGA
ACTTGAAGCAGGAGTCGCAACAGGGACATCAGATGTCGAATGTCTTCTGAGGAAGACAAC
CGTGTTGAGGAAGAATGTAACGGAGGTGGATTATTTATATTTGGCATTCTATTGTAGTTC
TGGAGTAAGTATAAACTACCAGAACAGAATTACATATCATGTTT---------------G
ATATGTTTATGTAAACATAAACTATTGTATGGAATGAAATCCAAATAACATACAACACGC
TATGAAATACAAGACGCTATGAC-AA------------ATGTA-CGGGTATCTG----AT
TAG-GTATCCTAACGATCTAG-GGCCGAAGG--C---CCGTGAGCAATATGCGTCGAAAT
AA-TGTTTAACAAACAAATATACATGATACGGATA---------GTTGAATCCATAAACA
ACGAGGTAT----------ACAATACAACAACATGTTGTA-AAG-----AAAT-AAAAAA
T----AAGAAGAGAGAGTATATTTGTGTCGGATAAGCATGGCAAC------------CAC
CACTTTAGT-GGT-GGGCCAGATGTCCCGAGTTAGTGCGCCACGTAA-GCGCT-GGGGAC
TATnnnnnTATTACCCCCA-GCGCTCAGGACGGGACATCACGTGCGTC------------
-----------AACAAATGCACGTGACTGATATAAGGGACATAACGGGTTTAGA-TAACG
GTTTATTCGGATTAGAATATAACGTCACGTGTGAAAG-CGAA-AGACACGTGACGAAGAC
AAATGGATTGAATAAACATTTGACGTCCGGTAGCTTCCG-AAGGAAGT-AAGGATTGCTT
CGC-GGCGAAGCAAACCATTTATATATTTGCGTAGG-CTTGCGG--CCTATAAATAGG-A
CGCAGCTA-----AATGGCATTAACAACAGAGCGGGTGAAACTATTCTTTGAATGGTTTC
TGTTCTTTGGAGCAATATTTATTGCGATTACAATATTATATATATTGTTGGTTTTGCTCT
TTGAGGTACCCAGGTATATTAAGGAGCTCGTGAGGTATTTGGTAGAATACCTGACCAGAC
GACGTGTATGGATGCAGAGGACGCAGTTGACGGAGGCAACTGGAGATGTAGAGATCGGCA
GAGGTATTGTGGAAGACAGACGAGATCAACAACCGGCTGTCATTCCACATGTATCTCAGG
TTATCCCCTC---TCAACCAAACAGAAGGGATGATCAAGGAAGACGAGGAAACGTTGGAC
CTATGTTCT-AATACACG-GTATATTAATATACGA-AATATAAATGGGTATTG-------
--ATGT--------------AA-AT-GATCATACATAATATA------TGTATGATAATG
---AAACATATT-GTAATATGTGAATTGT-------------------------------
---------AAACGA-------------------------------GAGTTGTATGT---
------------ATAAAACATACAACACGC---------------------TATGAAATA
CAAGACGCTAT------------------------------GACTAATGTACGGGTATCT
GATTAGG-TATCCTAACGA--------TCTAGGGCCG-AAGGCCCGT-GAGCAATAT---
GCGTCGAAAT-AATGTTT-----AATAAA-CAAATATACA-----TGATACGGATAGTTG
AATACATAAACAACGAGGTATAC-AATACAACAACATGTTGT-AAAGAAAT--AAAAAAT
AAGAAGAGATA-GTATATTT---------GTGTTGG------------------------
----------ATAAGCCTTGCAACCACCACTTTA--------------------GTGGT-
GGGCCAGATGTCCCGAGTTAGTGCG-CCACGTAA-GCGCTGGGGCTTATnnnnnTATTAC
CCCCAGCGCTCAGGACGGGACATCACGTG-CAACTA-ACAGACGCACGTGAGAATGCAGT
A---GCTTGC----AGCGAAAGATAGACGTCAACATCAATAAAGAAGAAGGAATATTCTT
TGCTTCGGCACGAAGCAAA--GGGTATAGATATTTGTTCGAGATGCGAAA-------ATG
GAG--------GCTATTTAAACCTG---------ATGGTTTTGTGATTTCCGAAAT----
CACTCGTCGGAAGAGAAATGGAGTTCTGGGAATCGTCTGCCATGCCTGACGATGTCAAGA
GAGAGATTAAGGAAATATATTGGGAAGATCGGAAGAAACTTCTGTTCTGTCAGAAGTTGA
AGAGCTATGTCAGAAGGATTCTTGTTTATGGAGATCAAGAGGATGCCCTTGCCGGAGTGA
AGGATATGAAGACTTCTATTATTCGCTATAGCGAATACTTGAAGAAACCATGTGTGGTAA
TTTGTTGTGTTAGCAATAAATCAATTGTGTATAGGTTAAACAGCATGGTGTTCTTTTATC
ATGAATACCTTGAAGAACTAGGTGATGATTACTCAGTATATCAAGATCTCTATTGTGATG
AGGTACTCTCTTCTTCATCGACAGAGGAAGAAGATGTAGGAG-TAATATA--------TA
GGAATGTTATCATGGCATCGACACAAGAGAAGTTCTCTTGGAGTGATTGTCAGAAGATAG
TTATATCAGACTATGATGTAACATTACTCTAATGTAATATCCATTATCAT-CAATAAAAT
-AATGGAATG--TTGATTATGTATT-TATCATAAATAC--AT-AATGGTATACGTATAGC
A---------TAAAATA-CA-TTAACC-----AACATACAACACACTAT-----------
-AAAATACAACACACTATAA----CAAAT---GTACGGGTATCTGATTGGGCTATATTAA
CCCCTTAAGGGCCGAAGGCCCGTTTAAATATGTGTT-GGACGAAGTCCA-AGCACAAAAA
AGTAAGCAGAACAACGGAATAATATGAGCTGGC-AACGTA------GGGTC-CATGTCCC
GAGTTAGTGCGCCACGTAAGC-GCTGGGGACTATnnnnnTATTACCCCCCGTGCTCGGGA
CGGGACATGACGTCAGCAATGCAGATAATGGGCCTAATAA-------AGCCCATTTA-TA
GAATT-GGG-CCGGGTTTT-GTCATCTTACAAAAGCCCGGTCCAGGATTAGAATAATGTC
ACGTGCC--GAA-TAAG-AGGTTGCTTCGCCTCGAAGAAACCTATTTTGAGGTAGCGTAT
TCAATACGCTACCGAATATCTATTAATATGTGAG-TCTCTGCCG---AAAAAAA-ACAGA
-GCGAAAGC--GAAGCAGAAGCGATGGATTGGGCGGAATCACAATTCAAGACATGTACCC
ATGGATGCGATTGGAAGAAGATATCATCGGATTCAGCCGATAATCGACAATATGTGCCAT
GCGTCGATTCAGGAGCTGGAAGAAAGTCGCCTCGTAAGGTACTTCTTAGATCTATTGAAG
CTGTGTTTAATGG------AAGCTTCAGCGGAAAAAACAGGAACGTTCGTGGATTTCTCT
ACGTATCGATCAGAGATGATGACGGAGAAATGCGTCCAGTGCTCATAGTACCTTTCGGAG
GTTATGGATATCATAATGATTTCTATTATTTCGAAGGAAAGGGGAAAGTTGAATGTGATA
TATCATC-----AGATTATGTTGCGCCAGGAATAGATTGGAGCAGAGACATGGAAGTTAG
TATTAGTAACAGCAACAACTGTAATGAATTATGTGATCTGAAGTGTTATGTTGTTTGTTC
GTTAAGAATCAAGGAATAAAAGTTGTGCTGTAATGTTTATTAATA-AAACGTATATTTTG
GATAATTG---------TTAGTTGTATAAA---ACATACAACACACTAT-----------
-GAAATACAAGA-CGCTATGACAAATGTACGGGTATCTGAATGAGTTTTAGT------AT
CGATTAAG-----------------GGCCGCAGGCCCGTTGAA--AAATAATAATCGAAT
TATATACGTTTG------------ATA-----ATAATCAGAGATAGATGATT-AGAATAC
ATAAAGATAAACGAAGTA---------TATCCTGGTACAAATAA--AAAATAAGTATTTA
AAAA--TAAAAGAAATGTAAACTAATCTCTGATTG-----------GTTCAGCAGAAAGG
CCCACCAACTAAAAGGT-GGGGA---GAATGTCCCGA---------TGACGTAAGCACGG
GGGACTATnnnnn
>36to_TO_2010_C1
TATTACCCCCAGCGCTCGGGACGGGACAT-TTGCATCTATAAATAGACT---CCCCCCTC
TCC-ACTTCAA-GATCATCATCGACGACAG-AATGGCGCGATATGTGGTATGCTGGATGT
TTACCATCAACAATCCCACAACACTACCAGTGATGAGGGATGAGATCAAATACATGGTAT
ATCAAGTGGAGAGGGGACAGGAGGGTACTCGTCATGTGCAAGGATACGTGGAGATGAAGA
GACGAAGTTCTCTGAAGCAGATGAGAGTCTTCTTCCCAGGCGCACACCTTGAGAAACGAA
AGGGGAGCCAAGAAGAAGCGCGGTCATACTGTATGAAGGAAGATACAAGAATCGAAGGTC
CCTTCGAGTTTGGTGCATTTAAATTGTCATGTAATGATAATTTATTTGATGTCATACAGG
ATATGCGTGAAACGCACAAAAGACCTTTGGAGTATTTATATGATTGTCCTAATACCTTCG
ATAGAAGTAAGGATACATTATACAGAGTACAAGCAGAAATGAATAAAACGAGGGCGATGA
A----TAGCTGGAGAAC--GTCTTTCAGTGC-TTGGACATCAGAGGTTGAGAATATCATG
GCGCAGCCATGTCATCGGAGAATTATTTGGGTTTACGGCCCAAATGGAGGAGAAGGAAAG
ACAACGTATGCAAAACATCTAATGAAGACGAAGAATGCGTTTTATTCTCCAGGAGGAAAA
TCATTGGATATATGTAGACTGTATAATTATGAGGATATTGTTATATTTGATATCCCTAGA
TGCAAAGAGGATTATTTAAATTATGGTTTATTAGAGGAATTTAAGAATGGAATAATTCAA
AGCGGGAAATATGAACCCGTTTTGAAGATTGTAGAATATGTCGAAGTCATTGTAATGGCT
AACTTCCTTCCGAAGGAAGGAATCTTTTCTGAAGATCGAATAAAGTTGGTTTCTTGCTGA
ACACGCAATGACTTTACAG----CGCACGCTCCGAC-AAAAGCACACTATGACAAAAGTA
CGGGTATCTGATT--GGCTATC-CTAACGATCTAGGGCCGTAGGCC-------CGTGA--
GCAATGAAC--------GGC---GAGATCATATGTCCCG-AGTTAATGCGCCACGT-AAG
CGCT-GGGGACTATnnnnnTATTATTA-C-----------------------CCCCAGCG
----------------CTCA------GGAC-GGGACATCACGTGCAACTAACAGACGCAC
GTGACAGCAGGACGGGACAT----------G-----------------------------
-------------------------GG--C-TT----TTTA---AATGGG--C-TTTGCG
AGT--TTGAACAGTTC-----------------AGTATCTTCGTTATTGGGCCAACCCGG
--CCCAATAATTAAGAGAAC--GT---GTTCAAATTCGT-GG------------TATGAC
CGAAGGTC-AAGGTAACCGGTCAA-CATTATTC-TGGCTTGCGCAGCAAGCTACA-CGAA
TTAATTTATTAAT-TCG-TAGGACACGTGGAC-GGACCGAAATACTCCTGCATC------
TCTATAAATACCCTA-AACCTGTCAAGG-ATAATT-G--C-TCTCTC-CCTTCTGTCAAG
-GTGGT--TGTGCTAAGGC----------GGAAGATCGC---C-AGCGGCGATC------
------------GTCGGAACGACCTG--CATCTAGAG--AGGCGG---------------
------------------CGAGG-AAACTACG-AAGCGTATAT-----CGGGTA-TTTAT
AGACTTA-TAGCGTAGCTAGAAGTAAACACTGTACA-GATATTGTATTTTGTAAAT-TAC
G-AAGAAATTCGTAT-TTGATATTAATAAAACAACTGGGTTTGTTAATGTTTACATTAAC
TAGTATC-TTGTATGTA----CAAATTAAAAT--------ACAGTATACGGAACGTATAC
TAATC-AA--AAAATTAAA-T---GACAGGCGAA----G-CATGATTAACAGGTGTTT-A
GGTATAATTAAAATAATTATGTC-AAGTAATTATAATACGGAAAATGAATA-AGTATGA-
GGTGAAAGAGGAGATATTAGAATATTTAAAAACCCAATTATATT-AT-T-----------
-----TTGGA-----------------ACG---AA--ATACAACACG-------------
---CTATGA-AA--------------TACAAGACGCTATGACA-AATGTACGGGTATCTG
ATTA-GG------TAT-C-TGAACGAA-TAAGGGC-CGCAGGCCC-GTC-AA-G-ATGG-
------A-------------------------ATGAACGGT-------CCAGATTA----
--GTTCCTT-AACGACGAAGGAAGG-----------TATCTATCAG-GG---GACCA---
---------CACAAT------------ATACAGCTGTCAA--------------------
-------TGATTT---A-TTAAAT--AATATAATAACCAAAAAAG---------------
---T-----A--AGCAGAACAACGGA-ATA--------------AT----ATGA---GCT
GGC---AT-------------------------GGT------------------------
-----GG----GCCAGATGTCCC---------------GAGTT-AGTGCG--------CC
ACGTA-AGCGCT-GG----------GGAC-nnnnnTATTACCCCCAGCGCTCGGGAC-GG
GACAT------GGGCTA--A----------TGGAT-TGT-GGAT---ATAGGG-CCCAAA
GGGCCCGTTTA-GATGGGTTTT-GGGCTTAT-GGGCTTTATCCAGAAGACCAAAAACAGG
CGG----------------GAAACCGTCCC-AAATTC-------AAACTTCGATTGCTTG
CCGTGCAAGCCATC-AGAAGT-CTATAAATACCAG-GGTTGAGATAGATGTTCA-----G
ACAACAA----ATGGCTAGGTATCCGAAGAAATCCATCAAGAAGAGGCGGGTTGGGCGCC
GGAAGTATGGCAGCAAGGCGGCAACCAGTCACGACTGCTCGTCTCTAGGA--TCAATATT
GGTTCCTGAAAATACCGTCAAGGTATTTCGGATTGAGCCTAGTGATAAAACATTACCCAG
ATATTTTATCTGGAAAATGTTTATGCTTCTTGTGTGCAAGGTGAAGCCCGGAAGAATACT
TCACTGGGCCATGATTAAGAGTTCTTGGGAAATCAACCAGCCGACAACCTGTCTTGAAGC
ACCAGGTTTATTTATTAAACCTGAACATAGCCATCTGGTTAAACTGGTATGTAGTGGGGA
ACTTGAAGCTGGAGTCGCAACAGGGACATCAGATGTCGAATGTCTTCTGAGGAAGACAAC
CGTGTTGAGGAAGAATGTAACGGAGGTGGATTATTTATATTTGGCATTCTATTGTAGTTC
TGGAGTAAGTATAAACTACCAGAACAGAATTACATATCATGTTT---------------G
ATATGTTTATGTAAACATAAACTATTGTATGGAATGAAATCCAAATAACATACAAGACGC
TATGAAATACAAGACGCTATGAC-AA------------ATGTA-CGGGTATCTG----AT
TAG-GTATCCTAACGATCTAG-GGCCGAAGG--C---CCGTGAGCAATATGCGTCGAAAT
AA-TGTTTAACAAGCAAATATACATGATACGGATA---------GTTGAATCCATAAACA
ACGAGGTAT----------ACAATACAACAATATGTTGTA-AAG-----AAATTAAAAAA
T----AAGAAGAGAGAGTATATTTGTGTCGGATAAGCATGGCAAC------------CAC
CACTTTAGT-GGT-GGGCCAGATGTCCCGAGTTAGTGCGCCACGTAA-GCGCT-GGGGAC
TATnnnnnTATTACCCCCA-GCGCTCAGGACGGGACATCACGTGCGTC------------
-----------AACAAATGCACGTGACCGATATAAGGGACATAACGGGTTTAGA-CAACG
GTTTATTCGGATTAGAATATAACGTCACGTGTGATAG-CGAA-AGGCACGTGACTAAGAC
AAATGGATTGAATAAACATTTGACGTCCGGTAGCTTCCG-AAGGAAGT-AAGGATTGCTT
CGC-GGCGAAGCAAACCATTTATATATGTGCGTAGG-CTTGCGG--CCTATAAATAGG-A
CGCAGCTA-----AATGGCATTAACAACAGAGCGGGTTAAACTATTCTTTGAATGGTTTT
TGTTTTTCGGAGCAATATTTATTGCGATTACAATATTATATATATTGTTGGTTTTGCTCT
TTGAGGTACCCAGGTATATTAAGGAGCTCGTGAGGTATTTGGTAGAATACCTGACCAGAC
GACGTGTATGGATGCAGAGGACGCAGTTGACGGAGGCAACTGGAGATGTAGAGATCGGCA
GAGGTATTGTGGAAGACAGACGAGATCAACAACCGGCTGTCATACCACATGTATCTCAGG
TTATCCCTTC---TCAACCAAATAGAAGGGATGATCAAGGAAGACGAGGAAACGCCGGAC
CTATGTTCT-AATACACG-GTATATTAATATACGA-AATATAAATGGGTATTG-------
--ATGT--------------AA-AT-GATCATACATAATATA------TGTATGATAATG
---AAACATATT-GTAATATGTGAATTGT-------------------------------
---------AAACGA-------------------------------GAGTTGTATGT---
------------ATAAAACATACAACACGC---------------------TATGAAATA
CAAGACGCTAT------------------------------GACAAATGTACGGGTATCT
GATTAGC-TATCCTAACGA--------TCTAGGGCCG-AAGGCCCGT-GAGCAATAT---
GCGTCGAAAT-AATGTTT-----AACAAA-CAAATATACA-----TGATACGGATAGTTG
AATACATAAACAACGAGGTATAC-AATACAACAACATGTTGT-AAAGAAAT--AAAAAAT
AAGAAGAGATA-GTATATTT---------GTGTTGG------------------------
----------ATAAGCTTTGCAACCACCACTTTA--------------------GTGGT-
GGGCCAGATGTCCCGAGTTAGTGCG-CCACGTAA-GCGCTGGGGACTATnnnnnTATTAC
CCCCAGCGCTCAGGACGGGACATCACGTG-CAACTA-ACAGACGCACGTGAGAATGCAGT
A---GCTTGC----AGCGAAAGATAGACGTCAACATCAATAAAGAAGAAGGAATATTCTT
TGCTTCGGAACGAAGCAAA--GGGTATAGATATTTGTTCGAGATGCGAAA-------ATG
GAG--------GCTATTTAAACCTG---------ATGGTATTGTGATTTCCGAAAT----
CACTCGTCGGAAGAGAAATGGAGTTCTGGGAATCGTCTGCCATGCCTGACGATGTGAAGA
GAGAGATTAAGGAAATATATTGGGAAGATCGGAAGAAACTTCTGTTCTGTCAGAAGTTGA
AGAGCTATGTCAGAAGGATTCTTGTTTATGGAGATCAAGAGGATGCCCTTGCCGGAGTGA
AGGATATGAAGACTTCTATTATTCGCTATAGCGAATACTTGAAGAAACCATGTGTGGTAA
TTTGTTGTGTTAGCAATAAATCAATTGTGTATAGGTTTAACAGCATGGTGTTCTTTTATC
ATGAATACCTTGAAGAACTAGGTGGTGATTATTCAGTATATCAAGATCTCTATTGTGATG
AGGTACTCTCTTCTTCATCGACAGAGGAAGAAGATGTAGGAG-TAATATA--------TA
GGAATGTTATCATGGCATCGACACAAGAGAAGTTCTCTTGGAGTGATTGTCAGAAGATAG
TTATATCAGACTATGATGTAACATTACTCTAATGTAATATCCATTATCAT-CAATAAAAT
-AATGGAATG--TTGATTATGTATT-TATCATAAATAC--AT-AATGGTATACGTATAGC
A---------TAAAATA-CA-TTAACC-----AACATACAACACACTAT-----------
-AAAATACAACACACTATAA----CAAAT---GTACGGGTATCTGATTGGGCTATATTAA
CCCTTTAAGGGCCGAAGGCCCGTTTAAATATGTGTT-GGACGAAGTCCA-AGCACAAAAA
AGTAAGCAGAACAACGGAATAATATGAGCTGGC-AACGTA------GGGTC-CATGTCCC
GAGTTAATGCGCCACGTAAGC-GCTGGGGCTTATnnnnnTATTACCCCCCGTGCTCGGGA
CGGGACATGACGTCAGCAATGAAGATAATGGGCCTAATAA-------AGCCCATTTA-TA
GAATT-GGG-CCGGGTTTT-GTCATCTTACAAAAGCCCGGTCCAGGATTAGAATAATGTC
ACGTGCC--GAA-TAAG-AGGTTGCTTCGCCTCGAAGAAACCTATTTTGAGGTAGCGTAT
TCAATACGCTACCGAATATCTATTAATATGTGAG-TCTCTGCCG---AAAAAAA-ACAGA
-GCGAAAGC--GAAGCAGAAGCGATGGATTGGGCGGAATCACAATCCAAGACCTGTACCC
ATGGATGCGATTGGAAGAAGATATCATCGGATTCAGCCGATAATCGACAATATGTGCCAT
GCGTCGATTCAGGAGCTGGAAGAAAGTCGCCTCTTAAGGTACTTCTTAGATCTATTGAAG
CTGTGTTTAATGG------AAGCTTCAGCGGAAATAACAGGAACGTTCGTGGATTTCTCT
ACGTATCGATCAGAGATGATGACGGAGAAATGCGTCCAGTGCTCATAGTACCATTCGGAG
GTTATGGATATCATAATGATTTCTATTATTTCGAAGGAAAGGGGAAAGTTGAATGTGATA
TATCATC-----AGATTATGTTGCGCCAGGAATAGATTGGAGCAGAGACATGGAAGTTAG
TATTAGTAACAGCAACAACTGTAATGAATTATGTGATCTGAAGTGTTATGTTGTTTGTTC
GTTAAGAATCAAGGAATAAAAGTTGTGCTGTAATGTTAATTAATA-AATCGTATATTTGG
GA-AATTG---------ATAGTTGTATAAA---ACATACAACACACTAT-----------
-GAAATACAAGA-CGCTATGACAAATGTACGGGTATCTGAATGAGTTTTAGT------AT
CGCTTAAG-----------------GGCCGCAGGCCCGTTGAA--AAATAATAATCGAAT
TATAAACGTTAG------------ATA-----ATAATCAGAGATAGGTGATC-AGATAAT
ATAAACATAAACGAAGTA---------TATGCCGGTAC-AATAA-TAAAATAAGTATTTA
AAAAT--AAAAGGAATGTAAACTAATCTCTGATTG-----------GTTCAGCAGAAAGG
CCCACCAACTAAAAGGT-GGGGA---GAATGTCCCGA---------TGACGTAAGCACGG
GGGACTATnnnnn
>37to_TO_2010_C1
TATTACCCCCAGCGCTCGGGACGGGACAT-TTGCATCTATAAATAGACT---CCCCCCTC
TCC-ACTTCAA-GATCATCATCGACGACAG-AATGGCGCGATATGTGGTATGCTGGATGT
TTACCATCAACAATCCCACAACACTACCAGTGATGAGGGATGAGATCAAATACATGGTAT
ATCAAGTGGAGAGGGGACAGGAGGGTACTCGTCATGTGCAAGGATACGTGGAGATGAAGA
GACGAAGTTCTCTGAAGCAGATGAGAGTCTTCTTCCCAGGCGCACACCTTGAGAAACGAA
AGGGGAGCCAAGAAGAAGCGCGGTCATACTGTATGAAGGAAGATACAAGAATCGAAGGTC
CCTTCGAGTTTGGTGCATTTAAATTGTCATGTAATGATAATTTATTTGATGTCATACAGG
ATATGCGTGAAACGCACAAAAGACCTTTGGAGTATTTATATGATTGTCCTAATACCTTCG
ATAGAAGTAAGGATACATTATACAGAGTACAAGCAGAGATGAATAAAACGAGGGCGATGA
A----TAGCTGGAGAAC--GTCTTTCAGTGC-TTGGACATCAGAGGTTGAGAATATCATG
GCGCAGCCATGTCATCGGAGAATTATTTGGGTTTACGGCCCAAATGGAGGAGAAGGAAAG
ACAACGTATGCAAAACATCTAATGAAGACGAAGAATGCGTTTTATTCTCCAGGAGGAAAA
TCATTGGATATATGTAGACTGTATAATTATGAGGATATTGTTATATTTGATATCCCCAGA
TGCAAAGAGGATTATTTAAATTATGGTTTATTAGAGGAATTTAAGAATGGAATAATTCAA
AGCGGGAAATATGAACCCGTTTTGAAGATTGTAGAATATGTCGAAGTCATTGTAATGGCT
AACTTCCTTCCGAAGGAAGGAATCTTTTCTGAAGATCGAATAAAGTTGGTTTCTTGCTGA
ACACGCAATGACTTTACAG----CGCACGCTCCGAC-AAAAGCACACTATGACAAAAGTA
CGGGTATCTGATT--GGCTATC-CTAACGATCTAGGGCCGTAGGCC-------CGTGA--
GCAATGAAC--------GGC---GAGATCATATGTCCCG-AGTTAGTGCGCCACGT-AAG
CGCT-GGGGACTATnnnnnTATTATTA-C-----------------------CCCCAGCG
-----------------CCG------GGAC-GGGACAT----------------------
------------------------------G-----------------------------
-------------------------GG--C-TT----TTTA---AATGGG--C-TTTGCG
AGT--TTGAACAGTTC-----------------AGTATCTTCGTTATTGGGCCAACCCGG
--CCCAATAATTAAGAGAAC--GT---GTTCAAATTCGT-GG------------TATGAC
CGAAGGTC-AAGGTAACCGGTCAA-CATTATTC-TGGCTTGCGCAGCAAGAAACA-CGAA
TTAATATATTAAT-TCG-TAGGACACGTGGAC-GGACCGAAATACTCCTGCATC------
TCTATAAATACCCTA-AACCTGTGAAGG-ATAATT-G--C-TCTCTC-TCTTCTGTCAAG
-GTGGT--TGTGCTAAGGC----------GGAAGATCGC---C-AGCGGCGATC------
------------GTCGGAACGACCTG--CATCTAGAG--AGGCGG---------------
------------------CGAGG-AAACTACG-AAGCGTATAT-----CGGGTA-TTTAT
AGACTTA-TAGCGTAGCTAGAAGTATACACTGTACA-GATATTGTATTTTGTAAAT-TAC
G-AATAAATTCGTAT-TTGATATTAATAAAACAACTGGGTTTGTTAATGTTTACATTAAC
TAGTATC-TTTTATGTA----CAAATTAAAAT--------ACAGTATACGGAACGTATAC
TAATCAAA--AAAATTAAA-T---GACAGGCGAA----G-CATGATTAACAGGTGTTT-A
GGTATAATTAAAATAATTATGTC-AAGTAATTATAATACGGAAAATGAATA-AGTATGA-
GGTGAAAGAGGAGATATTAGAATATTTAAAAACCCAATTATATT-AT-T-----------
-----TTGGA-----------------ACG---AA--ATACAACACG-------------
---CTATGA-AA--------------TACAAGACGCTATGACA-AATGTACGGGTATCTG
ATTG--GT-----TAT-C-TTAACGTA-TAAGGGC-CGCAGGCCC-GTC-AA-G-ATGG-
------A-------------------------ATGAACGGT-------CCAGATTA----
--ATTCCTT-AACGACGAAGGAAGG-----------AATCTATTAG-GG---GACCA---
---------CACAAT------------ATACAGCTGTCAA--------------------
-------TGATTT---A-ATAAAT--AATATAATAACCAAAAGAC-C-TTTGTACCCCTG
C--T-----A-----ATGATGACG-T-ATA-GGGGTGT-CCCG-AG----GTAA---TTT
AAC---AT----ATGTCTGAGAAGA--------GATATG---------------------
-----GG--CCGTTGGATGCCTCCATCGGACGAT-GG-AGGTTGAATGAA-CTTCTGCTG
ACGTA-GGCGCT-GG----------GGAC-nnnnnTATTACCCCCAGCGCTCGGGAC-GG
GACAT------GGGCTA--A----------TGGAT-TGT-GGAT---ATAGGG-CCCAAA
GGGCCCGTTTA-GATGGGTTTT-GGGCTTAT-GGGCTTTATCCAGAAGACCAAAAACAGG
CGG----------------GAAACCGTCCC-AAATTC-------AAACTTCGATTGCTTG
CCCTGCAAGCCATC-AGAAGT-CTATAAATACCAG-GGTCGAGATAGATGTTCA-----G
ACAACAA----ATGGCTAGGTATCCGAAGAAATCCATCAAGAAGAGGCGGGTTGGGCGCC
GGAAGTATGGCAGCAAGGCGGCAACCAGTCACGACTGCTCGTCTCTAGGA--TCAATATT
GGTTCCTGAAAATACCGTCAAGGTATTTCGGATTGAGCCTACTGATAAAACATTACCCAG
ATATTTTATCTGGAAAATGTTTATGCTTCTTGTGTGCAAGGTGAAGCCCGGAAGAATACT
TCACTGGGCTATGATTAAGAGTTCTTGGGAAATCAACCAGCCGACAACCTGTCTTGAAGC
ACCAGGTTTATTTATTAAACCTGAACATAGCCATCTGGTTAAACTGGTATGTAGTGGGGA
ACTTGAAGCAGGAGTCGCAACAGGGACATCAGATGTCGAATGTCCTCTGAGGAAGACAAC
CGTGTTGAGGAAGAATGTAACGGAGGTGGATTATTTATATTTGGCATTCTATTGTAGTTC
TGGAGTAAGTATAAACTACCAGAACAGAATTACATATCATGTTT---------------G
ATATGTTTATGTAAACATAAACCATTGTATGGAATAAAATCCAAATAACATACAACACGC
TATGAAATACAAGACGCTATGAC-AA------------ATGTA-CGGGTATCTG----AT
TAG-GTATCTTAACGATCTAG-GGCCGAAGG--C---CCGTGAGCAATATGCGTCGAAAT
AA-TGTTTAACAAACAAATATACATGATACGGATA---------GTTGAATCCATAAACA
ACGAGGTAT----------ACAATACAACAATCTGTTGTA-AAG-----AAAT-AAAAAA
T----AAGAAGAGAGAGTATATTTGTGTCGGATAAGCATGGCAAC------------CAC
CACTTTAGT-GGT-GGGCCAGATGTCCCGAGTTAGTGCGCCACGTAA-GCGCT-GGGGAC
TATnnnnnTATTACCCCCA-GCGCTCAGGACGGGACATCACGTGCGTC------------
-----------AACAAATGCACGTGACTGATATAAGGGACATAACGGGTTTAGA-TAACG
GTTTATTCGGATAAGAATATAACGTCACGTGTGAAAG-CGAA-AGGCACGTGACGAAGAC
AAATGGATTGAATAAACATTTGACGTCCGGTAGCTTCCG-AAGGAAGT-AAGGATTGCTT
CGC-GGCGAAGCAAACCATTTATATATTTGCGTAGG-CTTGCGG--CCTATAAATAGG-A
CGCAGCTA-----AATGGCATTAACAACAGAGCGGGTGAAACTATTCTTTGAATGGTTTC
TGTTTATTGGAGCAATATTTATTGCGATTACAATATTATATATATTGTTGGTTTTGCTCT
TTGAGGTACCCAGGTATATTAAGGAGCTCGTGAGGTATTTGGTAGAATACCTGACCAGAC
GACGTGTATGGATGCAGAGGACGCAGTTGACGGAGGCAACTGGAGATGTAGAGATCGGCA
GAGGTATTGTGGAAGACAGACGAGATCAACAACCGGCTGTCATACCACATGTATCTCAGG
TTATCCCTTC---TCAACCAAATAGAAGGGATGATCAAGGAAGACGAGGAAACGCTGGAC
CTATGTTCT-AATACACG-GTATATTAATATACGA-AATATAAATGGGTATTG-------
--ATGT--------------AA-AT-GATCATACATAATATA------TGTATGATAATG
---AAACATATT-GTAATATGTGAATTGT-------------------------------
---------AAACGA-------------------------------GAGTTGTATGT---
------------ATAAAACATACAACACGC---------------------TATGAAATA
CAAGACGCTAT------------------------------GACAAATGTACGGGTATCT
GATTAGG-TATCCTAACGA--------TCTAGGGCCG-AAGGCCCGT-GAGCAATAT---
GCGTCGAAAT-AATGTTT-----AACAAA-CAAATATACA-----TGATACGGATAGTTG
AATACATAAACAACAAGGTATAC-AATACAACAACATGTTGT-AAAGAAAT--AAAAAAT
AAGAAGAGATA-GTATATTT---------GTGTTGG------------------------
----------ATAAGCCTTGCAACCACCACTTTA--------------------GTGGT-
GGGCCAGATGTCCCGAGTTAGTGCG-CCACGTAA-GCGCTGGGGACTATnnnnnTATTAC
CCCCAGCGCTCAGGACGGGACATCACGTG-CAACTA-ACAGAGGCACGTGAGAATGCAGT
A---GCTTGC----AGCGAAAGATAGACGTCAACATCAATAAAGAAGAAGGAATATTCTT
TGCTTCGGCACGAAGCAAA--GGGTATAGATATTTGTTCGAGATGCGAAA-------ATG
GAG--------GCTATTTAAACCTG---------ATGGTTTTGTGATTTCCGAAAT----
CACTCGTCGGAAGAGAAATGGAGTTCTGGGAATCGTCTGCCATGTCAGACGATGTCAAGA
GAGAGATTAAGGAAATATATTGGGAAGATCGGAAGAAACTTCTGTTCTGTCAGAAGTTGA
AGAGCTATGTCAGAAGGATTCTTGTTTATGGAGATCAAGAGGATGCCCTTGCCGGAGTGA
AGGGTTTGAAGACTTCTATTATTCGCTATAGCGAATATTTGAAGAAACCATGTGTGGTAA
TTTGTTGTGTTAGCAATAAATCAATTGTGTATAGGTTAAACAGCATGGTGTTCTTTTATC
ATGAATACCTTGAAGAACTAGGTGGTGATTACTCAGTATATCAAGATCTCTATTGTGATG
AGGTACTCTCTTCTTCATCGACAGAGGAAGAAGATGTAGGAG-TAATATA--------TA
GGAATGTTATCATGGCATCGACACAAGAGAAGTTCTCTTGGAGTGATTGTCAGAAGATAG
TTATATCAGACTATGATGTAACATTACTCTAATGTAATATCCATTATCAT-CAATAAAAT
-AATGGAATG--TTGATTATGTATT-TATCATAAATAC--AT-AATGGTATACGTATAGC
A---------TAAAATA-CA-TTAACC-----AACATACAACACACTAT-----------
-AAAATACAACACACTATAA----CAAAT---GTACGGGTATCTGATTGGGCTATATTAA
CCCCTTAAGGGCCGAAGGCCCGTTTAAATATGTGTT-GGACGAAGTCCA-AGCACAAAAA
AGTAAGCAGAACAACGGAATAATATGAGCTGGC-AACGTA------GGGTC-CATGTCCC
GAGTTAGTGCGCCACGTAAGC-GCTGGGGACTATnnnnnTATTACCCCCCGTGCTTGGGA
CGGGACATGACGTCAGCAATGAAGATAATGGGCCTAATAA-------AGCCCATTTA-TA
GAATT-GGG-CCGGGTTTT-GTCATCTTACAAAAGCCCGGTCCAGGATTAGAATAATGTC
ACGTGCC--GAA-TAAG-AGGTTGCTTCGCCTCGAAGAAACCTCTTTTGAGGTAGCGTAT
TCAATACGCTACCGAATATCTATTAATATGTGAG-TCTCTGCCG---AAAAAAA-ACAGA
-GCGAAAGC--GAAGCAGAAGCGATGGATTGGGCGGAATCACAATACAAGACCCGTACTC
ATGGATGCGATTGGAAGAATATATCATCGGATTCAGCCGATAATCGACAATATGTGCCAT
GCGTCGATTCAGGAGCTGGAAGAAAGTCGCCTCGTAAGGTACTTCTTAGATCTATTGAAG
CTGTGTTTAATGG------AAGCTTCAGCGGAAATAACAGGAACGTTCGTGGATTTCTCT
ACGTATCGATCAGAGATGATGACGGAGAAATGCGTCCAGTGCTCATAGTACCATTCGGAG
GTTATGGATATCATAATGATTTCTATTATTTCGAAGGAAAGGGGAAAGTTGAATGTGATA
TATCATC-----AGATTATGTTGCGCCAGGAATAGATTGGAGCAGAGACATGGAAGTTAG
TATTAGTAACAGCAACAACTGTAATGAATTATGTGATCTGAAGTGTTATGTTGTTTGTTC
GTTAAGAATCAAGGAATAAAAGTTGTGCTGTAATGTTAATTAATA-AATCGTATATTTGG
GA-AATTG---------ATAGTTGTATAAA---ACATACAACACACTAT-----------
-GAAATACAAGA-CGCTATGACAAATGTACGGGTATCTGAATGAGTTTTAGT------AT
CGCTTAAG-----------------GGCCGCAGGCCCGTTGAA--AAATAATAATCGAAT
TATAAACGTTAG------------ATA-----ATAATCAGAGATAGGTGATC-AGATAAT
ATAAACATAAACGAAGTA---------TATGCCGGTAC-AATAA-TAAAATAAGTATTTA
AAAAT--AAAAGGAATGTAAACTAATCTCTGATTG-----------GTTCAGCAGAAAGG
CCCACCAACTAAAAGGT-GGGGA---GGATGTCCCGA---------TGACGTAAGCACGG
GGGACTATnnnnn
>38to_TO_2010_C1
TATTACCCCCAGCGCTCGGGACGGGACAT-TTGCATCTATAAATAGACT---CCCCCCTC
TCC-ACTTCAA-GATCATCATCGACGACAG-AATGGCGCGATATGTGGTATGCTGGATGT
TTACCATCAACAATCCCACAACACTACCAGTGATGAGGGATGAGATCAAATACATGGTAT
ATCAAGTGGAGAGGGGACAGGAGGGTACTCGTCATGTGCAAGGATACGTGGAGATGAAGA
GACGAAGTTCTCTGAAGCAGATGAGAGTCTTCTTCCCAGGCGCACACCTTGAGAAACGAA
AGGGAAGCCAAGAAGAAGCGCGGTCATACTGTATGAAGGAAGATACAAGAATCGAAGGTC
CCTTCGAGTTTGGTGCATTTAAATTGTCATGTAATGATAATTTATTTGATGTCATACAGG
ATATGCGTGAAACGCAGAAAAGACCTTTGGAGTATTTATATGATTGTCCTAATACCTTCG
ATAGAAGTAAGGATACATTATACAGAGTACAAGCAGAGATGAATAAAACGAGGGCGATGA
A----TAGCTGGAGAAC--GTCTTTCAGTGC-TTGGACATCAGAGGTTGAGAATATCATG
GCGCAGCCATGTCATCGGAGAATTATTTGGGTTTACGGCCCAAATGGAGGAGAAGGAAAG
ACAACGTATGCAAAACATCTAATGAAGACGAAGAATGCGTTTTATTCTCCAGGAGGAAAA
TCATTGGATATATGTAGACTGTATAATTATGAGGATATTGTTATATTTGATATCCCCAGA
TGCAAAGAGGATTATTTAAATTATGGTTTATTAGAGGAATTTAAGAATGGAATAATTCAA
AGCGGGAAATATGAACCCGTTTTGAAGATTGTAGAATATGTCGAAGTCATTGTAATGGCT
AACTTCCTTCCGAAGGAAGGAATCTTTTCTGAAGATCGAATAAAGTTGGTTTCTTGCTGA
ACACGCAATGACTTTACAG----CGCACGCTCCGAC-AAAAGCACACTATGACAAAAGTA
CGGGTATCTGATT--GGCTATC-CTAACGATCTAGGGCCGTAGGCC-------CGTGA--
GCAATGAAC--------GGC---GAGATCATATGTCCCG-AGTTAGTGCGCCACGT-AAG
CGCT-GGGGCTTATnnnnnTATTATTA-C-----------------------CCCCAGCG
----------------CTCA------GGAC-GGGACATCACGTGCAACTAACAGACGCAC
GTGACAGCAGGACGGGACAT----------G-----------------------------
-------------------------GG--C-TT----TTTA---AATGGG--C-TTTGCG
AGT--TTGAACAGTTC-----------------AGTATCTTCGTTATTGGGCCAACCCGG
--CCCAATAATTAAGAGAAC--GT---GTTCAAATTCGT-GG------------TATGAC
CGAAGGTC-AAGGTAACCGGTCAA-CATTATTC-TGGCTTGCGCAGCAAGCAACA-CGAA
TTAAATATTTAAT-TCG-TAGGACACGTGGAC-GGACCGAAATACTCCTGCATC------
TCTATAAATACCCTA-AACCTGTCAAGG-ATAATT-G--C-TCTCTC-CCTTCTGTCAAG
-GTGGT--TGTGCTAAGGC----------GGAAGATCGC---C-AGCGGCGATC------
------------GTCGGAACGACCTG--CATCTAGAG--AGGCGG---------------
------------------CGAGG-AAACTACG-AAGCGTATAT-----CGGGTA-TTTAT
AGACTTA-TAGCGTAGCTAGAAGTAAACACTGTACA-GATATTGTATTTTGTAAAT-TAC
G-AAGAAATTCGTAT-TTGATATTAATAAAACAACTGGGTTTGTTAATGTTTACATTAAC
TAGTATC-TTGTATGTA----CAAATTAAAAT--------ATAGTATACGGAACGTATAC
TAATC-AA--AAAATTAAA-T---GACAGGCGAA----G-CATGATTAACAGGTGTTT-A
GGTATAATTAAAATAATTATGTC-AAGTAATTATAATACGGAAAATGAATA-AGTATGA-
GGTGAAAGAGGAGATATTAGAATATTTAAAAACCCAATTATATT-AT-T-----------
-----TTGGA-----------------ACG---AA--ATACAACACG-------------
---CTATGA-AA--------------TACAAGACGCTATGACA-AATGTACGGGTATCTG
ATTA-GG------TAT-C-TGAACGAA-TAAGGGC-CGCAGGCCC-GTC-AA-G-ATGG-
------A-------------------------ATGAACGGT-------CCAGATTA----
--GTTCCTT-AACGACGAAGGAAGG-----------TATCTATCAG-GG---GACCA---
---------CACAAT------------ATACAGCTGTCAA--------------------
-------TGATTT---A-TTAAAT--AATATAATAACCAAAAAA-------GTAACC---
---------------AGAACAACGGA-ATA--------------AT----ATGA---GCT
GGC---AT-------------------------GGT------------------------
-----GG----GCCAGATGTCCC---------------GAGTT-AGTGCG--------CC
ACGTA-AGCGCT-GG----------GGAC-nnnnnTATTACCCCCAGCGCTCGGGAC-GG
GACAT------GGGCTA--A----------TGGAT-TGT-GGAT---ATAGGG-CCCAAA
GGGCCCGTTTA-GATGGGTTTT-GGGCTTAT-GGGCTTTATCCAGAAGACCAAAAACAGG
CGG----------------GAAACCGTCCC-AAATTC-------AAACTTCGATTGCTTG
CCGTGCAAGCCATC-AGAAGT-CTATAAATACCAG-GGTCGCGATAGATGTTCA-----G
ACAACAA----ATGGCTAGGTATCCGAAGAAATCCATCAAGAAGAGGCGGGTTGGGCGCC
GGAAGTATGGCAGCAAGGCGGCAACCAGTCACGACTGCTCGTCGTTAGGA--TCAATATT
GGTTCCTGAAAACACCGTCAAGGTATTTCGGATTGAGCCTACTGATAAAACATTACCCAG
ATATTTTATCTGGAAAATGTTTATGCTTCTTGTGTGCAAGGTGAAGCCCGGAAGAATACT
TCACTGGGCTATGATTAAGAGTTCTTGGGAAATCAACCAGCCGACAACCTGTCTTGAAGC
ACCAGGTTTATTTATTAAACCTGAACATAGCCATCTGGTTAAACTGGTATGTAGTGGGGA
ACTTGAAGCAGGAGTCGCAACAGGGACATCAGATGTCGAATGTCTTCTGAGGAAGACAAC
CGTGTTGAGGAAGAATGTAACGGAGGTGGATTATTTATATTTGGCATTCTATTGTAGTTC
TGGAGTAAGTATAAACTACCAGAACAGAATTACATATCATGTTT---------------G
ATATGTTTATGTAAACATAAACTATTGTATGGAATGAAATCCAAATAACATACAACACGC
TATGAAATACAAGACGCTATGAC-AA------------ATGTA-CGGGTATCTG----AT
TAG-GTATCCTAACGATCTAG-GGCCGAAGG--C---CCGTGAGCAATATGCGTCGAAAT
AA-TGTTTAACAAACAAATATACATGATACGGATA---------GTTGAATCAATAAACA
ACGAGGTAT----------ACAATACAACAATCTGTTGTA-AAG-----AAAT-AAAAAA
T----AAGAAGAGAGAGTATATTTGTGTCGGATAAGCATGGCAAC------------CAC
CACTTTAGT-GGT-GGGCCAGATGTCCCGAGTTAGTGCGCCACGTAA-GCGCT-GGGGAC
TATnnnnnTATTACCCCCA-GCGCTCAGGACGGGACATCACGTGCGTC------------
-----------AACAAATGCACGTGACTGATATAAGGGACATAACGGGTTTAGA-TAACG
GTTTATTCGGATTAGAATATAACGTCACGTGTGAAAG-CGAA-AGGCACGTGACTAAGTC
AAATGTATTGAATAAACATTTGACGTCCGGTAGCTTCCG-AAGGAAGG-AAGGATTGCTT
CGC-GGCGAAGCAAACCATTTATATATTTGAGTAGG-CTTGCGG--CCTATAAATAGG-A
CGCAGCTA-----AATGGCATTAACAACAGAGCGGGTGAAACTATTCTTCGAATGGTTTC
TGTTCATCGGAGCAATATTTATTGCGATTACAATATTATATATATTGTTGGTTTTGCTCT
TTGAGGTACCCAGGTATATTAAGGAGCTCGTGAGGTATTTGGTAGAATACCTGACCAGAC
GACGTGTATGGATGCAGAGGACGCAGTTGACGGAGGCAACTGGAGATGTAGAGATCGGCA
GAGGTATTGTGGAAGACAGACGAGATCAACAACCGGCTGTCATACCACATGTATCTCAGG
TTATCCCTTC---TCAACCAACTAGAAGGGATGATCAAGGAAGACGAGGAAACGCTGGAC
CTATGTTCT-AATACACG-GTATATTAATATACGA-AATGTAAATGGGTATTG-------
--ATGT--------------AA-AT-GATGATACATAATATA------TGTATGAAAATG
---AAACATATT-GTAATATGTGAATTGT-------------------------------
---------AAACGA-------------------------------GAGTTGTATGT---
------------ATAAAACATACAACACGC---------------------TATGAAATA
CAAGACGCTAT------------------------------GACAAATGTACGGGTATCT
GATTAGG-TATCCTAACGA--------TCTAGGGCCG-AAGGCCCGT-GAGCAATAT---
GCGTCGAAAT-AATGTTT-----AACAAA-CAAATATACA-----TGATACGGATAGTTG
AATACATAAACAACTAGGTATAC-AATACAACAACCTGTTGT-AAAGAAAT--AAAAAAT
AAGAAGAGATA-GTATATTT---------GTGTTGG------------------------
----------ATAAGCCTTGCAACCACCACTTTA--------------------GTGGT-
GGGCCAGATGTCCCGAGTTAGTGCG-CCACGTAA-GCGCTGGGGCTTATnnnnnTATTAC
CCCCAGCGCTCAGGACGGGACATCACGTG-CAACTA-ACAGACGCACGTGAGAATGCAGT
A---GCTTGC----AGCGAAAGATAGACGTCAACATCAAAAAAGAAGAAGGAATATTCTT
TGCTTCGGCACGAAGCAAA--GGGTATAGATATTTGTTCGAGATGCGAAA-------ATG
GAG--------GCTATTTAAACCTG---------ATGGTTTTGTGATTTCCGAAAT----
CACTCGTCGGAAGAGAAATGGAGTTCTGGGAATCGTCTGCCATGCCTGACGATGTCAAGA
GAGAGATTAAGGAAATATATTGGGAAGATCGGAAGAAACTTCTGTTCTGTCAGAAGTTGA
AGAGCTATGTTAGAAGGATTCTTGTTTATGGAGATCAAGAGGATGCCCTTGCCGGAGTGA
AGGATATGAAGACTTCTATCATTCGCTATAGCGAATATCTGAAGAAACCATGTGTGGTAA
TTTGTTGTGTTAGCAATAAATCAATTGTGTATAGGTTAAACAGCATGGTGTTCTTTTATC
ATGAATACCTTGAAGAACTAGGTGGTGATTACTCAGTATATCAAGATCTCTATTGTGATG
AGGTACTCTCTTCTTCATCGACAGAGGAAGAAGATGTAGGAG-TAATATA--------TA
GGAATGTTATCATGGCATCGACACAAGAGAAGTTCTCTTGGAGTGATTGTCAGAAGATAG
TTATATCAGACTACGATGTAACATTACTCTAATGTAATATCCATTATCAT-CAATAAAAT
-AATGGAATG--TTGATTATGTATT-TATCATAAATAC--AT-AATGGTATACGTATAGC
A---------TAAAATA-CA-TTAACC-----AACATACAACACACTAT-----------
-AAAATACAACACACTATAA----CAAAT---GTACGGGTATCTGATTGGGCTATATTAA
CCCCTTAAGGGCCGAAGGCCCGTTTAAATATGTGTT-GGACGCAGTCCA-AGCACAAAAA
AGTAAGCAGAACAACGGAATATTATGAGCTGGC-AACGTA------GGGTC-CATGTCCC
GAGTTAGTGCGCCACGTAAGC-GCTGGGGACTATnnnnnTATTACCCCCCGTGCTCGGGA
CGGGACATGACGTCAGCAATGGAGATAATGGGCCTAATAA-------AGCCCATTTA-TA
GAATT-GGG-CCGGGTTTT-GTCATCTTACAAAAGCCCGGTCCAGGATTAGAATAATGTC
ACGTGCC--GAA-TAAG-AGGTTGCTTCGCCTCGAAGAAACCTATTTTGAGGTAGCGTAT
TCAATACGCTACCGAATATCTATTAATATGTGAG-TCTCTGCCG--AAAAAAAA-CCAGA
-GCGAAAGC--GAAGCAGAAGCGATGGATTGGGCGGAATCACAATTCAAGACCTGTACCC
ATGGATGCGATTGGAAGAAGATATCATCGGATTCAGCCGATAATCGACAATATGTGCCAT
GCGTCGATTCAGGAGCTGGAAGAAAGTCGCCTCGTAAGGTACTTCTTAGATCTATTGAAG
CTGTGTTTAATGG------AAGCTTCAGCGGAAATAACAGGAACGTTCGTGGATTTCTCT
ACGTATCGATCAGAGACGATGACGGAGAAATGCGTCCAGTGCTCATAGTACCATTCGGAG
GTTATGGATATCATAATGATTTCTATTATTTCGAAGGAAAGGGGAAAGTTGAATGTGATA
TATCATC-----AGATTATGTTGCGCCAGGAATAGATTGGAGCAGAGACATGGAAGTTAG
TATTAGTAACAGCAACAACTGTAATGAATTATGTGATCTGAAGTGTTATGTTGTTTGTTC
GTTAAGAATCAAGGAATAAAAGTTGTGCTGTAATGTTTATTAATA-AAACGTATATTTTG
GATAATTG---------TAAGTTGTATAAA---ACATACAACACACTAT-----------
-GAAATACAAGA-CGCTATGACAAATGTACGGGTATCTGAATGAGTTTTAGT------AT
CGATTAAG-----------------GGCCGCAGGCCCGTTGAA--AAATAATAATCGAAT
TATATACGTTTG------------ATA-----ATAATCAGAGATAGATGATT-AGAATAC
ATAAAGATAAACGAAGTA---------TATCCTGGTACAAATTA-AAAAATAAGTATTTA
AA-AA-TAAAAGGAATGTAAACTAATCTCTGATTG-----------GTTCAGCAGAAAGG
CCCACCAACTAAAAGGT-GGGGA---GAATGTCCCGA---------TGACGTAAGCACGG
GGGACTATnnnnn
>39to_TO_2010_C1
TATTACCCCCAGCGCTCGGGACGGGACAT-TTGCATCTATAAATAGACT---CCCCCCTC
TCC-ACTTCAA-GATCATCATCGACGACAG-AATGGCGCGATATGTGGTATGCTGGATGT
TTACCATCAACAATCCCACAACACTACCAGTGATGAGGGATGAGATCAAATACATGGTAT
ATCAAGTGGAGAGGGGACAGGAGGGTACTCGTCATGTGCAAGGATACGTGGAGATGAAGA
GACGAAGTTCTCTGAAGCAGATGAGAGTCTTCTTCCCAGGCGCACACCTTGAGAAACGAA
AGGGGAGCCAAGAAGAAGCGCGGTCATACTGTATGAAGGAAGATACAAGAATCGAAGGTC
CCTTCGAGTTTGGTGCATTTAAATTGTCATGTAATGATAATTTATTTGATGTCATACAGG
ATATGCGTGAAACGCAGAAAAGACCTTTGGAGTATTTATATGATTGTCCTAATACCTTCG
ATAGAAGTAAGGATACATTATACAGAGTACAAGCAGAGATGAATAAAACGAGGGCGATGA
A----TAGCTGGAGAAC--GTCTTTCAGTGC-TTGGACATCAGAGGTTGAGAATATCATG
GCGCAGCCATGTCATCGGAGAATTATTTGGGTTTACGGCCCAAATGGAGGAGAAGGAAAG
ACAACGTATGCAAAACATCTAATGAAGACGAAGAATGCGTTTTATTCTCCAGGAGGAAAA
TCATTGGATATATGTAGACTGTATAATTATGAGGATATTGTTATATTTGATATCCCCAGA
TGCAAAGAGGATTATTTAAATTATGGTTTATTAGAGGAATTTAAGAATGGAATAATTCAA
AGCGGGAAATATGAACCCGTTTTGAAGATTGTAGAATATGTCGAAGTCATTGTAATGGCT
AACTTCCTTCCGAAGGAAGGAATCTTTTCTGAAGATCGAATAAAGTTGGTTTCTTGCTGA
ACACGCAATGACTTTACAG----CGCACGCTCCGAC-AAAAGCACACTATGACAAAAGTA
CGGGTATCTGATT--GGCTATC-CTAACGATCTAGGGCCGTAGGCC-------CGTGA--
GCAATGAAC--------GGC---GAGATCATATGTCCCG-AGTTAGTGCGCCACGT-AAG
CGCT-GGGGCTTATnnnnnTATTATTA-C-----------------------CCCCAGCG
-----------------CCG------GGAC-GGGACAT----------------------
------------------------------G-----------------------------
-------------------------GG--C-TT----TTTA---AATGGG--C-TTTGCG
AGT--TTGAACAGTTC-----------------AGTATCTTCGTTATTGGGCCAACCCGG
--CCCAATAATTAAGAGAAC--GT---GTTCAAATTCGT-GG------------TATGAC
CGAAGGTC-AAGGTAACCGGTCAA-CATTATTC-TGGCTTGCGCAGCAAGCAACA-CGAA
TTAATTTATTAAT-TCG-TAGGACACGTGGAC-GGACCGAAATACTCCTGCATC------
TCTATAAATACCCTA-AACCTGTGAAGG-ATAATT-G--C-TCTCTC-TCTTCTGTCAAG
-GTGGT--TGTGCTAAGGC----------GGAAGATCGC---C-AGCGGCGATC------
------------GTCGGAACGACCTG--CATCTAGAG--AGGCGG---------------
------------------CGAGG-AAACTACG-AAGCGTATAT-----CGGGTA-TTTAT
AGACTTA-TAGCGTAGCTAGAAGTATACACTGTACA-GATATTGTATTTTGTAAAT-TAC
G-AAGAAATTCGTAT-TTGATATTAATAAAACAACTGGGTTTGTTAATGTTTACATTAAC
TAGTATC-TTTTATGTA----AAAATTAAAAT--------ACAGTATACGGAACGTATAC
TAATC-AA--AAAATTAAA-T---GACAGGCGAA----G-CATGATTAACAGGTGTTT-A
GGTATAATTAAAACAATTATGGC-AAGTAATTATAATACGGAAAATGAATA-AGTATGA-
GGTGAAAGAGGAGATATTAGAATATTTAAAAACCCAATTATATT-AT-T-----------
-----TTGGA-----------------ACG---AA--ATACAACACG-------------
---CTATGA-AA--------------TACAAGACGCTATGACA-AATGTACGGGTATCTG
ATTA-GG------TAT-C-GGAACGTA-TAAGGGC-CGCAGGCCC-GTC-AA-G-ATGG-
------A-------------------------ATGAACGGT-------CCAGATTA----
--ATTCCTT-AACGACGAAGGAAGG-----------AATCTATCAG-GG---GACCA---
---------CACAAT------------ATACAGCTGTCAA--------------------
-------TGATTT---A-TTAAAT--AATATAATAACCAAAAGAC-C-TTTGTACCCCTG
C--T-----A-----ATGATGACG-T-ATA-GGGGTGT-CCCG-AG----GTAA---TTT
AAC---AT----ATATCTGAGAAGA--------GATATG---------------------
-----GG--CCGTTGGATGCCTCCATCGGACGATGG--AGGTTGAATGAA-CTTCTGCTG
ACGTA-GGCGCT-GG----------GGCT-nnnnnTATTACCCCCAGCGCTCGGGAC-GG
GACAT------GGGCTA--A----------TGGAT-TGT-GGAT---ATAGGG-CCCAAA
GGGCCCGTTTA-GATGGGTTTT-GGGCTTAT-GGGCTTTATCCAGAAGACCAAAAACAGG
CGG----------------GAAACCGTCCC-AAATTC-------AAACTTCGATTGCTTG
CCGTGCAAGCCATC-AGAAGT-CTATAAATACCAG-GGTCGCGATAGATGTTCA-----G
ACAACAA----ATGGCTAGGTATCCGAAGAAATCCATCAAGAAGAGGCGGGTTGGGCGCC
GGAAGTATGGCAGCAAGGCGGCAACCAGTCACGACTGCTCGTCTCTAGGA--TCAATATT
GGTTCCTGAAAACACCGTCAAGGTATTTCGGATTGAGCCTACTGATAAAACATTACCCAG
ATATTTTATCTGGAAAATGTTTATGCTTCTTGTGTGCAAGGTGAAGCCCGGAAGAATACT
TCACTGGGCTATGATTAAGAGTTCTTGGGAAATCAACCAGCCGACAACCTGTCTTGAAGC
ACCAGGTTTATTTATTAAACCTGAACATAGCCATCTGGTTAAACTGGTATGTAGTGGGGA
ACTTGAAGCAGGAGTCGCAACAGGGACATCAGATGTCGAATGTCTTCTGAGGAAGACAAC
CGTGTTGAGGAAGAATGTAACGGAGGTGGATTATTTATATTTGGCATTCTATTGTAGTTC
TGGAGTAAGTATAAACTACCAGAACAGAATTACATATCATGTTT---------------G
ATATGTTTATGTAAACATAAACTATTGTATGGAATGAAATCCAAATAACATACAACACGC
TATGAAATACAAGACGCTATGAC-AA------------ATGTA-CGGGTATCTG----AT
TAG-GTATCCTAACGATCCAG-GGCCGAAGG--C---CCGTGAGCAATATGCGTCGAAAT
AA-TGTTTAACAAACAAATATACATGATACGGATA---------GTTGAATCAATAAACA
ACGAGGTAT----------ACAATACAACAATCTGTTGTA-AAG-----AAAT-AAAAAA
T----AAGAAGAGAGAGTATATTTGTGTCGGATAAGCATGGCAAC------------CAC
CACTTTAGT-GGT-GGGCCAGATGTCCCGAGTTAGTGCGCCACGTAA-GCGCT-GGGGAC
TATnnnnnTATTACCCCCA-GCGCTCAGGACGGGACATCACGTGCGTC------------
-----------AACAAATGCACGTGACTGATATAAGGGACATAACGGGTTTAGA-TAACG
GTTTATTCGGATTAGAATATAACGTCACGTGTGAAAG-CGAA-AGGCACGTGACTAAGTC
AAATGTATTGAATAAACATTTGACGTCCGGTAGCTTCCG-AAGGAAGG-AAGGATTGCTT
CGC-GGCGAAGCAAACCATTTATATATTTGAGTAGG-CTTGCGG--CCTATAAATAGG-A
CGCAGCTA-----AATGGCATTAACAACAGAGCGGGTGAAACTATTCTTTGAATGGTTTC
TGTTCATTGGAGCAATATTTATTGCGATTACAATATTATATATATTGTTGGTTTTGCTCT
TTGAGGTACCCAGGTATATTAAGGAGCTCGTGAGGTATTTGGTAGAATACCTGACCAGAC
GACGTGTATGGATGCAGAGGACGCAGTTGACGGAGGCAACTGGAGATGTAGAGATCGGCA
GAGGTATTGTGGAAGACAGACGAGATCAACAACCGGCTGTCATACCACATGTATCTCAGG
TTATCCCTTC---TCAACCAACTAGAAGGGATGATCAAGGAAGACGAGGAAACGCTGGAC
CTATGTTCT-AATACACG-GTATATTAATATACGA-AATGTAAATGGGTATTG-------
--ATGT--------------AA-AT-GATGATACATAATATA------TGTATGAAAATG
---AAACATATT-GTAATATGTGAATTGT-------------------------------
---------AAACGA-------------------------------GAGTTGTATGT---
------------ATAAAACATACAACACGC---------------------TATGAAATA
CAAGACGCTAT------------------------------GACAAATGTACGGGTATCT
GATTAGG-TATCCTAACGA--------TCTAGGGCCG-AAGGCCCGT-GAGCAATAT---
GCGTCGAAAT-AATGTTT-----AACAAA-CAAATATACA-----TGATACGGATAGTTG
AATACATAAACAACTAGGTATAC-AATACAACAACCTGTTGT-AAAGAAAT--AAAAAAT
AAGAAGAGATA-GTATATTT---------GTGTTGG------------------------
----------ATAAGCCTTGCAACCACCACTTTA--------------------GTGGT-
GGGCCAGATGTCCCGAGTTAGTGCG-CCACGTAA-GCGCTGGGGCTTATnnnnnTATTAC
CCCCAGCGCTCAGGACGGGACATCACGTG-CAACTA-ACAGACGCACGTGAGAATGCAGT
A---GCTTGC----AGCGAAAGATAGACGTCAACATCAAAAAAGAAGAAGGAATATTCTT
TGCTTCGGCACGAAGCAAA--GGGTATAGATATTTGTTCGAGATGCGAAA-------ATG
GAG--------GCTATTTAAACCTG---------ATGGTTTTGTGATTTCCGAAAT----
CACTCGTCGGAAGAGAAATGGAGTTCTGGGAATCGTCTGCCATGCCCGACGATGTCAAGA
GAGAGATTAAGGAAATATATTGGGAAGATCGGAAGAAACTTCTGTTCTGTCAGAAGTTGA
AGAGCTATGTTAGAAGGATTCTTGTTTATGGAGATCAAGAGGATGCCCTTGCCGGAGTGA
AGGGTATGAAGACTTCTATCATTCGCTATAGCGAATACCTGAAGAAACCATGTGTGGTAA
TTTGTTGTGTTAGCAATAAATCAATTGTGTATAGGTTAAACAGCATGGTGTTCTTTTATC
ATGAATACCTTGAAGAACTAGGTGGTGACTACTCAGTATATCAAGATCTCTATTGTGATG
AGGTACTCTCTTCTTCATCGACAGAGGAAGAAGATGTAGGAG-TAATATA--------TA
GGAATGTTATCATGGCATCGACACAAGAGAAGTTCTCTTGGAGTGATTGTCAGAAGATAG
TTATATCAGACTACGATGTAACATTACTCTAATGTAATATCCATTATCAT-CAATAAAAT
-AATGGAATG--TTGATTATGTATT-TATCATAAATAC--AT-AATGGTATACGTATAGC
A---------TAAAATA-CA-TTAACC-----AACATACAACACACTAT-----------
-AAAATACAACACACTATAA----CAAAT---GTACGGGTATCTGATTGGGCTATATTAA
CCCCTTAAGGGCCGAAGGCCCGTTTAAATATGTGTT-GGACGCAGTCCA-AGCACAAAAA
AGTAAGCAGAACAACGGAATATTATGAGCTGGC-AACGTA------GGGTC-CATGTCCC
GAGTTAGTGCGCCACGTAAGC-GCTGGGGACTATnnnnnTATTACCCCCCGTGCTCGGGA
CGGGACATGACGTCAGCAATGGAGATAATGGGCCTAATAA-------AGCCCATTTA-TA
GAATT-GGG-CCGGGTTTT-GTCATCTTACAAAAGCCCGGTCCAGGATTAGAATAATGTC
ACGTGCC--GAA-TAAG-AGGTTGCTTCGCCTCGAAGAAACCTATTTTGAGGTAGCGTAT
TCAATACGCTACCGAATATCTATTAATATGTGAG-TCTCTGCCG--AAAAAAAA-CCAGA
-GCGAAAGC--GAAGCAGAAGCGATGGATTGGGCGGAATCACAATACAAGACCTGTACCC
ATGGATGCGATTGGAAGAAGATATCATCGGATTCAGCCGATAATCGACAATATGTGCCAT
GCGTCGATTCAGGAGCTGGAAGAAAGTCGCCTCGTAAGGTACTTCTTAGATCTATTGAAG
CTGTGTTTAATGG------AAGCTTCAGCGGAAATAACAGGAACGTTCGTGGATTTCTCT
ACGTATCGATCAGAGACGATGACGGAGAAATGCGTCCAGTGCTCATAGTACCATTCGGAG
GTTATGGATATCATAATGATTTCTATTATTTCGAAGGAAAGGGGAAAGTTGAATGTGATA
TATCATC-----AGATTATGTTGCGCCAGGAATAGATTGGAGCAGAGACATGGAAGTTAG
TATTAGTAACAGCAACAACTGTAATGAATTATGTGATCTGAAGTGTTATGTTGTTTGTTC
GTTAAGAATCAAGGAATAAAAGTTGTGCTGTAATGTTTATTAATA-AAACGTATATTTTG
GATAATTG---------TAAGTTGTATAAA---ACATACAACACACTAT-----------
-GAAATACAAGA-CGCTATGACAAATGTACGGGTATCTGAATGAGTTTTAGT------AT
CGATTAAG-----------------GGCCGCAGGCCCGTTGAA--AAATAATAATCGAAT
TATATACGTTTG------------ATA-----ATAATCAGAGATAGATGATT-AGAATAC
ATAAAGATAAACGAAGTA---------TATCCTGGTACAAATTA-AAAAATAAGTATTTA
AA-AA-TAAAAGGAATGTAAACTAATCTCTGATTG-----------GTTCAGCAGAAAGG
CCCACCAACTAAAAGGT-GGGGA---GAATGTCCCGA---------TGACGTAAGCACGG
GGGACTATnnnnn
>3in_IN_2006-2007_C2
TATTACCCCCAGCGCTCGGGACGGGACAT-TTGCATCTATAAATAGACCT--CCCCCCTC
TCC-ATTACAA-GATCATCATCGACGACAG-AATGGCGCGATATGTGGTATGCTGGATGT
TCACCATCAACAATCCCACAACACTACCAGTGATGAGGGATGAGATCAAATATATGGTAT
ATCAAGTGGAGAGGGGACAGGAGGGTACTCGTCATGTGCAAGGTTATGTCGAGATGAAGA
GACGAAGCTCTCTGAAGCAGATGAGAGGCTTCTTCCCAGGCGCACACCTTGAGAAACGAA
AGGGAAGCCAAGAAGAAGCGCGGTCATACTGTATGAAGGAAGATACAAGAATCGAAGGTC
CCTTCGAGTTTGGTGCATTTAAATTGTCATGTAATGATAATTTATTTGATGTCATACAGG
ATATGCGTGAAACGCACAAAAGGCCTTTGGAGTATTTATATGATTGTCCTAACACCTTCG
ATAGAAGTAGGGATACATTATACAGAGTACAAGCAGAGATGAATAAAACGAAGGCGATGA
A----TAGCTGGAGAAC--TTCTTTCAGTGC-TTGGACATCAGAGGTGGAGAATATCATG
GCGCAGCCATGTCATCGGAGAATAATTTGGGTCTATGGCCCAAATGGAGGAGAAGGAAAG
ACAACGTATGCAAAACATCTAATGAAGACGAGAAATGCGTTTTATTCTCCAGGAGGAAAA
TCATTGGATATATGTAGGCTGTATAATTACGAGGATATTGTTATATTAGATATCCCAAGA
TGCAAAGAGGATTATTTAAATTACGGGTTATTAGAGGAATTTAAGAATGGAATAATTCAA
AGCGGGAAATATGAACCCGTTTTGAAGATAGTAGAATATGTCGAAGTCATTGTAATGGCT
AACTTCCTTCCGAAGGAAGGAATCTTTTCTGAAGATGGAATAAAGTTGGTTTCTTGCTGA
ACAAGTAATGACTTTACAG----CGCACGCTCCGAC-AAAAGCATACTATGACAAAAGTA
CGGGTATCTGAAT-GGGTTATC-TTAACGATCTAGGGGCGTAGGCC-------CGTGA--
GCAATGGAC--------GGC---GAGATCCGATGTCCCC-AGTTAGTGCGCCACGT-AAG
CGCT-GGGGCTTATnnnnnTATTATTA-C-----------------------CCCCAGCG
----------------C-CG------GGAC-GGGACAT----------------------
------------------------------G-----------------------------
-------------------------GG--C-TT----TTTA---AATGGG--C-CTTGAG
AGT--TTGAACAGTTC-----------------AGTATCTTCGTTATTGGGCCAACCCGG
--CCCAATAATTAAGAGAAC--GT---GTTCAAATTCGT-GG------------TATGAC
CGAAGGTC-AAGGTAACCGGTCAA-CATTATTC-TGGCTTGCGCAGCAAGATACA-CGAA
TTAAATTATTAAT-TCG-TAGGACACGTGGAC-GGACCGAAATACTCCTGCATC------
TCTATAAATACCCTA-GTCCTGTGAAGG-ATAATT-G--C-TCTCTC-TCTTCAGTCAAG
-GTGGT--TGTGCTGTGGC----------GGAAGATCGC---T-GGCGGCGATC------
------------GTCGGAACGAACTG--CATCTAGAG--AGGCGG---------------
------------------TGAGG-AAGCTACG-AAGCGTATAT-----CGGGTA-TTTAT
AGACTTA-TAGCGAAGCTATAAGTACATACTGTACT-GATATTGTATTTTGTAAAT-TAC
G-AAGAAATTCGTTA-GTGATATTAATAAAACAACTGGGTATGTTAATGTTTACATTAAC
TAGTATC-TTATATGTA----CACATTAAAAT--------ACAGTATGCGGAACGCATAC
TAACG-AA--AGTAATAAA-T---GCGATGCAAA----G-CATGATTAGCAGTTGTTT-A
GGTATAATTATATTAATTATGAC-ATGTAATAAAAATACGGAAGAAGAATA-AGTATGA-
GGTGAAAGAGGAGATATTAGAATATTTGAAAACCCAATTATATT-AT-T-----------
-----TTGGA-----------------ACG---AA--ATACAACACG-------------
---CTGTGA-AA--------------TACAAGACGCTGTGACA-AATGTACGGGTATCTG
ATTG-TG------TAT-C-TTAACGCT-TAAAGGC-CGCATGCCC-GTC-AA-G--TTG-
------A-------------------------ATGAACGGG-------CCAGGATT----
--ATTCCTT-AGCGTCGAAGAAAGG-----------AATCTTATTG-GG---GACCA---
---------CATAAA------------AGACAGCTGTCAT--------------------
-------AGAATT---A-ATAAAT--AATATAATAACCAAAAGAC-C-TTTGTACCCTTC
C--T-----A-----ATGATGACG-T-ATA-GGGGTGT-CCCG-AT----GTAA---TTT
AAC---AT----AGCTCTGAAAAGA--------GATAGT---------------------
-----GG--CCGTTGGATTGCTCCATCGGACGAT-GG-AGGTTGGATGAA-TGTCTGATG
ACGTA-GGCGCT-GG----------GGCT-nnnnnTATTACCCCCAGCGCTCGGGAC-GG
GACAT------GGGCTA--A----------TGGAT-TTG-GGAT---ATAGGG-CCCCAA
GGGCCCGTTAA-GATGGGTTTT-GGGCTTAT-GGGCTTTATCCCGAAGACCAAAAACAGG
CGG----------------G-AACCGTCCC-AAATTC-------AAACTTCGATTGCTTG
CCCCGCAAGCCATCTAGAAGT-CTATAAATACCAG-GGTCGAGATGGATGTTCA-----G
ACAAGAA----ATGGCTAGGTATCCGAAGAAATCCATCAAGAAGAGGCGGGTTGGGCGCC
GGAAGTATGGCAGCAAGGCGGCAACGAGCCACGACTACTCGTCGTTAGGG--TCAATATT
GGTTCCTGAAAACACCGTCAAGGTATTTCGGATTGAGCCTACTGATAAAACATTACCCAG
ATATTTTATCTGGAAAATGTTTATGCTTCTTGTGTGCAAGGTGAAGCCCGGAAGAATACT
TCATTGGGCTATGATCAAGAGTTCTTGGGAAATCAACCAGCCGACAACCTGTCTGGAAGC
CCCAGGTTTATTTATTAAACCTGAACATAGCCATCTGGTTAAACTGGTATGTAGTGGGGA
ACTTGAAGCAGGAGTCGCAACAGGGACATCAGATGTTGAATGTCTTTTGAGGAAGACAAC
CGTGTTGAGGAAGAATGTAACAGAGGTGGATTATTTATATTTGGCATTCTATTGTAGTTC
TGGAGTAAGTATAAACTACCAGAACAGAATTACATATCATGTTT---------------G
ATATGTTTATGTAAACATAAACTATTGTATGGAATGAAATCCAAATAACATACAACACGC
TATGAAATACAAGACGCTATGAC-AA------------AAGTA-CGGGTATCTG----AT
TAG-GTATCCTAACGATCTAG-GGCCGAAGG--C---CCGTGAGCAATATGCGTCGAAAT
AA-TGTTTAACAAACAAATATACATGATACGGATA---------GTTGAATATATAAACA
ACGAGGTAT----------ACAATACAACAAACTGTTGTA-AAG-----AAAT-AAAAAA
T----AAGAAGAGAGAGTATATTTGTGTCGGATAAGCATGTCACC------------CAC
CACTTTAGT-GGT-GGGTCAGATGTCCCGAGTTAGTGCGCCACGTAA-GCGCT-GGGGCT
TATnnnnnTATTACCCCCA-GCGCTCAGGACGGGACATCACGTGCTTC------------
-----------AACAAATGCACGTGAGTGATATAAGGGACATAACGGGTTTAGA-TAACG
GTATCTTTGGTTCAGAATAAAACGTCACGTGTGAAAG-CGGATAGACACGTGACTAAGTC
AAATGTATTGAATAAACATTTGACGTCCGGTAGCTTCCG-AAGGAAGT-AAGGATTGCTT
CGT-GGCGAAGCAAACCATTTATATATTGGCCTAGG-CTTGCGG--CCTATAAATAGG-C
CCCTGCTA-----AATGGCATTAACAACAGAGCGGGTTAAACTATTCTTTGAATTGTTTT
TGTTCTTTGCAGCAATATTTATTGCGATTACAATATTATATATATTGTTGGTTTTGCTCC
TTGAGGTACCGAAGTATATTAAGCAGCTCGTGAGGTATTTGGTAGAATACCTGACCAGAA
GACGTGTATGGATGCAGAGAACGCAGTTATCGGAGGCAACTGGAGACGTAGAGTTCGGCA
GAGGTATTGTGGAAGACAGACGGGATCAACAACCGGCTGTCATACCACAGGCATCTCAGG
TTAACCCTTC---TCAACAAATTAGAAGGGATGATCAAGGAAGACGAGGAAACGTCGGAC
CTATGTTTT-AATACACG-GTATTGTAATATATGA-AATATAAATGGGTATTG-------
--ATGT--------------AT-AA-GGTCATACATACTATA------TGTATGATAATG
---AAACATATT-GTAATATGTGAATTGT-------------------------------
---------AAACGA-------------------------------GTGTTGAATGT---
------------ATATAACATACAACACAC---------------------TATGAAATA
CAAGACGCTAT------------------------------GACAAATGTACGGGTATCT
GATTAGG-TATCCTAACGA--------TCTAGGGCCG-AAGGCCCGT-GAGCAATAT---
GCGTCGAAAT-AATGTTT-----AACAAA-CAAATATACA-----TGATACGGATAGTTG
AATACATAAACAACTAGGTATAC-AATACAACAAACTGTTGT-AAAGAAAT--AAAAAAT
AAGACGAGAGA-GTATATTT---------GTGTCGG------------------------
----------ATAAGCTTGGCAACCACCACTTTA--------------------GTGGT-
GGGTCAGATGTCCCGAGTTAGTGCG-CCACGTAA-GCGCTGGGGCTTATnnnnnTATTAC
CCCCAGCGCTCGGGACGGGACATCACGTG-CAACTA-ACAGACGCACGTGAGAATGCAGT
A---GCTTGC----AGCGAAAGATAGACGTCAACATCAATAAAGAAGAAGGAATATTCTT
TGCTTCGGCACGAAGCAAA--GGGTATAGATATTTGTTCGAGATGCGAAA-------ATG
GAG--------GCTATTTAAACCTG---------ATGGCTTTGTGATTTCCGAAAT----
CACTCGTCGGAAGAGAAATGGAGTTCTGGGAATCGTCTGCTATGCCTGACGATGTCAAGA
GAGAGATTAAGGAAATATATTGGGAAGATCGGAAGAAACTTCTGTTCTGTCAGAAGTTGA
AGAGCTATGTCAGAAGGATTCTTGTTTATGGAGATCAAGAGGATGCCCTTGACGAAATGA
AGGGTATGAAGACTTCTATTATTCGCTATAGCGAATACTTGAAGAAACCATGTGTGGTAA
TTTGTTGTGTTAGCAATAAATCAATTGTGTATAGGTTAAACAGCATGGTGTTCTTTTATC
ATGAATACCTTGAAGAACTAGGTGGTGATTACTCAGTATATCAAGATCTCTATTGTGATG
CGGTTCTCTCTTCTTCATTGCCAGAGGCCGAAGCTGCAGGTG-TCATATA--------TC
GGAATGTTATCCTGGCATTGAGACAAGAGAAGTTTTCTTGGAGTGATTGTCAGAAGATAG
TTATATCAGACTATGATGTAACATTACTCTAATGTAATATCCATTATCAT-CAATAAAAT
-AATGGAATG--TTGATTATGTATT-TATCATAAATAC--AT-AATGGTATACGTATAGC
A---------TAAAATA-CA-TTAACC-----AACATACAACACACTAT-----------
-AAAATACAACACACTATAA----CAAAT---GTACGGGTATCTGATTGGTCTATATTAA
CCCCTTAAGGGCCGAAGGCCCGTTTAAATATGTGTT-GGACGAAGTCCA-AGCACAAAAA
AGTAAGCAGAACTACGGAATAATATGAGCTGGC-AACGTA------GGGTC-CATGTCCC
GAGTTAGTGCGCCACGTAAGC-GCTGGGGCTTATnnnnnTATTACCCCCCGTGCTCGGGA
CGGGACATGACGTCAGCAAGGATTATAATGGGCTTTTTAT------TAGCCCATTTA-TT
GAATT-GGG-CCGGGTTTT-GTCATTTTACAAAAGCCCGGTCCAGGATAAGTATAATGTC
ACGTGCC--GAA-TAAA-AGGTTGCTTCGCCTCGAAGAAACCTAATATGAGGTAGCGTAT
TCAATACGCTACCGAATATCTATTAATATGTGAG-TCTCTGCCG----AAACAA-TCAGA
-GCGAAAGC--AAAGCAGAAGCGATGGATTGGGCGGAATCACAACTCAAGACCTGTACTC
ATGGATGCGATTGGAAGAAGATATCATCGGATTCAGCCGATAATCGACAATATGTACCAT
GCGTCGATTCTGGAGCTGGAAGAAAGTCGCCTCGCAAGGTACTTCTTAGATCTATTGAAG
CTGTGTTTAACGGAAGCTTAAGCTTCAGCGGAAATAATAGGAATGTTCGTGGATTTCTCT
ACGTATCGATCAGAGACGATGACGGAGAGATGCGTCCAGTACTCATAGTACCATTCGGAG
GATATGGATATCATAATGATTTCTATTATTTCGAAGGAAAGGGGAAAGTTGAATGTGATA
TATCATC-----AGATTATGTTGCGCCAGGAATAGATTGGAGCAGAGACATGGAAGTTAG
TATTAGTAACAGCAACAACTGTAATGAATTATGTGATCTGAAGTGTTATGTTGTTTGTTC
TTTAAGAATCAAGGAATAAAAGTTGTGCTGTAATGTTTATTAATA-AAACGTATATTTGG
GA-AATTG---------ATAGTTGTATAAA---ACATACAACACACTAT-----------
-GAAATACAAGA-CGCTATGACAAATGTACGGGTATCTGAATGAGTTTTAGT------AT
CGCTTAAG-----------------GGCCGCAGGCCCGTTGAA--AAATAATAATCGAAT
TATAAACGTTAG------------ATA-----ATAATCAGAGATAGGTGATC-AGATAAC
ATAAACATAAACGAAGTA---------TATGGTGGTAC-AATAATTAAAATAAGTTATAA
AAAAA-AAAATATAATGTATACTAATCTCTGATTG-----------GTTCAGAAGAAAGG
CCCACCAACTAAAAGGT-GGGGA---GAATGTCCCGA---------TGACGTAAGCACGG
GGGACTATnnnnn
>40to_TO_2010_C1
TATTACCCCCAGCGCTCGGGACGGGACAT-TTGCATCTATAAATAGACT---CCCCCCTC
TCC-ACTTCAA-GATCATCATCGACGACAG-AATGGCGCGATATGTGGTATGCTGGATGT
TTACCATCAACAATCCCACAACACTACCAGTGATGAGGGATGAGATCAAATACATGGTAT
ATCAAGTGGAGAGGGGACAGGAGGGTACTCGTCATGTGCAAGGATACGTGGAGATGAAGA
GACGAAGTTCTCTGAAGCAGATGAGAGTCTTCTTCCCAGGCGCACACCTTGAGAAACGAA
AGGGGAGCCAAGAAGAAGCGCGGTCATACTGTATGAAGGAAGATACAAGAATCGAAGGTC
CCTTCGAGTTTGGTGCATTTAAATTGTCATGTAATGATAATTTATTTGATGTCATACAGG
ATATGCGTGAAACGCACAAAAGACCTTTGGAGTATTTATATGATTGTCCTAATACCTTCG
ATAGAAGTAAGGATACATTATACAGAGTACAAGCAGAGATGAATAAAACGAGGGCGATGA
A----TAGCTGGAGAAC--GTCTTTCAGTGC-TTGGACATCAGAGGTTGAGAATATCATG
GCGCAGCCATGTCATCGGAGAATTATTTGGGTTTACGGCCCAAATGGAGGAGAAGGAAAG
ACAACGTATGCAAAACATCTAATGAAGACGAAGAATGCGTTTTATTCTCCAGGAGGAAAA
TCATTGGATATATGTAGACTGTATAATTATGAGGATATTGTTATATTTGATATCCCCAGA
TGCAAAGAGGATTATTTAAATTATGGTTTATTAGAGGAATTTAAGAATGGAATAATTCAA
AGCGGGAAATATGAACCCGTTTTGAAGATTGTAGAATATGTCGAAGTCATTGTAATGGCT
AACTTCCTTCCGAAGGAAGGAATCTTTTCTGAAGATCGAATAAAGTTGGTTTCTTGCTGA
ACACGCAATGACTTTACAG----CGCACGCTCCGAC-AAAAGCACACTATGACAAAAGTA
CGGGTATCTGATT--GGCTATC-CTAACGATCTAGGGCCGTAGGCC-------CGTGA--
GCAATGAAC--------GGC---GAGATCATATGTCCCG-AGTTAGTGCGCCACGT-AAG
CGCT-GGGGCTTATnnnnnTATTATTA-C-----------------------CCCCAGCG
----------------C-CG------GGAC-GGGACAT----------------------
------------------------------G-----------------------------
-------------------------GG--C-TT----TTTA---AATGGG--C-TTTGCG
AGT--TTGAACAGTTC-----------------AGTATCTTCGTTATTGGGCCAACCCGG
--CCCAATAATTAAGAGAAC--GT---GTTCAAATTCGT-GG------------TATGAC
CGAAGGTC-AAGGTAACCGGTCAA-CATTATTC-TGGCTTGCGCAGCAAGCAACA-CGAA
TTAAAATTTTAAT-TCG-TAGGACACGTGGAC-GGACCGAAATACTCCTGCATC------
TCTATAAATACCCTA-AACCTGTGAAGG-ATAATT-G--C-TCTCTC-TCTTCTGTCAAG
-GTGGT--GGTGCTAAGGC----------GGAAGATCGC---C-AGCGGCGATC------
------------GTCGGAACGACCTG--CATCTAGAG--AGGCGG---------------
------------------CGAGG-AAACTACG-AAGCGTATAT-----CGGGTA-TTTAT
AGACTTA-TAGCGTAGCTAGAAGTATACACTGTACA-GATATTGTATTTTGTAAAT-TAC
G-AAGAAATTCGTAT-TTGATATTAATAAAACAACTGGGTTTGTTAATGTTTACATTAAC
TAGTATC-TTTTATGTA----CAAATTAAAAT--------ACAGTATACGGAACGTATAC
TAATC-AA--AATATTAAA-T---GACAGGCGAA----G-CATGATTAACAGGTGTTT-A
GGTATAATTAAAATAATTATGTC-AAGTAATTATAATACGGAAAATGAATA-AGTATGA-
GGTGAAAGAGGAGATATTAGAATATTTAAAAACCCAATTATATT-AT-T-----------
-----TTGGA-----------------ACG---AA--ATACAACACG-------------
---CTATGA-AA--------------TACAAGACACTATGACA-AATGTACGGGTATCTG
ATTG-GT------TAT-C-TTAACGTA-TAAGGGC-CGCAGGCCC-GTC-AA-G-ATGG-
------A-------------------------ATGAACGGT-------CCAGATTA----
--ATTCCTT-AACGACGAAGGAAGG-----------AATCTATGAG-GG---GACCA---
---------CACAAT------------ATACAGCTGTCAA--------------------
-------TGATTT---A-TTAAAC--AATATAATAACCAAAAGAC-C-TTCGTACCCCTG
C--T-----A-----ATGATGACG-T-ATA-GGGGTGT-CCCG-AG----GTAA---TTT
AAC---AT----ATGTCTGAGAAGA--------GATATG---------------------
-----GG--CCGTTGGATGCCTCCATCGGACGAT-GG-AGGTTGAATGAA-CTTCTGCTG
ACGTA-GGCGCT-GG----------GGCT-nnnnnTATTACCCCCAGCGCTCGGGAC-GG
GACAT------GGGCTA--A----------TGGAT-TGT-GGAT---ATAGGG-CCCAAA
GGGCCCGTTTA-GATGGGTTTT-GGGCTTAT-GGGCTTTATCCAGAAGACCAAAAACAGG
CGG----------------GAAACCGTCCC-AAATTC-------AAACTTCGATTGCTTG
CCCCGCAAGCCATC-AGAAGT-CTATAAATACCAG-GGTCGAGATAGATGTTCA-----G
AGAACAA----ATGGCTAGGTATCCGAAGAAATCCATCAAGAAGAGGCGGGTTGGGCGCC
GGAAGTATGGCAGCAAGGCGGCAACCAGTCACGACTACTCGTCGCTAGGG--TCAATATT
GGTTCCTGAAAATACCGTCAAGGTATTTCGGATTGAGCCTACTGATAAAACATTACCCAG
ATATTTTATCTGGAAAATGTTTATGCTTCTTGTGTGCAAGGTGAAGCCCGGAAGAATACT
TCATTGGGCTATGATTAAGAGTTCTTGGGAAATCAACCAGCCGACAACCTGTCTTGAAGC
ACCAGGTTTATTTATTAAACCTGAACATAGCCATCTGGTTAAACTGGTATGTAGTGGGGA
ACTTGAAGCAGGAGTCGCAACAGGGACATCAGATGTCGAATGTCTTCTGAGGAAGACAAC
CGTGTTGAGGAAGAATGTAACGGAGGTGGATTATTTATATTTGGCATTCTATTGTAGTTC
TGGAGTAAGTATAAACTACCAGAACAGAATTACATATCATGTTT---------------G
ATATGTTTATGTAAACATAAACTATTGTATGGAATGAAATCCAAATAACATACAACACGC
TATGAAATACAAGACGCTATGAC-AA------------ATGTA-CGGGTATCTG----AT
TAG-GTATCCTAACGATCTAG-GGCCGAAGG--C---CCGTGAGCAATATGCGTCGAATT
AA-TGTTTAACAAACAAATATACATGATACGGATA---------GTTGAATACATAAACA
ACGAGGTAT----------ACAATACAACAATCTGTTGTA-AAG-----AAATAAAAAAA
T----AAGAAGAGAGAGTATATTTGTGTCGGATAAGCATGGCAAC------------CAC
CACTTTAGT-GGT-GGGCCAGATGTCCCGAGTTAGTGCGCCACGTAA-GCGCT-GGGGAC
TATnnnnnTATTACCCCCA-GCGCTCAGGACGGGACATCACGTGCGTC------------
-----------AACAAATGCACGTGACTGATATAAGGGACATAACGGGTTTAGA-TAACG
GTTTATTCGGATTAGAATATAACGTCACGTGTGAAAG-CGAA-AGGCACGTGACGAAGAC
AAATGGATTGAATAAACATTTGACGTCCGGTAGCTTCCG-AAGGAAGT-AAGGATTGCTT
CGC-GGCGAAGCAAACCATTTATATATTTGCGTAGG-CTTGCGG--CCTATAAATAGG-A
CGCAGCTA-----AATGGCATTAACAACAGAGCGGGTTAAACTATTCTTTGAATGGTTTC
TGTTCTTTGGAGCAATATTTATTGCGATTACAATATTATATATATTGTTGGTTTTGCTCT
TTGAGGTACCCAGGTATATTAAGGAGCTCGTGAGGTATTTGGTAGAATACCTGACCAGAC
GACGTGTATGGATGCAGAGGACGCAGTTGACGGAGGCAACTGGAGATGTAGAGATCGGCA
GAGGTATTGTGGAAGACAGACGAGATCAACAACCGGCTGTCATACCACATGTATCGCAGG
TTATCCCTTC---TCAACCAAATAGAAGGGATGATCAAGGAAGACGAGGAAACGCTGGAC
CTATGTTCT-AATACACG-GTATATTAATATACGA-AATATAAATGGGTATTG-------
--ATGT--------------AA-AT-GATGATACATAATATA------TGTATGATAATG
---AAACATATT-GTAATATGTGAATTGT-------------------------------
---------AAACGA-------------------------------GAGTTGTATGT---
------------ATAAAACATACAACACGC---------------------TATGAAATA
CAAGACGCTAT------------------------------GACAAATGTACGGGTATCT
GATTAGG-TATCCTAACGA--------TCTAGGGCCG-AAGGCCCGT-GAGCAATAT---
GCGTCGAAAT-AATGTTT-----AATAAA-CAAATATACA-----TGATACGGATAGTTG
AATACATAAACAACGAGGTATAC-AATACAACAATCTGTTGT-AAAGAAAT--AAAAAAT
AAGAAGAGAGA-GTATATTT---------GTGTTGG------------------------
----------ATAAGCCTTGCAACCACCACTTTA--------------------GTGGT-
GGGCCAGATGTCCCGAGTTAGTGCG-CCACGTAA-GCGCTGGGGCTTATnnnnnTATTAC
CCCCAGCGCTCAGGACGGGACATCACGTG-CAACTA-ACAGACGCACGTGAGAATGCAGT
A---GCTTGC----AGCGAAAGATAGACGTCAACATCAATAAAGAAGAAGGAATATTCTT
TGCTTCGGCACGAAGCAAA--GGGTATAGATATTTGTTCGAGATGCGAAA-------ATG
GAG--------GCTATTTAAACCTG---------ATGGTTTTGTGATTTCCGAAAT----
CACTCGTCGGAGGAGAAATGGAGTTCTGGGAATCGTCTGCCATGCCTGACGATGTCAAGA
GAGAGATTAAGGAAATATATTGGGAAGATCGGAAGAAACTTCTGTTCTGTCAGAAGTTGA
AGAGCTATGTCAGAAGGATTCTTGTTTATGGAGATCAAGAGGATGCCCTTGCCGGAGTGA
AGGGTATGAAGACTTCTATTATTCGCTATAGCGAATATTTGAAGAAACCATGTGTGGTAA
TTTGTTGTGTTAGCAATAAATCAATTGTGTATAGGTTAAACAGCATGGTGTTCTTTTATC
ATGAATACCTTGAAGAACTAGGTGGTGATTACTCAGTATATCAAGATCTCTATTGTGATG
AGGTACTCTCTTCTTCATCGACAGAGGAAGAAGATGTAGGAG-TAATATA--------TA
GGAATGTTATCATGGCATCGACACAAGAGAAGTTCTCTTGGAGTGATTGTCAGAAGATAG
TTATATCAGACTATGATGTAACATTACTCTAATGTAATATCCATTATCAT-CAATAAAAT
-AATGGAATG--TTGATTATGTATT-TATCATAAATAC--AT-AATGGTATACGTATAGC
A---------TAAAATA-CA-TTAACC-----AACATACAACACACTAT-----------
-AAAATACAACACACTATAA----CAAAT---GTACGGGTATCTGATTGGGCTATATTAA
CCCCTTAAGGGCCGAAGGCCCGTTTAAATATGTGTT-GGACGTAGTCCA-AGCACAAAAA
AGTAAGCAGAACAACGGAATAATATGAGCTGGC-AACGTA------GGGTC-CATGTCCC
GAGTTAGTGCGCCACGTAAGC-GCTGGGGACTATnnnnnTATTACCCCCCGTGCTTGGGA
CGGGACATGACGTCAGCAATGGAGATAATGGGCCTAATAA-------AGCCCATTTA-TA
GAATT-GGG-CCGGGTTTT-GTCATCTTACAAAAGCCCGGTCCAGGATTAGAATAATGTC
ACGTGCC--GAA-TAAG-AGGTTGCTTCGCCTCGAAGAAACCTATTTTGAGGTAGCGTAT
TCAATACGCTACCGAATATCTATTAATATGTGAG-TCTCTGCCG--AAAAAAAA-CCAGA
-GCGAACGC--GAAGCAGAAGCGATGGATTGGGCGGAATCACAATTCAAGACCTGTACCC
ATGGATGCGATTGGAAGAAGATATCATCGGATTCAGCCGATAATCGACAATATGTGCCAT
GCGTCGATTCAGGAGCTGGAAGAAAGTCGCCTCGTAAGGTACTTCTTAGATCTATTGAAG
CTGTGTTTAATGG------AAGCTTCAGCGGAAATAACAGGAACGTTCGTGGATTTCTCT
ACGTATCGATCAGAGATGATGACGGAGAAATGCGTCCAGTGCTCATAGTACCATTCGGAG
GTTATGGATATCATAATGATTTCTATTATTTCGAAGGAAAGGGGAAAGTTGAATGTGATA
TATCATC-----AGATTATGTTGCGCCAGGAATAGATTGGAGCAGAGACATGGAAGTTAG
TATTAGTAACAGCAACAACTGTAATGAATTATGTGATCTGAAGTGTTATGTTGTTTGTTC
GTTAAGAATCAAGGAATAAAAGTTGTGCTGTAATGTTTATTAATA-AAACGTATATTTTG
GATAATTG---------TAAGTTGTATAAA---ACATACAACACACTAT-----------
-GAAATACAAGA-CGCTATGACAAATGTACGGGTATCTGAATGAGTTTTAGT------AT
CGATTAAG-----------------GGCCGCAGGCCCGTTGAA--AAATAATAATCGAAT
TATATACGTTTG------------ATA-----ATAATCAGAGATAGATGATT-AGAATAC
ATAAAGATAAACGAAGTA---------TATCCTGGTACAAATTA-AAAAATAAGTATTTA
AA-AA-TAAAAGGAATGTAAACTAATCTCTGATTG-----------GTTCAGCAGAAAGG
CCCACCAACTAAAAGGT-GGGGA---GAATGTCCCGA---------TGACGTAAGCACGG
GGGACTATnnnnn
>41to_TO_2010_C1
TATTACCCCCAGCGCTCGGGACGGGACAT-TTGCATCTATAAATAGACT---CCCCCCTC
TCC-ACTTCAA-GATCATCATCGACGACAG-AATGGCGCGATATGTGGTATGCTGGATGT
TTACCATCAACAATCCCACAACACTACCAGTGATGAGGGATGAGATCAAATACATGGTAT
ATCAAGTGGAGAGGGGACAGGAGGGTACTCGTCATGTGCAAGGATACGTGGAGATGAAGA
GACGAAGTTCTCTGAAGCAGATGAGAGTCTTCTTCCCAGGCGCACACCTTGAGAAACGAA
AGGGGAGCCAAGAAGAAGCGCGGTCATACTGTATGAAGGAAGATACAAGGATCGAAGGTC
CCTTCGAGTTTGGTTCATTTAAATTGTCATGTAATGATAATTTATTTGATGTCATACAGG
ATATGCGTGAAACGCACAAAAGACCTTTGGAGTATTTATATGATTGTCCTAATACCTTCG
ATAGAAGTAAGGATACATTATACAGAGTACAAGCAGAGATGAATAAAACGAGGGCGATGA
A----TAGCTGGAGAAC--GTCTTTCAGTGC-TTGGACATCAGAGGTTGAGAATATCATG
GCGCAGCCATGTCATCGGAGAATTATTTGGGTTTACGGCCCAAATGGAGGAGAAGGAAAG
ACAACGTATGCAAAACATCTAATGAAGACGAAGAATGCGTTTTATTCTCCAGGAGGAAAA
TCATTGGATATATGTAGACTGTATAATTATGAGGATATTGTTATATTTGATATCCCTAGA
TGCAAAGAGGATTATTTAAATTATGGTTTATTAGAGGAATTTAAGAATGGAATAATTCAA
AGCGGGAAATATGAACCCGTTTTGAAGATTGTAGAATATGTCGAAGTCATTGTAATGGCT
AACTTCCTTCCGAAGGAAGGAATCTTTTCTGAAGATCGAATAAAGTTGGTTTCTTGCTGA
ACACGCAATGACTTTACAG----CGCACGCTCCGAC-AAAAGCACACTATGACAAAAGTA
CGGGTATCTGATT--GGCTATC-CTAACGATCTAGGGCCGTA-GCC-------CGTGA--
GCAATGAAC--------GGC---GAGATCATATGTCCCG-AGTTAGTGCGCCACGT-AAG
CGCT-GGGGCTTATnnnnnTATTATTA-C-----------------------CCCCAGCG
----------------CTCA------GGAC-GGGACAT----------------------
------------------------------G-----------------------------
-------------------------GG--C-TT----TTTA---AATGGG--C-TTTGCG
AGT--TTGAACAGTTC-----------------AGTATCTTCGTTATTGGGCCAACCCGG
--CCCAATAATTAAGAGAAC--GT---GTTCAAATTCGT-GG------------TATGAC
CGAAGGTC-AAGGTAACCGGTCAA-CATTATTC-TGGCTTGCGCAGCAAGATACA-CGAA
TTAATTTATTAAT-TCG-TAGGACACGTGGAC-GGACCGAAATACTCCTGCATC------
TCTATAAATACCCAA-AACCTGTCAAGG-ATAATT-G--C-TCTCTC-TCTTCTGTCAAG
-GTGGT--TGTGCTAAGGC----------GGAAGATCGC---C-AGCGGCGATC------
------------GTCGGAACGACCTG--CATCTAGAG--AGGCGG---------------
------------------CGAGG-AAACTACG-AAGCGTATAT-----CGGGTA-TTTAT
AGACTTA-TAGCGTAGCTAGAAGTAGACACTGTATA-GATATTGTATTTTGTAAAT-TAC
G-AAGAAATTCGTAT-TTGATATTAATAAAACAACTGGGTTTGTTAATGTTTACATTAAC
TAGTATC-TTTTATGTA----CAAATTAAAAT--------ACAGTATACGGAACGTATAC
TAATG-AA--AAAAATAAA-T---GACAGGCGAA----G-CATGATTTACAGGTGTTT-A
GGTATAATTAAGATAATTATGTC-AAGCAATTATAATACGGAAAATGAATA-AGTATGA-
GGTGAAAGAGGAGATATTAGAATATTTAAAAACCCAATTATATT-AT-T-----------
-----TTGGA-----------------ACG---AA--ATACAACACG-------------
---CTATGA-AA--------------TACAAGACGCTATGACA-AATGTACGGGTATCTG
ATTG-TG------TAT-C-TTAACGTA-TAAGGGC-CGCAGGCCC-GTC-AA-G-ATGG-
------A-------------------------ATGAACGGT-------CCAGATCA----
--ATTCCTT-AACGACGAAGGAAGG-----------AATCTATCAG-GG---GACCA---
---------CACAAT------------ATACAGCTGTCAA--------------------
-------TGATTT---A-ATAAAT--AATATAATAACCAAAAGAC-C-TTTGTACCCCTG
A--T-----A-----ATGATGACG-T-ATA-GGGGTGT-CCCG-AG----GTAA---TTT
AAC---AT----AGCTCTGAAAAGA--------GATATG---------------------
-----AG--TCGTTGGATGCCTCCATCGGACGAT-GG-AGGTTGAATGAA-CTTCTGCTG
ACGTA-AGCGCT-GG----------GGCT-nnnnnTATTACCCCCAGCGCTCGGGAC-GG
GACAT------GGGCTA--A----------TGGAT-TGT-GGAT---ATAGGG-CCCAAA
GGGCCCGTTTA-GATGGGTTTT-GGGCTTAT-GGGCTTTATCCAGAAGACCAAAAACAGG
CGG----------------GAAACCGTCCC-AAATTC-------AAACTTCGATTGCTTG
CCGTGCAAGCCATC-AGAAGT-CTATAAATACCAG-GGTCGAGATAGATGTTCA-----G
ACAACAA----ATGGCTAGGTATCCGAAGAAATCCATCAAGAAGAGGCGGGTTGGGCGCC
GGAAGTATGGCAGCAAGGCGGCAACCAGTCACGACTGCTCGTCTTTAGGG--TCAATATT
GGTTCCTGAAAACACCGTCAAGGTATTTCGGATTGAGCCTACTGATAAAACATTACCCAG
ATATTTTATCTGGAAAATGTTTATGCTTCTTGTGTGCAAGGTGAAGCCCGGAAGAATACT
TCACTGGGCTATGATTAAGAGTTCTTGGGAAATCAACCAGCCGACAACCTGTCTTGAAGC
ACCAGGTTTATTTATTAAACCTGAACATAGCCATCTGGTTAAACTGGTATGTAGTGGGGA
ACTTGAAGCAGGAGTCGCAACAGGGACATCAGATGTTGAATGTCTTCTGAGGAAGACAAC
CGTGTTGAGGAAGAATGTAACTGAGGTGGATTATTTATATTTGGCATTCTATTGTAGTTC
TGGAGTAAGTATAAACTACCAGAACAGAATTACATATCATGTTT---------------G
ATATGTTTATGTAAACATAAACTATTGTATGGAATGAAATCCAAATAACATACAACACGC
TATGAAATACAAGACGCTATGAC-AA------------ATGTA-CGGGTATCTG----AT
TAG-GTATCCTAACGATCTAG-GGCCGAAGG--C---CCGTGAGCAATATGCGTCGAAAT
AA-TGTTTAACAAACAAATATACATGATACGGATA---------GTTGAATACATAAACA
ACGAGGTAT----------ACAATACAACAATCTGTTGTA-AAG-----AAAT-AAAAAA
T----AAGAAGAGAGAGTATATTTGTGTCGGATAAGCATGGCAAC------------CAC
CACTTTAGT-GGT-GGGCCAGATGTCCCGAGTTAGTGCGCCACGTAA-GCGCT-GGGGCT
TATnnnnnTATTACCCCCA-GCGCTCAGGACGGGACATCACGTGCGTC------------
-----------AACAAATGCACGTGACTGATATAAGGGACATAACGGGTTTAGA-TAACG
GTTTATTCGGATTAGAATATAACGTCACGTGTGAAAG-CGAA-AAGCACGTGACGAAGAC
AAATGGATTGAATAAACATTTGACGTCCGGTAGCTTCCG-AAGGAAGT-AAGGATTGCTT
CGT-GGCGAAGCAAACCATTTATATATTTGCGTAGG-CTTGCGG--CCTATAAATAGG-A
CGCAGCTA-----AATGGCATTAACAACAGAGCGGGTTAAACTATTCTTTGAATGGTTTC
TGTTTTTTGCAGCAATATTTATTGCGATTACAATATTATATATATTGTTGGTTTTGCTCT
TTGAGGTACCCAGGTATATTAAGGAGCTCGTGAGGTATTTGGTAGAATACCTGACCAGAC
GACGTGTATGGATGCAGAGGACGCAGTTGACGGAGGCAACTGGAGATGTAGAGATCGGCA
GAGGTATTGTGGAAGACAGACGAGATCAAGAACCGGCTGTCAGACCACATGTATCTCAGG
TTATCCCTTC---TCAAGCAAATAGAAGGGATGATCAAGGAAGACGAGGAAACGCTGGAC
CTATGTTCT-AATACACG-GTATATTAATATACGA-AATATAAATGGGTATTG-------
--ATGT--------------AA-AT-GATGATACATAATATA------TGTATGATAATG
---AAACATATT-GTAATATGTGAATTGT-------------------------------
---------AAACGA-------------------------------GAGTTGTATGT---
------------ATAAAACATACAACACGC---------------------TATGAAATA
CAAGACGCTAT------------------------------GACAAATGTACGGGTATCT
GATTAGG-TATCCTAACGA--------TCTAGGGCCG-AAGGCCCGT-GAGCAATAT---
GCGTCGAAAT-AATGTTT-----AACAAA-CAAATATACA-----TGATACGGATAGTTG
AATACATAAACAACGAGGTATAC-AATACAACAATCTGTTGT-AAAGAAAT--AAAAAAT
AAGAAGAGAGA-GTATATTT---------GTGTCGG------------------------
----------ATAAGCATGGCAACCACCACTTTA--------------------GTGGT-
GGGCCAGATGTCCCGAGTTAGTGCG-CCACGTAA-GCGCTGGGGCTAATnnnnnTATTAC
CCCCAGCGCTCAGGACGGGACATCACGTG-CAACTA-ACAGACGCACGTGAGAATGTAGT
A---GCTTGC----AGCGAAAGATAGACGTCAACATCAATAAAGAAGAAGGAATATTCTT
TGCTTCGGAACGAAGCAAA--GGGTATAGATATTTGTTCGAGATGCGAAA-------ATG
GAG--------GCTATTTAAACCTG---------ATGGTTTTGTGATTTCCGAAAT----
CACTCGTCGGAAGAGAAATGGAGTTCTGGGAATCGTCTGCCATGCCTGACGATGTGAAGA
GAGAGATTAAGGAAATATATTGGGAAGATCGGAAGAAACTTCTGTTCTGTCAGAAGTTGA
AGAGCTATGTCAGAAGGATTCTTGTTTATGGAGATCAAGAGGATGCCCTTGCCGGAGTGA
AGGATTTGAAGACTTCTATTATTCGCTATAGCGAATACTTGAAGAAACCATGTGTGGTAA
TTTGTTGTGTTAGCAATAAATCAATTGTGTATAGGTTAAACAGCATGGTGTTCTTTTATC
ATGAATACCTTGAAGAACTAGGTGGTGATTATTCAGTATATCAAGATCTCTATTGTGATG
AGGTACTCTCTTCTTCATCGACAGAGGAAGAAGATGTAGGAG-TAATATA--------TA
GGAATGTTATCATGGCATCGACACAAGAGAAGTTCTCTTGGAGTGATTGTCAGAAGATAG
TTATATCAGACTATGATGTAACATTACTCTAATGTAATATCCATTATCAT-CAATAAAAT
-AATGGAATG--TTGATTATGTATT-TATCATAAATAC--AT-AATGGTATACGTATAGC
A---------TAAAATA-CA-TTAACC-----AACATACAACACACTAT-----------
-AAAATACAACACACTATAA----CAAAT---GTACGGGTATCTGATTGGGCTATATTAA
CCCTTTAAGGGCCGAAGGCCCGTTTAAATATGTGTT-GGACGAAGTCCA-AGCACAAAAA
AGTAAGCAGAACAACGGAATAATATGAGCTGGC-AACGTA------GGGTC-CATGTCCC
GAGTTAATGCGCCACGTAAGC-GCTGGGGCTTATnnnnnTATTACCCCCCGTGCTTGGGA
CGGGACATGACGTCAGCAATGTAGATAATGGGCCTAATAA-------AGCCCATTAA-TA
GAATT-GGG-CCGGGTTTT-GTCATCTTACAAAAGCCCGGTCCAGGATTAGAATAATGTC
ACGTGCC--GAA-TAAG-AGGTTGCTTCGCCTCGAAGAAACCTATTTTGAGGTAGCGTAT
TCAATACGCTACCGAATATCTATTAATATGTGAG-TCTCTGCCG----AAAAAA-ACAGA
-GCGAAAGC--GAAGCAGAAGCGATGGATTGGGCGGAATCACAATTCAAGACCTGTACCC
ATGGATGCGATTGGAAGAAGATATCATCGGATTCAGCCGATAATCGACAATATGTGCCAT
GCGTCGATTCAGGAGCTGGAAGAAAGTCGCCTCGTAAGGTACTTCTTAGATCTATTGAAG
CTGTGTTTAATGG------AAGCTTCAGCGGAAATAACAGGAACGTTCGTGGATTTCTCT
ACGTATCGATCAGAGACGATGACGGAGAAATGCGTCCAGTGCTCATAGTACCATTCGGAG
GTTATGGATATCATAATGATTTCTATTATTTCGAAGGAAAGGGGAAAGTTGAATGTGATA
TATCATC-----AGATTATGTTGCGCCAGGAATAGATTGGAGCAGAGACATGGAAGTTAG
TATTAGTAACAGCAACAACTGTAATGAATTATGTGATCTGAAGTGTTATGTTGTTTGTTC
GTTAAGAATCAAGGAATAAAAGTTGTGCTGTAATGTTAATTAATA-AAACGTATATTTGG
GA-AATTG---------ATAGTTGTATAAA---ACATACAACACACTAT-----------
-GAAATACAAGA-CGCTATGACAAATGTACGGGTATCTGAATGAGTTTTAGT------AT
CGCTTAAG-----------------GGCCGCAGGCCCGTTGAA--AAATAATAATCGAAT
TATAAACGTTAG------------ATA-----ATAATCAGAGATAGGTGATC-AGATAAT
ATAAACATAAACGAAGTA---------TATGCCGGTAC-AATAA-TAAAATAAGTATTTA
AAAAT--AAAAGGAATGTAAACTAATCTCTGATTG-----------GTTCATCAGAAAGG
CCCACCTACTAAAAGGT-GGGGA---GAATGTCCCGA---------TGACGTAAGCACGG
GGGACTATnnnnn
>42to_TO_2010_C1
TATTACCCCCAGCGCTCGGGACGGGACAT-TTGCATCTATAAATAGACCT--CCCCCCTC
TCC-ACTTCAA-GATCATCATCGACGACAG-AATGGCGCGATATGTGGTATGCTGGATGT
TTACCATCAACAATCCCACAACACTACCAGTGATGAGGGATGAGATCAAATACATGGTAT
ATCAAGTGGAGAGGGGACAGGAGGGTACTCGTCATGTGCAAGGATACGTGGAGATGAAGA
GACGAAGTTCTCTGAAGCAGATGAGAGTCTTCTTCCCAGGCGCACACCTTGAGAAACGAA
AGGGGAGCCAAGAAGAAGCGCGGTCATACTGTATGAAGGAAGATACAAGAATCGAAGGTC
CCTTCGAGTTTGGTTCATTTAAATTGTCATGTAATGATAATTTATTTGATGTCATACAGG
ATATGCGTGAAACGCACAAAAGACCTTTGGAGTATTTATATGATTGTCCTAATACCTTCG
ATAGAAGTAAGGACACATTATACAGAGTACAAGCAGAGTTGAATAAAACGAGGGCGATGA
A----TAGCTGGAGAAC--GTCTTTCAGTGC-TTGGACATCAGAGGTTGAGAATATCATG
GCGCAGCCATGTCTTCGGAGAATTATTTGGGTTTACGGCCCAAATGGAGGAGAAGGAAAG
ACAACGTATGCAAAACATCTAATGAAGACGAAGAATGCGTTTTATTCTCCAGGAGGAAAA
TCATTGGATATATGTAGACTGTATAATTATGAGGATATTGTTATATTTGATATCCCTAGA
TGCAAAGAGGATTATTTAAATTATGGTTTATTAGAGGAATTTAAGAATGGAATAATTCAA
AGCGGGAAATATGAACCCGTTTTGAAAATTGTAGAATATGTCGAAGTCATTGTAATGGCT
AACTTCCTTCCGAAGGAAGGAATCTTTTCTGAAGATCGAATAAAGTTGGTTTCTTGCTGA
ACACGCAATGACTTTACAG----CGCACGCTCCGAC-AAAAGCACACTATGACAAAAGTA
CGGGTATCTGATT-GGGTTATC-CTAACGATCTAGGGCCGTAGGCC-------CGTGA--
GCAATGAAC--------GGC---GAGATCAGATGTCCCG-AGTTAGTGCGCCACGT-AAG
CGCT-GGGGCTTATnnnnnTATTATTA-C-----------------------CCCCAGCG
----------------CCCA------GGAC-GGGACAT----------------------
------------------------------G-----------------------------
-------------------------GG--C-TT----TTTA---AATGGG--C-TTTTCG
AGT--TTGAACAGTTC-----------------AGTATCTTCGTTATTGGGCCAACCCGG
--CCCAATAATTAAGAGAAC--GT---GTTCAAATTCGT-GG------------TATGAC
CGAAGGTC-AAGGTAACCGGTCAA-CATTATTC-TGGCTTGCGCAGCAAGAAACA-CGAA
TTAATTATTTAAT-TCG-TAGGACACGTGGAC-GGACCGAAATACTCCTGCATC------
TCTATAAATACCCTA-AACCTGTGAAGG-ATAATT-G--C-TCTCTC-TCTTCTGTCAAG
-GTGGT--TGTGCTGAGGC----------GGAAGATCGC---C-AGCGGCGATC------
------------GTCGGAACGACCTG--CATCTAGAG--AGGCGG---------------
------------------CGAGG-AAACTACG-AAGCGTATAT-----CGGGTA-TTTAT
AGACTTA-TAGCGTAGCTAGAAGTATACACTGTACA-GATATTGTATTTTGTAAAT-TAC
G-AAGAAATTCGTAT-TTGATATTAATAAAACAACTGGGTTTTTTAATGTTTACATTAAC
TAGTATC-TTTTATGTA----CAAATTAAAAT--------ACAGTATACGGAACGTATAC
TAATC-AA--AAAATTAAA-T---GACAGGCGAA----G-CATGATTAACAGGTGTTT-A
GGTATAATTAAAATAATTATGTC-AAGTAATTATAATACGGAAAATGAATA-AGTATGA-
GGTGAAAGAGGAGATATTAGAATATTTAAAAACCCAATTATATT-AT-T-----------
-----TTGGA-----------------ACG---AA--ATACAACACG-------------
---CTATGA-AA--------------TACAAGACGCTATGACA-AATGTACGGGTATTTG
ATTG-GT------TAT-C-TTAACGTA-TAAGGGC-CGCAGGCCC-GTC-AA-G-ATGG-
------A-------------------------ATGAACGGT-------CCAGATTA----
--ATTCCTT-AACGACGAAGGAAGG-----------AATCTATCAG-GG---GACCA---
---------CACAAT------------ATACAGCTGTCAA--------------------
-------TGATTT---A-TTTAAT--AATATAATAACCAAAAGAC-C-TTTGTACCCCTG
A--C-----A-----ATGATGGCG-T-ATA-GGGGTGT-CCCG-AG----GTAA---TTT
AAC---AT----ATATCTGAGAAGA--------GATATG---------------------
-----GG--CCGTTGGATGCCTCCATCGGACGAT-GG-AGGTTGAATGAA-CTTCTGCTG
ACGTA-GGCGCT-GG----------GGCT-nnnnnTATTACCCCCAGCGCTCGGGAC-GG
GACAT------GGGCTA--A----------TGGAT-TGT-GGAT---ATAGGG-CCCAAA
GGGCCCGTTTA-GATGGGTTTT-GGGCTTAT-GGGCTTTATCCAGAAGACCAAAAACAGG
CGG----------------GAAACCGTCCC-AAATTC-------AAACTTCGATTGCTTG
CCCTGCAAGCCATC-AGAAGT-CTATAAATACCAG-GGTCGAGATAGATGTTCA-----G
ACAAGAA----ATGGCTAGGTATCCGAAGAAATCCATCAAGAAGAGGCGGGTTGGGCGCC
GGAAGTATGGCAGCAAGGCGGCAACCAGTCACGACTACTCGTCGCTAGGG--TCAATATT
GGTTCCTGAAAATACCGTCAAGGTATTTCGGATTGAGCCTACTGATAAAACATTACCCAG
ATATTTTATCTGGAAAATGTTTATGCTTCTTGTGTGCAAGGTGAAGCCCGGAAGAATACT
TCACTGGGCTATGATTAAGAGTTCTTGGGAAATCAACCAGCCGACAACCTGTCTTGAAGC
ACCAGGTTTATTTATTAAACCTGAACATAGCCATCTGGTTAAACTGGTATGTAGTGGGGA
ACTTGAAGCAGCAGTCGCAACAGGGACATCAGATGTCGAATGTCTTCTGAGGAAGACAAC
CGTGTTGAGGAAGAATGTAACGGAGGTGGATTATTTATATTTGGCATTCTATTGTAGTTC
TGGAGTAAGTATAAACTACCAGAACAGAATTACATATCATGTTT---------------G
ATATGTTTATGTAAACATAAACTATTGTATGGAATGAAATCCAAATAACATACAACACGC
TATGAAATACAAGACGCTATGAC-AA------------ATGTA-CGGGTATATG----AT
TAG-GTATCCTAACGATCTAG-GGCCGAAGG--C---CCGTGAGCAATATGCGTCGAAAT
AA-TGTTTAACAAACAAATATACATGATACGGATA---------GTTGAATACATAAACA
ACGAGGTAT----------ACAATACAACAATCTGTTGTA-AAG-----AAAT-AAAAAA
T----AAGAAGAGAGAGTATACTTGTGTCGGATAAGCATGGCAAC------------CAC
CACTTTAGT-GGT-GGGCCAGATGTCCCGAGTTAGTGCGCCACGTAA-GCGCT-GGGGCT
TATnnnnnTATTACCCCCA-GCGCTCAGGACGGGACATCACGTGCTTT------------
-----------AACAAATGCACGTGAGTGATATAAGGGACATAACGGGTTCAGA-TAACG
GTATCTTTGGTTTAGAATATAACGTCACGTGCGAAAG-CGAA-AGGCACGTGACTAAGTC
AAATGTATTGAATAAACATTTGACGTCCGGTAGCTTCCG-AAGGAAGT-AAGGATTGCTT
CGT-GGCGAAGCAAACCATTTATATA-TTGCCTAGG-CTTGCGG--CCTATAAATAGG-A
CCCTGCTA-----AATGGCATTAACAACAGAGCGGGTTAAACTATTCTTTGAATGGTTTT
TGTTTTTCGCAGCAATATTTATTGCGATTACAATATTATATATATTGTTGGTTTTGCTCT
TTGAGGTACCGAAGTATATTAAGCAGCTCGTGAGGTATTTGGTAGAATACCTGACCAGAA
GACGTGTATGGATGCAGAGAACGCAGTTATCGGAGGCAACTGGAGACGTAGAGTTCGGCA
GAGGTATTGTGGAAGACAGACGGGATCAACAACCGGCTGTCATACCACAGGCATCTCTGG
TTAACCCTTC---TCAACAATTTAGAAGGGATGATCAAGGAAGACGAGGAAACGTCGGAC
CTATGTTTT-AATACACG-GTATTGTAATATATGA-AATATAAATGGGTATTG-------
--ATGT--------------AT-AA-GGTCATACATACTATA------TGTATGATAATG
---AAACATATT-GTAATATGTGAATTGT-------------------------------
---------AAACGA-------------------------------GTGTTGAATGT---
------------ATACAACATACAACACAC---------------------TATGAAATA
CAAGACGCTAT------------------------------GAAAAATGTACGGGTATCT
GATTAGG-TATCCTAACGA--------TCTAGGGCCG-AAGGCCCGT-GAGCAATAT---
GCGTCGAAAT-AATGTTT-----AACAAA-CAAATATACA-----TGATACGGATAGTTG
AATACATAAACAACTAGGTATAC-AATACAACAAACTGTTGT-AAAGAAAT-AAAAAAAT
AAGAAGAGAGA-GTATATTT---------GTGTCGG------------------------
----------ATAAGCTTGGCAACCACCACTTTA--------------------GTGGT-
GGGTCAGATGTCCCGAGTTAGTGCG-CCACGTAA-GCGCTGGGGCTTATnnnnnTATTAC
CCCCAGCGCTCAGGACGGGACATCACGTG-CATCTA-ACAGACGCACGTGAGAATGCAGT
A---GCTTGC----AGCGAAAGATAGACGTCCACATCAATAAAGAAGAAGGAATATTCTT
TGCTTCGGCACGAAGCAAA--GGGTATAGATATTTGTTCGAGATGCGAAA-------TTG
GAG--------GCTATTTAAACCTG---------ATGGTTTTGTGATTTCCGAAAT----
CACTCGTCGGAAGAGAAATGGAGTTCTGGGAATCGTCTGCCATGCCTGACGATGTCAAGA
GAGAGATTAAGGAAATATATTGGGAAGATCGGAAGAAACTTCTGTTCTGTCAGAAGTTGA
AGAGCTATGTCAGAAGGATTCTTGTTTATGGAGATCAAGAGGATGCCCTTGCTGGAGTGA
AGGGTTTGAAGACTTCTATTATTCGCTATAGCGAATACCTGAAGAAACCATGTGTGGTAA
TTTGTTGTGTTAGCAATAAATCAATTGTGTATAGGTTAAACAGCATGGTGTTCTTTTATC
ATGAATACCTTGAAGAACTAGGCGGTGATTACTCAGTATATCAAGATCTCTATTGTGATG
AGGTTCTCTCTTCTTCATCGACAGAGGAAGAAGATGTAGGAG-TAATATA--------TA
GGAATGTTATCATGGCATCGACACAAGAGAAGTTCTCTTGGAGTGATTGTCAGAAGATAG
TTATATCAGACTATGATGTAACATTACTCTAATGTAATATCCATTATCAT-CAATAAAAT
-AATGGAATG--TTGATTATGTATT-TATCATAAATAC--AT-AATGGTATACGTATAGC
A---------TAAAATA-CA-TTAACC-----AACATACAACACACTAT-----------
-AAAATACAACACACTATAA----CAAAT---GTACGGGTATCTGATTGGGTTATATTAA
CCCCTTAAGGGCCGAAGGCCCGTTTAAATATGTGTT-GGACGAAGTCCA-AGCACAAAAA
AGTAAGCAGAACAACGGAATAATATGAGCTGGC-AACGTA------GGGTC-CATGTCCC
GAGTTAGTGCGCCACGTGAGC-GCTGGGGCTTATnnnnnTATTACCCCCCGTGCTTGGGA
CGGGACATGACGTCAGCAATGTAGATAATGGGCCTAATAA-------AGCCCATTAA-TA
GAATT-GGG-CCGGGTTTT-GTCATCTTACAAAAGCCCGGTCCAGGATTAGAATAATGTC
ACGTGCC--GAA-TAAG-AGGTTGCTTCGCCTCGAAGAAACCTATTTTGAGGTAGCGTAT
TCAATACGCTACCGAATATCTATTAATATGTGAG-TCTCTGCCG---AAAAAAA-ACAGA
-GCGAAAGC--GAAGCAGAAGTGATGGATTGGGCGGAATCACAATTCAAGACATGTACTC
ATGGATGCGATTGGAAGAAGATATCATCGGATTCAGCCGATAATCGACAATATGTGCCAT
GCGTCGATTCAGGAGCTGGAAGAAAGTCGCCTCGTAAGGTACTTCTTAGATCTATTGAAG
CTGTGTTTAATGG------AAGCTTCAGCGGAAATAACAGGAACGTTCGTGGATTTCTCT
ACGTATCGATCAGAGACGATGACGGAGAAATGCGTCCAGTGCTCATAGTACCATTCGGAG
GTTATGGATATCATAATGATTTCTATTATTTCGAAGGAAAGGGGAAAGTTGAATGTGATA
TATCATC-----AGATTATGTTGCGCCAGGAATAGATTGGAGCAGAGACATGGAAGTTAG
TATTAGTAACAGCAACAACTGTAATGAATTATGTGATCTGAAGTGTTATGTTGTTTGTTC
GTTAAGAATCAAGGAATAAAAGTTGTGCTGTAATGTTAATTAATA-AAACGTATATTTGG
GA-AATTG---------ATAGTTGTATAAA---ACATACAACACACTAT-----------
-GAAATACAAGA-CGCTATGACAAATGTACGGGTATCTGAATGAGTTTTAGT------AT
CGCTTAAG-----------------GGCCGCAGGCCCGTTGAA--AAATAATAATCGAAT
TATAAACGTTAG------------ATA-----ATAATCAGAGATAGGTGATC-AGATAAT
ATAAACATAAACGAAGTA---------TATGCCGGTAC-AATAA-TAAAATAAGTATTTA
AAAAT--AAAAGGAATGTAAACTAATCTCTGATTG-----------GTTCAGCAGAAAGG
CCCACCTACTAAAAGGT-GGGGA---GAATGTCCCGA---------TGACGTAAGCACGG
GGGACTATnnnnn
>43to_TO_2010_C1
TATTACCCCCAGCGCTCGGGACGGGACAT-TTGCATCTATAAATAGACCT--CCCCCCTC
TCC-ACTTCAA-GATCATCATCGACGACAG-AATGGCGCGATATGTGGTATGCTGGATGT
TTACCATCAACAATCCCACAACACTACCAGTGATGAGGGATGAGATCAAATACATGGTAT
ATCAAGTGGAGAGGGGACAGGAGGGTACTCGTCATGTGCAAGGATACGTGGAGATGAAGA
GACGAAGTTCTCTGAAGCAGATGAGAGTCTTCTTCCCAGGCGCACACCTTGAGAAACGAA
AGGGGAGCCAAGAAGAAGCGCGGTCATACTGTATGAAGGAAGATACAAGAATCGAAGGTC
CCTTCGAGTTTGGTTCATTTAAATTGTCATGTAATGATAATTTATTTGATGTCATACAGG
ATATGCGTGAAACGCACAAAAGACCTTTGGAGTATTTATATGATTGTCCTAATACCTTCG
ATAGAAGTAAGGACACATTATACAGAGTACAAGCAGAGTTGAATAAAACGAGGGCGATGA
A----TAGCTGGAGAAC--GTCTTTCAGTGC-TTGGACATCAGAGGTTGAGAATATCATG
GCGCAGCCATGTCATCGGAGAATTATTTGGGTTTACGGCCCAAATGGAGGAGAAGGAAAG
ACAACGTATGCAAAACATCTAATGAAGACGAAGAATGCGTTTTATTCTCCAGGAGGAAAA
TCATTGGATATATGTAGACTGTATAATTATGAGGATATTGTTATATTTGATATCCCTAGA
TGCAAAGAGGATTATTTAAATTATGGTTTATTAGAGGAATTTAAGAATGGAATAATTCAA
AGCGGGAAATATGAACCCGTTTTGAAAATTGTAGAATATGTCGAAGTCATTGTAATGGCT
AACTTCCTTCCGAAGGAAGGAATCTTTTCTGAAGATCGAATAAAGTTGGTTTCTTGCTGA
ACACGCAATGACTTTACAG----CGCACGCTCCGAC-AAAAGCACACTATGACAAAAGT-
TGGGTATCTGATT-GGGTTATC-CTAACGATCTAGGGCCGTAGGCC-------CGTGA--
GCAATGAAC--------GGC---AAGATCAGATGTCCCG-AGTTAGTGCGCCACGT-AAG
CGCT-GGGGCTTATnnnnnTATTATTA-C-----------------------CCCCAGCG
----------------CTCA------GGAC-GGGACAT----------------------
------------------------------G-----------------------------
-------------------------GG--C-TT----TTTA---AATGGG--C-TTTTCG
AGT--TTGAACAGTTC-----------------AGTATCTTCGTTATTGGGCCAACCCGG
--CCCAATAAATAAGAGAAC--GT---GTTCAAATTCGT-GG------------TATGAC
CGAAGGTC-AAGGTAACCGGTCAA-CATTATTC-TGGCTTGCGCAGCAAGCAACA-CGAA
TTAAATAATTAAT-TCG-TAGGACACGTGGAC-GGACCGAAATACTCCTGCATC------
TCTATAAATACCCTA-AACCTGTGAAGG-ATAATT-G--C-TCTCTC-TCTTCTGTCAAG
-GTGGT--TGTGCTGAGGC----------GGAAGATCGC---C-AGCGGCGATC------
------------GTCGGAACGACCTG--CATCTAGAG--AGGCGG---------------
------------------CGAGG-AAACTACG-AAACGTATAT-----CGGGTA-TTTAT
AGACTTA-TAGCGTAGCTAGAAGTATACACTGTACA-GATATTGTATTTTGTAAAT-TAC
G-AAGAAATTCGTAT-TTGATATTAATAAAACAACTGGGTTTGTTAATGTTTACATTAAC
TAGTATC-TTTGATGTA----CAAATTAAAAT--------ACAGTATACGGAACGTATAC
TAATC-AA--AAAATTAAA-T---GACAGGCGAA----G-CATGATTAACAGGTGTTT-A
GGTATAATTAAAATAATTATGTC-AAGTAATTATAATACGGAAAATGAATA-AGTATGA-
GGTGAAAGAGGAGATATTAGAATATTTAAAAACCCAATTATATT-AT-T-----------
-----TTGGA-----------------ACG---AA--ATACATCACG-------------
---CTATGA-AA--------------TACAAGACGCTATGACA-AATGTACGGGTATTTG
ATTG-GT------TAT-C-TTAACGTG-TAAGGGC-CGCAGGCCC-GTC-AA-G-ATGG-
------A-------------------------ATGAACGGT-------CCAGATTA----
--ATTCCTT-AACGACGAAGGAAGG-----------AATCTATCAG-GG---GACCA---
---------CACAAT------------ATACAGCTGTCAA--------------------
-------TGATTT---A-TTAAAT--AATATAATAACCAAAAGAC-C-TTTGTACCCCTG
A--C-----A-----ATGATGACG-T-ATA-GGGGTGT-CCCG-AG----GTAA---TTT
AAC---AT----ATATCTGAGAAGA--------GATATG---------------------
-----GG--CCGTTGGATGCCTCCATCGGACGAT-GG-AGGTTGAATGAA-CTTCTGCTG
ACGTA-GGCGCT-GG----------GGCT-nnnnnTATTACCCCCAGCGCTCGGGAC-GG
GACAT------GGGCTA--A----------TGGAT-TGT-GGAT---AAAGGG-CCCAAA
GGGCCCGTTTA-GATGGGTTTT-GGGCTTAT-GGGCTTTATCCAGAAGACCAAAAACAGG
CGG----------------GAAACCGTCCC-AAATTC-------AAACTTCGATTGCTTG
CCCTGCAAGCCATC-AGAAGT-CTATAAATACCAG-GGTCGAGATAGATGTTCA-----G
ACAAGAA----ATGGCTAGGTATCCGAAGAAATCCATCAAGAAGAGGCGGGTTGGGCGCC
GGAAGTATGGCAGCAAGGCGGCAACCAGTCACGACTACTCGTCGCTAGGG--TCAATATT
GGTTCCTGAAAACACCGTCAAGGTATTTCGGATTGAGCCTACTGATAAAACATTACCCAG
ATATTTTATCTGGAAAATGTTTATGCTTCTTGTGTGCAAGGTGAAGCCCGGAAGAATACT
TCACTGGGCTATGATTAAGAGTTCTTGGGAAATCAACCAGCCGACAACCTGTCTTGAAGC
ACCAGGTTTATTTATTAAACCTGAACATAGCCATCTGGTTAAACTGGTATGTAGTGGGGA
ACTTGAAGCAGCAGTCGCAACAGGGACATCAGATGTCGAATGTCTTTTGAGGAAGACAAC
CGTGTTGAGGAAGAATGTAACGGAGGTGGATTATTTATATTTGGCATTCTATTGTAGTTC
TGGAGTAAGTATAAACTACCAGAACAGAATTACATATCATGTTT---------------G
ATATGTTTATGTAAACATAAACTATTGTATGGAATGAAATCCAAATAACATACAACACGC
TATGAAATACAAGACGCTATGAT-AA------------ATGTA-CGGGTATATG----AT
TAG-GTATCCTAACGATCTAG-GGCCGAAGG--C---CCGTGAGCAATATGCGTCGAAAT
AA-TGTTTAACAAACAAATATACATGATACGGATA---------GTTGAATACATAAACA
ACGAGGTAT----------ACAATACAACAATCTGTTGTA-AAG-----AAAT-AAAAAA
T----AAGAAGAGAGAGTATATTTGTGTCGGATAAGCATGGCAAC------------CAC
CACTTTAGT-GGT-GGGCCAGATGTCCCGAGTTAGTGCGCCACGTAA-GCGCT-GGGGCT
TATnnnnnTATTACCCCCA-GCGCTCAGGACGGGACATCACGTGCTTT------------
-----------AACAAATGCACGTGAGTGATATAAGGGACATAACGGGTTCAGA-TAACG
GTATCTTTGGTTTAGAATATAACGTCACGTGTGAAAG-CGAA-AGGCACGTGACTAAGTC
AAATGTATTGAATAAACATTTGACGTCCGGTAGCTTCCG-AAGGAAGT-AAGGATTGCTT
CGT-GGCGAAGCAAACCATTTATATATTTGCCTAGG-CTTGCGG--CCTATAAATAGG-A
CCCTGCTA-----AATGGCATTAACAACAGAGCGGGTGAAACTATTCTTTGAATGGTTTT
TGTTCTTTGCAGCAATATTTATTGCGATTACAATATTATATATATTGTTGGTTTTGCTCT
TTGAGGTACCGAAGTATATTAAGCAGCTCGTGAGGTATTTGGTAGAATACCTGACCAGAA
GACGTGTATGGATGCAGAGAACGCAGTTATCGGAGGCAACTGGAGACGTAGAGTTCGGCA
GAGGTATTGTGGAAGACAGACGGGATCAACAACCGGCTGTCATACCACAGGCATCTCTGG
TTAACCCTTC---TCAACAATTTAGAAGGGATGATCAAGGAAGACGAGGAAACGTCGGAC
CTATGTTTT-AATACACG-GTATTGTAATATATGA-AATATAAATGGGTATTG-------
--ATGT--------------AT-AA-GGTCATACATACTATA------TGTATGATAATG
---AAACATATT-GTAATATGTGAATTGT-------------------------------
---------AAACGA-------------------------------GTGTTGAATGT---
------------ATACAACATACAACACAC---------------------TATGAAATA
CAAGACGCTAT------------------------------GAAAAATGTACGGGTATCT
GATTAGG-TATCCTAACGA--------TCTAGGGCCG-AAGGCCCGT-GAGCAATAT---
GCGTCGAAAT-AATGTTT-----AACAAA-CAAATATACA-----TGATACGGATAGTTG
AATACATAAACAACTAGGTATAC-AATACAACAAACTGTTGT-AAAGAAAT-AAAAAAAT
AAGAAGAGACA-GTATATTT---------GTGTCGG------------------------
----------ATAAGCTTGGCAACCACCACTTTA--------------------GTGGT-
GGGTCAGATGTCCCGAGTTAGTGCG-CCACGTAA-GCGCTGGGGCTTATnnnnnTATTAC
CCCCAGCGCTCGGGACGGGACATCACGTG-CATCTA-ACAGACGCACGTGAGAATACAGT
A---GCTTGC----AGCGAAAGATAGACGTCCACATCAATAAAGAAGAAGGAATATTCTT
TGCTTCGGCACGAAGCAAA--GGGTATAGATATTTGTTCGAGATGCGAAA-------ATG
GAG--------GCTATTTAAACCTG---------ATGGTTTTGTGATTTCCGAAAT----
CACTCGTCGGGAGAGAAATGGAGTTCTGGGAATCGTCTGCCATGCCTGACGATGTCAAGA
GAGAGATTAAGGAAATATATTGGGAAGATCGGAAGAAACTTCTGTTCTGTCAGAAGTTGA
AGAGCTATGTCAGAAGGATTCTTGTTTATGGAGATCAAGAGGATGCCCTTGCTGGAGTGA
AGGATATGAAGACTTCTATTATTCGCTATAGCGAATACTTGAAGAAACCATGTGTGGTAA
TTTGTTGTGTTAGCAATAAATCAATTGTGTATAGGTTAAACAGCATGGTGTTCTTTTATC
ATGAATACCTTGAAGAACTAGGTGGTGATTACTCAGTATATCAAGATCTCTATTGTGATG
AGGTACTCTCTTCTTCATCGACAGAGGAAGAAGATGTAGGAG-TAATATA--------TA
GGAATGTTATCATGGCATCGACACAAGAGAAGTTCTCTTGGAGTGATTGTCAGAAGATAG
TTATATCAGACTATGATGTAACATTACTCTAATGTAATATCCATTATCAT-CAATAAAAT
-AATGGAATG--TTGATTATGTATT-TATCATAAATAC--AT-AATGGTATACGTATAGC
A---------TAAAATA-CA-TTAACC-----AACATACAACACACTAT-----------
-AAAATACAACACACTATAA----CAAAT---GTACGGGTATCTGATTGGGTTATATTAA
CCCCTTAAGGGCCGAAGGCCCGTTTAAATATGTGTT-GGACGAAGTCCA-AGCACAAAAA
AGTAAGCAGAACAACGGAATAATATGAGCTGGC-AACGTA------GGGTC-CATGTCCC
GAGTTAGTGCGCCACGTGAGC-GCTGGGGCTTATnnnnnTATTACCCCCCGTGCTTGGGA
CGGGACATGACGTCAGCAATGCAGATAATGGGCCTAATAA-------AGCCCAATTA-TA
GAATT-GGG-CCGGGTTTT-GTCATCTTACAAAAGCCCGGTCCAGGATTAGAATAATGTC
ACGTGCC--GAA-TAAG-AGGTTGCTTCGCCTCGAAGAAACCTAATTTGAGGTAGCGTAT
TCAATACGCTACCGAATATCTATTAATATGTGAG-TCTCTGCCG---AAAAAAA-ACAGA
-GCGAAAGC--GAAGCAGAAGCGATGGATTGGGCAGAATCACAATTCAAGACATGTACCC
ATGGATGCGATTGGAAGAAGATATCATCGGATTCAGCCGATAATCGACAATATGTGCCAT
GCGTCGATTCAGGAGCTGGAAGAAAGTCGCCTCGTAAGGTACTTCTTAGATCTATTGAAG
CTGTGTTTAATGG------AAGCTTCAGCGGAAATAACAGGAACGTTCGTGGATTTCTCT
ACGTATCGATCAGAGACGATGACGGAGAAATGCGTCCAGTGCTCATAGTACCATTCGGAG
GTTATGGATATCATAATGATTTCTATTATTTCGAAGGAAAGGGGAAAGTTGAATGTGATA
TATCATC-----AGATTATGTTGCGCCAGGAATAGATTGGAGCAGAGACATGGAAGTTAG
TATTAGTAACAGCAACAACTGTAATGAATTATGTGATCTGAAGTGTTATGTTGTTTGTTC
GTTAAGAATCAAGGAATAAAAGTTGTGCTGTAATGTTTATTAATA-AAACGTATATTTTG
GATAATTG---------TAAGTTGTATAAA---ACATACAACACACTAT-----------
-AAAATACAAGA-CGCTATGACAAATATACGGGTATCTGAACGAGTTTTAGT------AT
CGATTAAG-----------------GGCCGCAGGCCCGTTGAA--AAATAATAATCGAAT
TATATACGTTTG------------ATA-----ATAATCAGAGATAGATGATT-AGAATAC
ATAAAGATAAACGAAGTA---------TATCCTGGTAC-AATTA-AAAAATAAGTATTTA
AAAAA-TAAAAGGAATGTAAACTAATCTCTGATTG-----------GTTCAGCATAAAGG
CCCACCAACTAAAAGGT-GGGGA---GAATGTCCCGA---------TGACGTAAGCACGG
GGGACTATnnnnn
>44to_TO_2010_C1
TATTACCCCCAGCGCTCGGGACGGGACAT-TTGCATCTATAAATAGACT---CCCCCCTC
TCC-ACTTCAA-GATCATCATCGACGACAG-AATGGCGCGATATGTGGTATGCTGGATGT
TCACCATCAACAATCCCACAACACTACCAGTGATGAGGGATGAGATCAAATACATGGTAT
ATCAAGTGGAGAGGGGACAGGAGGGTACTCGTCATGTGCAAGGATACGTGGAGATGAAGA
GACGAAGTTCTCTGAAGCAGATGAGAGTCTTCTTCCCAGGCGCACACCTTGAGAAACGAA
AGGGGAGCCAAGAAGAAGCGCGGTCATACTGTATGAAGGAAGATACAAGAATCGAAGGTC
CCTTCGAGTTTGGTTCATTTAAATTGTCATGTAATGATAATTTATTTGATGTCATACAGG
ATATGCGTGAAACGCACAAAAGACCTTTGGAGTATTTATATGATTGTCCTAATACCTTCG
ATAGAAGTAAGGATACATTATACAGAGTACAAGCAGAGTTGAATAAAACGAGGGCGATGA
A----TAGCTGGAGAAC--GTCTTTCAGTGC-TTGGACATCAGAGGTTGAGAATATCATG
GCGCAGCCATGTCATCGGAGAATTATTTGGGTTTACGGCCCAAATGGAGGAGAAGGAAAG
ACAACGTATGCAAAACATCTAATGAAGACGAAGAATGCGTTTTATTCTCCAGGAGGAAAA
TCATTGGATATATGTAGACTGTATAATTATGAGGATATTGTTATATTTGATATCCCTAGA
TGCAAAGAGGATTATTTAAATTATGGTTTATTAGAGGAATTTAAGAATGGAATAATTCAA
AGCGGGAAATATGAACCCGTTTTGAAGATTGTAGAATATGTCGAAGTCATTGTAATGGCT
AACTTCCTTCCGAAGGAAGGAATCTTTTCTGAAGATCGAATAAAGTTGGTTTCTTGCTGA
ACACGCAATGACTTTACAG----CGCACGCTCCGAC-AAAAGCACACTATGACAAAAGTA
CGGGTATCTGATT--GGCTATC-GGAACGATCTAGGGCCGTAGGCC-------CGTGA--
GCAATGAAC--------GGC---GAGATCATATGTCCCG-AGTTAGTGCGCCACGT-AAG
CGCT-GGGGCTTATnnnnnTATTATTA-C-----------------------CCCCAGCG
----------------CTCA------GGAC-GGGACAT----------------------
------------------------------G-----------------------------
-------------------------GG--C-TT----TTTA---AATGGG--C-TTTGAG
AGT--TTGAACAGTTC-----------------AGTATCTTCGTTATTGGGCCAACCCGG
--CCCAATAATTAAGAGAAC--GT---GTTCAAATTCGT-GG------------TATGAC
CGAAGGTC-AAGGCAACCGGTCAA-CATTATTC-TGGCTTGCGCAGCAAGAAACA-CGAA
TTAATAATTTAAT-TCG-TAGGACACGTGGAC-GGACCGAAATACTCTTGCATC------
TCTATAAATACCCTA-ATCCTGTCAAGG-ATAATT-G--C-TCTCTC-TCTTCTGTCAAG
-GTGGT--TGTGCGGAGGC----------GGAAGATCGC---C-AGCGGCGATC------
------------GTCGGAACGACCTG--CATCTAGAG--AGGCGG---------------
------------------CGAGG-AAACTACG-AAGCGTATAT-----CGGGTA-TTTAT
AGACTTT-TAGCGTAGCTAGAAGTATACACTGTACA-GATATTGTATTTTGTAAAT-TAC
G-AAGAAATTCGTAT-TTGATATTAATAAAACAACTGGGTTTGTTAATGTTTACATTAAC
TAGTATC-TTTGATGTA----CAAATTAAAAT--------ACAGTATACGGAACGTATAC
TAATG-TA--AAAATTAAA-T---GATAGGCGAA----G-CATGATTAACAGGTGTTT-A
GGTATAATTAACATAATTATGAG-AAGTAATAATAATACGGAAAATGAATA-AGTATGA-
GGTGAAAGAGGAGATATTAGAATATTTAAAAACCCAATTATATT-AT-T-----------
-----TTGGA-----------------ACG---AA--ATACAACACG-------------
---CTATGA-AA--------------TACAAGACGCTATGACA-AATGTACGGGTATTTG
ATTG-TG------TAT-C-GGAACGTA-TAAGGGC-CGCAGGCCC-GTC-AA-G--TTG-
------A-------------------------ATGAACGGT-------CCAGATTA----
--ATTCCTT-AGCGACGAAGAAAGG-----------AATCTTAAAG-GG---GACCA---
---------CATT-A------------AGACAGCTGTCAT--------------------
-------TGATTT---A-ATAAAT--AATATAATAACCAAAAGAC-C-TTAGTACCCTTG
C--T-----A-----ATGATGACG-T-ATA-GGGGTGT-CCCG-AG----GTAA---TTT
AAC---AT----AGCTCTGAAAAGA--------GATATG---------------------
-----GG--CCGTTGGATGCCTCCATCGGACGAT-GG-AGGTTGAATGAA-CTTATGCTG
ACGTA-AGCGCT-GG----------GGCT-nnnnnTATTACCCCCAGCGCTCGGGAC-GG
GACAT------GGGCTA--A----------TGGAT-TGT-GGAT---ATAGGG-CCCAAA
GGGCCCGTTTA-GATGGGTTTT-GGGCTTAT-GGGCTTTATCCAGAAGACCAAAAACAGG
CGG----------------GAAACCGTCCC-AAATTC-------AAACTTCGATTGCTTG
CCCTGCAAGCCATC-AGAAGT-CTATAAATACCAG-TGTCGAGATAGATGTTCA-----G
ACAACAA----ATGGCTAGGTATCCGAAGAAATCCATCAAGAAGAGGCGGGTTGGGCGCC
GGAAGTATGGCAGCAAGGCGGCAACCAGTCACGACTGCTCGTCGCTAGGG--TCAATATT
GGTTCCTGAAAATACCGTCAAGGTATTTCGGATTGAGCCTACTGATAGAACATTACCCAG
ATATTTTATCTGGAAAATGTTTATGCTTCTTGTGTGCAAGGTGAAGCCCGGAAGAATACT
TCACTGGGCTATGATTAAGAGTTCTTGGGAAATCAACCAGCCGACAACCTGTCTTGAAGC
ACCAGGTTTATTTATTAAACCTGAACATAGCCATCTGGTTAAACTGGTATGTAGTGGGGA
ACTTGAAGCAGGAGTCGCAACAGGGACATCAGATGTCGAATGTCTTCTGAGGAAGACAAC
CGTGTTGAGGAAGAATGTAACGGAGGTGGATTATTTATATTTGGCATTCTATTGTAGTTC
TGGAGTAGGTATAAACTACCAGAACAGAATTACATATCATGTTT---------------G
ATATGTTTATGTAAACATAAACTATTGTATGGAATGAAATCCAAATAACATACAACACGG
TATGAAATACAAGACGCTATGAC-AA------------ATGTA-CGGGTATATG----AT
TAG-GTATCCTAACGATCTAG-GGCCGAAGG--C---CCGTGAGCAATATGCGTCGAAAT
AA-TGTTTAACAAACAAATATACATGATACGGATA---------GTTGAATACATAAACA
ACGAGGTAT----------ACAATACAACAATCTGTTGTA-AAG-----AAAT-AAAAAA
T----AAGGAGAGAGAGTATATTTGTGTCGGATAAGCATGGCAAC------------CAC
CACTTTAGT-GGT-GGGCCAGATGTCCCGAGTTAGTGCGCCACGTAA-GCGCT-GGGGCT
TATnnnnnTATTACCCCCA-GCGCTCAGGACGGGACATCACGTGCTTT------------
-----------AACAAATGCACGTGAGTGATATAAGGGACATAACGGGTTCAGA-TAACG
GTATCTTTGGTTTAGAATATAACGTCACGTGTGAAAG-CGAA-AGGCACGTGACTAAGTC
AAATGTATTGAATAAACATTTGACGTCCGGTAGCTTCCG-AAGGAAGT-AAGGATTGCTT
CGT-GGCGAAGCAAACCATTTATATA-TTGCCTAGG-CTTGCGG--CCTATAAATAGG-A
CCCTGCTA-----AATGGCATTAACAACGGAGCGGGTGAAACTATTCTTTGAATTGTTTT
TGTTTATTGCAGCAATATTTATTGCGATTACAATATTATATATATTGTTGGTTTTGCTCT
TTGAGGTACCGAAGTATACTAAGCAGCTCGTGAGGTACCCGGTAGAATACCTGACCAGAA
GACGTGTATGGATGCAGAGAACGCAGTTATCGGAGGCAACCGGAGACGTAGAGTTCGGCA
GAGGTATTGTGGAAGACAGACGGGATCAACAACCGGCTGTCATACCACAGGCATCTCAGG
TTAACCTTTC---TCAACAATTTAGAAGGGATGATCAAGGAAGACGAGGAAACGTCGGAC
CTATGTTTT-AATACACG-GTATTGTAATATATGA-AATATAAATGGGTATTG-------
--ATGT--------------AT-AA-GGTCATACATAATATA------TGTATGATAATG
---AAACATATT-GTAATATGTGAATTGT-------------------------------
---------AAACGA-------------------------------GTGTTGAATGT---
------------ATACAACATACAACACAC---------------------TATGAAATA
CAAGACGCTAT------------------------------GACAAATGTACGGGTATCT
GATTAGG-TATCCTAACGA--------TCTAGGGCCG-AAGGCCCGT-GAGTAATAT---
ACGTCGAAAT-AATGTTT-----AACAAA-CAAATATACA-----TGATACGGATAGTTG
AATACATAAACAACTAGGTATAC-AATACAACAATCTGTTGT-AAAGGAAT--AAAAAAT
AAGGAGAGAGA-GTATATTT---------GTGTCGG------------------------
----------ATAAGCATGGCAACCACCACTTTA--------------------GTGGT-
GGGCCAGATGTCCCGAGTTAGTGCG-CCACGTAA-GCGCTGGGGCTTATnnnnnTATTAC
CCCCAGCGCTCAGGACGGGACATCACGTG-CAACTA-ACAGACGCACGTGAGAATGCAGT
A---GCTTGC----AGCGAAAGATAGACGCCAACATCAATAAAGAAGAAGGAATATTCTT
TGCTTCGGCACGAAGCAAA--GGTTATAGATATTTGTTCGAGATGCGAAA-------ATG
GAG--------GCTATTTAAACCTG---------ATGGTTTTGTGATTTCCGAAAT----
CACTCGTCGGAAGAGAAATGGAGTTCTGGGAATCGTCTGCCATGCCTGACGATGTCAAGA
GAGAGATTAAGGAAATATATTGGGAAGATCGGAAGAAACTTCTGTTCTGTCAGAAGTTGA
AGAGCTATGTCAGAAGGATTCTTGTTTATGGAGATCAAGAGGATGCCCTTGCCGGAGTGA
AGGATTTGAAGACTTCTATTAATCGCTATAGCGAATATTTGAAGAAACCATGTGTGGTAA
TTTGTTGTGTTAGCAATAAATCAATGGTGTATAGGTTAAACAGCATGGTGTTCTTTTATC
ATGAATACCTTGAAGAACTAGGTGGTGATTATTCAGTATATCAAGATCTCTATTGTGATG
AGGTACTCTCTTCTTCATCGACAGAGGAAGAAGATGTAGGAG-TAATATA--------TA
GGAATGTTATCATGGCATCGACACAAGAGAAGTTCTCTTGGAGTGATTGTCAGAAGATAG
TTATATCAGACTATGATGTAACATTACTCTAATGTAATATCCATTATCAT-CAATAAAAT
-AATGGTATG--TTGATTATGTATT-TATCATAAATAC--AT-AATGGTATACGTATAGC
A---------TAAAATA-CA-TTAACC-----AACATACACCACACTAT-----------
-AAAATACAACACACTATAA----CAAAT---GTACGGGTATCTGATTGGTTTATATTAA
CCCCTTAAGGGCCGAAGGCCCGTTTAAATATGTGTT-GGACGAAGTCCA-AGCACAAAAA
AGTAAGCAGAACAAAGGAATAATATGAGCTGGC-AACGTA------GGGTC-CATGTCCC
GAGTTAGTGCGCCACGTAAGC-GCTGGGGCTTATnnnnnTATTACCCCCCGTGCTCGGGA
CGGGACATGACGTCAGCAATGCAGATAATGGGCCTAATAA-------AGCCCATTTA-TA
GAATT-GGG-CCGGGTTTT-GTCATCTTACAAAAGCCCGGTCCAGGATTAGAATAATGTC
ACGTGCC--GAA-TAAG-AGGTTGCTTCGCCTCGAAGAAACCTATTTTGAGGTAGCGTAT
TCAATACGCTACCGAATATCTATTAATATGTGAG-TCTCTGCCG---AAAAAAA-ACAGA
-GCGAAAGC--GTAGCAGAAGCGATGGATTGGGCGGAATCACAATTCAAGACCTGTACTC
ATGGATGCGATTGGAAGAAGATATCATCGGATTCAGCCGATAATCGACAATATGTGCCAT
GCGTCGATTCAGGAGCTGGAAGAAAGTCGCCTCGTAAGGTACTTCTTAGATCTATTGAAG
CTGTGTTTAATGG------AAGCTTCAGCGGAAATAACAGGAACGTTCGTGGATTTCTCT
ACGTATCGATCAGAGATGATGACGGAGAAATGCGTCCAGTGCTCATAGTACCTTTCGGAG
GTTATGGATATCATAATGATTTCTATTATTTCGAAGGAAAGGGGAAAGTTGAATGTGATA
TATCATC-----AGATTATGTTGCGCCAGGAATAGATTGGAGCAGAGACATGGAAGTTAG
TATTAGTAACAGCAACAACTGTAATGAATTATGTGATCTGAAGTGTTATGTTGTTTGTTC
GTTAAGAATCAAGGAATAAAAGTTGTGCTGTAATGTTTATTAATA-AAACGTATATTTTG
GATAATTG---------TTAGTTGTATAAA---ACATACAACACACTAT-----------
-GAAATACAAGA-CGCTATGACAAATGTACGGGTATCTGAATGAGTTTTAGT------AT
CGATTAAG-----------------GGCCGCAGGCCCGTTGAA--AAATAATAATCGAAT
TATATACGTTTG------------ATA-----ATAATCAGAGATAGATGATT-AGAATAC
ATAAAGATAAACGAAGTA---------TATCCTGGTACAAATAA--AAAATAAGTATTTA
AAAA--TAAAAGAAATGTAAACTAATCTCTGATTG-----------GTTCAGCAGAAAGG
CCCACCAACTAAAAGGT-GGGGA---GAATGTCCCGA---------TGACGTAAGCACGG
GGGACTATnnnnn
>45to_TO_2010_C1
TATTACCCCCAGCGCTCGGGACGGGACAT-TTGCATCTATAAATAGACT---CCCCCCTC
TCC-ACTTCAA-GATCATCATCGACGACAG-AATGGCGCGATATGTGGTATGCTGGATGT
TCACCATCAACAATCCCACAACACTACCAGTGATGAGGGATGAGATCAAATACATGGTAT
ATCAAGTGGAGAGGGGACAGGAGGGTACTCGTCATGTGCAAGGATACGTGGAGATGAAGA
GACGAAGTTCTCTGAAGCAGATGAGAGTCTTCTTCCCAGGCGCACACCTTGAGAAACGAA
AGGGGAGCCAAGAAGAAGCGCGGTCATACTGTATGAAGGAAGATACAAGAATCGAAGGTC
CCTTCGAGTTTGGTTCATTTAAATTGTCATGTAATGATAATTTATTTGATGTCATACAGG
ATATGCGTGAAACGCACAAAAGACCTTTGGAGTATTTATATGATTGTCCTAATACCTTCG
ATAGAAGTAAGGATACATTATACAGAGTACAAGCAGAGTTGAATAAAACGAGGGCGATGA
A----TAGCTGGAGAAC--GTCTTTCAGTGC-TTGGACATCAGAGGTTGAGAATATCATG
GCGCAGCCATGTCATCGGAGAATTATTTGGGTTTACGGCCCAAATGGAGGAGAAGGAAAG
ACAACGTATGCAAAACATCTAATGAAGACGAAGAATGCGTTTTATTCTCCAGGAGGAAAA
TCATTGGATATATGTAGACTGTATAATTATGAGGATATTGTTATATTTGATATCCCTAGA
TGCAAAGAGGATTATTTAAATTATGGTTTATTAGAGGAATTTAAGAATGGAATAATTCAA
AGCGGGAAATATGAACCCGTTTTGAAGATTGTAGAATATGTCGAAGTCATTGTAATGGCT
AACTTCCTTCCGAAGGAAGGAATCTTTTCTGAAGATCGAATAAAGTTGGTTTCTTGCTGA
ACACGCAATGACTTTACAG----CGCACGCTCCGAC-AAAAGCACACTATGACAAAAGTA
CGGGTATCTGATT--GGCTATC-GGAACGATCTAGGGCCGTAGGCC-------CGTGA--
GCAATGAAC--------GGC---GAGATCATATGTCCCG-AGTTAGTGCGCCACGT-AAG
CGCT-GGGGCTTATnnnnnTATTATTA-C-----------------------CCCCAGCG
----------------CTCA------GGAC-GGGACAT----------------------
------------------------------G-----------------------------
-------------------------GG--C-TT----TTTA---AATGGG--C-TTTGCG
AGT--TTGAACAGTTC-----------------AGTATCTTCGTTATTGGGCCAACCCGG
--CCCAATAATTAAGAGAAC--GT---GTTCAAATTCGT-GG------------TATGAC
CGAAGGTC-AAGGTAACCGGTCAA-CATTATTC-TGGCTTGCGCAGCAAGAAACA-CGAA
TTAATTATTTAAT-TCG-TAGGACACGTGGAC-GGACCGAAATACTCTTGCATC------
TCTATAAATACCCTA-ATCCTGTCAAGG-ATAATT-G--C-TCTCTC-TCTTCTGTCAAG
-GTGGT--TGTGCGGAGGC----------GGAAGATCGC---C-AGCGGCGATC------
------------GTCGGAACGACCTG--CATCTAGAG--AGGCGG---------------
------------------CGAGG-AAACTACG-AAGCGTATAT-----CGGGTA-TTTAT
AGACTTT-TAGCGTAGCTAGAAGTATACACTGTACA-GATATTGTATTTTGTAAAT-TAC
G-AAGAAATTCGTAT-TTGATATTAATAAAACAACTGGGTTTGTTAATGTTTACATTAAC
TAGTATC-TTTGATGTA----CAAATTAAAAT--------ACAGTATACGGAACGTATAC
TAACG-TA--AAAATTAAA-T---GATAGGCGAA----G-CATGATTAACAGGTGTTT-A
GGTATAATTAACATAATTATGAG-AAGTAATAATAATACGGAAAATGAATA-AGTATGA-
GGTGAAAGAGGAGATATTAGAATATTTAAAAACCCAATTATATT-AT-T-----------
-----TTGGA-----------------ACG---AA--ATACAACACG-------------
---CTATGA-AA--------------TACAAGACGCTATGACA-GATGTACGGGTATTTG
ATTG-TG------TAT-C-GGAACGTA-TAAGGGC-CACAGGCCC-GTC-AA-G--TTG-
------A-------------------------ATGAACGGT-------CCAGATTA----
--ATTCCTT-AGCGACGAAGAAAGG-----------AATCTTAAAG-GG---GACCA---
---------CATT-A------------AGACAGCTGTCAT--------------------
-------TGATTT---A-ATAAAT--AATATAATAACCAAAAGAC-C-TTAGTACCCTTG
C--T-----A-----ATGATGACG-T-ATA-GGGGTGT-CCCG-AG----GTAA---TTT
AAC---AT----AGCTCTGAAAAGA--------GATATG---------------------
-----GG--CCGTTGGATGCCTCCATCGGACGAT-GG-AGGTTGAATGAA-CTTATGCTG
ACGTA-AGCGCT-GG----------GGCT-nnnnnTATTACCCCCAGCGCTCGGGAC-GG
GACAT------GGGCTA--A----------TGGAT-TGT-GGAT---ATAGGG-CCCAAA
GGGCCCGTTTA-GATGGGTTTT-GGGCTTAT-GGGCTTTATCCAGAAGACCAAAAACAGG
CGG----------------GAAACCGTCCC-AAATTC-------AAACTTCGATTGCTTG
CCCTGCAAGCCATC-AGAAGT-CTATAAATACCAG-GGTCGAGATAGATGTTCA-----G
ACAACAA----ATGGCTAGGTATCCGAAGAAATCCATCAAGAAGAGGCGGGTTGGGCGCC
GGAAGTATGGCAGCAAGGCGGCAACCAGTCACGACTGCTCGTCTCTAGGA--TCAATATC
GGTTCCTGAAAATACCGTCAAGGTATTTCGGATTGAGCCTACTGATAAAACATTACCCAG
ATATTTTATCTGGAAAATGTTTATGCTTCTTGTGTGCAAGGTGAAGCCCGGAAGAATACT
TCACTGGGCTATGATTAAGAGTTCTTGGGAAATCAACCAGCCGACAACCTGTCTTGAAGC
ACCAGGTTTATTTATTAAACCTGAACATAGCCATCTGGTTAAACTGGTATGTAGTGGGGA
ACTTGAAGCAGGAGTCGCAACAGGGACATCAGATGTCGAATGTCTTCTGAGGAAGACAAC
CGTGTTGAGGAAGAATGTAACGGAGGTGGATTATTTATATTTGGCATTCTATTGTAGTTC
TGGAGTAAGTATAAACTACCAGAACAGAATTACATATCATGTTT---------------G
ATATGTTTATGTAAACATAAACTATTGTATGGAATGAAATCCAAATAACATACAACACGG
TATGAAATACAAGACGCTATGAC-AA------------ATGTA-CGGGTATATG----AT
TAG-GTATCCTAACGATCTAG-GGCCGAAGG--C---CCGTGAGCAATATGCGTCGAAAT
AA-TGTTTAACAAACAAATATACATGATACGGATA---------GTTGAATACATAAACA
ACGAGGTAT----------ACAATACAACAATCTGTTGTA-AAG-----AAAT-AAAAAA
T----AAGGAGAGAGAGTATATTTGTGTCGGATAAGCATGGCAAC------------CAC
CACTTTAGT-GGT-GGGCCAGATGTCCCGAGTTAGTGCGCCACGTAA-GCGCT-GGGGCT
TATnnnnnTATTACCCCCA-GCGCTCAGGACGGGACATCACGTGCTTT------------
-----------AACAAATGCACGTGAGTGATATAAGGGACATAACGGGTTCAGA-TAACG
GTATCTTTGGTTTAGAATATAACGTCACGTGTGAAAG-CGAA-AGGCACGTGACTAAGTC
AAATGTATTGAATAAACATTTGACGTCCGGTAGCTTCCG-AAGGAAGT-AAGGATTGCTT
CGT-GGCGAAGCAAACCATTTATATA-TTGCCTAGG-CTTGCGG--CCTATAAATAGG-A
CCCTGCTA-----AATGGCATTAACAACAGAGCGGGTGAAACTATTCTTCGAATGGTTTT
TGTTTATTGAAGCAATATTTATTGCGATTACAATATTATATATATTGTTGGTTTTGCTCT
TTGAGGTACCGAAGTATATTAAGCAGCTCGTGAGGTATTTGGTAGAATACCTGACCAGAA
GACGTGTATGGATGCAGAGAACGCAGTTATCGGAGGCAACTGGAGACGTAGAGTTCGGCA
GAGGTATTGTGGAAGACAGACGGGATCAACAACCGGCTGTCATACCACAGGCTTCTCAGG
TTAACCTTTC---TCAACAATTTAGAAGGGATGATCAAGGAAGACGAGGAAACGTCGGAC
CTATGTTTT-AATACACG-GTATTGTAATATATGA-AATATAAATGGGTATTG-------
--ATGT--------------AT-AA-GGTCATACATAATATA------TGTATGATAATG
---AAACATATT-GTAATATGTGAATTGT-------------------------------
---------AAACGA-------------------------------GTGTTGAATGT---
------------ATACAACATACAACACAC---------------------TATGAAATA
CAAGACGCTAT------------------------------GACAAATGTACGGGTATCT
GATTAGG-TATCCTAACGA--------TCTAGGGCCG-AAGGCCCGT-GAGTAATAT---
GCGTCGAAAT-AATGTTT-----AACAAA-CAAATATACA-----TGATACGGATAGTTG
AATACATAAACAACTAGGTATAC-AATACAACAAACTGTTGT-AAAGAAAT-AAAAAAAT
AAGAAGAGAGA-GTATATTT---------GTGTCGG------------------------
----------ATAAGCTTGGCAACCACCACTTTA--------------------GTGGT-
GGGTCAGATGTCCCGAGTTAGTGCG-CCACGTAA-GCGCTGGGGCTTATnnnnnTATTAC
CCCCAGCGCTCAGGACGGGACATCACGTG-CAACTA-ACAGACGCACGTGAGAATGCAGT
A---GCTTGC----AGCGAAAGATAGACGTCAACATCAATAAAGAAGAAGGAATATTCTT
TGCTTCGGCACGAAGCAAA--GGGTATAGATATTTGTTCGAGATGCGAAA-------ATG
GAG--------GCTATTTAAACCTG---------ATGGTTTTGTGATTTCCGAAAT----
CACTCGTCGGAAGAGAAATGGAGTTCTGGGAATCGTCTGCCATGCCTGACGATGTCAAGA
GAGAGATTAAGGAAATATATTGGGAAGATCGGAAGAAACTTCTGTTCTGTCAGAAGTTGA
AGAGCTATGTCAGAAGGATTCTTGTTTATGGAGATCAAGAGGATGCCCTTGCCGGAGTGA
AGGATATGAAGACTTCTATTATTCGCTATAGCGAATACCTGAAGAAACCATGTGTGGTAA
TTTGTTGTGTTAGCAATAAATCAATGGTGTATAGGTTAAACAGCATGGTGTTCTTTTATC
ATGAATACCTTGAAGAACTAGGTGGTGATTACTCAGTATATCAAGATCTCTATTGTGATG
AGGTACTCTCTTCTTCATCGACAGAGGAAGAAGATGTAGGAG-TAATATA--------TA
GGAATGTTATCATGGCATCGACACAAGAGAAGTTCTCTTGGAGTGATTGTCAGAAGATAG
TTATATCAGACTATGATGTAACATTACTCTAATGTAATATCCATTATCAT-CAATAAAAT
-AATGGTATG--TTGATTATGTATT-TATCATAAATAC--AT-AATGGTATACGTATAGC
A---------TAAAATA-CA-TTAACC-----AACATACACCACACTAT-----------
-AAAATACAACACACTATAA----CAATT---GTACGGGTATCTGATTGGTTTATATTAA
CCCCTTAAGGGCCGAAGGCCCGTTTAAATATGTGTT-GGACGAAGTCCA-AGCACAAAAA
AGTAAGCAGAACAATGGAATAATATGAGCTGGC-AACGTA------GGGTC-CATGTCCC
GAGTTAGTGCGCCACGTAAGC-GCTGGGGCTTATnnnnnTATTACCCCCCGTGCTTGGGA
CGGGACATGACGTCAGCAATGTAGATAATGGGCCTAATAA-------AGCCCATTAA-TA
GAATT-GGG-CCGGGTTTT-GTCATCTTACAAAAGCCCGGTCCAGGATTAGAATAATGTC
ACGTGCC--GAA-TAAG-AGGTTGCTTCGCCTCGAAGAAACCTATTTTGAGGTAGCGTAT
TCAATACGCTACCGAATATCTATTAATATGTGAG-TCTCTGCCG----AAAAAA-ACAGA
-GCGAAAGC--GAAGCAGAAGCGATGGATTGGGCAGAATCACAATTCAAGACCTGTACCC
ATGGATGCGATTGGAAGAAGATATCATCGGATTCAGCCGATAATCGACAATATGTGCCAT
GCGTCGATTCAGGAGCTGGAAGAAAGTCGCCTCGTAAGGTACTTCTTAGATCTATTGAAG
CTGTGTTTAATGG------AAGCTTCAGCGGAAATAACAGGAACGTTCGTGGATTTCTCT
ACGTATCGATCAGAGACGATGACGGAGAAATGCGTCCAGTGCTCATAGTACCATTCGGAG
GTTATGGATATCATAATGATTTCTATTATTTCGAAGGAAAGGGGAAAGTTGAATGTGATA
TATCATC-----AGATTATGTTGCGCCAGGAATAGATTGGAGCAGAGACATGGAAGTTAG
TATTAGTAACAGCAACAACTGTAATGAATTATGTGATCTGAAGTGTTATGTTGTTTGTTC
GTTAAGAATCAAGGAATAAAAGTTGTGCTGTAATGTTAATTAATA-AAACGTATATTTGG
GA-AATTG---------ATAGTTGTATAAA---ACATACAACACACTAT-----------
-GAAATACAAGA-CGCTATGACAAATGTACGGGTATCTGAATGAGTTTTAGT------AT
CGCTTAAG-----------------GGCCGCAGGCCCGTTGAA--AAATAATAATCGAAT
TATAAACGTTAG------------ATA-----ATAATCAGAGATAGGTGATC-AGATAAT
ATAAACATAAACGAAGTA---------TATGCCGGTAC-AATAT-GAAAATAAGTATTTA
AAAAT--AAAAGTAATGTAAACTAATCTCTGATTG-----------GTTTAGCAGAAAGG
CCCACCTACTAAAAGGT-GGGGA---GAATGTCCCGA---------TGACGTAAGCACGG
GGGACTATnnnnn
>46to_TO_2010_C1
TATTACCCCCAGCGCTCGGGACGGGACAT-TTGCATCTATAAATAGACCT--CCCCCCTC
TCC-ATTTCAA-GATCATCATCGACGACAG-AATGGCGCGATATGTGGTATGCTGGATGT
TTACCATCAACAATCCCACAACACTACCAGTGATGAGGGATGAGATCAAATACATGGTAT
ATCAAGTGGAGAGGGGAAAGGAGGGTACTCGTCATGTGCAAGGATACGTGGAGATGAAGA
GACGAAGTTCTCTGAAGCAGATGAGAGGCTTCTTCCCAGGCGCACACCTTGAGAAACGAA
AGGGGAGCCAAGAAGAAGCGCGGTCATACTGTATGAAGGAAGATACAAGAATCGAAGGTC
CCTTCGAGTTTGGTTCATTTAAATTGTCATGTAATGATAATTTATTTGATGTCATACAGG
ATATGCGTGAAACGCACAAAAGGCCTTTGGAGTATTTATATGAATGTCCTAACACCTTCG
ATAGAAGTAAGGATACATTATACAGAGTACAAGCAGAGATGAATAAAACGAAGGCGATGA
A----TAGCTGGAGAAC--TTCTTTCAGTGC-TTGGACATCAGAGGTGGAGAATATCATG
GCGCAGCCATGTCATCGGAGAATAATTTGGGTCTATGGCCCAAATGGAGGAGAAGGAAAG
ACAACGTATGCAAAACATCTAATGAAGACGAAGAATGCGTTTTATTCTCCAGGAGGAAAA
TCATTGGATATATGTAGACTGTATAATTATGAGGATATTGTTATATTTGATATCCCTAGA
TGCAAAGAGGATTATTTAAATTATGGTTTATTAGAGGAATTTAAAAATGGAATAATTCAA
AGCGGGAAATATGAACCCGTTTTGAAGATTGTAGAATATGTCGAAGTCATTGTAATGGCT
AACTTCCTTCCGAAGGAAGGAATCTTTTCTGAAGATCGAATAAAGTTGGTTTCTTGCTGA
ACACGCAATGACTTTACAG----CGCACGCTCCGAC-AAAAGCACACTATGACAAAAGTA
CGGGTATCTGATT--GGCTATC-GGAACGATCTAGGGCCGTAGGCC-------CGTGA--
GCAATGAAC--------GGC---GAGATCATATGTCCCG-AGTTAGTGCGCCACGT-AAG
CGCT-GGGGCTTATnnnnnTATTATTA-C-----------------------CCCCAGCG
----------------CTCA------GGAC-GGGACAT----------------------
------------------------------G-----------------------------
-------------------------GG--C-TT----TTTA---AATGGG--C-TTTGCG
AGT--TTGAACAGTTC-----------------AGTATCTTCGTTATTGGGCCAACCCGG
--CCCAATAATTAAGAGAAC--GT---GTTCAAATTCGT-GG------------TATGAC
CGAAGGTC-AAGGTAACCGGTCAA-CATTATTC-TGGCTTGCGCAGCAAGAAACA-CGAA
TTAATTATTTAAT-TCG-TAGGACACGTGGAC-GGACCGAAATACTCTTGCATC------
TCTATAAATACCCTA-ATCCTGTCAAGG-ATAATT-G--C-TCTCTC-TCTTCTGTCAAG
-GTGGT--TGTGCGGAGGC----------GGAAGATCGC---C-AGCGGCGATC------
------------GTCGGAACGACCTG--CATCTAGAG--AGGCGG---------------
------------------CGAGG-AAACTACG-AAGCGTATAT-----CGGGTA-TTTAT
AGACTTT-TAGCGTAGCTAGAAGTATACACTGTACA-GATATTGTATTTTGTAAAT-TAC
G-AAGAAATTCGTAT-TTGATATTAATAAAACAACTGGGTTTGTTAATGTTTACATTAAC
TAGTATC-TTGGATGTA----CAAATTAAAAT--------ACAGTATACGGAACGTATAC
TAACG-TA--AAAATTAAA-T---GATAGGCGAA----G-CATGATTAACAGGTGTTT-A
GGTATAATTAACATAATTATGAG-AAGTAATAATAATACGGAAAATGAATA-AGTATGA-
GGTGAAAGAGGAGATATTAGAATATTTAAAAACCCAATTATATT-AT-T-----------
-----TTGGA-----------------ACG---AA--ATACAACACG-------------
---CTATGA-AA--------------TACAAGACGCTATGACA-AATGTACGGGTATTTG
ATTG-TG------TAT-C-GGAACGTA-TAAGGGC-CGCAGGCCC-GTC-AA-G--TTG-
------A-------------------------ATGAACGGT-------CCAGATTA----
--ATTCCTT-AGCGACGAAGAAAGG-----------AATCTTAAAG-GG---GACCA---
---------CATT-A------------AGACAGCTGTCAT--------------------
-------TGATTT---A-ATAAAT--AATATAATAACCAAAAGAC-C-ATAGTACCCTTG
C--T-----A-----ATGATGACG-T-ATA-GGGGTGT-CCCG-AG----GTAA---TTT
AAC---AT----AGCTCTGAAAAGA--------GATATG---------------------
-----GG--CCGTTGGATGCCTCCATCGGACGAT-GG-AGGTTGAATGAA-CTTATGCTG
ACGTA-AGCGCT-GG----------GGCT-nnnnnTATTACCCCCAGCGCTCGGGAC-GG
GACAT------GGGCTA--A----------TGGAT-TGT-GGAT---ATAGGG-CCCAAA
GGGCCCGTTTA-GATGGGTTTT-GGGCTTAT-GGGCTTTATCCAGAAGACCAAAAACAGG
CGG----------------GAAACCGTCCC-AAATTC-------AAACTTCGATTGCTTG
CCCTGCAAGCCATC-AGAAGT-CTATAAATACCAG-GGTCGAGATAGATGTTCA-----G
ACAACAA----ATGGCTAGGTATCCGAAGAAATCCATCAAGAAGAGGCGGGTTGGGCGTC
GGAAGTATGGCAGCAAGGCGGCAACCAGTCACGACTGCTCGTCGTTAGGG--TCAATATT
GGTTCCTGAAAACACCGTCAAGGTATTTCGGATTGAGCCTACTGATAAAACATTACCCAG
ATATTTTATCTGGAAAATGTTTATGCTTCTTGTGTGCAAGGTGAAGCCCGGAAGAATACT
TCACTGGGCTATGATTAAGAGTTCTTGGGAAATCAACCAGCCGACAACCTGTCTTGAAGC
ACCAGGTTTATTTATTAAACCTGAACATAGCCATCTGGTTAAACTGGTATGTAGTGGGGA
ACTTGAAGCAGGAGTCGCAACAGGGACATCAGATGTCGAATGTCTTCTGAGGAAGACAAC
CGTGTTGAGGAAGAATGTAACGGAGGTGGATTATTTATATTTGGCATTCTATTGTAGTTC
TGGAGTAAGTATAAACTACCAGAACAGAATTACATATCATGTTT---------------G
ATATGTTTATGTAAACATAAACTATTGTATGGAATGAAATCCAAATAACATACAACACGG
TATGAAATACAAGACGCTATGAC-AA------------ATGTA-CGGGTATATG----AT
TAG-GTATCCTAACGATCTAG-GGCCGAAGG--C---CCGTGAGCAATATGCGTCGAAAT
AA-TGTTTAACAAACAAATATACATGATACGGATA---------GTTGAATACATAAACA
ACGAGGTAT----------ACAATACAACAATCTGTTGTA-AAG-----AAAT-AAAAAG
T----AAGGAGAGAGAGTATATTTGTGTCGGATAAGCATGGCAAC------------CAC
CACTTTAGT-GGT-GGGCCAGATGTCCCGAGTTAGTGCGCCACGTAA-GCGCT-GGGGCT
TATnnnnnTATTACCCCCA-GCGCTCGGGACGGGACATCACGTGCTTT------------
-----------AACAAATGCACGTGAGTGATATAAGGGACATAACGGGTTCAGA-TAACG
GTATCTTTGGTTTAGAATATAACGTCACGTGTGAAAG-CGAA-AGGCACGTGACTAAGTC
AAATGTATTGAATAAACATTTGACGTCCGGTAGCTTCCG-AAGGAAGT-AAGGATTGCTT
CGT-GGCGAAGCAAACCATTTATATATTTGCCTAGG-CTTGCGG--CCTATAAATAGG-A
CCCTGCTA-----AATGGCATTAACAACAGAGCGGGTTAAACTATTCTTTGAATTGTTTT
TGTTTATTGCAGCAATATTTATTGCGATTACAATATTATATATATTGTTGGTTTTGCTCT
TTGAGGTACCGAAGTATATTAAGCAGCTCGTGAGGTATTTGGTAGAATACCTGACCAGAA
GACGTGTATGGATGCAGAGAACGCAGTTATCGGAGGCAACTGGAGACGTAGAGTTCGGCA
GAGGTATTGTGGAAGACAGACGGGATCAACAACCGGCTGTCATACCACAGGCATCTCAGG
TTAACCTTTC---TCAACAATTTAGAAGGGATGATCAAGGAAGACGAGGAAACGTCGGAC
CTATGTTTT-AATACACG-GTATTGTAATATATGA-AATATAAATGGGTATTG-------
--ATGT--------------AT-AA-GGTCATACATAATATA------TGTATGATAATG
---AAACATATT-GTAATATGTGAATTGT-------------------------------
---------AAACGA-------------------------------GTGTTGAATGT---
------------ATACAACATACAACACAC---------------------TATGAAATA
CAAGACGCTAT------------------------------GACAAATGTACGGGTATCT
GATTAGG-TATCCTAACGA--------TCTAGGGCCG-AAGGCCCGT-GAGTAATAT---
GCGTCGAAAT-AATGTTT-----AACAAA-CAAATATACA-----TGATACGGATAGTTG
AATACATAAACAACTAGGTATAC-AATACAACAAACTGTTGT-AAAGAAAT-AAAAAAAT
AAGAAGAGAGA-GTATATTT---------GTGTCGG------------------------
----------ATAAGCTTGGCAACCACCACTTTA--------------------GTGGT-
GGGCCAGATGTCCCGAGTTAGTGCG-CCACGTAA-GCGCTGGGGCTTATnnnnnTATTAC
CCCCAGCGCTCAGGACGGGACATCACGTG-CAACTA-ACAGACGCACGTGAGAATGCAGT
A---GCTTGC----AGCGAAAGATAGACGTCAACATCAATAAAGAAGAAGGAATATTCTT
TGCTTCGGCACGAAGCAAA--GGGTATAGATATTTGTTCGAGATGCGAAA-------ATG
GAG--------GCTATTTAAACCTG---------ATGGTTTTGTGATTTCCGAAAT----
CACTCGTCGGAAGAGAAATGGAGTTCTGGGAATCGTCTGCCATGCCTGACGATGTCAAGA
GAGAGATTAAGGAAATATATTGGGAAGATCGGAAGAAACTTCTGTTCTGTCAGAAGTTGA
AGAGCTATGTCAGAAGGATTCTTGTTTATGGAGATCAAGAGGATGCCCTTGCCGGAGTGA
AGGATTTGAAGACTTCTATCATTCGCTATAGCGAATATCTGAAGAAACCATGTGTGGTAA
TTTGTTGTGTTAGCAATAAATCAATGGTGTATAGGTTAAACAGCATGGTGTTCTTTTATC
ATGAATACCTTGAAGAACTAGGTGGTGATTACTCAGTATATCAAGATCTCTATTGTGATG
AGGTACTCTCTTCTTCATCGACAGAGGAAGAAGATGTAGGAG-TAATATA--------TA
GGAATGTTATCATGGCATCGACACAAGAGAAGTTCTCTTGGAGTGATTGTCAGAAGATAG
TTATATCAGACTATGATGTAACATTACTCTAATGTAATATCCATTATCAT-CAATAAAAT
-AATGGTATG--TTGATTATGTATT-TATCATAAATAC--AT-AATGGTATACGTATAGC
A---------TAAAATA-CA-TTAACC-----AACATACACCACACTAT-----------
-AAAATACAACACACTATAA----CAATT---GTACGGGTATCTGATTGGTTTATATTAA
CCCCTTAAGGGCCGAAGGCCCGTTTAAATATGTGTT-GGACGAAGTCCA-AGCACAAAAA
AGTAAGCAGAACAATGGAATAATATGAGCTGGC-AACGTA------GGGTC-CATGTCCC
GAGTTAGTGCGCCACGTAAGC-GCTGGGGCTTATnnnnnTATTACCCCCCGTGCTTGGGA
CGGGACATGACGTCAGCAATGTAGATAATGGGCCTAATAA-------AGCCCATTAA-TA
GAATT-GGG-CCGGGTTTT-GTCATCTTACAAAAGCCCGGTCCAGGATTAGAATAATGTC
ACGTGCC--GAA-TAAG-AGGTTGCTTCGTCTCGAAGAAACCTATTTTGAGGTAGCGTAT
TCAATACGCTACCGAATATCTATTAATATGTGAG-TCTCTGCCG----AAAAAA-ACAGA
-GCGAAAGC--GAAGCAGAAGCGATGGATTGGGCGGAATCACAATTCAAGACATGTACCC
ATGGATGCGATTGGAAGAAGATATCATCGGATTCAGCCGATAATCGACAATATGTGCCAT
GCGTCGATTCAGGAGCTGGAAGAAAGTCGCCTCGTAAGGTACTTCTTAGATCTATTGAAG
CTGTGTTTAATGG------AAGCTTCAGCGGAAATAACAGGAACGTTCGTGGATTTCTCT
ACGTATCGATCAGAGACGATGACGGAGAAATGCGTCCAGTGCTCATAGTACCATTCGGAG
GTTATGGATATCATAATGATTTCTATTATTTCGAAGGAAAGGGGAAAGTTGAATGTGATA
TATCATC-----AGATTATGTTGCGCCAGGAATAGATTGGAGCAGAGACATGGAAGTTAG
TATTAGTAACAGCAACAACTGTAATGAATTATGTGATCTGAAGTGTTATGTTGTTTGTTC
GTTAAGAATCAAGGAATAAAAGTTGTGCTGTAATGTTAATTAATA-AAACGTATATTTGG
GA-AATTG---------ATAGTTGTATAAA---ACATACAACACACTAT-----------
-GAAATACAAGA-CGCTATGACAAATGTACGGGTATCTGAATGAGTTTTAGT------AT
CGCTTAAG-----------------GGCCGCAGGCCCGTTGAA--AAATAATAATCGAAT
TATAAACGTTAG------------ATA-----ATAATCAGAGATAGGTGATC-AGATAAT
ATAAACATAAACGAAGTA---------TATGCCGGTAC-AATAA-GAAAATAAGTATTTA
AAAAT--AAAAGTAATGTAAACTAATCTCTGATTG-----------GTTTAGCAGAAAGG
CCCACCTACTAAAAGGT-GGGGA---GAATGTCCCGA---------TGACGTAAGCACGG
GGGACTATnnnnn
>47mw_MW_2008_C2
TATTACCCCCAGCGCTCGGGACGGGACAT-TTGCATCTATAAATAGACCT--CCCCCCTC
TCC-ATTACAA-GATCATCATCGACGACAG-AATGGCGCGATATGTGGTATGCTGGATGT
TCACCATCAACAATCCCACAACACTACCAGTGATGAGGGATGAGATCAAATATATGGTAT
ATCAAGTGGAGAGGGGACAGGAGGGTACTCGTCATGTGCAAGGTTATGTCGAGATGAAGA
GACGAAGCTCTCTGAAGCAGATGCGAGGCTTCTTCCCAGGCGCACACCTTGAGAAACGAA
AGGGAAGCCAAGAAGAAGCGCGGTCATACTGTATGAAGGAAGATACAAGAATCGAAGGTC
CCTTCGAGTTTGGTGCATTTAAATTGTCATGTAATGATAATTTATTTGATGTCATACAGG
ATATGCGTGAAACGCACAAAAGGCCTTTGGAGTATTTATATGATTGTCCTAATACCTTCG
ATAGAAGTAAGGATACATTATACAGAGTACAAGCAGAGATGAATAAAACGAAGGCGATGA
A----TAGCTGGAGGAC--GTCTTTCAGTGC-ATGGACATCAGAGGTGGAGAATATCATG
GCGCAGCCATGTCATCGGAGAATAATTTGGGTCTATGGACCAAATGGAGGAGAAGGAAAG
ACAACGTATGCAAAACATCTAATGAAGACGAGAAATGCGTTTTATTCTCCAGGAGGAAAA
TCATTGGATATATGTAGACTGTATAATTACGAGGATATTGTTATATTTGATATTCCAAGA
TGCAAAGAGGATTATTTAAATTATGGGTTATTAGAGGAATTTAAGAATGGAATAATACAA
AGCGGGAAATATGAACCCGTTTTGAAGATAGTAGAATATGTCGAAGTCATTGTAATGGCT
AACTTCCTTCCGAAGGAAGGAATCTTTTCTGAAGATCGAATAAAGTTGGTTTCTTGCTGA
ACAAGTAATGACTTTACAG----CGCACGCTCCGAC-AAAAGCACACTATGACAAATGTA
CGGGTATCTGATT-GGTTTATC-CTAACGATCTAGGGCCGTAGGCC-------CGTGA--
GCAATGAAC--------GGC---GAGATCAGATGTCCCG-AGTTAGTGCGCCACGT-AAG
CGCT-GGGGACTATnnnnnTATTATTA-C-----------------------CCCCCGTG
----------------CTCG------GGAC-GGGACAT----------------------
------------------------------G-----------------------------
-------------------------GG--C-TT----TTTA---AATGGG--C-CTTGAG
AGT--TTGAACAGTTC-----------------AGTATCTTCGTTATTGGGCCAACTCGG
--CCCAATAATTAAGAGAAC--GT---GTTCAAATTCGT-GG------------TATGAC
CGAAGGTC-AAGGTAACCGGTCAA-CATTATTC-TGGCTTGCGCAGCAAGATACA-CGAA
TTAAATTATTAAT-TCG-TAGGACACGTGGAC-GGACCGAAATACTCCTGCATC------
TCTATAAATACCCTA-GTCTTGTGAAGG-ATAATT-G--C-TCTCTC-TCTTCTGTCAAG
-GTGGT--TGTGCTGAGGC----------GGAAGATCGC---C-AGCGGCGATC------
------------GTCGGAACGATGTG--CATCTAGAG--AGGCGG---------------
------------------TGAAGGAAACTACG-AAGCATATAT-----CGGGTA-TTTAT
AGACTTA-TAGCGCAGCTAGAAGTATACACTGTACA-GATATTGTATTTTGTAAATATAC
G-AAGAATTTCGTAT-ATGATATTAATAAAACACCTGGGTGTTTTAATGTTTACATTAAA
TAGTATC-CTGAATGTA----CACAATAAAAT--------ACAGTATACGGAACGTATAC
TGACA--A--AGTAATAAA-T---GATAGGCGAA----G-CATGATTAACAGGTGTTT-A
GGTATAATTAACATAATTATGAG-AAGTAATTATAATACGGAAAATGAATA-AGTATGA-
GGTGAAAGAGGAGATATTAGAATATTTAAAAACCCAATTATATT-AT-T-----------
-----TTGGA-----------------ACG---AA--ATACAACACG-------------
---CTATGA-AA--------------TACAAGACGCTATGACA-AATGTACGGGTATCTG
ATTG-TG------TAT-C-TTAACGCT-TAAGGGC-CGCAGGCCC-GTC-AA-G--TTG-
------A-------------------------ATGAACGGT-------CCAGATTA----
--ATTCCTT-AGCGACGAAGAAAGG-----------AATCTTAATG-GG---GATCA---
---------CATTAA------------AGACAGCTGTCAT--------------------
-------TGATTA---A-ATAAAT--AATATAATATACAAAAGAC-T-TATGTACCCCTG
A--T-----A-----ATGATGACG-T-GTA-GGGGTGT-CCCG-AT----GTAA---TAT
AGC---AT----AGCTATGTGAAGA--------GATAAGCATGTGGCCGACAACTTTAGT
TGT--GG----GCCAGATGTCCC---------------GAGTT-AGTGCG--------CC
ACGTA-AGCACG-GG----------GGAC-nnnnnTATTACCCCCAGCGCTCGGGAC-GG
GACAT------GGGCTA--A----------TGGAT-TGT-GGAT---ATAGGG-CCCAAA
GGGCCCGTTTA-GATGGGTTTT-GGGCTTAT-GGGCTTTATCCAGAAGACCAAAAACAGG
CGG----------------G-AACCGTCCC-AAATTC-------AAACTTCGATTGCTTG
CCCTGCAAGCCATCTAGAAGT-CTATAAATACCAG-TGTCTAGATAGATGTTCA-----G
ACAAGAA----ATGGCTAGGTATCCGAAGAAATCCATCAAGAAGAGGCGGGTTGGGCGCC
GGAAGTATGGCAGCAAGGCGGCAACGAGCCACGACTACTCGTCGTTAGGG--TCAATATT
GGTTCCTGAAAACACCGTCAAGGTATTTCGGATTGAGCCTACTGATAAAACATTACCCAG
ATATTTTATCTGGAAAATGTTTATGCTTCTTGTGTGCAAGGTGAAGCCCGGAAGAATACT
TCATTGGGCTATGATCAAGAGTTCTTGGGAAATCAACCAGCCGACAACCTGTCTGGAAGC
CCCAGGTTTATTTATTAAACCTGAACATAGCCATCTGGTTAAACTGGTATGTAGTGGGGA
ACTTGAAGCAGGAGTCGCAACAGGGACATCAGATGTTGAATGTCTTTTGAGGAAGACAAC
CGTGTTGAGGAAGAATGTAACAGAGGTGGATTATTTATATTTGGCATTCTATTGTAGTTC
TGGAGTAAGTATAAACTACCAGAACAGAATTACATATCATGTTT---------------G
ATATGTTTATGTAAACATAAACTATTGTATGGAATGAAATCCAAATAACATACAACACGG
TATGAAATACAAGACGCTATGCC-AA------------ATGTA-CGGGTATTTG----AT
TAG-GTATCCTAACGATCTAG-GGCCGAAGG--C---CCGTGAGCAATATGCGTCGAAAT
AA-TGTTTAACAAACAAATATACATGATACGGATA---------GTTGAATACATAAACA
ACGAGGTAT----------ACAATACAACAAACTGTTGTA-AAG-----AAAT-AAAAAA
T----AAGAAGAGAGAGTATATTTGTGTCGGATAAGCATGACACC------------CAC
CACTTTAGT-GGT-GGGTCAGATGTCCCGAGTTAGTGCGCCACGTAA-GCGCT-GGGGAC
TATnnnnnTATTACCCCCA-GCGCTCAGGACGGGACATCACGTGCTTC------------
-----------AACAAATGCACGTGAGTGATATAAGGGACATAACGGGTTCAGA-TAACG
GTATCTTTGGTTTAGAATATAACGTCACGTGTGAAAG-CGAT-TGGCACGTGACTAAGTC
AAATGTATTGAATAAACATTTGACGTCCGGTAGCTTCCG-AAGGAAGT-AAGGATTGCTT
CGT-GGCGAAGCAAACCATTTATATA-TTGCCTAGG-CTTGCGG--CCTATAAATAGG-A
CCCTGCTA-----AATGGCATTAACAACAGAGCGGGTTAAACTATTCTTTGAATGGTTTT
TGTTCTTTGCAGCAATATTTATTGCGATTACAATATTATATATATTGTTGGTTTTGCTCT
TTGAGGTACCGAAGTATATTAAGCAGCTCGTGAGGTATTTGGTAGAATACCTGACCAGAA
GACGTGTATGGATGCAGAGAACGCAGTTATCGGAGGCAACTGGAGACGTAGAGTTCGGCA
GAGGTATTGTGGAAGACAGACGGGATCAACAACCGGCTGTCATACCACAGGCATCTCAGG
TTAACCCTTC---TCAACAAATTAGAAGGGATGATCAAGGAAGACGAGGAAACGTCGGTC
CTATGTTTT-AATACACA-GTATTGTAATATATGA-AATATAAATGGGGATTG-------
--ATGT--------------AT-AA-GGTCATACATACTATA------TGTATGATAATG
---AAACATATT-GTAATATGTGAATTGT-------------------------------
---------AAACGA-------------------------------GTGTTGAATGT---
------------ATACAACATACAACACAC---------------------TATGAAATA
CAAGACGCTAT------------------------------GCCAAATGTACGGGTATCT
GATTAGG-TATCCTAACGA--------TCTAGGGCCG-AAGGCCCGT-GAGCAATAT---
GCGTCGAAAT-AATGTTT-----AACAAA-CAAATATACA-----TGATACGGATAGTTG
AATACATAAACAACTAGGTATAC-AATACAACAAACTGTTGT-AAAGAAAT--AAAAAAT
AAGAAGAGAGA-GTATATTT---------GTGTCGG------------------------
----------ATAAGCTTGGCAACCATCACTTTA--------------------GTGGT-
GGGTCAGATGTCCCGAGTTAGTGCG-CCACGTAA-GCGCTGGGGCTTATnnnnnTATTAC
CCCCAGCGCTCAGGACGGGACATCACGTG-CGACTA-ACAGACGCACGTGAGAATGCAGT
A---GCTTGC----AGCGAAAGATAGACGTCTACATCAATAAAGAAGAAGGAATATTCTT
TGCTTCGGCACGAAGCAAA--GGGTATAGATATTTGTTCGAGATGCGAAA-------ATG
GAG--------GCTATTTAAACCTG---------ATGGTTTTGTGATTTCCGAAAT----
CACTCGACGGAAGAGAAATGGAGTTCTGGGAATCGTCTGCCATGCCTGACGATGTCAAGA
GAGAGATTAAGGAAATATATTGGGAAGATCGGAAAAAACTTCTGTTCTGTCAGAAGTTGA
AGAGCTATGTCAGAAGGATTCTTGTTTATGGAGATCAAGAGGATGCCCTTGCCGGAGTGA
AGGATATGAAGACTTCTATTATTCGCTATAGCGAATACTTGAAGAAACCATGTGTGGTAA
TTTGTTGTGTTAGCAATAAATCAATTGTGTATAGGTTAAACAGCATGGTGTTCTTTTATC
ATGAATACCTTGAAGAACTAGGTGGTGATTACTCAGTATATCAAGATCTCTATTGTGATG
AGGTTCTCTCTTCTTCATCGACAGAGGAAGAAGATGTAGGAG-TAATATA--------TA
GGAATGTTATCATGGCATCGACACAAGAGAAGTTCTCTTGGAGTGATTGTCAGAAGATAG
TTATATCAGACTATGATGTAACATTACTCTAATGTAATATCCATTATCAT-CAATAAAAT
-AATGGAATG--TTGATTATGTATT-TATCATAAATAC--AT-AATGGTATACGTATAGC
A---------TAAAATA-CA-TTAACC-----AACATACAACACACTAT-----------
-AAAATACAACACACTATAA----CAAAT---GTACGGGTATCTGATTGGTTTATATTAA
CCCCTTTAGGGCCGAAGGCCCGTTTAAATATGTGTT-GGACGAAGTCCA-AGCACAAAAA
AGTAAGCAGAACAACGGAATAATATGAGCTGGC-AACGTA------GGGTC-CATGTCCC
GAGTTAGTGCGCCACGTAAGC-GCTGGGGCTTATnnnnnTATTACCCCCCGTGCTCGGGA
CGGGACATGACGTCAGCAAGGATTATAATGGGCTTTTTAT------TAGCCCATGTA-TT
GAATT-GGG-CCGGGTTTT-GTCATTTTACAAAAGCCCGGTCCAGGATAAGTATAATGTC
ACGTGCC--GAA-TAAA-AGGTTGCTTCGCCTCGAAGAAACCTAATTTGAGGTTGCGTAT
TCAATACGCTACCGAGTATCTATTAATAAGCGAG-TCTCTGCCG----AAACAA-TCAGA
-GCGAAAGC--AAAGCAGAAGCGATGGATTGGGCGGAATCACAATTCAAGACTTGTACTC
ATGGATGCGATTGGAAGAAGATATCATCGGATTCAGCCGATAATCGACAATATGTACCAT
GCGTCGATTCTGGAGCTGGAAGAAAGTCGCCTCGCAAGGTACTTCTTAGATCTATTGAAG
CTGTGTTTAACGG------AAGCTTCAGCGGAAATAATAGGAACGTTCGTGGATTTCTCT
ACGTATCGATCAGAGACGATGACGGAGAAATGCGTCCAGTACTCATAGTACCATTCGGAG
GATATGGATATCATAATGATTTCTATTATTTCGAAGGAAAGGGGAAAGTTGAATGTGATA
TATCATC-----AGATTATGTTGCGCCAGGAATAGATTGGAGCAGAGACATGGAAGTTAG
TATTAGTAACAGCAACAACTGTAATGAATTATGTGATCTGAAGTGTTATGTTGTTTGTTC
TTTAAGAATCAAGGAATAAAAGTTGTGCTGTAATGTTTATTAATA-AAACGTATATTTGG
GA-AATTG---------ATAGTTGTATAAA---ACATACAACACACTAT-----------
-GAAATACAAGA-CGCTATGCCAAATGTACGGGTATCTGAATGAGTTTTAGT------AT
CGCTTAAG-----------------GGCCGCAGGCCCGTTGAA--AAATAATAATCGAAT
TATAAACGTTAG------------ATA-----ATAATCAGAGATAGGTGATC-AGATAAC
ATAAACATAAACGAAGTA---------TATGGCGGTAC-AATAA-TAAAATAAGT---TA
AAAAA-AAAACATAATGAATACTAATCTCTGATTG-----------GTTCAGAAGGAAGG
CCCACCAACTAAAAGGT-GGGGA---GAATGTCCCGA---------TGACGTAAGCACGG
GGGACTATnnnnn
>482-96_AU_1996_C3
TATTACCCCCAGCGCTCGGGACGGGACAT-TTGCATCTATAAATAGACCT--CCCCCCTC
TCC-ATTACAA-GATCATCATCGACGACAG-AATGGCGCGATATGTGGTATGCTGGATGT
TCACCATCAACAATCCCACAACACTACCAGTGATGAGGGATGAGATAAAATATATGGTAT
ATCAAATGGAGAGGGGACAGGAGGGTACTCGTCATGTGCAAGGTTATGTCGAGATGAAGA
GACGAAGCTCTCTGAAGCAGATGAGAGGCTTCTTCCCAGGCGCACACCTTGAGAAACGAA
AGGGGAGCCAAGAAGAAGCGCGGTCATACTGTATGAAGGAAGATACAAGAATCGAAGGTC
CCTTCGAGTTTGGTTCATTTAAATTGTCATGTAATGATAATTTATTTGATGTCATACAGG
ATATGCGTGAAACGCACAAAAGGCCTTTGGAGTATTTATATGATTGTCCTAACACCTTCG
ATAGAAGTAAGGATACATTATACAGAGTACAAGCAGAGATGAATAAAACGAAGGCGATGA
A----TAGCTGGAGAAC--TTCTTTCAGTTC-TTGGACACCAGAGGTGGAGAATATCATG
GCGCAGCCATGTCATCGGAGAATAATTTGGGTCTATGGCCCAAATGGAGGAGAAGGAAAG
ACAACGTATGCTAAACATCTAATGAAGACGAGAAATGCGTTTTATTCTCCAGGAGGAAAA
TCATTGGATATATGTAGACTGTATAATTACGAGGATATTGTTATATTTGATATTCCAAGA
TGCAAAGAGGATTATTTAAATTATGGGTTATTAGAGGAATTTAAGAATGGAATAATTCAA
AGCGGGAAATATGAACCCGTTTTGAAGATAGTAGAATATGTCGAAGTCATTGTAATGGCT
AACTTCCTTCCGAAGGAAGGAATCTTTTCTGAAGATCGAATAAAGTTGGTTTCTTGCTGA
ACAAGTAATGACTTTACAG----CTCACGCTCCGACAAAAAGCACACTATGACAAAAGTA
AGGGTATCTGATT-GTGATATC-TTAACGATCTAGGGCCGTAGGCC-------CGTGA--
GCAATGAAC--------GGC---GAGATCAGATGTCCCG-AGTTAGTGCGCCACGT-AAG
CGCT-GGGGACTATnnnnnnnnnn------------------------------------
------------------------------------------------------------
------------------------------------------------------------
------------------------------------------------------------
------------------------------------------------------------
------------------------------------------------------------
------------------------------------------------------------
------------------------------------------------------------
------------------------------------------------------------
------------------------------------------------------------
------------------------------------------------------------
------------------------------------------------------------
------------------------------------------------------------
------------------------------------------------------------
------------------------------------------------------------
------------------------------------------------------------
------------------------------------------------------------
------------------------------------------------------------
------------------------------------------------------------
------------------------------------------------------------
------------------------------------------------------------
------------------------------------------------------------
------------------------------------------------------------
------------------------------------------------------------
------------------------------------------------------------
------------------------------------------------------------
------------------------------------------------------------
------------------------------------------------------------
------------------------------nnnnnnnnnn--------------------
------------------------------------------------------------
------------------------------------------------------------
------------------------------------------------------------
------------------------------------------------------------
------------------------------------------------------------
------------------------------------------------------------
------------------------------------------------------------
------------------------------------------------------------
------------------------------------------------------------
------------------------------------------------------------
------------------------------------------------------------
------------------------------------------------------------
------------------------------------------------------------
------------------------------------------------------------
------------------------------------------------------------
------------------------------------------------------------
------------------------------------------------------------
------------------------------------------------------------
------------------------------------------------------------
------------------------------------------------------------
---nnnnnnnnnn-----------------------------------------------
------------------------------------------------------------
------------------------------------------------------------
------------------------------------------------------------
------------------------------------------------------------
------------------------------------------------------------
------------------------------------------------------------
------------------------------------------------------------
------------------------------------------------------------
------------------------------------------------------------
------------------------------------------------------------
------------------------------------------------------------
------------------------------------------------------------
------------------------------------------------------------
------------------------------------------------------------
------------------------------------------------------------
------------------------------------------------------------
------------------------------------------------------------
------------------------------------------------------------
------------------------------------------------------------
------------------------------------------------------------
------------------------------------------------------------
-------------------------------------------------nnnnnnnnnn-
------------------------------------------------------------
------------------------------------------------------------
------------------------------------------------------------
------------------------------------------------------------
------------------------------------------------------------
------------------------------------------------------------
------------------------------------------------------------
------------------------------------------------------------
------------------------------------------------------------
------------------------------------------------------------
------------------------------------------------------------
------------------------------------------------------------
------------------------------------------------------------
------------------------------------------------------------
------------------------------------------------------------
------------------------------------------------------------
------------------------------------------------------------
------------------------------------------------------------
----------------------------------nnnnnnnnnn----------------
------------------------------------------------------------
------------------------------------------------------------
------------------------------------------------------------
------------------------------------------------------------
------------------------------------------------------------
------------------------------------------------------------
------------------------------------------------------------
------------------------------------------------------------
------------------------------------------------------------
------------------------------------------------------------
------------------------------------------------------------
------------------------------------------------------------
------------------------------------------------------------
------------------------------------------------------------
------------------------------------------------------------
------------------------------------------------------------
------------------------------------------------------------
------------------------------------------------------------
------------------------------------------------------------
------------------------------------------------------------
--------nnnnn
>482-97_AU_1997_C3
TATTACCCCCAGCGCTCGGGACGGGACAT-TTGCATCTATAAATAGACCT--CCCCCCTC
TCC-ATTACAA-GATCATCATCGACGACAG-AATGGCGCGATATGTGGTATGCTGGATGT
TCACCATCAACAATCCCACAACACTACCAGTGATGAGGGATGAGATAAAATATATGGTAT
ATCAAATGGAGAGGGGACAGGAGGGTACTCGTCATGTGCAAGGTTATGTCGAGATGAAGA
GACGAAGCTCTCTGAAGCAGATGAGAGGCTTCTTCCCAGGCGCACACCTTGAGAAACGAA
AGGGGAGCCAAGAAGAAGCGCGGTCATACTGTATGAAGGAAGATACAAGAATCGAAGGTC
CCTTCGAGTTTGGTTCATTTAAATTGTCATGTAATGATAATTTATTTGATGTCATACAGG
ATATGCGTGAAACGCACAAAAGGCCTTTGGAGTATTTATATGATTGTCCTAACACCTTCG
ATAGAAGTAAGGATACATTATACAGAGTACAAGCAGAGATGAATAAAACGAAGGCGATGA
A----TAGCTGGAGAAC--TTCTTTCAGTTC-TTGGACATCAGAGGTGGAGAATATCATG
GCGCAGCCATGTCATCGGAGAATAATTTGGGTCTATGGCCCAAATGGAGGAGAAGGAAAG
ACAACGTATGCTAAACATCTAATGAAGACGAGAAATGCGTTTTATTCTCCAGGAGGAAAA
TCATTGGATATATGTAGACTGTATAATTACGAGGATATTGTTATATTTGATATTCCAAGA
TGCAAAGAGGATTATTTAAATTATGGGTTATTAGAGGAATTTAAGAATGGAATAATTCAA
AGCGGGAAATATGAACCCGTTTTGAAGATAGTAGAATATGTCGAAGTCATTGTAATGGCT
AACTTCCTTCCGAAGGAAGGAATCTTTTCTGAAGATCGAATAAAGTTGGTTTCTTGCTGA
ACAAGTAATGACTTTACAG----CTCACGCTCCGACAAAAAGCACACTATGACAAAAGTA
AGGGTATCTGATT-GTGATATC-TTAACGATCTAGGGCCGTAGGCC-------CGTGA--
GCAATGAAC--------GGC---GAGATCAGATGTCCCG-AGTTAGTGCGCCACGT-AAG
CGCT-GGGGACTATnnnnnTATTATTA-C-----------------------CCCCAGCG
-----------------CCG------GGAC-GGGACAT----------------------
------------------------------G-----------------------------
-------------------------GG--C-TT----TTTA---AATGGG--C-TTTGCG
AGT--TTGAACAGTTC-----------------AGTATCTTCGTTATTGGGCCAACCCGG
--CCCAATAATTAAGAGAAC--GT---GTTCAAATTCGT-GG------------TATGAC
CGAAGGTC-AAGGTAACCGGTCAA-CATTATTC-TGGCTTGCGCAGCAAGCAACA-CGAA
TTAAAATTTTAAT-TCG-TAGGACACGTGGAC-GGACCGAAATACTCTTGCATC------
TCTATAAATACCCTA-ATCCTGTCAAGG-ATAATT-G--C-TCTCTC-TCTTCTGTCAAG
-GTGGT--TGTGCTGAGGC----------GGAAGATCGC---C-AGCGGCGATC------
------------GTCGGAACGACCTG--CATCTAGAG--AGGCGG---------------
------------------CGAGG-AAACTACG-AAGCGTATAT-----CGGGTA-TTTAT
AGACTTC-TAGCGTAGCTAGAAGTATACACTGTACA-GATATTGTATCTTGTAAAT-TAC
G-AAGCAATTCGTAT-ATGATATTAATAAAACAACTGGGTTTGTTAATGTTTACATTAAC
TAGTATC-TTATATGTA----CAAATTAAAAT--------ACAGTATACGGAACGTATAC
TAACG-TA--AAAATTAAA-T---GATAGGCGAA----G-CATGATTAACAGGTGTTT-A
GGTATAATTAACATAATTATGAG-AAGTAATAATAATACGGAAAATGAATA-AGTATGA-
GGTGAAAGAGGAGATATTAGAATATTTAAAAACCCAATTATATT-AT-T-----------
-----TTGGA-----------------ACG---AA--ATACAACACG-------------
---CTATGA-AA--------------TACAAGACGCTATGACA-AATGT-TGGGTATCTG
ATTG-TG------TAT-C-TTAACGTA-TAAGGGC-CGCAGGCCC-GTC-AA-G--TTG-
------A-------------------------ATGAACGGT-------CCAGATTA----
--ATTCCTT-AGCGACGAAGAAAGG-----------AATCTTAAAG-GG---GACCA---
---------CATTAA------------AGACAGCTGTCAT--------------------
-------TGATTA---A-ATAAAT--AATATAATAACCAAAAGAC-C-TTTGTACCCTTC
C--T-----A-----ATGATGACG-T-ATA-GGGGTGT-CCCG-AT----GTAA---TTT
AAC---AT----AGCTCTGAAAAGA--------GATATG---------------------
-----GG--CCGTTGGATGCCTCCATCGGACGAT-GG-AGGTTGAATGAA-CTTCTGCTG
ACGTA-GGCGCT-GG----------GGCT-nnnnnTATTACCCCCAGCGCTCGGGAC-GG
GACAT------GGGCTA--A----------TGGAT-TGT-GGAT---ATAGGG-CCCAAA
GGGCCCGTTTA-GATGGGTTTT-GGGCTTAT-GGGCTTTATCCAGAAGACCAAAAACAGG
CGG----------------G-AACCGTCCC-AAATTC-------AAACTTCGATTGCTTG
CCCTGCAAGCCATCTAGAAGT-CTATAAATACCAG-TGTCTAGATAGATGTTCA-----G
ACAACAA----ATGGCTAGGTATCCGAAGAAATCCATCAAGAAGAGGCGGGTTGGGCGCC
GGAAGTATGGCAGCAAGGCGGCAACGAGCCACGACTACTCGTCTTTAGGG--TCAATATT
GGTTCCTGAAAACACCGTCAAGGTATTTCGGATTGAGCCTACTGATAAAACATTACCCAG
ATATTTTATCTGGAAAATGTTTATGCTTCTTGTGTGCAAGGTGAAGCCCGGAAGAATACT
TCATTGGGCTATGATCAAGAGTTCTTGGGAAATCAACCAGCCGACAACCTGTCTGGAAGC
CCCAGGTTTATTTATTAAACCTGAACATAGCCATCTGGTTAAACTGGTATGTAGTGGGGA
ACTTGAAGCAGGAGTCGCAACAGGAACATCAGATGTTGAATGTCTTTTGAGGAAGACAAC
CGTGTTGAGGAAGAATGTAACAGAGGTGGATTATTTATATTTGGCATTCTATTGTAGTTC
TGGAGTAAGTATAAACTACCAGAACAGAATTACATATCATGTTT---------------G
ATATGTTTATGTAAACATAAACTATTGTATGGAATGAAATCCAAATAACATACAACACGG
TATGAAATACAAGACGCTATGAC-AA------------AAGTA-CTGGTATATG----AT
TAG-GTATCCTAACGATCTAG-GGCCGAAGG--C---CCGTGAGCAATATGCGTCGAAAT
AA-TGTTTAACAAACAAATATACATGATACGGATA---------GTTGAATACATAAACA
ACGAGGTAT----------ACAATACAACAAACTGTTGTA-AAG-----AAAT-AAAAAA
T----AAGAAGAGATAGTATATTTGTGT-GGATAAGCATCACAAC------------CAC
CACTTTAGT-GGT-GGGCCAGATGTCCCGAGTTAGTGCGCCACGTAA-GCGCT-GGGGAC
TATnnnnnTATTACCCCCA-GCGCTCAGGACGGGACATCACGTGCGTC------------
-----------AACAAATGCACGTGACTGATATAAGGGACATAACGGGTTTAGA-TAACG
ATTTATTCGGATTAGAATATAACGTCACGTGTGAAAG-CGAA-AGGCACGTGACGAAGAC
AAATGGATTGAATAAACATTTGACGTCCGGTAGCTTCCG-AAGGAAGT-AAGGATTGCTT
CGC-GGCGAAGCAAACCATTTATATATTTGCGTAGG-CTTGCGG--CCTATAAATAGG-A
CGCAGCTA-----AATGGCATTAACAACAGAGCGGGTGAAACTATTCTTTGAATGGTTTT
TGTTCATTGGAGCAATATTTATTGCGATTACAATATTATATATATTGTTGGTTTTGCTCT
TTGAGGTACCCAGGTATATTAAGGAGCTCGTTAGGTATTTGGTAGAATACCTGACCAGAC
GACGTGTATGGATGCAGAGGACGCAGTTGACGGAGGCAACTGGAGATGTAGAGATCGGCA
GAGGTATTGTGGAAGACAGACGAGATCAAGAACCGGCTGTCATACCACATGTATCTCAGG
TTATCCCTTC---TCAACCAAATAGAAGGGATGATCAAGGAAGACGAGGAAACGCTGGAC
CTATGTTCT-AATACACG-GTATATTAATATACGA-AATATAAATGGGTATGG-------
--ATGT--------------AA-AT-GATCATACATAATATA------TGTATGATAATG
---AAACATATT-GTAATATGTGAATTGT-------------------------------
---------AAACGA-------------------------------GAGTTGTATGT---
------------ATAAAACATACAACACGC---------------------TATGAAATA
CAAGACGCTAT------------------------------GACAAAAGTACTGGTATAT
GATTAGG-TATCTTAACGA--------TCTAGGGCCG-AAGGCCCGT-TAGCAATAT---
GCGTCGAAAT-AATGTTT-----AACAAA-CAAATATACA-----TGATACGGATAGTTG
AATACATAAACAACGAGGTATAC-AATACAACAATCTGTTGT-AAAGAAAT--AATAAAT
AAGAAGAGATA-GTATATTT---------GTGTTGG------------------------
----------ATAAGCCTTGCAACCACCACTTTA--------------------GTGGT-
GGGCCAGATGTCCCGAGTTAGTGCG-CCACGTAA-GCGCTGGGGACTATnnnnnTATTAC
CCCCAGCGCTCAGGACGGGACATCACGTG-CAACTA-ACAGACGCACGTGAGAATGCAGT
A---GCTTGC----AGCGAAAGATAGACGTCAACATCAATAAAGAAGAAGGAATATTCTT
TGCTTCGGCACGAAGCAAA--GGATATAGATATTTGTTCGAGATGCGAAA-------ATG
GAG--------GCTATTTAAACCTG---------ATGGTTTTGTGATTTCCGAAAT----
CACTCGTCGGAAGAGAAATGGATTTCTGGGAATCGTCTGCCATGCCTGACGATGTCAAGA
GAGAGATTAAGGAAATATATTGGGAAGATCGGAAGAAACTTCTGTTCTGTCAGAAGTTGA
AGAGCTATGTCAGAAGGATTCTTGTTTATGGAGATCAAGAGGATGCCCTTGCCGGAGTGA
AGGATATGAAGACTTCTATTATTCGCTATAGCGAATACCTGAAGAAACCATGTGTGGTAA
TTTGTTGTGTTAGCAATAAATCAATTGTGTATAGGTTAAACAGCATGGTGTTCTTTTATC
ATGAATACCTTGAAGAACTAGGTGGTGATTACTCAGTATATCAAGATCTCTATTGTGATG
AGGTACTCTCTTCGTCATCGACAGAGGAAGAAGATGTAGGAG-TAATATA--------TA
GGAATGTTATCATGGCATCGACACAAGAGAAGTTCTCTTGGAGTGATTGTCAGAAGATAG
TTATATCAGACTATGATGTAACATTACTCTAATGTAATATCCATTATCAT-CAATAAAAT
-AATGGAATG--TTGATTATGTATT-TATCATAAATAC--AT-AATGGTATACGTATAGC
A---------TAAAATA-CA-TTAACC-----AACATACAACACACTAT-----------
-AAAATACAACACACTATAA----CAAAT---GTACGGGTATTTGATT-GTTTATATTAA
ACCCTTAAGGGCCGAAGGCCCGTTTAAATATGTGTT-GGACGAAGCCCA-AACACAAAAA
AGTAAGCAGAACAACGGAATAATATGAGCTGGC-AACGTA------GGGTC-CATGTCCC
GAGTTAGTGCGCCACGTAAGC-GCTGGGGACTATnnnnnTATTACCCCCCGTGCTCGGGA
CGGGACATGACGTCAGCAAGGACTATAATGGGCTTTTTAT------TAGCCCATTTA-TT
GAATT-GGG-CCGGGTTTT-GTCATTTTACAAAAGCCCGGTCCAGGATAAGTATAATGTC
ACGTGCC--GAA-TAAA-AGGTTGCTTCGCCACGAAGAAACCTAATTTGAGGTTGCGTAT
TCAATACGCTACCGAATATTTATTAATATGTGAG-TCTCTGCCG---AAAAAAA-TCAGA
-GCGAAAGC--GAAGCAGAAGCGATGGATTGGGCGGAATCACAATTCAAGACCTGTACTC
ATGGATGCGATTGGAAGAAGATATCATCGGATTCAGCCGATAATCGACAATATGTACCAT
GCGTCGATTCTGGAGCTGGAAGAAAGTCGCCTCGCAAGGTACTTCTTAGATCTATTGAAG
CTGTGTTTAACGG------AAGCTTCAGCGGAAATAATAGGAATGTTCGTGGATTTCTCT
ACGTATCGATCAGAGACGATGACGGAGAAATGCGTCCAGTACTCATAGTACCATTCGGAG
GATATGGATATCATAATGATTTTTATTATTTCGAAGGGAAGGGGAAAGTTGAATGTGATA
TATCATC-----AGATTATGTTGCGCCAGGAATAGATTGGAGCAGAGACATGGAAGTTAG
TATTAGTAACAGCAACAACTGTAATGAATTATGTGATCTGAAGTGTTATGTTGTTTGTTC
GTTAAGAATCAAGGAATAAAAGTTGTGCTGTAATGTTAATTAATA-AAACGTATATTTGG
GA-AATTG---------ATAGTTGTATAAA---ACATACAACACACTAT-----------
-GAAATACAAGA-CGCTATGACAAATGTACGGGTATCTGAATGAGTTTTAGT------AT
CGCTTAAG-----------------GGCCGCAGGCCCGTTGAA--AAATAATAATCGAAT
TATAAACGTTAG------------ATA-----ATAATCAGAGATAGGTGATC-AGATAAT
ATAAACATAAACGAAGTA---------TATGCCGGTAC-AATAA-TAAAATAAGTAACAA
CAAAA-AAAAAAATATGTATACTAATCTCTGATTG-----------GTTCAGGAGAAAGG
CCCACCAACTAAAAGGT-GGGCA---GAATGTCCCGA---------TGACGTAAGCACGG
GGGACTATnnnnn
>482-98_AU_1998_C3
TATTACCCCCAGCGCTCGGGACGGGACAT-TTGCATCTATAAATAGACCT--CCCCCCTC
TCC-ATTACAA-GATCATCATCGACGACAG-AATGGCGCGATATGTGGTATGCTGGATGT
TCACCATCAACAATCCCACAACACTACCAGTGATGAGGGATGAGATAAAATATATGGTAT
ATCAAATGGAGAGGGGACAGGAGGGTACTCGTCATGTGCAAGGTTATGTCGAGATGAAGA
GACGAAGTTCTCTGAAGCAGATGAGAGGCTTCTTCCCAGGCGCACACCTTGAGAAACGAA
AGGGGAGCCAAGAAGAAGCGCGGTCATACTGTATGAAGGAAGATACAAGAATCGAAGGTC
CCTTCGAGTTTGGTTCATTTAAATTGTCATGTAATGATAATTTATTTGATGTCATACAGG
ATATGCGTGAAACGCACAAAAGGCCTTTGGAGTATTTATATGATTGTCCTAACACCTTCG
ATAGAAGTAAGGATACATTATACAGAGTACAAGCAGAGATGAATAAAACGAAGGCGATGA
A----TAGCTGGAGAAC--TTCTTTCAGTGC-TTGGACATCAGAGGTGGAGAATATCATG
GCGCAGCCATGTCATCGGAGAATAATTTGGGTCTATGGCCCAAATGGAGGAGAAGGAAAG
ACAACGTATGCTAAACATCTAATGAAGACGAGAAATGCGTTTTATTCTCCAGGAGGAAAA
TCATTGGATATATGTAGACTGTATAATTACGAGGATATTGTTATATTTGATATTCCAAGA
TGCAAAGAGGATTATTTAAATTATGGGTTATTAGAGGAATTTAAGAATGGAATAATTCAA
AGCGGGAAATATGAACCCGTTTTGAAGATAGTAGAATATGTCGAAGTCATTGTAATGGCT
AACTTCCTTCCGAAGGAAGGAATCTTTTCTGAAGATCGAATAAAGTTGGTTTCTTGCTGA
ACAAGTAATGACTTTACAG----CTCACGCTCCGACAAAAAGCACACTATGACAAAAGTA
AGGGTATCTGATT-GTGATATC-TTAACGATCTAGGGCCGTAGGCC-------CGTGA--
GCAATGAAC--------GGC---GAGATCAGATGTCCCG-AGTTAGTGCGCCACGT-AAG
CGCT-GGGGACTATnnnnnTATTATTA-C-----------------------CCCCAGCG
-----------------CCG------GGAC-GGGACAT----------------------
------------------------------G-----------------------------
-------------------------GG--C-TT----TTTA---AATGGG--C-TTTGCG
AGT--TTGAACAGTTC-----------------AGTATCTTCGTTATTGGGCCAACCCGG
--CCCAATAATTAAGAGAAC--GT---GTTCAAATTCGT-GG------------TATGAC
CGAAGGTC-AAGGTAACCGGTCAA-CATTATTC-TGGCTTGCGCAGCAAGATACA-CGAA
TTAAATATTTAAT-TCG-TAGGACACGTGGAC-GGACCGAAATACTCTTGCATC------
TCTATAAATACCCTA-ATCCTGTCAAGG-ATAATT-G--C-TCTCTC-TCTTCTGTCAAG
-GTGGT--TGTGCTGAGGC----------GGAAGATCGC---C-AGCGGCGATC------
------------GTCGGAACGACCTG--CATCTAGAG--AGGCGG---------------
------------------CGAGG-AAACTACG-AAGCGTATAT-----CGGGTA-TTTAT
AGACTTC-TAGCGTAGCTAGAAGTATACACTGTACA-GATATTGTATCTTGTAAAT-TAC
G-AAGCAATTCGTAT-ATGATATTAATAAAACAACTGGGTTTGTTAATGTTTACATTAAC
TAGTATC-TTATATGTA----CAAATTAAAAT--------ACAGTATACGGAACGTATAC
TAACG-TA--AAAATTAAA-T---GATAGGCGAA----G-CATGATTAACAGGTGTTT-A
GGTATAATTAACATAATTATGAG-AAGTAATAATAATACGGAAAATGAATA-AGTATGA-
GGTGAAAGAGGAGATATTAGAATATTTAAAAACCCAATTATATT-AT-T-----------
-----TTGGA-----------------ACG---AA--ATACAACACG-------------
---CTATGA-AA--------------TACAAGACGCTATGACA-AATGT-TGGGTATCTG
ATTG-TG------TAT-C-TTAACGTA-TAAGGGC-CGCAGGCCC-GTC-AA-G--TTG-
------A-------------------------ATGAACGGT-------CCAGATTA----
--ATTCCTT-AGCGACGAAGAAAGG-----------AATCTTAAAG-GG---GACCA---
---------CATTAA------------AGACAGCTGTCAT--------------------
-------TGATTA---A-ATAAAT--AATATAATAACCAAAAGAC-C-TTTGTACCCTTC
C--T-----A-----ATGATGACG-T-ATA-GGGGTGT-CCCG-AT----GTAA---TTT
AAC---AT----AGCTCTGAAAAGA--------GATATG---------------------
-----GG--CCGTTGGATGCCTCCATCGGACGAT-GG-AGGTTGAATGAA-CTTCTGCTG
ACGTA-GGCGCT-GG----------GGCT-nnnnnTATTACCCCCAGCGCTCGGGAC-GG
GACAT------GGGCTA--A----------TGGATGTGT-GGAT---ATAGGG-CCCAAA
GGGCCCGTTTA-GATGGGTTTT-GGGCTTAT-GGGCTTTATCCAGAAGACCAAAAACAGG
CGG----------------G-AACCGTCCC-AAATTC-------AAACTTCGATTGCTTG
CCCTGCAAGCCATCTAGAAGT-CTATAAATACCAG-TGTCTAGATAGATGTTCA-----G
ACAACAA----ATGGCTAGGTATCCGAAGAAATCCATCAAGAAGAGGCGGGTTGGGCGCC
GGAAGTATGGCAGCAAGGCGGCAACGAGCCACGACTGCTCGTCGTTAGGA--TCAATATT
GGTTCCTGAAAACACCGTCAAGGTATTTCGGATTGAGCCTACTGATAAAACATTACCCAG
ATATTTTATCTGGAAAATGTTTATGCTTCTTGTGTGCAAGGTGAAGCCCGGAAGAATACT
TCATTGGGCTATGATCAAGAGTTCTTGGGAAATCAACCAGCCGACAACCTGTCTGGAAGC
CCCAGGTTTATTTATTAAACCTGAACATAGCCATCTGGTTAAACTGGTATGTAGTGGGGA
ACTTGAAGCAGGAGTCGCAACAGGAACATCAGATGTTGAATGTCTTTTGAGGAAGACAAC
CGTGTTGAGGAAGAATGTAACAGAGGTGGATTATTTATATTTGGCATTCTATTGTAGTTC
TGGAGTAAGTATAAACTACCAGAACAGAATTACATATCATGTTT---------------G
ATATGTTTATGTAAACATAAACTATTGTATGGAATGAAATCCAAATAACATACAACACGG
TATGAAATACAAGACGCTATGAC-AA------------AAGTA-CTGGTATATG----AT
TAG-GTATCCTAACGATCTAG-GGCCGAAGG--C---CCGTGAGCAATATGCGTCGAAAT
AA-TGTTTAACAAACAAATATACATGATACGGATA---------GTTGAATACATAAACA
ACGAGGTAT----------ACAATACAACAAACTGTTGTA-AAG-----AAAT-AAAAAA
T----AAGAAGAGATAGTATATTTGTGT-GGATAAGCATCACAAC------------CAC
CACTTTAGT-GGT-GGGCCAGATGTCCCGAGTTAGTGCGCCACGTAA-GCGCT-GGGGAC
TATnnnnnTATTACCCCCA-GCGCTCAGGACGGGACATCGCGTGCGTC------------
-----------AACAAATGCACGTGACTGATATAAGGGACATAACGGGTTTAGA-TAACG
GTTTATTCGGATTAGAATATAACGTCACGTGTGAAAG-CGAA-AGGCACGTGACGAAGAC
AAATGGATTGAATAAACATTTGACGTCCGGTAGCTTCCG-AAGGAAGT-AAGGATTGCTT
CGC-GGCGAAGCAAACCATTTATATATTTGCGTAGG-CTTGCGG--CCTATAAATAGG-A
CGCAGCTA-----AATGGCATTAACAACAGAGCGGGTGAAACTATTCTTCGAATGGTTTC
TGTTCTTCGGAGCAATATTTATTGCGATTACAATATTATATATATTGTTGGTTTTGCTCT
TTGAGGTACCCAGGTATATTAAGGAGCTCGTTAGGTATTTGGTAGAATACCTGACCAGAC
GACGTGTATGGATGCAGAGGACGCAGTTGACGGAGGCAACTGGAGATGTAGAGATCGGCA
GAGGTATTGTGGAAGACAGACGAGATCAAGAACCGGCTGTCATACCACATGTATCTCAGG
TTATCCCTTC---TCAACCAAATAGAAGGGATGATCAAGGAAGACGAGGAAACGCTGGAC
CTATGTTCT-AATACACG-GTATATTAATATACGA-AATATAAATGGGTATGG-------
--ATGT--------------AA-AT-GATCATACATAATATA------TGTATGATAATG
---AAACATATT-GTAATATGTGAATTGT-------------------------------
---------AAACGA-------------------------------GAGTTGTATGT---
------------ATAAAACATACAACACGC---------------------TATGAAATA
CAAGACGCTAT------------------------------GACAAAAGTACTGGTATAT
GATTAGG-TATCTTAACGA--------TCTAGGGCCG-AAGGCCCGT-TAGCAATAT---
GCGTCGAAAT-AATGTTT-----AACAAA-CAAATATACA-----TGATACGGATAGTTG
AATACATAAACAACGAGGTATAC-AATACAACAATCTGTTGT-AAAGAAAT--AATAAAT
AAGAAGAGATA-GTATATTT---------GTGTTGG------------------------
----------ATAAGCCTTGCAACCACCACTTTA--------------------GTGGT-
GGGCCAGATGTCCCGAGTTAGTGCG-CCACGTAA-GCGCTGGGGACTATnnnnnTATTAC
CCCCAGCGCTCAGGACGGGACATCACGTG-CAACTA-ACAGACGCACGTGAGAATGCAGT
A---GCTTGC----AGCGAAAGATAGACGTCAACATCAATAAAGAAGAAGGAATATTCTT
TGCTTCGGCACGAAGCAAA--GGATATAGATATTTGTTCGAGATGCGAAA-------ATG
GAG--------GCTATTTAAACCTG---------ATGGTTTTGTGATTTCCGAAAT----
CACTCGTCGGAAGAGAAATGGATTTCTGGGAATCGTCTGCCATGCCTGACGATGTCAAGA
GAGAGATTAAGGAAATATATTGGGAAGATCGGAAGAAACTTCTGTTCTGTCAGAAGTTGA
AGAGCTATGTCAGAAGGATTCTTGTTTATGGAGATCAAGAGGATGCCCTTGCCGGAGTGA
AGGGTTTGAAGACTTCTATCATTCGCTATAGCGAATATTTGAAGAAACCATGTGTGGTAA
TTTGTTGTGTTAGCAATAAATCAATTGTGTATAGGTTAAACAGCATGGTGTTCTTTTATC
ATGAATACCTTGAAGAACTAGGTGGTGATTACTCAGTATATCAAGATCTCTATTGTGATG
AGGTACTCTCTTCGTCATCGACAGAGGAAGAAGATGTAGGAG-TAATATA--------TA
GGAATGTTATCATGGCATCGACACAAGAGAAGTTCTCTTGGAGTGATTGTCAGAAGATAG
TTATATCAGACTATGATGTAACATTACTCTAATGTAATATCCATTATCAT-CAATAAAAT
-AATGGAATG--TTGATTATGTATT-TATCATAAATAC--AT-AATGGTATACGTATAGC
A---------TAAAATA-CA-TTAACC-----AACATACAACACACTAT-----------
-AAAATACAACACACTATAA----CAAAT---GTACGGGTATTTGATT-GTTTATATTAA
ACCCTTAAGGGCCGAAGGCCCGTTTAAATATGTGTT-GGACGAAGCCCA-AACACAAAAA
AGTAAGCAGAACAACGGAATAATATGAGCTGGC-AACGTA------GGGTC-CATGTCCC
GAGTTAGTGCGCCACGTAAGC-GCTGGGGACTATnnnnnTATTACCCCCCGTGCTCGGGA
CGGGACATGACGTCAGCAAGGACTATAATGGGCTTTTTAT------TAGCCCATTTA-TT
GAATT-GGG-CCGGGTTTT-GTCATTTTACAAAAGCCCGGTCCAGGATAAGTATAATGTC
ACGTGCC--GAA-TAAA-AGGTTGCTTCGCCACGAAGAAACCTAATTTGAGGTTGCGTAT
TCAATACGCTACCGAATATTTATTAATATGTGAG-TCTCTGCCG---AAAAAAA-TCAGA
-GCGAAAGC--GAAGCAGAAGCGATGGATTGGGCAGAATCACAACTCAAGACCTGTACTC
ATGGATGCGATTGGAAGAAGATATCATCGGATTCAGCCGATAATCGACAATATGTACCAT
GCGTCGATTCTGGAGCTGGAAGAAAGTCGCCTCGCAAGGTACTTCTTAGATCTATTGAAG
CTGTGTTTAACGG------AAGCTTCAGCGGAAATAATAGGAATGTTCGTGGATTTCTCT
ACGTATCGATCAGAGACGATGACGGAGAAATGCGTCCAGTACTCATAGTACCATTCGGAG
GATATGGATATCATAATGATTTTTATTATTTCGAAGGGAAGGGGAAAGTTGAATGTGATA
TATCATC-----AGATTATGTTGCGCCAGGAATAGATTGGAGCAGAGACATGGAAGTTAG
TATTAGTAACAGCAACAACTGTAATGAATTATGTGATCTGAAGTGTTATGTTGTTTGTTC
GTTAAGAATCAAGGAATAAAAGTTGTGCTGTAATGTTAATTAATA-AAACGTATATTTGG
GA-AATTG---------ATAGTTGTATAAA---ACATACAACACACTAT-----------
-GAAATACAAGA-CGCTATGACAAATGTACGGGTATCTGAATGAGTTTTAGT------AT
CGCTTAAG-----------------GGCCGCAGGCCCGTTGAA--AAATAATAATCGAAT
TATAAACGTTAG------------ATA-----ATAATCAGAGATAGGTGATC-AGATAAT
ATAAACATAAACGAAGTA---------TATGCCGGTAC-AATAA-TAAAATAAGTAACAA
CAAAA--AAAAAATATGTATACTAATCTCTGATTG-----------GTTCAGGAGAAAGG
CCCACCAACTAAAAGGT-GGGCA---GAATGTCCCGA---------TGACGTAAGCACGG
GGGACTATnnnnn
>482P2_AU_2011
TATTACCCCCAGCGCTCGGGACGGGACAT-TTGCATCTATAAATAGACCT--CCCCCCTC
TCC-ATTACAA-GATCATCATCGACGACAG-AATGGCGCGATATGTGGTATGCTGGATGT
TCACCATCAACAATCCCACAACACTACCAGTGATGAGGGATGAGATAAAATATATGGTAT
ATCAAATGGAGAGGGGACAGGAGGGTACTCGTCATGTGCAAGGTTATGTCGAGATGAAGA
GACGAAGTTCTCTGAAGCAGATGAGAGGCTTCTTCCCAGGCGCACACCTTGAGAAACGAA
AGGGGAGCCAAGAAGAAGCGCGGTCATACTGTATGAAGGAAGATACAAGAATCGAAGGTC
CCTTCGAGTTTGGTTCATTTAAATTGTCATGTAATGATAATTTATTTGATGTCATACAGG
ATATGCGTGAAACGCACAAAAGGCCTTTGGAGTATTTATATGATTGTCCTAACACCTTCG
ATAGAAGTAAGGATACATTATACAGAGTACAAGCAGAGATGAATAAAACGAAGGCGATGA
A----TAGCTGGAGAAC--TTCTTTCAGTGC-TTGGACATCAGAGGTGGAGAATATCATG
GCGCAGCCATGTCATCGGAGAATAATTTGGGTCTATGGCCCAAATGGAGGAGAAGGAAAG
ACAACGTATGCTAAACATCTAATGAAGACGAGAAATGCGTTTTATTCTCCAGGAGGAAAA
TCATTGGATATATGTAGACTGTATAATTACGAGGATATTGTTATATTTGATATTCCAAGA
TGCAAAGAGGATTATTTAAATTATGGGTTATTAGAGGAATTTAAGAATGGAATAATTCAA
AGCGGGAAATATGAACCCGTTTTGAAGATAGTAGAATATGTCGAAGTCATTGTAATGGCT
AACTTCCTTCCGAAGGAAGGAATCTTTTCTGAAGATCGAATAAAGTTGGTTGCTTGCTGA
ACAAGTAATGACTTTACAG----CTCACGCTCCGACAAAAAGCACACTATGACAAAAGTA
AGGGTATCTGATT-GTGATATC-TTAACGATCTAGGGCCGTAGGCC-------CGTGA--
GCAATGAAC--------GGC---GAGATCAGATGTCCCG-AGTTAGTGCGCCACGT-AAG
CGCT-GGGGACTATnnnnnTATTATTACC-----------------------CCCCAGCG
-----------------CCG------GGAC-GGGACAT----------------------
------------------------------G-----------------------------
-------------------------GGGCT-TT----TTTA---AATGGG--C-TTTGCG
AGT--TTGAACAGTTC-----------------AGTATCTTCGTTATTGGGCCAACCCGG
--CCCAATAATTAAGAGAAC--GT---GTTCAAATTCGT-GG------------TATGAC
CGAAGGTC-AAGGTAACCGGTCAA-CATTATTC-TGGCTTGCGCAGCAAGAAACA-CGAA
TTAATTATTTAAT-TCG-TAGGACACGTGGAC-GGACCGAAATACTCTTGCATC------
TCTATAAATACCCTA-ATCCTGTCAAGG-ATAATT-G--C-TCTCTC-TCTTCTGTCAAG
-GTGGT--TGTGCTGAGGC----------GGAAGATCGC---C-AGCGGCGATC------
------------GTCGGAACGACCTG--CATCTAGAG--AGGCGG---------------
------------------CGAGG-AAACTACG-AAGCGTATAT-----CGGGTA-TTTAT
AGACTTC-TAGCGTAGCTAGAAGTATACACTGTACA-GATATTGTATCTTGTAAAT-TAC
G-AAGCAATTCGTAT-ATGATATTAATAAAACAACTGGGTTTGTTAATGTTTACATTAAC
TAGTATC-TTATATGTA----CAAATTAAAAT--------ACAGTATACGGAACGTATAC
TAACG-TA--AAAATTAAA-T---GATAGGCGAA----G-CATGATTAACAGGTGTTT-A
GGTATAATTAACATAATTATGAG-AAGTAATAATAATACGGAAAATGAATA-AGTATGA-
GGTGAAAGAGGAGATATTAGAATATTTAAAAACCCAATTATATT-AT-T-----------
-----TTGGA-----------------ACG---AA--ATACAACACG-------------
---CTATGA-AA--------------TACAAGACGCTATGACA-AATGT-TGGGTATCTG
ATTG-TG------TAT-C-TTAACGTA-TAAGGGC-CGCAGGCCC-GTA-AA-G--TTG-
------A-------------------------ATGAACGGT-------CCAGATTA----
--ATTCCTT-AGCGACGAAGAAAGG-----------AATCTTAAAG-GG---GACCA---
---------CATTAA------------AGACAGCTGTCAT--------------------
-------TGATTA---A-ATAAAT--AATATAATAACCAAAAGAC-C-TTTGTACCCTTC
C--T-----A-----ATGATGACG-T-ATA-GGGGTGTCCCCG-AT----GTAA---TTT
AAC---AT----AGCTCTGAAAAGA--------GATATG---------------------
-----GG-CCCGTTGGATGCCTCCATCGGACGAT-GG-AGGTTGAATGAA-CTTCTGCTG
ACGTA-GGCGCT-GG----------GGCT-nnnnnTATTACCCCCAGCGCTCGGGAC-GG
GACAT------GGGCTA--A----------TGGAT-TGT-GGAT---ATAGGG-CCCAAA
GGGCCCGTTTA-GATGGGTTTT-GGGCTTAT-GGGCTTTATCCAGAAGACCAAAAACAGG
CGG----------------G-AACCGTCCC-AAATTC-------AAACTTCGATTGCTTG
CCCTGCAAGCCATCTAGAAGT-CTATAAATACCAG-TGTCTAGATAGATGTTCA-----G
ACAACAA----ATGGCTAGGTATCCGAAGAAATCCATCAAGAAGAGGCGGGTTGGGCGCC
GGAAGTATGGCAGCAAGGCGGCAACGAGCCACGACTACTCGTCTTTAGGA--TCAATATT
GGTTCCTGAAAACACCGTCAAGGTATTTCGGATTGAGCCTACTGATAAAACATTACCCAG
ATATTTTATCTGGAAAATGTTTATGCTTCTTGTGTGCAAGGTGAAGCCCGGAAGAATACT
TCATTGGGCTATGATCAAGAGTTCTTGGGAAATCAACCAGCCGACAACCTGTCTGGAAGC
CCCAGGTTTATTTATTAAACCTGAACATAGCCATCTGGTTAAACTGGTATGTAGTGGGGA
ACTTGAAGCAGGAGTCGCAACAGGAACATCAGATGTTGAATGTCTTTTGAGGAAGACAAC
CGTGTTGAGGAAGAATGTAACAGAGGTGGATTATTTATATTTGGCATTCTATTGTAGTTC
TGGAGTAAGTATAAACTACCAGAACAGAATTACATATCATGTTT---------------G
ATATGTTTATGTAAACATAAACTATTGTATGGAATGAAATCCAAATAACATACAACACGG
TATGAAATACAAGACGCTATGAC-AA------------AAGTA-CTGGTATATG----AT
TAG-GTATCCTAACGATCTAG-GGCCGAAGG--C---CCGTGAGCAATATGCGTCGAAAT
AA-TGTTTAACAAACAAATATACATGATACGGATA---------GTTGAATACATAAACA
ACGAGGTAT----------ACAATACAACAAACTGTTGTA-AAG-----AAATAAAAAAA
T----AAGAAGAGATAGTATATTTGTGT-GGATAAGCATCACAAC------------CAC
CACTTTAGT-GGT-GGGCCAGATGTCCCGAGTTAGTGCGCCACGTAA-GCGCT-GGGGAC
TATnnnnnTATTACCCCCA-GCGCTCAGGACGGGACATCACGTGCGTC------------
-----------AACAAATGCACGTGACTGATATAAGGGACATAACGGGTTTAGA-TAACG
GTTTATTCGGATTAGAATATAACGTCACGTGTGAAAG-CGAA-AGGCACGTGACGAAGAC
AAATGGATTGAATAAACATTTGACGTCCGGTAGCTTCCG-AAGGAAGT-TTGGATTGCTT
CGC-GGCGAAGCAAACCATTTATATATTTGCGTAGG-CTTGCGG--CCTATAAATAGG-A
CGCAGCTA-----AATGGCATTAACAACAGAGCGGGTTAAACTATTCTTCGAATGGTTTT
TGTTTATCGGAGCAATATTTATTGCGATTACAATATTATATATATTGTTGGTTTTGCTCT
TTGAGGTACCCAGGTATATTAAGGAGCTCGTTAGGTATTTGGTAGAATACCTGACCAGAC
GACGTGTATGGATGCAGAGGACGCAGTTGACGGAGGCAACTGGAGATGTAGAGATCGGCA
GAGGTATTGTGGAAGACAGACGAGATCAAGAACCGGCTGTCATACCACATGTATCTCAGG
TTATCCCTTC---TCAACCAAATAGAAGGGATGATCAAGGAAGACGAGGAAACGCTGGAC
CTATGTTCT-AATACACG-GTATATTAATATACGA-AATATAAATGGGTATGG-------
--ATGT--------------AA-AT-GATCATACATAATATA------TGTATGATAATG
---AAACATATT-GTAATATGTGAATTGT-------------------------------
---------AAACGA-------------------------------GAGTTGTATGT---
------------ATAAAACATACAACACGC---------------------TATGAAATA
CAAGACGCTAT------------------------------GACAAAAGTACTGGTATAT
GATTAGG-TATCTTAACGA--------TCTAGGGCCG-AAGGCCCGT-TAGCAATAT---
GCGTCGAAAT-AATGTTT-----AACAAA-CAAATATACA-----TGATACGGATAGTTG
AATACATAAACAACGAGGTATAC-AATACAACAATCTGTTGT-AAAGAAAT--AATAAAT
AAGAAGAGATA-GTATATTT---------GTGTTGG------------------------
----------ATAAGCCTTGCAACCACCACTTTA--------------------GTGGT-
GGGCCAGATGTCCCGAGTTAGTGCG-CCACGTAA-GCGCTGGGGACTATnnnnnTATTAC
CCCCAGCGCTCAGGACGGGACATCACGTG-CAACTA-ACAGACGCACGTGAGAATGCAGT
A---GCTTGC----AGCGAAAGATAGACGTCAACATCAATAAAGAAGAAGGAATATTCTT
TGCTTCGGCACGAAGCAAA--GGATATAGATATTTGTTCGAGATGCGAAA-------ATG
GAG--------GCTATTTAAACCTG---------ATGGTTTTGTGATTTCCGAAAT----
CACTCGTCGGAAGAGAAATGGATTTCTGGGAATCGTCTGCCATGCCTGACGATGTCAAGA
GAGAGATTAAGGAAATATATTGGGAAGATCGGAAGAAACTTCTGTTCTGTCAGAAGTTGA
AGAGCTATGTCAGAAGGATTCTTGTTTATGGAGATCAAGAGGATGCCCTTGCCGGAGTGA
AGGGTTTGAAGACTTCTATCATTCGCTATAGCGAATACCTGAAGAAACCATGTGTGGTAA
TTTGTTGTGTTAGCAATAAATCAATTGTGTATAGGTTAAACAGCATGGTGTTCTTTTATC
ATGAATACCTTGAAGAACTAGGTGGTGATTACTCAGTATATCAAGATCTCTATTGTGATG
AGGTACTCTCTTCGTCATCGACAGAGGAAGAAGATGTAGGAG-TAATATA--------TA
GGAATGTTATCATGGCATCGACACAAGAGAAGTTCTCTTGGAGTGATTGTCAGAAGATAG
TTATATCAGACTATGATGTAACATTACTCTAATGTAATATCCATTATCAT-CAATAAAAT
-AATGGAATG--TTGATTATGTATT-TATCATAAATAC--AT-AATGGTATACGTATAGC
A---------TAAAATA-CA-TTAACC-----AACATACAACACACTAT-----------
-AAAATACAACACACTATAA----CAAAT---GTACGGGTATTTGATT-GTTTATATTAA
ACCCTTAAGGGCCGAAGGCCCGTTTAAATATGTGTT-GGACGAAGCCCA-AACACAAAAA
AGTAAGCAGAACAACGGAATAATATGAGCTGGC-AACGTA------GGGTC-CATGTCCC
GAGTTAGTGCGCCACGTAAGC-GCTGGGGACTATnnnnnTATTACCCCCCGTGCTCGGGA
CGGGACATGACGTCAGCAAGGACTATAATGGGCTTTTTAT------TAGCCCATTTA-TT
GAATT-GGG-CCGGGTTTT-GTCATTTTACAAAAGCCCGGTCCAGGATAAGTATAATGTC
ACGTGCC--GAA-TAAA-AGGTTGCTTCGCCACGAAGAAACCTAATTTGAGGTTGCGTAT
TCAATACGCTACCGAATATTTATTAATATGTGAG-TCTCTGCCG---AAAAAAA-TCAGA
-GCGAAAGC--GAAGCAGAAGCGATGGATTGGGCAGAATCACAACTCAAGACCTGTACTC
ATGGATGCGATTGGAAGAAGATATCATCGGATTCAGCCGATAATCGACAATATGTACCAT
GCGTCGATTCTGGAGCTGGAAGAAAGTCGCCTCGCAAGGTACTTCTTAGATCTATTGAAG
CTGTGTTTAACGG------AAGCTTCAGCGGAAATAATAGGAATGTTCGTGAATTTCTCT
ACGTATCGATCAGAGACGATGACGGAGAAATGCGTCCAGTACTCATAGTACCATTCGGAG
GATATGGATATCATAATGATTTTTATTATTTCGAAGGGAAGGGGAAAGTTGAATGTGATA
TATCATC-----AGATTATGTTGCGCCAGGAATAGATTGGAGCAGAGACATGGAAGTTAG
TATTTGTAACAGCAACAACTGTAATGAATTATGTGATCTGAAGTGTTATGTTGTTTGTTC
GTTAAGAATCAAGGAATAAAAGTTGTGCTGTAATGTTAATTAATA-AAACGTATATTTGG
GA-AATTG---------ATAGTTGTATAAA---ACATACAACACACTAT-----------
-GAAATACAAGA-CGCTATGACAAATGTACGGGTATCTGAATGAGTTTTAGT------AT
CGCTTAAG-----------------GGCCGCAGGCCCGTTGAA--AAATAATAATCGAAT
TATAAACGTTAG------------ATA-----ATAATCAGAGATAGGTGATC-AGATAAT
ATAAACATAAACGAAGTA---------TATGCCGGTAC-AATAA-TAAAATAAGTAACAA
CAAAA--AAAAAATATGTATACTAATCTCTGATTG-----------GTTCAGGAGAAAGG
CCCACCAACTAAAAGGT-GGGCA---GAATGTCCCGA---------TGACGTAAGCACGG
GGGACTATnnnnn
>48pk_PK_2007
TATTACCCCCAGCGCTCGGGACGGGACAT-TTGCATCTATAAATAGACCT--CCCCCCTC
TCC-ATTACAA-GATCATCATCGACGACAG-AATGGCGCGATATGTGGTATGCTGGATGT
TCACCATCAACAATCCCACAACACTACCAGTGATGAGGGATGAGATCAAATATATGGTAT
ATCAAGTGGAGAGGGGACAGGAGGGTACTCGTCATGTGCAAGGATATGTCGAGATGAAGA
GACGAAGCTCTCTGAAGCAGATGAGAGCCTTCTTTCCTGGCGCACACCTTGAGAAACGAA
AGGGAAGCCAAGAAGAAGCGCGGTCATACTGTATGAAGGAAGATACAAGAATCGAAGGTC
CCTTCGAGTTTGGTGCATTTAAATTGTCATGTAATGATAATTTATTTGATGTCATACAGG
ATATGCGTGAAACGCACAAAAGGCCTTTGGAGTATTTATATGATTGTCCTAACACCTTCG
ATAGAAGTAAGGATACATTATACAGAGTACAAGCCGAGATGAATAAAACGAAGGCGATGA
A----TAGCTGGAGAAC--GTCTTTCAGTGC-TTGGACATCAGAGGTGGAGAATATCATG
GCGCAGCCATGTCATCGGAGAATAATTTGGGTCTATGGCCCAAATGGAGGAGAAGGAAAG
ACAACGTATGCAAAACATCTAATGAAGACGAGGAATGCGTTTTATTCTCCAGGAGGAAAA
TCTTTGGATATATGTAGACTGTATAATTACGAGGATATTGTTATATTTGATATTCCAAGA
TGCAAAGAGGATTATTTAAATTATGGGTTATTAGAGGAATTTAAGAATGGAATAATTCAA
AGCGGGAAATATGAACCCGTTTTGAAGATAGTAGAATATGTCGAAGTCATTGTAATGGCT
AACTTCCTTCCGAAGGAAGGAATCTTTTCTGAAGATCGAATAAAGTTGGTTTCTTGCTGA
ACAAGTAATGACTTTACAG----CGCACACTCCGAC-AAAAGCACACTATGACAAAAGTA
CGGGTATCTGATT-GGGTTATC-TTAACGATCTAGGGCCGTAGGCC-------CGTGA--
GCAATGAAC--------GGC---GAGATCAGATGTCCCG-AGTTAGTGCGCCACGT-AAG
CGCT-GGGGCTTATnnnnnTATTATTA-C-----------------------CCCCCGTG
----------------CTCG------GGAC-GGGACAT----------------------
------------------------------G-----------------------------
-------------------------GG--C-TT----TTTA---AATGGG--C-CTTGAG
AGT--TTGAACAGTTC-----------------AGTATCTTCGTTATTGGGCCAACCCGG
--CCCAATAATTAAGAGAAC--GT---GTTCAAATTCGT-GG------------TATGAC
CGAAGGTC-AAGGTTACCGGTCAA-CATTATTC-TGGCTTGCGCAGCAAGATACA-CGAA
TTAAATTATTAAT-TCG-TAGGACACGTGGAC-GGACCGAAATACTCCTGCATC------
TCTATAAATACCCTA-GTCCTGTGAAGGTATAATT-G--C-TCTCTC-TCTTCTGTGAAG
-GTGGT--TGTGCTGAGGC----------GGAAGATCGC---C-AGCGGCGATC------
------------GTCGGAACGACCTG--CATCTAGAG--AGGCGG---------------
------------------TGAAGCAAACTACG-AAGCGTATAT-----CCGGTA-TTTAT
AGACTTA-TAGCGCAGCTAGAAGTATACACTGTACA-GATATTGTATTCTGTAAAT-TAC
G-AAGAATTTCGTAT-TTGATATCAATAAAACACCTGGGTGTGTTAATGTTTACATTAAA
TAGTATC-TTGTAGGTA----CAAAATAAAAT--------ACAGTATACGGAACGTATAC
[truncated: 2,123,057 more chars]
