# Supplementary material for: The global distribution of Banana bunchy top virus reveals little evidence for frequent recent, human-mediated long distance dispersal events
Source: Virus Evol. 2015 Sep 10;1(1):vev009. doi: 10.1093/ve/vev009 (PMC5014477; doi:10.1093/ve/vev009)
Supplement: Supplementary Table S1 [file Supplementary_Dataset_2.zip › datasets/CSD_DNA_C.fas]

>C_1pk_PK_2004
TATTACCCCCAGCGCTCAGGACGGGACATCACGTG-CAACTA-ACAGAAGCACGTGAGAA
TGCAGTA---GCTTGC----AGCGAAAGATAGACGTCAACGTCAATAAAGAAGAAGGAAT
ATTCTTTGCTTCGGCACGAAGCAAA--GGGTATAGATATTTGTTCGAGATGCGAAA----
---ATGGAG--------GCTATTTAAACCTG---------ATGGTTTTGTGATTTCCGAA
AT----CACTCGTCGGAAGAGAAATGGAGTTCTGGGAATCGTCTGCTATGCCTGACGATG
TGAAGAGAGAGATTAAGGAAATATATTGGGAAGATCGGAAGAAACTTCTGTTCTGTCAGA
AGTTGAAGAGCTATGTCAGAAGGATTCTTGCCTACGGAGATCAAGAGGATGCCCTTGCTG
GAGTGAAGGATTTGAAGACTTCTATTATTCGCTATAGCGAATACTTGAAGAAACCATGTG
TGGTAATTTGTTGTGTTAGCAATAAATCAATTGTGTATAGGTTAAACAGCATGGTGCTCT
TTTATCATGAATACCTTGAAGAACTAGGTGGTGATTACTCAGTATATCAAGATCTCTATT
GTGATGAGGTACCCTCTTCTTCATCGACAGAGGAAGAAGATGTAGGAG-TAATATA----
----TAGGAATGTTATCATGGCATCGACTCAAGAGAAGTTCTCTTGGAGTGATTGTCAGA
AGATAGTAATATCAGACTACGATGTAACATTACTCTAATGTAATATCCATTATCAT-CAA
TAAAAT-AATGGAATG--TTGATTATGTATT-TATCATAAATAC--AT-AATGGTATACG
TATAGCA---------TAAAATA-CA-TTAACC-----AACATACAACACACTAT-----
-------AAAATACAACACACTATAA----CAAAT---GTACGGGTATCTGATTGGGCTA
TATTAACCCCTTAAGGGCCGAAGGCCCGTTTAAATATGTGTT-GGACGAAGTCCA-AACA
CAAAAAAGTAAGCAGAACAACGGAATAATATGAGCTGGC-AACGTA------GGGTC-CA
TGTCCCGAGTTAGTGCGCCACGTAAGC-GCTGGGGCTTAT
>C_1429A_AU
TATTACCCCCAGCGCTCGGGACGGGACATCACGTG-CAACTA-ACAGACGCACGTGAGAA
TGCAGTA---GCTTGC----AGCGAAAGATAGACGTCAACATCAATAAAGAAGAAGGAAT
ATTCTTTGCTTCGGCACGAAGCAAA--GGGTTTAGATATTTGTTCGAGATGCGAAA----
---ATGGAG--------GCTATTTAAACCTG---------ATGGTTTTGTGATTTCCGAA
AT----CACTCGTCGGAAGAGAAATGGAGTTCTGGGAATCGTCTGCCATGCCTGACGATG
TCAAGAGAGAGATTAAGGAAATATATTGGGAAGATCGGAAGAAACTTCTGTTCTGTCAGA
AGTTGAAGAGCTATGTCAGAAGGATTCTTGTATATGGAGATCAAGAGGATGCCCTTGCCG
GAGTGAAGGATATGAAGACTTCTATTATTCGCTATAGCGAATACTTGAAGAAACCATGTG
TGGTAATTTGTTGTGTTAGCAATAAATCAATTGTGTATAGGTTAAACAGCATGGTGTTCT
TTTATCATGAATACCTTGAAGAACTAGGTGGTGATTACTCAGTATATCAAGATCTCTATT
GTGATGAGGTACTCTCTTCTTCATCGACAGAGGAAGAAGATGTAGGAG-TAATATA----
----TAGGAATGTTATCATGGCATCGACACAAGAGAAGTTCTCTTGGAGTGATTGTCAGA
AGATAGTTATATCAGACTATGATGTAACATTACTCTAATGTAATATCCATTATCAT-CAA
TAAAAT-AATGGAATG--TTGATTATGTATT-TATCATAAATAC--AT-AATGGTATACG
TATAGCA---------TAAAATA-CA-TTAACC-----AACATACAACACACTAT-----
-------AAAATACAACACACTATAA----CAAAT---GTACGGGTATCTGATT-GTTTA
TATTAACCCCTTAAGGGCCGAAGGCCCGTTTAAATATGTGTT-GGACGAAGCCCA-AGCA
CAAAAAAGTAAGCGGAACAATGGAATAATATGAGCTGGC-AACGTA------GGGTC-CA
TGTCCCGAGTTAGTGCGCCACGTAAGC-GCTGGGGACTAT
>C_1429B_AU
TATTACCCCCAGCGCTCAGGACGGGACATCACGTG-CAACTA-ACAGACGCACGTGAGAA
TGCAGTA---GCTTGC----AGCGAAAGATAGACGTCAACATCAATAAAGAAGAAGGAAT
ATTCTTTGCTTCGGCACGAAGCAAA--GGGTTTAGATATTTGTTCGAGATGCGAAA----
---ATGGAG--------GCTATTTAAACCTG---------ATGGTTTTGTGATTTCCGAA
AT----CACTCGTCGGAAGAGAAATGGAGTTCTGGGAATCGTCTGCCATGCCTGACGATG
TCAAGAGAGAGATTAAGGAAATATATTGGGAAGATCGGAAGAAACTTCTGTTCTGTCAGA
AGTTGAAGAGCTATGTCAGAAGGATTCTTGTATATGGAGATCAAGAGGATGCCCTTGCCG
GAGTGAAGGGTTTGAAGACTTCTATCATTCGCTATAGCGAATACCTGAAGAAACCATGTG
TGGTAATTTGTTGTGTTAGCAATAAATCAATTGTGTATAGGTTAAACAGCATGGTGTTCT
TTTATCATGAATACCTTGAAGAACTAGGTGGTGATTACTCAGTATATCAAGATCTCTATT
GTGATGAGGTACTCTCTTCTTCATCGACAGAGGAAGAAGATGTAGGAG-TAATATA----
----TAGGAATGTTATCATGGCATCGACACAAGAGAAGTTCTCTTGGAGTGATTGTCAGA
AGATAGTTATATCAGACTATGATGTAACATTACTCTAATGTAATATCCATTATCAT-CAA
TAAAAT-AATGGAATG--TTGATTATGTATT-TATCATAAATAC--AT-AATGGTATACG
TATAGCA---------TAAAATA-CA-TTAACC-----AACATACAACACACTAT-----
-------AAAATACAACACACTATAA----CAAAT---GTACGGGTATCTGATT-GTTTA
TATTAACCCCTTAAGGGCCGAAGGCCCGTTTAAATATGTGTT-GGACGAAGTCCA-AGCA
CAAAAAAGTAAGCGGAACAATGGAATAATATGAGCTGGC-AACGTA------GGGTC-CA
TGTCCCGAGTTAGTGCGCCACGTAAGC-GCTGGGGCTTAT
>C_19rw_RW_2009_C2
TATTACCCCCAGCGCTCAGGACGGGACATCACGTG-CGACTA-ACAGATGCACGTGAGAA
TGCAGTA---GCTTGC----AGCGAAAGATATACGTCAACATCAATAAAGAAGAAGGAAT
ATTCTTTGCTTCGGCACGAAGCAAA--GGGTATAGATATTTGTTCGAGATGCGAAA----
---ATGGAG--------GCTATTTAAACCTG---------ATGGTTTTGTGATTTCCGAA
AT----CACTCGACGGAAGAGAAATGGAGTTCTGGGAATCGTCTGCCATGCCTGACGATG
TCAAGAGAGAGATTAAGGAAATATATTGGGAAGATCGGAAGAAACTTCTGTTCTGTCAGA
AGTTGAAGAGCTATGTCAGAAGGATTCTTGTTTATGGAGATCAAGAGGATGCCCTTGCCG
GAGTGAAGGATATGAAGACTTCTATTATTCGCTATAGCGAATACTTGAAGAAACCATGTG
TGGTAATTTGTTGTGTTAGCAATAAATCAATTGTGTATAGGTTAAACAGCATGGTGTTCT
TTTATCATGAATACCTTGAAGAACTAGGTGGTGATTACTCAGTATATCAAGATCTCTATT
GTGATGAGGTTCTCTCTTCTTCATCGACAGAGGAAGAAGATGTAGAAG-TAATATA----
----TAGGAATGTTATCATGGCATCGACACAAGAGAAGTTCTCTTGGAGTGATTGTCAGA
AGATAGTTATATCAGACTATGATGTAACATTACTCTAATGTAATATCCATTATCAT-CAA
TAAAAT-AATGGAATG--TTGATTATGTATT-TATCATAAATAC--AT-AATGGTATACG
TATAGCA---------TAAAATA-CA-TTAACC-----AACATACAACACACTAT-----
-------AAAATACAACACACTATAA----CAAAT---GTACGGGTATCTGATTGGTTTA
TATTAACCCCTTAAGGGCCGAAGGCCCGTTTAAATATGTGTT-GGACGAAGTCCA-AGCA
CAAAAAAGGAAGCAGAACAACGGAATAAAATGAGCTGGC-AACGTA------GGGTC-CA
TGTCCCGAGTTAGTGCGCCACGTAAGC-GCTGGGGCTTAT
>C_1900A_AU_2006_C3
TATTACCCCCAGCGCTCAGGACGGGACATCACGTG-CAACTA-ACAGACGCACGTGAGAA
TGCAGTA---GCTTGC----AGCGAAAGATAGACGTCAACATCAATAAAGAAGAAGGAAT
ATTCTTTGCTTCGGCACGAAGCAAA--GGGTATAGATATTTGTTCGAGATGCGAAA----
---ATGGAG--------GCTATTTAAACCTG---------ATGGTTTTGTGATTTCCGAA
AT----CACTCGTCGGAAGAGAAATGGAGTTCTGGGAATCGTCTGCCATGCCTGACGATG
TCAAGAGAGAGATTAAGGAAATATATTGGGAAGATCGGAAGAAACTTCTGTTCTGTCAGA
AGTTGAAGAGCTATGTCAGAAGGATTCTTGTTTATGGAGATCAAGAGGATGCCCTTGCCG
GAGTGAAGGGTTTGAAGACTTCTATTATTCGCTATAGCGAATACCTGAAGAAACCATGTG
TGGTAATTTGTTGTGTTAGCAATAAATCAATTGTGTATAGGTTAAACAGCATGGTGTTCT
TTTATCATGAATACCTTGAAGAACTAGGTGGTGATTACTCAGTATATCAAGATCTCTATT
GTGATGAGGTACTCTCTTCTTCATCGACAGAGGAAGAAGATGTAGGAG-TAATATA----
----TAGGAATGTTATCATGGCATCGACACAAGAGAAGTTCTCTTGGAGTGATTGTCAGA
AGATAGTTATATCAGACTATGATGTAACATTACTCTAATGTAATATCCATTATCAT-CAA
TAAAAT-AATGGAATG--TTGATTATGTATT-TATCATAAATAC--AT-AATGGTATACG
TATAGCA---------TAAAATA-CA-TTAACC-----AACATACAACACACTAT-----
-------AAAATACAACACACTATAA----CAAAT---GTACGGGTATTTGATTGGGCTA
TATTAACCCCTTAAGGGCCGAAGGCCCGTTTAAATATGTGTT-GGACGAAGTCCA-AACA
CAAAAAAGTAAGCAGAACAACGGAATAATATGAGCTGGC-AACGTA------GGGTC-CA
TGTCCCGAGTTAATGCGCCACGTAAGC-GCTGGGGCTTAT
>C_1900B_AU_2006_C3
TATTACCCCCAGCGCTCAGGACGGGACATCACGTG-CAACTA-ACAGACGCACGTGAGAA
TGCAGTA---GCTTGC----AGCGAAAGATAGACGTCAACATCAATAAAGAAGAAGGAAT
ATTCTTTGCTTCGGCACGAAGCAAA--GGGTATAGATATTTGTTCGAGATGCGAAA----
---ATGGAG--------GCTATTTAAACCTG---------ATGGTTTTGTGATTTCCGAA
AT----CACTCGTCGGAAGAGAAATGGAGTTCTGGGAATCGTCTGCCATGCCTGACGATG
TCAAGAGAGAGATTAAGGAAATATATTGGGAAGATCGGAAGAAACTTCTGTTCTGTCAGA
AGTTGAAGAGCTATGTCAGAAGGATTCTTGTTTATGGAGATCAAGAGGATGCCCTTGCCG
GAGTGAAGGATATGAAGACTTCTATCATTCGCTATAGCGAATATTTGAAGAAACCATGTG
TGGTAATTTGTTGTGTTAGCAATAAATCAATTGTGTATAGGTTAAACAGCATGGTGTTCT
TTTATCATGAATACCTTGAAGAACTAGGTGGTGATTACTCAGTATATCAAGATCTCTATT
GTGATGAGGTACTCTCTTCTTCATCGACAGAGGAAGAAGATGTAGGAG-TAATATA----
----TAGGAATGTTATCATGGCATCGACACAAGAGAAGTTCTCTTGGAGTGATTGTCAGA
AGATAGTTATATCAGACTATGATGTAACATTACTCTAATGTAATATCCATTATCAT-CAA
TAAAAT-AATGGAATG--TTGATTATGTATT-TATCATAAATAC--AT-AATGGTATACG
TATAGCA---------TAAAATA-CA-TTAACC-----AACATACAACACACTAT-----
-------AAAATACAACACACTATAA----CAAAT---GTACGGGTATTTGATTGGGCTA
TATTAACCCCTTAAGGGCCGAAGGCCCGTTTAAATATGTGTT-GGACGAAGTCCA-AACA
CAAAAAAGTAAGCAGAACAACGGAATAATATGAGCTGGC-AACGTA------GGGTC-CA
TGTCCCGAGTTAATGCGCCACGTAAGC-GCTGGGGCTTAT
>C_2pk_PK_2004
TATTACCCCCAGCGCTCAGGACGGGACATCACGTG-CAACTA-ACAGAAGCACGTGAGAA
TGCAGTA---GCTTGC----AGCGAAAGATAGACGTCAACGTCAATAAAGAAGAAGGAAT
ATTCTTTGCTTCGGCACGAAGCAAA--GGGTATAGATATTTGTTCGAGATGCGAAA----
---ATGGAG--------GCTATTTAAACCTG---------ATGGTTTTGTGATTTCCGAA
AT----CACTCGTCGGAAGAGAAATGGAGTTCTGGGAATCGTCTGCTATGCCTGACGATG
TGAAGAGAGAGATTAAGGAAATATATTGGGAAGATCGGAAGAAACTTCTGTTCTGTCAGA
AGTTGAAGAGCTATGTCAGAAGGATTCTTGCCTACGGAGATCAAGAGGATGCCCTTGCTG
GAGTGAAGGATTTGAAGACTTCTATTATTCGCTATAGCGAATACTTGAAGAAACCATGTG
TGGTAATTTGTTGTGTTAGCAATAAATCAATTGTGTATAGGTTAAACAGCATGGTGCTCT
TTTATCATGAATACCTTGAAGAACTAGGTGGTGATTACTCAGTATATCAAGATCTCTATT
GTGATGAGGTACCCTCTTCTTCATCGACAGAGGAAGAAGATGTAGGAG-TAATATA----
----TAGGAATGTTATCATGGCATCGACTCAAGAGAAGTTCTCTTGGAGTGATTGTCAGA
AGATAGTAATATCAGACTACGATGTAACATTACTCTAATGTAATATCCATTATCAT-CAA
TAAAAT-AATGGAATG--TTGATTATGTATT-TATCATAAATAC--AT-AATGGTATACG
TATAGCA---------TAAAATA-CA-TTAACC-----AACATACAACACACTAT-----
-------AAAATACAACACACTATAA----CAAAT---GTACGGGTATCTGATTGGGCTA
TATTAACCCCTTAAGGGCCGAAGGCCCGTTTAAATATGTGTT-GGACGAAGTCCA-AACA
CAAAAAAGTAAGCAGAACAACGGAATAATATGAGCTGGC-AACGTA------GGGTC-CA
TGTCCCGAGTTAGTGCGCCACGTAAGC-GCTGGGGCTTAT
>C_20rw_RW_2009_C2
TATTACCCCCAGCGCTCAGGACGGGACATCACGTG-CGACTA-ACAGACGCACGTGAGAA
TGCAGTA---GCTTGC----AGCGAAAGATAGACGTCAACATCAATAAAGAAGAAGGAAT
ATTCTTTGCTTCGGCACGAAGCAAA--GGGTATAGATATTTGTTCGAGATGCGAAA----
---ATGGAG--------GCTATTTAAACCTG---------ATGGTTTTGTGATTTCCGAA
AT----CACTCGACGGAAGAGAAATGGAGTTCTGGGAATCGTCTGCCATGCCTGACGATG
TCAAGAGAGAGATTAAGGAAATATATTGGGAAGATCGGAAGAAACTTCTGTTCTGTCAGA
AGTTGAAGAGCTATGTCAGAAGGATTCTTGTTTATGGAGATCAAGATGATGCCCTTGCCG
GAGTGAAGGATATGAAGACTTCTATTATTCGCTATAGCGAATACTTGAAGAAACCATGTG
TGGTAATTTGTTGTGTTAGCAATAAATCAATTGTGTATAGGTTAAACAGCATGGTGTTCT
TTTATCATGAATACCTTGAAGAACTAGGTGGTGATTACTCAGTATATCAAGATCTCTATT
GTGATGAGGTTCTCTCTTCTTCATCGACAGAGGAAGAAGATGTAGGAG-TAATATA----
----TAGGAATGTTATCATGGCATCGACACAAGAGAAGTTCTCTTGGAGTGATTGTCAGA
AGATAGTTATATCAGACTATGATGTAACATTACTCTAATGTAATATCCATTATCAT-CAA
TAAAAT-AATGGAATG--TTGATTATGTATT-TATCATAAATAC--AT-AATGGTATACG
TATAGCA---------TAAAATA-CA-TTAACC-----AACATACAACACACTAT-----
-------AAAATACAACACACTATAA----CAAAT---GTACGGGTATCTGATTGGTTTA
TATTAACCCCTTAAGGGCCGAAGGCCCGTTTAAATATGTGTT-GGACGAAGTCCA-AGCA
CAAAAAAGGAAGCAGAACAACGGAATAAAATGAGCTGGC-AACGTA------GGGTC-CA
TGTCCCGAGTTAGTGCGCCACGTAAGC-GCTGGGGCTTAT
>C_21cn_CN_D1
TATTACCCCCAGCGCTCAGGACGGGACATCACGTG-CATATA-ACAAATGCACGTGAGAA
GGCAGTA---GCTTCT----AGCGAAAGACAACCATCAACATCAAAAAAGAAGACGGAAT
ATTCGTTGCTTCGGGACGAAGCAAC--GGTGACAGATAATTGTTCGAGATTCGAAA----
---ATGGAG--------GTTATTTAAACCGG---------ATGGTCTTGTTATTTCCGAA
AT----CACTCATCGGAGGAGAAATGGAGTTCTGGGAATCGTCTGCTATGCCAGACGATG
TGAAGAGAGAGATAAAGGAAATATATTGGGAAGATCGGAAGAAACTTCTGTTCAGTCAGA
AGTTGAAGTGCTGTGTCAGAAGGATTCTTGAATATGGAAATCAAGATGATGCCCTTGCTG
CAGTGAAGGATATGAAGACTTCTATCATTCGCTATAGCGAATATTTGAAGAAACCTTGTG
TGGTAATATGTTGTTTGTCAAATAAGTCTATTGTTCATAGGTTAAACACAATGGTGTTCT
TTTATCATGAATATATAGAAGACCTAGGTGGTGACTATTCGGTATATCAAGAGTTGTTCT
GTGATGAGGAGCTTCCTTCTTCCTTGACAGAGGAAGAAGATGAAGAAG-TAATATA----
----CAGGAATGTTATCATGGCTTCGACAGAAGAGAAGTTCTCTTGGAGTGAAAGTCAGA
AGATAGTCATATCTGATTATGATGTAACATTACTGTAATGTAATATCCATTATCAT-AAA
TAATAT-AATGGAATG--ATGATTATGTATT-TAGTATAAATAC--AT-AATGGCATACG
TATAGCA---------TAAAATA-CA-TCTACA-----TACATACAACACACTAT-----
-----------GACAAAAAGGGAAAA----ATGAA---GAATCGGGGGTTGATTGGGCTA
TCTTAA-CGATTAAGGGCCGAAGGCCCGTTTAAATATGTGTT-GGACGAAGTCCAAAACA
CAAAAAAGTCATCAGAACAATGGAATATAATGAGCTGGC-AGAGTA------GGGTC-CA
TGTCCCGAGTTAGTGCGCCACGTGAGC-GCTGGGGCTTAT
>C_23cn_CN_2008_D4
TATTACCCCCAGCGCTCAGGACGGGACATCACGTG-CATTTA-ACAAATGCACGTGAGAA
GGCAGTT---GCTTGC----AGCGAAAGATAACTATCAACATCAAAAAAGAAGAGGGCAT
ATTCGTTGCTTCGAGACGAAGCAAC--GGTGATAGATAAATGTTCGAGATTCGATA----
---ATGGAG--------GCTATTTAAACCTG---------ATGGTGTTGTGATTTCCGAA
AT----CACTCATCGGAGGAG-AATGGAATTCTGGGAATCGTCTGCCATGCCAGACGATG
TGAAGAGAGTGATCAAGGAAATATATTGGGAAGATCGGATTAAACTTCTGTTTTGTCAGA
AGTTGAAGTGCTGTGTCAGAAGGATTCTTGTATATGGAGATCAAGATGATGCTCTAGCTG
CAGTGAAGGATATGAAGACTTCTATCATTCGTTATAGCGAATATCTGAAGAAACCATGTG
TGGTAATATGTTGTTTGACTAATAAGTCTATTGTTCATAGGTTAAACACAATGGTGTTCT
TTTATCATGAATATATGGAAGACCTAGGTGGTGACTACTCGGTATATCAAGAGTTGTATT
GTGATGAGGAACTTCCTGCTTCCTTGACAGAGGAAGAAGATGAAGAAG-TAATATA----
----CAGGAATGTTATTATGTCATCGACAGAAGAGAAGATCTCTTGGAGTGAATGTCAGA
AGATAGTAATATCGGATTATGATGTAACATTACTGTAATGTAATATCCATTATCAT-AAA
TAAAAT-AATGGTATG--ATGATTATGTATT-TAAACTAAATAC--AT-AATGGTGTACG
TATAGCA---------TAAAATA-CA-TTAACA-----TACATACAACACACTAT-----
-----------GACAAAAAGGGAAAA----AAGAA---GAATCGGGGGTTGATTGGGCTA
TCTTAA-CGATTAAGGGCCGAAGGCCCGTTTAAATATGTGTT-GGACGAAGTCCAAAACA
CACAAAAGTCATCAGAACAGTGGAATATAATGAGCTGGC-AGTGGC------GGGTC-CA
TGTCCCGAGTTAGTGCGCCACGTGAGC-GCTGGGGCTTAT
>C_24tw_TW
TATTACCCCCAGCGCTCAGGACGGGACATCACGTG-CAACTA-ACAGACGCACGTGAGAA
TGCAGTA---GCTTGC----AGCGAAAGATAGACGTCAACATCAATAAAGAAGAAGGAAT
ATTCTTTGCTTCGGCACGAAGCAAA--GGGTATAGATATTTGTTCGAGATGCGAAA----
---ATGGAG--------GCTATTTAAACCTG---------ATGGGTTTGTGATTTCCGAA
AT----CACTCGTCGGAAGAGAAATGGAGTTCTGGGAATCGTCTGCCATGCCTGACGATG
TCAAGAAAGAGATTAAGGAAATATATTGGGAAGATCGGAAGAAACTTCTGTTCTGTCAGA
AGTTGAAGAGCTATGTCAGAAGGATTCTTGTTTATGGAGATCAAGAGGATGCCCTTGCCG
GAGTGAAGGATATGAAGACTTCTATTATTCGCTATAGCGAATACTTGAAGAAACCATGTG
TGGTAATTTGTTGTGTTAGCAATAAATCAATTGTGTATAGGTTAAACAGCATGGTGTTCT
TTTATCATGAATACCTTGAAGAACTAGGTGGTGATTACTCAGTATATCAAGATCTCTATT
GTGATGAGGTACTCTCTTCTTCATCGACAGAGGAAGAAGATGTAGGAG-TAATATA----
----TAGGAATGTTATCACGGCATCGACACAAGAGAAGTTCTCTTGGAGTGATTGTCAGA
AGATAGTTATATCAGACTATGATGTAACATTACTCTAATGTAATATCCATTATCAT-CAA
TAAAAT-AATGGAATG--TTGATTATGTATT-TATCATAAATACATAT-AATGGTATACG
TATAGCA---------TAAAATA-CA-TTAACC-----AACATACAACACACT-T-----
-------AAAATACAACACACTATAA----CAAAT---GTACGGGTATTTGATT-GGTTA
TATTAACCCCTTAAGGGCCGAAGGCCCGTTTAAATATGTGTT-GGACGAAGTCCA-AACA
CAAAAAAGTAAGCAGAACAACGGAATAATCTGAGCTGGC-AACGTA------GGGTC-CA
TGTCCCGAGTTAGTGCGCCACGTAAGC-GCTGGGGCTTAT
>C_25tw_TW_D5
TATTACCCCCAGCGCCCAGGACGGGACATCACGTG-CATCTA-ACAAATGCACGTGAGAA
GGCAGTA---GCTTGC----AGCGAAAGATAACCATCAACATCAAAAAAGAA-AGGGCAT
ATTCGTTGCTTCGAGTCGAAGCAAC--GGTGATAGATAAGTGTTCGAGAATCGAAA----
---ATGGAG--------GCTATTTAAACCTG---------ATGGTGTTGTGATTTCCGAA
AT----CACTCGTCGGAGGAG-AATGGAGTTTTGGGAATCGTCTGCCATGCCAGACGATG
TGAAGAGAGTGATCAAGGAAATATATTGGGAAGATCGGAAGAAACTTCTGTTTTGTCAGA
AGTTGAAGTGCTGTGTCAGAAGGATTCTTGTATATGGAGATCAAGATGATGCTCTAGCTG
CAGTGAAGGATATGAAGACTTCTATCATTCGCTATAGCGAATATCTGAAGAAACCATGTG
TGGTAATATGTTGTTTGACGAATAAGTCTATTGTTCATAGGTTAAACACAATGGTGTTCT
TTTATCATGAATATATTGAAGAACTAGGTGGTGACTACTCGGTATATCAAGAGTTGTATT
GTGATGAGGAACTTCCTGCTTCCTTGACAGAGGAAGAAGATGAAGAAG-TAATATA----
----CAGGAATGTTATCATGTCATCGACAGAAGAGAAGATCTCTTGGAGTGAATGTCAGA
AGATAGTTATATCGGATTATGATGTAACATTACTGTAATGTAATATCCATTATCAT-AAA
TAAAAT-AATGGAATG--ATGATTATGTATT-TATACTAAATAC--AT-AATGGTGTACG
TATAGCA---------TAAAATA-CA-TTAACA-----TACATACAACACACTAT-----
-------GACA---AAAAGGGAAAAA----AAGAA---ATATCGGGGGTTGATTGGGCTA
TCTTAA-CGATTAAGGGCCGAAGGCCCGTTTAAATATGTGTT-GGACGAAGTCCAAAACA
CAGAAAAGTCATCAGAACAGTGGAATATAATGAGCTGGC-AGTGGT------GGGTCATA
TGTCCCGAGTTAGTGCGCCACGTAAGC-GCTGGGGCTTAT
>C_2557_AU_2010_C3
TATTACCCCCAGCGCTCAGGACGGGACATCACGTG-CAACTA-ACATACGCACGTGAGAA
TGCAGTA---GCTTGC----AGCGAAAGATAGACGTCAACATCAATAAAGAAGAAGGAAT
ATTCTTTGCTTCGGCACGAAGCAAA--GGGTATAGATATTTGTTCGAGATGCGAAA----
---ATGGAG--------GCTATTTAAACCTG---------ATGGTTTTGTGATTTCCGAA
AT----CACTCGTCGGAAGAGAAATGGAGTTCTGGGAATCGTCTGCCATGCCTGACGATG
TCAAGAGAGAGATTAAGGAAATATATTGGGAAGATCGGAAGAAACTTCTGTTCTGTCAGA
AGTTGAAGAGCTATGTCAGAAGGATTCTTGTTTATGGAGATCAAGAGGATGCCCTTGCCG
GAGTGAAGGGTATGAAGACTTCTATCATTCGCTATAGCGAATACTTGAAGAAACCATGTG
TGGTAATTTGTTGTGTTAGCAATAAATCAATTGTGTATAGGTTAAACAGCATGGTGTTCT
TTTATCATGAATACCTTGAAGAACTAGGTGGTGATTACTCAGTATATCAAGATCTCTATT
GTGATGAGGTACTCTCTTCTTCATCGGCAGAGGAAGAAGATGTAGGAG-TAATATA----
----TAGGAATGTTATCATGGCATCGACACAAGAGAAGTTCTCTTGGAGTGATTGTCAGA
AGATAGTTATATCAGACTATGATGTAACATTACTCTAATGTAATATCCATTATCAT-CAA
TAAAAT-AATGGAATG--TTGATTATGTATT-TATCATAAATAC--AT-AATGGTATACG
TATAGCA---------TAAAATA-CA-TTAACC-----AACATACAACACACTAT-----
-------AAAATACAACACACTATAA----CAAAT---GTACGGGTATTTGATTGGTTTA
TATTAAACCCTTAAGGGCCGAAGGCCCGTTTAAATATGTGTT-GGACGAAGCCCA-AACA
CAAAAAAGTAAGCAGAACAACGGAATAATATGAGCTGGC-AACGTA------GGGTC-CA
TGTCCCGAGTTAATGCGCCACGTAAGC-GCTGGGGCTTAT
>C_26pk_PK_2004_C2
TATTACCCCCAGCGCTCAGGACGGGACATCACGTG-CAACTA-ACAGAAGCACGTGAGAA
TGCAGTA---GCTTGC----AGCGAAAGATAGACGTCAACGTCAATAAAGAAGAAGGAAT
ATTCTTTGCTTCGGCACGAAGCAAA--GGGTATAGATATTTGTTCGAGATGCGAAA----
---ATGGAG--------GCTATTTAAACCTG---------ATGGTTTTGTGATTTCCGAA
AT----CACTCGTCGGAAGAGAAATGGAGTTCTGGGAATCGTCTGCTATGCCTGACGATG
TGAAGAGAGAGATTAAGGAAATATATTGGGAAGATCGGAAGAAACTTCTGTTCTGTCAGA
AGTTGAAGAGCTATGTCAGAAGGATTCTTGTCTACGGAGATCAAGAGGATGCCCTTGCTG
GAGTGAAGGATTTGAAGACTTCTATTATTCGCTATAGCGAATACTTGAAGAAACCATGTG
TGGTAATTTGTTGTGTTAGCAATAAATCAATTGTGTATAGGTTAAACAGCATGGTGTTCT
TTTATCATGAATACCTTGAAGAACTAGGTGGTGATTACTCAGTATATCAAGATCTCTATT
GTGATGAGGTTCTCTCTTCTTCATCGACAGAGGAAGAAGATGTAGGAG-TAATATA----
----TAGGAATGTTATCATGGCATCGACTCAAGAGAAGTTCTCTTGGAGTGATTGTCAGA
AGATAGTAATATCAGACTACGATGTAACATTACTCTAATGTAATATCCATTATCAT-CAA
TAAAAT-AATGGAATG--TTGATTATGTATT-TATCATAAATAC--AT-AATGGTATACG
TATAGCA---------TAAAATA-CA-TTAACC-----AACATACAACACACTAT-----
-------AAAATACAACACACTATAA----CAAAT---GTACGGGTATCTGATTGGGCTA
TATTAACCCCTTAAGGGCCGAAGGCCCGTTTAAATATGTGTT-GGACGAAGTCCA-AACA
CAAAAAAGTAAGCAGAACAACGGAATAATATGAGCTGGC-AACGTA------GGGTC-CA
TGTCCCGAGTTAGTGCGCCACGTAAGC-GCTGGGGCTTAT
>C_3in_IN_2007_C2
TATTACCCCCAGCGCTCGGGACGGGACATCACGTG-CAACTA-ACAGACGCACGTGAGAA
TGCAGTA---GCTTGC----AGCGAAAGATAGACGTCAACATCAATAAAGAAGAAGGAAT
ATTCTTTGCTTCGGCACGAAGCAAA--GGGTATAGATATTTGTTCGAGATGCGAAA----
---ATGGAG--------GCTATTTAAACCTG---------ATGGCTTTGTGATTTCCGAA
AT----CACTCGTCGGAAGAGAAATGGAGTTCTGGGAATCGTCTGCTATGCCTGACGATG
TCAAGAGAGAGATTAAGGAAATATATTGGGAAGATCGGAAGAAACTTCTGTTCTGTCAGA
AGTTGAAGAGCTATGTCAGAAGGATTCTTGTTTATGGAGATCAAGAGGATGCCCTTGACG
AAATGAAGGGTATGAAGACTTCTATTATTCGCTATAGCGAATACTTGAAGAAACCATGTG
TGGTAATTTGTTGTGTTAGCAATAAATCAATTGTGTATAGGTTAAACAGCATGGTGTTCT
TTTATCATGAATACCTTGAAGAACTAGGTGGTGATTACTCAGTATATCAAGATCTCTATT
GTGATGCGGTTCTCTCTTCTTCATTGCCAGAGGCCGAAGCTGCAGGTG-TCATATA----
----TCGGAATGTTATCCTGGCATTGAGACAAGAGAAGTTTTCTTGGAGTGATTGTCAGA
AGATAGTTATATCAGACTATGATGTAACATTACTCTAATGTAATATCCATTATCAT-CAA
TAAAAT-AATGGAATG--TTGATTATGTATT-TATCATAAATAC--AT-AATGGTATACG
TATAGCA---------TAAAATA-CA-TTAACC-----AACATACAACACACTAT-----
-------AAAATACAACACACTATAA----CAAAT---GTACGGGTATCTGATTGGTCTA
TATTAACCCCTTAAGGGCCGAAGGCCCGTTTAAATATGTGTT-GGACGAAGTCCA-AGCA
CAAAAAAGTAAGCAGAACTACGGAATAATATGAGCTGGC-AACGTA------GGGTC-CA
TGTCCCGAGTTAGTGCGCCACGTAAGC-GCTGGGGCTTAT
>C_33in_IN_2002_C2
TATTACCCCCAGCGCTCAGGACGGGACATCACGTG-CAACTA-ACAGACGCACGTGAGAA
TGCAGTA---GCTTGC----AGCGAAAGATAGACGTCAACATCAATAAAGAAGAAGGAAT
ATTCTTTGCTTCGGCACGAAGCAAA--GGGTATAGATATTTGTTCGAGATGCGAAA----
---ATGGAG--------GCTATTTAAACCTG---------ATGGTTTTGTGATTTCCGAA
AT----CACTCGTCGGAAGAGAAATGGAGTTCTGGGAATCGTCTGCTATGCCTGACGATG
TCAAGAGAGAGATTAAGGAAATATATTGGGAAGATCGGAAGAAACTTCTGTTCTGTCAGA
AGTTGAAGAGCTATGTCAGAAGGATTCTTGTTTATGGAGATCAAGAGGATGCCCTTGCCG
GAGTGAAGGATATGAAGACTTCTATTATTCGCTATAGCGAATACTTGAAGAAACCATGTG
TGGTAATTTGTTGTGTTAGCAATAAATCAATTGTGTATAGGTTAAACAGCATGGTGTTCT
TTTATCATGAATACCTTGAAGAAGTAGGTGGTGATTACTCAGTATATCAAGATCTCTATT
GTGATGAGGTTCTCTCTTCGTCATCGACAGATGAAGAAGATGTAGGAG-TAATATA----
----TAGGAATGTTATCATGGCATCGACACAAGAGAAGTTCTCTTGGAGTGATTGTCAGA
AGATAGTTATATCAGACTATGATGTAACATTACTCTAATGTAATATCCATTATCAT-CAA
TAAAAT-AATGGAATG--TTGATTATGTATT-TATTATAAATAC--AT-AATGGTATACG
TATAGCA---------TAAAATA-CA-TTAACC-----AACATACAACACACTAT-----
-------AAAATACAACACACTATAA----CAAAT---GTACGGGTATTTGATTGGGCTA
TATTAACCCCTTAAGGGCCGAAGGCCCGTTTAAATATGTGTT-GGACGAAGTCCA-AACA
CAAAAAAGTAAGCAGAACAATGGAATAATATGAGCTGGC-AACGTA------GGGTC-CA
TGTCCCGAGTTAGTGCGCCACGTAAGC-GCTGGGGCTTAT
>C_35to_TO_2010_C1
TATTACCCCCAGCGCTCAGGACGGGACATCACGTG-CAACTA-ACAGACGCACGTGAGAA
TGCAGTA---GCTTGC----AGCGAAAGATAGACGTCAACATCAATAAAGAAGAAGGAAT
ATTCTTTGCTTCGGCACGAAGCAAA--GGGTATAGATATTTGTTCGAGATGCGAAA----
---ATGGAG--------GCTATTTAAACCTG---------ATGGTTTTGTGATTTCCGAA
AT----CACTCGTCGGAAGAGAAATGGAGTTCTGGGAATCGTCTGCCATGCCTGACGATG
TCAAGAGAGAGATTAAGGAAATATATTGGGAAGATCGGAAGAAACTTCTGTTCTGTCAGA
AGTTGAAGAGCTATGTCAGAAGGATTCTTGTTTATGGAGATCAAGAGGATGCCCTTGCCG
GAGTGAAGGATATGAAGACTTCTATTATTCGCTATAGCGAATACTTGAAGAAACCATGTG
TGGTAATTTGTTGTGTTAGCAATAAATCAATTGTGTATAGGTTAAACAGCATGGTGTTCT
TTTATCATGAATACCTTGAAGAACTAGGTGATGATTACTCAGTATATCAAGATCTCTATT
GTGATGAGGTACTCTCTTCTTCATCGACAGAGGAAGAAGATGTAGGAG-TAATATA----
----TAGGAATGTTATCATGGCATCGACACAAGAGAAGTTCTCTTGGAGTGATTGTCAGA
AGATAGTTATATCAGACTATGATGTAACATTACTCTAATGTAATATCCATTATCAT-CAA
TAAAAT-AATGGAATG--TTGATTATGTATT-TATCATAAATAC--AT-AATGGTATACG
TATAGCA---------TAAAATA-CA-TTAACC-----AACATACAACACACTAT-----
-------AAAATACAACACACTATAA----CAAAT---GTACGGGTATCTGATTGGGCTA
TATTAACCCCTTAAGGGCCGAAGGCCCGTTTAAATATGTGTT-GGACGAAGTCCA-AGCA
CAAAAAAGTAAGCAGAACAACGGAATAATATGAGCTGGC-AACGTA------GGGTC-CA
TGTCCCGAGTTAGTGCGCCACGTAAGC-GCTGGGGACTAT
>C_36to_TO_2010_C1
TATTACCCCCAGCGCTCAGGACGGGACATCACGTG-CAACTA-ACAGACGCACGTGAGAA
TGCAGTA---GCTTGC----AGCGAAAGATAGACGTCAACATCAATAAAGAAGAAGGAAT
ATTCTTTGCTTCGGAACGAAGCAAA--GGGTATAGATATTTGTTCGAGATGCGAAA----
---ATGGAG--------GCTATTTAAACCTG---------ATGGTATTGTGATTTCCGAA
AT----CACTCGTCGGAAGAGAAATGGAGTTCTGGGAATCGTCTGCCATGCCTGACGATG
TGAAGAGAGAGATTAAGGAAATATATTGGGAAGATCGGAAGAAACTTCTGTTCTGTCAGA
AGTTGAAGAGCTATGTCAGAAGGATTCTTGTTTATGGAGATCAAGAGGATGCCCTTGCCG
GAGTGAAGGATATGAAGACTTCTATTATTCGCTATAGCGAATACTTGAAGAAACCATGTG
TGGTAATTTGTTGTGTTAGCAATAAATCAATTGTGTATAGGTTTAACAGCATGGTGTTCT
TTTATCATGAATACCTTGAAGAACTAGGTGGTGATTATTCAGTATATCAAGATCTCTATT
GTGATGAGGTACTCTCTTCTTCATCGACAGAGGAAGAAGATGTAGGAG-TAATATA----
----TAGGAATGTTATCATGGCATCGACACAAGAGAAGTTCTCTTGGAGTGATTGTCAGA
AGATAGTTATATCAGACTATGATGTAACATTACTCTAATGTAATATCCATTATCAT-CAA
TAAAAT-AATGGAATG--TTGATTATGTATT-TATCATAAATAC--AT-AATGGTATACG
TATAGCA---------TAAAATA-CA-TTAACC-----AACATACAACACACTAT-----
-------AAAATACAACACACTATAA----CAAAT---GTACGGGTATCTGATTGGGCTA
TATTAACCCTTTAAGGGCCGAAGGCCCGTTTAAATATGTGTT-GGACGAAGTCCA-AGCA
CAAAAAAGTAAGCAGAACAACGGAATAATATGAGCTGGC-AACGTA------GGGTC-CA
TGTCCCGAGTTAATGCGCCACGTAAGC-GCTGGGGCTTAT
>C_37to_TO_2010_C1
TATTACCCCCAGCGCTCAGGACGGGACATCACGTG-CAACTA-ACAGAGGCACGTGAGAA
TGCAGTA---GCTTGC----AGCGAAAGATAGACGTCAACATCAATAAAGAAGAAGGAAT
ATTCTTTGCTTCGGCACGAAGCAAA--GGGTATAGATATTTGTTCGAGATGCGAAA----
---ATGGAG--------GCTATTTAAACCTG---------ATGGTTTTGTGATTTCCGAA
AT----CACTCGTCGGAAGAGAAATGGAGTTCTGGGAATCGTCTGCCATGTCAGACGATG
TCAAGAGAGAGATTAAGGAAATATATTGGGAAGATCGGAAGAAACTTCTGTTCTGTCAGA
AGTTGAAGAGCTATGTCAGAAGGATTCTTGTTTATGGAGATCAAGAGGATGCCCTTGCCG
GAGTGAAGGGTTTGAAGACTTCTATTATTCGCTATAGCGAATATTTGAAGAAACCATGTG
TGGTAATTTGTTGTGTTAGCAATAAATCAATTGTGTATAGGTTAAACAGCATGGTGTTCT
TTTATCATGAATACCTTGAAGAACTAGGTGGTGATTACTCAGTATATCAAGATCTCTATT
GTGATGAGGTACTCTCTTCTTCATCGACAGAGGAAGAAGATGTAGGAG-TAATATA----
----TAGGAATGTTATCATGGCATCGACACAAGAGAAGTTCTCTTGGAGTGATTGTCAGA
AGATAGTTATATCAGACTATGATGTAACATTACTCTAATGTAATATCCATTATCAT-CAA
TAAAAT-AATGGAATG--TTGATTATGTATT-TATCATAAATAC--AT-AATGGTATACG
TATAGCA---------TAAAATA-CA-TTAACC-----AACATACAACACACTAT-----
-------AAAATACAACACACTATAA----CAAAT---GTACGGGTATCTGATTGGGCTA
TATTAACCCCTTAAGGGCCGAAGGCCCGTTTAAATATGTGTT-GGACGAAGTCCA-AGCA
CAAAAAAGTAAGCAGAACAACGGAATAATATGAGCTGGC-AACGTA------GGGTC-CA
TGTCCCGAGTTAGTGCGCCACGTAAGC-GCTGGGGACTAT
>C_38to_TO_2010_C1
TATTACCCCCAGCGCTCAGGACGGGACATCACGTG-CAACTA-ACAGACGCACGTGAGAA
TGCAGTA---GCTTGC----AGCGAAAGATAGACGTCAACATCAAAAAAGAAGAAGGAAT
ATTCTTTGCTTCGGCACGAAGCAAA--GGGTATAGATATTTGTTCGAGATGCGAAA----
---ATGGAG--------GCTATTTAAACCTG---------ATGGTTTTGTGATTTCCGAA
AT----CACTCGTCGGAAGAGAAATGGAGTTCTGGGAATCGTCTGCCATGCCTGACGATG
TCAAGAGAGAGATTAAGGAAATATATTGGGAAGATCGGAAGAAACTTCTGTTCTGTCAGA
AGTTGAAGAGCTATGTTAGAAGGATTCTTGTTTATGGAGATCAAGAGGATGCCCTTGCCG
GAGTGAAGGATATGAAGACTTCTATCATTCGCTATAGCGAATATCTGAAGAAACCATGTG
TGGTAATTTGTTGTGTTAGCAATAAATCAATTGTGTATAGGTTAAACAGCATGGTGTTCT
TTTATCATGAATACCTTGAAGAACTAGGTGGTGATTACTCAGTATATCAAGATCTCTATT
GTGATGAGGTACTCTCTTCTTCATCGACAGAGGAAGAAGATGTAGGAG-TAATATA----
----TAGGAATGTTATCATGGCATCGACACAAGAGAAGTTCTCTTGGAGTGATTGTCAGA
AGATAGTTATATCAGACTACGATGTAACATTACTCTAATGTAATATCCATTATCAT-CAA
TAAAAT-AATGGAATG--TTGATTATGTATT-TATCATAAATAC--AT-AATGGTATACG
TATAGCA---------TAAAATA-CA-TTAACC-----AACATACAACACACTAT-----
-------AAAATACAACACACTATAA----CAAAT---GTACGGGTATCTGATTGGGCTA
TATTAACCCCTTAAGGGCCGAAGGCCCGTTTAAATATGTGTT-GGACGCAGTCCA-AGCA
CAAAAAAGTAAGCAGAACAACGGAATATTATGAGCTGGC-AACGTA------GGGTC-CA
TGTCCCGAGTTAGTGCGCCACGTAAGC-GCTGGGGACTAT
>C_39to_TO_2010_C1
TATTACCCCCAGCGCTCAGGACGGGACATCACGTG-CAACTA-ACAGACGCACGTGAGAA
TGCAGTA---GCTTGC----AGCGAAAGATAGACGTCAACATCAAAAAAGAAGAAGGAAT
ATTCTTTGCTTCGGCACGAAGCAAA--GGGTATAGATATTTGTTCGAGATGCGAAA----
---ATGGAG--------GCTATTTAAACCTG---------ATGGTTTTGTGATTTCCGAA
AT----CACTCGTCGGAAGAGAAATGGAGTTCTGGGAATCGTCTGCCATGCCCGACGATG
TCAAGAGAGAGATTAAGGAAATATATTGGGAAGATCGGAAGAAACTTCTGTTCTGTCAGA
AGTTGAAGAGCTATGTTAGAAGGATTCTTGTTTATGGAGATCAAGAGGATGCCCTTGCCG
GAGTGAAGGGTATGAAGACTTCTATCATTCGCTATAGCGAATACCTGAAGAAACCATGTG
TGGTAATTTGTTGTGTTAGCAATAAATCAATTGTGTATAGGTTAAACAGCATGGTGTTCT
TTTATCATGAATACCTTGAAGAACTAGGTGGTGACTACTCAGTATATCAAGATCTCTATT
GTGATGAGGTACTCTCTTCTTCATCGACAGAGGAAGAAGATGTAGGAG-TAATATA----
----TAGGAATGTTATCATGGCATCGACACAAGAGAAGTTCTCTTGGAGTGATTGTCAGA
AGATAGTTATATCAGACTACGATGTAACATTACTCTAATGTAATATCCATTATCAT-CAA
TAAAAT-AATGGAATG--TTGATTATGTATT-TATCATAAATAC--AT-AATGGTATACG
TATAGCA---------TAAAATA-CA-TTAACC-----AACATACAACACACTAT-----
-------AAAATACAACACACTATAA----CAAAT---GTACGGGTATCTGATTGGGCTA
TATTAACCCCTTAAGGGCCGAAGGCCCGTTTAAATATGTGTT-GGACGCAGTCCA-AGCA
CAAAAAAGTAAGCAGAACAACGGAATATTATGAGCTGGC-AACGTA------GGGTC-CA
TGTCCCGAGTTAGTGCGCCACGTAAGC-GCTGGGGACTAT
>C_4au_AU_C3
TATTACCCCCAGCGCTCGGGACGGGACATCACGTG-CAACTA-ACAGACGCACGTGAGAA
TGCAGTA---GCTTGC----AGCGAAAGATAGACGTCAACATCAATAAAGAAGAAGGAAT
ATTCTTTGCTTCGGCACGAAGCAAA--GGGTATAGATATTTGTTCGAGATGCGAAA----
---ATGGAG--------GCTATTTAAACCTG---------ATGGTTTTGTGATTTCCGAA
AT----CACTCGTCGGAAGAGAAATGGAGTTCTGGGAATCGTCTGCCATGCCTGACGATG
TCAAGAGAGAGATTAAGGAAATATATTGGGAAGATCGGAAGAAACTTCTGTTCTGTCAGA
AGTTGAAGAGCTATGTCAGAAGGATTCTTGTTTATGGAGATCAAGAGGATGCCCTTGCCG
GAGTGAAGGATATGAAGACTTCTATTATTCGCTATAGCGAATACTTGAAGAAACCATGTG
TGGTAATTTGTTGTGTTAGCAATAAATCAATTGTGTATAGGTTAAACAGCATGGTGTTCT
TTTATCATGAATACCTTGAAGAACTAGGTGGTGATTACTCAGTATATCAAGATCTCTATT
GTGATGAGGTACTCTCTTCTTCATCGACAGAGGAAGAAGATGTAGGAG-TAATATA----
----TAGGAATGTTATCATGGCATCGACACAAGAGAAGTTCTCTTGGAGTGATTGTCAGC
AGATAGTTATATCAGACTATGATGTAACATTACTCTAATGTAATATCCATTATCAT-CAA
TAAAAT-AATGGAATG--TTGATTATGTATT-TATCATAAATAC--AT-AATGGTATACG
TATAGCA---------TAAAATA-CA-TTAACC-----AACATACAACACACTAT-----
-------AAAATACAACACACTATAA----CAAAT---GTACGGGTATTTGATTGGGCTA
TATTAACCCCTTAAGGGCCGAAGGCCCGTTTAAATATGTGTT-GGACGAAGTCCA-AACA
CAAAAAAGTAAGCAGAACAACGGAATAATATGAGCTGGC-AACGTA------GGGTC-CA
TGTCCCGAGTTAGTGCGCCACGTAAGC-GCTGGGGCTTAT
>C_40to_TO_2010_C1
TATTACCCCCAGCGCTCAGGACGGGACATCACGTG-CAACTA-ACAGACGCACGTGAGAA
TGCAGTA---GCTTGC----AGCGAAAGATAGACGTCAACATCAATAAAGAAGAAGGAAT
ATTCTTTGCTTCGGCACGAAGCAAA--GGGTATAGATATTTGTTCGAGATGCGAAA----
---ATGGAG--------GCTATTTAAACCTG---------ATGGTTTTGTGATTTCCGAA
AT----CACTCGTCGGAGGAGAAATGGAGTTCTGGGAATCGTCTGCCATGCCTGACGATG
TCAAGAGAGAGATTAAGGAAATATATTGGGAAGATCGGAAGAAACTTCTGTTCTGTCAGA
AGTTGAAGAGCTATGTCAGAAGGATTCTTGTTTATGGAGATCAAGAGGATGCCCTTGCCG
GAGTGAAGGGTATGAAGACTTCTATTATTCGCTATAGCGAATATTTGAAGAAACCATGTG
TGGTAATTTGTTGTGTTAGCAATAAATCAATTGTGTATAGGTTAAACAGCATGGTGTTCT
TTTATCATGAATACCTTGAAGAACTAGGTGGTGATTACTCAGTATATCAAGATCTCTATT
GTGATGAGGTACTCTCTTCTTCATCGACAGAGGAAGAAGATGTAGGAG-TAATATA----
----TAGGAATGTTATCATGGCATCGACACAAGAGAAGTTCTCTTGGAGTGATTGTCAGA
AGATAGTTATATCAGACTATGATGTAACATTACTCTAATGTAATATCCATTATCAT-CAA
TAAAAT-AATGGAATG--TTGATTATGTATT-TATCATAAATAC--AT-AATGGTATACG
TATAGCA---------TAAAATA-CA-TTAACC-----AACATACAACACACTAT-----
-------AAAATACAACACACTATAA----CAAAT---GTACGGGTATCTGATTGGGCTA
TATTAACCCCTTAAGGGCCGAAGGCCCGTTTAAATATGTGTT-GGACGTAGTCCA-AGCA
CAAAAAAGTAAGCAGAACAACGGAATAATATGAGCTGGC-AACGTA------GGGTC-CA
TGTCCCGAGTTAGTGCGCCACGTAAGC-GCTGGGGACTAT
>C_41to_TO_2010_C1
TATTACCCCCAGCGCTCAGGACGGGACATCACGTG-CAACTA-ACAGACGCACGTGAGAA
TGTAGTA---GCTTGC----AGCGAAAGATAGACGTCAACATCAATAAAGAAGAAGGAAT
ATTCTTTGCTTCGGAACGAAGCAAA--GGGTATAGATATTTGTTCGAGATGCGAAA----
---ATGGAG--------GCTATTTAAACCTG---------ATGGTTTTGTGATTTCCGAA
AT----CACTCGTCGGAAGAGAAATGGAGTTCTGGGAATCGTCTGCCATGCCTGACGATG
TGAAGAGAGAGATTAAGGAAATATATTGGGAAGATCGGAAGAAACTTCTGTTCTGTCAGA
AGTTGAAGAGCTATGTCAGAAGGATTCTTGTTTATGGAGATCAAGAGGATGCCCTTGCCG
GAGTGAAGGATTTGAAGACTTCTATTATTCGCTATAGCGAATACTTGAAGAAACCATGTG
TGGTAATTTGTTGTGTTAGCAATAAATCAATTGTGTATAGGTTAAACAGCATGGTGTTCT
TTTATCATGAATACCTTGAAGAACTAGGTGGTGATTATTCAGTATATCAAGATCTCTATT
GTGATGAGGTACTCTCTTCTTCATCGACAGAGGAAGAAGATGTAGGAG-TAATATA----
----TAGGAATGTTATCATGGCATCGACACAAGAGAAGTTCTCTTGGAGTGATTGTCAGA
AGATAGTTATATCAGACTATGATGTAACATTACTCTAATGTAATATCCATTATCAT-CAA
TAAAAT-AATGGAATG--TTGATTATGTATT-TATCATAAATAC--AT-AATGGTATACG
TATAGCA---------TAAAATA-CA-TTAACC-----AACATACAACACACTAT-----
-------AAAATACAACACACTATAA----CAAAT---GTACGGGTATCTGATTGGGCTA
TATTAACCCTTTAAGGGCCGAAGGCCCGTTTAAATATGTGTT-GGACGAAGTCCA-AGCA
CAAAAAAGTAAGCAGAACAACGGAATAATATGAGCTGGC-AACGTA------GGGTC-CA
TGTCCCGAGTTAATGCGCCACGTAAGC-GCTGGGGCTTAT
>C_42to_TO_2010_C1
TATTACCCCCAGCGCTCAGGACGGGACATCACGTG-CATCTA-ACAGACGCACGTGAGAA
TGCAGTA---GCTTGC----AGCGAAAGATAGACGTCCACATCAATAAAGAAGAAGGAAT
ATTCTTTGCTTCGGCACGAAGCAAA--GGGTATAGATATTTGTTCGAGATGCGAAA----
---TTGGAG--------GCTATTTAAACCTG---------ATGGTTTTGTGATTTCCGAA
AT----CACTCGTCGGAAGAGAAATGGAGTTCTGGGAATCGTCTGCCATGCCTGACGATG
TCAAGAGAGAGATTAAGGAAATATATTGGGAAGATCGGAAGAAACTTCTGTTCTGTCAGA
AGTTGAAGAGCTATGTCAGAAGGATTCTTGTTTATGGAGATCAAGAGGATGCCCTTGCTG
GAGTGAAGGGTTTGAAGACTTCTATTATTCGCTATAGCGAATACCTGAAGAAACCATGTG
TGGTAATTTGTTGTGTTAGCAATAAATCAATTGTGTATAGGTTAAACAGCATGGTGTTCT
TTTATCATGAATACCTTGAAGAACTAGGCGGTGATTACTCAGTATATCAAGATCTCTATT
GTGATGAGGTTCTCTCTTCTTCATCGACAGAGGAAGAAGATGTAGGAG-TAATATA----
----TAGGAATGTTATCATGGCATCGACACAAGAGAAGTTCTCTTGGAGTGATTGTCAGA
AGATAGTTATATCAGACTATGATGTAACATTACTCTAATGTAATATCCATTATCAT-CAA
TAAAAT-AATGGAATG--TTGATTATGTATT-TATCATAAATAC--AT-AATGGTATACG
TATAGCA---------TAAAATA-CA-TTAACC-----AACATACAACACACTAT-----
-------AAAATACAACACACTATAA----CAAAT---GTACGGGTATCTGATTGGGTTA
TATTAACCCCTTAAGGGCCGAAGGCCCGTTTAAATATGTGTT-GGACGAAGTCCA-AGCA
CAAAAAAGTAAGCAGAACAACGGAATAATATGAGCTGGC-AACGTA------GGGTC-CA
TGTCCCGAGTTAGTGCGCCACGTGAGC-GCTGGGGCTTAT
>C_43to_TO_2010_C1
TATTACCCCCAGCGCTCGGGACGGGACATCACGTG-CATCTA-ACAGACGCACGTGAGAA
TACAGTA---GCTTGC----AGCGAAAGATAGACGTCCACATCAATAAAGAAGAAGGAAT
ATTCTTTGCTTCGGCACGAAGCAAA--GGGTATAGATATTTGTTCGAGATGCGAAA----
---ATGGAG--------GCTATTTAAACCTG---------ATGGTTTTGTGATTTCCGAA
AT----CACTCGTCGGGAGAGAAATGGAGTTCTGGGAATCGTCTGCCATGCCTGACGATG
TCAAGAGAGAGATTAAGGAAATATATTGGGAAGATCGGAAGAAACTTCTGTTCTGTCAGA
AGTTGAAGAGCTATGTCAGAAGGATTCTTGTTTATGGAGATCAAGAGGATGCCCTTGCTG
GAGTGAAGGATATGAAGACTTCTATTATTCGCTATAGCGAATACTTGAAGAAACCATGTG
TGGTAATTTGTTGTGTTAGCAATAAATCAATTGTGTATAGGTTAAACAGCATGGTGTTCT
TTTATCATGAATACCTTGAAGAACTAGGTGGTGATTACTCAGTATATCAAGATCTCTATT
GTGATGAGGTACTCTCTTCTTCATCGACAGAGGAAGAAGATGTAGGAG-TAATATA----
----TAGGAATGTTATCATGGCATCGACACAAGAGAAGTTCTCTTGGAGTGATTGTCAGA
AGATAGTTATATCAGACTATGATGTAACATTACTCTAATGTAATATCCATTATCAT-CAA
TAAAAT-AATGGAATG--TTGATTATGTATT-TATCATAAATAC--AT-AATGGTATACG
TATAGCA---------TAAAATA-CA-TTAACC-----AACATACAACACACTAT-----
-------AAAATACAACACACTATAA----CAAAT---GTACGGGTATCTGATTGGGTTA
TATTAACCCCTTAAGGGCCGAAGGCCCGTTTAAATATGTGTT-GGACGAAGTCCA-AGCA
CAAAAAAGTAAGCAGAACAACGGAATAATATGAGCTGGC-AACGTA------GGGTC-CA
TGTCCCGAGTTAGTGCGCCACGTGAGC-GCTGGGGCTTAT
>C_44to_TO_2010_C1
TATTACCCCCAGCGCTCAGGACGGGACATCACGTG-CAACTA-ACAGACGCACGTGAGAA
TGCAGTA---GCTTGC----AGCGAAAGATAGACGCCAACATCAATAAAGAAGAAGGAAT
ATTCTTTGCTTCGGCACGAAGCAAA--GGTTATAGATATTTGTTCGAGATGCGAAA----
---ATGGAG--------GCTATTTAAACCTG---------ATGGTTTTGTGATTTCCGAA
AT----CACTCGTCGGAAGAGAAATGGAGTTCTGGGAATCGTCTGCCATGCCTGACGATG
TCAAGAGAGAGATTAAGGAAATATATTGGGAAGATCGGAAGAAACTTCTGTTCTGTCAGA
AGTTGAAGAGCTATGTCAGAAGGATTCTTGTTTATGGAGATCAAGAGGATGCCCTTGCCG
GAGTGAAGGATTTGAAGACTTCTATTAATCGCTATAGCGAATATTTGAAGAAACCATGTG
TGGTAATTTGTTGTGTTAGCAATAAATCAATGGTGTATAGGTTAAACAGCATGGTGTTCT
TTTATCATGAATACCTTGAAGAACTAGGTGGTGATTATTCAGTATATCAAGATCTCTATT
GTGATGAGGTACTCTCTTCTTCATCGACAGAGGAAGAAGATGTAGGAG-TAATATA----
----TAGGAATGTTATCATGGCATCGACACAAGAGAAGTTCTCTTGGAGTGATTGTCAGA
AGATAGTTATATCAGACTATGATGTAACATTACTCTAATGTAATATCCATTATCAT-CAA
TAAAAT-AATGGTATG--TTGATTATGTATT-TATCATAAATAC--AT-AATGGTATACG
TATAGCA---------TAAAATA-CA-TTAACC-----AACATACACCACACTAT-----
-------AAAATACAACACACTATAA----CAAAT---GTACGGGTATCTGATTGGTTTA
TATTAACCCCTTAAGGGCCGAAGGCCCGTTTAAATATGTGTT-GGACGAAGTCCA-AGCA
CAAAAAAGTAAGCAGAACAAAGGAATAATATGAGCTGGC-AACGTA------GGGTC-CA
TGTCCCGAGTTAGTGCGCCACGTAAGC-GCTGGGGCTTAT
>C_45to_TO_2010_C1
TATTACCCCCAGCGCTCAGGACGGGACATCACGTG-CAACTA-ACAGACGCACGTGAGAA
TGCAGTA---GCTTGC----AGCGAAAGATAGACGTCAACATCAATAAAGAAGAAGGAAT
ATTCTTTGCTTCGGCACGAAGCAAA--GGGTATAGATATTTGTTCGAGATGCGAAA----
---ATGGAG--------GCTATTTAAACCTG---------ATGGTTTTGTGATTTCCGAA
AT----CACTCGTCGGAAGAGAAATGGAGTTCTGGGAATCGTCTGCCATGCCTGACGATG
TCAAGAGAGAGATTAAGGAAATATATTGGGAAGATCGGAAGAAACTTCTGTTCTGTCAGA
AGTTGAAGAGCTATGTCAGAAGGATTCTTGTTTATGGAGATCAAGAGGATGCCCTTGCCG
GAGTGAAGGATATGAAGACTTCTATTATTCGCTATAGCGAATACCTGAAGAAACCATGTG
TGGTAATTTGTTGTGTTAGCAATAAATCAATGGTGTATAGGTTAAACAGCATGGTGTTCT
TTTATCATGAATACCTTGAAGAACTAGGTGGTGATTACTCAGTATATCAAGATCTCTATT
GTGATGAGGTACTCTCTTCTTCATCGACAGAGGAAGAAGATGTAGGAG-TAATATA----
----TAGGAATGTTATCATGGCATCGACACAAGAGAAGTTCTCTTGGAGTGATTGTCAGA
AGATAGTTATATCAGACTATGATGTAACATTACTCTAATGTAATATCCATTATCAT-CAA
TAAAAT-AATGGTATG--TTGATTATGTATT-TATCATAAATAC--AT-AATGGTATACG
TATAGCA---------TAAAATA-CA-TTAACC-----AACATACACCACACTAT-----
-------AAAATACAACACACTATAA----CAATT---GTACGGGTATCTGATTGGTTTA
TATTAACCCCTTAAGGGCCGAAGGCCCGTTTAAATATGTGTT-GGACGAAGTCCA-AGCA
CAAAAAAGTAAGCAGAACAATGGAATAATATGAGCTGGC-AACGTA------GGGTC-CA
TGTCCCGAGTTAGTGCGCCACGTAAGC-GCTGGGGCTTAT
>C_46to_TO_2010_C1
TATTACCCCCAGCGCTCAGGACGGGACATCACGTG-CAACTA-ACAGACGCACGTGAGAA
TGCAGTA---GCTTGC----AGCGAAAGATAGACGTCAACATCAATAAAGAAGAAGGAAT
ATTCTTTGCTTCGGCACGAAGCAAA--GGGTATAGATATTTGTTCGAGATGCGAAA----
---ATGGAG--------GCTATTTAAACCTG---------ATGGTTTTGTGATTTCCGAA
AT----CACTCGTCGGAAGAGAAATGGAGTTCTGGGAATCGTCTGCCATGCCTGACGATG
TCAAGAGAGAGATTAAGGAAATATATTGGGAAGATCGGAAGAAACTTCTGTTCTGTCAGA
AGTTGAAGAGCTATGTCAGAAGGATTCTTGTTTATGGAGATCAAGAGGATGCCCTTGCCG
GAGTGAAGGATTTGAAGACTTCTATCATTCGCTATAGCGAATATCTGAAGAAACCATGTG
TGGTAATTTGTTGTGTTAGCAATAAATCAATGGTGTATAGGTTAAACAGCATGGTGTTCT
TTTATCATGAATACCTTGAAGAACTAGGTGGTGATTACTCAGTATATCAAGATCTCTATT
GTGATGAGGTACTCTCTTCTTCATCGACAGAGGAAGAAGATGTAGGAG-TAATATA----
----TAGGAATGTTATCATGGCATCGACACAAGAGAAGTTCTCTTGGAGTGATTGTCAGA
AGATAGTTATATCAGACTATGATGTAACATTACTCTAATGTAATATCCATTATCAT-CAA
TAAAAT-AATGGTATG--TTGATTATGTATT-TATCATAAATAC--AT-AATGGTATACG
TATAGCA---------TAAAATA-CA-TTAACC-----AACATACACCACACTAT-----
-------AAAATACAACACACTATAA----CAATT---GTACGGGTATCTGATTGGTTTA
TATTAACCCCTTAAGGGCCGAAGGCCCGTTTAAATATGTGTT-GGACGAAGTCCA-AGCA
CAAAAAAGTAAGCAGAACAATGGAATAATATGAGCTGGC-AACGTA------GGGTC-CA
TGTCCCGAGTTAGTGCGCCACGTAAGC-GCTGGGGCTTAT
>C_47mw_MW_2008_C2
TATTACCCCCAGCGCTCAGGACGGGACATCACGTG-CGACTA-ACAGACGCACGTGAGAA
TGCAGTA---GCTTGC----AGCGAAAGATAGACGTCTACATCAATAAAGAAGAAGGAAT
ATTCTTTGCTTCGGCACGAAGCAAA--GGGTATAGATATTTGTTCGAGATGCGAAA----
---ATGGAG--------GCTATTTAAACCTG---------ATGGTTTTGTGATTTCCGAA
AT----CACTCGACGGAAGAGAAATGGAGTTCTGGGAATCGTCTGCCATGCCTGACGATG
TCAAGAGAGAGATTAAGGAAATATATTGGGAAGATCGGAAAAAACTTCTGTTCTGTCAGA
AGTTGAAGAGCTATGTCAGAAGGATTCTTGTTTATGGAGATCAAGAGGATGCCCTTGCCG
GAGTGAAGGATATGAAGACTTCTATTATTCGCTATAGCGAATACTTGAAGAAACCATGTG
TGGTAATTTGTTGTGTTAGCAATAAATCAATTGTGTATAGGTTAAACAGCATGGTGTTCT
TTTATCATGAATACCTTGAAGAACTAGGTGGTGATTACTCAGTATATCAAGATCTCTATT
GTGATGAGGTTCTCTCTTCTTCATCGACAGAGGAAGAAGATGTAGGAG-TAATATA----
----TAGGAATGTTATCATGGCATCGACACAAGAGAAGTTCTCTTGGAGTGATTGTCAGA
AGATAGTTATATCAGACTATGATGTAACATTACTCTAATGTAATATCCATTATCAT-CAA
TAAAAT-AATGGAATG--TTGATTATGTATT-TATCATAAATAC--AT-AATGGTATACG
TATAGCA---------TAAAATA-CA-TTAACC-----AACATACAACACACTAT-----
-------AAAATACAACACACTATAA----CAAAT---GTACGGGTATCTGATTGGTTTA
TATTAACCCCTTTAGGGCCGAAGGCCCGTTTAAATATGTGTT-GGACGAAGTCCA-AGCA
CAAAAAAGTAAGCAGAACAACGGAATAATATGAGCTGGC-AACGTA------GGGTC-CA
TGTCCCGAGTTAGTGCGCCACGTAAGC-GCTGGGGCTTAT
>C_482_96_AU_1996_C3
TATTACCCCCAGCGCTCAGGACGGGACATCACGTG-CAACTA-ACAGACGCACGTGAGAA
TGCAGTA---GCTTGC----AGCGAAAGATAGACGTCAACATCAATAAAGAAGAAGGAAT
ATTCTTTGCTTCGGCACGAAGCAAA--GGATATAGATATTTGTTCGAGATGCGAAA----
---ATGGAG--------GCTATTTAAACCTG---------ATGGTTTTGTGATTTCCGAA
AT----CACTCGTCGGAAGAGAAATGGATTTCTGGGAATCGTCTGCCATGCCTGACGATG
TCAAGAGAGAGATTAAGGAAATATATTGGGAAGATCGGAAGAAACTTCTGTTCTGTCAGA
AGTTGAAGAGCTATGTCAGAAGGATTCTTGTTTATGGAGATCAAGAGGATGCCCTTGCCG
GAGTGAAGGATATGAAGACTTCTATTATTCGCTATAGCGAATACCTGAAGAAACCATGTG
TGGTAATTTGTTGTGTTAGCAATAAATCAATTGTGTATAGGTTAAACAGCATGGTGTTCT
TTTATCATGAATACCTTGAAGAACTAGGTGGTGATTACTCAGTATATCAAGATCTCTATT
GTGATGAGGTACTCTCTTCGTCATCGACAGAGGAAGAAGATGTAGGAG-TAATATA----
----TAGGAATGTTATCATGGCATCGACACAAGAGAAGTTCTCTTGGAGTGATTGTCAGA
AGATAGTTATATCAGACTATGATGTAACATTACTCTAATGTAATATCCATTATCAT-CAA
TAAAAT-AATGGAATG--TTGATTATGTATT-TATCATAAATAC--AT-AATGGTATACG
TATAGCA---------TAAAATA-CA-TTAACC-----AACATACAACACACTAT-----
-------AAAATACAACACACTATAA----CAAAT---GTACGGGTATTTGATT-GTTTA
TATTAAACCCTTAAGGGCCGAAGGCCCGTTTAAATATGTGTT-GGACGAAGCCCA-AACA
CAAAAAAGTAAGCAGAACAACGGAATAATATGAGCTGGC-AACGTA------GGGTC-CA
TGTCCCGAGTTAGTGCGCCACGTAAGC-GCTGGGGACTAT
>C_482_97_AU_1997_C3
TATTACCCCCAGCGCTCAGGACGGGACATCACGTG-CAACTA-ACAGACGCACGTGAGAA
TGCAGTA---GCTTGC----AGCGAAAGATAGACGTCAACATCAATAAAGAAGAAGGAAT
ATTCTTTGCTTCGGCACGAAGCAAA--GGATATAGATATTTGTTCGAGATGCGAAA----
---ATGGAG--------GCTATTTAAACCTG---------ATGGTTTTGTGATTTCCGAA
AT----CACTCGTCGGAAGAGAAATGGATTTCTGGGAATCGTCTGCCATGCCTGACGATG
TCAAGAGAGAGATTAAGGAAATATATTGGGAAGATCGGAAGAAACTTCTGTTCTGTCAGA
AGTTGAAGAGCTATGTCAGAAGGATTCTTGTTTATGGAGATCAAGAGGATGCCCTTGCCG
GAGTGAAGGGTTTGAAGACTTCTATCATTCGCTATAGCGAATATTTGAAGAAACCATGTG
TGGTAATTTGTTGTGTTAGCAATAAATCAATTGTGTATAGGTTAAACAGCATGGTGTTCT
TTTATCATGAATACCTTGAAGAACTAGGTGGTGATTACTCAGTATATCAAGATCTCTATT
GTGATGAGGTACTCTCTTCGTCATCGACAGAGGAAGAAGATGTAGGAG-TAATATA----
----TAGGAATGTTATCATGGCATCGACACAAGAGAAGTTCTCTTGGAGTGATTGTCAGA
AGATAGTTATATCAGACTATGATGTAACATTACTCTAATGTAATATCCATTATCAT-CAA
TAAAAT-AATGGAATG--TTGATTATGTATT-TATCATAAATAC--AT-AATGGTATACG
TATAGCA---------TAAAATA-CA-TTAACC-----AACATACAACACACTAT-----
-------AAAATACAACACACTATAA----CAAAT---GTACGGGTATTTGATT-GTTTA
TATTAAACCCTTAAGGGCCGAAGGCCCGTTTAAATATGTGTT-GGACGAAGCCCA-AACA
CAAAAAAGTAAGCAGAACAACGGAATAATATGAGCTGGC-AACGTA------GGGTC-CA
TGTCCCGAGTTAGTGCGCCACGTAAGC-GCTGGGGACTAT
>C_482_98_AU_1998_C3
TATTACCCCCAGCGCTCAGGACGGGACATCACGTG-CAACTA-ACAGACGCACGTGAGAA
TGCAGTA---GCTTGC----AGCGAAAGATAGACGTCAACATCAATAAAGAAGAAGGAAT
ATTCTTTGCTTCGGCACGAAGCAAA--GGATATAGATATTTGTTCGAGATGCGAAA----
---ATGGAG--------GCTATTTAAACCTG---------ATGGTTTTGTGATTTCCGAA
AT----CACTCGTCGGAAGAGAAATGGATTTCTGGGAATCGTCTGCCATGCCTGACGATG
TCAAGAGAGAGATTAAGGAAATATATTGGGAAGATCGGAAGAAACTTCTGTTCTGTCAGA
AGTTGAAGAGCTATGTCAGAAGGATTCTTGTTTATGGAGATCAAGAGGATGCCCTTGCCG
GAGTGAAGGGTTTGAAGACTTCTATCATTCGCTATAGCGAATACCTGAAGAAACCATGTG
TGGTAATTTGTTGTGTTAGCAATAAATCAATTGTGTATAGGTTAAACAGCATGGTGTTCT
TTTATCATGAATACCTTGAAGAACTAGGTGGTGATTACTCAGTATATCAAGATCTCTATT
GTGATGAGGTACTCTCTTCGTCATCGACAGAGGAAGAAGATGTAGGAG-TAATATA----
----TAGGAATGTTATCATGGCATCGACACAAGAGAAGTTCTCTTGGAGTGATTGTCAGA
AGATAGTTATATCAGACTATGATGTAACATTACTCTAATGTAATATCCATTATCAT-CAA
TAAAAT-AATGGAATG--TTGATTATGTATT-TATCATAAATAC--AT-AATGGTATACG
TATAGCA---------TAAAATA-CA-TTAACC-----AACATACAACACACTAT-----
-------AAAATACAACACACTATAA----CAAAT---GTACGGGTATTTGATT-GTTTA
TATTAAACCCTTAAGGGCCGAAGGCCCGTTTAAATATGTGTT-GGACGAAGCCCA-AACA
CAAAAAAGTAAGCAGAACAACGGAATAATATGAGCTGGC-AACGTA------GGGTC-CA
TGTCCCGAGTTAGTGCGCCACGTAAGC-GCTGGGGACTAT
>C_5tw_TW
TATTACCCCCAGCGCTTGGGACGGGACATCACGTG-CATCTA-ACAAATGCACGTGAGAA
GGCAGTA---GCTTGC----AGCGAAAGATAACCATCAACATCAAAAAAAAAGAGGGCAT
ATTCGTTGCTTCGAGTCGAAGCAAC--GGTGATAGATAAGTGTTCGAGAATCGAAA----
---ATGGAG--------GCTATTTAAACCTG---------ATGGTGTTGTGATTTCCGAA
AT----CACTCGTCGGGGGAG-AATGGAGTTTTGGGAATCGTCTGCCATGCCAGACGATG
TGAAGAGAGTGATCAAGGAAATATATTGGGAAGATTGGAAGAAACTTCTGTTTTGTCAGA
AGTTGAAGTGCTGTGTCAGAAGGATTCTAGTATATGGAGATCAAGATGATGCTCTAGCTG
CAGTGAAGGATATGAAGACTTCTATCATTCGCTATAGCGAATATCTGAAGAAACCATGTG
TGGTAATATGTTGTTTGACTAATAAGTCTATTGTTCATAGGTTAAACACAATGGTGTTCT
TTTATCATGAATATATTGAAGAACTAGGTGGTGACTACTCGGTATATCAAGATTTGTATT
GTGATGAGGAACTTCCTGCTTCCTTGACAGAGGAAGAAGATGAAGAAG-TAATATA----
----CAGGAATGTTATCATGTCATCGACAGAAGAGAAGATCTCTTGGAGTGAATGTCAGA
AGATAGTTATATCGGATAATGATGTAACATTACTGTAATGTAATATCCATTATCAT-AAA
TAAAAT-AATGGAATG--TTGATTATGTATT-TATACTAAATAC--AT-AATGGTATACG
TATAGCA---------TAAAATA-CA-TTAACA-----TACATACAACACACTAT-----
-------GACA---AAAAGGGAAAAA----AAGAA---ATATCGGGGGTTGATTGGGCTA
TCTTAA-CGATTAAGAGCCGAAGGCCCGTTTAAATATGTGTT-GGACGAAGTCCAAAACA
CAAAAAAGTCATCAGAACAGTGGAATATAATGAGCTGCT--AGGT-------GGGCCAGA
TGTCCCGA---------TGACGTAAGC-GCTGGGGACTAT
>C_51in_IN_C2
TATTACCCCCAGCGCTCAGGACGGGACATCACGTG-CAACTA-ACAGACGCACGTGAGAA
TGCAGTA---GCTTGC----AGCGAAAGATAGACGTCAACATCAATAAAGAAGAAGGAAT
ATTCTTTGCTTCGGCACGAAGCAAA--GGGTATAGATATTTGTTCGAGATGCGAAA----
---ATGGAG--------GCTATTTAAACCTG---------ATGGTTTTGTGATTTCCGAA
AT----CACTCGTCGGAAGAGAAATGGAGTTCTGGGAATGGTCTGCTATGCCTGACGATG
TCAAGAGAGAGATTAAGGAAATATATTGGGAAGATCGGAAGAAACTTCTGTTCTGTCAGA
AGTTGAAGAGCTATGTCAGAAGGATTCTTGTTTATGGAGATCAAGAGGATGCCCTTGCCG
GAGTGAAGGATATGAAGACTTCTATTATTCGCTATAGCGAATACTTGAAGAAACCATGTG
TGGTAATTTGTTGTGTTAGCAATAAATCAATTGTGTATAGGTTAAACAGCATGGTGTTCT
TTTATCATGAATACCTTGAAGAACTAGGTGGTGATTACTCAGTATATCAAGATCTCTATT
GTGATGAGGTTCTCTCTTCTTCATCGACAGAGGAAGAAGATGTAGGAG-TAATATA----
----TAGGAATGTTATCATGGCATCGACACAAGAGAAGTTCTCTTGGAGTGATTGTCAGA
AGATAGTTATATCAGATTATGATGTAACATTACTCTAATGTAATATCCATTATCAT-CAA
TAAAAT-AATGGAATG--TTGATTATGTATT-TATCATAAATAC--AT-AATGGTATACG
TATAGCA---------TAAAATA-CA-TTAACC-----AACATACAACACACTAT-----
-------AAAATACAACACACTATAA----CAAAT---GTACGGGTATCTGATTGGGCTA
TATTAACCCCTTAAGGGCCGAAGGCCCGTTTAAATATGTGTT-GGACGAAGTCCA-AACA
CAAAAAAGTAAGCAGAACAACGGAATATTATGAGCTGGC-AACGTA------GGGTC-CA
TGTCCCGAGTTAGTGCGCCACGTAAGC-GCTGGGGCTTAT
>C_520_ID_1995_D5
TATTACCCCCAGCGCTCAGGACGGGACATCACGTG-CATCTA-ACAAATGCACGTGATAA
GGCAGTA---GCTTGC----AGCGAAAGATAACCATCAACATCAAAAAAGAAGAGGGCAT
ATTCGTTGCTTCGAGTCGAAGCAAC--GGTGATAGATAAATGTTCGAGAATCGAAA----
---ATGGAG--------GCTATTTAAACCTG---------ATGGTGTTGCGATTTCCGAA
AT----CACTCGTCGGAGGAG-AATGGAGTTTTGGGAATCGTCTGCCATGCCAGACGATG
TGAAGAGAGTGATCAAGGAAATATATTGGGAAGATCGGAAGAAACTTCTGTTTTGTCAGA
AGTTGAAGTGCTGTGTCAGAAGGATTCTTGTATATGGAGATCAAGATGATGCTCTAGCTG
CAGTGAAGGGTATGAAGACTTCTATCATTCGCTATAGCGAATATTTGAAGAAACCATGTG
TGGTAATATGTTGTCTGACTAATAAGTCTATTGTTCATAGGTTAAACACAATGGTGTTCT
TTTATCATGAATATATTGAAGAACTAGGTGGTGACTACTCGGTATATCAAGATTTGTATT
GTGATGAGGAACTTCCTGCTTCCTTGACAGAGGAAGAAGATGAAGAAG-TAATATA----
----CAGGAATGTTATCATGTCATCGACAGAAGAGAAGATCTCTTGGAGTGAATGTCAGA
AGATAGTTATATCGGATTATGATGTAACATTACTGTAATGTAATATCCATTATCAT-AAA
TAAAAT-AATGGAATG--ATGATTATGTATT-TATACTAAATAC--AT-AATGGTGTACG
TATAGCA---------TAAAATA-CA-TTAACA-----TACATACAACACACTAT-----
-----------GACAAAAAGGGAAAA----AAGAA---ATATCGGGGGTTGATTGGGCTA
TCTTAA-CGATTAAGGGCCGAAGGCCCGTTTAAATATGTGTT-GGACGAAGTCCAAAACA
CAAAAAAGTCATCAGAACAGTGGAATATAATGAGCTGGC-AGTGGA------GGGTC-CA
TGTCCCGAGTTAGTGCGCCACGTAAGC-GCTGGGGCTTAT
>C_522A_PH_1991_D5
TATTACCCCCAGCGCTCAGGACGGGACATCACGTG-CATCTA-ACAAATGCACGTGATAA
GGCAGTA---GCTTGC----AGCGAAAGATAACCATCAACATCAAAAAAGAAGAGGGCAT
ATTCGTTGCTTCGAGTCGAAGCAAC--GGTGATAGATAAATGTTCGAGAATCGAAA----
---ATGGAG--------GCTATTTAAACCTG---------ATGGTGTTGCGATTTCCGAA
AT----CACTCGTCGGAGGAG-AATGGAGTTTTGGGAATCGTCTGCCATGCCAGACGATG
TGAAGAGAGTGATCAAGGAAATATATTGGGAAGATCGGAAGAAACTTCTGTTTTGTCAGA
AGTTGAAGTGCTGTGTCAGAAGGATTCTTGTATATGGAGATCAAGATGATGCTCTAGCTG
CAGTGAAGGGTTTGAAGACTTCTATCATTCGCTATAGCGAATATTTGAAGAAACCATGTG
TGGTAATATGTTGTCTGACTAATAAGTCTATTGTTCATAGGTTAAACACAATGGTGTTCT
TTTATCATGAATATATTGAAGAACTAGGTGGTGACTACTCGGTATATCAAGATTTGTATT
GTGATGAGGAACTTCCTGCTTCCTTGACAGAGGAAGAAGATGAAGAAG-TAATATA----
----CAGGAATGTTATCATGTCATCGACAGAAGAGAAGATCTCTTGGAGTGAATGTCAGA
AGATAGTTATATCGGACTATGATGTAACATTACTGTAATGTAATATCCATTATCAT-AAA
TAAAAT-AATGGAATG--ATGATTATGTATT-TATACTAAATAC--AT-AATGGTGTACG
TATAGCA---------TAAAATA-CA-TTAACA-----TACATACAACACACTAT-----
---------GACA-AAAAGGGAAAAA----AAGAA---ATATCGGGGGTTGATTGGTCTA
TCTTAA-CGATTAAGGGCCGAAGGCCCGTTTAAATATGTGTT-GGACGAAGTCCAAAACA
CAAAAAAGGCATCAGAACAGTGGAATATAATGAGCTGGC-AGTGGA------GGGTC-CA
TGTCCCGAGTTAGTGCGCCACGTAAGC-GCTGGGGCTTAT
>C_522B_PH_1991_D5
TATTACCCCCAGCGCTCAGGACGGGACATCACGTG-CATCTA-ACAAATGCACGTGATAA
GGCAGTA---GCTTGC----AGCGAAAGATAACCATCAACATCAAAAAAGAAGAGGGCAT
ATTCGTTGCTTCGAGTCGAAGCAAC--GGTGATAGATAAATGTTCGAGAATCGAAA----
---ATGGAG--------GCTATTTAAACCTG---------ATGGTGTTGCGATTTCCGAA
AT----CACTCGTCGGAGGAG-AATGGAGTTTTGGGAATCGTCTGCCATGCCAGACGATG
TGAAGAGAGTGATCAAGGAAATATATTGGGAAGATCGGAAGAAACTTCTGTTTTGTCAGA
AGTTGAAGTGCTGTGTCAGAAGGATTCTTGTATATGGAGATCAAGATGATGCTCTAGCTG
CAGTGAAGGGTTTGAAGACTTCTATTATTCGCTATAGCGAATACTTGAAGAAACCATGTG
TGGTAATATGTTGTCTGACTAATAAGTCTATTGTTCATAGGTTAAACACAATGGTGTTCT
TTTATCATGAATATATTGAAGAACTAGGTGGTGACTACTCGGTATATCAAGATTTGTATT
GTGATGAGGAACTTCCTGCTTCCTTGACAGAGGAAGAAGATGAAGAAG-TAATATA----
----CAGGAATGTTATCATGTCATCGACAGAAGAGAAGATCTCTTGGAGTGAATGTCAGA
AGATAGTTATATCGGATTATGATGTAACATTACTGTAATGTAATATCCATTATCAT-AAA
TAAAAT-AATGGAATG--ATGATTATGTATT-TATACTAAATAC--AT-AATGGTATACG
TATAGCA---------TAAAATA-CA-TTAACA-----TACATACAACACACTAT-----
---------GACA-AAAAGGGAAAAA----AAGAA---ATATCGGGGGTTGATTGGTCTA
TCTTAA-CGATTAAGGGCCGAAGGCCCGTTTAAATATGTGTT-GGACGAAGTCCAAAACA
CAAAAAAGGCGTCAGAACAGTGGAATATAATGAGCTGGC-AGTGGA------GGGTC-CA
TGTCCCGAGTTAGTGCGCCACGTAAGC-GCTGGGGCTTAT
>C_523_6B_IN_1991_D8
TATTACCCCCAGCGCTCAGGACGGGACATCACGTG-CATCTA-ACAAATGCACGTGATAA
GGCAGTA---GCTTGC----AGCGAAGGATAACCATCAACATCAAAAAAGAAGGGGGCAT
ATTCGTTGCTTCGAGTCGAAGCAAC--GGTGATAGATAAATGTTCGAGAATCGAAA----
---ATGGAG--------GCTATTTAAACCTG---------ATGGTGTTGCGATTTCCGAA
AT----CACTCGTCGGAGGAG-AATGGAGTTTTGGGAATCGTCTGCCATGCCAGACGATG
TGAAGAGAGTGATTAAGGAAATATATTGGGAAGATCGGAAGAAACTTCTGTTTTGTCGGA
AGTTGACGTGCTGTGTCAGAAGGATTCTTGTATATGGAGATCAAGATGATGCTCTAGCTG
CAGTGAAGGGTATGAAGACTTCTATCATTCGCTATAGCGAATACTTGAAGAAACCATGTG
TGGTAATATGTTGTCTGACTAATAAGTCTATTGTTCATAGGTTAAACACAATGGTGTTCT
TTTATCATGAATATATTGAGGAACTAGGTGGTGACTACTCGGTATATCAAGATTTGTATT
GTGATGAGGAACTTCCTGCTTCCTTGACAGAGGAAGAAGATGAAGAAG-TAATATA----
----CAGGAATGTTATCATGTCATCGACAGAAGAGAAGATCTCTTGGAGTGAATGTCAGA
AGATAGTTATATCGGATTATGATGTAACATTACTGTAATGTAATATCCATTATCAT-AAA
TAAAAT-AATGGAATG--ATGATTATGTATT-TATACTAAATAC--AT-AATGGTGTACG
TATAGCA---------TAAAATA-CA-TTAACA-----TACATACAACACACTAT-----
---------GACA-AAAAGGGAAAAA----AAGAA---ATATCGGGGGTTGATTGGGCTA
TCTTAA-CGATTAAGGGCCGAAGGCCCGTTTAAATATGTGTT-GGACGAAGTCCAAAACA
CAAAAAAGTCATCAGAACAGTGGAAAATAATGAGCTGGC-AGTGGA------GGGTC-CA
TGTCCCGAGTTAGTGCGCCACGTAAGC-GCTGGGGCTTAT
>C_526_BI_1992_C2
TATTACCCCCAGCGCTCAGGACGGGACATCACGTG-CGACTA-ACAGACGCACGTGAGAA
TGCAGTA---GCTTGC----AGCGAAAGATAGACGTCAACATCAATAAAGAAGAAGGAAT
ATTCTTTGCTTCGGCACGAAGCAAA--GGGTATAGATATTTGTTCGAGATGCGAAA----
---ATGGAG--------GCTATTTAAACCTG---------ATGGTTTTGTGATTTTCGAA
AT----CACTCGACGGAAGAGAAATGGAGTTCTGGGAATCGTCTGCCATGCCTGACGATG
TCAAGAGAGAGATTAAGGAAATATATTGGGAAGATCGGAAGAAACTTCTGTTCTGTCAGA
AGTTGAAGAGCTATGTCAGAAGGATTCTTGTTTATGGAGATCAAGAGGATGCCCTTGCCG
GAGTGAAGGATTTGAAGACTTCTATCATTCGCTATAGCGATTACTTCGAGAAACCATGTG
TGGTAATTTGTTGTGTTAGCAATAAATCAATTGTGTATAGGTTAAACAGCATGGTGTTCT
TTTATCATGAATACCTTGAAGAACTAGGTGGTGATTACTCAGTATATCAAGATCTCTATT
GTGATGAGGTTCTCTCTTCTTCATCGACAGAGGAAGAAGATGTAGGAG-TAATATA----
----TAGGAATGTTATCATGGCATCGACACAAGAGAAGTTCTCTTGGAGTGATTGTCAGA
AGATAGTTATATCAGACTATGATGTAACATTACTCTAATGTAATATCCATTATCAT-CAA
TAAAAT-AATGGAATG--TTGATTATGTATT-TATCATAAATAC--AT-AATGGTATACG
TATAGCA---------TAAAATA-CA-TTAACC-----AACATACAACACACTAT-----
-------AAAATACAACACACTATAA----CAAAT---GTACGGGTATCTGATT-GTTTA
TATTAACCCCTTAAGGGCCGAAGGCCCGTTTAAATATGTGTT-GGACGAAGTCCA-AGCA
CAAAAAAGGAAGCAGAACAACGGAATAAAATGAGCTGGC-AACGTA------GGGTC-CA
TGTCCCGAGTTAGTGCGCCACGTAAGC-GCTGGGGCTTAT
>C_527_US_1992_C1
TATTACCCCCAGCGCTCAGGACGGGACATCACGTG-CAACTA-ACAGACGCACGTGAGAA
TGCAGTA---GCTTGC----AGCGAAAGATAGACGTCAACATCAATAAAGAAGAAGGAAT
ATTCTTTGCTTCGGCACGAAGCAAA--GGGTATAGATATTTGTTCGAGATGCGAAA----
---ATGGAG--------GCTATTTAAACCTG---------ATGGTTTTGTGATTTCCGAA
AT----CACTCGTCGGAAGAGAAATGGAGTTCTGGGAATCGTCTGCCATGCCTGACGATG
TCAAGAGAGAGATTAAGGAAATATATTGGGAAGATCGGAAGAAACTTCTGTTCTGTCAGA
AGTTGAAGAGCTATGTCAGAAGGATTCTTGTTTATGGAGATCAAGAGGATGCCCTTGCCG
GAGTGAAGGATATGAAGACTTCTATTATTCGCTATAGCGAATATTTGAAGAAACCATGTG
TGGTAATTTGTTGTGTTAGCAATAAATCAATTGTGTATAGGTTAAACAGCATGGTGTTCT
TTTATAATGAATACCTTGAAGAACTAGGTGGTGATTACTCAGTATATCAAGATCTCTATT
GTGATGAGGTACTCTCTTCTTCATCGACAGAGGAAGAAGATGTAGGAG-TAATATA----
----TAGGAATGTTATCATGGCATCGACACAAGAGAAGTTCTCTTGGAGCGATTGTCAGA
AGATAGTTATATCAGACTACGATGTAACATTACTCTAATGTAATATCCATTATCAT-CAA
TAAAAT-AATGGAATG--TTGATTATGTATT-TATCATAAATAC--AT-AATGGTATACG
TATAGCA---------TAAAATA-CA-TTAACC-----AACATACAACACACTAT-----
-------AAAATACAACACACTATAA----CAAAT---GTACGGGTATCTGATTGGGCTA
TATTAACCCCTTAAGGGCCGAAGGCCCGTTTAAATATGTGTT-GGACGAAGTCCA-AGCA
CAAAAAAGTAAGCAGAACAATGGAATAATATGAGCTGGC-AACGTA------GGGTC-CA
TGTCCCGAGTTAGTGCGCCACGTAAGC-GCTGGGGCTTAT
>C_536_TO_1993_C1
TATTACCCCCAGCGCTCAGGACGGGACATCACGTG-CAACTA-ACAGACGCACGTGAGAA
TGCAGTA---GCTTGC----AGCGAAAGATAGACGTCAACATCAATAAAGAAGAAGGAAT
ATTCTTTGCTTCGGCACGAAGCAAA--GGGTATAGATATTTGTTCGAGATGCGAAA----
---ATGGAG--------GCTATTTAAACCTG---------ATGGTTTTGTGATTTCCGAA
AT----CACTCGTCGGAAGAGAAATGGAGTTCTGGGAATCGTCTGCCATGCCTGACGATG
TCAAGAGAGAGATTAAGGAAATATATTGGGAAGATCGGAAGAAACTTCTGTTCTGTCAGA
AGTTGAAGAGCTATGTCAGAAGGATTCTTGTTTATGGAGATCAAGAGGATGCCCTTGCCG
GAGTGAAGGGTATGAAGACTTCTATCATTCGCTATAGCGAATACTTGAAGAAACCATGTG
TGGTAATTTGTTGTGTTAGCAATAAATCAATTGTGTATAGGTTAAACAACATGGTGTTCT
TTTATCATGAATACCTTGAAGAACTAGGTGGTGATTACTCAGTATATCAAGATCTCTATT
GTGATGAGGTACTCTCTTCTTCATCGACAGAGGAAGAAGATGTAGGAG-TAATATA----
----TAGGAATGTTATCATGGCATCGACACAAGAGAAGTTCTCTTGGAGTGATTGTCAGA
AGATAGTTATATCAGACTATGATGTAACATTACTCTAATGTAATATCCATTATCAT-CAA
TAAAAT-AATGGAATG--TTGATTATGTATT-TATCATAAATAC--AT-AATGGTATACG
TATAGCA---------TAAAATA-CA-TTAACC-----AACATACAACACACTAT-----
-------AAAATACAACACACTATAA----CAAAT---GTACGGGTATCTGATT-GTCTA
TATTAACCCCTTAAGGGCCGAAGGCCCGTTTAAATATGTGTT-GGACGAAGTCCA-AGCA
CAAAAAAGTAAGTAGAACAACGGAATAATATGAGCTGGC-AACGTA------GGGTC-CA
TGTCCCGAGTTAGTGCGCCACGTAAGC-GCTGGGGCTTAT
>C_547_BI_1995
TATTACCCCCAGCGCTCAGGACGGGACATCACGTG-TGACTA-ACAGACGCACGTGAGAA
TGCAGTA---GCTTGC----AGCGAAAGATAGGCGTCAACATCAATAAAGAAGGAGGAAT
ATTCTTTGCTTCGGCACGAAGCAAA--GGGTATAGATATTTGTTCGAGATGCGAAA----
---ATGGAG--------GCTATTTAAACCTG---------ATGGTTTTGTGATTTCCGAA
AT----CACTCGACGGAAGAGAAATGGAGTTCTGGGAATCGTCTGCCATGCCTGACGATG
TCAAGAGAGAGATTAAGGAAATATATTGGGAAGATCGGAAGAAACTTCTGTTCTGTCAGA
AGTTGAAGAGCTATGTCAGAAGGATTCTTGTTTATGGAGATCAAGATGATGCCCTTGCCG
GAGTGAAGGGTATGAAGACTTCTATTATTCGCTATAGCGAATACCTGAAGAAACCATGTG
TGGTAATTTGTTGTGTTAGCAATAAATCAATTGTGTATAGGTTAAACAGCATGGTGTTCT
TTTATCATGAATACCTTGAAGAACTAGGTGGTGATTACTCAGTATATCAAGATCTCTATT
GTGATGAGGTTCTCTCTTCTTCATCGACAGAGGAAGAAGATGTAGGAG-TAATATA----
----TAGGAATGTTATCCTGGCATCGACACAAGAGAAGTTCTCTTGGAGTGATTGTCAGA
AGATAGTTATATCAGACTATGATGTAACATTACTCTAATGTAATATCCATTATCAT-CAA
TAAAAT-AATGGAATG--TTGATTATGTATT-TATCATAAATAC--AT-AATGGTATACG
TATAGCA---------TAAAATA-CA-TTAACC-----AACATACAACACACTAT-----
-------AAAATACAACACACTATAA----CAAAT---GTACGGGTATCTGATTGGTTTA
TATTAACCCCTTAAGGGCCGAAGGCCCGTTTAAATATGTGTT-GGACGAAGTCCA-AGCA
CAAAAAAGGAAGCAGAACAACGGAATAAAATGAGCTGGC-AACGTA------GGGTC-CA
TGTCCCGAGTTAGTGCGCCACGTAAGC-GCTGGGGCTTAT
>C_548_BI_1995_C2
TATTACCCCCAGCGCTCAGGACGGGACATCACGTG-CGACTA-ACAGATGCACGTGAGAA
TGCAGTA---GCTTGC----AGCGAAAGATAGACGTCAACATCAATAAAGAAGAAGGAAT
ATTCTTTGCTTCGGCACGAAGCAAA--GGGTATAGATATTTGTTCGAGATGCGAAA----
---ATGGAG--------GCTATTTAAACCTG---------ATGGTTTTGTGATTTCCGAA
AT----CACTCGACGGAAGAGAAATGGAGTTCTGGGAATCGTCTGCCATGCCTGACGATG
TCAAGAGAGAGATTAAGGAAATATATTGGGAAGATCGGAAGAAACTTCTGTTCTGTCAGA
AGTTGAAGAGCTATGTCAGAAGGATTCTTGTTTATGGAGATCAAGATGATGTCCTTGCCG
GAGTGAAGGGTTTGAAGACTTCTATTATTCGCTATAGCGAATATTTGAAGAAACCATGTG
TGGTAATTTGTTGTGTTAGCAATAAATCAATTGTGTATAGGTTAAACAGCATGGTGTTCT
TTTATAATGAATACCTTGAAGAACTAGGTGGTGATTACTCAGTATATCAAGATCTCTATT
GTGATGAGGTTCTCTCTTCTTCATCGACAGAGGAAGAAGATGTAGGAG-TAATATA----
----TAGGAATGTTATCATGGCATCGACACAAGAGAAGTTCTCTTGGAGTGATTGTCAGA
AGATAGTTATATCAGACTATGATGTAACATTACTCTAATGTAAAATCCATTATCAT-CAA
TAAAAT-AATGGAATG--TTGATTATGTATT-TATCATAAATAC--AT-AATGGTATACG
TATAGCA---------TAAAATA-CA-TTAACC-----AACATACAACACACTAT-----
-------AAAATACAACACACTATAA----CAAAT---GTACGGGTATCTGATTGGTTTA
TATTAACCCCTTAAGGGCCGAAGGCCCGTTTAAATATGTGTT-GGACGAAGTCCA-AGCA
CAAAAAAGGAAGCAGAACAACGGAATAAAATGAGCTGGC-AACGTA------GGGTC-CA
TGTCCCGAGTTAGTGCGCCACGTAAGC-GCTGGGGCTTAT
>C_549_BI_1995_C2
TATTACCCCCAGCGCTCAGGACGGGACATCACGTG-CGACTA-ACAGACGCACGTGAGAA
TGCAGTA---GCTTGC----AGCGAAAGATAGACGTCAACATCAATAAAGAAGAAGGAAT
ATTCTTTGCTTCGGCACGAAGCAAA--GGGTATAGATATTTGTTCGAGATGCGAAA----
---ATGGAG--------GCTATTTAAACCTG---------ATGGTTTTGTGATTTCCGAA
AT----CACTCGACGGAAGAGAAATGGAGTTCTGGGAATCGTCTGCCATGCCTGACGATG
TCAAGAGAGAGATTAAGGAAATATATTGGGAAGATCGGAAGAAACTTCTGTTCTGTCAGA
AGTTGAAGAGCTATGTCAGAAGGATTCTTGTTTATGGAGATCAAGAGGATGCCCTTGCCG
GAGTGAAGGGTATGAAGACTTCTATCATTCGCTATAGCGAATATTTGAAGAAACCATGTG
TGGTAATTTGTTGTGTTAGCAATAAATCAATTGTGTATAGGTTAAACAGCATGGTGTTCT
TTTATCATGAATACCTTGAAGAACTAGGTGGTGATTACTCAGTATATCAAGATCTCTATT
GTGATGAGGTTCTCTCTTCTTCATCGACAGAGGAAGAAGATGTAGGAG-TAATATA----
----TAGGAATGTTATCATGGCATCGACACAAGAGAAGTTCTCTTGGAGTGATTGTCAGA
AGATAGTTATATCAGACTATGATGTAACATTACTCTAATGTAATATCCATTATCAT-CAA
TAAAAT-AATGGAATG--TTGATTATGTATT-TATCATAAATAC--AT-AATGGTATACG
TATAGCA---------TAAAATA-CA-TTAACC-----AACATACAACACACTAT-----
-------AAAATACAACACACTATAA----CAAAT---GTACGGGTATCTGATT-GTTTA
TATTAACCCCTTAAGGGCCGGAGGCCCGTTTAAATATGTGTT-GGACGAAGTCCA-AGCA
CAAAAAAGGAAGCAGAACAACGGAATAAAATGAGCTGGC-AACGTA------GGGTC-CA
TGTCCCGAGTTAGTGCGCCACGTAAGC-GCTGGGGACTAT
>C_550_CG_1995_C2
TATTACCCCCAGCGCTCAGGACGGGACATCACGTG-CGACTA-ACAGACGCACGTGAGAA
GGCAGTA---GCTTGC----AGCGAAAGATAGACGTCAACATCAATAAAGAAGAAGGAAT
ATTCTTTGCTTCGGCACGAAGCAAA--GGGTATAGATATTTGTTCGAGATGCGAAA----
---ATGGAG--------GCTATTTAAACCTG---------ATGGTTTTGTGATTTCCGAA
AT----CACTCGACGGAAGAGAAATGGAGTTCTGGGAATCGTCTGCCATGCCTGACGATG
TCAAGAGAGAGATTAAGGAAATATATTGGGAAGATCGGAAGAAACTTCTGTTCTGTCAGA
AGTTGAAGAGCTATGTCAGAAGGATTCTTGTTTATGGAGATCAAGAGGATGCCCTTGCCG
GAGTGAAGGATTTGAAGACTTCTATTATTCGCTATAGCGAATACCTGAAGAAACCATGTG
TGGTAATTTGTTGTGTTAGCAATAAATCAATTGTGTATAGGTTAAACAGCATGGTGTTCT
TTTATCATGAATACCTTGAAGAACTAGGTGGTGATTACTCAGTATATCAAGATCTCTATT
GTGATGAGGTTCTCTCTTCTTCATCGACAGAGGAAGAAGATGTAGGAG-TAATATA----
----TAGGAATGTTATCATGGCATCGACACAAGAGAAGTTCTCTTGGAGTGATTGTCAGA
AGATAGTTATATCAGACTATGATGTAACATTACTCTAATGTAATATCCATTATCAT-CAA
TAAAAT-AATGGAATG--TTGATTATGTATT-TATCATAAATAC--AT-AATGGTATACG
TATAGCA---------TAAAATA-CA-TTAACC-----AACATACAACACACTAT-----
-------AAAATACAACACACTATAA----CAAAT---GTACGGGTATCTGATT-GGTTA
TATTAACCCTTTAAGGGCCGAAGGCCCGTTTAAATATGTGTT-GGACGAAGTCCA-AGCA
CAAAAAAGTAAGCAGAACAACGGAATAATATGAGCTGGC-AACGTA------GGGTC-CA
TGTCCCGAGTTAGTGCGCCACGTAAGC-GCTGGGGACTAT
>C_571_1_PH_1993_D5
TATTACCCCCAGCGCTCAGGACGGGACATCACGTG-CATCTA-ACAAATGCACGTGATAA
GGCAGTA---GCTTGC----AGCGAAAGATAACCATCAACATCAAAAAAGAAGGGGGCAT
ATTCGTTGCTTCGAGTCGAAGCAAC--GGTGATAGATAAATGTTCGAGAATCGAAA----
---ATGGAG--------GCTATTTAAACCTG---------ATGGTGTTGCGATTTCCGAA
AT----CACTCGTCGGAGGAG-AATGGAGTTTTGGGAATCGTCTGCCATGCCAGACGATG
TGAAGAGAGTGATTAAGGAAATATATTGGGAAGATCGGAAGAAACTTCTGTTTTGTCAGA
AGTTGACGTGCTGTGTCAGAAGGATTCTTGTATATGGAGATCAAGATGATGCTCTAGCTG
CAGTGAAGGATATGAAGACTTCTATCATTCGCTATAGCGAATACCTGAAGAAACCATGTG
TGGTAATATGTTGTCTGACTAATAAGTCTATTGTTCATAGGTTAAACACAATGGTGTTCT
TTTATCATGAATATATTGAGGAACTAGGTGGTGACTACTCGGTATATCAAGATTTGTATT
GTGATGAGGAACTTCCTGCTTCCTTGACAGAGGAAGAAGATGAAGAAG-TAATATA----
----CAGGAATGTTATCATGTCATCGACAGAAGAGAAGATCTCTTGGAGTGAATGTCAGA
AGATAGTTATATCGGATTATGATGTAACATTACTGTAATGTAATATCCATTATCAT-AAA
TAAAAT-AATGGAATG--ATGATTATGTATT-TATACTAAATAC--AT-AATGGTGTACG
TATAGCA---------TAAAATA-CA-TTAACA-----TACATACAACACACTAT-----
---------GACA-AAAAGGGAAAAA----AAGAA---ATATCGGGGGTTGATTGGGCTA
TCTTAA-CGATTAAGGGCCGAAGGCCCGTTTAAATATGTGTT-GGACGAAGTCCAAAACA
CAAAAAAGTCATCAGAACAGTGGAAAATAATGAGCTGGC-AGTGGA------GGGTC-CA
TGTCCCGAGTTAGTGCGCCACGTAAGC-GCTGGGGCTTAT
>C_571_2_PH_1993_D5
TATTACCCCCAGCGCTCAGGACGGGACATCACGTG-CATCTA-ACAAATGCACGTGATAA
GGCAGTA---GCTTGC----AGCGAAAGATAACCATCAACATCAAAAAAGAAGAGGGCAT
ATTCGTTGCTTCGAGTCGAAGCAAC--GGTGATAGATAAATGTTCGAGAATCGAAA----
---ATGGAG--------GCTATTTAAACCTG---------ATGGTGTTGCGATTTCCGAA
AT----CACTCGTCGGAGGAG-AATGGAGTTTTGGGAATCGTCTGCCATGCCAGACGATG
TGAAGAGAGTGATCAAGGAAATATATTGGGAAGATCGGAAGAAACTTCTGTTTTGTCAGA
AGTTGAAGTGCTGTGTCAGAAGGATTCTTGTATATGGAGATCAAGATGATGCTCTAGCTG
CAGTGAAGGGTTTGAAGACTTCTATCATTCGCTATAGCGAATATCTGAAGAAACCATGTG
TGGTAATATGTTGTCTGACTAATAAGTCTATTGTTCATAGGTTAAACACAATGGTGTTCT
TTTATCATGAATATATTGAAGAACTAGGTGGTGACTACTCGGTATATCAAGATTTGTATT
GTGATGAGGAACTTCCTGCTTCCTTGACAGAGGAAGAAGATGAAGAAG-TAATATA----
----CAGGAATGTTATCATGTCATCGACAGAAGAGAAGATCTCTTGGAGTGAATGTCAGA
AGATAGTTATATCGGATTATGATGTAACATTACTGTAATGTAATATCCATTATCAT-AAA
TAAAAT-AATGGAATG--ATGATTATGTATT-TATACTAAATAC--AT-AATGGTGTACG
TATAGCA---------TAAAATA-CA-TTAACA-----TACATACAACACACTAT-----
---------GACA-AAAAGGGAAAAA----AAGAA---ATATCGGGGGTTGATTGGTCTA
TCTTAA-CGATTAAGGGCCGAAGGCCCGTTTAAATATGTGTT-GGACGAAGTCCAAAACA
CAAAAAAGGCATCAGAACAGTGGAATATAATGAGCTGGC-AGTGGA------GGGTC-CA
TGTCCCGAGTTAGTGCGCCACGTAAGC-GCTGGGGCTTAT
>C_6us_US
TATTACCCCCAGCGCTCAGGACGGGACATCACGTG-CAACTA-ACAGACGCACGTGAGAA
TGCAGTA---GCTTGC----AGCGAAAGATAGACGTCAACATCAATAAAGAAGAAGGAAT
ATTCTTTGCTTCGGCACGAAGCAAA--GGGTATAGATATTTGTTCGAGATGCGAAA----
---ATGGAG--------GCTATTTAAACCTG---------ATGGTTTTGTGATTTCCGAA
AT----CACTCGTCGGAAGAGAAATGGAGTTCTGGGAATCGTCTGCCATGCCTGACGATG
TCAAGAGAGAGATTAAGGAAATATATTGGGAAGATCGGAAGAAACTTCTGTTCTGTCAGA
AGTTGAAGAGCTATGTCAGAAGGATTCTTGTTTATGGAGATCAAGAGGATGCCCTTGCCG
GAGTGAAGGATATGAAGACTTCTATTATTCGCTATAGCGAATACTTGAAGAAACCATGTG
TGGTAATTTGTTGTGTTAGCAATAAATCAATTGTGTATAGGTTAAACAGCATGGTGTTCT
TTTATAATGAATACCTTGAAGAACTAGGTGGTGATTACTCAGTATATCAAGATCTCTATT
GTGATGAGGTACTCTCTTCTTCATCGACAGAGGAAGAAGATGTAGGAG-TAATATA----
----TAGGAATGTTATCATGGCATCGACACAAGAGAAGTTCTCTTGGAGCGATTGTCAGA
AGATAGTTATATCAGACTACGATGTAACATTACTCTAATGTAATATCCATTATCAT-CAA
TAAAAT-AATGGAATG--TTGATTATGTATT-TATCATAAATAC--AT-AATGGTATACG
TATAGCA---------TAAAATA-CA-TTAACC-----AACATACAACACACTAT-----
-------AAAATACAACACACTATAA----CAAAT---GTA-GGGTATCTGATTGGGCTA
TATTAACCCCTTAAGGGCCGAAGGCCCGTTTAAATATGTGTT-GGACGAAGTCCA-AGCA
CAAAAAAGTAAGCAGAACAATGGAATAATATGAGCTGGC-AACGTA------GGGTC-CA
TGTCCCGAGTTAGTGCGCCACGTAAGC-GCTGGGGCTTAT
>C_602_AU_1996
TATTACCCCCAGCGCTCAGGACGGGACATCACGTG-CAACTA-ACAGACGCACGTGAGAA
TGCAGTA---GCTTGC----AGCGAAAGATAGACGTCAACATCAATAAAGAAGAAGGAAT
ATTCTTTGCTTCGGCACGAAGCAAA--GGGTATAGATATTTGTTCGAGATGCGAAA----
---ATGGAG--------GCTATTTAAACCTG---------ATGGTTTTGTGATTTCCGAA
AT----CACTCGTCGGAAGAGAAATGGAGTTCTGGGAATCGTCTGCCATGCCTGACGATG
TCAAGAGAGAGATTAAGGAAATATATTGGGAAGATCGGAAGAAACTTCTGTTCTGTCAGA
AGTTGAAGAGCTATGTCAGAAGGATTCTTGTTTATGGAGATCAAGAGGATGCCCTTGCCG
GAGTGAAGGGTTTGAAGACTTCTATCATTCGCTATAGCGAATACTTGAAGAAACCATGTG
TGGTAATTTGTTGTGTTAGCAATAAATCAATTGTGTATAGGTTAAACAGCATGGTGTTCT
TTTATCATGAATACCTTGAAGAACTAGGTGGTGATTACTCAGTATATCAAGATCTCTATT
GTGATGAGGTACTCTCTTCTTCATCGACAGAGGAAGAAGATGTAGGAG-TAATATA----
----TAGGAATGTTATCATGGCATCGACACAAGAGAAGTTCTCTTGGAGTGATTGTCAGA
AGATAGTTATATCAGACTATGATGTAACATTACTCTAATGTAATATCCATTATCAT-CAA
TAAAAT-AATGGAATG--TTGATTATGTATT-TATCATAAATAC--AT-AATGGTATACG
TATAGCA---------TAAAATA-CA-TTAACC-----AACATACAACACACTAT-----
-------AAAATACAACACACTATAA----CAAAT---GTACGGGTATTTGATTGGGCTA
TATTAACCCCTTAAGGGCCGAAGGCCCGTTTAAATATGTGTT-GGACGAAGTCCA-AACA
CAAAAAAGTAAGCAGAACAACGGAATAATATGAGCTGGC-AACGTA------GGGTC-CA
TGTCCCGAGTTAATGCGCCACGTAAGC-GCTGGGGCTTAT
>C_62cn_CN_D2
TATTACCCCCAGCGCTCAGGACGGGACATCACGTG-CATTTA-ACAAATGCACGTGAGAA
GGCAGTA---GCTTCT----AGCGAAAGATAACCATCAACATCAAAAAAGAAGAAGGCAT
ATTCGTTGCTTCGAGACGAAGCAAC--GGTGTTAGATAAATGTTCGAGATTCGAAA----
---ATGGAG--------GATATTTAAACCTG---------ATGGTCTTGTGATTTCCGAA
AT----CACTCATCGGCGGAG-AATGGAGTTCTGGGAATCGTCTGCCATGCCAGACGATG
TGAAGAGAGTGATCAAGGAAAAATATTGGGAAGATCGGAAGAAACTTCTGCTTTGTCAGA
AGTTGAAGTGCTGCGTCAGAAGGATTCTTGTATATGGAGATCAAGATGCTGCTCTAGCTG
CTGTGAAGGATATGAAGACTTCTATCATTCGCTATAGCGAATATCTGAAGAAACCATGTG
TGGTAATATGTTGTGTGACTAATAAGTCTATTGTTCATAGGCTAAACACAATGGTGTTCT
TTTATCATGAATATATTGAAGAACTAGGTGGTGACTACTCTGTATATCAAGAGTTGTATT
GTGACGAGGAGCTTCCTTCTTCCTTGACAGAGGAAGAAGATGAAGAAG-TAATATA----
----CAGGAATGTTATCATGTCATCGACAGAAGAGAAGTTCTCTTGGAGTGAATGTCAGA
AGATAGTAATATCGGATTATGATGTAACATTACTGTAATGTAATATCCATTATCAT-AAA
TAAAAT-AATGGACTG--ATGATTATGTATT-TATACTAAATAC--AT-AATGGTATACG
TATTGCA---------TAAAATA-CA-TTAACA-----TACATACAACACACTAT-----
-------GACAAACAGGG----AAAA----AAGAA---GAATCGGGGGTTGATTGGGCTA
TCCTAA-CGATTAAGGGCCGAAGGCCCGTTTAAATATGTGTT-GGACGAAGTCCTAAACA
CAAAAAAGTCATCAGAACAGTGGAATATAATGAGCTGGC-AGTGGA------GGGTC-CA
TGTCCCGAGTTAGTGCGCCACGTAAGC-GCTGGGGCTTAT
>C_625_TW_1996
TATTACCCCCAGCGCCCAGGACGGGACATCACGTG-CATCTA-ACAAATGCACGTGAGAA
GGCAGTA---GCTTGC----AGCGAAAGATAACCATCAACATCAAAAAAGAAGAGGGCAT
ATTCGTTGCTTCGAGGCGAAGCAAC--GGTGATAGATAAATGTTCGAGAATCGAAA----
---ATGGAG--------GCTATTTAAACCTG---------ATGGTGTTGTGATTTCCGAA
AT----CACTCGTCGGAGGAG-AATGGAGTTTTGGGAATCGTCTGCCATGCCAGACGATG
TGAAGAGAGTGATCAAGGAAATATATTGGGAAGATCGGAAGAAACTTCTGTTTTGTCAGA
AGTTGAAGTGCTGTGTCAGAAGGATTCTTGTATATGGAGATCAAGATGATGCTCTAGCTG
CAGTGAAGGGTATGAAGACTTCTATCATTCGCTATAGCGAATATTTGAAGAAACCATGTG
TGGTAATATGTTGTCTGACTAATAAGTCTATTGTTCATAGGTTAAACACAATGGTGTTCT
TTTATCATGAATATATTGAAGAACTAGGTGGTGACTACTCGGTATATCAAGAGTTGTATT
GTGATGAGGAACTTCCTGCTTCCTTGACAGAGGAAGAAGATGAAGAAG-TAATATA----
----CAGGAATGTTATCATGTCATCGACAGAAGAGAAGATCTCTTGGAGTGAATGTCAGA
AGATAGTTATATCGGATTATGATGTAACATTACTGTAATGTAATATCCATTATCAT-AAA
TAAAAT-AATGGAATG--ATGATTATGTATT-TATACTAAATAC--AT-AATGGTGTACG
TATAGCA---------TAAAATA-CA-TTAACA-----TACATACAACACACTAT-----
-------GACA---AAAAGGGAAAAA----AAGAA---ATATCGGGGGTTGATTGGGCTA
TCTTAA-CGATTAAGGGCCGAAGGCCCGTTTAAATATGTGTT-GGACGAAGTCCAAAACA
C-AAAAAGTCATCAGAACAGTGGAATATAATGAGCTGGC-AGTGGT------GGGTCATA
TGTCCCGAGTTAGTGCGTTTGTGGGGC-GCTGGGGCTTAT
>C_627_TW_1996_D8
TATTACCCCCAGCGCTCAGGACGGGACATCACGTG-CATCTA-ACAAATGCACGTGATAA
GGCAGTA---GCTTGC----AGCGAAAGATAACCATCAACATCAAAAAAGAAGAGGGAAT
ATTCGTTGCTTCGAGTCGAAGCAAC--GGTGATAGATAAATGTTCGAGAATCGAAA----
---ATGGAG--------GCTATTTAAACCTG---------ATGGTGTTGTGATTTCCGAA
AT----CACTCGTCGGAGGAG-AATGGAGTTTTGGGAATCGTCTGCCATGCCAGACGATG
TGAAGAGAGTGATCAAGGAAATATATTGGGAAGATCGGAAGAAACTTCTGTTTTGTCAGA
AGTTGAAGTGCTGTGTCAGAAGGATTCTTGTATATGGAGATCAAGATGATGCTCTAGCTG
CAGTGAAGGGTATGAAGACTTCTATCATTCGCTATAGCGAATATTTGAAGAAACCATGTG
TGGTAATATGTTGTTTGACTAATAAGTCTATTGTTCATAGGTTAAACACAATGGTGTTCT
TTTATCATGAATATATTGAAGAACTAGGTGGTGACTACTCGGTATATCAAGATTTGTATT
GTGATGAGGAACTTCCTGCTTCCTTGACAGAGGAAGAAGATGAAGAAG-TAATATA----
----CAGGAATGTTATCATGTCATCGACAGAAGAGAAGATCTCTTGGAGTGAATGTCAGA
AGATAGTTATATCGGATTATGATATAACATTACTGTAATGTAATATCCATTAACAT-AAA
TAAAAT-AATGGAATG--ATGATTATGTATT-TATACTAAATAC--AT-AATGGTGTACG
TATAGCA---------TAAAATA-CA-TTAACA-----TACATACAACACGCTAT-----
-----------GACAAAAGGGGAAAA----ATGAA---GAATCGGGGGTTGATTGGGCTA
TCTTAA-CGATTAAGGGCCGAAGGCCCGTTTAAATATGTGTT-GGACGAAGTCCAAAACA
CAAAAAAGTCATCAGAACAGTGGAATATAATGAGCTGGC-AGTGGA------GGGTC-CA
TGTCCCGAGTTAGTGCGCCACGTAAGC-GCTGGGGCTTAT
>C_63cn_CN_D3
TATTACCCCCAGCGCTCAGGACGGGACATCACGTG-CATTTA-ACAAATGCACGTGAGAA
GGCAGTT---GCTTGC----AGCGAAAGATAACCATCAACATCAAAAAAGAAGAAGGCAT
ATTCGTTGCTTCGAGACGAAGCAAC--GGTGTTAGATAAATGTTCGAGATTCGAAA----
---ATGGAG--------GATATTTAAACCTG---------ATGGTCTTGTGATTTCCGAA
AT----CACTCATCGGCGGAG-AATGGAGTTCTGGGAATCGTCTGCCATGCCAGACGATG
TGAAGAGAGTGATCAAGGAAAAATATTGGGAAGATCGGAAGAAACTTCTGCTTTGTCAGA
AGTTGAAGTGCTGCGTCAGAAGGATTCTTGTATATGGAGATCAAGATGCTGCTCTAGCTG
CTGTGAAGGATATGAAGACTTCTATCATTCGCTATAGCGAATATCTGAAGAAACCATGTG
TGGTAATATGTTGTGTGACTAATAAGTCTATTGTTCATAGGCTAAACACAATGGTGTTCT
TTTATCATGAATATATTGAAGAACTAGGTGGTGACTACTCTGTATATCAAGAGTTGTATT
GTGACGAGGAGCTTCCTTCTTCCTTGACAGAGGAAGGAGATGAAGAAG-TAATATA----
----CAGGAATGTTATCATGTCATCGACAGAAGAGAAGTTCTCTTGGAGTGAATGTCAAA
AGATAGTAATATCGGATTATGATGTAACATTACTGTAATGTAATATCCATTATCAT-AAA
TAAAAT-AATGGACTG--ATGATTATGTATT-TATACTAAATAC--AT-AATGGTATACG
TATTGCA---------TAAAATA-CA-TTAACA-----TACATACAACACACTAT-----
-------GACAAACAGGG----AAAA----AAGAA---GAATCGGGGGTTGATTGGGCTA
TCCTAA-CGATTAAGGGCCGAAGGCCCGTTTAAATATGTGTT-GGACGAAGTCCTAAACA
CAAAAAAGTCATCAGAACAGTGGAATATAATGAGCTGGC-AGTGGA------GGGTC-CA
TGTCCTGAGTTAGTGCGCCACGTAAGC-GCTGGGGCTTAT
>C_65_LK_LK_2010_C2
TATTACCCCCAGCGCTCAGGACGGGACATCACGTG-CAACTA-ACAGCAGCACGTGAGAA
TGCAGTA---ACTTGC----AGCGAAAGATAGACGTCAACATCAATAAAGAAGAAGGAAT
ATTCTTTGCTTCGGAACGAAGCAAA--GGGTATAGATATTTGTTCGAGATGCGAAA----
---ATGGAG--------GCTATATAAACCTG---------ATGGTTTTGTGATTTCCGAA
AT----CACTCGACAGAAGAGAAATGGAGTTCTGGGAATCGTCTGCCATGCCTGACGATG
TCAAGAGAGAGATTAAGGAAATATATTGGGAAGATCGGAAGAAACTTCTGTTCTGTCAGA
AGTTGAAGAGCTATGTCAGAAGGATTCTTGTTTATGGAGATCAAGAGGATGCCCTTGCCG
GAGTGAAGGATATGAAGACTTCTATTATTCGCTATAGCGAATACTTGAAGAAACCATGTG
TGGTAATTTGTTGTGTTAGCAATAAATCAATTGTGTATAGGTTAAACAGCATGGTGTTCT
TTTATCATGAATACCTTGAAGAACTAGGTGGTGATTACTCAGTATATCAAGATCTCTATT
GTGATGAGGTTCTCTCTTCTTCATCGACAGAGGAAGAAGATGTAGGAG-TAATATA----
----TAGGAATGTTATCATGGCATCGACACAAGAGAAGTTCTCTTGGAGTGATTGTCAGA
AGATAGTTATATCAGACTATGATGTAACATTACTCTAATGTAATATCCATTATCAT-CAA
TAAAAT-AA-GGAATG--TTGATTATGTATT-TATCATAAATAC--AT-AATGGTATACG
TATAGCA---------TAAAATA-CA-TTA-CC-----AACATACAACACACTAT-----
-------AAAATACAACACACTATAA----CAAAT---GTGCGGGTATCCGATTGGGCTA
TATTAACCCCTTAAGGGCCGAAGGCCCGTTTAAATATGTGTT-GGACGAAGTCCA-AGCA
CAAAAAAGTAAGCAGAACAACGGAATAATATGAGCTGGC-AACGTA------GGGTC-CA
TGTCCCGAGTTAGTGCGCCACGTAAGC-GCTGGGGCTTAT
>C_66in_IN_2012_B1
TATTACCCCCAGCGCTCAGGACGGGACATCACGTG-CTAATA-ACAAACGCACGTGAGAA
GGAAGTA---GCTTAC----AGTGAAAGATAGACGTCAACATCAATAAAGAAGAAGGAAT
ATTCGTTGCTTAGCGACGAAGCAAC--GGATAAAGATATTTGTTCGAGATGCGAAA----
---ATGGAG--------GCTATTTAAACCTG---------ATGGTTTTGTGATTTCCGAA
AT----CACTCTTCGGAAGAGAAATGGAGTTCTGGGAATCGTCTGCTATGCCTGACGATG
TCAAGAGAGAGATTAAGGAAATATATTGGGAAGATCGGAAGAAACTTCTGTTCTGTCAGA
AGTTGAAGAGCTATGTCAGAAGGATTCTTGTTTATGGAGATCAAGAGGATGCCCTTGACG
AAATGAAGGGTATGAAGACTTCTATTATTCGCTATAGCGAATACTTGAAGAAACCATGTG
TGGTAATTTGTTGTGTTAGCAATAAATCAATTGTGTATAGGTTAAACAGCATGGTGTTCT
TTTATCATGAATACCTTGAAGAACTAGGTGGTGATTACTCAGTATATCAAGATCTCTATT
GTGATGCGGTTCTCTCTTCTTCATTGCCAGAGGCCGAAGCTGCAGGTG-TCATATA----
----TCGGAATGTTATCCTGGCATTGAGACAAGAGAAGTTTTCTTGGAGTGATTGTCAGA
AGATAGTTATATCAGACTATGATGTAACATTACTCTAATGTAATATCCATTATCAT-CAA
TAAAAT-AATGGGTTG--TTGATTATGTATT-TATCATAAATAC--GT-AATGGTATACG
TATAGCA---------TAAAATA-CA-TTAACC-----AACATACAACACACTAT-----
-------AAAATACAACACACTATAA----CAAAT---GTACGGGTATTTGATTGGGCTA
TATTAACCCCTTAAGGGCCGAAGGCCCGTTTAAATATGTGTT-GGACGAGGTCCA-AACG
CTAAAATGTAAGCAGAACAACGGAATATAATGAGCTGGA-AACGTA------GGGTC-CA
TGTCCCGAGTTAGTGCGCCACGTAAGC-GCTGGGGCTTAT
>C_736_4_IN_1997_C2
TATTACCCCCAGCGCTCAGGACGGGACATCACGTG-CGACTA-ACAGACGCACGTGAGAA
GGCAGTA---GCTTGC----AGCGAAAGATAGACGTCAACATCAATAAAGAAGAAGGAAT
ATTCTTTGCTTCGGCACGAAGCAAA--GGGTATAGATATTTGTTCGAGATGCGAAA----
---ATGGAG--------GCTATTTAAACCTG---------ATGGTTTTGTGATTTCCGAA
AT----CACTCGACGGAAGAGAAATGGAGTTCTGGGAATCGTCTGCCATGCCTGACGATG
TCAAGAGAGAGATTAAGGAAATATATTGGGAAGATCGGAAGAAACTTCTGTTCTGTCAGA
AGTTGAAGAGCTATGTCAGAAGGATTCTTGTTTATGGAGATCAAGAGGATGCCCTTGCCG
GAGTGAAGGGTATGAAGACTTCTATCATTCGCTATAGCGAATATTTGAAGAAACCATGTG
TGGTAATTTGTTGTGTTAGCAATAAATCAATTGTGTATAGGTTAAACAGCATGGTGTTCT
TTTATCATGAATACCTTGAAGAACTAGGTGGTGATTACTCAGTATATCAAGATCTCTATT
GTGATGAGTTTCTCTCTTCTTCATCGACAGAGGAAGAAGATGTAGGAG-TAATATA----
----TAGGAATGTTATCATGGCATCGACACAAGAGAAGTTCTCTTGGAGTGATTGTCAGA
AGATAGTTATATCAGATTATGATGTAACATTACTCTAATGTAATATCCATTATCAT-CAA
TAAAAT-AATGGAATG--TTGATTATGTATT-TATCATAAATAC--AT-AATGGTATACG
TATAGCA---------TAAAATA-CA-TTATCC-----AACATACAACACACTAT-----
-------AAAATACAACACACTATAA----CAAAT---GTAAGGGTATTTGATT-GGTTA
TATTAACCCCTTAAGGGCCGAAGGCCCGTTTAAATATGTGTT-GGACGAAGTCCA-AGCA
CAAAAAAGTAAGCAGAACAACGGAATAATATGAGCTGGC-AACGTA------GGGTC-CA
TGTCCCGAGTTAGTGCGCCACGTAAGC-GCTGGGGCTTAT
>C_737_AU_1997
TATTACCCCCAGCGCTCAGGACGGGACATCACGTG-CAACTA-ACAAACGCACGTGAGAA
TGCAGTA---GCTTGC----AGCGAAAGATAGACGTCAACATCAAAAAAGAAGAAGGAAT
ATTCTTTGCTTCGGCACGAAGCAAA--GGGTATAGATATTTGTTCGAGATGCGAAA----
---ATGGAG--------GCTATTTAAACCTG---------ATGGTTTTGTGATTTCCGAA
AT----CACTCGTCGGAAGAGAAATGGAGTTCTGGGAATCGTCTGCCATGCCTGACGATG
TCAAGCGAGAGATTAAGGAAATATATTGGGAAGATCGGAAGAAACTTCTGTTCTGTCAGA
AGTTGAAGAGCTATGTCAGAAGGATTCTTGTTTATGGAGATCAAGAGGATGCCCTTGCCG
GAGTGAAGGGTATGAAGACTTCTATCATTCGCTATAGCGAATATTTGAAGAAACCATGTG
TGGTAATTTGTTGTGTTAGCAATAAATCAATTGTGTATAGGTTAAACAGCATGGTGTTCT
TTTATCATGAATACCTTGAAGAACTAGGTGGTGATTACTCAGTATATCAAGATCTCTATT
GTGATGAGGTACTCTCTTCTTCATCGACAGAGGAAGAAGATGTAGGAG-TAATATA----
----TAGGAATGTTATCATGGCATCGACACAAGAGAAGTTCTCTTGGAGTGATTGTCAGA
AGATAGTTATATCAGACTATGATGTAACATTACTCTAATGTAATATCCATTATCAT-CAA
TAAAAT-AATGGAATG--TTGATTATGTATT-TATCATAAATAC--AT-AATGGTATACG
TATAGCA---------TAAAATA-CA-TTAACC-----AACATACAACACACTAT-----
-------AAAATACAACACACTATAA----CAAAT---GTACGGGTATCTGATTGGGCTA
TATTAACCCCTTAAGGGCCGAAGGCCCGTTTAAATATGTGGT-GGACGAAGTCCA-AACA
CAAAAAAGTAAGCAGAACAATGGAATAATATGAGCTGGC-AACGTA------GGGTC-CA
TGTCCCGAGTTAATGCGCCACGTAAGC-GCTGGGGCTTAT
>C_765_TW_1996_D5
TATTACCCCCAGCGCCCAGGACGGGACATCACGTG-CATCTA-ACAAATGCACGTGAGAA
GGCAGTA---GCTTGC----AGCGAAAGATAACCATCAACATCAAAAAAGAA-AGGGCAT
ATTCGTTGCTTCGAGTCGAAGCAAC--GGTGATAGATAAATGTTCGAGAATCGAAA----
---ATGGAG--------GCTATTTAAACCTG---------ATGGTGTTGTGATTTCCGAA
AT----CACTCGTCGGAGGAG-AATGGAGTTTTGGGAATCGTCTGCCATGCCAGACGATG
TGAAGAGAGTGATCAAGGAAATATATTGGGAAGATCGGAAGAAACTTCTGTTTTGTCAGA
AGTTGAAGTGCTGTGTCAGAAGGATTCTTGTATATGGAGATCAAGATGATGCTCTAGCTG
CAGTGAAGGGTTTGAAGACTTCTATCATTCGCTATAGCGAATATCTGAAGAAACCATGTG
TGGTAATATGTTGTTTGACTAATAAGTCTATTGTTCATAGGTTAAACACAATGGTGTTCT
TTTATCATGAATATATTGAGGAACTAGGTGGTGACTACTCGGTATATCAAGATTTGTATT
GTGATGAGGAACTTCCTGCTTCCTTGACAGAGGAAGAAGATGAAGAAG-TAATATA----
----CAGGAATGTTATCATGTCATCGACAGAAGAGAAGATCTCTTGGAGTGAATGTCAGA
AGATAGTTATATCGGATTATGATGTAACATTACTGTAATGTAATATCCATTATCAT-CAA
TAAAAT-AATGGAATG--ATGATTATGTATT-TATACTAAATAC--AT-AATGGTGTACG
TATAGCA---------TAAAATA-CA-TTAACA-----TACATACAACACACTAT-----
-------GACA---AAAAGGGAAAAA----AAGAA---ATATCGGGGGCTGATTGGGCTA
TCTTAA-CGATTAAGGGCCGAAGGCCCGTTTAAATATGTGTT-GGACGAAGTCCAAAACA
CAAAAAAGTCATCAGAACAGTGGAATATAATGAGCTGGC-AGTGGT------GGGTCATA
TGTCCCGAGTTAGTGCGTTTGTGGGGC-GCTGGGGCTTAT
>C_768_PH_1995
TATTACCCCCAGCGCTCAGGACGGGACATCACGTG-CATCTA-ACAAATGCACGTGATAA
GGCAGTA---GCTTGC----AGCGAAAGATAACCATCAACATCAAAAAAGAAGAGGGCAT
ATTCGTTGCTTCGAGTCGAAGCAAC--GGTGATAGATAAATGTTCGAGAATCGAAA----
---ATGGAG--------GCTATTTAAACCTG---------ATGGTGTTGCGATTTCCGAA
AT----CACTCGTCGGAGGAG-AATGGAGTTTTGGGAATCGTCTGCCATGCCAGACGATG
TGAAGAGAGTGATCAAGGAAATATATTGGGAAGATCGGAAGAAACTTCTGTTTTGTCAGA
AGTTGAAGTGCTGTGTCAGAAGGATTCTTGTATATGGAGATCAAGATGATGCTCTAGCTG
CAGTGAAGGATATGAAGACTTCTATCATTCGCTATAGCGAATACCTGAAGAAACCATGTG
TGGTAATATGTTGTCTGACTAATAAGTCTATTGTTCATAGGTTAAACACAATGGTGTTCT
TTTATCATGAATATATTGAAGAACTAGGTGGTGACTACTCGGTATATCAAGATTTGTATT
GTGATGAGGAACTTCCTGCTTCCTTGACAGAGGAAGAAGATGAAGAAG-TAATATA----
----CAGGAATGTTATCATGTCATCGACAGAAGAGAAGATCTCTTGGAGTGAATGTCAGA
AGATAGTTATATCGGATTATGATGTAACATTACTGTAATGTAATATCCATTATCAT-AAA
TAAAAT-AATGGAATG--ATGATTATGTATT-TATACTAAATAC--AT-AATGGTGTACG
TATAGCA---------TAAAATA-CA-TTAACA-----TACATACAACACACTAT-----
---------GACA-AAAAGGGAAAAA----AAGAA---ATATCGGGGGTTGATTAGTCTA
TCTTAA-CGATTAAGGGCCGAAGGCCCGTTTAAATATGTGTT-GGACGAAGTCCAAAACA
CAAAAAAGTCATCAGAACAGTGGAATATAATGAGCTGGC-AGTGGA------GGGTC-CA
TGTCCCGAGTTAGTGCGCCACGTAAGC-GCTGGGGCTTAT
>C_8_150510_EG_2010_A1
TATTACCCCCAGCGCCCAGGACGGGACATCACGTG-CATCTA-ACAAATGCACGTGAGAA
GGCAGTA---GCTTGC----AGCGAAAGATAACCATCAACATCAAAAAAGAA-AGGGCAT
ATTCGTTGCTTCGAGTCGAAGCAAC--GGTGATAGATAAATGTTCGAGAATCGAAA----
---ATGGAG--------GCTATTTAAACCTG---------ATGGTGTTGTGATTTCCGAA
AT----CACTCGTCGGAGGAG-AATGGAGTTTTGGGAATCGTCTGCCATGCCAGACGATG
TGAAGAGAGTGATCAAGGAAATATATTGGGAAGATCGGAAGAAACTTCTGTTTTGTCAGA
AGTTGAAGTGCTGTGTCAGAAGGATTCTTGTATATGGAGATCAAGATGATGCTCTAGCTG
CAGTGAAGGATATGAAGACTTCTATCATTCGCTATAGCGAATATCTGAAGAAACCATGTG
TGGTAATATGTTGTCTGACTAATAAGTCTATTGTTCATAGGTTAAACACAATGGTGTTCT
TTTATCATGAATATATTGAAGAACTAGGTGGTGACTACTCGGTATATCAAGAGTTGTATT
GTGATGAGGAACTTCCTGCTTCCTTGACAGAGGAAGAAGATGAAGAAG-TAATATA----
----CAGGAATGTTATCATGTCATCGACAGAAGAGAAGATCTCTTGGAGTGAATGTCAGA
AGATAGTTATATCGGATTATGATGTAACATTACTGTAATGTAATATCCATTATCAT-AAA
TAAAAT-AATGGAATG--ATGATTATGTATT-TATACTAAATAC--AT-AATGGTGTACG
TATAGCA---------TAAAATA-CA-TTAACA-----TACATACAACACACTAT-----
-------GACA---AAAAGGGAAAAA----AAGAA---ATATCGGGGGTTGATTGGGCTA
TCTTAA-CGATTAAGGGCCGAAGGCCCGTTTAAATATGTGTT-GGACGAAGTCCAAAACA
CAAAAAAGTCATCAGAACAGTGGAATATAATGAGCTGGC-AGTGGT------GGGTCATA
TGTCCCGAGTTAGTGCGTTTGTGGGGC-GCTGGGGCTTAT
>C_9_150510_EG_2010
TATTACCCCCAGCGCTCAGGACGGGACATCACGTG-CGACTA-ACAGACGCACGTGAGAA
TGAAGTA---GCTTGC----AGCGAAAGATAGACGTCAACATCAATAAAGAAGAAGGAAT
ATTCTTTGCTTCGGCACGAAGCAAA--GGGTATAGATATTTGTTCGAGATGCGAAA----
---ATGGAG--------GCTATTTAAACCTG---------ATGGTTTTGTGATTTCCGAA
AT----CACTCTTCGGAAGAGAAATGGAGTTCTGGGAATCGTCTGCCATGCCTGACGATG
TCAAGAGAGAGATTAAGGAAATATATTGGGAAGATCGGAAGAAACTTCTGTTCTGTCAGA
AGTTGAAGAGCTATGTCAGAAGGATTCTTGCCTACGGAGATCAGGAGGATGCCCTTGCTG
GAGTGAAGGGTATGAAGACTTCTATTATTCGCTATAGCGAATACCTGAAGAAACCATGTG
TGGTAATTTGTTGTGTTAGCAATAAATCAATTGTGTATAGGTTAAACAGCATGGTGTTCT
TTTATCATGAATACCTTGAAGAACTAGGTGGTGATTACTCAGTATATCAAGATCTCTATT
GTGATGAGGATCTCTCTTCTTCATCGACAGATGAAGAAGATGTAGGAG-TAATATA----
----CAGGAATGTTATCATGGCATCGACTCAAGAGAAGTTCTCTTGGAGTGATTGTCAGA
AGATAGTAATATCAGACTATGATGTAACATTACTCTAATGTAATATCCATTATCAT-CAA
TAAAAT-AATGGAATG--TTGATTATGTATT-TATCATAAATAC--AT-AATGGTATACG
TATAGCA---------TAAAATA-CA--TTTCC-----AACATACAACACGCTAT-----
-------AAAATACAACACACTATAA----CAAAT---GTACGGGTATCTGATTGGGCTA
TATTAACCCCTTAAGGGCCGAAGGCCCGTTTAAATATGTGTT-GGACGAAGTCCA-AACA
CAAAAAAGTATGCAGAACAACGGAATAAAATGAGCTGGC-GACGTA------GGGTC-CA
TGTCCCGAGTTAGTGCGCCACGTAAGC-GCTGGGGCTTAT
>C_ABTV1_MY
TATTACCCCCCCTGCCCGGGACGGGACATCACGTG-CGCCTATAAAGAAGCACGTGATGA
TGTGACATATGTTTGCCGTAAGCTGTACAAAAGCGAATGCTTTATT---------GCTTT
ATTCGTTGCTTAGCCCCTAAGCAACCTGGTAGTGGGATGTGGTCCCTGATGCGAAGCAGC
TTTGTTGTT--------GCTATTTATATCTGTG-------TTCGCCATGTAAAATGCGAA
ATACAACGCTGATCAG------AATGGAGTTCTGGAATTCGGAAGCATTTTGCGACGATG
TGAAGCGTGTCATTAAGCAAAAATATTGGGAAGAGCGGATGAAATCTCTATTTATAGAGA
AGGTGAGTGGTTATGTTCGAAGGATTCTTGTTTATGGTAATCTTGATGATACCATATATG
CGGTTCAGCAAATGAAGACTTCTATAGTTCAGTGTGCTGAACGTTTCGGTAAAGCCTGTG
TGGTGGTATATAATGGTTTGGATCCATCAATAGGTTTCCGATTACACACTATGGCGTTCT
TCTTCGAAGAATATGTTGAGGAAGTGAGTACTGCAGATCCAATGGCGGTTCAGTTATTTT
GTGATGAAGAAATA------------------GAAGAATTCTCAAATTCTGATGTACGCC
TTATTAAAAATGTTATTATGGCATCGACAGATGCATCGATTGATGTAGGAAATTGTATTC
AGATAATAATATCTGATAATGTAATAACATTCTATATATGTTAACTTCATT--TATACAT
AAGAATGAATGAAGTGGTTTATTTATGATTTTTAGAATATAATC--ATAAATGGTAAACC
TTAAGCAAAACCACCCTAAAACA-AA-TAAACCTCTCTGACATACAACCCTCTAT-----
-------AAAATAAAGCCCA-TGTAAGATTCAAAT---TTA---------GAATGAAAAA
T-------------GGGCCGAAGGCCCATATAAATGCATTTAAGGCCGAAGGCCT-----
TATAATTGCAGGAAGAA------AAGAACACGGTTTTGCTTACGTGGCCTGTGGGCCATA
TGTCCCGAGTTAGTGCGCCACGTGGGC-AGGGGGGCTTAT
>C_ABTV2_PH
TATTACCCCCCCCGCCCGGGACGGGACATCACGTGATGCCTTTATAAAT-CACGTGGGCA
TATAACTTTTGTATGCCGTAAGCTGTATAAAAGCGGCAGCTTTA----------TGTTTT
ATTCGTTGCTTCATCGATAAGCAATGTGATAATGGATGGTGGTCCT-GTTGCAAAG----
---CAGGTGACTGGTTTGCTATTTATATCAGTTGTTGTGCAGGGTTTTGGTGTATACAA-
------CGCTGATCAG------AATGGAATTCTGGAATTCGGAAGCATTCTGCGACGATG
TGAAGCGTTGTATCAAGCAAAAATATTGGGAAGAGCGGATGAAATCTCTATTTATAGAGA
GGGTAAGTGGTTATGTAAGAAGGATTTGTGGTTATGGTAATCTTGATGATGCAATATATG
CTGTTCAGCAATTGAAGACTTCTATAGTTCAGTGTGCTGAACGATATGGGAAAGCTTGTG
TGGTTGTATATTCGGGTACTGATAAATTAATGGTCTATAGACTACATACAATGGCTTTCT
TCTTCGAAGAATATGTTGAGGAACTGAAGACTGCAGATCCATTAACTGTTCAGCTATTCT
GTGATGAGGATATATC------------------AGAATTCGTAGAATCTGATGTACGTT
ATTGTAAGAATGTTATTATGGCATCGACAGATGAGCATGTATCTATAAACAAATGTATTC
AGATAGTAATATCTGATAATGTAATAACATTCTATTAATGTAATCTTCATTTCAGCGTAA
GTCTAT-AATGAAGTGGTTGATTTATGATTTTTAGAATATAATC--ATAAATGGTCAAC-
TAGACCA---------AATAATA-CC-TTAA-------GAAATATAACACACTATGCCAA
TAAGGGAAAAATGCAAT------TAA----GACCT---CTA--AGATTCTATTTAGAATA
ATATAA------ATGTGCCGAAGGCACATATAAATA-ATATTAGGCCGAAGGCCT-----
------AATAATTTGTA-AGTGAATGACCATCTGTACGCTTACGTGGAATGTGGGTCATA
TGTCCCGAGTTAGTGCGCCAGTGGGGC-GGGGGGGCATAT
>C_AF102784_EG_1997
TATTACCCCCAGCGCTCAGGACGGGACATCACGTG-CGACTA-ACAGACGCACGTGAGAA
TGCAGTA---GCTTGC----AGCGAAAGATAGACGTCAACATCAATAAAGAAGAAGGAAT
ATTCTTTGCTTCGGCACGAAGCAAA--GGGTATAGATATTTGTTCGAGATGCGAAA----
---ATGGAG--------GCTATTTAAACCTG---------ATGGTTTTGTGATTTCCGAA
AT----CACTCTTCGGAAGAGAAATGGAGTTCTGGGAATCGTCTGCCATGCCTGACGATG
TCAAGAGAGAGATTAAGGAAATATATTGGGAAGATCGGAAGAAACTTCTGTTCTGTCAGA
AGTTGAAGAGCTATGTCAGAAGGATTCTTGTCTACGGAGATCAGGAGGATGCCCTTGCTG
GAGTGAAGGATATGAAGACTTCTATTATTCGCTATAGCGAATACTTGAAGAAACCATGTG
TGGTAATTTGTTGTGTTAGCAATAAATCAATTGTGTATAGGTTAAACAGCATGGTGTTCT
TTTATCATGAATACCTTGAAGAACTAGGTGGTGATTACTCAGTATATCAAGATCTCTATT
GCGATGAGGTTCTCTCTTCTTCATCGACAGAGGAAGAAGATGTAGGAG------------
------------------------------------------------------------
------------------------------------------------------------
------------------------------------------------------------
---------------------------TTA------------------------------
-------------CAAGACGCTATGA----CAAAT---GTACGGGTATCTGATTGGGCTA
TATTAACCCCTTAAGGGCCGAAGGCCCGTTTAAATATGTGTT-GGACGAAGTCCA-AACA
CAAAAAAGTATGCAGAACAACGGAATAAAATGAGCTGGC-AACGTA------GGGTC-CA
TGTCCCGAGTTAGTGCGCCACGTAAGC-GCTGGGGCTTAT
>C_AY264347_CN
TATTACCCCCAGCGCTCAGGACGGGACATCACGTG-CATCTA-ACAAATGCACGTGAGAA
GGCAGTA---GCTTGC----AGCGAAAGATAACCATCAACATCAAAAAAGAAGCAGGCAT
ATTCGTTGCTTCGAGACGAAGCAAC--GGTGATAGATAAATGTTCGAGATTCGAAA----
---ATGGAG--------GTTATTTAAACCTG---------ATGGTTTTGTGATTTCCGAA
AT----CACTCATCGGAGGAG-AATGGAGTTCTGGGAATCGTCTGCCATGCCAGACGATG
TGAAGAGAGTGATCAAGGAAATATATTGGGAAGATCGGAAGAAACTTCTGCTTTGTCAGA
AGTTGAAGGGCTGTGTCAGAAGGATTCTTGTATATGGAGATCAAGATGCCGCTCTAGCTG
CTGTGAAGGATATGAAGACTTCTATCATTCGCTATAGCGAATATCTGAAGAAACCATGTG
TGGTAATTTGTTGTTTGACTAATAAGTCTATTGTTCATAGGTTAAACACAATGGTGTTCT
TATATCATGAATATATTGAAGAAGTAGGTGGTGACTACTCTGTATATCAAGAGTTGTATT
GTGATGAGGAGCTTCCTTCTTCCCTGACAGAGGAAGAAGATGAAGAAG-TAATATA----
----CAGGAATGTTATCATGTCATCGACAGAAGAGAAGTTCTCTTGGAGTGAATGTCAGA
AGATAGTAATATCGGATTATGATGTAACATTACTGTAATGTAATATCCATTATCAT-AAA
TAAAAT-AATGGAATG--ATGATTATGTATT-TAAACTAAATAC--AT-AATGGTATACG
TATTGCA---------TAAAATA-CA-TTAACA-----TACATACAACACACTAT-----
-----------GACAAAAAGGGAAAA----ATGAA---GAATCGGGGGTTGATTGGGCTA
TCTTAA-CGATTAAGGGCCGCAGGCCCGTTTAAATATGTGTT-GGACGAAGTCCAAAACA
CAAAAAAGTAATCAGAACAGTGGAATATAATGAGCTGGC-AACGTA------GGGTC-CA
TGTCCCGAGTTAGTGCGCCACGTAAGC-GCTGGGGCTTAT
>C_AY266417_CN
TATTACCCCCAGCGCTCAGGACGGGACATCACGTG-CTTCTA-ACAAATGCACGTGAGTA
GGAAGTA---GCTTGC----AGCGAAAGATAACCATCAACATCAAAAAAGAAGAAGGCAT
ATTCGTTGCTTCGAGACGAAGCAAC--GGTGATAGATAAATGTTCGAGATTCGAAA----
---ATGGAG--------GATATTTAAACCTG---------ATGGTCTTGTGATTTCCGAA
AT----CACTCATCGGAGAAG-AATGGAGTTCTGGGAATCGTCTGCCATCCCAGACGATG
TGAAGAGAGTGATCAAGGAAATATATTGGGAAGATCGGAAGAAACTTCTGCTTTGTCAGA
AGTTGAAGAGCTGCGTCAGAAGGATTCTTGTATATGGAGATCAAGATGCTGCTCTAGCTG
CTGTGAAGGATATGAAGACTTCTATCATTCGCTATAGCGAATATCTGAAGAAACCATGTG
TGGTAATATGTTGTGTGACCAATAAGTCTATTGTTCATAGGTTAAACACAATGGTGTTCT
TTTATCATGAATATATTGAAGAACTAGGTGGTGACTACTCAGTATATCAAGAGTTGTATT
GTGATGAGGAGCTTCCTTCTTCCTTGACAGAGGAAGAAGATGAAGAAG-TAATATA----
----CAGGAATGTTATCATGTCATCGACAGAAGAGAAGTTCTCTTGGAGTGAATGTCAGA
AGATAGTAATATCGGATTATGATGTAACATTACTGTAATGTAATATCCATTATCAT-AAA
TAAAAT-AATGGACTG--ATGATTATGTATT-TATACTAAATAC--AT-AATGGTATACG
TATTGCA---------TAAAATA-CA-TTAACA-----TACATACAACACACTAT-----
-------GACAAACAGGG----AAAA----AAGAA---GAATCGGGGGTTGATTGGGCTA
TCCTAA-CGATTAAGGGCCGAAGGCCCGTTTAAATATGTGTT-GGACGAAGTCCAAAACA
CAAAAAAGTCATCAGAACAGTGGAATATAATGAGCTGGC-AACGTA------GTGTC-CA
TGTCCCGAGTTAGTGCGCCACGCAAGC-GCTGGGGCTTAT
>C_B2817_AU_2011_C3
TATTACCCCCAGCGCTCAGGACGGGACATCACGTG-CAACTA-ACAAACGCACGTGAGAA
TGCAGTA---GCTTGC----AGCGAAAGATAGACGTCAACATCAATAAAGAAGAAGGAAT
ATTCTTTGCTTCGGCACGAAGCAAA--GGGTATAGATATTTGTTCGAGATGCGAAA----
---ATGGAG--------GCTATTTAAACCTG---------ATGGTTTTGTGATTTCCGAA
AT----CACTCGTCGGAAGAGAAATGGAGTTCTGGGAATCGTCTGCCATGCCTGACGATG
TCAAGAGAGAGATTAAGGAAATATATTGGGAAGATCGGAAGAAACTTCTGTTCTGTCAGA
AGTTGAAGAGCTATGTCAGAAGGATTCTTGTTTATGGAGATCAAGAGGATGCCCTTGCCG
GAGTGAAGGGTATGAAGACTTCTATTATTCGCTATAGCGAATACTTGAAGAAACCATGTG
TGGTAATTTGTTGTGTTAGCAATAAATCAATTGTGTATAGGTTAAACAGCATGGTGTTCT
TTTATCATGAATACCTTGAAGAACTAGGTGGTGATTACTCAGTATATCAAGATCTCTATT
GTGATGAGGTACTCTCTTCTTCATCGACAGAGGAAGAAGATGTAGGAG-TAATATA----
----TAGGAATGTTATCATGGCATCGACACAAGAGAAGTTCTCTTGGAGTGATTGTCAGA
AGATAGTTATATCAGACTATGATGTAACATTACTCTAATGTAATATCCATTATCAT-CAA
TAAAAT-AATGGAATG--TTGATTATGTATT-TATCATAAATAC--AT-AATGGTATACG
TATAGCA---------TAAAATA-CACTTAACC-----AACATACAACACACTAT-----
-------AAAATACAACACACTATAA----CAAAT---GTAC-GGTATTTGATTGGGCTA
TATTAACCCCTTAAGGGCCGAAGGCCCGTTTAAATATGTGTT-GGACGAAGTCCA-AACA
CAAAAAAGTAAGCAGAACAACGGAATAATATGAGCTGGC-GACGTA------GGGTC-CA
TGTCCCGAGTTAATGCGCCACGTAAGC-GCTGGGGCTTAT
>C_B2818_AU_2011
TATTACCCCCAGCGCTCAGGACGGGACATCACGTG-CAACTA-ACAAACGCACGTGAGAA
TGCAGTA---GCTTGC----AGCGAAAGATAGACGTCAACATCAATAAAGAAGAAGGAAC
ATTCTTTGCTTCGGCACGAAGCAAA--GGGTATAGATATTTGTTCGAGATGCGAAA----
---ATGGAG--------GCTATTTAAACCTG---------ATGGTTTTGTGATTTCCGAA
AT----CACTCGTCGGAAGAGAAATGGAGTTCTGGGAATCGTCTGCCATGCCTGACGATG
TCAAGAGAGAGATTAAGGAAATATATTGGGAAGATCGGAAGAAACTTCTGTTCTGTCAGA
AGTTGAAGAGCTATGTCAGAAGGATTCTTGTTTATGGAGATCAAGAGGATGCCCTTGCCG
GAGTGAAGGATTTGAAGACTTCTATTATTCGCTATAGCGAATATTTGAAGAAACCATGTG
TGGTAATTTGTTGTGTTAGCAATAAATCAATTGTGTATAGGTTAAACAGCATGGTGTTCT
TTTATCATGAATACCTTGAAGAACTAGGTGGTGATTACTCAGTATATCAAGATCTCTATT
GTGATGAGGTACTCTCTTCTTCATCGACAGAGGAAGAAGATGTAGGAG-TAATATA----
----TAGGAATGTTATCATGGCATCGACACAAGAGAAGTTCTCTTGGAGTGATTGTCAGA
AGATAGTTATATCAGACTATGATGTAACATTACTCTAATGTAATATCCATTATCAT-CAA
TAAAAT-AATGGAATG--TTGATTATGTATT-TATCATAAATAC--AT-AATGGTATACG
TATAGCA---------TAAAATA-CA-TTAACC-----AACATACAACACACTAT-----
-------AAAATACAACACACTATAA----CAAAT---GTAC-GGTATTTGATTGGGCTA
TATTAACCCCTTAAGGGCCGAAGGCCCGTTTAAATATGTGTT-GGACGAAGTCCA-AACA
CAAAAAAGTAAGCAGAACAACGGAATAATATGAGCTGGC-AACGTA------GGGTC-CA
TGTCCCGAGTTAATGCGCCACGTAAGC-GCTGGGGCTTAT
>C_B2819_AU_2011_C3
TATTACCCCCAGCGCTCAGGACGGGACATCACGTG-CAACTA-ACAAACGCACGTGAGAA
TGCAGTA---GCTTGC----AGCGAAAGATAGACGTCAACATCAATAAAGAAGAAGGAAT
ATTCTTTGCTTCGGCACGAAGCAAA--GGGTATAGATATTTGTTCGAGATGCGAAA----
---ATGGAG--------GCTATTTAAACCTG---------ATGGTTTTGTGATTTCCGAA
AT----CACTCGTCGGAAGAGAAATGGAGTTCTGGGAATCGTCTGCCATGCCTGACGATG
TCAAGAGAGAGATTAAGGAAATATATTGGGAAGATCGGAAGAAACTTCTGTTCTGTCAGA
AGTTGAAGAGCTATGTCAGAAGGATTCTTGTTTATGGAGATCAAGAGGATGCCCTTGCCG
GAGTGAAGGGTTTGAAGACTTCAATCATTAGCTGTAGCGAATATCTGAAGAAACCATGTG
TGGTAATTTGTTGTGTTAGCAATAAATCAATTGTGTATAGGTTAAACAGCATGGTGTTCT
TTTATCATGAATACCTTGAAGAACTAGGTGGTGATTACTCAGTATATCAAGATCTCTATT
GTGATGAGGTACTCTCTTCTTCATCGACAGAGGAAGAAGATGTAGGAG-TAATATA----
----TAGGAATGTTATCATGGCATCGACACAAGAGAAGTTCTCTTGGAGTGATTGTCAGA
AGATAGTTATATCAGACTATGATGTAACATTACTCTAATGTAATATCCATTATCAT-CAA
TAAAAT-AATGGAATG--TTGATTATGTATT-TATCATAAATAC--AT-AATGGTATACG
TATAGCA---------TAAAATA-CA-TTAACC-----AACATACAACACACTAT-----
-------AAAATACAACACACTATAA----CAAAT---GTAC-GGTATTTGATTGGGCTA
TATTAACCCCTTAAGGGCCGAAGGCCCGTTTAAATATGTGTT-GGACGAAGTCCA-AACA
CAAAAAAGTAAGCAGAACAACGGAATAATATGAGCTGGC-AACGTA------GGGTC-CA
TGTCCCGAGTTAATGCGCCACGTAAGC-GCTGGGGCTTAT
>C_B2820_AU_2011
TATTACCCCCAGCGCTCAGGACGGGACATCACGTG-CAACTA-ACAAACGCACGTGAGAA
TGCAGTA---GCTTGC----AGCGAAAGATAGACGTCAACATCAATAAAGAAGAAGGAAT
ATTCTTTGCTTCGGCACGAAGCAAA--GGGTATAGATATTTGTTCGAGATGCGAAA----
---ATGGAG--------GCTATTTAAACCTG---------ATGGTTTTGTGATTTCCGAA
AT----CACTCGTCGGAAGAGAAATGGAGTTCTGGGAATCGTCTGCCATGCCTGACGATG
TCAAGAGAGAGATTAAGGAAATATATTGGGAAGATCGGAAGAAACTTCTGTTCTGTCAGA
AGTTGAAGAGCTATGTCAGAAGGATTCTTGTTTATGGAGATCAAGAGGATGCCCTTGCCG
GAGTGAAGGATTTGAAGACTTCTATCATTCGCTATAGCGAATATTTGAAGAAACCATGTG
TGGTAATTTGTTGTGTTAGCAATAAATCAATTGTGTATAGGTTAAACAGCATGGTGTTCT
TTTATCATGAATACCTTGAAGAACTAGGTGGTGATTACTCAGTATATCAAGATCTCTATT
GTGATGAGGTACTCTCTTCTTCATCGACAGAGGAAGAAGATGTAGGAG-TAATATA----
----TAGGAATGTTATCATGGCATCGACACAAGAGAAGTTCTCTTGGAGTGATTGTCAGA
AGATAGTTATATCAGACTATGATGTAACATTACTCTAATGTAATATCCATTATCAT-CAA
TAAAAT-AATGGAATG--TTGATTATGTATT-TATCATAAATAC--AT-AATGGTATACG
TATAGCA---------TAAAATA-CA-TTAACC-----AACATACAACACACTAT-----
-------AAAATACAACACACTATAA----CAAAT---GTAC-GGTATTTGATTGGGCTA
TATTAACCCCTTAAGGGCCGAAGGCCCGTTTAAATATGTGTT-GGACGAAGTCCA-AACA
CTAAAAAGTAAGCAGAACAACGGAATAATATGAGCTGGC-AACGTA------GGGTC-CA
TGTCCCGAGTTAATGCGCCACGTAAGC-GCTGGGGCTTAT
>C_B2821_AU_2011_C3
TATTACCCCCAGCGCTCAGGACGGGACATCACGTG-CAACTA-ACAAACGCACGTGAGAA
TGCAGTA---GCTTGC----AGCGAAAGATAGACGTCAACATCAATAAAGAAGAAGGAAT
ATTCTTTGCTTCGGCACGAAGCAAA--GGGTATAGATATTTGTTCGAGATGCGAAA----
---ATGGAG--------GCTATTTAAACCTG---------ATGGTTTTGTGATTTCCGAA
AT----CACTCGTCGGAAGAGAAATGGAGTTCTGGGAATCGTCTGCCATGCCTGACGATG
TCAAGAGAGAGATTAAGGAAATATATTGGGAAGATCGGAAGAAACTTCTGTTCTGTCAGA
AGTTGAAGAGCTATGTCAGAAGGATTCTTGTTTATGGAGATCAAGAGGATGCCCTTGCCG
GAGTGAAGGGTATGAAGACTTCTATCATTCGCTATAGCGAATACTTGAAGAAACCATGTG
TGGTAATTTGTTGTGTTAGCAATAAATCAATTGTGTATAGGTTAAACAGCATGGTGTTCT
TTTATCATGAATACCTTGAAGAACTAGGTGGTGATTACTCAGTATATCAAGATCTCTATT
GTGATGAGGTACTCTCTTCTTCATCGACAGAGGAAGAAGATGTAGGAG-TAATATA----
----TAGGAATGTTATCATGGCATCGACACAAGAGAAGTTCTCTTGGAGTGATTGTCAGA
AGATAGTTATATCAGACTATGATGTAACATTACTCTAATGTAATATCCATTATCAT-CAA
TAAAAT-AATGGAATG--TTGATTATGTATT-TATCATAAATAC--AT-AATGGTATACG
TATAGCA---------TAAAATA-CA-TTAACC-----AACATACAACACACTAT-----
-------AAAATACAACACACTATAA----CAAAT---GTAC-GGTATTTGATTGGGCTA
TATTAACCCCTTAAGGGCCGAAGGCCCGTTTAAATATGTGTT-GGACGAAGTCCA-AACA
CAAAAAAGTAAGCAGAACAACGGAATAATATGAGCTGGC-AACGTA------GGGTC-CA
TGTCCCGAGTTAATGCGCCACGTAAGC-GCTGGGGCTTAT
>C_B2822_AU_2011_C3
TATTACCCCCAGCGCTCAGGACGGGACATCACGTG-CAACTA-ACAAACGCACGTGAGAA
TGCAGTA---GCTTGC----AGCGAAAGATAGACGTCAACATCAATAAAGAAGAAGGAAT
ATTCTTTGCTTCGGCACGAAGCAAA--GGGTATAGATATTTGTTCGAGATGCGAAA----
---ATGGAG--------GCTATTTAAACCTG---------ATGGTTTTGTGATTTCCGAA
AT----CACTCGTCGGAAGAGAAATGGAGTTCTGGGAATCGTCTGCCATGCCTGACGATG
TCAAGAGAGAGATTAAGGAAATATATTGGGAAGATCGGAAGAAACTTCTGTCCTGTCAGA
AGTTGAAGAGCTATGTCAGAAGGATTCTTGTTTATGGAGATCAAGAGGATGCCCTTGCCG
GAGTGAAGGGTATGAAGACTTCTATCATTCGCTATAGCGAATACCTGAAGAAACCATGTG
TGGTAATTTGTTGTGTTAGCAATAAATCAATTGTGTATAGGTTAAACAGCATGGTGTTCT
TTTATCATGAATACCTTGAAGAACTAGGTGGTGATTACTCAGTATATCAAGATCTCTATT
GTGATGAGGTACTCTCTTCTTCATCGACAGAGGAAGAAGATGTAGGAG-TAATATA----
----TAGGAATGTTATCATGGCATCGACACAAGAGAAGTTCTCTTGGAGTGATTGTCAGA
AGATAGTTATATCAGACTATGATGTAACATTACTCTAATGTAATATCCATTATCAT-CAA
TAAAAT-AATGGAATG--TTGATTATGTATT-TATCATAAATAC--AT-AATGGTATACG
TATAGCA---------TAAAATA-CA-TTAACC-----AACATACAACACACTAT-----
-------AAAATACAACACACTATAA----CAAAT---GTAC-GGTATTTGATTGGGCTA
TATTAACCCCTTAAGGGCCGAAGGCCCGTTTAAATATGTGTT-GGACGAAGTCCA-AACA
CAAAAAAGTAAGCAGAACAACGGAATAATATGAGCTGGC-AACGTA------GGGTC-CA
TGTCCCGAGTTAATGCGCCACGTAAGC-GCTGGGGCTTAT
>C_B2823_AU_2011
TATTACCCCCAGCGCTCAGGACGGGACATCACGTG-CAACTA-ACAAACGCACGTGAGAA
TGCAGTA---GCTTGC----AGCGAAAGGTAGACGTCAACATCAATAAAGAAGAAGGAAT
ATTCTTTGCTTCGGCACGAAGCAAA--GGGTATAGATATTTGTTCGAGATGCGAAA----
---ATGGAG--------GCTATTTAAACCTG---------ATGGTTTTGTGATTTCCGAA
AT----CACTCGTCGGAAGAGAAATGGAGTTCTGGGAATCGTCTGCCATGCCTGACGATG
TCAAGAGAGAGATTAAGGAAATATATTGGGAAGATCGGAAGAAACTTCTGTTCTGTCAGA
AGTTGAAGAGCTATGTCAGAAGGATTCTTGTTTATGGAGATCAAGAGGATGCCCTTGCCG
GAGTGAAGGATTTGAAGACTTCTATCATTCGCTATAGCGAATACCTGAAGAAACCATGTG
TGGTAATTTGTTGTGTTAGCAATAAATCAATTGTGTATAGGTTAAACAGCATGGTGTTCT
TTTATCATGAATACCTTGAAGAACTAGGTGGTGATTACTCAGTATATCAAGATCTCTATT
GTGATGAGGTACTCTCTTCTTCATCGACAGAGGAAGAAGATGTAGGAG-TAATATA----
----TAGGAATGTTATCATGGCATCGACACAAGAGAAGTTCTCTTGGAGTGATTGTCAGA
AGATAGTTATATCAGACTATGATGTAACATTACTCTAATGTAATATCCATTATCAT-CAA
TAAAAT-AATGGAATG--TTGATTATGTATT-TATCATAAATAC--AT-AATGGTATACG
TATAGCA---------TAAAATA-CA-TTAACC-----AACATACAACACACTAT-----
-------AAAATACAACACACTATAA----CAAAT---GTAC-GGTATTTGATTGGGCTA
TATTAACCCCTTAAGGGCCGAAGGCCCGTTTAAATATGTGTT-GGACGAAGTCCA-AACA
CAAAAAAGTAAGCAGAACAACGGAATAATATGAGCTGGC-AACGTA------GGGTC-CA
TGTCCCGAGTTAATGCGCCACGTAAGC-GCTGGGGCTTAT
>C_B2824_AU_2011_C3
TATTACCCCCAGCGCTCAGGACGGGACATCACGTG-CAACTA-ACAAACGCACGTGAGAA
TGCAGTA---GCTTGC----AGCGAAAGATAGACGTCAACATCAATAAAGAAGAAGGAAT
ATTCTTTGCTTCGGCACGAAGCAAA--GGGTATAGATATTTGTTCGAGATGCGAAA----
---ATGGAG--------GCTATTTAAACCTG---------ATGGTTTTGTGATTTCCGAA
AT----CACTCGTCGGAAGAGAAATGGAGTTCTGGGAATCGTCTGCCATGCCTGACGATG
TCAAGAGAGAGATTAAGGAAATATATTGGGAAGATCGGAAGAAACTTCTGTTCTGTCAGA
AGTTGAAGAGCTATGTCAGAAGGATTCTTGTTTATGGAGATCAAGAGGATGCCCTTGCCG
GAGTGAAGGGTATGAAGACTTCTATTATTCGCTATAGCGAATACTTGAAGAAACCATGTG
TGGTAATTTGTTGTGTTAGCAATAAATCAATTGTGTATAGGTTAAACAGCATGGTGTTCT
TTTATCATGAATACCTTGAAGAACTAGGTGGTGATTACTCAGTATATCAAGATCTCTATT
GTGATGAGGTACTCTCTTCTTCATCGACAGAGGAAGAAGATGTAGGAG-TAATATA----
----TAGGAATGTTATCATGGCATCGACACAAGAGAAGTTCTCTTGGAGTGATTGTCAGA
AGATAGTTATATCAGACTATGATGTAACATTACTCTAATGTAATATCCATTATCAT-CAA
TAAAAT-AATGGAATG--TTGATTATGTATT-TATCATAAATAC--AT-AATGGTATACG
TATAGCA---------TAAAATA-CA-TTAACC-----AACATACAACACACTAT-----
-------AAAATACAACACACTATAA----CAAAT---GTAC-GGTATTTGATTGGGCTA
TATTAACCCCTTAAGGGCCGAAGGCCCGTTTAAATATGTGTT-GGACGAAGTCCA-AACA
CAAAAAAGTAAGCAGAACAACGGAATAATATGAGCTGGC-AACGTA------GGGTC-CA
TGTCCCGAGTTAATGCGCCACGTAAGC-GCTGGGGCTTAT
>C_B2825_AU_2011_C3
TATTACCCCCAGCGCTCAGGACGGGACATCACGTG-CAACTA-ACAAACGCACGTGAGAA
TGCAGTA---GCTTGC----AGCGAAAGATAGACGTCAACATCAATAAAGAAGAAGGAAT
ATTCTTTGCTTCGGCACGAAGCAAA--GGGTATAGATATTTGTTCGAGATGCGAAA----
---ATGGAG--------GCTATTTAAACCTG---------ATGGTTTTGTGATTTCCGAA
AT----CACTCGTCGGAAGAGAAATGGAGTTCTGGGAATCGTCTGCCATGCCTGACGATG
TCAAGAGAGAGATTAAGGAAATATATTGGGAAGATCGGAAGAAACTTCTGTTCTGTCAGA
AGTTGAAGAGCTATGTCAGAAGGATTCTTGTTTATGGAGATCAAGAGGATGCCCTTGCCG
GAGTGAAGGATATGAAGACTTCTATTATTCGCTATAGCGAATATCTGAAGAAACCATGTG
TGGTAATTTGTTGTGTTAGCAATAAATCAATTGTGTATAGGTTAAACAGCATGGTGTTCT
TTTATCATGAATACCTTGAAGAACTAGGTGGTGATTACTCAGTATATCAAGATCTCTATT
GTGATGAGGTACTCTCTTCTTCATCGACAGAGGAAGAAGATGTAGGAG-TAATATA----
----TAGGAATGTTATCATGGCATCGACACAAGAGAAGTTCTCTTGGAGTGATTGTCAGA
AGATAGTTATATCAGACTATGATGTAACATTACTCTAATGTAATATCCATTATCAT-CAA
TAAAAT-AATGGAATG--TTGATTATGTATT-TATCATAAATAC--AT-AATGGTATACG
TATAGCA---------TAAAATA-CA-TTAACC-----AACATACAACACACTAT-----
-------AAAATACAACACACTATAA----CAAAT---GTAC-GGTATTTGATTGGGCTA
TATTAACCCCTTAAGGGCCGAAGGCCCGTTTAAATATGTGTT-GGACGAAGTCCA-AACA
CAAAAAAGTAAGCAGAACAACGGAATAATATGAGCTGGC-AACGTA------GGGTC-CA
TGTCCCGAGTTAATGCGCCACGTAAGC-GCTGGGGCTTAT
>C_B2827_AU_2011
TATTACCCCCAGCGCTCAGGACGGGACATCACGTG-CAACTA-ACAAACGCACGTGAGAA
TGCAGTA---GCTTGC----AGCGAAAGATAGACGTCAACATCAATAAAGAAGAAGGAAT
ATTCTTTGCTTCGGCACGAAGCAAA--GGGTATAGATATTTGTTCGAGATGCGAAA----
---ATGGAG--------GCTATTTAAACCTG---------ATGGTTTTGTGATTTCCGAA
AT----CACTCGTCGGAAGAGAAATGGAGTTCTGGGAATCGTCTGCCATGCCTGACGATG
TCAAGAGAGAGATTAAGGAAATATATTGGGAAGATCGGAAGAAACTTCTGTTCTGTCAGA
AGTTGAAGAGCTATGTCAGAAGGATTCTTGTTTATGGAGATCAAGAGGATGCCCTTGCCG
GAGTGAAGGATTTGAAGACTTCTATCATTCGCTATAGCGAATATTTGAAGAAACCATGTG
TGGTAATTTGTTGTGTTAGCAATAAATCAATTGTGTATAGGTTAAACAGCATGGTGTTCT
TTTATCATGAATACCTTGAAGAACTAGGTGGTGATTACTCAGTATATCAAGATCTCTATT
GTGATGAGGTACTCTCTTCTTCATCGACAGAGGAAGAAGATGTAGGAG-TAATATA----
----TAGGAATGTTATCATGGCATCGACACAAGAGAAGTTCTCTTGGAGTGATTGTCAGA
AGATAGTTATATCAGACTATGATGTAACATTACTCTAATGTAATATCCATTATCAT-CAA
TAAAAT-AATGGAATG--TTGATTATGTATT-TATCATAAATAC--AT-AATGGTATACG
TATAGCA---------TAAAATA-CA-TTAACC-----AACATACAACACACTAT-----
-------AAAATACAACACACTATAA----CAAAT---GTAC-GGTATTTGATTGGGCTA
TATTAACCCCTTAAGGGCCGAAGGCCCGTTTAAATATGTGTT-GGACGAAGTCCA-AACA
CAAAAAAGTAAGCAGAACAACGGAATAATATGAGCTGGC-AACGTA------GGGTC-CA
TGTCCCGAGTTAATGCGCCACGTAAGC-GCTGGGGCTTAT
>C_B2828_AU_2011
TATTACCCCCAGCGCTCAGGACGGGACATCACGTG-CAACTA-ACAAACGCACGTGAGAA
TGCAGTA---GCTTGC----AGCGAAAGATAGACGTCAACATCAATAAAGAAGAAGGAAT
ATTCTTTGCTTCGGCACGAAGCAAA--GGGTATAGATATTTGTTCGAGATGCGAAA----
---ATGGAG--------GCTATTTAAACCTG---------ATGGTTTTGTGATTTCCGAA
AT----CACTCGTCGGAAGAGAAATGGAGTTCTGGGAATCGTCTGCCATGCCTGACGATG
TCAAGAGAGAGATTAAGGAAATATATTGGGAAGATCGGAAGAAACTTCTGTTCTGTCAGA
AGTTGAAGAGCTATGTCAGAAGGATTCTTGTTTATGGAGATCCAGAGGATGCCCTTGCCG
GAGTGAAGGGTATGAAGACTTCTATCATTCGCTATAGCGAATACTTGAAGAAACCATGTG
TGGTAATTTGTTGTGTTAGCAATAAATCAATTGTGTATAGGTTAAACAGCATGGTGTTCT
TTTATCATGAATACCTTGAAGAACTAGGTGGTGATTACTCAGTATATCAAGATCTCTATT
GTGATGAGGTACTCTCTTCTTCATCGACAGAGGAAGAAGATGTAGGAG-TAATATA----
----TAGGAATGTTATCATGGCATCGACACAAGAGAAGTTCTCTTGGAGTGATTGTCAGA
AGATAGTTATATCAGACTATGATGTAACATTACTCTAATGTAATATCCATTATCAT-CAA
TAAAAT-AATGGAATG--TTGATTATGTATT-TATCATAAATAC--AT-AATGGTATACG
TATAGCA---------TAAAATA-CA-TTAACC-----AACATACAACACACTAT-----
-------AAAATACAACACACTATAA----CAAAT---GTAC-GGTATTTGATTGGGCTA
TATTAACCCCTTAAGGGCCGAAGGCCCGTTTAAATATGTGTT-GGACGAAGTCCA-AACA
CAAAAAAGTAAGCAGAACAACGGAATAATATGAGCTGGC-AACGTT------GGGTC-CA
TGTCCCGAGTTAATGCGCCACGTAAGC-GCTGGGGCTTAT
>C_B2829_AU_2011_C3
TATTACCCCCAGCGCTCAGGACGGGACATCACGTG-CAACTA-ACAAACGCACGTGAGAA
TGCAGTA---GCTTGC----AGCGAAAGATAGACGTCAACATCAATAAAGAAGAAGGAAT
ATTCTTTGCTTCGGCACGAAGCAAA--GGGTATAGATATTTGTTCGAGATGCGAAA----
---ATGGAG--------GCTATTTAAACCTG---------ATGGTTTTGTGATTTCCGAA
AT----CACTCGTCGGAAGAGAAATGGAGTTCTGGGAATCGTCTGCCATGCCTGACGATG
TCAAGAGAGAGATTAAGGAAATATATTGGGAAGATCGGAAGAAACTTCTGTTCTGTCAGA
AGTTGAAGAGCTATGTCAGAAGGATTCTTGTTTATGGAGATCAAGAGGATGCCCTTGCCG
GAGTGAAGGGTTTGAAGACTTCTATCATTCGCTATAGCGAATACTTGAAGAAACCATGTG
TGGTAATTTGTTGTGTTAGCAATAAATCAATTGTGTATAGGTTAAACAGCATGGTGTTCT
TTTATCATGAATACCTTGAAGAACTAGGTGGTGATTACTCAGTATATCAAGATCTCTATT
GTGATGAGGTACTCTCTTCTTCATCGACAGAGGAAGAAGATGTAGGAG-TAATATA----
----TAGGAATGTTATCATGGCATCGACACAAGAGAAGTTCTCTTGGAGTGATTGTCAGA
AGATAGTTATATCAGACTATGATGTAACATTACTCTAATGTAATATCCATTATCAT-CAA
TAAAAT-AATGGAATG--TTGATTATGTATT-TATCATAAATAC--AT-AATGGTATACG
TATAGCA---------TAAAATA-CA-TTAACC-----AACATACAACACACTAT-----
-------AAAATACAACACACTATAA----CAAAT---GTAC-GGTATTTGATTGGGCTA
TATTAACCCCTTAAGGGCCGAAGGCCCGTTTAAATATGTGTT-GGACGAAGTCCA-AACA
CAAAAAAGTAAGCAGAACAACGGAATAATATGAGCTGGC-AACGTA------GGGTC-CA
TGTCCCGAGTTAATGCGCCACGTAAGC-GCTGGGGCTTAT
>C_B2830_AU_2011
TATTACCCCCAGCGCTCAGGACGGGACATCACGTG-CAACTA-ACAAACGCACGTGAGAA
TGCAGTA---GCTTGC----AGCGAAAGATAGACGTCAACATCAATAAAGAAGAAGGAAT
ATTCTTTGCTTCGGCACGAAGCAAA--GGGTATAGATATTTGTTCGAGATGCGAAA----
---ATGGAG--------GCTATTTAAACCTG---------ATGGTTTTGTGATTTCCGAA
AT----CACTCGTCGGAAGAGGAATGGAGTTCTGGGAATCGTCTGCCATGCCTGACGATG
TCAAGAGAGAGATTAAGGAAATATATTGGGAAGATCGGAAGAAACTTCTGTTCTGTCAGA
AGTTGAAGAGCTATGTCAGAAGGATTCTTGTTTATGGAGATCAAGAAGATGCCCTTGCCG
GAGTGAAGGGTATGAAGACTTCTATTATTCCCGATAGCGAATACTTGAAGAAACCATGTG
TGGTAATTTGTTGTGTTAGCAATAAATCAATTGTGTATAGGTTAAACAGCATGGTGTTCT
TTTATCATGAATACCTTGAAGAACTAGGTGGTGATTACTCAGTATATCAAGATCTCTATT
GTGATGAGGTACTCTCTTCTTCATCGACAGAGGAAGAAGATGTAGGAG-TAATATA----
----TAGGAATGTTATCATGGCATCGACACAAGAGAAGTTCTCTTGGAGTGATTGTCAGA
AGATAGTTATATCAGACTATGATGTAACATTACTCTAATGTAATATCCATTATCAT-CAA
TAAAAT-AATGGAATG--TTGATTATGTATT-TATCATAAATAC--AT-AATGGTATACG
TATAGCA---------TAAAATA-CA-TTAACC-----AACATACAACACACTAT-----
-------AAAATACAACACACTATAA----CAAAT---GTAC-GGTATTTGATTGGGCTA
TATTAACCCCTTAAGGGCCGAAGGCCCGTTTAAATATGTGTT-GGACGAAGTCCA-AACA
CAAAAAAGTAAGCAGAACAACGGAATAATATGAGCTGGC-AACGTA------GGGTC-CA
TGTCCCGAGTTAATGCGCCACGTAAGC-GCTGGGGCTTAT
>C_B2832_AU_2011
TATTACCCCCAGCGCTCAGGACGGGACATCACGTG-CAACTA-ACACACGCACGTGAGAA
TGCAGTA---GCTTGC----AGCGAAAGATAGACGTCAACATCAATAAAGAAGAAGGAAT
ATTCTTTGCTTCGGCACGAAGCAAA--GGGTATAGATATTTGTTCGAGATGCGAAA----
---ATGGAG--------GCTATTTAAACCTG---------ATGGTTTTGTGATTTCCGAA
AT----CACTCGTCGGAAGAGAAATGGAGTTCTGGGAATCGTCTGCCATGCCTGACGATG
TCAAGAGAGAGATTAAGGAAATATATTGGGAAGATCGGAAGAAACTTCTGTTCTGTCAGA
AGTTGAAGAGCTATGTCAGAAGGATTCTTGTTTATGGAGATCAAGAGGATGCCCTTGCCG
GAGTGAAGGGTTTGAAGACTTCTATCATTCGCTATAGCGAATATCTGAAGAAACCATGTG
TGGTAATTTGTTGTGTTAGCAATAAATCAATTGTGTATAGGTTAAACAGCATGGTGTTCT
TTTATCATGAATATCTTGAAGAACTAGGTGGTGATTACTCAGTATATCAAGATCTCTATT
GTGATGAGGTACTCTCTTCTTCATCGACAGAGGAAGAAGATGTAGGAG-TAATATA----
----TAGGAATGTTATCATGGCATCGACACAAGAGAAGTTCTCTTGGAGTGATTGTCAGA
AGATAGTTATATCAGACTATGATGTAACATTACTCTAATGTAATATCCATTATCAT-CAA
TAAAAT-AATGGAATG--TTGATTATGTATT-TATCATAAATAC--AT-AATGGTATACG
TATAGCA---------TAAAATA-CA-TTAACC-----AACATACAACACACTAT-----
-------AAAATACAACACACTATAA----CAAAT---GTACGGGTATTTGATTGGGCTA
TATTAACCCCTTAAGGGCCGAAGGCCCGTTTAAATATGTGTT-GGACGAAGTCCA-AACA
CAAAAAAGTAAGCAGAACAACGGAATAATATGAGCTGGC-AACGTA------GGGTC-CA
TGTCCCGAGTTAATGCGCCACGTAAGC-GCTGGGGCTTAT
>C_B2833_AU_2011
TATTACCCCCAGCGCTCAGGACGGGACATCACGTG-CAACTA-ACAAACGCACGTGAGAA
TGCAGTA---GCTTGC----AGCGAAAGATAGACGTCAACATCAATAAAGAAGAAGGAAT
ATTCTTTGCTTCGGCACGAAGCAAA--GGGTATAGATATTTGTTCGAGATGCGAAA----
---ATGGAG--------GCTATTTAAACCTG---------ATGGTTTTGTGATTTCCGAA
AT----CACTCGTCGGAAGAGAAATGGAGTTCTGGGAATCGTCTGCCATGCCTGACGATG
TCAAGAGAGAGATTAAGGAAATATATTGGGAAGATCGGAAGAAACTTCTGTTCTGTCAGA
AGTTGAAGAGCTATGTCAGAAGGATTCTTGTTTATGGAGATCAAGAGGATGCCCTTGCCG
GAGTGAAGGATATGAAGACTTCTATCATTCGCTATAGCGAATATTTGAAGAAACCATGTG
TGGTAATTTGTTGTGTTAGCAATAAATCAATTGTGTATAGGTTAAACAGCATGGTGTTCT
TTTATCATGAATACCTTGAAGAACTAGGTGGTGATTACTCAGTATATCAAGATCTCTATT
GTGATGAGGTACTCTCTTCTTCATCGACAGAGGAAGAAGATGTAGGAG-TAATATA----
----TAGGAATGTTATCATGGCATCGACACAAGAGAAGTTCTCTTGGAGTGATTGTCAGA
AGATAGTTATATCAGACTATGATGTAACATTACTCTAATGTAATATCCATTATCAT-CAA
TAAAAT-AATGGAATG--TTGATTATGTATT-TATCATAAATAC--AT-AATGGTATACG
TATAGCA---------TAAAATA-CA-TTAACC-----AACATACAACACACTAT-----
-------AAAATACAACACACTATAA----CAAAT---GTACGGG-ATCTGATTGGGCTA
TATTAACCCCTTAAGGGCCGAAGGCCCGTTTAAATATGTGTT-GGACGAAGTCCA-AACA
CAAAAAAGTAAGCAGAACAACGGAATAATATGAGCTGGC-AACGTA------GGGTC-CA
TGTCCCGAGTTAGTGCGCCACGTAAGC-GCTGGGGCTTAT
>C_B2844_AU_2011
TATTACCCCCAGCGCTCAGGACGGGACATCACGTG-CAACTA-ACAGACGCACGTGAGAA
TGAAGTA---GCTTGC----AGCGAAAGACAGACGTCAACATCAATAAAGAAGAAGGAAT
ATTCTTTGCTTCGCCACGAAGCAAA--GGGTATAGATATTTGTTCGAGATGCGAAA----
---ATGGAG--------GCTATTTAAACCTG---------ATGGTTTTGTGATTTCCGAA
AT----CACTCGTCGGAAGAGAAATGGAGTTCTGGGAATCGTCTGCCATGCCTGACGATG
TCAAGAGAGAGATTAAGGAAATATATTGGGAAGATCGGAAGAAACTTCTGTTCTGTCAGA
AGTTGAAGAGCTATGTCAGAAGGATTCTTGTTTATGGAGATCAAGAGGATGCCCTTGCCG
GAGTGAAGGATATGAAGACTTCTATTATTCGCTATAGCGAATACTTGAAGAAACCATGTG
TGGTAATTTGTTGTGTTAGCAATAAATCAATTGTGTATAGGTTAAACAGCATGGTGTTCT
TTTATCATGAATACCTTGAAGAACTAGGTGGTGATTACTCAGTATATCAAGATCTCTATT
GTGATGAGGTACTCTCTTCTTCATCGACAGAGGAAGAAGATGTAGGAG-TAATATA----
----TAGGAATGTTATCATGGCATCGACACAAGAGAAGTTCTCTTGGAGTGATTGTCAGA
AGATAGTTATATCAGACTATGATGTAACATTACTCTAATGTAATATCCATTATCAT-CAA
TAAAAT-AATGGAATG--TTGATTATGTATT-TATCATAAATAC--AT-AATGGTATACG
TATAGCA---------TAAAATA-CA-TTAACC-----AACATACAACACACTAT-----
-------AAAATACAACACACTATAA----CAAAT---GTACGGGTATTTGATTGTTTTA
TATTAAACCCTTAAGGGCCGAAGGCCCGTTTAAATATGTGTT-GGACGAAGTCCA-AACA
CAAAAAAGTAAGCAGAACAACGGAATAATATGAGCTGGC-AACGTA------GGGTC-CA
TGTCCCGAGTTAATGCGCCACGTAAGC-GCTGGGGCTTAT
>C_B2845_AU_2011_C3
TATTACCCCCAGCGCTCAGGACGGGACATCACGTG-CAACTA-ACAGACGCACGTGAGAA
TGCAGTA---GCTTGC----AGCGAAAGACAGACGTCAACATCAATAAAGAAGAAGGAAT
ATTCTTTGCTTCGGCACGAAGCAAA--GGGTATAGATATTTGTTCGAGATGCGAAA----
---ATGGAG--------GCTATTTAAACCTG---------ATGGTTTTGTGATTTCCGAA
AT----CACTCGTCGGAAGAGAAATGGAGTTCTGGGAATCGTCTGCCATGCCTGACGATG
TCAAGAGAGAGATTAAGGAAATATATTGGGTAGGTCGGAAGAAACTTCTGTTCTGTCAGA
AGTTGAAGAGCTATGTCAGAAGGATTCTTGTTTATGGAGATCAAGAGGATGCCCTTGCCG
GAGTGAAGGGTTTGAAGACTTCTATCATTCGCTATAGCGAATATCTGAAGAAACCATGTG
TGGTAATTTGTTGTGTTAGCAATAAATCAATTGTGTATAGGTTAAACAGCATGGTGTTCT
TTTATCATGAATACCTTGAAGAACTAGGTGGTGATTACTCAGTATATCAAGATCTCTATT
GTGATGAGGTACTCTCTTCTTCATCGACAGAGGAAGAAGATGTAGGAG-TAATATA----
----TAGGAATGTTATCATGGCATCGACACAAGAGAAGTTCTCTTGGAGTGATTGTCAGA
AGATAGTTATATCAGACTATGATGTAACATTACTCTAATGTAATATCCATTATCAT-CAA
TAAAAT-AATGGAATG--TTGATTATGTATT-TATCATAAATAC--AT-AATGGTATACG
TATAGCA---------TAAAATA-CACTTAACC-----AACATACAACACACTAT-----
-------AAAATACAACACACTATAA----CAAAT---GTACGGGTATTTGATTGTTTTA
TATTAAACCCTTAAGGGCCGAAGGCCCGTTTAAATATGTGTT-GGACGAAGCCCA-AACA
CAAAAAAGTAAGCAGAACAACGGAATAATATGAGCTGGC-AACGTA------GGGTC-CA
TGTCCCGAGTTAATGCGCCACGTAAGC-GCTGGGGCTTAT
>C_B2846_AU_2011
TATTACCCCCAGCGCTCAGGACGGGACATCACGTG-CAACTA-ACAGACGTACGTGAGAA
TGCAGTA---GCTTGC----AGCGAAAGATAGACGTCAACATCAATAAAGAAGAAGGAAT
ATTCTTTGCTTCGGCACGAAGCAAA--GGGTATAGATATTTGTTCGAGATGCGAAA----
---ATGGAG--------GCTATTTAAACCTG---------ATGGTTTTGTGATTTCCGAA
AT----CACTCGTCGGAAGAGAAATGGAGTTCTGGGAATCGTCTGCCATGCCTGACGATG
TCAAGAGAGAGATTAAGGAAATATATTGGGAAGATCGGAAGAAACTTCTGTTCTGTCAGA
AGTTGAAGAGCTATGTCAGAAGGATTCTTGTTTATGGAGATCAAGAGGATGCCCTTGCCG
GAGTGAAGGGTATGAAGACTTCTATTATTCGCTATAGCGAATATTTGAAGAAACCATGTG
TGGTAATTTGTTGTGTTAGCAATAAATCAATTGTGTATAGGTTAAACAGCATGGTGTTCT
TTTATCATGAATACCTTGAAGAACTAGGTGGTGATTACTCAGTATATCAAGATCTCTATT
GTGATGAGGTACTCTCTTCTTCATCGACAGAGGAAGAAGATGTAGGAG-TAATATA----
----TAGGAATGTTATCATGGCATCGACACAAGAGAAGTTCTCTTGGAGTGATTGTCAGA
AGATAATTATATCAGACTATGATGTAACATTACTCTAATGTAATATCCATTATCAT-CAA
TAAAAT-AATGGAATG--TTGATTATGTATT-TATCATAAATAC--AT-AATGGTATACG
TATAGCA---------TAAAATA-CA-TTAACC-----AACATACAACACACTAT-----
-------AAAATACAACACACTATAA----CAAAT---GTACGGGTATTTGATT-GTTTA
TATTAAACCCTTAAGGGCCGAAGGCCCGTTTAAATATGTGTT-GGACGAAGCCCA-AACA
CAAAAAAGTAAGCAGAACAACGGAATAAAATGAGCTGGC-AACGTA------GGGTC-CA
TGTCCCGAGTTAATGCGCCACGTAAGC-GCTGGGGCTTAT
>C_B2847_AU_2011_C3
TATTACCCCCAGCGCTCAGGACGGGACATCACGTG-CAACTA-ACAGACGCACGTGAGAA
TGCAGTA---GCTTGC----AGCGAAAGATAGACGTCAACATCAATAAAGAAGAAGGAAT
ATTCTTTGCTTCGGCACGAAGCAAA--GGGTATAGATATTTGTTCGAGATGCGAAA----
---ATGGAG--------GCTATTTAAACCTG---------ATGGTTTTGTGATTTCCGAA
AT----CACTCGTCGGAAGAGAAATGGAGTTCTGGGAATCGTCTGCCATGCCTGACGATG
TCAAGAGAGAGATTAAGGAAATATATTGGGAAGATCGGAAGAAACTTCTGTTCTGTCAGA
AGTTGAAGAGCTATGTCAGAAGGATTCTTGTTTATGGAGATCAAGAGGATGCCCTTGCCG
GAGTGAAGGATATGAAGACTTCTATCATTCGCTATGGCGAATTTCTGAAGAAACCATGTG
TGGTAATTTGTTGTGTTAGCAATAAATCAATTGTGTATAGGTTAAACAGCATGGTGTTCT
TTTATCATGAATACCTTGAAGAACTAGGTGGTGATTACTCAGTATATCAAGATCTCTATT
GTGATGAGGTACTCTCTTCTTCATCGACAGAGGAAGAAGATGTAGGAG-TAATATA----
----TAGGAATGTTATCATGGCATCGACACAAGAGAAGTTCTCTTGGAGTGATTGTCAGA
AGATAGTTATATCAGACTATGATGTAACATTACTCTAATGTAATATCCATTATCAT-CAA
TAAAAT-AATGGAATG--TTGATTATGTATT-TATCATAAATAC--AT-AATGGTATACG
TATAGCA---------TAAAATA-CA-TTAACC-----AACATACAACACACTAT-----
-------AAAATACAACACACTATAA----CAAAT---GTACGGGTATTTGATTGGTTTA
TATTAAACCCTTAAGGGCCGAAGGCCCGTTTAAATATGTGTT-GGACGAAGCCCA-AACA
CAAAAAAGTAAGAAGAACAACGGAATAATATGAGCTGGC-AACGTA------GGGTC-CA
TGTCCCGAGTTAATGCGCCACGTAAGC-GCTGGGGCTTAT
>C_BU1_CD_2012_C2
TATTACCCCCAGCGCTCAGGACGGGACATCACGTG-CGACTA-ACAGACGCACGTGAGAA
TGCAGTA---GCTTGC----AGCGAAAGATAGACGTCAACATCAATAAAGAAGAAGGAAT
ATTCTTTGCTTCGGCACGAAGCAAA--GGGTATAGATATTTGTTCGAGATGCGAAA----
---ATGGAG--------GCTATTTAAACCTG---------ATGGTTTTGTGATTTCCGAA
AT----CACTCGACGGAAGAGAAATGGAGTTCTGGGAATCGTCTGCCATGACTGACCATG
TCAAGAGAGAGATTAAGGAAATAGATTGGGAACATCGGAAGAAACTTCTGTTCTGTCAGA
AGTTGAAGAGCTATGTCAGAAGGATTCTTGTTTATGGAGATCAAGAGGATGCCCTTGCCG
GAGTGAAGGATATGAAGACTTCTATTATTCGCTATAGCGAATACTTGAAGAAACCATGTG
TGGTAATTTGTTGTGTTAGCAATAAATCAATTGTGTATAGGTTAAACAGCATGGTGTTCT
TTTATCATGAATACCTTGAAGAACTAGGTGGTGATTACTCAGTATATCAAGATCTCTATT
GTGATGAGGTTCTCTCTTCTTCATCGACAGAGGAAGAAGATGTAGGAG-TAATATA----
----TAGGAATGTTATCATGGCATCGACACAAGAGAAGTTCTCTTGGAGTGATTGTCAGA
AGATAGTTATATCAGACTATGATGTAACATTACTCTAATGTAATATCCATTATCAT-CAA
TAAAAT-AATGGAATG--TTGATTATGTATT-TATCATAAATAC--AT-AATGGTATACG
TATAGCA---------TAAAATA-CA-TTAACC-----AACATACAACACACTAT-----
-------AAAATACAACACACTATAA----CAAAT---GTACGGGTATCTGATTGGTTTA
TATTAACCCCTTAAGGGCCGAAGGCCCGTTTAAATATGTGTT-GGACGAAGTCCA-AGCA
CAAAAAAGTAAGCAGAACAACGGAATAAAATGAGCTGGC-AACGTA------GGGTC-CA
TGTCCCGAGTTAGTGCGCCACGTAAGC-GCTGGGGCTTAT
>C_BU10_CD_2012_C2
TATTACCCCCAGCGCTCAGGACGGGACATCACGTG-CGACTA-ACAGACGCACGTGAGAA
TGCAGTA---GCTTGC----AGCGAAAGATAGACGTCAACATCAATAAAGAAGAAGGAAT
ATTCTTTGCTTCGGCACGAAGAAAA--GGGTATAGATATTTGTTCGAGATGCGAAA----
---ATGGAG--------GCTATTTAAACCTG---------ATGGTTTTGTGATATCCGAA
AT----CACTCGACGGAAGAGAAATGGAGTTCTGGGAATCGTCTGCCATGCCTGACGATG
TCAAGAGAGAGATTAAGGAAATATATTGGGAAGATCGGAAGAAACTTCTGTTCTGTCAGA
AGTTGAAGAGCTATGTCAGAAGGATTCTTGTTTATGGAGATCAAGAGGATGCCCTTGCCG
GAGTGATGGATTTGAAGACTTCTATTATTCGCTATAGCGAATACTTGAAGAAACCATGTG
TGGTAATTTGTTGTGTTAGCAATAAATCAATTGTGTATAGGTTAAACAGCATGGTGTTCT
TTTATCATGAATACCTTGAAGAACTAGGTGGTGATTACTCAGTATATCAAGATCTCTATT
GTGATGAGGTTCTCTCTTCTTCATCGACAGAGGAAGAAGATGTAGGAG-TAATATA----
----TAGGAATGTTATCATGGCATCGACACAAGAGAAGTTCTCTTGGAGTGATTGTCAGA
AGATAGTTATATCAGACTATGATGTAACATTACTCTAATGTAATATCCATTATCAT-CAA
TAAAAT-AATGGAATG--TTGATTATGTATT-TATCATAAATAC--AT-AATGGTATACG
TATAGCA---------TAAAATA-CA-TTAACC-----AACATACAACACACTAT-----
-------AAAATACAACACACTATAA----CAAAT---GTACGGGTATTTGATT-GTTTA
TATTAACCCCTTAAGGGCCGAAGGCCCGTTTAAATATGTGCT-GGACGAAGTCCA-AGCA
CAAAAAAGTAAGCAGAACAACGGAATATTATGAGCTGGC-AACGTA------GGGTC-CA
TGTCCCGAGTTAGTGCGCCACGTAAGC-GCTGGGGCTTAT
>C_BU11_CD_2012_C2
TATTACCCCCAGCGCTCAGGACGGGACATCACGTG-CGGCTA-ACAGACGCACGTGAGAA
TGCAGTA---GCTTGC----AGCGAAAGATAGACGTCAACATCAATAAAGAAGGAGGAAT
ATTCTTTGCTTCCGCACGAAGCAAA--GGGTATAGATATTTGTTCGAGGAGCGAAA----
---ATGGAG--------GCTATTTAAACCTG---------ATGGTATTGTGATTTCCGAA
AT----CACTCCACGGAAGAGAAATGGAGTTCTGGGAATCGTCTGCCATGCCTGACGATG
TCAAGAGAGAGATTAAGGAAATATATTGGGAAGATGGGAAGAAACTTCTGTTCTGTCAGA
AGTTGAAGAGCTATGTCAGAAGGATTCTTGTTTATGGAGATCAAGAGGATGCCCTTGCCG
GAGTGAAGGATTTGAAGACTTCTATCATTCGCTATAGCGAATACTTGAAGAAACCATGTG
TGGTAATTTGTTGTGTTAGCAATAAATCAATTGTGTATAGGTTAAACAGCATGGTGTTCT
TTTATCATGAATACCTTGAAGAACTAGGTGGTGATTACTCAGTATATCAAGATCTCTATT
GTGATGAGGTTCTGTCTTCTTCATCGACAGAGGAAGAAGATGTAGGAG-TAATATA----
----TAGGAATGTTATCATGGCGTCGACACAAGAGAAGTTCTCTTGGAGTGATTGTCAGA
AGATAGTTATATCAGACTATGATGTAACATTACTCTAATGTAATATCCATTATCAT-CAA
TAAAAT-AATGGAATG--TTGATTATGTATT-TATCATAAATAC--AT-AATGGTATACG
TATAGCA---------TAAAATA-CA-TTAACC-----AACATACAACACACTAT-----
-------AAAATACAACACACTATAA----CAAAT---GTACGGGTATCTGATTGGTTTA
TATTAACCCCTTAAGGGCCGAAGGCCCGTTTAAATATGTGTT-GGACGAAGTCCA-AACA
CAAAAAAGTAAGCAGAACAACGGAATAATATGAACTGGC-AACGTA------GGGTC-CA
TGTCCCGAGTTAGTGCGCCCAGTAAGC-GCTGGGGCTTAT
>C_BU12_CD_2012_C2
TATTACCCCCAGCGCTCAGGACGGGACATCACGTG-CGACTA-ACAGACGCACGTGAGAA
TGCAGTA---GCTTGC----AGCGAAAGATAGACGTCAACATCAATAAAGAAGAAGGAAT
ATTCTTTGCTTCGGCACGAAGCAAA--GGGTATAGATATTTGTTCGAGATGCGAAA----
---ATGGAG--------GCTATTTAAACCTG---------ATGGTTTTGTGATTTCCGAA
AT----CACTCGACGGAAGAGAAATGGAGTTCTGGGAATCGTCTGCCATGCCTGACGATG
TCAAGAGAGAGATTAAGGAAATATATTGGGAAGATCGGAAGAAACTTCTGTTCTGTCAGA
AGTTGAAGAGCTATGTCAGAAGGATTCTTGTTTATGGAGATCAAGAGGATGCCCTTGCCG
GAGTGAAGGATATGAAGACTTCTATTATTCGCTATAGCGAATATCTGAAGAAACCATGTG
TGGTAATTTGTTGTGTTAGCAATAAATCAATTGTGTATAGGTTAAACAGCATGGTGTTCT
TTTATCATGAATACCTTGAAGAACTAGGTGGTGATTACTCAGTATATCAAGATCTCTATT
GTGATGAGGTTCTCTCTTCTTCATCGACAGAGGAAGAAGATGTAGGAG-TAATATA----
----TAGGAATGTTATCATGGCATCGACACAAGAGAAGTTCTCTTGGAGTGATTGTCAGA
AGATAGTTATATCAGACTATGATGTAACATTACTCTAATGTAATATCCATTATCAT-CAA
TAAAAT-AATGGAATG--TTGATTATGTATT-TATCATAAATAC--AT-AATGGTATACG
TATAGCA---------TAAAATA-CA-TTAACC-----AACATACAACACACTAT-----
-------AAAATACAACACACTATAA----CAAAT---GTACGGGTATCTGATTGGATTA
TATTAACCCCTTAAGGGCCGAAGGCCCGTTTAAATATGTGTT-GGACGAAGTCCA-AGCA
CAAAAAAGTAAGCAGAACAACGGAATAATATGAGCTGGC-AACGTA------GGGTC-CA
TGTCCCGAGTTAGTGCGCCACGTAAGC-GCTGGGGCTTAT
>C_BU13_CD_2012_C2
TATTACCCCCAGCGCTCAGGACGGGACATCACGTG-CGACTA-ACAGACGCACGTGAGAA
TGCAGTA---GCTTGC----AGCGAAAGATAGACGTCAACATCAATAAAGAAGAAGGAAT
ATTCTTTGCTTCGGCACGAAGCAAA--GGGTATAGATATTTGTTCGAGATGCGAAA----
---ATGGAG--------GCTATTTAAACCTG---------ATGGTTTTGTGAGTTCCGAA
AT----CACTCGACGGAAGAGAAATGGAGTTCTGGGAATCGTCTGCCATGCCTGACGATG
TCAAGAGAGAGATTAAGGAAATATATTGGGAAGATCGGAAGAAACTTCTGTTCTGTCAGA
AGTTGAAGAGCTATGTCAGAAGGATTCTTGTTTATGGAGATCAAGAGGATGCCCTTGCCG
GAGTGAAGGATATGAAGACTTCTATTATTCGCTATAGCGAATATTTGAAGAAACCATGTG
TGGTAATTTGTTGTGTTAGCAATAAATCAATTGTGTATAGGTTAAACAGCATGGTGTTCT
TTTATCATGAATACCTTGAAGAACTAGGTGGTGATTACTCAGTATATCAAGATCTCTATT
GTGATGAGGTTCTCTCTTCTTCATCGACAGAGGAAGAAGATGTAGGAG-TAATATA----
----TAGGAATGTTATCATGGCATCGACACAAGAGAAGTTCTCTTGGAGTGATTGTCAGA
AGATAGTTATATCAGATTATGATGTAACATTACTCTAATGTAATATCCATTATCAT-CAA
TAAAAT-AATGGAATG--TTGATTATGTATT-TATCATAAATAC--AT-AATGGTATACG
TATAGCA---------TAAAATA-CA-TTAACC-----AACATACAACACACTAT-----
-------AAAATACAACACACTATAA----CAAAT---GTACGGGTATCTGATTGGATTA
TATTAACCCCTTAAGGGCCGAAGGCCCGTTTAAATATGTGTT-GGACGAAGTCCA-AGCA
CAAAAAAGTAAGCAGAACAACGGAATAATATGAGCTGGC-AACGTA------GGGTC-CA
TGTCCCGAGTTAGTGCGCCACGTAAGC-GCTGGGGCTTAT
>C_BU14_CD_2012_C2
TATTACCCCCAGCGCTCAGGACGGGACATCACGTG-CGACTA-ACAGACGCACGTGAGAA
TGCAATA---GCTTGC----AGCGAAAGATACACGTCAACATCAATAAAGAAGAAGGAAT
ATTCTTTGCTTCGGCACGAAGCAAA--GGGTATAGATATTTGTTCGAGATGCGAAA----
---ATGGAG--------GCTATTTAAACCTG---------ATGGTTTTGTGATTTCCGAA
AT----CACTCGACGGAAGAGAAATGGAGTTCTGGGAATCGTCTGCCATGCCTGACGATG
TCAAGAGAGAGATTAAGGAAATATATTGGGAAGATCGGAAGAAACTTCTGTTCTGTCAGA
AGTTGAAGAGCTATGTCAGAAGGATTCTTGTTTATGGAGATCAAGAGGATGCCCTTGCCG
GAGTGAAGGGTATGAAGACTTCTATCATTCGCTATAGCGAATACCTGAAGAAACCATGTG
TGGTAATTTGTTGTGTTAGCAATAAATCAATTGTGTATAGGTTAAACAGCATGGTGTTCT
TTTATCATGAATACCTTGAAGAACTAGGTGGTGATTACTCAGTATATCAAGATCTCTATT
GTGATGAGGTTCTCTCTTCTTCATCGTCAGAGGAAGAAGATGTAGGAG-TAATATA----
----TAGGAATGTTATCATGGCATCGACACAAGAGAAGTTCTCTTGGAGTGATTGTCAGA
AGATAGTTATATCGGACTATGATGTAACATTACTCTAATGTAATATCCATTATCAT-CAA
TAAAAT-AATGGAATG--TTGATTATGTATT-TATCATAAATAC--AT-AATGGTATACG
TATAGCA---------TAAAATA-CA-TTAACC-----AACATACAACACACTAT-----
-------AAAATACAACACACTATAA----CAAAT---GTACGGGTATCTGATA-GGTTA
TATTAACCCCTTAAGGGCCGAAGGCCCGTTTAAATATGTGTT-GGACGAAGTCCA-AACA
CAAAAAAGTAAGCAGAACAACGGAATATTATGAGCTGGC-AACGTA------GGGTC-CA
TGTCCCGAGTTAGTGCGCCACGTAAGC-GCTGGGGCTTAT
>C_BU15_CD_2012_C2
TATTACCCCCGGCGCTCAGGACGGGACATCACGTG-CGACTA-ACAGACGCACGTGAGAA
TGCAGTA---GCTTGC----AGCGAAAGATAGACGTCAACATCAATAAAGAAGATGGAAT
ATTCTTTGCTTCGGCACGAAGCAAA--GGGTATAGATATTTGTTCGAGATGCGAAA----
---ATGGAG--------GCTATTTAAACCTG---------ATGGTATTGTGATTTCCGAA
AT----CACTCGACGGAAGAGAAATGGAGTTCTGGGAATCGTCTGCCATGCCTGACGATG
TCAAGAGAGAGATTAAGGAAATATATTGGGAAGATCGGAAGAAACTTCTGTTCTGTCAGA
AGTTGAAGAGCTATGTCAGAAGGATTCTTGTTTATGGAGATCAAGAGGATGCCCTTGCCG
GAGTGAAGGATATGAAGACTTCTATCATTCGCTATAGCGAATATCTGAAGAAACCATGTG
TGGTAATTTGTTGTGTTAGCAATAAATCAATTGTGTATAGGTTAAACAGCATGGTGTTCT
TTTATCATGAATACCTTGAAGAACTAGGAGGTGATTACTCAGTATATCAAGATCTCTATT
GTGATGAGGTTCTCTCTTCTTCATCGACAGAGGAAGAAGATGTAGGAG-TAATATA----
----TAGGAATGTTATCATGGCGTCGACACAAGAGAAGTTCTCTTGGAGTGATTGTCAGA
AGATAGTTATATCAGACTATGATGTAACATTACTCTAATGTAATATCCATTATCAT-CAA
TAAAAT-AATGGAATG--TTGATTATGTATT-TATCATAAATAC--AT-AATGGTATACG
TATAGCA---------TAAAATA-CA-TTAACC-----AACATACAACACACTAT-----
-------AAAATACAACACACTATAA----CAAAT---GTACGGGTATCTGATTGGTTTA
TATTAACCCCTTAAGGGCCGAAGGCCCGTTTAAATATGTGTT-GGACGAAGTCCA-AACA
CAAAAAAGTAAGCAGAACAACGGAATAATATGAGCTGGC-AACGTA------GGGTC-CA
TGTCCCGAGTTAGTGCGCCACGTAAGC-GCCGGGGCTTAT
>C_BU16_CD_2012_C2
TATTACCCCCGGCGCTCAGGACGGGACATCACGTG-CGACTA-ACAGACGCACGTGAGAA
TGCAGTA---GCTTGC----AGCGAAAGATAAACGTCAACATCAATAAAGAAGAAGGAAT
ATTCTTTGCTTCGGCACGAAGCAAA--GGGTATAGATATTTGTTCGAGATGCGAAA----
---ATGGAG--------GCTATTTAAACCTG---------ATGGTTTTGTGATTTCCGAA
AT----CACTCGACGGAAGAGAAATGGAGTTCTGGGAATCGTCTGCCATGCCTGACGATG
TCAAGAGAGAGATTAAGGAAATATATTGGGAAGATCGGAAGAAACTTCTGTTCTGTCAGA
AGTTGAAGAGCTATGTCAGAAGGATTCTTGTTTATGGAGATCAAGAGGATGCCCTTGCCG
GAGTGAAGGATATGAAGACTTCTATTATTCGCTATAGCGAATATTTGAAGAAACCATGTG
TGGTAATTTGTTGTGTTAGCAATAAATCAATTGTGTATAGGTTAAACAGCATGGTGTTCT
TTTATCATGAATACCTTGAAGAACTAGGTGGTGATTACTCAGTATATCAAGATCTCTATT
GTGATGAGGTTCTCTCTTCTTCATCGACAGAGGAAGAAGATGTAGGAG-TAATATA----
----TAGGAATGTTATCATGGCATCGACACAAGAGAAGTTCTCTTGGAGTGATTGTCAGA
AGATAGTTATATCAGACTATGATGTAACATTACTCTAATGTAATATCCATTATCAT-CAA
TAAAAT-AATGGAATG--TTGATTATGTATT-TATCATAAATAC--AT-AATGGTATACG
TATAGCA---------TAAAATA-CA-TTAACC-----AACATACAACACACTAT-----
-------AAAATACAACACACTATAA----CAAAT---GTACGGGTATCTGATT-GTGTA
TATTAACCCCTTAAGGGCCGAAGGCCCGTTTAAATATGTGTT-GGACGAAGTCCA-AGCA
CAAAAAAGTAAGCAGAACAACGGAATAATATGAGCTGGC-AACGTA------GGGTC-CA
TGTCCCGAGTTAGTGCGCCACGTAAGC-GCCGGGGCTTAT
>C_BU17_CD_2012_C2
TATTACCCCCAGCGCTCAGGACGGGACATCACGTG-CGACTA-ACAGACGCACGTGAGAA
TGCAGTA---GCTTGC----AGCGAAAGATAGACGTCAACATCAATAAAGAAGAAGGAAT
ATTCTTTGCTTCGGCACGAAGCAAA--AGGTATAGATATTTGTTCGAGATGCGAAA----
---ATGGAG--------GCTATTTAAACCTG---------ATGGTTTTGTGATTTCCGAA
AT----CACTCGACGGAAGAGAAATGGAGTTCTGGGAATCGTCTGCCATGCCTGACGATG
TCAAGAGAGAGATTAAGGAAATATATTGGGAAGATCGGAAGAAACTTCTGTTCTGTCAGA
AGTTGAAGAGCTATGTCAGAAGGATTCTTGTTTATGGAGATCAAGAGGATGCCCTTGCCG
GAGTGAAGGGTATGAAGACTTCTATCATTCGCTATAGCGAATATTTGAAGAAACCATGTG
TGGTAATTTGTTGTGTTTGCAATAAATCAATTGTGTATAGGTTAAACAGCATGGTGTTCT
TTTATCATGAATACCTTGAAGAACTAGGTGGTGATTACTCAGTATATCAAGATCTCTATT
GTGATGAGGTTCTCTCTTCTTCATCGTCAGAGGAAGAAGATGTAGGAG-TAATATA----
----TAGGAATGTTATCATGGCATCGACACAAGAGAAGTTCTCTTGGAGTGATTGTCAGA
AGATAGTTATATCAGACTATGATGTAACATTACTCTAATGTAATATCCATTATCAT-CAA
TAAAAT-AATGGAATG--TTGATTATGTATT-TATCATAAATAC--AT-AATGGTATACG
TATAGCA---------TAAAATA-CA-TTAACC-----AACATACAACACACTAT-----
-------AAAATACAACACACTATAA----CAAAT---GTACGGGTATCTGATTGGGCTA
TATTAACCCCTTAAGGGCCGAAGGCCCGTTTAAATATGTGTT-GGACGAAGTCCA-AGCA
CAAAAAAGTAAGCAGAACAACGGAATAATATGAGCTGGC-AACGTA------GGGTC-CA
TGTCCCGAGTTAGTGCGCCACGTAAGC-GCTGGGGCTTAT
>C_BU18_CD_2012_C2
TATTACCCCCAGCGCTCAGGACGGGACATCACGTG-CGACTA-ACAGACGCACGTGAGAA
TGCAGTA---GCTTGC----AGCGAAAGATAGACGTCAACATCAATAAAGAAGAAGGAAT
ATTCTTTGCTTCGGCACGAAGCAAA--GGGTATAGATATTTGTTCGAGATGCGAAA----
---ATGGAG--------GCTATTTAAACCTG---------ATGGTTTTGTGATTTCCGAA
AT----CACTCGACGGAAGAGAAATGGAGTTCTGGGAATCGTCTGCCATGCCTGACGATG
TCAAGAGAGAGATTAAGGAAATATATTGGGAAGATCGGAAGAAACTTCTGTTCTGCCAGA
AGTTGAAGAGCTATGTCAGAAGGATTCTTGTTTATGGAGATCAAGAGGATGCCCTTGCCG
GAGTGAAGGGTATGAAGACTTCTATCATTCGCTATAGCGAATATCTGAAGAAACCATGTG
TGGTAATTTGTTGTGTTAGCAATAAATCAATTGTGTATAGGTTAAACAGCATGGTGTTCT
ATTATCATGAATACCTTGAAGAACTAGGTGGTGATTACTCAGTATATCAAGATCTCTATT
GTGATGAGGTTCTCTCTTCTTCATCGTCAGAGGAAGAAGATGTAGGAG-TAATATA----
----TAGGAATGTTATCATGGCATCGACACAAGAGAAGTTCTCTTGGAGTGATTGTCAGA
AGATAGTTATATCAGACTATGATGTAACATTACTCTAATGTAATATCCATTATCAT-CAA
TAAAAT-AATGGAATG--TTGATTATGTATT-TATCATAAATAC--AT-AATGGTATACG
TATAGCA---------TAAAATA-CA-TTAACC-----AACATACAACACACTAT-----
-------AAAATACAACACACTATAA----CAAAT---GTACGGGTATCTGATTGGGCTA
TATTAACCCTTTAAGGGCCGAAGGCCCGTTTAAATATGTGTT-GGACGAAGTCC--AGCA
CAAAAAAGTAAGCAGAACAACGGAATAATATGAGCTGGC-AACGTA------GGGTC-CA
TGTCCCGAGTTAGTGCGCCACGTAAGC-GCTGGGGCTTAT
>C_BU19_CD_2012_C2
TATTACCCCCAGCGCTCAGGACGGGACATCACGTG-CGACTA-ACAGACGCACGTGAGAA
TGCAGTA---GCTTGC----AGCGAAAGATAGACGTCAACATCAATAAAGAAGAAGGAAT
ATTCTTTGCTTCGGCACGAAGCAAA--GGGTATAGATATTTGTTCGAGATGCGAAA----
---ATGGAG--------GCTATTTAAACCTG---------ATGGTTTTGTGATTTCCGAA
AT----CACTCGACGGAAGAGAAATGGAGTTCTGGGAATCGTCTGCCATGCCTGACGATG
TCAAGAGAGAGATTAAGGAAATATATTGGGAAGATCGGAAGAAACTTCTGTTCTGTCAGA
AGTTGAAGAGCTATGTCAGAAGGATTCTTGTTTATGGAGATCAAGAGGATGCCCTTGCCG
GAGTGAAGGGTATGAAGACTTCTATCATTCGCTATAGCGAATACTTGAAGAAACCATGTG
TGGTAATTTGTTGTGTTAGCAATAAATCAATTGTGTATAGGTTAAACAGCATGGTGTTCT
TTTATCATGAATACCTTGAAGAACTAGGTGGTGATTACTCAGTATATCAAGATCTCTATT
GTGATGAGGTTCTCTCTTCTTCATCGTCAGAGGAAGAAGATGTAGGAG-TAATATA----
----TAGGAATGTTATCATGGCATCGACACAAGAGAAGTTCTCTTGGAGTGATTGTCAGA
AGATAGTTATATCAGACTATGATGTAACATTACTCTAATGTAATATCCATTATCAT-CAA
TAAAAT-AATGGAATG--TTGTTTATGTATT-TATCATAAATAC--AT-AATGGTATACG
TATAGCA---------TAAAATA-CA-TTAACC-----AACATACAACACACTAT-----
-------AAAATACAACACACTATAA----CAAAT---GTACGGGTATCTGATTGGGCTA
TATTAACCCTTTAAGGGCCGAAGGCCCGTTTAAATATGTGTT-GGACGAAGTCCA-AGCA
CAAAAAAGTAAGCAGAACAACGGAATAATATGAGCTGGC-AACGTA------GGGTC-CA
TGTCCCGAGTTAGTGCGCCACGTAAGC-GCTGGGGCTTAT
>C_BU2_CD_2012_C2
TATTACCCCCAGCGCTCAGGACGGGACATCACGTG-CGACTA-ACAGACGCACGTGAGAA
TGCAGTA---GCTTGC----AGCGAAAGATAGACGTCAACATCAATAAAGAAGAAGGAAT
ATTCTTTGCTTCGGCACGAAGCAAA--GGGTATAGATATTTGTTCGAGATGCGAAA----
---ATGGAG--------GCTATTTAAACCTG---------ATGGTTTTGTGATTTCCGAA
AT----CACTCGACGGAAGAGAAATGGAGTTCTGGGAATCGTCTGCCATGCCTGACGATG
TCAAGAGAGAGATTAAGGAAATATATTGGGAAGATCGGAAGAAACTTCTGTTCTGTCAGA
AGTTGAAGAGCTATGTCAGAAGGATTCTTGTTTATGGAGATCAAGAGGATGCCCTTGCCG
GAGTGAAGGATATGAAGACTTCTATTATTCGCTATAGCGAATACTTGAAGAAACCATGTG
TGGTAATTTGTTGTGTTAGCAATAAATCAATTGTGTATAGGTTAAACAGCATGGTGTTCT
TTTATCATGAATACCTTGAAGAACTAGGTGGTGATTACTCAGTATATCAAGATCTCTATT
GTGATGAGGTTCTCTCTTCTTCATCGACAGAGGAAGAAGATGTAGGAG-TAATATA----
----TAGGAATGTTATCATGGCATCGACACAAGAGAAGTTCTCTTGGAGTGATTGTCAGA
AGATAGTTATATCAGACTATGATGTAACATTACTCTAATGTAATATCCATTATCAT-CAA
TAAAAT-AATGGAATG--TTGATTATGTATT-TATCATAAATAC--AT-AATGGTATACG
TATAGCA---------TAAAATA-CA-TTAACC-----AACATACAACACACTAT-----
-------AAAATACAACACACTATAA----CAAAT---GTACGGGTATCTGATTGGTTTA
TATTAACCCCTTAAGGGCCGAAGGCCCGTTTAAATATGTGTT-GGACGAAGTCCA-AGCA
CAAAAAAGGCAGCAGAACAACGGAATAAAATGAGCTGGC-AACGTA------GGGTC-CA
TGTCCCGAGTTAGTGCGCCACGTAAGC-GCTGGGGCTTAT
>C_BU20_CD_2012_C2
TATTACCCCCGGCGCTCAGGACGGGACATCACGTG-CGACTA-ACAGACGCACGTGAGAA
TGCAGTT---GCTTGC----AGCGAAAGATACACGTCAACATCAATAAAGAAGAAGGAAT
ATTCTTTGCTTCGGCACGAAGCAAA--GGGTATAGATATTTGTTCGAGATGCGAAA----
---ATGGAG--------GCTATTTAAACCTG---------ATGGTTTTGTGATTTCCGAA
AT----CACTCGACGGAAGAGAAATGGAGTTCTGGGAATCGTCTGCCATGCCTGACGATG
TCAAGAGAGAGATTAAGGAAATATATTGGGAAGATCGGAAGAAACTTCTGTTCTGTCAGA
AGTTGAAGAGCTATGTCAGAAGGATTCTTGTTTATGGAGATCAAGATGATGCCCTTGCCG
GAGTGAAGGGTATGAAGACTTCTATTATTCGCTATAGCGAATACTTGAAGAAACCATGTG
TGGTAATTTGTTGTGTTAGCAATAAATCAATTGTGTATAGGTTAAACAGCATGGTGTTCT
TTTATCATGAATACCTTGAAGAACTAGGTGGTGATTACTCAGTATATCAAGATCTCTATT
GTGATGAGGTTCTTTCTTCTTCATCGACAGAGGAAGAAGATGTAGGAG-TAATATA----
----TAGGAATGTTATCATGGCATCGACACAAGAGAAGTTCTCTTGGAGTGATTGTCAGA
AGATAGTTATATCAGACTATGATGTAACATTACTCTAATGTAATATCCATTATCAT-CAA
TAAAAT-AATGGAATG--TTGATTATGTATT-TATCATAAATAC--AT-AATGGTATACG
TATAGCA---------TAAAATA-CA-TTAACC-----AACATACAACACACTAT-----
-------AAAATACAACACACTATAA----CAAAT---GTACGGGTATCTGATT-GTGTA
TATTAACCCCTTAAGGGCCGAAGGCCCGTTTAAATATGTGTT-GGACGAAGTCCA-AGCA
CAAAAAAGTAAGCAGAACAACGGAATAATATGAGCTGGC-AACGTA------GGGTC-CA
TGTCCCGAGTTAGTGCGCCACGTAAGC-GCCGGGGCTTAT
>C_BU6_CD_2012_C2
TATTACCCCCAGCGCTCAGGACGGGACATCACGTG-CGACTA-ACAGACGCACGTGAGAA
TGCAGTA---GCTTGC----AGCGAAAGATAAACGTCAACATCAATAAAGAAGAAGGAAT
ATTCTTTGCTTCGGCACGAAGCAAA--GGGTATAGATATTTGTTCGAGATGCGAAA----
---ATGGAG--------GCTATTTAAACCTG---------ATGGGTTTGTGATTTCCGAA
AT----CACTCGACGGAAGAGAAATGGAGTTCTGGGAATCGTCTGCCATGCCTGACGATG
TCAAGAGAGAGATTAAGGAAATATATTGGGAAGATCGGAAGAAACTTCTGTTCTGTCAGA
AGTTGAAGAGCTATGTCAGAAGGATTCTTGTTTATGGAGATCAAGAGGATGCCCTTGCCG
GAGTGAAGGATATGAAGACTTCTATCATTCGCTATAGCGAATACTTGAAGAAACCATGTG
TGGTAATTTGTTGTGTTAGCAATAAATCAATTGTGTATAGGTTAAACAGCATGGTGTTCT
TTTATCATGAATACCTTGAAGAACTAGGTGGTGATTACTCAGTATATCAAGATCTCTATT
GTGATGAGGTTCTCTCTTCTTCATCGACAGAGGAAGAAGATGTAGGAG-TAATATA----
----TAGGAATGTTATCATGGCATCGACACAAGAGAAGTTCTCTTGGAGTGATTGTCAGA
AGATAGTCATATCAGACTATGATGTAACATTACTCTAATGTAATATCCATTATCAT-CAA
TAAAAT-AATGGAATG--TTGATTATGTATT-TATCATAAATAC--AT-AATGGTATACG
TATAGCA---------TAAAATA-CA-TTAACC-----AACATACAACACACTAT-----
-------AAAATACAACACACTATAA----CAAAT---GTACGGGTATCTGATT-GTTTA
TATTAACCCCTTAAGGGCCGAAGGCCCGTTTAAATATGTGTT-GGACGAAGTCCA-AGCA
CAAAAAAGGAAGCAGAACAACGGAATAAAATGAGCTGGC-AACGTA------GGGTC-CA
TGTCCCGAGTTAGTGCGCCACGTCAGC-GCTGGGGCTTAT
>C_BU7_CD_2012_C2
TATTACCCCCAGCGCTCAGGACGGGACATCACGTG-CGACTA-ACAGACGCACGTGAGAA
TGCAGTA---GCTTGC----AGCGAAAGATAGACGTCAACATCAATAAAGAAGAAGGAAT
ATTCTTTGCTTCGGCACGAAGCAAA--GGGTATAGATATTTGTTCGAGATGCGAAA----
---ATGGAG--------GCTATTTAAACCTG---------ATGGTTTTGTGATTTCCGAA
AT----CACTCGACGGAAGAGAAATGGAGTTCTGGGAATCGTCTGCCATGCCTGACGATG
TCAAGAGAGAGATTAAGGAAATATATTGGGAAGATCGGAAGAAACTTCTGTTCTGTCAGA
AGTTGAAGAGCTATGTCAGAAGGATTCTTGTTTATGGAGATCAAGAGGATGCCCTTGCCG
GAGTGAAGGGTTTGAAGACTTCTATTATTCGCTATAGCGAATACTTGAAGAAACCATGTG
TGGTAATTTGTTGTGTTAGCAATAAATCAATTGTGTATAGGTTAAACAGCATGGTGTTCT
TTTATCATGAATACCTTGAAGAACTAGGTGGTGATTACTCAGTATATCAAGATCTCTATT
GTGATGAGGTTCTCTCTTCTTCATCGACAGAGGAAGAAGATGTAGGAG-TAATATA----
----TAGGAATGTTATCATGGCATCGACACAAGAGAAGTTCTCTTGGAGTGATTGTCAGA
AGATAGTCATATCAGACTATGATGTAACATTACTCTAATGTAATATCCATTATCAT-CAA
TAAAAT-AATGGAATG--TTGATTATGTATT-TATCATAAATAC--AT-AATGGTATACG
TATAGCA---------TAAAATA-CA-TTAACC-----AACATACAACACACTAT-----
-------AAAATACAACACACTATAA----CAAAT---GTACGGGTATCTGATTGGTTTA
TATTAACCCCTTAAGGGCCGAAGGCCCGTTTAAATATGTGTT-GGACGAAGTCCA-AGCA
CAAAAAAGGAAGCGGGACAACGGAATAAAATGAGCTGGC-AACGTA------GGGTC-CA
TGTCCCGAGTTAGTGCGCCACGTAAGC-GCTGGGGCTTAT
>C_BU9_CD_2012_C2
TATTACCCCCAGCGCTCAGGACGGGACATCACGTG-CGACTA-ACAGACGCACGTGAGAA
TGCAGTA---GCTTGC----AGCGAAAGATAGACGTCAACATCAATAAAGAAGAAGGAAT
ATTCTTTGCTTCGGCACGAAGCAAA--GGGTATAGATATTTGTTCGAGATGCGAAA----
---ATGGAG--------GCTATTTAAACCTG---------ATGGTTTTGTGATTTCCGAA
AT----CACTCGACGGAAGAGAAATGGAGTTCTGGGAATCGTCTGCCATGCCTGACGATG
TCAAGAGAGAGATTAAGGAAATATATTGGGAAGATCGGAAGAAACTTCTGTTCTGTCAGA
AGTTGAAGAGCTATGTAAGAAGGATTCTTGTTTATGGAGATCAAGAGGATGCCCTTGCCG
GAGTGAAGGATTTGAAGACTTCTATTATTCGCTATAGCGAATACTTGAAGAAACCATGTG
TGGTAATTTGTTGTGTTAGCAATAAATCAATTGTGTATAGGTTAAACAGCATGGTGTTCT
TTTATCATGAATACCTTGAAGAACTAGGTGGTGATTACTCAGTATATCAAGATCTCTATT
GTGATGAGGTTCTCTCTTCTTCATCGACAGAGGAAGAAGATGTAGGAG-TAATATA----
----TAGGAATGTTATCATGGCATCGACACAAGAGAAGTTCTCTTGGAGTGATTGTCAGA
AGATAGTTATATCAGACTATGATGTAACATTACTCTAATGTAATATCCATTATCAT-CAA
TAAAAT-AATGGAATG--TTGATTATGTATT-TATCATAAATAC--AT-AATGGTATACG
TATAGCA---------TAAAATA-CA-TTAACC-----AACATACAACACACTAT-----
-------AAAATACAACACACTATAA----CAAAT---GTACGGGTATCTGATTGGTTTA
TATTAACCCCTTAAGGGCCGAAGGCCCGTTTAAATATGTGTT-GGACGAAGTCCA-AGCA
CAAAAAAGGAAGCAGAACAACGGAATAAAATGAGCTGGC-AACGTA------GGGTC-CA
TGTCCCGAGTTAGTGCGCCACGTAAGC-GCTGGGGCTTAT
>C_KP14_AU_2009_C3
TATTACCCCCAGCGCTCAGGACGGGACATCACGTG-CAACTA-ACACACGCACGTGAGAA
TGCAGTA---GCTTGC----AGCGAAAGATACACGTCAACATCAATAAAGAAGAAGGAAT
ATTCTTTGCTTCGGCACGAAGCAAA--GGGTATAGATATTTGTTCGAGATGCGAAA----
---ATGGAG--------GCTATTTAAACCTG---------ATGGTTTTGTGATTTCCGAA
AT----CACTCGTCGGAAGAGAAATGGAGTTCTGGGAATCGTCTGCCATGCCTGACGATG
TCAAGAGAGAGATTAAGGAAATATATTGGGAAGATCGGAAGAAACTTCTGTTCTGTCAGA
AGTTGAAGAGCTATGTCAGAAGGATTCTTGTTTATGGAGATCAAGAGGATGCCCTTGCGG
GAGTGAAGGGTATGAAGACTTCTATCATTCGCTATAGCGAATATTTGAAGAAACCATGTG
TGGTAATTTGTTGTGTTAGCAATAAATCAATTGTGTATAGGTTAAACAGCATGGTGTTCT
TTTATCATGAATACCTTGAAGAACTAGGTGGTGATTACTCAGTATATCAAGATCTCTATT
GTGATGAGGTACTCTCTTCTTCATCGACAGAGGAAGAAGATGTAGGAG-TAATATA----
----TAGGAATGTTATCATGGCATCGACACAAGAGAAGTTCTCTTGGAGTGATTGTCAGA
AGATAGTTATATCAGACTATGATGTAACATTACTCTAATGTAATATCCATTATCAT-CAA
TAAAAT-AATGGAATG--TTGATTATGTATT-TATCATAAATAC--AT-AATGGTATACG
TATAGCA---------TAAAATA-CA-TTAACC-----AACATACAACACACTAT-----
-------AAAATACAACACACTATAA----CAAAT---GTAC-GGTATTTGATTGGGCTA
TATTAACCCCTTAAGGGCCGGAGGCCCGTTTAAATATGTGTT-GGACGAAGTCCA-AACA
CAAAAAAGTAAGCAGAACAACGGAATAATATGAGCTGGC-AACGTA------GGGTC-CA
TGTCCCGAGTTAATGCGCCACGTAAGC-GCTGGGGCTTAT
>C_KP15_AU_2009_C3
TATTACCCCCAGCGCTCAGGACGGGACATCACGTG-CAACTA-ACACACGCACGTGAGAA
TGCAGTA---GCTTGC----AGCGAAAGATACACGTCAACATCAATAAAGAAGAAGGAAT
ATTCTTTGCTTCGGCACGAAGCAAA--GGGTATAGATATTTGTTCGAGATGCGAAA----
---ATGGAG--------GCTATTTAAACCTG---------ATGGTTTTGTGATTTCCGAA
AT----CACTCGTCGGAAGAGAAATGGAGTTCTGGGAATCGTCTGCCATGCCTGACGATG
TCAAGAGAGAGATTAAGGAAATATATTGGGAAGATCGGAAGAAACTTCTGTTCTGTCAGA
AGTTGAAGAGCTATGTCAGAAGGATTCTTGTTTATGGAGATCAAGAGGATGCCCTTGCGG
GAGTGAAGGGTATGAAGACTTCTATCATTCGCTATAGCGAATACCTGAAGAAACCATGTG
TGGTAATTTGTTGTGTTAGCAATAAATCAATTGTGTATAGGTTAAACAGCATGGTGTTCT
TTTATCATGAATACCTTGAAGAACTAGGTGGTGATTACTCAGTATATCAAGATCTCTATT
GTGATGAGGTACTCTCTTCTTCATCGACAGAGGAAGAAGATGTAGGAG-TAATATA----
----TAGGAATGTTATCATGGCATCGACACAAGAGAAGTTCTCTTGGAGTGATTGTCAGA
AGATAGTTATATCAGACTATGATGTAACATTACTCTAATGTAATATCCATTATCAT-CAA
TAAAAT-AATGGAATG--TTGATTATGTATT-TATCATAAATAC--AT-AATGGTATACG
TATAGCA---------TAAAATA-CA-TTAACC-----AACATACAACACACTAT-----
-------AAAATACAACACACTATAA----CAAAT---GTAC-GGTATTTGATTGGGCTA
TATTAACCCCTTAAGGGCCGGAGGCCCGTTTAAATATGTGTT-GGACGAAGTCCA-AACA
CAAAAAAGTAAGCAGAACAACGGAATAATATGAGCTGGC-AACGTA------GGGTC-CA
TGTCCCGAGTTAATGCGCCACGTAAGC-GCTGGGGCTTAT
>C_KP16_AU_2009_C3
TATTACCCCCAGCGCTCAGGACGGGACATCACGTG-CAACTA-ACACACGCACGTGAGAA
TGCAGTA---GCTTGC----AGCGAAAGATACACGTCAACATCAATAAAGAAGAAGGAAT
ATTCTTTGCTTCGGCACGAAGCAAA--GGGTATAGATATTTGTTCGAGATGCGAAA----
---ATGGAG--------GCTATTTAAACCTG---------ATGGTTTTGTGATTTCCGAA
AT----CACTCGTCGGAAGAGAAATGGAGTTCTGGGAATCGTCTGCCATGCCTGACGATG
TCAAGAGAGAGATTAAGGAAATATATTGGGAAGATCGGAAGAAACTTCTGTTCTGTCAGA
AGTTGAAGAGCTATGTCAGAAGGATTCTTGTTTATGGAGATCAAGAGGATGCCCTTGCGG
GAGTGAAGGATATGAAGACTTCTATCATTCGCTATAGCGAATACTTGAAGAAACCATGTG
TGGTAATTTGTTGTGTTAGCAATAAATCAATTGTGTATAGGTTAAACAGCATGGTGTTCT
TTTATCATGAATACCTTGAAGAACTAGGTGGTGATTACTCAGTATATCAAGATCTCTATT
GTGATGAGGTACTCTCTTCTTCATCGACAGAGGAAGAAGATGTAGGAG-TAATATA----
----TAGGAATGTTATCATGGCATCGACACAAGAGAAGTTCTCTTGGAGTGATTGTCAGA
AGATAGTTATATCAGACTATGATGTAACATTACTCTAATGTAATATCCATTATCAT-CAA
TAAAAT-AATGGAATG--TTGATTATGTATT-TATCATAAATAC--AT-AATGGTATACG
TATAGCA---------TAAAATA-CA-TTAACC-----AACATACAACACACTAT-----
-------AAAATACAACACACTATAA----CAAAT---GTAC-GGTATTTGATTGGGCTA
TATTAACCCCTTAAGGGCCGGAGGCCCGTTTAAATATGTGTT-GGACGAAGTCCA-AACA
CAAAAAAGTAAGCAGAACAACGGAATAATATGAGCTGGC-AACGTA------GGGTC-CA
TGTCCCGAGTTAATGCGCCACGTAAGC-GCTGGGGCTTAT
>C_KP17_AU_2010_C3
TATTACCCCCAGCGCTCAGGACGGGACATCACGTG-CAACTA-ACAGACGCACGTGAGAA
TGCAGTA---GCTTGC----AGCGAAAGATAGACGTCAACATCAATAAAGAAGAAGGAAT
ATTCTTTGCTTCGGCACGAAGCAAA--GGGTATAGATATTTGTTCGAGATGCGAAA----
---ATGGAG--------GCTATTTAAACCTG---------ATGGTTTTGTGATTTCCGAA
AT----CACTCGTCGGAAGAGAAATGGAGTTCTGGGAATCGTCTGCCATGCCTGACGATG
TCAAGAGAGAGATTAAGGAAATATATTGGGAAGATCGGAAGAAACTTCTGTTCTGTCAGA
AGTTGAAGAGCTATGTCAGAAGGATTCTTGTTTATGGAGATCAAGAGGATGCCCTTGCCG
GAGTGAAGGGTATGAAGACTTCTATCATTCGCTATAGCGAATATTTGAAGAAACCATGTG
TGGTAATTTGTTGTGTTAGCAATAAATCAATTGTGTATAGGTTAAACAGCATGGTGTTCT
TTTATCATGAATACCTTGAAGAACTAGGTGGTGATTACTCAGTATATCAAGATCTCTATT
GTGATGAGGTACTCTCTTCTTCATCGACAGAGGAAGAAGATGTAGGAG-TAATATA----
----TAGGAATGTTATCATGGCATCGACACAAGAGAAGTTCTCTTGGAGTGATTGTCAGA
AGATAGTTATATCAGACTATGATGTAACATTACTCTAATGTAATATCCATTATCAT-CAA
TAAAAT-AATGGAATG--TTGATTATGTATT-TATCATAAATAC--AT-AATGGTATACG
TATAGCA---------TAAAATA-CA-TTAACC-----AACATACAACACACTAT-----
-------AAAATACAACACACTATAA----CAAAT---GTACGGGTATTTGATTGGGCTA
TATTAACCCCTTAAGGGCCGAAGGCCCGTTTAAATATGTGTT-GGACGAAGTCCA-AACA
CAAAAAAGTAAGCAGAACAACGGAATAATATGAGCTGGC-AACGTA------GGGTC-CA
TGTCCCGAGTTAATGCGCCACGTAAGC-GCTGGGGCTTAT
>C_KP18_AU_2010_C3
TATTACCCCCAGCGCTCAGGACGGGACATCACGTG-CAACTA-ACAGACGCACGTGAGAA
TGCAGTA---GCTTGC----AGCGAAAGATAGACGTCAACATCAATAAAGAAGAAGGAAT
ATTCTTTGCTTCGGCACGAAGCAAA--GGGTATAGATATTTGTTCGAGATGCGAAA----
---ATGGAG--------GCTATTTAAACCTG---------ATGGTTTTGTGATTTCCGAA
AT----CACTCGTCGGAAGAGAAATGGAGTTCTGGGAATCGTCTGCCATGCCTGACGATG
TCAAGAGAGAGATTAAGGAAATATATTGGGAAGATCGGAAGAAACTTCTGTTCTGTCAGA
AGTTGAAGAGCTATGTCAGAAGGATTCTTGTTTATGGAGATCAAGAGGATGCCCTTGCCG
GAGTGAAGGATATGAAGACTTCTATCATTCGCTATAGCGAATACCTGAAGAAACCATGTG
TGGTAATTTGTTGTGTTAGCAATAAATCAATTGTGTATAGGTTAAACAGCATGGTGTTCT
TTTATCATGAATACCTTGAAGAACTAGGTGGTGATTACTCAGTATATCAAGATCTCTATT
GTGATGAGGTACTCTCTTCTTCATCGACAGAGGAAGAAGATGTAGGAG-TAATATA----
----TAGGAATGTTATCATGGCATCGACACAAGAGAAGTTCTCTTGGAGTGATTGTCAGA
AGATAGTTATATCAGACTATGATGTAACATTACTCTAATGTAATATCCATTATCAT-CAA
TAAAAT-AATGGAATG--TTGATTATGTATT-TATCATAAATAC--AT-AATGGTATACG
TATAGCA---------TAAAATA-CA-TTAACC-----AACATACAACACACTAT-----
-------AAAATACAACACACTATAA----CAAAT---GTACGGGTATTTGATTGGGCTA
TATTAACCCCTTAAGGGCCGAAGGCCCGTTTAAATATGTGTT-GGACGAAGTCCA-AACA
CAAAAAAGTAAGCAGAACAACGGAATAATATGAGCTGGC-AACGTA------GGGTC-CA
TGTCCCGAGTTAATGCGCCACGTAAGC-GCTGGGGCTTAT
>C_KP4_TO_1990_C1
TATTACCCCCAGCGCTCAGGACGGGACATCACGTG-CAACTA-ACAGACGCACGTGAGAA
TGCAGTA---GCTTGC----AGCGAAAGATAGACGTCAACATCAATAAAGAAGAAGGAAT
ATTCTTTGCTTCGGCACGAAGCAAA--GGGTATAGATATTTGTTCGAGATGCGAAA----
---ATGGAG--------GCTATTTAAACCTG---------ATGGTTTTGTGATTTCCGAA
AT----CACTCGTCGGAAGAGAAATGGAGTTCTGGGAATCGTCTGCCATGCCTGACGATG
TCAAGAGAGAGATTAAGGAAATATATTGGGAAGATCGGAAGAAACTTCTGTTCTGTCAGA
AGTTGAAGAGCTATGTCAGAAGGATTCTTGTTTATGGAGATCAAGAGGATGCCCTTGCCG
GAGTGAAGGGTATGAAGACTTCTATTATTCGCTATAGCGAATATTTGAAGAAACCATGTG
TGGTAATTTGTTGTGTTAGCAATAAATCAATTGTGTATAGGTTAAACAGCATGGTGTTCT
TTTATCATGAATACCTTGAAGAACTAGGTGGTGATTACTCAGTATATCAAGATCTCTATT
GTGATGAGGTACTCTCTTCTTCATCGACAGAGGAAGAAGATGTAGGAG-TAATATA----
----TAGGAATGTTATCATGGCATCGACACAAGAGAAGTTCTCTTGGAGTGATTGTCAGA
AGATAGTTATATCAGATTATGATGTAACATTACTCTAATGTAATATCCATTATCAT-CAA
TAAAAT-AATGGAATG--ATGATTATGTATT-TATCATAAATAC--AT-AATGGTATACG
TATAGCA---------TAAAATA-CA-TTAACC-----AACATACAACACACTAT-----
-------AAAATACAACACACTATAA----CAAAT---GTACGGGTATCTGATTGGGCTA
TATTAACCCCTTAAGGGCCGAAGGCCCGTTTAAATATGTGTT-GGACGAAGTCCA-ATCA
CCAAAAAGTAAGCAGAACAACGGAATAATATGAGCTGGC-AACGTA------GGGTC-CA
TGTCCCGAGTTAGTGCGCCACGTAAGC-GCTGGGGCTTAT
>C_KP5_LK_2003_C2
TATTACCCCCAGCGCTCAGGACGGGACATCACGTG-CAACTA-ACAGACGCACGTGAGAA
TGCAGTA---GCTTGC----AGCGAAAGATAGATGTCAACATCAATAAAGAAGAAGGAAT
ATTCTTTGCTTCGGCACGAAGCAAA--GGGTATAGATATTTGTTCGAGATGCGAAA----
---ATGGAG--------GCTATTTAAACCTG---------ATGGTTTTGTGATTTCCGAA
AT----CACTCGACGGAAGAGAAATGGAGTTCTGGGAATCGTCTGCCATGCCTGACGATG
TCAAGAGAGAGATTAAGGAAATATATTGGGAAGATCGGAGGAAACTTCTGTTCTGTCAGA
AGTTGAAGAGCTATGTCAGAAGGATTCTTGTCTACGGAGATCAAGAGGATGCCCTTGCCG
GAGTGAAGGGTATGAAGACTTCTATTATTCGCTATAGCGAATACCTGAAGAAACCATGTG
TGGTAATTTGTTGTGTTAGCAATAAATCAATTGTGTATAGGTTAAACAGCATGGTGTTCT
TTTATCATGAATACCTTGAAGAACTAGGTGGTGATTACTCAGTATATCAAGATCTCTATT
GTGATGAGGTTCTCTCTTCTTCATCGACAGATGAAGAAGATGTAGGAG-TAATATA----
----TAGGAATGTTATCATGGCATCGACTCAAGAGAAGTTCTCTTGGAGTGATTGTCAGA
AGATAGTAATATCAGACTATGATGTAACATTACTCTAATGTAAAATCCATTATCAT-CAA
TAAAAT-AATGGAATG--TTTATTATGTATT-TATCATAAATAC--AT-AATGGTATACG
TATAGCA---------TAAAATA-CA--TTACC-----AACATACAACACGCTAT-----
-------AAAATACAACACACTATAA----CAAAT---GTACGGGTATCTGATTGGGCTA
TATTAACCCTTTAAGGGCCGAAGGCCCGTTTAAATATGTGTT-GGACGAAGTCCA-AACA
CAAAAAAGTATGCAGAACAACGGAATAAAATGAGCTGGC-AACGTA------GGGTC-CA
TGTCCCGAGTTAATGCGCCACGTAAGC-GCTGGGGCTTAT
>C_KP6_AU_2011_C3
TATTACCCCCAGCGCTCAGGACGGGACATCACGTG-CAACTA-ACACACGCACGTGAGAA
TGCAGTA---GCTTGC----AGCGAAAGATACACGTCAACATCAATAAAGAAGAAGGAAT
ATTCTTTGCTTCGGCACGAAGCAAA--GGGTATAGATATTTGTTCGAGATGCGAAA----
---ATGGAG--------GCTATTTAAACCTG---------ATGGTTTTGTGATTTCCGAA
AT----CACTCGTCGGAAGAGAAATGGAGTTCTGGGAATCGTCTGCCATGCCTGACGATG
TCAAGAGAGAGATTAAGGAAATATATTGGGAAGATCGGAAGAAACTTCTGTTCTGTCAGA
AGTTGAAGAGCTATGTCAGAAGGATTCTTGTTTATGGAGATCAAGAGGATGCCCTTGCGG
GAGTGAAGGGTATGAAGACTTCTATCATTCGCTATAGCGAATATTTGAAGAAACCATGTG
TGGTAATTTGTTGTGTTAGCAATAAATCAATTGTGTATAGGTTAAACAGCATGGTGTTCT
TTTATCATGAATACCTTGAAGAACTAGGTGGTGATTACTCAGTATATCAAGATCTCTATT
GTGATGAGGTACTCTCTTCTTCATCGACAGAGGAAGAAGATGTAGGAG-TAATATA----
----TAGGAATGTTATCATGGCATCGACACAAGAGAAGTTCTCTTGGAGTGATTGTCAGA
AGATAGTTATATCAGACTATGATGTAACATTACTCTAATGTAATATCCATTATCAT-CAA
TAAAAT-AATGGAATG--TTGATTATGTATT-TATCATAAATAC--AT-AATGGTATACG
TATAGCA---------TAAAATA-CA-TTAACC-----AACATACAACACACTAT-----
-------AAAATACAACACACTATAA----CAAAT---GTAC-GGTATTTGATTGGGCTA
TATTAACCCCTTAAGGGCCGGAGGCCCGTTTAAATATGTGTT-GGACGAAGTCCA-AACA
CAAAAAAGTAAGCAGAACAACGGAATAATATGAGCTGGC-AACGTA------GGGTC-CA
TGTCCCGAGTTAATGCGCCACGTAAGC-GCTGGGGCTTAT
>C_KP7_AU_1989
TATTACCCCCAGCGCTCAGGACGGGACATCACGTG-CAACTA-ACAGACGCACGTGAGAA
TGCAGTA---GCTTGC----AGCGAAAGATAGACGTCAACATCAATAAAGAAGAAGGAAT
ATTCTTTGCTTCGGCATGAAGCAAA--GGGTTTAGATATTTGTTCGAGATGCGAAA----
---ATGGAG--------GCTATTTAAACCTG---------ATGGTTTTGTGATTTCCGAA
AT----CACTCGTCGGAAGAGAAATGGAGTTCTGGGAATCGTCTGCCATGCCTGACGATG
TCAAGAGAGAGATTAAGGAAATATATTGGGAAGATCGGAAGAAACTTCTGTTCTGTCAGA
AGTTGAAGAGCTATGTCAGAAGGATTCTTGTTTATGGAGATCAAGAGGATGCCCTTGCCG
GAGTGAAGGATATGAAGACTTCTATCATTCGCTATAGCGAATATCTGAAGAAACCATGTG
TGGTAATTTGTTGTGTTAGCAATAAATCAATTGTGTATAGGTTAAACAGCATGGTGTTCT
TTTATCATGAATACCTTGAAGAACTAGGTGGTGATTACTCAGTATATCAAGATCTCTATT
GTGATGAGGTACTCTCATCTTCATCGACAGAGGAAGAAGATGTAGGAG-TAATATA----
----TAGGAATGTTATCATGGCATCGACACAAGAGAAGTTCTCTTGGAGTGATTGTCAGA
AGATAGTTATATCAGACTATGATGTAACATTACTCTAATGTAATATCCATTATCAT-CAA
TAAAAT-AATGGAATG--TTGATTATGTATT-TATCATAAATAC--AT-AATGGTATACG
TATAGCA---------TAAAATA-CA-TTAACC-----AACATACAACACACTAT-----
-------AAAATACAACACACTATAA----CAAAT---GTACGGGTATCTGATT-GTTTA
TATTAACCCCTTAAGGGCCGAAGGCCCGTTTAAATATGTGTT-GGACGAAGTCCA-AGCA
CAAAAAAGTAAGCAGAACAATGGAATAATATGAGCTGGC-AACGTA------GGGTC-CA
TGTCCCGAGTTAGTGCGCCACGTAAGC-GCTGGGGCTTAT
>C_KP8_AU_1989
TATTACCCCCAGCGCTCAGGACGGGACATCACGTG-CAACTA-ACAGACGCACGTGAGAA
TGCAGTA---GCTTGC----AGCGAAAGATAGACGTCAACATCAATAAAGAAGAAGGAAT
ATTCTTTGCTTCGGCACGAAGCAAA--GGGTTTAGATATTTGTTCGAGATGCGAAA----
---ATGGAG--------GCTATTTAAACCTG---------ATGGTTTTGTGATTTCCGAA
AT----CACTCGTCGGAAGAGAAATGGAGTTCTGGGAATCGTCTGCCATGCCTGACGATG
TCAAGAGAGAGATTAAGGAAATATATTGGGAAGATCGGAAGAAACTTCTGTTCTGTCAGA
AGTTGAAGAGCTATGTCAGAAGGATTCTTGTTTATGGAGATCAAGAGGATGCCCTTGCCG
GAGTGAAGGGTATGAAGACTTCTATCATTCGCTATAGCGAATATTTGAAGAAACCATGTG
TGGTAATTTGTTGTGTTAGCAATAAATCAATTGTGTATAGGTTAAACAGCATGGTGTTCT
TTTATCATGAATACCTTGAAGAACTAGGTGGTGATTACTCAGTATATCAAGATCTCTATT
GTGATGAGGTACTCTCATCTTCATCGACAGAGGAAGAAGATGTAGGAG-TAATATA----
----TAGGAATGTTATCATGGCATCGACACAAGAGAAGTTCTCTTGGAGTGATTGTCAGA
AGATAGTTATATCAGACTATGATGTAACATTACTCTAATGTAATATCCATTATCAT-CAA
TAAAAT-AATGGAATG--TTGATTATGTATT-TATCATAAATAC--AT-AATGGTATACG
TATAGCA---------TAAAATA-CA-TTAACC-----AACATACAACACACTAT-----
-------AAAATACAACACACTATAA----CAAAT---GTACGGGTATCTGATT-GTTTA
TATTAACCCCTTAAGGGCCGAAGGCCCGTTTAAATATGTGTT-GGACGAAGTCCA-AGCA
CAAAAAAGTAAGCAGAACAATGGAATAATATGAGCTGGC-AACGTA------GGGTC-CA
TGTCCCGAGTTAGTGCGCCACGTAAGC-GCTGGGGCTTAT
>C_KP9_US_1990_C1
TATTACCCCCAGCGCTCAGGACGGGACATCACGTG-CAACTA-ACAGACGCACGTGAGAA
TGCAGTA---GCTTGC----AGCGAAAGATAGACGTCAACATCAATAAAGAAGAAGGAAT
ATTCTTTGCTTCGGCACGAAGCAAA--GGGTATAGATATTTGTTCGAGATGCGAAA----
---ATGGAG--------GCTATTTAAACCTG---------ATGGTTTTGTGATTTCCGAA
AT----CACTCGTCGGAAGAGAAATGGAGTTCTGGGAATCGTCTGCCATGCCTGACGATG
TCAAGAGAGAGATTAAGGAAATATATTGGGAAGATCGGAAGAAACTTCTGTTCTGTCAGA
AGTTGAAGAGCTATGTCAGAAGGATTCTTGTTTATGGAGATCAAGAGGATGCCCTTGCCG
GAGTGAAGGATTTGAAGACTTCTATTATTCGCTATAGCGAATACTTGAAGAAACCATGTG
TGGTAATTTGTTGTGTTAGCAATAAATCAATTGTGTATAGGTTAAACAGCATGGTGTTCT
TTTATAATGAATACCTTGAAGAACTAGGTGGTGATTACTCAGTATATCAAGATCTCTATT
GTGATGAGGTACTCTCTTCTTCATCGACAGAGGAAGAAGATGTAGGAG-TAATATA----
----TAGGAATGTTATCATGGCATCGACACAAGAGAAGTTCTCTTGGAGCGATTGTCAGA
AGATAGTTATATCAGACTACGATGTAACATTACTCTAATGTAATATCCATTATCAT-CAA
TAAAAT-AATGGAATG--TTGATTATGTATT-TATCATAAATAC--AT-AATGGTATACG
TATAGCA---------TAAAATA-CA-TTAACC-----AACATACAACACACTAT-----
-------AAAATACAACACACTATAA----CAAAT---GTACGGGTATCTGATTGGGCTA
TATTAACCCCTTAAGGGCCGAAGGCCCGTTTAAATATGTGTT-GGACGAAGTCCA-AGCA
CAAAAAAGTAAGCAGAACAATGGAATAATATGAGCTGGC-AACGTA------GGGTC-CA
TGTCCCGAGTTAGTGCGCCACGTAAGC-GCTGGGGCTTAT
>C_MP2_TW_1996_D6
TATTACCCCCAGCGCCCGGGACGGGACATCACGTG-CATCTA-ACAAATGCACGTGAGAA
GGCAGTA---GCTTGC----AGCGAAAGATAACCATCAACATCAAAAAAGAAGAGGGAAT
ATTCGTTGCTTCGAGTCGAAGCAAC---GGGATAGATAAATGTTCGAGAATCGAAA----
---ATGGAG--------GCTATTTAAACCTG---------ATGGTGTTGTGATTTCCGAA
AT----CACTCGTCGGAGGAG-AATGGAGTTTTGGGAATCGTCTGCCATGCCAGACGATG
TGAAGAGAGTGATCAAGGAAATATATTGGGAAGATCGGAAGAAACTTCTGTTTTGTCAGA
AGTTGAATTGCTGTGTCAGAAGGATTCTTGTATATGGAGATCAAGATGATGCTCTAGCTG
CAGTGAAGGGTTTGAAGACTTCTATCATTCGCTATAGCGAATACCTGAAGAAACCATGTG
TGGTAATATGTTGTTTGACTAATAAGTCTATTGTTCATAGGTTAAACACAATGGTGTTCT
TTTATCATGAATATATTGAAGAACTAGGTGGTGACTACTCGGTATATCAAGATTTGTATT
GTGATGAGGAACTTCCTGCTTCCTTGACAGAGGAAGAAGATGAAGAAG-TAATATA----
----CAGGAATGTTATCATGTCATCGACAGAAGAGAAGATCTCTTGGAGTGAATGTCAGA
AGATAGTTATATCGGATTATGATGTAACATTACTGTAATGTAATATCCATTATCAT-AAA
TAAAAT-AATGGAATG--ATGATTATGTATT-TATACTAAATAC--AT-AATGGTGTACG
TATAGCA---------TAAAATA-CA-TTAACA-----TACATACAACACACTAT-----
-----------GACAAAAAGGGAAAA----AAGAA---ATATCGGGGGTTGATTGGGCTA
TCTTAA-CGATTAAGGGCCGAAGGCCCGTTTAAATATGTGTT-GGACGAAGTCCAAAACA
CAAAAAAGTCATAAGAACAGTGGAATATAATGAGCTGGC-AGTGGT------GGGCCAGA
TGTCCCGAGTTAGTGCGTTTGTGGGGC-GCTGGGGCTTAT
>C_MS14_PH_2008
TATTACCCCCAGCGCTCAGGACGGGACATCACGTG-CATCTA-ACAAATGCACGTGATAA
GGCAGTA---GCTTGC----AGCGAAAGATAACCATCAACATCAAAAAAGAAGAGGGCAT
ATTCGTTGCTTCGAGTCGAAGCAAC--GGTGATAGATAAATGTTCGAGAATCGAAA----
---ATGGAG--------GCTATTTAAACCTG---------ATGGTGTTGCGATTTCCGAA
AT----CACTCGTCGGAGGAG-AATGGAGTTTTGGGAATCGTCTGCCATGCCAGACGATG
TGAAGAGAGTGATCAAGGAAATATATTGGGAAGATCGGAAGAAACTTCTGTTTTGTCAGA
AGTTGAAGTGCTGTGTCAGAAGGATTCTTGTATATGGAGATCAAGATGATGCTCTAGCTG
CAGTGAAGGATTTGAAGACTTCTATCATTCGCTATAGCGAATATTTGAAGAAACCATGTG
TGGTAATATGTTGTCTGACTAATAAGTCTATTGTTCATAGGTTAAACACAATGGTGTTCT
TTTATCATGAATATATTGAAGAACTAGGTGGTGACTACTCAGTATATCAAGATTTGTATT
GTGATGAGGAACTTCCTGCTTCCTTGACAGAGGAAGAAGATGAAGAAG-TAATATA----
----CAGGAATGTTATCATGTCATCGACAGAAGAGAAGATCTCTTGGAGTGAATGTCAGA
AGATAGTTATATCGGATTATGATGTAACATTACTGTAATGTAATATCCATTATCAT-AAA
TAAAAT-AATGGAATG--ATGATTATGTATT-TATACTAAATAC--AT-AATGGTGTACG
TATAGCA---------TAAAATA-CA-TTAACA-----TACATACAACACACTAT-----
---------GACA-AAAAGGGAAAAA----AAGAA---ATATCGGGGGTTGATTGGTCTA
TCTTAA-CGATTAAGGGCCGAAGGCCCGTTTAAATATGTGTT-GGACGAAGTCCAAAACA
CAAAAAAGCCATCAGAACAGTGGAATATAATGAGCTGGC-AGTGGA------GGGTC-CA
TGTCCCGAGTTAGTGCGCCACGTAAGC-GCTGGGGCTTAT
>C_MS15_PH_2008_D5
TATTACCCCCAGCGCTCGGGACGGGACATCACGTG-CATCTA-ACAAATGCACGTGATAA
GGCAGTA---GCTTGC----AGCGAAAGATAACCATCAACATCAAAAAAGAAGAGGGAAT
ATTCGTTGCTTCGAGTCGAAGCAAC--GGTGATAGATAAATGTTCGAGAATCGAAA----
---ATGGAG--------GCTATTTAAACCTG---------ATGGTGTTGCGATTTCCGAA
AT----CACTCGTCGGAGGAG-AATGGAGTTTTGGGAATCGTCTGCCATGCCAGACGATG
TGAAGAGAGTGATCAAGGAAATATATTGGGAAGATCGGAAGAAACTTCTGTTTTGTCAGA
AGTTGAAGTGCTGTGTCAGAAGGATTCTTGTATATGGAGATCAAGATGATGCTCTAGCTG
CAGTGAAGGGTATGAAGACTTCTATTATTCGCTATAGCGAATATTTGAAGAAACCATGTG
TGGTAATATGTTGTCTGACTAATAAGTCTATTGTTCATAGGTTAAACACAATGGTGTTCT
TTTATCATGAATATATTGAAGAACTAGGTGGTGACTACTCGGTATATCAAGATTTGTATT
GTGATGAGGAACTTCCTGCTTCCTTGACAGAGGAAGAAGATGAAGAAG-TAATATA----
----CAGGAATGTTATCATGTCATCGACAGAAGAGAAGATCTCTTGGAGTGAATGTCAGA
AGATAGTTATATCGGATTATGATGTAACATTACTGTAATGTAATATCCATTATCAT-AAA
TAAAAT-AATGGAATG--ATGATTATGTATT-TATACTAAATAC--AT-AATGGTGTACG
TATAGCA---------TAAAATA-CA-TTAACA-----TACATACAACACACTAT-----
---------GACA-AAAAGGGAAAAA----AAGAA---ATATCGGGGGTTGATTGGTCTA
TCGTAA-CGATTAAGGGCCGAAGGCCCGTTTAAATATGTGTT-GGACGAAGTCCAAAACA
CAAAAAAGTCATCAGAACAGTGGAATATAATGAGCTGGC-AGTGGA------GGGTC-CA
TGTCCCGAGTTAGTGCGCCACGTAAGC-GCTGGGGCTTAT
>C_MS16_PH_2008_D5
TATTACCCCCAGCGCTCGGGACGGGACATCACGTG-CATCTA-ACAAATGCACGTGATAA
GGCAGTA---GCTTGC----AGCGAAAGATAACCATCAACATCAAAAAAGAAGAGGGAAT
ATTCGTTGCTTCGAGTCGAAGCAAC--GGTGATAGATAAATGTTCGAGAATCGAAA----
---ATGGAG--------GCTATTTAAACCTG---------ATGGTGTTGCGATTTCCGAA
AT----CACTCGTCGGAGGAG-AATGGAGTTTTGGGAATCGTCTGCCATGCCAGACGATG
TGAAGAGAGTGATCAAGGAAATATATTGGGAAGATCGGAAGAAACTTCTGTTTTGTCAGA
AGTTGAAGTGCTGTGTCAGAAGGATTCTTGTATATGGAGATCAAGATGATGCTCTAGCTG
CAGTGAAGGATTTGAAGACTTCTATCATTCGCTATAGCGAATACCTGAAGAAACCATGTG
TGGTAATATGTTGTCTGACTAATAAGTCTATTGTTCATAGGTTAAACACAATGGTGTTCT
TTTATCATGAATATATTGAAGAACTAGGTGGTGACTACTCGGTATATCAAGATTTGTATT
GTGATGAGGAACTTCCTGCTTCCTTGACAGAGGAAGAAGATGAAGAAG-TAATATA----
----CAGGAATGTTATCATGTCATCGACAGAAGAGAAGATCTCTTGGAGTGAATGTCAGA
AGATAGTTATATCGGATTATGATGTAACATTACTGTAATGTAATATCCATTATCAT-AAA
TAAAAT-AATGGAATG--ATGATTATGTATT-TATACTAAATAC--AT-AATGGTGTACG
TATAGCA---------TAAAATA-CA-TTAACA-----TACATACAACACACTAT-----
---------GACA-AAAAGGGAAAAA----AAGAA---ATATCGGGGGTTGATTGGTCTA
TCTTAA-CGATTAAGGGCCGAAGGCCCGTTTAAATATGTGTT-GGACGAAGTCCAAAACA
CAAAAAAGTCATCAGAACAGTGGAATATAATGAGCTGGC-AGTGGA------GGGTC-CA
TGTCCCGAGTTAGTGCGCCACGTAAGC-GCTGGGGCTTAT
>C_MS17_PH_2008_D5
TATTACCCCCAGCGCTCAGGACGGGACATCACGTG-CATCTA-ACAAATGCACGTGATAA
GGCAGTA---GCTTGC----AGCGAAAGATAGCCATCAACATCAAAAAAGAAGAGGGCAT
ATTCGTTGCTTCGAGTCGAAGCAAC--GGTGATAGATAAATGTTCGAGAATCGAAA----
---ATGGAG--------GCTATTTAAACCTG---------ATGGTGTTGCGATTTCCGAA
AT----CACTCGTCGGAGAGAGAATGGAGTTTTGGGAATCGTCTGCCATGCCAGACGATG
TGAAGAGAGTGATCAAGGAAATATATTGGGAAGATCGGAAGAAACTTCTGTTTTGTCAGA
AGTTGAAGTGCTGTGTCAGAAGGATTCTTGTATATGGAGATCAAGATGATGCTCTAGCTG
CAGTGAAGGGTATGAAGACTTCTATCATTCGCTATAGCGAATATTTGAAGAAACCATGTG
TGGTAATATGTTGTCTGACTAATAAGTCTATTGTTCATAGGTTAAACACAATGGTGTTCT
TTTATCATGAATATATTGAAGAACTAGGTGGTGACTACTCGGTATATCAAGATTTGTATT
GTGATGAGGAACTTCCTGCTTCCTTGACAGAGGAAGAAGATGAAGAAG-TAATATA----
----CAGGAATGTTATCATGTCATCGACAGAAGAGAAGATCTCTTGGAGTGAATGTCAGA
AGATAGTTATATCGGATTATGATGTAACATTACTGTAATGTAATATCCATTATCAT-AAA
TAAAAT-AATGGAATG--ATGATTATGTATT-TATACTAAATAC--AT-AATGGTGTACG
TATAGCA---------TAAAATA-CA-TTAACA-----TACATACAACACACTAT-----
---------GACA-AAAAGGGAAAAA----AAGAA---ATATCGGGGGTTGATTGGTCTA
TCTTAA-CGATTAAGGGCCGAAGGCCCGTTTAAATATGTGTT-GGACGAAGTCCAAAACA
CAAAAAAGCCATCAGAACAGTGGAATATAATGAGCTGGC-AGTGGA------GGGTC-CA
TGTCCCGAGTTAGTGCGCCACGTAAGC-GCTGGGGCTTAT
>C_MS18_PH_2008_D5
TATTACCCCCAGCGCTCGGGACGGGACATCACGTG-CATCTA-ACAAATGCACGTGATAA
GGCAGTA---GCTTGC----AGCGAAAGATAACCATCAACATCAAAAAAGAAGAGGGAAT
ATTCGTTGCTTCGAGTCGAAGCAAC--GGTGATAGATAAATGTTCGAGAATCGAAA----
---ATGGAG--------GCTATTTAAACCTG---------ATGGTGTTGCGATTTCCGAA
AT----CACTCGTCGGAGGAG-AATGGAGTTTTGGGAATCGTCTGCCATGCCAGACGATG
TGAAGAGAGTGATCAAGGAAATATATTGGGAAGATCGGAAGAAACTTCTGTTTTGTCAGA
AGTTGAAGTGCTGTGTCAGAAGGATTCTTGTATATGGAGATCAAGATGATGCTCTAGCTG
CAGTGAGGGGTTTGAAGACTTCTATTATTCGCTATAGCGAATATCTGAAGAAACCATGTG
TGGTAATATGTTGTCTGACTAATAAGTCTATTGTTCATAGGTTAAACACAATGGTGTTCT
TTTATCATGAATATATTGAAGAACTAGGTGGTGACTACTCGGTATATCAAGATTTGTATT
GTGATGAGGAACTTCCTGCTTCCTTGACAGAGGAAGAAGATGAAGAAG-TAATATA----
----CAGGAATGTTATCATGTCATCGACAGAAGAGAAGATCTCTTGGAGTGAATGTCAGA
AGATAGTTATATCGGATTATGATGTAACATTACTGTAATGTAATATCCATTATCAT-AAA
TAAAAT-AATGGAATG--ATGATTATGTATT-TATACTAAATAC--AT-AATGGTGTACG
TATAGCA---------TAAAATA-CA-TTAACA-----TACATACAACACACTAT-----
---------GACA-AAAAGGGAAAAA----AAGAA---ATATCGGGGGTTGATTGGTCTA
TCTTAA-CGATTAAGGGCCGAAGGCCCGTTTAAATATGTGTT-GGACGAAGTCCAAAACA
CAAAAAAGTCATCAGAACAGTGGAATATAATGAGCTGGC-AGTGGA------GGGTC-CA
TGTCCCGAGTTAGTGCGCCACGTAAGC-GCTGGGGCTTAT
>C_MS6_PH_2008_D5
TATTACCCCCAGCGCTCAGGACGGGACATCACGTG-CATATA-ACAAATGCACGTGATAT
GGCAGTA---GCTTGC----AGCGAAAGATAACCATCAACATCAAAAAAGAAGAGGGCAT
ATTCGTTGCTTCGACTCGAAGCAAC--GGTGATAGATAAATGTTCGAGAATCGAAA----
---ATGGAG--------GCTATTTAAACCTG---------ATGGTGTTGCGATTTCCGAA
AT----CACTCGTCGGAGGAG-AATGGAGTTTTGGGAATCGTCTGCCATGCCAGACGATG
TGAAGAGAGTGATCAAGGAAATATATTGGGAAGATCGGAAGAAACTTCTGTTTTGTCAGA
AGTTGAAGTGCTGTGTCAGAAGGATTCTTGTATATGGAGATCAAGATGATGCTCTAGCTG
CAGTGAAGGATATGAAGACTTCTATTATTCGCTATAGCGAATATCTGAAGAAACCATGTG
TGGTAATATGTTGTCTGACTAATAAGTCTATTGTTCATAGGTTAAACACAATGGTGTTCT
TTTATCATGAATATATTGAAGAACTAGGTGGTGACTACTCGGTATATCAAGATTTGTATT
GTGATGAGGAACTTCCTGCTTCCTTGACAGAGGAAGAAGATGAAGAAG-TAATATA----
----CAGGAATGTTATCATGTCATCGACAGAAGAGAAGATCTCTTGGAGTGAATGTCAGA
AGATAGTTATATCGGATTATGATGTAACATTACTGTAATGTAATATCCATTATCAT-AAA
TAAAAT-AATGGAATG--ATGATTATGTATT-TATACTAAATAC--AT-AATGGTGTACG
TATAGCA---------TAAAATA-CA-TTAACA-----TACATACAACACACTAT-----
---------GACA-AAAAGGGAAAAA----AAGAA---ATATCGGGGGTTGATTGGGCTA
TCTTAA-CGATTAAGGGCCGAAGGCCCGTTTAAATATGTGTT-GGACGAAGTCCAAAACA
CAAAAAAGTCATCAGAACAGTGGAATATAATGAGCTGGC-AGTGGA------GGGTC-CA
TGTCCCGAGTTAGTGCGCCACGTAAGC-GCTGGGGCTTAT
>C_MS7_PH_2008_D5
TATTACCCCCAGCGCTCAGGACGGGACATCACGTG-CATCTA-ACAAATGCACGTGATAA
GGCAGTA---GCTTGC----AGCGAAAGATAACCATCAACATCAAAAAAGAAGAGGGCAT
ATTCGTTGCTTCGAGTCGAAGCAAC--GGTGATAGATAAATGTTCGAGAATCGAAA----
---ATGGAG--------GCTATTTAAACCTG---------ATGGTGGTGCGATTTCCGAA
AT----CACTCGTCGGAGGAG-AATGGAGTTTTGGGAATCGTCTACCATGCCAGACGATG
TGAAGAGAGTGATCAAGGAAATATATTGGGAAGATCGGAAGAAACTTCTGTTTTGTCAGA
AGTTGAAGTGCTGTGTCAGAAGGATTCTTGTATATGGAGATCAAGATGATGCTCTAGCTG
CAGTGAAGGGTATGAAGACTTCTATCATTCGCTATAGCGAATACCTGAAGAAACCATGTG
TGGTAATATGTTGTCTGACTAATAAGTCTATTGTTCATAGGTTAAACACAATGGTGTTCT
TTTATCATGAATATATTGAAGAACTAGGTGGTGACTACTCGGTATATCAAGATTTGTATT
GTGATGAGAAACTTCCTGCTTCCTTGACAGAGGAAGAAGATGAAGAAG-TAATATA----
----CAGGAATGTTATCATGTCATCGACAGAAGAGAAGATCTCTTGGAGTGAATGTCAGA
AGATAGTTATATCGGATTATGATGTAACATTACTGTAATGTAATATCCATTATCAT-AAA
TAAAAT-AATGGAATG--ATGATTATGTATT-TATACTAAATAC--AT-AATGGTGTACG
TATAGCA---------TAAAATA-CA-TTAACA-----TACATACAACACACTAT-----
---------GACA-AAAAGGGAAAAA----AAGAA---ATATCGGGGGTTGATTGGTCTA
TCTTAA-CGATTAAGGGCCGAAGGCCCGTTTAAATATGTGTT-GGACGAAGTCCAAAACA
CAAAAAAGTCATCAGAACAGTGGAATATAATGAGCTGGC-AGTGGA------GGGTC-CA
TGTCCCGAGTTAGTGCGCCACGTAAGC-GCTGGGGCTTAT
>C_Q1160_TW_1995_D5
TATTACCCCCAGCGCTCAGGACGGGACATCACGTG-CATCTA-ACAAATGCACGTGATAA
GGCAGTA---GCTTGC----AGCGAAAGATAACCATCAACATCAAAAAAGAAGAGGGAAT
ATTCGTTGCTTCGAGTCGAAGCAAC--GGTGATAGATAAATGTTCGAGAATCGAAA----
---ATGGAG--------GCTATTTAAACCTG---------ATGGTGTTGTGATTTCCGAA
AT----CACTCGTCGGAGGAG-AATGGAGTTTTGGGAATCGTCTGCCATGCCAGACGATG
TGAAGAGAGTGATCAAGGAAATATATTGGGAAGATCGGAAGAAACTTCTGTTTTGTCAGA
AGTTGAAGTGCTGTGTCAGAAGGATTCTTGTATATGGAGATCAAGATGATGCTCTAGCTG
CAGTGAAGGATTTGAAGACTTCTATCATTCGCTATAGCGAATACTTGAAGAAACCATGTG
TGGTAATATGTTGTTTGACTAATAAGTCTATTGTTCATAGGTTAAACACAATGGTGTTCT
TTTATCATGAATATATTGAAGAACTAGGTGGTGACTACTCGGTATATCAAGATTTGTATT
GTGATGAGGAACTTCCTGCTTCCTTGACAGAGGAAGAAGATGAAGAAG-TAATATA----
----CAGGAATGTTATCATGTCATCGACAGAAGAGAAGATCTCTTGGAGTGAATGTCAGA
AGATAGTTATATCGGATTATGATATAACATTACTGTAATGTAATATCCATTAACAT-AAA
TAAAAT-AATGGAATG--ATGATTATGTATT-TATACTAAATAC--AT-AATGGTGTACG
TATAGCA---------TAAAATA-CA-TTAACA-----TACATACAACACGCTAT-----
-----------GACAAAAGGGGAAAA----ATGAA---GAATCGGGGGTTGATTGGGCTA
TCTTAA-CGATTAAGGGCCGAAGGCCCGTTTAAATATGTGTT-GGACGAAGTCCAAAACA
CAAAAAAGTCATCAGAGCAGTGGAATATAATGAGCTGGC-AGTGGA------GGGTC-CA
TGTCCCGAGTTAGTGCGCCACGTAAGC-GCTGGGGCTTAT
>C_Q276_TO_1989_C1
TATTACCCCCAGCGCTCAGGACGGGACATCACGTG-CAACTA-ACAGACGCACGTGAGAA
TGCAGTA---GCTTGC----AGCGAAAGATAGACGTCAACGTCAATAAAGAAGAAGGAAT
ATTCTTTGCTTCGGCACGAAGCAAA--GGGTATAGATATTTGTTCGAGATGCGAAA----
---ATGGAG--------GCTATTTAAACCTG---------ATGGTTTTGTGATTTCCGAA
AT----CACTCGTCGGAAGAGAAATGGAGTTCTGGGAATCGTCTGCCATGCCTGACGATG
TCAAGAGAGAGATTAAGGAAATATATTGGGAAGATCGGAAGAAACTTCTGTTCTGTCAGA
AGTTGAAGAGCTATGTCAGAAGGATTCTTGTTTATGGAGATCAAGAGGATGCCCTTGCCG
GAGTGAAGGATATGAAGACTTCTATTATTCGCTATAGCGAATACTTGAAGAAACCATGTG
TGGTAATTTGTTGTGTTAGCAATAAATCAATTGTGTATAGGTTAAACAGCATGGTGTTCT
TTTATCATGAATACCTTGAAGAACTAGGTGGTGATTACTCAGTATATCAAGATCTCTATT
GTGATGAGGTACTCTCTTCTTCATCGACAGAGGAAGAAGATGTAGGAG-TAATATA----
----TAGGAATGTTATCATGGCATCGACACAAGAGAAGTTCTCTTGGAGTGATTGTCAGA
AGATAGTTATATCAGACTATGATGTAACATTACTCTAATGTAATATCCATTATCAT-CAA
TAAAAT-AATGGAATG--TTGATTATGTATT-TATCATAAATAC--AT-AATGGTATACG
TATAGCA---------TAAAATA-CA-TTAGCC-----AACATACAACACACTAT-----
-------AAAATACAACACACTATAA----CAAAT---GTACGGGTATCTGATT-GTTTA
TATTAACCCCTTAAGGGCCGAAGGCCCGTTTAAATATGTGTT-GGACGAAGTCCA-AGCA
CATAAAAGTAAGCAGAACAACGGAATAATATGAGCTGGC-AACGTA------GGGTC-CA
TGTCCCGAGTTAGTGCGCCACGTAAGC-GCTGGGGCTTAT
>C_Q277_TO_1989_C1
TATTACCCCCAGCGCTCAGGACGGGACATCACGTG-CAACTA-ACAGACGCACGTGAGAA
TGCAGTA---GCTTGC----AGCGAAAGATAGACGTCAACATCAATAAAGAAGAAGGAAT
ATTCTTTGCTTCGGCACGAAGCAAA--GGGTATAGATATTTGTTCGAGATGCGAAA----
---ATGGAG--------GCTATTTAAACCTG---------ATGGATTTGTGATTTCCGAA
AT----CACTCGTCGGAAGAGAAATGGAGTTCTGGGAATCGTCTGCCATGCCTGACGATG
TCAAGAGAGAGATTAAGGAAATATATTGGGAAGATCGGAAGAAACTTCTGTTCTGTCAGA
AGTTGAAGAGCTATGTAAGAAGGATTCTTGTTTATGGAGATCAAGAGGATGCCCTTGCCG
GAGTGAAGGATTTGAAGACTTCTATCATTCGCTATAGCGAATACTTGAAGAAACCATGTG
TGGTAATTTGTTGTGTTAGCAATAAATCAATTGTGTATAGGTTAAACAGCATGGTGTTCT
TTTATCATGAATACCTTGAAGAACTAGGTGGTGATTACTCAGTATATCAAGATCTCTATT
GTGATGAGGTACTCTCTTCTTCATCGACAGAGGAAGAAGATGTAGGAG-TAATATA----
----TAGGAATGTTATCATGGCATCGACACAAGAGAAGCTCTCTTGGAGTGATTGTCAGA
AGATAGTTATATCAGACTATGATGTAACATTACTCTAATGTAATATCCATTATCAT-CAA
TAAAAT-AATGGAATG--TTGATTATGTATT-TATCATAAATAC--AT-AATGGTATACG
TATAGCA---------TAAAATA-CA-ATAACC-----AACATACAACACACTAT-----
-------AAAATACAACACACTATAA----CAAAT---GTACGGG--TTTGATTGGGCTA
TATTAACCCCTTAAGGGCCGTAGGCCCGTTTAAATATGTGTT-GGACGAAGTCCA-AGCA
CAAAAAAGCAAGCAGAACAACGGAATAATATGAGCTGGC-AACGTA------GGGTC-CA
TGTCCCGAGTTAATGCGCCACGTAAGC-GCTGGGGCTTAT
>C_Q278_TO_1989_C1
TATTACCCCCAGCGCTCAGGACGGGACATCACGTG-CAACTA-ACAGACGCACGTGAGAA
TGCAGTA---GCTTGC----AGCGAAAGATAGACGTCAACATCAATAAAGAAGAAGGAAT
ATTCTTTGCTTCGGCACGAAGCAAA--GGGTATAGATATTTGTTCGAGATGCGAAA----
---ATGGAG--------GCTATTTAAACCTG---------ATGGTTTTGTGATTTCCGAA
AT----CACTCGTCGGAAGAGAAATGGAGTTCTGGGAATCGTCTGCCATGCCTGACGATG
TCAAGAGAGAGATTAAGGAAATATATTGGGAAGATCGGAAGAAACTTCTGTTCTGTCAGA
AGTTGAAGAGCTATGTCAGAAGGATTCTTGTTTATGGAGATCAAGAGGATGCCCTTGCCG
GAGTGAAGGATATGAAGACTTCTATCATTCGCTATAGCGAATATCTGAAGAAACCATGTG
TGGTAATTTGTTGTGTTAGCAATAAATCAATTGTGTATAGGTTAAACAGCATGGTGTTCT
TTTATCATGAATACCTTGAAGAACTAGGTGGTGATTACTCAGTATATCAAGATCTCTATT
GTGATGAGGTACTCTCTTCTTCATCGACAGAGGAAGAAGATGTAGGAG-TAATATA----
----TAGGAATGTTATCATGGCATCGACACAAGAGAAGTTCTCTTGGAGTGATTGTCAGA
AGATAGTTATATCAGACTATGATGTAACATTACTCTAATGTAATATCCATTATCAT-CAA
TAAAAT-AATGGAATG--TTGATTATGTATT-TATCATAAATAC--AT-AATGGTATACG
TATAGCA---------TAAAATA-CA-TTAACC-----AACATACAACACACTAT-----
-------AAAATACAACACACTATAA----CAAAT---GTACGGGTATCTGATTGGGCTA
TATTAACCCCTTAAGGGCCGAAGGCCCGTTTAAATATGTGTT-GGACGAAGTCCA-AGCA
CAAAAAAGTAAGCAGAACAACGGAATAAAATGAGCTGGC-AACGTA------GGGTC-CA
TGTCCCGAGTTAGTGCGCCACGTAAGC-GCTGGGGCTTAT
>C_Q279_WS_1989_C1
TATTACCCCCAGCGCTCAGGACGGGACATCACGTG-CAACTA-ACAGACGCACGTGAGAA
TGCAGTA---GCTTGC----AGCGAAAGATAGACGTCAACATCAATAAAGAAGAAGGAAT
ATTCTTTGCTTCGGCACGAAGCAAA--GGGTATAGATATTTGTTCGAGATGCGAAA----
---ATGGAG--------GCTATTTAAACCTG---------ATGGTTTTGTGATTTCCGAA
AT----CACTCGTCGGAAGAGAAATGGAGTTCTGGGAATCGTCTGCCATGCCTGACGATG
TCAAGAGAGAGATTAAGGAAATATATTGGGAAGATCGGAAGAAACTTCTGTTCTGTCAGA
AGTTGAAGAGCTATGTCAGAAGGATTCTTGTTTATGGAGATCAAGAGGATGCCCTTGCCG
GAGTGAAGGGTATGAAGACTTCTATCATTCGCTATAGCGAATACTTGAAGAAACCATGTG
TGGTAATTTGTTGTGTTAGCAATAAATCAATTGTGTATAGGTTAAACAGCATGGTGTTCT
TTTATCATGAATACCTTGAAGAACTAGGTGGTGATTACTCAGTATATCAAGATCTCTATT
GTGATGAGGTACTCTCTTCTTCATCGACAGAGGAAGAAGATGTAGGAG-TAATATA----
----TAGGAATGTTATCATGGCATCGACACAAGAGAAGTTCTCTTGGAGTGATTGTCAGA
AGATAGTTATATCAGACTACGATGTAACATTACTCTAATGTAATATCCATTATCAT-CAA
TAAAAT-AATGGAATG--TTGATTATGTATT-TATCATAAATAC--AT-AATGGTATACG
TATAGCA---------TAAAATA-CA-TTAACC-----AACATACAACACACTAT-----
-------AAAATACAACACACTATAA----CAAAT---GTAC-GGTATCTGATTGGGCTA
TATTAACCCCTTAAGGGCCGAAGGCCCGTTTAAATATGTGTT-GGACGAAGTCCA-AGCA
CAAAAAAGTAAGCAGAACAATGGAATAATATGAGCTGGC-AACGTA------GGGTC-CA
TGTCCCGAGTTAGTGCGCCACGTAAGC-GCTGGGGCTTAT
>C_Q281_WS_1989_C1
TATTACCCCCAGCGCTCAGGACGGGACATCACGTG-CAACTA-ACAGACGCACGTGAGAA
TGCAGTA---GCTTGC----AGCGAAAGATAGACGTCAACATCAATAAAGAAGAAGGAAT
ATTCTTTGCTTCGGCACGAAGCAAA--GGGTATAGATATTTGTTCGAGATGCGAAA----
---ATGGAG--------GCTATTTAAACCTG---------ATGGTTTTGTGATTTCCGAA
AT----CACTCGTCGGAAGAGAAATGGAGTTCTGGGAATCGTCTGCCATGCCTGACGATG
TCAAGAGAGAGATTAAGGAAATATATTGGGAAGATCGGAAGAAACTTCTGTTCTGTCAGA
AGTTGAAGAGCTATGTCAGAAGGATTCTTGTTTATGGAGATCAAGAGGATGCCCTTGCCG
GAGTGAAGGGTATGAAGACTTCTATCATTCGCTATAGCGAATACTTGAAGAAACCATGTG
TGGTAATTTGTTGTGTTAGCAATAAATCAATTGTGTATAGGTTAAACAGCATGGTGTTCT
TTTATCATGAATACCTTGAAGAACTAGGTGGTGATTACTCAGTATATCAAGATCTCTATT
GTGATGAGGTACTCTCTTCTTCATCGACAGAGGAAGAAGATGTAGGAG-TAATATA----
----TAGGAATGTTATCATGGCATCGACACAAGAGAATTTCTCTTGGAGTGATTGTCAGA
AGATAGTTATATCAGACTACGATGTAACATTACTCTAATGTAATATCCATTATCAT-CAA
TAAAAT-AATGGAATG--TTGATTATGTATT-TATCATAAATAC--AT-AATGGTATACG
TATAGCA---------TAAAATA-CA-TTAACC-----AACATACAACACACTAT-----
-------AAAATACAACACACTATAA----CAAAT---GTACGGGTATCTGATTGGGCTA
TATTAACCCCTTAAGGGCCGAAGGCCCGTTTAAATATGTGTT-GGACGAAGTCCA-AGCA
CAAAAAAGTAAGCAGAACAATGGAATAATATGAGCTGGC-AACGTA------GGGTC-CA
TGTCCCGAGTTAGTGCGCCACGTAAGC-GCTGGGGCTTAT
>C_Q524_1_IN_C2
TATTACCCCCAGCGCTCAGGACGGGACATCACGTG-CAACTA-ACAGACGCACGTGAGAA
TGCAGTA---GCTTGC----AGCGAAAGATAGACGTCAACATCAATAAAGAAGAAGGAAT
ATTCTTTGCTTCGGCACGAAGCAAA--GGGTATAGATATTTGTTCGAGATGCGAAA----
---ATGGAG--------GCTATTTAAACCTG---------ATGGTTTTGTGATTTCCGAA
AT----CACTCGTCGGAAGAGAAATGGAGTTCTGGGAATCGTCTGCTATGCCTGACGATG
TCAAGAGAGAGATTAAGGAAATATATTGGGAAGATCGGAAGAAACTTCTGTTCTGTCAGA
AGTTGAAGAGCTATGTCAGAAGGATTCTTGTTTATGGAGATCAAGAGGATGCCCTTGCCG
GAGTGAAGGATTTGAAGACTTCTATCATTCGCTATAGCGAATATCTGAAGAAACCATGTG
TGGTAATTTGTTGTGTTAGCAATAAATCAATTGTGTATAGGTTAAACAGCATGGTGTTCT
TTTATCATGAATACCTTGAAGAACTAGGTGGTGATTACTCAGTATATCAAGATCTCTATT
GTGATGAGGTTCTCTCTTCGTCATCGACAGATGAAGAAGATGTAGGAG-TAATATA----
----TAGGAATGTTATCATGGCATCGACACAAGAGAAGTTCTCTTGGAGTGATTGTCAGA
AGATAGTTATATCAGACTATGATGTAACATTACTCTAATGTAATATCCATTATCAT-CAA
TAAAAT-AATGGAATG--TTGATTATGTATT-TATCATAAATAC--AT-AATGGTATACG
TATAGCA---------TAAAATA-CA-TTACCC-----AACATACAACACACTAT-----
-------AAAATACAACACACTATAA----CAAAT---GTACGGGTATCTGATTGGGCTA
TATTAACCCCTTAAGGGCCGAAGGCCCGTTTAAATATGTGTT-GGACGAAGTCCA-AACA
CAAAAAAGTAAGCAGAACAATGGAATAATATGAGCTGGC-AACGTA------GGGTC-CA
TGTCCCGAGTTAGTGCGCCACGTAAGC-GCTGGGGCTTAT
>C_Q524_2_IN
TATTACCCCCAGCGCTCAGGACGGGACATCACGTG-CAACTA-ACAGACGCACGTGAGAT
TGCAGTA---GCTTGC----AGCGAAAGATAGACGTCAACATCAATAAAGAAGAAGGAAT
ATTCTTTGCTTCGGAACGAAGCAAA--GGGTATAGATATTTGTTCGAGATGCGAAA----
---ATGGAG--------GCTATTTAAACCTG---------ATGGTTTTGTGATTTCCGAA
AT----CACTCGTCGGAAGAGAAATGGAGTTCTGGGAATCGTCTGCTATGCCTGACGATG
TCAAGAGAGAGATTAAGGAAATATATTGGGAAGATCGGAAGAAACTTCTGTTCAGTCAGA
AGTTGAAGAGCTATGTCAGAAGGATTCTTGTTTATGGAGATCAAGAGGATGCCCTTGCCG
GAGTGAAGGATATGAAGACTTCTATTATTCGCTATAGCGAATATTTGAAGAAACCATGTG
TGGTAATTTGTTGTGTTAGCAATAAATCAATTGTGTATAGGTTAAACAGCATGGTGTTCT
TTTATCATGAATACCTTGAAGAACTAGGTGGTGATTACTCAGTATATCAAGATCTCTATT
GTGATGAGGTTCTCTCTTCGTCATCGACAGATGAAGAAGATGTAGGAG-TAATATA----
----TAGGAATGTTATCATGGCATCGACACAAGAGAAGTTCTCTTGGAGTGATTGTCAGA
AGATAGTTATATCAGACTATGATGTAACATTACTCTAATGTAATATCCATTATCAT-CAA
TAAAAT-AATGGAATG--TTGATTATGTATT-TATCATAAATAC--AT-AATGGTATACG
TATAGCA---------TAAAATA-CA-TTACCC-----AACATACAACACACTAT-----
-------AAAATACAACACACTATAA----CAAAT---GTACGGGTATCTGATTGGGCTA
TATTAACCCCTTAAGGGCCGAAGGCCCGTTTAAATATGTGCT-GGACGAAGTCCA-AGCA
CAAAAAAGTAAGCAGAACAATGGAATAATATGAGCTGGC-AACGTA------GGGTC-CA
TGTCCCGAGTTAGTGCGCCACGTAAGC-GCTGGGGCTTAT
>C_Q524_3_IN_C2
TATTACCCCCAGCGCTCAGGACGGGACATCACGTG-CAACTA-ACAGACGCACGTGAGAT
TGCAGTA---GCTTGC----AGCGAAAGATAGACGTCAACATCAATAAAGAAGAAGGAAT
ATTCTTTGCTTCGGAACGAAGCAAA--GGGTATAGATATTTGTTCGAGATGCGAAA----
---ATGGAG--------GCTATTTAAACCTG---------ATGGTTTTGTGATTTCCGAA
AT----CACTCGTCGGAAGAGAAATGGAGTTCTGGGAATCGTCTGCTATGCCTGACGATG
TCAAGAGAGAGATTAAGGAAATATATTGGGAAGATCGGAAGAAACTTCTGTTCAGTCAGA
AGTTGAAGAGCTATGTCAGAAGGATTCTTGTTTATGGAGATCAAGAGGATGCCCTTGCCG
GAGTGAAGGATTTGAAGACTTCTATTATTCGCTATAGCGAATACTTGAAGAAACCATGTG
TGGTAATTTGTTGTGTTAGCAATAAATCAATTGTGTATAGGTTAAACAGCATGGTGTTCT
TTTATCATGAATACCTTGAAGAACTAGGTGGTGATTACTCAGTATATCAAGATCTCTATT
GTGATGAGGTTCTCTCTTCGTCATCGACAGATGAAGAAGATGTAGGAG-TAATATA----
----TAGGAATGTTATCATGGCATCGACACAAGAGAAGTTCTCTTGGAGTGATTGTCAGA
AGATAGTTATATCAGACTATGATGTAACATTACTCTAATGTAATATCCATTATCAT-CAA
TAAAAT-AATGGAATG--TTGATTATGTATT-TATCATAAATAC--AT-AATGGTATACG
TATAGCA---------TAAAATA-CA-TTACCC-----AACATACAACACACTAT-----
-------AAAATACAACACACTATAA----CAAAT---GTACGGGAATCTGATTGGGCTA
TATTAACCCCTTAAGGGCCGAAGGCCCGTTTAAATATGTGCT-GGACGAAGTCCA-AGCA
CAAAAAAGTAAGCAGAACAATGGAATAATATGAGCTGGC-AACGTA------GGGTC-CA
TGTCCCGAGTTAGTGCGCCACGTAAGC-GCTGGGGCTTAT
>C_Q529_2_CN_1990
TATTACCCCCCCTGCTCGGGACGGGACATCACGTG-CTTCTA-ACAAATGCACGTGACAA
AGCAGTA---GCTTGT----AGCGAAAGATAACCATCACTTTCACAAAAGTGAAAGGAAT
ATTCGTTGCTTAGGGACTAAGCAAC--GAGGACAGATATTTGTTCGAGAAGCGACA----
---ATGGAG--------GCTATTTAAACCTG---------ATGGTTTTGTGATTTCCGAA
AT----CACTCATCGGAGCAGAAATGGAGTTCTGGGAATCGTCTGCTATGCCAGACGATG
TCAAGAGAGTGATCAAGGAAATATATTGGGAGCATCGAAATAAACTTCTGTTCTGTCAGA
AGTTGAAAGGTTGTGTAAGAAGGATTCTGGAGCATGGAAATCAAGATGATGCTCTAGACG
CAGTGAAGGATATGAAGACTTCTATCATTCGCTATAGCGAATATTTGAAGAAACCATGTG
TGGTATTGTGTTTTAGTACTAATAAATCTATTGCATATAGGTTAAACACAATGGTGTTCT
TTTATCATGAATATATTGAAGACCTAGGTGGTGACTACTCGGTATATCAAGATCTGTTTT
GTGATGAGGAACTTCCTTCGTCTTCGACAGAAGAAGAAGATGAAGAAG-TAATATA----
----CAGGAATGTTATCATGGCATCGACAGAAGAGAAGATCTCTTGGAGTGAATGTCAAA
AGATAGTTATATCAGATTATGATGTAACATTACTGTAATG-AATATCCATTATCAT-AAA
TAAAAT-AATGGAATG--ATGATTATGTATTCTAGTATATATAC--AT-AATGGTATACG
TATAGCA---------TAAAATA-CA-TAAACC-----AACATACAACACGCTAT-----
--------------GACAAACGGGGA----AAAATGAAGAATCGGGGGCTGATTGGGCTA
TCTTAA-CGATTAAGGGCCGAAGGCCCGTTTAAATATGTGGT-GGACGAAGTCCACAACA
CAAAAAAGTGATCAGAACAATGGAATATAATGAGCTGGC-AACGTA------GGGAC-CA
TGTCCCGAGTTAGTGCGCCACGTGAGCAGGGGGGGCTTAT
>C_Q529_4_CN_1990_E1
TATTACCCCCCCTGCTCGGGACGGGACATCACGTG-CTTCTA-ACAAATGCACGTGACAA
AGCAGTA---GCTTGT----AGCGAAAGATAACCATCACTTTCACAAAAGTGAAAGGAAT
ATTCGTTGCTTAGGGACTAAGCAAC--GAGGACAGATATTTGTTCGAGAAGCGACA----
---ATGGAG--------GCTATTTAAACCTG---------ATGGTTTTGTGATTCCCGAA
AT----CACTCATCGGAGCAGATATGGAGTTCTGGGAATCGTCTGCTATGCCAGACGATG
TCAAGAGAGTGATCAAGGAAATATATTGGGAGCATCGAAATAAACTTCTGTTCTGTCAGA
AGTTGAAAGGCTGTGTAAGAAGGATTCTGGAGCATGGAAATCAAGATGATGCTCTAGACG
CAGTGAAGGGTATGAAGACTTCTATCATTCGCTATAGCGAATATCTGAAGAAACCATGTG
TGGTATTGTGTTTTAGTACTAATAAATCTATTGCATATAGGTTAAACACAATGGTGTTCT
TTTATCATGAATATATTGAAGACCTAGGTGGTGACTACTCGGTATATCAAGATCTGTTTT
GTGATGAGGAACTTCCTTCGTCTTCGACAGAAGAAGAAGATGAAGAAG-TAATATA----
----CAGGAATGTTATCATGGCATCGACAGAAGAGAAGATCTCTTGGAGTGAATGTCAAA
AGATAGTTATATCAGATTATGATGTAACATTACTGTAATG-AATATCCATTATCAT-AAA
TAAAAT-AATGGAATG--ATGATTATGTATTCTAGTATAAATAC--AT-AATGGTATACG
TATAGCA---------TAAAATA-CA-TAAACC-----CACATACAACACACTAT-----
-------GACAAACAGGGAAAAATGA----AGAAT------CGGGGGT-TGATTGGGCTA
TCTTAA-CGATTAAGGGCCGAAGGCCCGTTTAAATATGTGGT-GGACGAAGTCCACAACA
CAAAAAAGTGATCAGAACAATGGAATATAATGAGCTGGC-AATGTA------GGGAC-CA
TGTCCCGAGTTAGTGCGCCACGTGAGCAGGGGGGGCTTAT
>C_Q553_LK_1995_C2
TATTACCCCCAGCGCTCAGGACGGGACATCACGTG-CAACTA-ACAGACGCACGTGAGAA
TGCAGTA---GCTTGC----AGCGAAAGATAGACGTCAACAACAATAAAGTAGAAGGAAT
ATTCTTTGCTTCGGCACGAAGCAAA--GGGTATAGATATTTGTTCGAGATGCGAAA----
---ATGGAG--------GCTATTTAAACCTG---------ATGGTTTTGTGATTTCCGAA
AT----CACTCGTCGGAAGAGAAATGGAGTTCTGGGAATCGTCTGCTATGCCTGACGATG
TCAAGAGAGAGATTAAGGAAATATATTGGGAAGATCGGAAGAAACTTCTGTTCTGCCAGA
AGTTGAAGAGCTATGTCAGAAGGATTCTTGTTTATGGAGATCAAGAGGATGCCCTTGCTG
GAGTGAAGGATTTGAAGACTTCTATCATTCGCTATAGCGAATACCTGAAGAAACCATGTG
TGGTAATTTGTTGTGTTAGCAATAAATCAATTGTGTATAGGTTAAACAGCATGGTGTTCT
TTTATCATGAATACCTTGAAGAACTAGGTGGTGATTACTCTGTATATCAAGATCTCTATT
GTGATGAGGTGCTCTCTTCTTCATCGACAGAGGAAGAAGATGTAGGAG-TAATATA----
----TAGGAATGTTATCATGGCATCGACACAAGAGAAGTTCTCTTGGAGTGATTGTCAGA
AGATAGTTATATCAGACTATGATGTAACATTACTCTAATGTAATATCCATTATCAT-CAA
TAAAAT-AATGGAATG--TTGATTATGTATT-TATCATAAATAC--AT-AATGGTATACG
TATAGCA---------TAAAATA-CA-TTAACC-----AACATACAACACACTAT-----
-------AAAATACAACACACTATAA----CAAAT---GTACGGGTATCTGATTGGGCTA
TATTAACCCCTTAAGGGCCGAAGGCCCGTTTAAATATGTGTT-GGACGAAGTCCA-AGCA
C-AAAAAGTAAGCAGAACAAGGGAATAATATGAGCTGGC-AACGTA------GGGTC-CA
TGTCCCGAGTTAGTGCGCCACGTAAGC-GCTGGGGCTTAT
>C_Q568_1_ID_1995_D5
TATTACCCCCAGCGCTCAGGACGGGACATCACGTG-CATCTA-ACAAATGCACGTGAGAA
GGCAGTA---GCTTGC----AGCGAAAGATAACCATCAACATCAAAAAAGAAGAGGGCAT
ATTCGTTGCTTCGAGTCGAAGCAAC--GGTGATAGATAAATGTTCGAGAATCGAAA----
---ATGGAG--------GCTATTTAAACCTG---------ATGGTGTTGTGATTTCCGAA
AT----CACTCGTCGGAGGAG-AATGGAGTTTTGGGAATCGTCTGCCATGCCAGACGATG
TGAAGAGAGTGATCAAGGAAATATATTGGGAAGATCGGAAGAAACTTCTGTTTTGTCAGA
AGTTGAAGTGCTGTGTCAGAAGGATTCTTGTATATGGAGATCAAGAAGATGCTCTAGCTG
CAGTGAAGGATTTGAAGACTTCTATTATTCGCTATAGCGAATATTTGAAGAAACCATGTG
TGGTAATATGTTGTTTGACTAATAAGTCTATTGTTCATAGGTTAAACACAATGGTGTTCT
TTTATCATGAATATATTGAAGAACTAGGTGGTGACTACTCGGTATATCAAGATTTATATT
GTGATGAGGAACTTCCTGCTTCCTTGACAGAGGAAGAAGATGAAGAAG-TAATATA----
----CAGGAATGTTATCATGTCATCGACAGAAGAGAAGATCTCTTGGAGTGAATGTCAGA
AGATAGTTATATCGGATTATGATGTAACATTACTGTAATGTAATATCCATTATCAT-AAA
TAAAAT-AATGGAATG--ATGATTATGTATT-TATACTAAATAC--AT-AATGGTGTACG
TATAGCA---------TAAAATA-CA-TTAACA-----TACATACAACACACTAT-----
-----------GACAAAAAGGGAAAA----AAGAA---ATATCGGGGGTTGATTGGGCTA
TCTTAA-CGATTAAGGGCCGAAGGCCCGTTTAAATATGTGTT-GGACGAAGTCCAAAACA
CAAAAAAGTCATCAGAACAGTGGAATATAATGAGCTGGC-AGTGGT------GGGTCATA
TGTCCCGAGTTAGTGCGCCACGTAAGC-GCTGGGGCTTAT
>C_Q568_3_ID_1995
TATTACCCCCAGCGCTCAGGACGGGACATCACGTG-CATCTA-ACAAATGCACGTGAGAA
GGCAGTA---GCTTGC----AGCGAAAGATAACCATCAACATCAAAAAAGAAGAGGGCAT
ATTCGTTGCTTCGAGTCGAAGCAAC--GGGGATAGATAAATGTTCGAGAATCGAAA----
---ATGGAG--------GCTATTTAAACCTG---------ATGGTTTTGTGATTTCCGAA
AT----CACTCGTCGGAGGAG-AATGGAGTTTTGGGAATCGTCTGCCATGCCAGACGATG
TGAAGAGAGTGATCAAGGAAATATATTGGGAAGATCGGAAGAAACTTCTGTTTTGTCAGA
AGTTGAAGTGCTGTGTCAGAAGGATTCTTGTATATGGAGATCAAGATGATGCTCTAGCTG
CAGTGAAGGGTATGAAGACTTCTATCATTCGCTATAGCGAATATTTGAAGAAACCATGTG
TGGTAATATGTTGTTTGACTAATAAGTCAATTGTTAATAGGTTAAACACAATGGTGTTCT
TTTATCATGAATATATTGAAGAACTAGGTGGTGACTACTCGGTATATCAAGATTTATATT
GTGATGAGGAACTTCCTGCTTCCTTGACAGAGGAAGAAGATGAAGAAG-TAATATA----
----CAGGAATGTTATCATGTCATCGACAGAAGAGAAGATCTCTTGGAGTGAATGTCAGA
AGATAGTTATATCGGATTATGATGTAACATTACTGTAATGTAATATCCATTATCAT-AAA
TAAAAT-AATGGAATG--ATGATTATGTATT-TATACTAAATAC--AT-AATGGTGTACG
TATAGCA---------TAAAATA-CA-TTAACA-----TACATACAACACACTAT-----
-----------GACAAAAAGGGAAAA----AAGAA---ATATCGGGGGTTGATTGGGCTA
TCTTAA-CGATTAAGGGCCGAAGGCCCGTTTAAATATGTGTT-GGACGAAGTCCAAAACA
CAAAAAAGTCATCAGAACAGTGGAATATAATGAGCTGGC-ATGGT-------GGGTCATA
TGTCCCGAGTTAGTGCGCCACGTAAGC-GCTGGGGCTTAT
>C_Q570_TO_1990_C1
TATTACCCCCAGCGCTCAGGACGGGACATCACGTG-CAACTA-ACAGACGCACGTGAGAA
TGCAGTA---GCTTGC----AGCGAAAGATAGACGTCAACATCAATAAAGAAGAAGGAAT
ATTCTTTGCTTCGGCACGAAGCAAA--GGGTATAGATATTTGTTCGAGATGCGAAA----
---ATGGAG--------GCTATTTAAACCTG---------ATGGTTTTGTGATTTCCGAA
AT----CACTCGTCGGAAGAGAAATGGAGTTCTGGGAATCGTCTGCCATGCCTGACGATG
TCAAGAGAGAGATTAAGGAAATATATTGGGAAGATCGGAAGAAACTCCTGTTCTGTCAGA
AGTTGAAGAGCTATGTCAGAAGGATTCTTGTTTATGGAGATCAAGAGGATGCCCTTGCCG
GAGTGAAGGGTATGAAGACTTCTATCATTCGCTATAGCGAATACTTGAAGAAACCATGTG
TGGTAATTTGTTGTGTTAGCAATAAATCAATTGTGTATAGGTTAAACAGCATGGTGTTCT
TTTATCATGAATACCTTGAAGAACTAGGTGGTGATTACTCAGTATATCAAGATCTCTATT
GTGATGAGGTACTCTCTTCTTCATCGACAGAGGAAGAAGATGTAGGAG-TAATATA----
----TAGGAATGTTATCATGGCATCGACACAAGAGAAGTTCTCTTGGAGTGATTGTCAGA
AGATAGTTATATCAGACTATGATGTAACATTACTCTAATGTAATATCCATTATCAT-CAA
TAAAAT-AATGGAATG--TTGATTATGTATT-TATCATAAATAC--AT-AATGGTATACG
TATAGCA---------TAAAATA-CA-TTAACC-----AACATACAACACACTAT-----
-------AAAATACAACACACTATAA----CAAAT---GTACGGGTATCTGATTGGGCTA
TATTAACCTCTTAAGGGCCGAAGGCCCGTTTAAATATGTGTT-GGACGAAGTCCA-AGCA
CAAAAAAGTAAGCAGAACAACGGAATAATATGAGCTGGC-AACGTA------GGGTC-CA
TGTCCCGAGTTAGTGCGCCACGTAAGC-GCTGGGGCTTAT
>C_Q623_TW_1996_D7
TATTACCCCCAGCGCCCAGGACGGGACATCACGTG-CATCTA-ACAAATGCACGTGAGAA
GGCAGTA---GCTTGC----AGCGAAAGACAACCATCAACATCAAAAAAGAA-AGGGCAT
ATTCGTTGCTTCGAGTCGAAGCAAC--GGTGATAGATAAATGTTCGAGAATCGAAA----
---ATGGAG--------GCTATTTAAACCTG---------ATGGTGTTGTGATTTCCGAA
AT----CACTCGTCGGAGGAG-AATGGAGTTTTGGGAATCGTCTGCCATGCCAGACGATG
TGAAGAGAGTGATTAAGGAAATATATTGGGAAGATCGGAAGAAACTTCTGTTTTGTCAGA
AGTTGAAGTGCTGTGTCAGAAGGATTCTTGTATATGGAGATCAAGATGATGCTCTAGCTG
CAGTGAAGGGTATGAAGACTTCTATCATTCGCTATAGCGAATATTTGAAGAAACCATGTG
TGGTAATATGTTGTTTGACTAATAAGTCTATTGTTCATAGGTTAAACACAATGGTGTTCT
TTTATCATGAATATATTGAAGAACTAGGTGGTGACTACTCGGTATATCAAGAGTTGTATT
GTGATGAGGAACTTCCTGCTTCCTTGACAGAGGAAGAAGATGAAGAAG-TAATATA----
----CAGGAATGTTATCATGTCATCGACAGAAGAGAAGATCTCTTGGAGTGAATGTCAGA
AGATAGTTATATCGGATTATGATGTAACATTACTGTAATGGAATATCCATTATCAT-AAA
TAAAAT-AATGGAATG--ATGATTATGTATT-TATACTAAATAC--AT-AATGGTGTACG
TATAGCA---------TAAAATA-CA-TTACCA-----TACATACAACACACTAT-----
-------GACA---AAAAGGGAAAAA----AAGAA---ATATCGGGGGTTGATTGGGCTA
TCTTAA-CGATTAAGGGCCGAAGGCCCGTTTAAATATGTGTT-GGACGAAGTCCAAAACA
CAAAAAAGTCATCAGAACAGTGGAATATAATGAGCTGGC-AGTGGT------GGGTCATA
TGTCCCGAGTTAGTGCGTTTGTGGGGC-GCTGGGGCTTAT
>C_Q624_TW_1996_D5
TATTACCCCCAGCGCCCAGGACGGGACATCACGTG-CATCTA-ACAAATGCACGTGAGAA
GGCAGTA---GCTTGC----AGCGAAAGACAACCATCAACATCAAAAAAGAA-AGGGCAT
ATTCGTTGCTTCGAGTCGAAGCAAC--GGTGATAGATAAATGTTCGAGAATCGAAA----
---ATGGAG--------GCTATTTAAACCTG---------ATGGTGTTGTGATTTCCGAA
AT----CACTCGTCGGAGGAG-AATGGAGTTTTGGGAATCGTCTGCCATGCCAGACGATG
TGAAGAGAGTGATTAAGGAAATATATTGGGAAGATCGGAAGAAACTTCTGTTTTGTCAGA
AGTTGAAGTGCTGTGTCAGAAGGATTCTTGTATATGGAGATCAAGATGATGCTCTAGCTG
CAGTGAAGGATATGAAGACTTCTATCATTCGCTATAGCGAATACTTGAAGAAACCATGTG
TGGTAATATGTTGTTTGACTAATAAGTCTATTGTTCATAGGTTAAACACAATGGTGTTCT
TTTATCATGAATATATTGAAGAACTAGGTGGTGACTACTCGGTATATCAAGAGTTGTATT
GTGATGAGGAACTTCCTGCTTCCTTGACAGAGGAAGAAGATGAAGAAG-TAATATA----
----CAGGAATGTTATCATGTCATCGACAGAAGAGAAGATCTCTTGGAGTGAATGTCAGA
AGATAGTTATATCGGATTATGATGTAACATTACTGTAATGGAATATCCATTATCAT-AAA
TAAAAT-AATGGAATG--ATGATTATGTATT-TATACTAAATAC--AT-AATGGTGTACG
TATAGCA---------TAAAATA-CA-TTACCA-----TACATACAACACACTAT-----
-------GACA---AAAAGGGAAAAA----AAGAA---ATATCGGGGGTTGATTGGGCTA
TCTTAA-CGATTAAGGGCCGAAGGCCCGTTTAAATATGTGTT-GGACGAAGTCCAAAACA
CAAAAAAGTCATCAGAACAGTGGAATATAATGAGCTGGC-AGTGGT------GGGTCATA
TGTCCCGAGTTAGTGCGTTTGTGGGGC-GCTGGGGCTTAT
>C_TOS14_TO_2010
TATTACCCCCAGCGCTCGGGACGGGACATCACGTG-CAACTA-ACAGACGCACGTGAGAA
TGCAGTA---GCTTGC----AGTGAAAGATAGACGTCAACATCAATAAAGAAGAAGGAAT
ATTCTTTGCTTCGGCACGAAGCAAA--GGGTATAGATATTTGTTCGAGATGCGAAA----
---ATGGAG--------GCTATTTAAACCTG---------ATGGTTTTGTGATTTCCGAA
AT----CACTCGTCGGAAGAGAAATGGAGTTCTGGGAATCGCCTGCCATGCCTGACGATG
TCAAGAGAGAGATTAAGGAAATATATTGGGAAGATCGGAAGAAACTTCTGTTCTGTCAGA
AGTTGAAGAGCTATGTCAGAAGGATTCTTGTTTATGGAGATCAAGAGGATGCCCTTGCCG
GAGTGAAGGATATGAAGACTTCTATCATTCGCTATAGCGAATACTTGAAGAAACCATGTG
TGGTAATTTGTTGTGTTAGCAATAAATCAATTGTGTATAGGTTAAACAGCATGGTGTTCT
TTTATCATGAATACCTTGAAGAACTAGGTGGTGATTACTCAGTATATCAAGATCTCTATT
GTGATGAGGTACTCTCTTCTTCATCGACAGAGGAAGAAGATGTAGGAG-TAATATA----
----TAGTAATGTTATCATGGCATCGACACAAGAGAAGTTCTCTTGGAGTGATTGTCAGA
AGATAGTTATATCAGACTACGATGTAACATTACTCTAATGTAATATCCATTATCAT-CAA
TAAAAT-AATGGAATG--TTGATTATGTATT-TATCATAAATAC--AT-AATGGTATACG
TATAGCA---------TAAAATA-CA-TTAACC-----AACATACAACACACTAT-----
-------AAAATACAACACACTATAA----CAAAA---GTACGGGTACCTGATTGGGCTA
TATTAACCCCTTAAGGGCCGAAGGCCCGTTTAAATATGTGTT-GGACGAAGTCCA-AGCA
C-AAAAAGTAAGCAGAACAACGGAATAATATGAGCTGGC-AACGTA------GGGTC-CA
TGTCCCGAGTTAGTGCGCCACGTAAGC-GCTGGGGACTAT
>C_TOS15_TO_2010
TATTACCCCCAGCGCTCGGGACGGGACATCACGTG-CAACTA-ACAGACGCACGTGAGAA
TGCAGTA---GCTTGC----AGTGAAAGATAGACGTCAACATCAATAAAGAAGAAGGAAT
ATTCTTTGCTTCGGCACGAAGCAAA--GGGTATAGATATTTGTTCGAGATGCGAAA----
---ATGGAG--------GCTATTTAAACCTG---------ATGGTTTTGTGATTTCCGAA
AT----CACTCGTCGGAAGAGAAATGGAGTTCTGGGAATCGCCTGCCATGCCTGACGATG
TCAAGAGAGAGATTAAGGAAATATATTGGGAAGATCGGAAGAAACTTCTGTTCTGTCAGA
AGTTGAAGAGCTATGTCAGAAGGATTCTTGTTTATGGAGATCAAGAGGATGCCCTTGCCG
GAGTGAAGGGTTTGAAGACTTCTATTATTCGCTATAGCGAATATTTGAAGAAACCATGTG
TGGTAATTTGTTGTGTTAGCAATAAATCAATTGTGTATAGGTTAAACAGCATGGTGTTCT
TTTATCATGAATACCTTGAAGAACTAGGTGGTGATTACTCAGTATATCAAGATCTCTATT
GTGATGAGGTACTCTCTTCTTCATCGACAGAGGAAGAAGATGTAGGAG-TAATATA----
----TAGGAATGTTATCATGGCATCGACACAAGAGAAGTTCTCTTGGAGTGATTGTCAGA
AGATAGTTATATCAGACTACGATGTAACATTACTCTAATGTAATATCCATTATCAT-CAA
TAAAAT-AATGGAATG--TTGATTATGTATT-TATCATAAATAC--AT-AATGGTATACG
TATAGCA---------TAAAATA-CA-TTAACC-----AACATACAACACACTAT-----
-------AAAATACAACACACTATAA----CAAAA---GTACGGGTATCTGATTGGGCTA
TATTAACCCCTTAAGGGCCGAAGGCCCGTTTAAATATGTGTT-GGACGAAGTCCA-AGCA
C-AAAAAGTAAGCAGAACAACGGAATAATATGAGCTGGC-AACGTA------GGGTC-CA
TGTCCCGAGTTAGTGCGCCACGTAAGC-GCTGGGGACTAT
>C_TOS16_TO_2010_C1
TATTACCCCCAGCGCTCAGGACGGGACATCACGTG-CAACTA-ACAGACGCACGTGAGAA
TGCAGTA---GCTTGC----AGCGAAAGATAGACGTCAACATCAATAAAGAAGAAGGAAT
ATTCTTTGCTTCGGCACGAAGCAAA--GGGTATAGATATTTGTTCGAGATGCGAAA----
---ATGGAG--------GCTATTTAAACCTG---------ATGGTTTTGTGATTTCCGAA
AT----CACTCGTCGGAAGAGAAATGGAGTTCTGGGAATCGTCTGCCATGCCTGACGATG
TCAAGAGAGAGATTAAGGAAATATATTGGGAAGATCGGAAGAAACTTCTGTTCTGTCAGA
AGTTGAAGAGCTATGTGAGAAGGATTCTTGTTTATGGAGATCAAGAGGATGCCCTTGCCG
GAGTGAAGGATATGAAGACTTCTATTATTCGCTATAGCGAATACTTGAAGAAACCATGTG
TGGTAATTTGTTGTGTTAGCAATAAATCAATTGTGTATAGGTTAAACAGCATGGTGTTCT
TTTATCATGAATACCTTGAAGAACTAGGTGGTGATTACTCAGTATATCAAGATCTCTATT
GTGATGAGGTACTCTCTTCTTCATCGACAGAGGAAGAAGATGTAGGAG-TAATATA----
----TAGGAATGTTATCATGGCATCGACACAAGAGAAGTTCTCTTGGAGTGATTGTCAGA
AGATAGTTATATCAGACTATGATGTAACATTACTCTAATGTAATATCCATTATCAT-CAA
TAAAAT-AATGGAATG--TTGATTATGTATT-TATCATAAATAC--AT-AATGGTATACG
TATAGCA---------TAAAATA-CA-TTAACC-----AACATACAACACACTAT-----
-------AAAATACAACACACTATAA----CAAAT---GTACGGGTATCTGATTGGGCTA
TATTAACCCCTTAAGGGCCGAAGGCCCGTTTAAATATGTGGT-GGACGAAGTCCA-AGCA
CAAAAAAGTAAGCAGAACAACGGAATAATATGAGCTGGC-AACGTA------GGGTC-CA
TGTCCCGAGTTAGTGCGCCACGTAAGC-GCTGGGGACTAT
>C_TOS2_TO_2010_C1
TATTACCCCCAGCGCTCAGGACGGGACATCACGTG-CAACTA-ACAGACGCACGTGAGAA
TGCAGTA---GCTTGC----AGCGAAAGATAGACGTCAACATCAATAAAGAAGAAGGAAT
ATTCTTTGCTTCGGCACGAAGCAAA--GGGTATAGATATTTGTTCGAGATGCGAAA----
---ATGGAG--------GCTATTTAAACCTG---------ATGGTTTTGTGATTTCCGAA
AT----CACTCGTCGGAAGAGAAATGGAGTTTTGGGAATCGTCTGCCATGCCTGACGATG
TCAAGAGAGAGATTAAGGAAATATATTGGGAAGATCGGAAGAAACTTCTGTTCTGTCAGA
AGTTGAAGAGCTATGTCAGAAGGATTCTTGTTTATGGAGATCAAGAGGATGCCCTTGCTG
GAGTGAAGGATATGAAGACTTCTATTATTCGCTATAGCGAATATTTGAAGAAACCATGTG
TGGTAATTTGTTGTGTTAGCAATAAATCAATTGTGTATAGGTTAAACAGCATGGTGTTCT
TTTATCATGAATACCTTGAAGAACTAGGTGGTGATTACTCAGTATATCAAGATCTCTATT
GTGATGAGGTACTCTCTTCTTCATCGACAGAGGAAGAAGATGTAGGAG-TAATATA----
----TAGGAATGTTATCATGGCATCGACACAAGAGAAGTTCTCTTGGAGTGATTGTCAGA
AGATAGTTATATCAGACTACGATGTAACATTACTCTAATGTAATATCCATTATCAT-CAA
TAAAAT-AATGGAATG--TTTATTATGTATT-TATCATAAATAC--AT-AATGGTATACG
TATAGCA---------TAAAATA-CA-TTAACC-----AACATACAACACACTAT-----
-------AAAATACAACACACTATAA----CAAAT---GTACGGATATCTGATTGGGCTA
TATTAACCCCTTAAGGGCCGAAGGCCCGTTTAAATATGTGTT-GGATGAAGTCCA-AGCA
CAAAAAAGTAAGCAGAACAACGGAATATTATGAGCTGGC-AACGTA------GGGTC-CA
TGTCCCGAGTTAGTGCGCCACGTAAGC-GCTGGGGACTAT
>C_TOS20_TO_2010_C1
TATTACCCCCAGCGCTCAGGACGGGACATCACGTG-CAACTA-ACAGACGCACGTGAGAA
TGCAGTA---GCTTGC----AGCGAAAGATAGACGTCAACATCAAAAAAGAAGAAGGAAT
ATTCTTTGCTTCGGCACGAAGCAAA--GGGTATAGATATTTGTTCGAGATGCGAAA----
---ATGGAG--------GCTATTTAAACCTG---------ATGGTTTTGTGATTTCCGAA
AT----CACTCGTCGGAAGAGAAATGGAGTTCTGGGAATCGTCTGCCATGCCTGACGATG
TCAAGAGAGAGATTAAGGAAATATATTGGGAAGATCGGAAGAAACTTCTGTTCTGTCAGA
AGTTGAAGAGCTATGTTAGAAGGATTCTTGTTTATGGAGATCAAGAGGATGCCCTTGCCG
GAGTGAAGGGTATGAAGACTTCTATTATTCGCTATAGCGAATCCTTGAAGAAACCATGTG
TGGTAATTTGTTGTGTTAGCAATAAATCAATTGTGTATAGGTTAAACAGCATGGTGTTCT
TTTATCATGAATACCTTGAAGAACTAGGTGGTGATTACTCAGTATATCAAGATCTCTATT
GTGATGAGGTACTCTCTTCTTCATCGACAGAGGAAGAAGATGTAGGAG-TAATATA----
----TAGGAATGTTATCATGGCATCGACACAAGAGAAGTTCTCTTGGAGTGATTGTCAGA
AGATAGTTATATCAGACTACGATGTAACATTACTCTAATGTAATATCCATTATCAT-CAA
TAAAAT-AATGGAATG--TTGATTATGTATT-TATCATAAATAC--AT-AATGGTATACG
TATAGCA---------TAAAATA-CA-TTAACC-----AACATACAACACACTAT-----
-------AAAATACAACACACTATAA----CAAAT---GTACGGGTATCTGATTGGGCTA
TATTAACCCCTTAAGGGCCGAAGGCCCGTTTAAATATGTGTT-GGACGCAGTCCA-AGCA
CAAAAAAGTAAGCAGAACAACGGAATATTATGAGCTGGC-AACGTA------GGGTC-CA
TGTCCCGAGTTAGTGCGCCACGTAAGC-GCTGGGGACTAT
>C_TOS21_TO_2010_C1
TATTACCCCCAGCGCTCAGGACGGGACATCACGTG-CAACTA-ACAGACGCACGTGAGAA
TGCAGTA---GCTTGC----AGCGAAAGATAGACGTCAACATCAAAAAAGAAGAAGGAAT
ATTCTTTGCTTCGGCACGAAGCAAA--GGGTATAGATATTTGTTCGAGATGCGAAA----
---ATGGAG--------GCTATTTAAACCTG---------ATGGTTTTGTGATTTCCGAA
AT----CACTCGTCGGAAGAGAAATGGAGTTCTGGGAATCGTCTGCCATGCCTGACGATG
TCAAGAGAGAGATTAAGGAAATATATTGGGAAGATCGGAAGAAACTTCTGTTCTGTCAGA
AGTTGAAGAGCTATGTTAGAAGGATTCTTGTTTATGGAGATCAAGAGGATGCCCTTGCCG
GAGTGAAGGATATGAAGACTTCTATCATTCGCTATAGCGAATATCTGAAGAAACCATGTG
TGGTAATTTGTTGTGTTAGCAATAAATCAATTGTGTATAGGTTAAACAGCATGGTGTTCT
TTTATCATGAATACCTTGAAGAACTAGGTGGTGATTACTCAGTATATCAAGATCTCTATT
GTGATGAGGTACTCTTTTCTTCATCGACAGAGGAAGAAGATGTAGGAG-TAATATA----
----TAGGAATGTTATCATGGCATCGACACAAGAGAAGTTCTCTTGGAGTGATTGTCAGA
AGATAGTTATATCAGACTACGATGTAACATTACTCTAATGTAATATCCATTATCAT-CAA
TAAAAT-AATGGAATG--TTGATTATGTATT-TATCATAAATAC--AT-AATGGTATACG
TATAGCA---------TAAAATA-CA-TTAACC-----AACATACAACACACTAT-----
-------AAAATACAACACACTATAA----CAAAT---GTACGGGTATCTGATTGGGCTA
TATTAACCCCTTAAGGGCCGAAGGCCCGTTTAAATATGTGTT-GGACGCAGTCCA-AGCA
CAAAAAAGTAAGCAGAACAACGGAATATTATGAGCTGGC-AACGTA------GGGTC-CA
TGTCCCGAGTTAGTGCGCCACGTAAGC-GCTGGGGACTAT
>C_TOS22_TO_2010_C1
TATTACCCCCAGCGCTCAGGACGGGACATCACGTG-CAACTA-ACAGACGCACGTGAGAA
TGCAGTA---GCTTGC----AGCGAAAGATAGACGTCAACATCAATAAAGAAGAAGGAAT
ATTCTTTGCTTCGGCACGAAGCAAA--GGGTATAGATATTTGTTCGAGATGCGAAA----
---ATGGAG--------GCTATTTAAACCTG---------ATGGTTTTGTGATTTCCGAA
AT----CACTCGTCGGAAGAGAAATGGAGTTCTGGGAATCGTCTGCCATGCCTGACGATG
TCAAGAGAGAGATTAAGGAAATATATTGGGAAGATCGGAAGAAACTTCTGTTCTGTCAGA
AGTTGAAGAGCTATGTGAGAAGGATTCTTGTTTATGGAGATCAAGAGGATGCCCTTGCCG
GAGTGAAGGGTTTGAAGACTTCTATTATTCGCTATAGCGAATACCTGAAGAAACCATGTG
TGGTAATTTGTTGTGTTAGCAATAAATCAATTGTGTATAGGTTAAACAGCATGGTGTTCT
TTTATCATGAATACCTTGAAGAACTAGGTGGTGATTACTCAGTATATCAAGATCTCTATT
GTGATGAGGTACTCTCTTCTTCATCGACAGAGGAAGAAGATGTAGGAG-TAATATA----
----TAGGAATGTTATCATGGCATCGACACAAGAGAAGTTCTCTTGGAGTGATTGTCAGA
AGATAGTTATATCAGACTATGATGTAACATTACTCTAATGTAATATCCATTATCAT-CAA
TAAAAT-AATGGAATG--TTGATTATGTATT-TATCATAAATAC--AT-AATGGTATACG
TATAGCA---------TAAAATA-CA-TTAACC-----AACATACAACACACTAT-----
-------AAAATACAACACACTATAA----CAAAT---GTACGGGTATCTGATTGGGCTA
TATTAACCCCTTAAGGGCCGAAGGCCCGTTTAAATATGTGGT-GGACGAAGTCCA-AGCA
CAAAAAAGGAAGCAGAACAACGGAATAATATGAGCTGGC-AACGTA------GGGTC-CA
TGTCCCGAGTTAGTGCGCCACGTAAGC-GCTGGGGACTAT
>C_TOS25_TO_2010_C1
TATTACCCCCAGCGCTCAGGACGGGACATCACGTG-CAACTA-ACAGACGCACGTGAGAA
TGCAGTA---GCTTGC----AGCGAAAGATAGACGTCAACATCAAAAAAGAAGAAGGAAT
ATTCTTTGCTTCGGCACGAAGCAAA--GGGTATAGATATTTGTTCGAGATGCGAAA----
---ATGGAG--------GCTATTTAAACCTG---------ATGGTTTTGTGATTTCCGAA
AT----CACTCGTCGGAAGAGAAATGGAGTTCTGGGAATCGTCTGCCATGCCTGACGATG
TCAAGAGAGAGATTAAGGAAATATATTGGGAAGATCGGAAGAAACTTCTGTTCTGTCAGA
AGTTGAAGAGCTATGTTAGAAGGATTCTTGTTTATGGAGATCAAGAGGATGCCCTTGCCG
GAGTGAAGGATTTGAAGACTTCTATCATTCGCTATAGCGAATATTTGAAGAAACCATGTG
TGGTAATTTGTTGTGTTAGCAATAAATCAATTGTGTATAGGTTAAACAGCATGGTGTTCT
TTTATCATGAATACCTTGAAGAACTAGGTGGTGATTACTCAGTATATCAAGATCTCTATT
GTGATGAGGTACTCTCTTCTTCATCGACAGAGGAAGAAGATGTAGGAG-TAATATA----
----TAGGAATGTTATCATGGCATCGACACAAGAGAAGTTCTCTTGGAGTGATTGTCAGA
AGATAGCTATATCAGACTACGATGTAACATTACTCTAATGTAATATCCATTATCAT-CAA
TAAAAT-AATGGAATG--TTGATTATGTATT-TATCATAAATAC--AT-AATGGTATACG
TATAGCA---------TAAAATA-CA-TTAACC-----AACATACAACACACTAT-----
-------AAAATACAACACACTATAA----CAAAT---GTACGGGTATCTGATTGGGCTA
TATTAACCCCTTAAGGGCCGAAGGCCCGTTTAAATATGTGTT-GGACGCAGTCCA-AGCA
CAAAAAAGTAAGCAGAACAACGGAATATTATGAGCTGGC-AACGTA------GGGTC-CA
TGTCCCGAGTTAGTGCGCCACGTAAGC-GCTGGGGACTAT
>C_TOS29_TO_2010_C1
TATTACCCCCAGCGCTCAGGACGGGACATCACGTG-CAACTA-ACAGACGCACGTGAGAA
TGCAGTA---GCTTGC----AGCGAAAGATAGACGTCAACATCAAAAAAGAAGAAGGAAT
ATTCTTTGCTTCGGCACGAAGCAAA--GGGTATAGATATTTGTTCGAGATGCGAAA----
---ATGGAG--------GCTATTTAAACCTG---------ATGGTTTTGTGATTTCCGAA
AT----CACTCGTCGGAAGAGAAATGGAGTTCTGGGAATCGTCTGCCATGCCTGACGATG
TCAAGAGAGAGATTAAGGAAATATATTGGGAAGATCGGAAGAAACTTCTGTTCTGTCAGA
AGTTGAAGAGCTATGTTAGAAGGATTCTTGTTTATGGAGATCAAGAGGATGCCCTTGCCG
GAGTGAAGGATTTGAAGACTTCTATCATTCGCTATAGCGAATATTTGAAGAAACCATGTG
TGGTAATTTGTTGTGTTAGCAATAAATCAATTGTGTATAGGTTAAACAGCATGGTGTTCT
TTTATCATGAATACCTTGAAGAACTAGGTGGTGATTACTCAGTATATCAAGATCTCTATT
GTGATGAGGTACTCTCTTCTTCATCGACAGAGGAAGAAGATGTAGGAG-TAATATA----
----TAGGAATGTTATCATGGCATCGACACAAGAGAAGTTCTCTTGGAGTGATTGTCAGA
AGATAGTTATATCAGACTACGATGTAACATTACTCTAATGTAATATCCATTATCAT-CAA
TAAAAT-AATGGAACG--TTGATTATGTATT-TATCATAAATAC--AT-AATGGTATACG
TATAGCA---------TAAAATA-CA-TTAACC-----AACATACAACACACTAT-----
-------AAAATACAACACACTATAA----CAAAT---GTACGGGTATCTGATTGGGCTA
TATTAACCCCTTAAGGGCCGAAGGCCCGTTTAAATATGTGTT-GGACGCAGTCCA-AGCA
CAAAAAAGTAAGCAGAACAACGGAATATTATGAGCTGGC-AACGTA------GGGTC-CA
TGTCCCGAGTTAGTGCGCCACGTAAGC-GCTGGGGACTAT
>C_TOS39_TO_2010_C1
TATTACCCCCAGCGCTCAGGACGGGACATCACGTG-CAACTA-ACAGACGCACGTGAGAA
TGCAGTA---GCTTGC----AGCGAAAGATAGACGTCAACATCAATAAAGAAGAAGGAAT
ATTCTTTGCTTCGGCACGAAGCAAA--GGGTATAGATATTTGTTCGAGATGCGAAA----
---ATGGAG--------GCTATTTAAACCTG---------ATGGTTTTGTGATTTCCGAA
AT----CACTCGTCGGAAGAGAAATGGAGTTCTGGGAATCGTCTGCCATGCCTGACGATG
TCAAGAGAGAGATTAAGGAAATATATTGGGAAGATCGGAAGAAACTTCTGTTCTGTCAGA
AGTTGAAGAGCTATGTCAGAAGGATTCTTGTTTATGGAGATCAAGAGGATGCCCTTGCCG
GAGTGAAGGATTTGAAGACTTCTATCATTCGCTATAGCGAATACCTGAAGAAACCATGTG
TGGTAATTTGTTGTGTTAGCAATAAATCAATTGTGTATAGGTTAAACAGCATGGTGTTCT
TTTATCATGAATACCTTGAAGAACTAGGTGGTGATTACTCAGTATATCAAGATCTCTATT
GTGATGAGGTACTCTCTTCTTCATCGACAGAGGAAGAAGATGTAGGAG-TAATATA----
----TAGGAATGTTATCATGGCATCGACACAAGAGAAGTTCTCTTGGAGTGATTGTCAGA
AGATAGTTATATCAGACTATGATGTAACATTACTCTAATGTAATATCCATTATCAT-CAA
TAAAAT-AATGGAATG--TTGATTATGTATT-TATCATAAATAC--AT-AATGGTATACG
TATAGCA---------TAAAATA-CA-TTAACC-----AACATACAACACACTAT-----
-------AAAATACAACACACTATAA----CAAAT---GTACGGGTATCTGATTGGGCTA
TATTAACCCCTTAAGGGCCGAAGGCCCGTTTAAATATGTGTT-GGACGAAGTCCA-AGCA
CAAAAAAGTAAGCAGAACAACGGAATAATATGAGCTGGC-AACGTA------GGGTC-CA
TGTCCCGAGTTAGTGCGCCACGTAAGC-GCTGGGGCTTAT
>C_TOS4_TO_2010
TATTACCCCCAGCGCTCAGGACGGGACATCACGTG-CAACTA-ACAGACGCACGTGAGAA
TGCAGTA---GCTTGC----AGCGAAAGATAGACGTCAACATCAATAAAGAAGAAGGAAT
ATTCTTTGCTTCGGCACGAAGCAAA--GGGTATAGATATTTGTTCGAGATGCGAAA----
---ATGGAG--------GCTATTTAAACCTG---------ATGGTTTTGTGATTTCCGAA
AT----CACTCGTCGGAAGAGAAATGGAGTTCTGGGAATCGTCTGCCATGCCTGACGATG
TCAAGAGAGAGATTAAGGAAATATATTGGGAAGATCGGAAGAAACTTCTGTTCTGTCAGA
AGTTGAAGAGCTATGTCAGAAGGATTCTTGTTTATGGAGATCAAGAGGATGCCCTTGCCG
GAGTGAAGGGTATGAAGACTTCTATTATTCGCTATAGCGAATACCTGAAGAAACCATGTG
TGGTAATTTGTTGTGTTAGCAATAAATCAATTGTGTATAGGTTAAACAGCATGGTGTTCT
TTTATCATGAATACCTTGAAGAACTAGGTGGTGATTACTCAGTATATCAAGATCTCTATT
GTGATGAGGTACTCTCTTCTTCATCGACAGAGGAAGAAGATGTAGGAG-TAATATA----
----TAGGAATGTTATCATGGCATCGACACAAGAGAAGTTCTCTTGGAGTGATTGTCAGA
AGATAGTTATATCAGACTATGATGTAACATTACTCTAATGTAATATCCATTATCAT-CAA
TAAAAT-AATGGAACG--TTGATTATGTATT-TATCATAAATAC--AT-AATGGTATACG
TATAGCA---------TAAAATACCA-TTAACC-----AACATACAACACACTAT-----
-------AAAATACAACACACTATAA----CAAAT---GTACGGGTATCTGATTGGGCTA
TATTAACCCCTTAAGGGCCGAAGGCCCGTTTAAATATGTGTT-GGACGAAGTCCA-AGCA
CAAAAAAGTAAGCAGAACAACGGAATAATATGAGCTGGC-AACGTA------GGGTC-CA
TGTCCCGAGTTAGTGCGCCACGTAAGC-GCTGGGGCTTAT
>C_TOS40_TO_2010
TATTACCCCCAGCGCTCAGGACGGGACATCACGTG-CAACTA-ACAGGCGCACGTGAGAA
TGCAGTA---GCTTGC----AGCGAAAGATAGACGTCAACATCAATAAAGAAGAAGGAAT
ATTCTTTGCTTCGGCACGAAGCAAA--GGGTATAGATATTTGTTCGAGATGCGAAA----
---ATGGAG--------GCTATTTAAACCTG---------ATGGTTTTGTGATTTCCGAA
AT----CACTCGTCGGAAGAGAAATGGAGTTCTGGGAATCGTCTGCCATGCCTGACGATG
TCAAGAGAGAGATTAAGGAAATATATTGGGAAGATCGGAAGAAACTTCTGTTCTGTCAGA
AGTTGAAGAGCTATGTCAGAAGGATTCTTGTTTATGGAGATCAAGAGGATGCCCTTGCCG
GAGTGAAGGATTTGAAGACTTCTATTATTCGCTATAGCGAATATTTGAAGAAACCATGTG
TGGTAATTTGTTGTGTTAGCAATAAATCAATTGTGTATAGGTTAAACAGCATGGTGTTCT
TTTATCATGAATACCTTGAAGAACTAGGTGGTGATTACTCAGTATATCAAGATCTCTATT
GTGATGAGGTACTCTCTTCTTCATCGACAGAGGAAGAAGATGTAGGAG-TAATATA----
----TAGGAATGTTATCATGGCATCGACACAAGAGAAGTTCTCTTGGAGTGATTGTCAGA
AGATAGTTATATCAGACTATGATGTAACATTACTCTAATGTAATATCCATTATCAT-CAA
TAAAAT-AATGGAATG--TTGATTATGTATT-TATCATAAATAC--AT-AATGGTATACG
TATAGCA---------TAAAATA-CA-TTAACC-----AACATACAACACACTAT-----
-------AAAATACAACACACTATAA----CAAAT---GTACGGGTATCTGATTGGGCTA
TATTAACCCCTTAAGGGCCGAAGGCCCGTTTAAATATGTGTT-GGACGAAGTCCA-AGCA
CAAAAAAGTAAGCAGAACAACGGAATAATATGAGCTGGC-AACGTA------GGGTC-CA
TGTCCCGAGTTAGTGCGCCACGTAAGC-GCTGGGGCTTAT
>C_TOS42_TO_2010_C1
TATTACCCCCAGCGCTCAGGACGGGACATCACGTG-CAACTA-ACAGACGCACGTGAGAA
TGCAGTA---GCTTGC----AGCGAAAGATAGATGTCAACATCAATAAAGAAGAAGGAAT
ATTCTTTGCTTCGGCACGAAGCAAA--GGGTATAGATATTTGTTCGAGATGCGAAA----
---ATGGAG--------GCTATTTAAACCTG---------ATGGTTTTGTGATTTCCGAA
AT----CACTCGTCGGAAGAGAAATGGAGTTCTGGGAATCGTCTGCCATGCCTGACGATG
TCAAGAGAGAGATTAAGGAAATATATTGGGAAGATCGGAAGAAACTTCTGTTCTGTCAGA
AGTTGAAGAGCTATGTCAGAAGGATTCTTGTTTATGGAGATCAAGAGGATGCCCTAGCCG
GAGTGAAGGGTATGAAGACTTCTATTATTCGCTATAGCGAATATCTGAAGAAACCATGTG
TGGTAATTTGTTGTGTTAGCAATAAATCAATTGTGTATAGGTTAAACAGCATGGTGTTCT
TTTATCATGAATACCTTGAAGAACTAGGTGGTGATTACTCAGTATATCAAGATCTCTATT
GTGATGAGGTACTCTCTTCTTCATCGACAGAGGAAGAAGATGTAGGAG-TAATATA----
----TAGGAATGTTATCATGGCATCGACACAAGAGAAGTTCTCTTGGAGTGATTGTCAGA
AGATAGTTATATCAGACTATGATGTAACATTACTCTAATGTAATATCCATTATCAT-CAA
TAAAAT-AATGGAATG--TTGATTATGTATT-TATCATAAATAC--AT-AATGGTATACG
TATAGCA---------TAAAATA-CA-TTAACC-----AACATACAACACACTAT-----
-------AAAATACAACACACTATAA----CAAAT---GTACGGGTATCTGATT-GTCTA
TATTAACCGCTTAAGGGCCGAAGGCCCGTTTAAATATGTGTT-GGACGAAGTCCA-AGCA
CAAAAAAGTAAGCAGAACAACGGAATAATATGAGCTGGC-AACGTA------GGGTC-CA
TGTCCCGAGTTAGTGCGCCACGTAAGC-GCTGGGGCTTAT
>C_TOS43_TO_2010
TATTACCCCCAGCGCTCAGGACGGGACATCACGTG-CAACTA-ACAGACGCACGTGAGAA
TGCAGTA---GCTTGC----AGCGAAAGATAGATGTCAACATCAATAAAGAAGAAGGAAT
ATTCTTTGCTTCGGCACGAAGCAAA--GGGTATAGATATTTGTTCGAGATGCGAAA----
---ATGGAG--------GCTATTTAAACCTG---------ATGGTTTTGTGATTTCCGAA
AT----CACTCGTCGAAAGAGAAATGGAGTTCTGGGAATCGTCTGCCATGCCTGACGATG
TCAAGAGAGAGATTAAGGAAATATATTGGGAAGATCGGAAGAAACTTCTGTTCTGTCAGA
AGTTGAAGAGCTATGTCAGAAGGATTCTTGTTTATGGAGATCAAGAGGATGCCCTAGCCG
GAGTGAAGGATATGAAGACTTCTATCATTCGCTATAGCGAATACCTGAAGAAACCATGTG
TGGTAATTTGTTGTGTTAGCAATAAATCAATTGTGTATAGGTTAAACAGCATGGTGTTCT
TTTATCATGAATACCTTGAAGAACTAGGTGGTGATTACTCAGTATATCAAGATCTCTATT
GTGATGAGGTACTCTCTTCTTCATCGACAGAGGAAGAAGATGTAGGAG-TAATATA----
----TAGGAATGTTATCATGGCATCGACACAAGAGAAGTTCTCTTGGAGTGATTGTCAGA
AGATAGTTATATCAGACTATGATGTAACATTACTCTAATGTAATATCCATTATCAT-CAA
TAAAAT-AATGGAATG--TTGATTATGTATT-TATCATAAATAC--AT-AATGGTATACG
TATAGCA---------TAAAATA-CA-TTAACC-----AACATACAACACACTAT-----
-------AAAATACAACACACTATAA----CAAAT---GTACGGGTATCTGATT-GTCTA
TATTAACCGCTTAAGGGCCGAAGGCCCGTTTAAATATGTGTT-GGACGAAGTCCA-AGCA
CAAAAAAGTAAGCAGAACAACGGAATAATATGAGCTGGC-AACGTA------GGGTC-CA
TGTCCCGAGTTAGTGCGCCACGTAAGC-GCTGGGGCTTAT
>C_TOS48_TO_2010_C1
TATTACCCCCAGCGCTCAGGACGGGACATCACGTG-CAACTA-ACAGACGCACGTGAGAA
TGCAGTA---GCTTGC----AGCGAAAGATAGACGTCAACATCAATAAAGAAGAAGGAAT
ATTCTTTGCTTCGGCACGAAGCAAA--GGGTATAGATATTTGTTCGAGATGCGAAA----
---ATGGAG--------GCTATTTAAACCTG---------ATGGTTTTGTGATTTCCGAA
AT----CACTCGTCGGAAGAGAAATGGAGTTCTGGGAATCGTCTGCCATGCCTGACGATG
TCAAGAGAGAGATTAAGGAAATATATTGGGAAGATCGGAAGAAACTTCTGCTCTGTCAGA
AGTTGAAGAGCTATGTCAGAAGGATTCTTGTTTATGGAGATCAAGAGGATGCCCTTGCCG
GAGTGAAGGGTATGAAGACTTCTATCATTCGCTATAGCGAATACTTGAAGAAACCATGTG
TGGTAATTTGTTGTGTTAGCAATAAATCAATTGTGTATAGGTTAAACAGCATGGTGTTCT
TTTATCATGAATACCTTGAAGAACTAGGTGGTGATTACTCAGTATATCAAGATCTCTATT
GTGATGAGGTACTCTCCTCTTCATCGACAGAGGAAGAAGATGTAGGAG-TAATATA----
----TAGGAATGTTATCATGGCATCGACACAAGAGAAGTTCTCTTGGAGTGATTGTCAGA
AGATAGTTATATCAGACTATGATGTAACATTACTCTAATGTAATATCCATTATCAT-CAA
TAAAAT-AATGGAATG--TTGATTATGTATT-TATCATAAATAC--AT-AATGGTATACG
TATAGCA---------TAAAATA-CA-TTAACC-----AACATACAACACACTAT-----
-------AAAATACAACACACTATAA----CAAAT---GTACGGGTATCTGATTGGGCTA
TATTAACCCCTTAAGGGCCGAAGGCCCGTTTAAATATGTGTT-GGACGAAGTCCA-AGCA
CAAAAAAGTAAGCAGAACAACGGAATAATATGAGCTGGC-AACGTA------GGGTC-CA
TGTCCCGAGTTAGTGCGCCACGTAAGC-GCTGGGGCTTAT
>C_TOS49_TO_2010
TATTACCCCCAGCGCTCAGGACGGGACATCACGTG-CAACTA-ACAGACGCACGTGAGAA
TGCAGTA---GCTTGC----AGCGAAAGATAGACGTCAACATCAATAAAGAAGAAGGAAT
ATTCTTTGCTTCGGCACGAAGCAAA--GGGTATAGATATTTGTTCGAGATGCGAAA----
---ATGGAG--------GCTATTTAAACCTG---------ATGGTTTTGTGATTTCCGAA
AT----CACTCGTCGGAAGAGAAATGGAGTTCTGGGAATCGTCTGCCATGCCTGACGATG
TCAAGAGAGAGATTAAGGAAATATATTGGGAAGATCGGAAGAAACTTCTGTTCTGTCAGA
AGTTGAAGAGCTATGTCAGAAGGATTCTTGTTTATGGAGATCAAGAGGATGCCCTTGCCG
GAGTGAAGGATATGAAGACTTCTATTATTCGCTATAGCGAATATCTGAAGAAACCATGTG
TGGTAATTTGTTGTGTTAGCAATAAATCAATTGTGTGTAGGTTAAACAGCATGGTGTTCT
TTTATCATGAATACCTTGAAGAACTAGGTGGTGATTACTCAGTATATCAAGATCTCTATT
GTGATGAGGTACTCTCTTCTTCATCGACAGAGGAAGAAGATGTAGGAG-TAATATA----
----TAGGAATGTTATCATGGCATCGACACAAGAGAAGTTCTCTTGGAGTGATTGTCAGA
AGATAGTTATATCAGACTATGATGTAACATTACTCTAATGTAATATCCATTATCAT-CAA
TAAAAT-AATGGAATG--TTGATTATGTATT-TATCATAAATAC--AT-AATGGTATACG
TATAGCA---------TAAAATA-CA-TTAACC-----AACATACAACACACTAT-----
-------AAAATACAACACACTATAA----CAAAT---GTACGGGTATCTGATTGGGCTA
TATTAACCCCTTAAGGGCCGAAGGCCCGTTTAAATATGTGTT-GGACGAAGTCCA-AGCA
CAAAAAAGTAAGCAGAACAACGGAATAATATGAGCTGGC-AACGTA------GGGTC-CA
TGTCCCGAGTTAGTGCGCCACGTAAGC-GTTGGGGCTTAT
>C_TOS55_TO_2010
TATTACCCCCAGCGCTCAGGACGGGACATCACGTG-CTACTA-ACAGACGCACGTGAGAA
TGCAGTA---GCTTGC----AGCGAAAGATAGACGTCAACATCAATAAAGAAGAAGGAAT
ATTCTTTGCTTCGGCACGAAGCAAA--GGGTATAGATATTTGTTCGAGATGCGAAA----
---ATGGAG--------GCTATTTAAACCTG---------ATGGTTTTGTGATTTCCGAA
AT----CACTCGTCGGAAGAGAAATGGAGTTCTGGGAATCGTCTGCCATGCCTGACGACG
TCAAGAGAGAGATTAAGGAAATATATTGGGAAGATCGGAAGAAACTTCTGTTCTGTCAGA
AGTTGAAGAGCCATGTCAGAAGGATTCTTGTTTATGGAGATCAAGAGGATGCCCTTGCTG
GAGTGAAGGGTTTGAAGACTTCTATCATTCGCTATAGCGAATATCTGAAGAAACCATGTG
TGGTAATTTGTTGTGTTAGCAATAAATCAATTGTGTATAGGTTAAACAGCATGGTGTCCT
TTTATCATGAATACCTTGAAGAACTAGGTGGTGATTACTCAGTATATCAAGATCTCTATT
GTGATGAGGTACTCTCTTCTTCATCGACAGAGGAAGAAGATGTAGGAG-TAATATA----
----TAGGAATGTTATCATGGCATCGACACAAGAGAAGTTCTCTTGGAGTGATTGTCAGA
AGATAGTTATATCAGACTATGATGTAACATTGCTATAATGTAATATCCATTATCAT-CAA
TAAAAT-AATGGAATG--TTGATTATGTATT-TATCATAAATAC--AT-AATGGTATACG
TATAGCA---------TAAAATA-CA-TTAACC-----AACATACAACACACTAT-----
-------AAAATACAACACACTATAA----CAAAT---GTACGGGTATCTGATT-GGTTA
TATTAACCCCTTAAGGGCCGAAGGCCCGTTTAAATATGTGTT-GGACGAAGTCCA-AGCA
ACAAAAAGTAAGCAGAACAATGGAATAATATGAGCTGGC-AACGTA------GGGTC-CA
TGTCCCGAGTTAGTGCGCCACGTAAGC-GCTGGGGCTTAT
>C_TOS56_TO_2010_C1
TATTACCCCCAGCGCTCAGGACGGGACATCACGTG-CAACTA-ACAGACGCACGTGAGAA
TGCAATA---GCTTGC----AGCGAAAGATAGACGTCAACATCAATAAAGAAGAAGGAAT
ATTCTTTGCTTCGGCACGAAGCAAA--GGGTATAGATATTTGTTCGAGATGCGAAA----
---ATGGAG--------GCTATTTAAACCTG---------ATGGTTTTGTGATTTCCGAA
AT----CACTCGTCGGAAGAGAAATGGAGTTCTGGGAATCGTCTGCCATGCCTGACGATG
TCAAGAGAGAGATTAAGGAAATATATTGGGAAGATCGGAAGAAACTTCTGTTCTGTCAGA
AGTTGAAGAGCTATGTCAGAAGGATTCTTGTTTATGGAGATCAAGAGGATGCCCTTGCCG
GAGTGAAGGGTATGAAGACTTCTATCATTCGCTATAGCGAATACCTGAAGAAACCATGTG
TGGTAATTTGTTGTGTTAGCAATAAATCAACTGTGTATAGGTTAAACAGCATGGTGTTCT
TTTATCATGAATACCTTGAAGAACTAGGTGGTGATTACTCAGTATATCAAGATCTCTATT
GTGATGAGGTACTCTCTTCTTCATCGACAGAGGAAGAAGATGTAGGAG-TAATATA----
----TAGGAATGTTATCATGGCATCGACACAAGAGAAGTTCTCTTGGAGTGATTGTCAGA
AGATAGTTATATCAGACTATGATGTAACATTACTCTAATGTAATATCCATTATCAT-CAA
TAAAAT-AATGGAATG--TTGATTATGTATT-TATCATAAATAC--AT-AATGGTATACG
TATAGCA---------TAAAATA-CA-TTAACC-----AACATACAACACACTAT-----
-------AAAATACAACACACTATAA----CAAAT---GTACGGGTATCTGATTGGGCTA
TATTAACCCCTTAAGGGCCGAAGGCCCGTTTAAATATGTGTT-GGACGAAGTCCA-AGCA
CAAAAAAGTAAGCAGAACAACGGAATAATATGAGCTGGC-AACGTA------GGGTC-CA
TGTCCCGAGTTAGTGCGCCACGTAAGC-GCTGGGGACTAT
>C_TOS57_TO_2010
TATTACCCCCAGCGCTCAGGACGGGACATCACGTG-CAACTA-ACAGACGCACGTGAGAA
TGCAGTA---GCTTGC----AGCGAAAGATAGACGTCAACATCAATAAAGAAGAAGGTAT
ATTCTTTGCTTCGGCACGAAGCAAA--GGGTATAGATATTTGTTCGAGATGCGAAA----
---ATGGAG--------GCTATTTAAACCTG---------ATGGTTTTGTGATTTCCGAA
AT----CACTCGTCGGAAGAGAAATGGAGTTCTGGGAATCGTCTGCCATGCCTGACGATG
TCAAGAGAGAGATTAAGGAAATATATTGGGAAGATCGGAAGAAACTTCTGTTCTGTCAGA
AGTTGAAGAGCTATGTCAGAAGGATTCTTGTTTATGGAGATCAAGAGGATGCCCTTGCGG
GAGTGAAGGATATGAAGACTTCTATCATTCGCTATAGCGAATATTTGAAGAAACCATGTG
TGGTAATTTGTTGTGTTAGCAATAAATCAATTGTGTATAGGTTAAACAGCATGGTGTTCT
TTTATCATGAATACCTTGAAGAACTAGGTGGTGATTACTCAGTATATCAAGATCTCTATT
GTGATGAGGTACTCTCTTCTTCATCGACAGAGGAAGAAGATGTAGGAG-TAATATA----
----TAGGAATGTTATCATGGAATCGACACAAGAGAAGTTCTCTTGGAGTGATTGTCAGA
AGATAGTTATATCAGACTATGATGTAACATTACTCTAATGTAATATCCATTATCCT-CAA
TAAAAT-AATGGAATG--TTGATTATGTATT-TATCATAAATAC--AT-AATGGTATACG
TATAGCA---------TAAAATA-CA-TTAACC-----AACATACAACACACTAT-----
-------AAAATACAACACACTATAA----CAAAT---GTACGGG-ATCTGATTGGGCTA
TATTAACCCCTTAAGGGCCGAAGGCCCGTTTAAATATGTGTT-GGACGAAGTCCA-AGCA
CAAAAAGGTAAGCAGAACAACGGAATAATATGAGCTGGC-AACGTA------GGGTC-CA
TGTCCCGAGTTAGTGCGCCACGTAAGC-GCTGGGGCTTAT
>C_TOS58_TO_2010
TATTACCCCCAGCGCTCAGGACGGGACATCACGTG-CAGCTA-ACAGACGCACGTGAGAA
TGCAGTA---GCTTGC----AGCGAAAGATAGACGTCAACATCAATAAAGAAGAAGGAAT
ATTCTTTGCTTCGGCACGAAGCAAA--GGGTATAGATATTTGTTCGAGATGCGAAA----
---ATGGAG--------GCTATTTAAACCTG---------ATGGTTTTGTGATTTCCGAA
AT----CACTCGTCGGAAGAGAAATGGAGTTCTGGGAATCGTCTGCCATGCCTGACGATG
TCAAGAGAGAGATTAAGGAAATATATCGGGAAGATCGGAAGAAACTTCTGTTCTGTCAGA
AGTTGAAGAGCTATGTCAGAAGGATTCTTGTTTATGGAGATCAAGAGGATGCCCTTGCCG
GAGTGAAGGGTTTGAAGACTTCTATTATTCGCTATAGCGAATACCTGAAGAAACCATGTG
TGGTAATTTGTTGTGTTAGCAATAAATCAATTGTGTATAGGTTAAACAGCATGGTGTTCT
TTTATCATGAATACCTTGAAGAACTAGGTGGTGATTACTCAGTATATCAAGATCTCTATT
GTGATGAGGTACTCTCTTCTTCATCGACAGAGGAAGAAGATGTAGGAG-TAATATA----
----TAGGAATGTTATCATGGCATCGACACAAGAGAAGTTCTCTTGGAGTGATTGTCAGA
AGATAGTTATATCAGACTATGATGTAACATTACTCTAATGTAATATCCATTATCAT-CAA
TAAAAT-AATGGAATG--TTGATTATGTATT-TATCATAAATAC--AT-AATGGTATACG
TATAGCA---------TAAAATA-CA-TTAACC-----AACATACAACACATTAT-----
-------AAAATACAACACACTATAA----CAAAT---GTACGGGTATCTGATT-GTTTA
TATTAACCCCTTAAGGGCCGAAGGCCCGTTTAAATATGTGTT-GGACGAAGTCCA-AGCA
CAAAAAAGTAAGCAGAACAACGGAATAATATGAGCTGGC-AACGTA------GGGTC-CA
TGTCCCGAGTTAGTGCGCCACGTAAGC-GCTGGGGACTAT
>C_TOS59_TO_2010
TATTACCCCCAGCGCTCAGGACGGGACATCACGTG-CAACTA-ACAGACGCACGTGAGAA
TGCAGTA---GCTTGC----AGCGAAAGATAGACGTCAACATCAATAAAGAAGAAGGAAT
ATTCTTTGCTTCGGAACGAAGCAAA--GGGTATAGATATTTGTTCGAGATGCGAAA----
---ATGGAG--------GCTATTTAAACCTG---------ATGGTTTTGTGATTTCCGAA
AT----CACTCGTCGGAAGAGAAATGGAGTTCTGGGAATCGTCTGCCATGCCTGACGATG
TCAAGAGAGAGACTAAGGAAATATATTGGGAAGATCGGAAGAAACTTCTGTTCTGTCAGA
AGTTGGAGAGCTATGTCAGAAGGATTCTTGTTTATGGAGATCAAGAGGATGCCGTTGCCG
GAGTGAAGGGTATGAAGACTTCTATCATTCGCTATAGCGAATACCTGAAGAAACCATGTG
TGGTAATTTGTTGTGTTAGCAATAAATCAATTGTGTATAGGTTAAACAGCATGGTGTTCT
TTTATCATGAATACCTTGAAGAACTAGGTGGTGATTACTCAGTATATCAAGATCTCTATT
GTGATGAGGTACTCTCTTCCTCATCGACAGAGGAAGAAGATGTAGGAG-CAATATA----
----TAGGAATGTTATCATGGCATCGACACAAGAGAAGTTCTCTTGGAGTGATTGTCAGA
AGATAGTTATATCAGACTATGATGTAACATTACTCTAATGTAATATCCATTATCAT-CAA
TAAAAT-AATGGAATG--TTGATTATGTATT-TATCATAAATAC--AT-AATGGTATACG
TATAGCA---------TAAAATA-CA-TTAACC-----AACATATAACACACTAT-----
-------AAAATACAACACACTATAA----CAAAT---GTACGGGTATCTGATT-GGTTA
TATTAACCCCTTAAGGGCCGAAGGCCCGTTTAAATATGTGTT-GGACGAAGTCCA-ATCA
CAAAAAAGTAAGCAGAACATCGGAATAAAATGAGCTGGC-AACGTA------GGGTC-CA
TGTCCCGAGTTAGTGCGCCACGTAAGC-GCTGGGGCTTAT
>C_TOS60_TO_2010_C1
TATTACCCCCAGCGCTCAGGACGGGACATCACGTG-CATCTA-ACAGACGCACGTGAGAA
TGCAGTA---GCTTGC----AGCGAAAGATAGACGTCAACATCAATAAAGAAGAAGGAAT
ATTCTTTGCTTCGGCACGAAGCAAA--GGGTATAGATATTTGTTCGAGGTGCGAAA----
---ATGGAG--------GCTATTTAAACCTG---------ATGGTTTTGTGATTTCCGAA
AT----CACTCGTCGGAAGAGAAATGGAGTTCTGGGAATCGTCTGCCATGCCTGACGATG
TCAAGAGAGAGATTAAGGAAATATATTGGGAAGATCGGAAGAAACTTCTGTTCTGTCAGA
AGTTGAAGAGCTATGTCAGAAGGATTCTTGTTTATGGAGATCAAGAGGATGCCCTTGCTG
GAGTGAAGGGTATGAAGACTTCTATCATTCGCTATAGCGAATATCTGAAGAAACCATGTG
TGGTAATTTGTTGTGTTAGCAATAAATCAATTGTGTATAGGTTAAACAGCATGGTGTTCT
TTTATCATGAATACCTTGAAGAACTAGGTGGTGATTACTCAGTATATCAAGATCTCTATT
GTGATGAGGTACTCTCTTCTTCATCGACAGAGGAAGAAGATGTAGGAG-TAATATA----
----TAGGAATGTTATCATGGCATCGACACAAGAGAAGTTCTCTTGGAGTGATTGTCAGA
AGATAGTTATATCAGACTATGATGTAACATTACTCTAATGTAATATCCATTATCAT-CAA
TAAAAT-AATGGAATG--TTGATTATGTATT-TATCATAAATAC--AT-AATGGTATACG
TATAGCA---------TAAAATA-CA-TTAACC-----AACATACAACACACTAT-----
-------AAAATACAACACACTATAA----CAAAT---GTACGGGTATCTGATTGGATTA
TATTAACCCCTTAAGGGCCGAAGGCCCGTTTAAATATGTGTT-GGACGAAGTCCA-AGCA
CAAAAAAGTAAGCAGAACAATGGAATAATATGAGCTGGC-AACGTA------GGGTC-CA
TGTCCCGAGTTAGTGCGCCACGTGAGC-GCTGGGGCTTAT
>C_TOS61_TO_2010
TATTACCCCCAGCGCTCAGGACGGGACATCACGTG-CAACTA-ACAGACGCACGTGAGAA
TGCAATA---GCTTGC----AGCGAAAGATAGACGTCAACATCAATAAAGATGAAGGAAT
ATTCTTTGCTTCGGTACGAAGCAAA--GGGTATAGATATTTGTTCGAGATGCGAAA----
---ATGGAG--------GCTATTTAAACCTG---------ATGGTTTTGTGATTTCCGAA
AT----CACTCGTCGGAAGAGAAATGGAGTTCTGGGAATCGTCTGCCATGCCTGACGATG
TCAAGAGAGAGATTAAGGAAATATATTGGGAAGATCGGAAGAAACTTCTGTTCTGTCAGA
AGTTGAAGAGCTATGTCAGAAGGATTCTTGTTTATGGAGATCAAGAGGATGCCCTTGCCG
GAGTGAAGGATATGAAGACTTCTATCATTCGCTATAGCGAATACCTGAAGAAACCATGTG
TGGTAATTTGTTGTGTTAGCAATAAATCAACTGTGTATAGGTTAAACAGCATGGTGTTCT
TTTATCATGAATACCTTGAAGAACTAGGTGGTGATTACTCAGTATATCAAGATCTCTATT
GTGATGAGGTACTCTCTTCTTCATCGACAGAGGAAGAAGATGTAGGAG-TAATATA----
----TAGGAATGTTATCATGGCATCGACACAAGAGAAGTTCTCTTGGAGTGATTGTCAGA
AGATAGTTATATCAGACTATGATGTAACATTACTCTAATGTAATATCCATTATCAT-CAA
TAAAAT-AATGGAATG--TTGATTATGTATT-TATCATAAATAC--AT-AATGGTATACG
TATAGCA---------TAAAATA-CA-TTAACC-----AACATACAACACACTAT-----
-------AAAATACAACACACTATAA----CAAAT---GTACGGGTATCTGATTGGGCTA
TATTAACCCCTTAAGGGCCGAAGGCCCGTTTAAATATGTGTT-GGACGAAGTCCA-AGCA
CAAAAAAGTAAGCAGAACAACGGAATAATATGAGCTGGC-AACGTA------GGGTC-CA
TGTCCCGAGTTAGTGCGCCACGTAAGC-GCTGGGGACTAT
>C_TOS62_TO_2010
TATTACCCCCAGCGCTCAGGACGGGACATCACGTG-CAACTA-ACAGACGCACGTGAGAA
TGCAATA---GCTTGC----AGCGAAAGATAGACGTCAACATCAATAAAGAAGAAGGAAT
ATTCTTTGCTTCGGCACGAAGCAAA--GGGTATAGATATTTGTTCGAGATGCGAAA----
---ATGGAG--------GCTATTTAAACCTG---------ATGGTTTTGTGATTTCCGAA
AT----CACTCGTCGGAAGAGAAATGGAGTTCTGGGAATCGTCTGCCATGCCTGACGATG
TCAAGAGAGAGATTAAGGAAATATATTGGGAAGATCGGAAGAAACTTCTGTTCTGTCAGA
AGTTGAAGAGCTATGTCAGAAGGATTCTTGTTTATGGAGATCAAGAGGATGCCCTTGCCG
GAGTGAAGGATATGAAGACTTCTATCATTCGCTATAGCGAATATTTGAAGAAACCATGTG
TGGTAATTTGTTGTGTTAGCAATAAATCAACTGTGTATAGGTTAAACAGCATGGTGTTCT
TTTATCATGAATACCTTGAAGAACTAGGTGGTGATTACTCAGTATATCAAGATCTCTATT
GTGATGAGGTACTCTCTTCTTCATCGACAGAGGAAGAAGATGTAGGAG-TAATATA----
----TAGGAATGTTATCATGGCATCGACACAAGAGAAGTTCTCTTGGAGTGATTGTCAGA
AGATAGTTATATCAGACTATGATGTAACATTACTCTAATGTAATATCCATTATCAT-CAA
TAAAAT-AATGGAATG--TTGATTATGTATT-TATCATAAATAC--AT-AATGGTATACG
TATAGCA---------TAAAATA-CA-TTAACC-----AACATACAACACACTAT-----
-------AAAATACAACACACTATAA----CAAAT---GTACGGGTATCTGATTGGGCTA
TATTAACCCCTTAAGGGCCGAAGGCCCGTTTAAATATGTGTT-GGACGAAGTCCA-AGCA
CAAAAAAGTAAGCAGAACAACGGAATAATATGAGCTGGC-AACGTA------GGGTC-CA
TGTCCCGAGTTAGTGCGCCACGTAAGC-GCTGGGGACTAT
>C_TOS63A_TO_2010_C1
TATTACCCCCAGCGCTCAGGACGGGACATCACGTG-CAACTA-ACAGACGCACGTGAGAA
TGCAGTA---GCTTGC----AGCGAAAGATAGACGGCAACATCAATAAAGAAGAAGGAAT
ATTCTTTGCTTCGGCACGAAGCAAA--GGGTATAGATATTTGTTCGAGATGCGAAA----
---ATGGAG--------GCTATTTAAACCTG---------ATGGTTTTGTGAATTCCGAA
AT----CACTCGTCGGAAGAGAAATGGAGTTCTGGGAATCGTCTGCTATGCCTGACGATG
TCAAGAGAGAGATTAAGGAAATATATTGGGAAGATCGGAAGAAACTTCTGTTCTGTCAGA
AGTTGAAGAGCTATGTCAGAAGGATTCTTGTTTATGGAGATCAAGAGGATGCCCTTGCCG
GAGTGAAGGGTATGAAGACTTCTATCATTCGCTATAGCGAATACCTGAAGAAACCATGTG
TGGTAATTTGTTGTGTTAGCAATAAATCAATGGTGTATAGGTTAAACAGCATGGTGTTCT
TTTATCATGAATACCTTGAAGAACTAGGTGGTGATTACTCAGTATATCAAGATCTCTATT
GTGATGAGGTACTCTCTTCTTCATCGACAGAGGAAGAAGATGTAGGAG-AAATATA----
----TAGGAATGTTATCATGGAATCGACACAAGAGAAGTTCTCTTGGAGTGATTGTCAGA
AGATAGTTATATCAGACTATGATGTAACATTACTCTAATGTAATATCCATTATCAT-CAA
TAAAAT-AATGGAATG--TTGATTATGTATT-TATCATAAATAC--AT-AATGGTATACG
TATAGCA---------TAAAATA-CA-TTAAAC-----AACATACAACACACTAT-----
-------AAAATACAACACACTATAA----CAAAT---GAACGGGTAA--GATTGGGCTA
TATTAACCCCTTAAGGGCCGAAGGCCCGTTTAAATATGTGCT-GGACGAAGTCCA-AGCA
CAAAAATGTAAGCAGAACAACGGAATAATATGAGCTGGC-AACGTA------GGGTC-CA
TGTCCCGAGTTAGTGCGCCACGTAAGC-GCTGGGGCTTAT
>C_TOS63B_TO_2010
TATTACCCCCAGCGCTCGGGACGGGACATCACGTG-CAGCTA-TCAGACGCACGTGAGAA
TGCAGTA---GCTTGC----AGCGAAAGATAGACATCAACATCAATAAAGAAGAAGGAAT
ATTCTTTGCTTCGGCACGAAGCAAA--GGGTATAGATATTTGTTCGAGATGCGAAA----
---ATGGAG--------GATATTTAAACCTG---------ATGGTTTTGTGATTTCCGAA
AT----CACTCGTCGGAAGAGAAATGGAGTTCTGGGAATCGTCTGCCATGCCTGACGATG
TCAAGAGAGAGATTAAGGAAATATATTGGGAAGATCGGAAGAAGCTTCTGTTCTGTCAGA
AGTTGAAGAGCTATGTCAGAAGGATTCTTGTTTATGGAGATCAAGAGGATGCCCTTGCCG
GAGTGAAGGGTTTGAAGACTTCTATTATTCGCTATAGCGAATATCTGAAGAAACCATGTG
TGGTAATTTGTTGTGTTAGCAATAAATCAATTGTGTATAGGTTAAACAGCATGGTGTTCT
TTTATCATGAATACCTTGAAGAACTAGGTGGTGATTACTCAGTATATCAAGATCTCTATT
GTGATGAGGTACTCTCTTCTTCATCGACAGAGGAAGAAGATGTAGGAG-TAATATA----
----TAGGAATGTTATCATGGCATCGACACAAGAGAAGTTCTCTTGGAGTGATTGTCAGA
AGATAGTTATATCTGACTATGATGTAACATTACTCTAATGTAATATCCATTATCAT-CAA
TAAAAT-AATGGAATG--TTGATTATGTATT-TATCATAAATAC--AT-AATGGTATACG
TATAGCA---------TAAAATA-CA-TTAACC-----AACATACAACACACTAT-----
-------AAAATACAACACACTATAA----CAAAT---GTACGGGTATTTGATT--GCTA
TATTAACCGCTTAAGGGCCGAAGGCCCGTTTAAATATGTGTT-GGACGAAGTCCA-AGCA
CAAAAAAGTAACCAGAACAATGGAATAATATGAGCTGGC-AACGTA------GGGTC-CA
TGTCCCGAGTTAGTGCGCCACGTAAGC-GCTGGGGCTTAT
>C_TOS64_TO_2010
TATTACCCCCAGCGCTCAGGACGGGACATCACGTG-CAACTA-ACAGACGCACGTGAGAA
TGCAGTA---GCTTGC----AGCGAAAGATAGACGTCAACATCAATAAAGAAGAAGGAAT
ATTCTTTGCTTCGGCACGAAGCAAA--GGGTATAGATATTTGTTCGAGATGCGAAA----
---ATGGAG--------GCTATTTAAACCTG---------ATGGTTTTGTGATTTCCGAA
AT----CACTCGTCGGAAGAGAAATGGAGTTCTGGGAATCGTCTGCCATGCCTGACGATG
TCAAGAGAGAGATTAAGGAAATATATTGGGAAGATCGGAAGAAACTTCTGTTTTGTCAGA
AGTTGAAGAGCTATGTCAGAAGGATTCTTGTTTATGGAGATCAAGAGGATGCCCTTGCTG
GAGTGAAGGATTTGAAGACTTCTATTATTCGCTATAGCGAATATCTGAAGAAACCATGTG
TGGTAATTTGTTGTGTTAGCAATAAATCAATTGTGTATAGGTTAAACAGCATGGTGTTCT
TTTATCATGAATACCTTGAAGAACTAGGTGGTGATTACTCAGTGTATCAAGATCTCTATT
GTGATGAGGTACTCTCTTCTTCATCGACAGAGGAAGAAGATGTAGGAG-TAATATA----
----TAGGAATGTTATCATGGCATCGACACAAGAGAAGTTCTCTTGGAGTGATTGTCAGA
AGATAGTTATATCAGACTATGATGTAACATTACTCTAATGTAATATCCATTATCAT-CAA
TAAAAT-AATGGAATG--TTGATTATGTATT-TATCATAAATAC--AT-AATGGTATACG
TAGAGCA---------TAAAATA-CA-TTAACC-----AGCATACAACACACTAT-----
-------AAAATACAACACACTATAA----CAAAT---GTAC-GGTATCTGATTGAGTTA
TATTAACCCCTTAAGGGCCGAAGGCCCGTTTAAATATGTGTT-GGACGAAGTCCA-AGCA
CAAAAAAGTAAGCAGAACAACGGAATAATATGAGCTGGC-AACGTA------GGGTC-CA
TGTCCCGAGTTAGTGCGCCACGTAAGC-GCTGGGGCTTAT
>C_TOS65_TO_2010_C1
TATTACCCCCAGCGCTCAGGACGGGACATCACGTG-CAACTA-ACAGACGCACGTGAGAA
TGCAGTA---GCTTGC----AGCGAAAGATAGACGTCAACATCAATAAAGAAGAAGGAAT
ATTCTTTGCTTCGTCACGAAGCAAA--GGGTATAGATATTTGTTCGAGATGCGAAA----
---ATGGAG--------GCTATTTAAACCTG---------ATGGTTTTGTGATTTCCGAA
AT----CACTCGTCGGAAGAGAAATGGAGTTCTGGGAATCGTCTGCCATGCCTGACGATG
TGAAGAGAGAGATTAAGGAAATATATTGGGAAGATCGGAAGAAACTTCTGTTCTGTCAGA
AGTTGAAGAGCTATGTCAGAAGGATTCTTGTTTATGGAGATCAAGAGGATGCCCTTGCCG
GAGTGAAGGGTTTGAAGACTTCTATCATTCACGAATGCGAATACTTGAAGAAACCATGTG
TGGTAATTTGTTGTGTTAGCAATAAATCAATTGTGTATAGGTTAAACAGCATGGTGTTCT
TTTATCATGAATACCTTGAAGAACTAGGTGGTGATTACTCAGTATATCAAGATCTCTATT
GTGATGAGGTACTCTCTTCTTCATCGACAGAGGAAGAAGATGTAGGAG-TAATATA----
----TAGGAATGTTATCATGGCATCGACACAAGAGAGGTTCTCTTGGAGTGATTGTCAGA
AGATAGTTATATCAGACTATGATGTAACATTACTGTAATGTAATATCCATTATCAT-CAA
TAAAAT-AATGGAATG--TTGATTATGTATT-TATCATAAATAC--AT-AATGGTATACG
TATAGCA---------TAAAATA-CA-TTAACC-----AACATACAACACACTAT-----
-------AAAATACAACACACTATAA----CAAAT---GTACGGGTATCTGATTGGGCTA
TATTAACCCCTTAAGGGCCGAAGGCCCGTTTAAATATGTGTT-GGACGAAGTCCA-AGCA
CAAAAAGGTAACCTGAACAATGGAATAATATGAGCTGGC-AACGTA------GGGTC-CA
TGTCCCGAGTTAGTGCGCCACGTAAGC-GCTGGGGCTTAT
>C_TOS67_TO_2010
TATTACCCCCAGCGCTCGGGACGGGACATCACGTG-CAACTA-ACAGACGCACGTGAGAA
TGCAGTA---GCTTGC----AGCGAAAGATAGACGTCAACATCAATAAAGAAGAAGGAAT
ATTCTTTGCTTCGGCACGAAGCAAA--GGGTATAGATATTTGTTCGAGATGCGAAA----
---ATGGAG--------GCTATTTAAACCTG---------ATGGTTTTGTGATTTCCGAA
AT----CACTCGTCGGCAGAGAAATGGAGTTCTGGGAATCGTCTGCCATGCCTGACGATG
TCAAGAGAGAGATTAAGGAAATATATTGGGAAGATCGGAAGAAACTTCTGTTCTGTCAGA
AGTTGAAGAGCTATGTCAGAAGGATTCTTGTTTATGGAGATCAAGAGGATGCCCTTGCCG
GAGTGAAGGGTATGAAGACTTCTATCATTCGCTATAGCGAATATCTGAAGAAACCATGTG
TGGTAATTTGTTGTGTTAGCAATAAATCAATTGTGTATAGGTTAAACAGCATGGTGTTCT
TTTATCATGAATACCTTGAAGAACTAGGTGGTGATTACTCAGTATATCAAGATCTCTATT
GTGATGAGGTACTCTCTTCTTCATCGACAGAGGAAGAAGATGTAGGAG-TAATATA----
----TAGGAATGTTATCATGGCATCGACACAAGAGAAGTTCTCTTGGAGTGATTGTCAGA
AGATAGTTATATCAGACTATGATGTAACATTACTCTAATGTAATATCCATTATCAT-CAA
TAAAAT-AATGGAATG--TTGATTATGTATT-TATCATAAATAC--AT-AATGGTATACG
TATAGCA---------TAAAATA-CA-TTAACC-----AACATACAACACACTAT-----
-------AAAATACAACACACTATAA----CAAAT---GTACGGGTATCTGATTGGGCTA
TATTAACCCCTTAAGGGCCGAAGGCCCGTTTAAATATGTGTT-GGACGAAGTCCA-AGCA
CAAAAAAGTAAGCAGAACAACGGAATAATATGAGCTGGC-AACGTA------GGGTC-CA
TGTCCCGAGTTAGTGCGCCACGTAAGC-GCTGGGGCTTAT
>C_TOS68_TO_2010
TATTACCCCCAGCGCTCAGGACGGGACATCACGTG-CAACTA-ACAGACGCACGTGAGAA
TGCAGTA---GCTTGC----AGCGAAAGATAGACGTCAACATCAATAAAGAAGAAGGAAT
ATTCTTTGCTTCGGCACGAAGCAAA--GGGTATAGATATTTGTTCGAGATGCGAAA----
---ATGGAG--------GCTATTTAAACCTG---------ATGGTTTTGTGATTTCCGAA
AT----CACTCGTCGGAAGAGAAATGGAGTTCTGGGAATCGTCTGCCATGCCTGACGATG
TCAAGAGGGAGATTAAGGAAATATATTGGGAAGATCGGAAGAAACTTCTGTTCTGTCAGA
AGTTGAAGAGCTATGTCAGAAGGATTCTTGTTTATGGAGATCAAGAGGATGCCCTTGCCG
GAGTGAAGGGTTTGAAGACTTCTATCATTCGCTATAGCGAATATTTGAAGAAACCATGTG
TGGTAATATGTTGTGTTAGCAATAAATCAATTGTGTATAGGTTAAACAGCATGGTGTTCT
TTTATCATGAATACCTTGAAGAACTAGGTGGTGATTACTCAGTATATCAAGATCTCTATT
GTGATGAGGTACTCTCTTCTTCATCGACAGAGGAAGAAGATGTAGGAG-TAATATA----
----TAGGAATGTTATCATGGCATCGACACAAGAGAAGTTCTCTTGGAGTGATTGTCAGA
AGATAGTTATATCAGACTATGATGTAACATTACTCTAATGTAATATCCATTATCAT-CAA
TAAAAT-AATGGAATG--TTGATTATGTATT-TATCATAAATAC--AT-AATGGTATACG
TATAGCA---------TAAAATA-CA-TTAACC-----AACATACAACACACTAT-----
-------AAAACACAACACACTATAA----CAAAT---GTACGGGTATCTGATTGGGCTA
TATTAACCCCTTAAGGGCCGAAGGCCCGTTTAAATATGTGTT-GGACGAAGTCCA-AGCA
CAAAAAAGTAAGCAGAACAACGGAATAATATGAGCTGGC-AACGTA------GGGTC-CA
TGTCCCGAGTTAGTGCGCCACGTAAGC-GCTGGGGCTTAT
>C_TOS69_TO_2010
TATTACCCCCAGCGCTCAGGACGGGACGTCACGTG-CAACTA-ACAGACGCACGTGAGAA
TGAAGTA---GCTTGC----AGCGAAAGATAGACGTCAACATCAATAAAGAAGAAGGAAT
ATTCTTTGCTTCGGCACGAAGCAAA--GGGTATAGATATTTGTTCGAGATGCGAAA----
---ATGGAG--------GCTATTTAAACCTG---------ATGGTTTTGTGATTTCCGAA
AT----CACTCGTCGGAAGAGAAATGGAGTTCTGGGAATCGTCTGCCATGCCTGACGATG
TCAAGAGAGAGATTAAGGAAATATATTGGGAAGATCGGAAGAAACTTCTGTTCTGTCAGA
AGTTGAAGAGCTATGTCAGAAGGATTCTTGTTTATGGAGATCAAGAGGATGCCCTTGCCG
GAGTGAAGGATTTGAAGACTTCTATCATTCGCTATAGCGAATACCTGAAGAAACCATGTG
TGGTAATTTGTTGTGTTAGCAATAAATCAATTGTGTATAGGTTAAACAGCATGGTGTTCT
TTTATCATGAATACCTTGAAGAACTAGGTGGTGATTACTCAGTATATCAAGATCTCTATT
GTGATGAGGTACTCTCTTCTTCATCGACAGAGGAAGAAGATGTAGGAG-TAATATA----
----TAGGAATGTTATCATGGCATCGACACAAGAGAAGTTCTCTTGGAGTGATTGTCAGA
AGATAGTTATATCAGACTATGATGTAACATTACTCTAATGTAATATCCATTATCAT-CAA
TAAAAT-AATGGAATG--TTGATTATGTATT-TATCATAAATAC--AT-AATGGTATACG
TATAGCA---------TAAAATA-CA-TTACCC-----AACATACAACACACTAT-----
-------AAAATACAACACACTATAA----CAAAT---GTACGGGTATCTGATT-GTTTA
TATTAACCCCTTAAGGGCCGAAGGCCCGTTTAAATATGTGTT-GGACGAAGTCCA-AGCA
CAAAAAAGTAAGCAGAACAACGGAATAATATGAGCTGGC-ATCGTA------GGGTC-CA
TGTCCCGAGTTAGTGCGCCACGTAAGC-GCTGGGGCTTAT
>C_TOS70_TO_2010
TATTACCCCCAGCGCTCAGGACGGGACATCACGTG-CAACTA-ACAGACGCACGTGAGAA
TGCATTA---GCTTGC----AGCGAAAGATAGATGTCAACATCAATAAAGAAGAAGGAAT
ATTCTTTGCTTCGGAACGAAGCAAA--GGGTATAGATATTTGTTCGAGATGCGAAA----
---ATGGAG--------GCTATTTAAACCTG---------ATGGTTTTGTGATTTCCGAA
AT----CACTCGTCGGAAGAGAAATGGAGTTCTGGGAATCGTCTGCCATGCCTGACGATG
TCAAGAGAGAGATTAAGGAAATATATTGGGAAGATCGGAAGAAACTTCTGTTCTGTCAGA
AGTTGAAGAGCTATGTCAGAAGGATTCTTGTTTATGGAGATCAAGAGGATGCCGTTGCCG
GAGTGAAGGGTATGAAGACTTCTATCATTCGCTATAGCGAATACCTGAAGAAACCATGTG
TGGTAATTTGTTGTGTTAGCAATAAATCAATTGTGTATAGGTTAAACAGCATGGTGTTCT
TTTATCATGAATACCTTGAAGAACTAGGTGGTGATTACTCAGTATATCAAGATTTCTATT
GTGATGAGGTACTCTCTTCTTCATCGACAGAGGAAGAAGATGTAGGAG-CAATATA----
----TAGGAATGTTATCATGGCATCGACACAAGAGAAGTTCTCTTGGAGTGATTGTCAGA
AGATAGTTATATCAGACTATGATGTAACATTACTCTAATGTAATATCCATTATCAT-CAA
TAAAAT-AATGGAATG--TTGATTATGTATT-TATCATAAATAC--AT-AATGGTATACG
TATAGCA---------TAAAATA-CA-TTACCC-----AACATACAACACACTAT-----
-------AAAATACAACACACTATAA----CAAAT---GTACGGGTATTTGATTGGG-TA
TATTAACCCCTTAAGGGCCGAAGGCCCGTTTAAATATGTGTT-GGACGAAGTCCA-ATCA
CAAAAAAGTAAGCAGAACAACGGAATAAGTTGAGCTGGC-AACGTA------GGGTC-CA
TGTCCCGAGTTAGTGCGCCACGTAAGC-GCTGGGGCTTAT
>C_TOS71_TO_2010
TATTACCCCCAGCGCTCGGGACGGGACATCACGTG-CAACTA-ACAGACGCACGTGAGAA
TGCAGTA---GCTTGC----AGCGAAAGATAGACGTCAACATCAATAAAGAAGAAGGAAT
ATTCTTTGCTTCGGCACGAAGCAAA--GGGTATAGATATTTGTTCGAGATGCGAAA----
---ATGGAG--------GCTATTTAAACCTG---------ATGGGTTTGTGATTTCCGAA
AT----CACTCGTCGGAAGAGAAATGGAGTTCTGGGAATCGTCTGCCATGCCTGACGATG
TCAAGAGAGAGATTAAGGAAATATATTGGGAAGATCGGAAGAAACTTCTGTTCTGTCAGA
AGTTGAAGAGCTATGTCAGAAGGATTCTTGTTTATGGAGATCAAGAGGATGCCCTTGCCG
GAGTGAAGGATTTGAAGACTTCTATCATTCGCTATAGCGAATATTTGAAGAAACCATGTG
TGGTAATTTGTTGTGTTAGCAATAAATCAATTGTGTATAGGTTAAACAGCATGGTGTTCT
TTTATCATGAATACCTTGAAGAACTAGGTGGTGATTACTCAGTATATCAAGATCTGTATT
GTGATGAGGTACTCTCTTCTTCATCGACAGAGGAAGAAGATGTAGGAG-TAATATA----
----TAGGAATGTTATCATGGCATCGACACAAGAGAAGTTCTCTTGGAGTGATTGTCAGA
AGATAGTTATATCAGACTATGATGTAACATTACTCTAATGTAATATCCATTATCAT-CAA
TAAAAT-AATGGAATG--TTGATTATGTATT-TATCATAAATAC--AT-AATGGTATACG
TATAGCA---------TAAAATA-CA-TTAACC-----AACATACAACACACTAT-----
-------AAAATACAACACACTATAA----CAAAT---GTACGGGTATCTGATTGGTTTA
TATTAACCCCTTAAGGGCCGAAGGCCCGTTTAAATATGTGTT-GGACGAAGTCCA-AGCA
CAAAAAAGTAAGCAGAACAATGGAATAATATGAGCTGGC-AACGTA------GGGTC-CA
TGTCCCGAGTTAGTGCGCCACGTAAGC-GCTGGGGCTTAT
>C_TOS72_TO_2010
TATTACCCCCAGCGCTCGGGACGGGACATCACGTG-CAACTA-ACAGACGCACGTGAGAA
TGCAGTA---GCTTGC----AGCGAAAGATAGACGTCGACATCAATAAAGAAGAAGGAAT
ATTCTTTGCTTCGGCACGAAGCAAA--GGGTATAGATATTTGTTCGAGATGCGAAA----
---ATGGAG--------GCTATTTAAACCTG---------ATGGGCTTGTGATTTCCGAA
AT----CACTCGTCGGAAGAGAAATGGAGTTCTGGGAATCGTCTGCCATGCCTGACGATG
TCAAGAGAGAGATTAAGGAAATATATTGGGAAGATCGGAAGAAACTTCTGTTCTGTCAGA
AGTTGAAGAGCTATGTCAGAAGGATTCTTGTTTATGGAGATCAAGAGGATGCCCTTGCCG
GAGTGAAGGATATGAAGACTTCTATTATTCGCTATAGCGAATATCTGAAGAAACCATGTG
TGGTAATTTGTTGTGTTAGCAATAAATCAATTGTGTATAGGTTAAACAGCATGGTGTTCT
TTTATCATGAATACCTTGAAGAACTAGGTGGTGATTACTCAGTATATCAAGATCTGTATT
GTGATGAGGTACTCTCTTCTTCATCGACAGAGGAAGAAGATGTAGGAG-TAATATA----
----TAGGAATGTTATCATGGCATCGACACAAGAGAAGTTCTCTTGGAGTGATTGTCAGA
AGATAGTTATATCAGACTATGATGTAACATTACTCTAATGTAATATCCATTATCAT-CAA
TAAAAT-AATGGAATG--TTGATTATGTATT-TATCATAAATAC--AT-AATGGTATACG
TATAGCA---------TAAAATA-CA-TTAACC-----AACATACAACACACTAT-----
-------AAAATACAACACACTATAA----CAAAT---GTACGGGTATCTGATTGGTTTA
TATTAACCCCTTAAGGGCCGAAGGCCCGTTTAAATATGTGTT-GGACGAAGTCCA-AGCA
CAAAAAAGCAAGCAGAACAATGGAATAATATGAGCTGGC-AACGTA------GGGTC-CA
TGTCCCGAGTTAGTGCGCCACGTAAGC-GCTGGGGCTTAT
>C_TOS76_TO_2010
TATTACCCCCAGCGCTCAGGACGGGACATCACGTG-CAACTA-ACAGACGCACGTGAGAA
TGCAGTA---GCTTGC----AGCGAAAGATAGACGTCAACATCAAAAAAGAAGAAGGAAT
ATTCTTTGCTTCGGCACGAAGCAAA--GGGTATAGATATTTGTTCGAGATGCGAAA----
---ATGGAG--------GCTATTTAAACCTG---------ATGGTTTTGTGATTTCCGAA
AT----CACTCGTCGGAAGAGAAATGGAGTTCTGGGAATCGTCTGCCATGCCTGACGATG
TCAAGAGAGAGATTAAGGAAATATATTGGGAAGATCGGAAGAAACTTCTGTTCTGTCAGA
AGTTGAAGAGCTATGTCAGAAGGATTCTTGTTTATGGAGATCAAGAGGATGCCCTTGCCG
GAGTGAAGGGTATGAAGACTTCTATCATTCGCTATAGCGAATATTTGAAGAAACCATGTG
TGGTAATTTGTTGTGTTAGCAATAAATCAATTGTGTATAGGTTAAACAGCATGGTGTTCT
TTTATCATGAATACCTTGAAGAACTAGGTGGTGATTACTCAGTATATCAAGATCTCTATT
GTGATGAGGTACTCTCTTCTTCATCGACAGAGGAAGAAGATGTAGGAG-TAATATA----
----TAGGAATGTTATCATGGCATCGACACAAGAGAAGTTCTCTTGGAGTGATTGTCAGA
AGATAGTTATATCAGACTACGATGTAACATTACTCTAATGTAATATCCATTATCAT-CAA
TAAAAT-AATGGAATG--TTGATTATGTATT-TATCATAAATAC--AT-AATGGTATACG
TATAGCA---------TAAAATA-CA-TTAACC-----AACATACAACACACTAT-----
-------AAAATACAACACACTATAA----CAAAT---GTACGGGTATCTGATTGGGCTA
TATTAACCCCTTAAGGGCCGAAGGCCCGTTTAAATATGTGTT-GGACGAAGTCCA-AGCA
CAAAAAAGTAAGCAGAACAACGGAATATTATGAGCTGGC-AACGTA------GGGTC-CA
TGTCCCGAGTTAGTGCGCCACGTAAGC-GCTGGGGACTAT
>C_TOS78_TO_2010
TATTACCCCCAGCGCTCAGGACGGGACATCACGTG-CAACTA-ACAGACGCACGTGAGAA
TGCAGTA---GCTTGC----AGCGAAAGATAGACGTCAACATCAATAAAGAAGAAGGAAT
ATTCTTTGCTTCGGCACGAAGCAAA--GGGTATAGATATTTGTTCGAGATGCGAAA----
---ATGGAG--------GCTATTTAAACCTG---------ATGGTTTTGTGATTTCCGAA
AT----CACTCGTCGGAAGAGAAATGGAGTTCTGGGAATCGTCTGCGATGCCTGACGATG
TCAAGAGAGAGATTAAGGAAATATATTGGGAAGATCGGAAGAAACTTCTGTTTTGTCAGA
AGTTGAAGAGCTATGTCAGAAGGATTCTTGTTTATGGAGATCAAGAGGATGCCCTTGCCG
GAGTGAAGGATATGAAGACTTCTATTATTCGCTATAGCGAATATCTGAAGAAACCATGTG
TGGTAATTTGTTGTGTTAGCAATAAATCAATTGTGTATAGGTTAAACAGCATGGTGTTCT
TTTATCATGAATACCTTGAAGAACTAGGTGGTGATTACTCAGTATATCAAGATCTCTATT
GTGATGAGGTACTCTCTTCTTCATCGACAGAGGAAGAAGATGTAGGAG-TAATATA----
----TAGGAATGTTATCATGGCATCGACACAAGAGAAGTTCTCTTGGAGTGATTGTCAGA
AGATAGTTATATCAGACTATGATGTAACATTACTCTAATGTAATATCCATTATCAT-CAA
TAAAAT-AATGGAATG--TTGATTATGTATT-TATCATAAATAC--AT-AATGGTATACG
TATAGCA---------TAAAATA-CA-TTAACC-----AACATACAATACACTAT-----
-------AAAATACAACACACTATAA----CAAAT---GTACGGGTATCTGATT-GGTTA
TATTAACCCCTTAAGGGCCGAAGGCCCGTTTAAATATGTGTT-GGACGAAGTCCA-AGCA
CAAAAAAGTAAGCAGAACAATGGAATAATATGAGCTGGC-AACGTA------GGGTC-CA
TGTCCCGAGTTAGTGCGCCACGTAAGC-GCTGGGGCTTAT
>C_TOS82_TO_2010
TATTACCCCCAGCGCTCGGGACGGGACATCACGTG-CAACTA-ACAGACGCACGTGAGAA
TGCAGTA---GCTTGC----AGCGAAAGATAGACGTCAACATCAATAAAGAAGAAGGAAT
ATTCTTTGCTTCGGCACGAAGCAAA--GGGTATAGATATTTGTTCGAGATGCGAAA----
---ATGGAG--------GCTATTTAAACCTG---------ATGGTTTTGTGATTTCCGAA
AT----CACTCGTCGGAAGAGAAATGGAGTTCTGGGAATCGTCTGCCATGCCTGACGATG
TCGAGAGAGAGATTAAGGAAATATATTGGGAAGACCGGAAGAAACTTCTGTTCTGTCAGA
AGTTGAAGAGCTATGTCAGAAGGATTCTTGTTTATGGAGATCAAGAGGATGCCCTTGCCG
GAGTGAAGGGTATGAAGACTTCTATTATTCGCTATAGCGAATATTTGAAGAAACCATGTG
TGGTAATTTGTTGTGTTAGCAATAAATCAATTGTTTATAGGTTAAACAGCATGGTGTTCT
TTTATCATGAATACCTTGAAGAACTAGGTGGTGATTACTCAGTATATCAAGATCTCTATT
GTGATGAGGTACTCTCTTCTTCATCGACAGAGGAAGAAGATGTAGGAG-TAATATA----
----TAGGAATGTTATCATGGCATCGACACAAGAGAAGTTCTCTTGGAGTGATTGTCAGA
AGATAGTTATATCAGACTATGATGTAACATTACTCTAATGTAATATCCATTATCAT-CAA
TAAAAT-AATGGAATG--TTGATTATGTATT-TATCATAAATAC--AT-AATGGTATACG
TATAGCA---------TAAAATA-CA-TTAAC------AACATACAACACACTAT-----
-------AAAATACAACACACTATAA----CAAAT---GTACGGGTATCTGATTGGGCTA
TATTAACCCCTTAAGGGCCGAAGGCCCGTTTAAATATGTGTT-GGACGAAGTCCA-AGCA
CAAAAAAGTAAGCAGAACAATGGAATAATATGAGCTGGC-AACGTA------GGGTC-CA
TGTCCCGAGTTAGTGCGCCACGTAAGC-GCTGGGGACTAT
>C_TOS83_TO_2010_C1
TATTACCCCCAGCGCTCAGGACGGGACATCACGTG-CAACTA-ACAGACGCACGTGAGAA
TGCAGTA---GCTTGC----AGCGAAAGATAGACGTCAACATCAATAAAGAAGAAGGAAT
ATTCTTTGCTTCGGCACGAAGCAAA--GGGTATAGATATTTGTTCGAGATGCGAAA----
---ATGGAG--------GCTATTTAAACCTG---------ATGGTTTTGTGATTTCCGAA
AT----CACTCGTCGGAAGAGAAATGGAGTTCTGGGAATCGTCTGCCATGCCAGACGATG
TCAAGAGAGAGATTAAGGAAATATATTGGGAAGATCGGAAGAAACTTCTGTTCTGTCAGA
AGTTGAAGAGCTATGTCAGAAGGATTCTTGTTTATGGAGATCAAGAGGATGCCCTTGCCG
GAGTGAAGGATTTGAAGACTTCTATCATTCGCTATAGCGAATACTTGAAGAAACCATGTG
TGGTAATTTGTTGTGTTAGCAATAAATCAATTGCGTATAGGTTAAACAGCATGGTGTTCT
TTTATCATGAATACCTTGAAGAACTAGGTGGTGATTACTCAGTATATCAAGATCTCTATT
GTGATGAGGTACTCTCTTCTTCATCGACAGAGGAAGAAGATGTAGGAG-TAATATA----
----TAGGAATGTTATCATGGCATCGACACAAGAGAAGTTCTCTTGGAGTGATTGTCAGA
AGATAGTTATATCAGACTATGATGTAACATTACTCTAATGTAATATCCATTATCAT-CAA
TAAAAT-AATGGAATG--TTGATTATGTATT-TATCATAAATAC--AT-AATGGTATACG
TATAGCA---------TAAAATA-CA-TTAACC-----AACATACAACACACTAT-----
-------AAAATACAACACACTATAA----CAAAT---GTACGGGTATCTGATTGGGCTA
TATTAACCCCTTAAGGGCCGAAGGCCCGTTTAAATATGTGTT-GGACGAAGTCCA-AGCA
CAAAAAAGTAAGCAGAACAACGGAATAATATGAGCTGGC-AACGTA------GGGTC-CA
TGTCCCGAGTTAGTGCGCCACGTAAGC-GCTGGGGACTAT
>C_TOS87_TO_2010
TATTACCCCCAGCGCTCAGGACGGGACATCACGTG-CAACTA-ACAGATGCACGTGAGAA
TGGAGTA---GCTTGC----AGCGAAAGATAGACGTCAACATCAATAAAGAAGAAGGAAT
ATTCTTTGCTTCGGCACGAAGCAAA--GGGTATAGATATTTGTTCGAGATGCGAAA----
---ATGGAG--------GCTATTTAAACCTG---------ATGGTTTTGTGATTTCCGAA
AT----CACTCGTCGGAAGAGAAATGGAGTTCTGGGAATCGTCTGCCATGCCTGACGATG
TCAAGAGAGAGATTAAGGAAATATATTGGGAAGATCGGAAGAAACTTCTGTTCTGTCAGA
AGTTGAAGAGCTATGTCAGAAGGATTCTTGTTTATGGAGATCAAGAGGATGCCCTTGCCG
GAGTGAAGGATATGAAGACTTCTATCATTCGCTATAGCGAATATCTGAAGAAACCATGTG
TGGTAATTTGTTGTGTTAGCAATAAATCAATTGTGTATAGGTTAAACAGCATGGTGTTCT
TTTATAATGAATACCTTGAAGAACTAGGTGGTGATTACTCAGTATATCAAGATCTCTATT
GTGATGAGGTACTCTCTTCTTCATCGACAGAGGAAGAAGATGTAGAAG-TAACATA----
----TAGGAATGTTATCATGGCATCGACACAAGAGAAGTTCTCTTGGAGTGATTGTCAGA
AGATAGTTATATCAGACTATGATGTAACATTACTCTAATGTAATATCCATTATCAT-CAA
TAAAAT-AATGGAATG--TTGATTATGTATT-TATCATAAATAC--AT-AATGGTATACG
TATAGCA---------TAAAATA-CA-TTAACC-----AACATACAACACACTAT-----
-------AAAATACAACACACTATAA----CAAAT---GTA--GGTATCTGATTGGGCTA
TATTAACCCCTTAAGGGCCGAAGGCCCGTTTAAATATGTGTT-GGACGAAGTCCA-AGCA
CAAAAAAGTAAGCAGAACAACGGAATATTATGAGCTGGC-AACGTA------GGGTC-CA
TGTCCCGAGTTAGTGCGCCACGTAAGC-GCTGGGGCTTAT
>C_TOS90_TO_2010_C1
TATTACCCCCAGCGCTCAGGACGGGACATCACGTG-CATCTA-ACAGACGCACGTGAGAA
TGCAGTA---GCTTGC----AGCGAAAGATAGACGTCAACATCAATAAAGAAGAAGGAAT
ATTCTTTGCTTCGGCACGAAGCAAA--GGGTATAGATATTTGTTCGAGATGCGAAA----
---ATGGAG--------GCTATTTAAACCTG---------ATGGTTTTGTGATTTCCGAA
AT----CACTCGTCGGAAGAGAAATGGAGTTCTGGGAATCGTCTGCCATGCCTGACGATG
TCAAGAGAGAGATTAAGGAAATATATTGGGAAGATCGGAAGAAACTTCTGTTCTGTCAGA
AGTTGAAGAGCTATGTCAGAGGGATTCTTGTTTATGGAGATCAAGAGGATGCCCTTGCTG
GAGTGAAGGGTATGAAGACTTCTATCATTCGCTATAGCGAATACTTGAAGAAACCATGTG
TGGTAATTTGTTGTGTTAGCAATAAATCAATTGTGTATAGGTTAAACAGCATGGTGTTCT
TTTATCATGAATACCTTGAAGAACTAGGTGGTGATTACTCAGTATATCAAGATCTCTATT
GTGATGAGGTACTCTCTTCTTCATCGACAGAGGAAGAAGATGTAGGAG-TAATATA----
----TAGGAATGTTATCATGGCATCGACACAAGAGAAGTTCTCTTGGAGTGATTGTCAGA
AGATAGTTATATCAGACTATGATGTAACATTACTCTAATGTAATATCCATTATCAT-CAA
TAAAAT-AATGGAATG--TTGATTATGTATT-TATCATAAATAC--AT-AATGGTATACG
TATAGCA---------TAAAATA-CA-TTAACC-----AACATACAACACACTAT-----
-------AAAATACAACACACCATAA----CAAAT---GTACGGGTATCTGATTGGATTA
TATTAACCCCTTAAGGGCCGAAGGCCCGTTTAAATATGTGTT-GGACGAAGTCCA-AGCA
CAAAAAAGTAAGCAGAACAATGGAATAATATGAGCTGGC-AACGTA------GGGTC-CA
TGTCCCGAGTTAGTGCGCCACGTGAGC-GCTGGGGCTTAT
>C_TOS91_TO_2010_C1
TATTACCCCCAGCGCTCAGGACGGGACATCACGTG-CAACTA-ACAGACGCACGTGAGAA
TGCAGTA---GCTTGC----AGCGAAAGATAGACGTCAACATCAATAAAGAAGAAGGAAT
ATTCTTTGCTTCGGCACGAAGCAAA--GGGTATAGATATTTGTTCGAGCAGCGAAA----
---ATGGAG--------GCTATTTAAACCTG---------ATGGATTTGTGATTTCCGAA
AT----CACTCGTCGGAAGAGAAATGGAGTTCTGGGAATCGTCTGCCATGCCTGACGATG
TCAAGAGAGAGATTAAGGAAATATATTGGGAAGATCGGAAGAAACTTCTGTTCTGTCAGA
AGTTGAAGAGCTATGTCAGAAGGATTCTTGTTTATGGAGATCAAGAGGATGCCCTTGCCG
GAGTGAAGGATATGAAGACTTCTATCATTCGCTATAGCGAATATCTGAAGAAACCATGTG
TGGTAATTTGTTGTGTTAGCAATAAATCAATTGTGTACAGGTTAAACAGCATGGTGTTCT
TTTATCATGAATACCTTGAAGAACTAGGTGGTGATTACTCAGTATATCAAGATCTGTATT
GTGATGAGGTACTCTCTTCTTCATCGACAGAGGAAGAAGATGTAGGAG-TAATATA----
----TAGGAATGTTATCATGGCATCGACACAAGAGAAGTTCTCTTGGAGTGATTGTCAGA
AGATAGTTATATCAGACTATGATGTAACATTACTCTAATGTAATATCCATTATCAT-CAA
TAAAAT-AATGGAATG--TTGATTATGTATT-TATCATAAATAC--AT-AATGGTATACG
TATAGCA---------TAAAATA-CA-TTAACC-----AACATACAACACACTAT-----
-------AAAATACAACACACTATAA----CAAAT---GTACGGGTATCTGATT-GTTTA
TATTAACCCCTTAAGGGCCGAAGGCCCGTTTAAATATGTGTT-GGACGAAGTCCA-AGCA
CAAAAAAGTAAGCAGAACAACGGAATAATATGAGCTGGC-AACGTA------GGGTC-CA
TGTCCCGAGTTAGTGCGCCACGTAAGC-GCTGGGGACTAT
>C_TOS93_TO_2010_C1
TATTACCCCCAGCGCTCGGGACGGGACATCACGTG-CAACTA-ACAGACGCACGTGAGAA
TGCAGTA---GCTTGC----AGCGAAAGATAGACGTCAACATCAATAAAGAAGAAGGAAT
ATTCTTTGCTTCGGCACGAAGCAAA--GGGTATAGATATTTGTTCGAGATGCGAAA----
---ATGGAG--------GCTATTTAAACCTG---------ATGGTTTTGTGATTTCCGAA
AT----CACTCGTCGGAAGAGAAATGGAGTTCTGGGAATCGTCTGCCATGCCTGACGATG
TCAAGAGAGAGATTAAGGAAATATATTGGGAAGATCGGAAGAAACTTCTGTTCTGTCAGA
AGTTGAAGAGCTATGTCAGAAGGATTCTTGTTTATGGAGATCAAGAGGATGCCCTTGCCG
GAGTGAAGGATTTGAAGACTTCTATTATTCGCTATAGCGAATACCTGAAGAAACCATGTG
TGGTAATTTGTTGTGTTAGCAATAAATCAATTGTGTATAGGTTAAACAGCATGGTGTTCT
TTTATCATGAATACCTTGAAGAACTAGGTGGTGATTACTCAGTATATCAAGATCTCTATT
GTGATGAGGTACTCTCTTCTTCATCGACAGAGGAAGAAGATGTAGGAG-TAATATA----
----TAGGAATGTTATCATGGCATCGACACAAGAGAAGTTCTCTTGGAGTGATTGTCAGA
AGATAGTTATATCAGACTATGATGTAACATTACTCTAATGTAATATCCATTATCAT-CAA
TAAAAT-AATGGAATG--TTGATTATGTATT-TATCATAAATAC--AT-AATGGTATACG
TATAGCA---------TAAAATA-CA-TTAGCC-----AACATACAACACACTAT-----
-------AAAATACAACACACTATAA----CAAAT---GTACGGGTATCTGATT-GTTTA
TATTAACCCCTTAAGGGCCGAAGGCCCGTTTAAATATGTGTT-GGACGAAGTCCA-AGCA
CTAAAAAGTAAGCAGAACAACGGAATAATATGAGCTGGC-AACGTA------GGGTC-CA
TGTCCCGAGTTAGTGCGCCACGTAAGC-GCTGGGGACTAT
