# Supplementary material for: The global distribution of Banana bunchy top virus reveals little evidence for frequent recent, human-mediated long distance dispersal events
Source: Virus Evol. 2015 Sep 10;1(1):vev009. doi: 10.1093/ve/vev009 (PMC5014477; doi:10.1093/ve/vev009)
Supplement: Supplementary Table S1 [file Supplementary_Dataset_2.zip › datasets/CSD_DNA_N.fas]

>N_1pk_PK_2004
TATTACCCCCCGTGCTCGGGACGGGACATGACGTCAGCAAGGATTATAATGGGCTTTTTA
T------TAGCCCATTTA-TTGAATT-GGG-CCGGGTTTT-GTCATTTTACAAAAGCCCG
GTCCAGGATAAGTATAATGTCACGTGCC--GAA-TAAA-AGGTTGCTTCGCCTCGAAGAA
ACCTAATATGAGGTAGCGTATTCAATACGCTACCGAATATCTATTAATATGTGAG-TCTC
TGCCG----AAACAA-TCAGA-GCGAAAGC--AAAGCAGAAGCGATGGATTGGGCGGAAT
CACAACTCAAGACCTGTACTCATGGATGCGATTGGAAGAAGATATCATCGGATTCAGCCG
ATAATCGACAATATGTACCATGCGTCGATTCTGGAGCTGGAAGAAAGTCGCCTCGCAAGG
TACTTCTTAGATCTATTGAAGCTGTGTTTAACGGAAGCTTAAGCTTCAGCGGAAATAATA
GGAATGTTCGTGGATTTCTCTACGTATCGATCAGAGACGATGACGGAGAGATGCGTCCAG
TACTCATAGTACCATTCGGAGGATATGGATATCATAATGATTTCTATTATTTCGAAGGAA
AGGGGAAAGTTGAATGTGATATATCATC-----AGATTATGTTGCGCCAGGAATAGATTG
GAGCAGAGACATGGAAGTTAGTATTAGTAACAGCAACAATTGTAATGAATTATGTGATCT
GAAGTGTTATGTTGTTTGTTCGTTAAGAATCAAGGAATAAAAGTTGTGCTGTAATGTTTA
TTAATA-AAACGTATATTTGGAA-AATTG---------ATAGTTGTATAAA---ACATAC
AACACACTAT------------GAAATACAAGA-CGCTATGACAAATATACGGGTATCTG
AATGAGTTTTAGT------ATCGCTTAAG-----------------GGCCGCAGGCCCGT
TGAA--AAATAATAATCGAATTATAAACGTTAG------------ATA-----ATAATCA
GAGATAGGTGATC-AGATAACATAAACATAAACGAAGTA---------TATGGCGGTAC-
AATAATTAAAAGAAGTTATAAAAAAA-AAAACATAATGTATACTAATCTCTGATTG----
-------GTTCAGAAGAAAGGCCCACCAACTAAAAGGT-GGGGA---GAATGTCCCGA--
-------TGACGTAAGCACGGGGGACTAT
>N_1429A_AU
TATTACCCCCCGTGCTCGGGACGGGACATGACGTCAGCAAGGACTATAATGGGCTTTTTA
T------TAGCCCATTTA-TTGAATT-GGG-CCGGGTTTT-GTCATTTTACAAAAGCCCG
GTCCAGGATAAGTATAATGTCACGTGCC--GAA-TAAA-AGGTTGCTTCGCCACGAAGTA
ACCTAATTTGAGGTTGCGTATTCAATACGCTACCGAATATCTATTAATATGTGAG-TCTC
TGCCG--AAAAAAAA-TCAGA-GCGAAAGC--GAAGCAGAAGCGATGGATTGGGCGGAAT
CACAATTCAAGACCTGTACTCATGGATGCGATTGGAAGAAGATATCATCGGATTCAGCCG
ATAATCGACAATATGTACCATGCGTCGATTCTGGAGCTGGAAGAAAGTCGCCTCGCAAGG
TACTTCTTAGATCTATTGAAGCTGTGTTTAACGG------AAGCTTCAGCGGAAATAATA
GGAATGTTCGTGGATTTCTCTACGTATCGATCAGAGACGATGACGGAGAAATGCGTCCAG
TACTCATAGTACCATTCGGAGGATATGGATATC------------ATTATTTCGAAGGGA
AGGGGAAAGTTGAATGTGATATATCATC-----AGATTATGTTGCGCCAGGAATAGATTG
GAGCAGAGACATGGAAGTTAGTATTAGTAACAGCAACAACTGTAATGAATTATGTGATCT
GAAGTGTTATGTTGTTTGTTCGTTAAGAATCAAGGAATAAAAGTTGTGCTGTAATGTTAA
TTAATA-AAACGTATATTTGGGA-AATTG---------ATAGTTGTATAAA---ACATAC
AACACACTAT------------GAAATACAAGA-CGCTATGACAAATGTACGGGTATCTG
AATGAGTTTTAGT------ATCGCTTAAG-----------------GGCCGCAGGCCCGT
TGAA--AAATAATAATCGAATTATAAACGTTAG------------ATA-----ATAATCA
GAGATAGGTGATC-AGATAATATAAACATAAACGAAGTA---------TATGCCGGTAC-
AATAA-TAAAATAAGTAATAACAAAA--AAAAAATATGTATACTAATCTCTGATTG----
-------GTTCAGGAGAAAGGCCCACCAACTAAAAGGTGGGGGA---GAATGTCCCGA--
-------TGACGTAAGCACGGGGGACTAT
>N_1429B_AU
TATTACCCCCCGTGCTCGGGACGGGACATGACGTCAGCAAGGACTATAATGGGCTTTTTA
T------TAGCCCATTTA-TTGAATT-GGG-CCGGGGTTTTGTCATTTTACAAAAGCCCG
GTCCAGGATAAGTATAATGTCACGTGCC--GAA-TAAA-AGGTTGCTTCGCCACGAAGAA
ACCTAATTTGAGGTTGCGTATTCAATACGCTACCGAATATCTATTAATATGTGAG-TCTC
TGCCG--AAAAAAAA-TCAGA-GCGAAAGC--GAAGCAGAAGCGATGGATTGGGCAGAAT
CACAACTCAAGACCTGTACTCATGGATGCGATTGGAAGAAGATATCATCGGATTCAGCCG
ATAATCGACAATATGTACCATGCGTCGATTCTGGAGCTGGAAGAAAGTCGCCTCGCAAGG
TACTTCTTAGATCTATTGAAGCTGTGTTTAACGG------AAGCTTCAGCGGAAATAATA
GGAATGTTCGTGGATTTCTCTACGTATCGATCAGAGACGATGACGGAGAAATGCGTCCAG
TACTCATAGTACCATTCGGAGGATATGGATATCATAATGATTTTTATTATTTCGAGGGGA
AGGGGAAAGTTGAATGTGATATATCATC-----AGATTATGTTGCGCCAGGAATAGATTG
GAGCAGAGACATGGAAGTTAGTATTAGTAACAGCAACAACTGTAATGAATTATGTGATCT
GAAGTGTTATGTTGTTTGTTCGTTAAGAATCAAGGAATAAAAGTTGTGCTGTAATGTTAA
TTAATA-AAACGTATATTTGGGA-AATTG---------ATAGTTGTATAAA---ACATAC
AACACACTAT------------GAAATACAAGA-CGCTATGACAAATGTACGGGTATCTG
AATGAGTTTTAGT------ATCGCTTAAG-----------------GGCCGCAGGCCCGT
TGAA--AAATAATAATCGAATTATAAACGTTAG------------ATA-----ATAATCA
GAGATAGGTGATC-AGATAATATAAACATAAACGAAGTA---------TATGCCGGTAC-
AATAA-TAAAATAAGTAATAACAAAA---AAAAATATGTATACTAATCTCTGATTG----
-------GTTCAGGAGAAAGGCCCACCAACTAAAAGGTGGGGGA---GAATGTCCCGA--
-------TGACGTAAGCACGGGGGACTAT
>N_19rw_RW_2009_C2
TATTACCCCCCGTGCTCGGGACGGGACATGACGTCAGCAAGGATTATAATGGGCTTTTTA
T------TAGCCCATGTA-TTGAATT-GGG-CCGGGTTTT-GTCATTTTACAAAAGCCCG
GTCCAGGATAAGAATAATGTCACGTGCC--GAA-TAAA-AGGTTGCTTCGCCTCGAAGAA
ACCTAATTTGAGGTTGCGTATTCAATACGCTACCGAATATCTATTAATATGTGAG-TCTC
TGCCG----AAACAA-TCAGA-GCGAAAGC--AAAGCAGAAGCGATGGATTGGGCGGAAT
CACAATTCAAGACTTGTACTCATGGATGCGATTGGAAGAAGATATCATCGGATTCAGCCG
ATAATCGACAATATGTACCATGCGTCGATTCTGGAGCTGGAAGAAAGTCGCCTCGCAAGG
TACTTCTTAGATCTATTGAAGCTGTGTTTAACGG------AAGCTTCAGCGGAAATAATA
GGAACGTTCGTGGATTTCTCTACGTATCGATCAGAGACGATGACGGAGAAATGCGTCCAG
TACTCATAGTACCATTCGGAGGATATGGATATCATAATGATTTCTATTATTTCGAAGGAA
AGGGGAAAGTTGAATGTGATATATCATC-----AGATTATGTTGCGCCAGGAATAGATTG
GAGCAGAGACATGGAAGTTAGTATTAGTAACAGCAACAACTGTAATGAATTATGTGATCT
GAAGTGTTATGTTGTTTGTTCTTTAAGAATCAAGGAATAAAAGTTGTGCTGTAATGTTTA
TTAATA-AAACGTATATTTGGGA-AATTG---------ATAGTTGTATAAA---ACATAC
AACACGCTAT------------GAAATACAAGA-CGCTATGACAAATGTACGGGTATCTG
AATGAGTTTTAGT------ATCGCTTAAG-----------------GGCCGCAGGCCCGT
TGAA--AAATAATAATCGAATTATAAACGTTAG------------ATA-----ATAATCA
GAGATAGGTGATC-AGATAACATAAACATAAACGAAGTA---------TATGGCGGTAC-
AATAA-TAAAATATGTTACAAAAAAA-AAAACATTATGAATACTAATCTCTGATTG----
-------GTTCAGAAGAAAGGCCCACCAAATAAAAGGT-GGGGA---GAATGTCCCGA--
-------TGACGTAAGCACGGGGGACTAT
>N_1900A_AU_2006_C3
TATTACCCCCCGTGCTCGGGACGGGACATGACGTCAGCAAGGACTATAATGGGCTTTTTA
T------TAGCCCATTTA-TTGAATT-AGG-CCGGGTTTT-GTCATTTTACAAAAGCCCG
GTCCAGGATAAGTATAATGTCACGTGCC--GAA-TAAA-AGGTTGCTTCGCCACGAAGAA
ACCTAATTTGAGGTTGCGTATTCAATACGCTACCGAATATCTATTAATATGTGAG-TCTC
TGCCG--AAAAAAAA-TCAGA-GCGAAAGC--GAAGCAGAAGCGATGGATTGGGCAGAAT
CACAACTCAAGACCTGTACTCATGGATGCGATTGGAAGAAGATATCATCGGATTCAGCCG
ATAATCGACAATATGTACCATGCGTCGATTCTGGAGCTGGAAGAAAGTCGCCTCGCAAGG
TACTTCTTAGATCTATTGAAGCTGTGTTTAACGG------AAGCTTCAGCGGAAATAATA
GGAATGTTCGTGGATTTCTCTACGTATCGATCAGAGACGATGACGGAGAAATGCGTCCAG
TACTCATAGTACCATTCGGAGGATATGGATATCATAATGATTTTTATTATTTCGAAGGGA
AGGGGAAAGTTGAATGTGATATATCATC-----AGATTATGTTGCGCCAGGAATAGATTG
GAGCAGAGACATGGAAGTTAGTATTAGTAACAGCAACAACTGTAATGAATTATGTGATCT
GAAGTGTTATGTTGTTTGTTCGTTAAGAATCAAGGAATAAAAGTTGTGCTGTAATGTTAA
TTAATA-AAACGTATATTTGGGA-AATTG---------ATAGTTGTATAAA---ACATAC
AACACACTAT------------GAAATACAAGA-CGCTATGACAAATGTACGGGTATCTG
AATGAGTTTTAGT------ATCGCTTAAG-----------------GGCCGCAGGCCCGT
TGAA--AAATAATAATCGAATTATAAACGTTAG------------ATA-----ATAATCA
GAGATAGGTGATC-AGATAATATAAACATAAACGAAGTA---------TATGCCGGTAC-
AATAA-TAAAATAAGTAATAACAAAA-AAAAAAATATGTATACTAATCTCTGATTG----
-------GTTCAGGAGAAAGGCCCACCAACTAAAAGGT-GGGGA---GAATGTCCCGA--
-------TGACGCAAGCACGGGGGACTAT
>N_1900B_AU_2006_C3
TATTACCCCCCGTGCTCGGGACGGGACATGACGTCAGCAAGGACTATAATGGGCTTTTTA
T------TAGCCCATTTA-TTGAATT-AGG-CCGGGTTTT-GTCATTTTACAAAAGCCCG
GTCCAGGATAAGTATAATGTCACGTGCC--GAA-TAAA-AGGTTGCTTCGCCACGAAGAA
ACCTAATTTGAGGTTGCGTATTCAATACGCTACCGAATATCTATTAATATGTGAG-TCTC
TGCCG--AAAAAAAA-TCAGA-GCGAAAGC--GAAGCAGAAGCGATGGATTGGGCAGAAT
CACAATTCAAGACCTGTACTCATGGATGCGATTGGAAGAAGATATCATCGGATTCAGCCG
ATAATCGACAATATGTACCATGCGTCGATTCTGGAGCTGGAAGAAAGTCGCCTCGCAAGG
TACTTCTTAGATCTATTGAAGCTGTGTTTAACGG------AAGCTTCAGCGGAAATAATA
GGAATGTTCGTGGATTTCTGTACGTATCGATCAGAGACGATGACGGAGAAATGCGTCCAG
TACTCATAGTACCATTCGGAGGATATGGATATCATAATGATTTTTATTATTTCGAAGGGA
AGGGGAAAGTTGAATGTGATATATCATC-----AGATTATGTTGCGCCAGGAATAGATTG
GAGCAGAGACATGGAAGTTAGTATTAGTAACAGCAACAACTGTAATGAATTATGTGATCT
GAAGTGTTATGTCGTTTGTTCGTTAAGAATCAAGGAATAAAAGTTGTGCTGTAATGTTAA
TTAATA-AAACGTATATTTGGGA-AATTG---------ATAGTTGTATAAA---ACATAC
AACACACTAT------------GAAATACAAGA-CGCTATGACAAATGTACGGGTATCTG
AATGAGTTTTAGT------ATCGCTTAAG-----------------GGCCGCAGGCCCGT
TGAA--AAATAATAATCGAATTATAAACGTTAG------------ATA-----ATAATCA
GAGATAGGTGATC-AGATAATATAAACATAAACGAAGTA---------TATGCCGGTAC-
AATAA-TAAAATAAGTAATAACAAAA--AAAAAATATGTATACTAATCTCTGATTG----
-------GTTCAGGAGAAAGGCCCACCAACTAAAAGGT-GGGGA---GAATGTCCCGA--
-------TGACGTAAGCACGGGGGACTAT
>N_20rw_RW_2009_C2
TATTACCCCCCGTGCTCGGGACGGGACATGACGTCAGCAAGGATTATAATGGGCTTTTTA
T------TAGCCCATGTA-TTGAATT-GGG-CCGGGTTTT-GTCATTTTACAAAAGCCCG
GTCCAGGATAAGAATAATGTCACGTGCC--GAA-TAAA-AGGTTGCTTCGCCTCGAAGAA
ACCTAATTTGAGGTTGCGTATTCAATACGCTACCGAATATCTATTAATATGTGAG-TCTC
TGCCG----AAACAA-TCAGA-GCGAAAGC--AAAGCAGAAGCGATGGATTGGGCGGAAT
CACAATTCAAGACTTGTACTCATGGATGCGATTGGAAGAAGATATCATCGGATTCAGCCG
ATAATCGACAATATGTACCATGCGTCGATTCTGGAGCTGGAAGAAAGTCGCCTCGCAAGG
TACTTCTTAGATCTATTGAAGCTGTGTTTAACGG------AAGCTTCAGCGGAAATAATA
GGAACGTTCGTGGATTTCTCTACGTATCGATCAGAGACGATGACGGAGAAATGCGTCCAG
TACTCATAGTACCATTCGGAGGATATGGATATCATAATGATTTCTATTATTTCGAAGGAA
AGGGGAAAGTTGAATGTGATATATCATC-----AGATTATGTTGCGCCAGGAATAGATTG
GAGCAGAGACATGGAAGTTAGTATTAGTAACAGCAACAACTGTAATGAATTATGTGATCT
GAAGTGTTATGTTGTTTGTTCTTTAAGAATCAAGGAATAAAAGTTGTGCTGTAATGTTTA
TTAATA-GAACGTATATTTGGGA-AATTG---------ATAGTTGTATAAA---ACATAC
AACACGCTAT------------GAAATACAAGA-CGCTATGACAAATGTACGGGTATCTG
AATGAGTTTTAGT------ATCGCTTAAG-----------------GGCCGCAGGCCCGT
TGAA--AAATAATAATCGAATTATAAACGTTAG------------ATA-----ATAATCA
GAGATAGGTGATC-AGATAACATAAACATAAACGAAGTA---------TATGGCGGTAC-
AATAA-TAAAATAAGTTAAAAAAAAA--AAACATTATGAATACTAATCTCTGATTG----
-------GTTCAGAAGAAAGGCCCACCAAATAAAAGGT-GGGGA---GAATGTCCCGA--
-------TGACGTAAGCACGGGGGACTAT
>N_21cn_CN_D1
TATTACCCCCCGTGCTCGGGACGGGACATGACGTCAGCATAGATTATAATGGGCCTTTAA
A-------AGCCCATTTAAATGAAAT-GGG-CCGGGTTTGAGACATATTTCGAAAGCCCG
GCCT-GGAATAGGATAAAGTCACGTGCC--GAA-TAAT-AGGTTGCTTCGCCGCGAAGCA
ACCTAATAATATGTTGCGTATTCAATACGCAACTAAAAGTCTATTAATATGGCTG-TCTC
TGCCG----AATAAA-TCAGA-GCGTATGC--AAAGCAGAAGCGATGGATTGGGCAGAAT
CACAATTCAAGACATGTACTCATGGTTGTGATTGGAAGACGATATCATCGGATTCATCTG
AAAATCGGCAATATGTACCTTGCGTCGACTCTGGTGCTGGAAGAAAAACTCCTCGCAAGG
TACTACTTAGATCTATTGAAGCTGTGTTTAATGG------AAGCTTCAAAGGAAATAATA
GGAATGTTCGTGGATTTATATACGTATCAATCCGAGACGATGATGGAGCAATGCGTCCAG
TACTTATAATACCATTTGGAGGCTATGGATATCACAATGATTTCTATTATTTTGAAGGCA
AAGGGAAAGTTGAATGTGATATATCATC-----AGATTATGTTGCGCCAGAAGTAGATTG
GAGCAGAGACATGGAAGTTAGTATTAGTAACAGCAACAACTGTAATGAATCATGTGATCT
GAAGTGTTATGTAATTTGTTCGTTAAGAATAAAGGAATAACAGATGTGCTGTAATGATTA
TTAATA-AATCTTATTTTCATGT-AATTG---------ATAGTTGTATAAA---ACATAC
AACACGCTAT------------GACAAACGGGG-AAAAATGAAAAAT-CAGGGGT---TG
ATTGGTCTATCGT------ATCGCTTAAG-----------------GGCCGCAGGCCCGT
TGAA--AAATAATAATCGAATTATATACGCTTG------------ATA-----ATAATCA
GAGATAGATGATA-ATGATATAAAAACATAAACGAAGTA---------TATGGCGGTAT-
AATAT-AAAAAGAAGGTTATAA-----TATAAAATATGTATACTAATCTCTGATTG----
-------GTTAGGAAAGAAGCCCCACCAACTTTATGTT-GGGGG---GAATGTCCCGA--
-------TGACGTAAGCACGGGGGACTAT
>N_22in_IN
TATTACCCCCCGTGCTCGGGACGGGACATGACGTCAGCAAGGATTATAATGGGCTTTTTA
T------TAGCCCATGTA-TTGAATT-GGG-CCGGGTTTT-GTCATTTTACAAAAGCCCG
GTCCAGGATAAGTATAATGTCACGTGCC--GAA-TAAAAAGGTTGCTTCGCCTCGAAGAA
ACCTAATTTGAGGTTGCGTATTCAATACGCTACCGAGTATCTATTAATATGTGAG-TCTC
TGCCG---AAACAAA-TCAGA-GCGAAAGCGGAAAGCAGAAGCGATGGATTGGGCGGAAT
CACAATTCAAGACATGTACTCATGGATGCGATTGGAAGAAGATATCATCGGATTCAGCCG
ATAATCGACAATATGTACCATGCGTCGATTCTGGAGCTGGAAGAAAGTCGCCTCGCAAGG
TACTTCTTAGATCTATTGAAGCTGTGTTTAACGG------AAGCTTCAGCGGAAATAATA
GGAACGTTCGTGGATTTCTCTACGTATCGATCAGAGACGATGACGGAGAAATGCGTCCAG
TACTCATAGTACCATTCGGAGGATATGGATATCATAATGATTTCTATTATTTCGAAGGAA
AGGGGAAAGTTGAATGTGATATATCATC-----AGATTATGTTGCGCCAGGAATAGATTG
GAGCAGAGACATGGAAGTTAGTATTAGTAACAGCAACAACTGTAATGAATTATGTGATCT
GAAGTGTTATGTAGTTTGTTCTTTAAGAATCAAGGAATAACAGTTGTGCTGTAATGTTTA
TTAATA-AAACGTATATTGGG---AAATG---------ATAG-TGTATAAA----CATAC
-ACACGCTAT------------GA---ATCAGA-CGCTATGACATGT---CGGGTAT-TG
AATGA---TTAGTTGCTAGCCCGCTTAAG-----------------GGCCGCAGGCCCGT
TAA---AAATAATAATCGAATTATAAACGTTAG------------ATA-----ATAATCA
GAGATAGGTGATC-AGATAACATAAACATAAACGAAGTA---------TATGGCGGTAC-
AATAA-TAAAATAAGT---TAAAAAA-AAAACATAATGAATACTAATCTCTGATTG----
-------GTTCAGAAGAAAGGCCCACCAACTAAAAGGT-GGGGA---GAATGTCCCGA--
-------TGACGTAAGCACGGGGGACTAT
>N_23cn_CN_2008_D4
TATTACCCCCCGTGCTCGGGACGGGACATGACGTAAGCATAGATTATAATGGGCTTTTTA
A-------AGCCCATATAAGGGAAGT-GGG-CCGGGTTTGAGACATATTTCGAAAGCCCG
GCTT-GGAAAAGGATAAAGTCACGTTCC--GAA-TAAT-AGGTTGCTTCGCCGCGAAGCA
ACCTAATAAATTGTTGCGTATTCAATACGCAACTAAAAGTCTATTAATATGCCTG-TCTC
TGCCG----AATAAA-TCAGA-GCGTATGC--GAAGCAGAAGCGATGGATTGGGCAGAAT
CACAATTCAAGACATGTACCCATGGCTGTGATTGGAAGACGATATCATCGGATTCATCGG
AAAATCGGCAATATGTACCTTGCGTCGACTCTGGTGTTGGAAGAAAGACGCCTCGCAAGG
TACTTCTTCGATCTATCGAAGTTGTATTCAATGG------AAGTTTTAAAGGGAATAATC
GGAATGTTCGTGGCTTCTTATACGTATCAATCCGAGACGATGATGGAACAATGCGTCCAG
TACTTATAGTACCATTTGGAGGATATGGATATCATAATGATTTTTATTATTTCGAAGGGA
AGGGGAAAGTTGAATGTGATATATCATC-----AGATTATGTTGCGCCAGAAGTAGATTG
GAGCAGAGACATGGAAGTTAGTATTAGTAACAGCAACAACTGTAATGAATCATGTGATCT
GAAGTGTTATGTTATTTGTTCGTTAAGAATAAAGGAATAACAGATGTGCTGTAATGAATA
TTAATA-AATCTTATTTTTAATGTAAGTG---------AAAGTTGTATAAA---ACATAC
AACACGCTAT------------GACAAAAGGGG-AAAAATGAAAAATA-AGGGGT---TG
ATTGTTCTATAGT------ATCGCTTAAG-----------------GGCCGCAGGCCCGT
TGAA--AAATAATAATCGAATTATATACGATTG------------ATA-----ATAATCA
GAGATAGATGATCAAGGATATATAAACATAGACGAAGTA---------TATGGCTGTAT-
AATA--TAAAAGAAGCATATAA-----TATAAAATATGTATACTATTCTCTGATTG----
-------GTGCAGAAAGTAGACCCACTAACTTTAAGTTAGTGGA----AATGTCCCGA--
-------TGACGTGAGCACGGGGGACTAT
>N_25tw_TW_D5
TATTACCCCCCGTGCTCGGGACGGGACATGACGTAAGCATAGATTATAATGGGCTTTTTA
A-------AGCCCATATAAAGGAAGT-GGG-CCGGGTTTGAGACATATTTCGAAAGCCCG
GCCTGGAA--AAGATAAAGTCACGTGCC--GAA-TAAT-AGGTTGCTTCGCCGCGAAGCA
ACCTAATAAATTGTTGCGTATTCAATACGCAACCAAAAGTCTATTAATATGCCTG-TCTC
TGCCG---AAAAAAA-TCAGA-GCGAAAGCGGAAGGCAGAAGCGATGGATTGGGCAGAAT
CACAATTCAAGACATGTACCCATGGCTGTGATTGGAAGACGATATCATCGGATTCATCGG
AAAATCGGCAATATGTACCTTGCGTCGACTCTGGTTCTGGAAGAAAGACGCCTCGCAAGG
TACTTCTTCGATCTATCGAAGCTGTATTTAATGG------AAGTTTCAAAGGGAATAATC
GGAATGTTCGTGGCTTCTTATACGTATCAATCCGAGACGATGATGGAACAATGCGTCCAG
TACTTATAGTACCATTTGGAGGATATGGATATCACAATGATTTTTATTATTTCGAAGGGA
AGGGGAAAATTGAATGTGATATATCATC-----AGATTATGTTGCGCCAGAAGTAGATTG
GAGCAGAGACATGGAAGTTAGTATTAGTAACAGCAACAACTGTAATGAATCATGTGATCT
GAAGTGTTATGTTATTTGTTCGTTAAGAATAAAGGAATAACAGATGTGCTGTATTGAATA
TTAATA-AATCTTATTTTAAATGAAATTG---------ATAGTTGTATAAA---ACATAC
AACACGCTAT------------GACAAACGGGG-AAAAATGAAAAATAAGGGGGT---TG
ATTGTTCTATAGT------ATCGCTTAAG-----------------GGCCGCAGGCCCGT
TGAA--AAATAATAATCGAATTATATACGATTG------------ATA-----ATAATCA
GAGATAGATGATCAAGGATATATAAACATAGACGAAGTA---------TATGGCTGTAT-
AATAA-AAAAAGAAGCATATAA-----TATAAAATATGTATACTAATCTCTGATTG----
-------GTGCAGAAGGTAGACCCACTAACTTTAAGTTAGTGGA----AATGTCCCGA--
-------TGACGTGAGCACGGGGGACTAT
>N_2557_AU_2010_C3
TATTACCCCCCGTGCTTGGGACGGGACATGACGTCAGCAAGGACTATAATGGGCTTTTTA
T------TAGCCCATTTA-TTGAATT-GGG-CCGGGTTTT-GTCATTTTACAAAAGCCCG
GTCCAGGATAAGTATAATGTCACGTGCC--GAA-TAAA-AGGTTGCTTCGCCACGAAGAA
ACCTAATTTGAGGTTGCGTATTCAATACGCTACCGAATATCTATTAATATGTGAG-TCTC
TGCCG---AAAAAAA-TCAGA-GCGAAAGC--GAAGCAGAAGCGATGGATTGGGCGGAAT
CACAATTCAAGACCTGTACTCATGGATGCGATTGGAAGAAGATATCATCGGATTCAGCCG
ATAATCGACAATATGTACCATGCGTCGATTCTGGAGCTGGAAGAAAGTCGCCTCGCAAGG
TACTTCTTAGATCTATTGAAGCTGTGTTTAACGG------AAGCTTCAGCGGAAATAATA
GGAATGTTCGTGGATTTCTCTACGTATCGATCAGAGACGATGACGGAGAAATGCGTCCAG
TACTCATAGTACCATTCGGAGGATATGGATATCATAATGATTTTTATTATTTCGAAGGGA
AGGGGAAAGTTGAATGTGATATATCATC-----AGATTATGTTGCGCCAGGAATAGATTG
GAGCAGAGACATGGAAGTTAGTATTAGTAACAGCAACAACTGTAATGAATTATGTGATCT
GAAGTGTTATGTTGTTTGTTCGTTAAGAATCAAGGAATAAAAGTTGTGCTGTAATGTTAA
TTAATA-AAACGTATATTTGGGA-AATTG---------ATAGTTGTATAAA---ACATAC
AACACACTAT------------GAAATACAAGA-CGCTATGACAAATGTACGGGTATCTG
AATGAGTTTTAGT------ATCGCTTAAG-----------------GGCCGCAGGCCCGT
TGAA--AAATAATAATCGAATTATAAACGTTAG------------ATA-----ATAATCA
GAGATAGGTGATC-AGATAATATAAACATAAACGAAGTA---------TATGCCGGTAC-
AATAA-TAAAATAAGTAATAACAAAA--ACAAAATATGTATACTAATCTCTGATTG----
-------GTTCAGGAGAAAGGCCCACCAACTAAAAGGTGGGGGA---GAATGTCCCGA--
-------TGACGTAAGCACGGGGGACTAT
>N_26pk_PK_2004_C2
TATTACCCCCCGTGCTCGGGACGGGACATGACGTCAGCAAGGATTATAATGGGCTTTTTA
T------TAGCCCATTTA-TTGAATT-GGG-CCGGGTTTT-GTCATTTTACAAAAGCCCG
GTCCAGGATAAGTATAATGTCACGTGCC--GAA-TAAA-AGGTTGCTTCGCCTCGAAGAA
ACCTAATATGAGGTAGCGTATTCAATACGCTACCGAATATCTATTAATATGTGAG-TCTC
TGCCG----AAACAA-TCAGA-GCGAAAGC--AAAGCAGAAGCGATGGATTGGGCGGAAT
CACAATTCAAGACCTGTACTCATGGATGCGATTGGAAGAAGATATCATCGGATTCAGCCG
ATAATCGACAATATGTACCATGCGTCGATTCTGGAGCTGGAAGAAAGTCGCCTCGCAAGG
TACTTCTTAGATCTATTGAAGCTGTGTTTAACGG------AAGCTTCAGCGGAAATAATA
GGAACGTTCGTGGATTTCTCTACGTATCGATCAGAGACGATGACGGAGAGATGCGTCCAG
TACTCATAGTACCATTCGGAGGATATGGATATCATAATGATTTCTATTATTTCGAAGGAA
AGGGGAAAGTTGAATGTGATATATCATC-----AGATTATGTTGCGCCAGGAATAGATTG
GAGCAGAGACATGGAAGTTAGTATTAGTAACAGCAACAACTGTAATGAATTATGTGATCT
GAAGTGTTATGTTGTTTGTTCGTTAAGAATCAAGGAATAAAAGTTGTGCTGTAATGTTTA
TTAATA-AAACGTATATTTGGAA-AATTG---------ATAGTTGTATAAA---ACATAC
AACACACTAT------------GAAATACAAGA-CGCTATGACAAATGTACGGGTATCTG
AATGAGTTTTAGT------ATCGCTTAAG-----------------GGCCGCAGGCCCGT
TGAA--AAATAATAATCGAATTATAAACGTTAG------------ATA-----ATAATCA
GAGATAGGTGATC-AGATAACATAAACATAAACGAAGTA---------TATGGCGGTAC-
AATAA-TAAAAGAAGTTATAAAAAAA--AAACATAATGTATACTAATCTCTGATTG----
-------GTTCAGAAGAAAGGCCCACCAACTAAAAGGT-GGGGA---GAATGTCCCGA--
-------TGACGTAAGCACGGGGGACTAT
>N_3in_IN_2007_C2
TATTACCCCCCGTGCTCGGGACGGGACATGACGTCAGCAAGGATTATAATGGGCTTTTTA
T------TAGCCCATTTA-TTGAATT-GGG-CCGGGTTTT-GTCATTTTACAAAAGCCCG
GTCCAGGATAAGTATAATGTCACGTGCC--GAA-TAAA-AGGTTGCTTCGCCTCGAAGAA
ACCTAATATGAGGTAGCGTATTCAATACGCTACCGAATATCTATTAATATGTGAG-TCTC
TGCCG----AAACAA-TCAGA-GCGAAAGC--AAAGCAGAAGCGATGGATTGGGCGGAAT
CACAACTCAAGACCTGTACTCATGGATGCGATTGGAAGAAGATATCATCGGATTCAGCCG
ATAATCGACAATATGTACCATGCGTCGATTCTGGAGCTGGAAGAAAGTCGCCTCGCAAGG
TACTTCTTAGATCTATTGAAGCTGTGTTTAACGGAAGCTTAAGCTTCAGCGGAAATAATA
GGAATGTTCGTGGATTTCTCTACGTATCGATCAGAGACGATGACGGAGAGATGCGTCCAG
TACTCATAGTACCATTCGGAGGATATGGATATCATAATGATTTCTATTATTTCGAAGGAA
AGGGGAAAGTTGAATGTGATATATCATC-----AGATTATGTTGCGCCAGGAATAGATTG
GAGCAGAGACATGGAAGTTAGTATTAGTAACAGCAACAACTGTAATGAATTATGTGATCT
GAAGTGTTATGTTGTTTGTTCTTTAAGAATCAAGGAATAAAAGTTGTGCTGTAATGTTTA
TTAATA-AAACGTATATTTGGGA-AATTG---------ATAGTTGTATAAA---ACATAC
AACACACTAT------------GAAATACAAGA-CGCTATGACAAATGTACGGGTATCTG
AATGAGTTTTAGT------ATCGCTTAAG-----------------GGCCGCAGGCCCGT
TGAA--AAATAATAATCGAATTATAAACGTTAG------------ATA-----ATAATCA
GAGATAGGTGATC-AGATAACATAAACATAAACGAAGTA---------TATGGTGGTAC-
AATAATTAAAATAAGTTATAAAAAAA-AAAATATAATGTATACTAATCTCTGATTG----
-------GTTCAGAAGAAAGGCCCACCAACTAAAAGGT-GGGGA---GAATGTCCCGA--
-------TGACGTAAGCACGGGGGACTAT
>N_33in_IN_2002_C2
TATTACCCCCCGTGCTCGGGACGGGACATGACGTCAGCAAGGATTATAATGGGCTTTTTA
T------TAGCCCATGTA-TTGAATT-GGG-CCGGGTTTT-GTCATTTTACAAAAGCCCG
GTCCAGGATAAGTATAATGTCACGTGCC--GAATTAAA-AGGTTGCTTCGCCTCGAAGAA
ACCTAATTTGAGGTTGCGTATTCAATACGCTACCGAGTATCTATTAATATGTGAG-TCTC
TGCCG----AAACAA-TCAGA-GCGAAAGC--AAAGCAGAAGCGATGGATTGGGCGGAAT
CACAATTCAAGACTTGTACTCATGGATGCGATTGGAAGAAGATATCATCGGATTCAGCCG
ATAATCGACAATATGTACCATGCGTCGATTTTGGAGCTGGAAGAAAGTCGCCTCGCAAGG
TACTTCTTAGATCTATTGAAGCTGTGTTTAACGG------AAGCTTCAGCGGAAATAATA
GGAACGTTCGTGGATTTCTCTACGTATCGATCAGAGACGATGACGGAGAAATGCGTCCAG
TACTCATAGTACCATTCGGAGGATATGGATATCATAATGATTTCTATTATTTCGAAGGAA
AGGGGAAAGTTGAATGTGATATATCATC-----AGATTATGTTGCGCCAGGAATAGATTG
GAGCAGAGACATGGAAGTTAGTATTAGTAACAGCAACAACTGTAATGAATTATGTGATCT
GAAGTGTTATGTTGTTTGTTCTTTAAGAATCAAGGAATAAAAGTTGTGCTGTAATGTCTA
TTAATA-AAACGTATATTTGGGA-AATTG---------ATAGTTGTATAAA---ACATAC
AACACGCTAT------------GAAATACAAGA-CGCTATGACAAATGTACGGGTATCTG
AATGAGTTTTAGT------ATCGCTTAAG-----------------GGCCGCAGGCCCGT
TGAA--AAATAATAATCGAATTATAAACGTTAG------------ATA-----ATAATCA
GAGATAGATGATC-AGATAACATAAACATAAACGAAGTA---------TATGGCGGTAC-
AATAA-TAAAATAAGT---TAAAAAA-AAAACATAATGAATACTAATCTCTGATTG----
-------GTTCAGAAGAAAGGCCCACCAACTAAAAGGT-GGGGA---GAATGTCCCGA--
-------TGACGTAAGCACGGGGGACTAT
>N_35to_TO_2010_C1
TATTACCCCCCGTGCTCGGGACGGGACATGACGTCAGCAATGCAGATAATGGGCCTAATA
A-------AGCCCATTTA-TAGAATT-GGG-CCGGGTTTT-GTCATCTTACAAAAGCCCG
GTCCAGGATTAGAATAATGTCACGTGCC--GAA-TAAG-AGGTTGCTTCGCCTCGAAGAA
ACCTATTTTGAGGTAGCGTATTCAATACGCTACCGAATATCTATTAATATGTGAG-TCTC
TGCCG---AAAAAAA-ACAGA-GCGAAAGC--GAAGCAGAAGCGATGGATTGGGCGGAAT
CACAATTCAAGACATGTACCCATGGATGCGATTGGAAGAAGATATCATCGGATTCAGCCG
ATAATCGACAATATGTGCCATGCGTCGATTCAGGAGCTGGAAGAAAGTCGCCTCGTAAGG
TACTTCTTAGATCTATTGAAGCTGTGTTTAATGG------AAGCTTCAGCGGAAAAAACA
GGAACGTTCGTGGATTTCTCTACGTATCGATCAGAGATGATGACGGAGAAATGCGTCCAG
TGCTCATAGTACCTTTCGGAGGTTATGGATATCATAATGATTTCTATTATTTCGAAGGAA
AGGGGAAAGTTGAATGTGATATATCATC-----AGATTATGTTGCGCCAGGAATAGATTG
GAGCAGAGACATGGAAGTTAGTATTAGTAACAGCAACAACTGTAATGAATTATGTGATCT
GAAGTGTTATGTTGTTTGTTCGTTAAGAATCAAGGAATAAAAGTTGTGCTGTAATGTTTA
TTAATA-AAACGTATATTTTGGATAATTG---------TTAGTTGTATAAA---ACATAC
AACACACTAT------------GAAATACAAGA-CGCTATGACAAATGTACGGGTATCTG
AATGAGTTTTAGT------ATCGATTAAG-----------------GGCCGCAGGCCCGT
TGAA--AAATAATAATCGAATTATATACGTTTG------------ATA-----ATAATCA
GAGATAGATGATT-AGAATACATAAAGATAAACGAAGTA---------TATCCTGGTACA
AATAA--AAAATAAGTATTTAAAAA--TAAAAGAAATGTAAACTAATCTCTGATTG----
-------GTTCAGCAGAAAGGCCCACCAACTAAAAGGT-GGGGA---GAATGTCCCGA--
-------TGACGTAAGCACGGGGGACTAT
>N_36to_TO_2010_C1
TATTACCCCCCGTGCTCGGGACGGGACATGACGTCAGCAATGAAGATAATGGGCCTAATA
A-------AGCCCATTTA-TAGAATT-GGG-CCGGGTTTT-GTCATCTTACAAAAGCCCG
GTCCAGGATTAGAATAATGTCACGTGCC--GAA-TAAG-AGGTTGCTTCGCCTCGAAGAA
ACCTATTTTGAGGTAGCGTATTCAATACGCTACCGAATATCTATTAATATGTGAG-TCTC
TGCCG---AAAAAAA-ACAGA-GCGAAAGC--GAAGCAGAAGCGATGGATTGGGCGGAAT
CACAATCCAAGACCTGTACCCATGGATGCGATTGGAAGAAGATATCATCGGATTCAGCCG
ATAATCGACAATATGTGCCATGCGTCGATTCAGGAGCTGGAAGAAAGTCGCCTCTTAAGG
TACTTCTTAGATCTATTGAAGCTGTGTTTAATGG------AAGCTTCAGCGGAAATAACA
GGAACGTTCGTGGATTTCTCTACGTATCGATCAGAGATGATGACGGAGAAATGCGTCCAG
TGCTCATAGTACCATTCGGAGGTTATGGATATCATAATGATTTCTATTATTTCGAAGGAA
AGGGGAAAGTTGAATGTGATATATCATC-----AGATTATGTTGCGCCAGGAATAGATTG
GAGCAGAGACATGGAAGTTAGTATTAGTAACAGCAACAACTGTAATGAATTATGTGATCT
GAAGTGTTATGTTGTTTGTTCGTTAAGAATCAAGGAATAAAAGTTGTGCTGTAATGTTAA
TTAATA-AATCGTATATTTGGGA-AATTG---------ATAGTTGTATAAA---ACATAC
AACACACTAT------------GAAATACAAGA-CGCTATGACAAATGTACGGGTATCTG
AATGAGTTTTAGT------ATCGCTTAAG-----------------GGCCGCAGGCCCGT
TGAA--AAATAATAATCGAATTATAAACGTTAG------------ATA-----ATAATCA
GAGATAGGTGATC-AGATAATATAAACATAAACGAAGTA---------TATGCCGGTAC-
AATAA-TAAAATAAGTATTTAAAAAT--AAAAGGAATGTAAACTAATCTCTGATTG----
-------GTTCAGCAGAAAGGCCCACCAACTAAAAGGT-GGGGA---GAATGTCCCGA--
-------TGACGTAAGCACGGGGGACTAT
>N_37to_TO_2010_C1
TATTACCCCCCGTGCTTGGGACGGGACATGACGTCAGCAATGAAGATAATGGGCCTAATA
A-------AGCCCATTTA-TAGAATT-GGG-CCGGGTTTT-GTCATCTTACAAAAGCCCG
GTCCAGGATTAGAATAATGTCACGTGCC--GAA-TAAG-AGGTTGCTTCGCCTCGAAGAA
ACCTCTTTTGAGGTAGCGTATTCAATACGCTACCGAATATCTATTAATATGTGAG-TCTC
TGCCG---AAAAAAA-ACAGA-GCGAAAGC--GAAGCAGAAGCGATGGATTGGGCGGAAT
CACAATACAAGACCCGTACTCATGGATGCGATTGGAAGAATATATCATCGGATTCAGCCG
ATAATCGACAATATGTGCCATGCGTCGATTCAGGAGCTGGAAGAAAGTCGCCTCGTAAGG
TACTTCTTAGATCTATTGAAGCTGTGTTTAATGG------AAGCTTCAGCGGAAATAACA
GGAACGTTCGTGGATTTCTCTACGTATCGATCAGAGATGATGACGGAGAAATGCGTCCAG
TGCTCATAGTACCATTCGGAGGTTATGGATATCATAATGATTTCTATTATTTCGAAGGAA
AGGGGAAAGTTGAATGTGATATATCATC-----AGATTATGTTGCGCCAGGAATAGATTG
GAGCAGAGACATGGAAGTTAGTATTAGTAACAGCAACAACTGTAATGAATTATGTGATCT
GAAGTGTTATGTTGTTTGTTCGTTAAGAATCAAGGAATAAAAGTTGTGCTGTAATGTTAA
TTAATA-AATCGTATATTTGGGA-AATTG---------ATAGTTGTATAAA---ACATAC
AACACACTAT------------GAAATACAAGA-CGCTATGACAAATGTACGGGTATCTG
AATGAGTTTTAGT------ATCGCTTAAG-----------------GGCCGCAGGCCCGT
TGAA--AAATAATAATCGAATTATAAACGTTAG------------ATA-----ATAATCA
GAGATAGGTGATC-AGATAATATAAACATAAACGAAGTA---------TATGCCGGTAC-
AATAA-TAAAATAAGTATTTAAAAAT--AAAAGGAATGTAAACTAATCTCTGATTG----
-------GTTCAGCAGAAAGGCCCACCAACTAAAAGGT-GGGGA---GGATGTCCCGA--
-------TGACGTAAGCACGGGGGACTAT
>N_38to_TO_2010_C1
TATTACCCCCCGTGCTCGGGACGGGACATGACGTCAGCAATGGAGATAATGGGCCTAATA
A-------AGCCCATTTA-TAGAATT-GGG-CCGGGTTTT-GTCATCTTACAAAAGCCCG
GTCCAGGATTAGAATAATGTCACGTGCC--GAA-TAAG-AGGTTGCTTCGCCTCGAAGAA
ACCTATTTTGAGGTAGCGTATTCAATACGCTACCGAATATCTATTAATATGTGAG-TCTC
TGCCG--AAAAAAAA-CCAGA-GCGAAAGC--GAAGCAGAAGCGATGGATTGGGCGGAAT
CACAATTCAAGACCTGTACCCATGGATGCGATTGGAAGAAGATATCATCGGATTCAGCCG
ATAATCGACAATATGTGCCATGCGTCGATTCAGGAGCTGGAAGAAAGTCGCCTCGTAAGG
TACTTCTTAGATCTATTGAAGCTGTGTTTAATGG------AAGCTTCAGCGGAAATAACA
GGAACGTTCGTGGATTTCTCTACGTATCGATCAGAGACGATGACGGAGAAATGCGTCCAG
TGCTCATAGTACCATTCGGAGGTTATGGATATCATAATGATTTCTATTATTTCGAAGGAA
AGGGGAAAGTTGAATGTGATATATCATC-----AGATTATGTTGCGCCAGGAATAGATTG
GAGCAGAGACATGGAAGTTAGTATTAGTAACAGCAACAACTGTAATGAATTATGTGATCT
GAAGTGTTATGTTGTTTGTTCGTTAAGAATCAAGGAATAAAAGTTGTGCTGTAATGTTTA
TTAATA-AAACGTATATTTTGGATAATTG---------TAAGTTGTATAAA---ACATAC
AACACACTAT------------GAAATACAAGA-CGCTATGACAAATGTACGGGTATCTG
AATGAGTTTTAGT------ATCGATTAAG-----------------GGCCGCAGGCCCGT
TGAA--AAATAATAATCGAATTATATACGTTTG------------ATA-----ATAATCA
GAGATAGATGATT-AGAATACATAAAGATAAACGAAGTA---------TATCCTGGTACA
AATTA-AAAAATAAGTATTTAAA-AA-TAAAAGGAATGTAAACTAATCTCTGATTG----
-------GTTCAGCAGAAAGGCCCACCAACTAAAAGGT-GGGGA---GAATGTCCCGA--
-------TGACGTAAGCACGGGGGACTAT
>N_39to_TO_2010_C1
TATTACCCCCCGTGCTCGGGACGGGACATGACGTCAGCAATGGAGATAATGGGCCTAATA
A-------AGCCCATTTA-TAGAATT-GGG-CCGGGTTTT-GTCATCTTACAAAAGCCCG
GTCCAGGATTAGAATAATGTCACGTGCC--GAA-TAAG-AGGTTGCTTCGCCTCGAAGAA
ACCTATTTTGAGGTAGCGTATTCAATACGCTACCGAATATCTATTAATATGTGAG-TCTC
TGCCG--AAAAAAAA-CCAGA-GCGAAAGC--GAAGCAGAAGCGATGGATTGGGCGGAAT
CACAATACAAGACCTGTACCCATGGATGCGATTGGAAGAAGATATCATCGGATTCAGCCG
ATAATCGACAATATGTGCCATGCGTCGATTCAGGAGCTGGAAGAAAGTCGCCTCGTAAGG
TACTTCTTAGATCTATTGAAGCTGTGTTTAATGG------AAGCTTCAGCGGAAATAACA
GGAACGTTCGTGGATTTCTCTACGTATCGATCAGAGACGATGACGGAGAAATGCGTCCAG
TGCTCATAGTACCATTCGGAGGTTATGGATATCATAATGATTTCTATTATTTCGAAGGAA
AGGGGAAAGTTGAATGTGATATATCATC-----AGATTATGTTGCGCCAGGAATAGATTG
GAGCAGAGACATGGAAGTTAGTATTAGTAACAGCAACAACTGTAATGAATTATGTGATCT
GAAGTGTTATGTTGTTTGTTCGTTAAGAATCAAGGAATAAAAGTTGTGCTGTAATGTTTA
TTAATA-AAACGTATATTTTGGATAATTG---------TAAGTTGTATAAA---ACATAC
AACACACTAT------------GAAATACAAGA-CGCTATGACAAATGTACGGGTATCTG
AATGAGTTTTAGT------ATCGATTAAG-----------------GGCCGCAGGCCCGT
TGAA--AAATAATAATCGAATTATATACGTTTG------------ATA-----ATAATCA
GAGATAGATGATT-AGAATACATAAAGATAAACGAAGTA---------TATCCTGGTACA
AATTA-AAAAATAAGTATTTAAA-AA-TAAAAGGAATGTAAACTAATCTCTGATTG----
-------GTTCAGCAGAAAGGCCCACCAACTAAAAGGT-GGGGA---GAATGTCCCGA--
-------TGACGTAAGCACGGGGGACTAT
>N_4au_AU_C3
TATTACCCCCCGTGCTCGGGACGGGACATGACGTCAGCAAGGATTATAATGGGCTTTTTA
T------TAGCCCATTTA-TTGAATT-GGG-CCGGGTTTT-GTCATTTTACAAAAGCCCG
GTCCAGGATAAGTATAATGTCACGTGCC--GAATTAAA-AGGTTGCTTCGCCACGAAGAA
ACCTAATTTGAGGTTGCGTATTCAATACGCTACCGAATATCTATTAATATGTGAG-TCTC
TGCCG---AAAAAAA-TCAGA-GCGAAAGCGGAAGGCAGAAGCGATGGATTGGGCGGAAT
CACAATTCAAGACCTGTACTCATGGATGCGATTGGAAGAAGATATCATCGGATTCAGCCG
ATAATCGACAATATGTACCATGCGTCGATTCTGGAGCTGGAAGAAAGTCGCCTCGCAAGG
TACTTCTTAGATCTATTGAAGCTGTGTTTAACGG------AAGCTTCAGCGGAAATAATA
GGAATGTTCGTGGATTTCTCTACGTATCGATCAGAGACGATGACGGAGAAATGCGTCCAG
TACTCATAGTACCATTCGGAGGATATGGATATCATAATGATTTTTATTATTTCGAAGGGA
AGGGGAAAGTTGAATGTGATATATCATC-----AGATTATGTTGCGCCAGGAATAGATTG
GAGCAGAGACATGGAAGTTAGTATTAGTAACAGCAACAACTGTAATGAATTATGTGATCT
GAAGTGTTATGTTGTTTGTTCGTTAAGAATCAAGGAATAAAAGTTGTGCTGTAATGTTAA
TTAATA-AAACGTATATTTGGGA-AATTG---------ATAGTTGTATAAA---ACATAC
AACACACTAT------------GAAATACAAGA-CGCTATGACAAATGTACGGGTATCTG
AATGAGTTTTAGT------ATCGCTTAAG-----------------GGCCGCAGGCCCGT
TAA---AAATAATAATCGAATTATAAACGTTAG------------ATA-----ATAATCA
GAGATAGGTGATC-AGATAATATAAACATAAACGAAGTA---------TATGCCGGTAC-
AATAA-TAAAATAAGTAATAACAAAA----AAAATATGTATACTAATCTCTGATTG----
-------GTTCAGGAGAAAGGCCCACCAACTAAAAGGT-GGGGA---GAATGTCCCGA--
-------TGACGTAAGCACGGGGGACTAT
>N_40to_TO_2010_C1
TATTACCCCCCGTGCTTGGGACGGGACATGACGTCAGCAATGGAGATAATGGGCCTAATA
A-------AGCCCATTTA-TAGAATT-GGG-CCGGGTTTT-GTCATCTTACAAAAGCCCG
GTCCAGGATTAGAATAATGTCACGTGCC--GAA-TAAG-AGGTTGCTTCGCCTCGAAGAA
ACCTATTTTGAGGTAGCGTATTCAATACGCTACCGAATATCTATTAATATGTGAG-TCTC
TGCCG--AAAAAAAA-CCAGA-GCGAACGC--GAAGCAGAAGCGATGGATTGGGCGGAAT
CACAATTCAAGACCTGTACCCATGGATGCGATTGGAAGAAGATATCATCGGATTCAGCCG
ATAATCGACAATATGTGCCATGCGTCGATTCAGGAGCTGGAAGAAAGTCGCCTCGTAAGG
TACTTCTTAGATCTATTGAAGCTGTGTTTAATGG------AAGCTTCAGCGGAAATAACA
GGAACGTTCGTGGATTTCTCTACGTATCGATCAGAGATGATGACGGAGAAATGCGTCCAG
TGCTCATAGTACCATTCGGAGGTTATGGATATCATAATGATTTCTATTATTTCGAAGGAA
AGGGGAAAGTTGAATGTGATATATCATC-----AGATTATGTTGCGCCAGGAATAGATTG
GAGCAGAGACATGGAAGTTAGTATTAGTAACAGCAACAACTGTAATGAATTATGTGATCT
GAAGTGTTATGTTGTTTGTTCGTTAAGAATCAAGGAATAAAAGTTGTGCTGTAATGTTTA
TTAATA-AAACGTATATTTTGGATAATTG---------TAAGTTGTATAAA---ACATAC
AACACACTAT------------GAAATACAAGA-CGCTATGACAAATGTACGGGTATCTG
AATGAGTTTTAGT------ATCGATTAAG-----------------GGCCGCAGGCCCGT
TGAA--AAATAATAATCGAATTATATACGTTTG------------ATA-----ATAATCA
GAGATAGATGATT-AGAATACATAAAGATAAACGAAGTA---------TATCCTGGTACA
AATTA-AAAAATAAGTATTTAAA-AA-TAAAAGGAATGTAAACTAATCTCTGATTG----
-------GTTCAGCAGAAAGGCCCACCAACTAAAAGGT-GGGGA---GAATGTCCCGA--
-------TGACGTAAGCACGGGGGACTAT
>N_41to_TO_2010_C1
TATTACCCCCCGTGCTTGGGACGGGACATGACGTCAGCAATGTAGATAATGGGCCTAATA
A-------AGCCCATTAA-TAGAATT-GGG-CCGGGTTTT-GTCATCTTACAAAAGCCCG
GTCCAGGATTAGAATAATGTCACGTGCC--GAA-TAAG-AGGTTGCTTCGCCTCGAAGAA
ACCTATTTTGAGGTAGCGTATTCAATACGCTACCGAATATCTATTAATATGTGAG-TCTC
TGCCG----AAAAAA-ACAGA-GCGAAAGC--GAAGCAGAAGCGATGGATTGGGCGGAAT
CACAATTCAAGACCTGTACCCATGGATGCGATTGGAAGAAGATATCATCGGATTCAGCCG
ATAATCGACAATATGTGCCATGCGTCGATTCAGGAGCTGGAAGAAAGTCGCCTCGTAAGG
TACTTCTTAGATCTATTGAAGCTGTGTTTAATGG------AAGCTTCAGCGGAAATAACA
GGAACGTTCGTGGATTTCTCTACGTATCGATCAGAGACGATGACGGAGAAATGCGTCCAG
TGCTCATAGTACCATTCGGAGGTTATGGATATCATAATGATTTCTATTATTTCGAAGGAA
AGGGGAAAGTTGAATGTGATATATCATC-----AGATTATGTTGCGCCAGGAATAGATTG
GAGCAGAGACATGGAAGTTAGTATTAGTAACAGCAACAACTGTAATGAATTATGTGATCT
GAAGTGTTATGTTGTTTGTTCGTTAAGAATCAAGGAATAAAAGTTGTGCTGTAATGTTAA
TTAATA-AAACGTATATTTGGGA-AATTG---------ATAGTTGTATAAA---ACATAC
AACACACTAT------------GAAATACAAGA-CGCTATGACAAATGTACGGGTATCTG
AATGAGTTTTAGT------ATCGCTTAAG-----------------GGCCGCAGGCCCGT
TGAA--AAATAATAATCGAATTATAAACGTTAG------------ATA-----ATAATCA
GAGATAGGTGATC-AGATAATATAAACATAAACGAAGTA---------TATGCCGGTAC-
AATAA-TAAAATAAGTATTTAAAAAT--AAAAGGAATGTAAACTAATCTCTGATTG----
-------GTTCATCAGAAAGGCCCACCTACTAAAAGGT-GGGGA---GAATGTCCCGA--
-------TGACGTAAGCACGGGGGACTAT
>N_42to_TO_2010_C1
TATTACCCCCCGTGCTTGGGACGGGACATGACGTCAGCAATGTAGATAATGGGCCTAATA
A-------AGCCCATTAA-TAGAATT-GGG-CCGGGTTTT-GTCATCTTACAAAAGCCCG
GTCCAGGATTAGAATAATGTCACGTGCC--GAA-TAAG-AGGTTGCTTCGCCTCGAAGAA
ACCTATTTTGAGGTAGCGTATTCAATACGCTACCGAATATCTATTAATATGTGAG-TCTC
TGCCG---AAAAAAA-ACAGA-GCGAAAGC--GAAGCAGAAGTGATGGATTGGGCGGAAT
CACAATTCAAGACATGTACTCATGGATGCGATTGGAAGAAGATATCATCGGATTCAGCCG
ATAATCGACAATATGTGCCATGCGTCGATTCAGGAGCTGGAAGAAAGTCGCCTCGTAAGG
TACTTCTTAGATCTATTGAAGCTGTGTTTAATGG------AAGCTTCAGCGGAAATAACA
GGAACGTTCGTGGATTTCTCTACGTATCGATCAGAGACGATGACGGAGAAATGCGTCCAG
TGCTCATAGTACCATTCGGAGGTTATGGATATCATAATGATTTCTATTATTTCGAAGGAA
AGGGGAAAGTTGAATGTGATATATCATC-----AGATTATGTTGCGCCAGGAATAGATTG
GAGCAGAGACATGGAAGTTAGTATTAGTAACAGCAACAACTGTAATGAATTATGTGATCT
GAAGTGTTATGTTGTTTGTTCGTTAAGAATCAAGGAATAAAAGTTGTGCTGTAATGTTAA
TTAATA-AAACGTATATTTGGGA-AATTG---------ATAGTTGTATAAA---ACATAC
AACACACTAT------------GAAATACAAGA-CGCTATGACAAATGTACGGGTATCTG
AATGAGTTTTAGT------ATCGCTTAAG-----------------GGCCGCAGGCCCGT
TGAA--AAATAATAATCGAATTATAAACGTTAG------------ATA-----ATAATCA
GAGATAGGTGATC-AGATAATATAAACATAAACGAAGTA---------TATGCCGGTAC-
AATAA-TAAAATAAGTATTTAAAAAT--AAAAGGAATGTAAACTAATCTCTGATTG----
-------GTTCAGCAGAAAGGCCCACCTACTAAAAGGT-GGGGA---GAATGTCCCGA--
-------TGACGTAAGCACGGGGGACTAT
>N_43to_TO_2010_C1
TATTACCCCCCGTGCTTGGGACGGGACATGACGTCAGCAATGCAGATAATGGGCCTAATA
A-------AGCCCAATTA-TAGAATT-GGG-CCGGGTTTT-GTCATCTTACAAAAGCCCG
GTCCAGGATTAGAATAATGTCACGTGCC--GAA-TAAG-AGGTTGCTTCGCCTCGAAGAA
ACCTAATTTGAGGTAGCGTATTCAATACGCTACCGAATATCTATTAATATGTGAG-TCTC
TGCCG---AAAAAAA-ACAGA-GCGAAAGC--GAAGCAGAAGCGATGGATTGGGCAGAAT
CACAATTCAAGACATGTACCCATGGATGCGATTGGAAGAAGATATCATCGGATTCAGCCG
ATAATCGACAATATGTGCCATGCGTCGATTCAGGAGCTGGAAGAAAGTCGCCTCGTAAGG
TACTTCTTAGATCTATTGAAGCTGTGTTTAATGG------AAGCTTCAGCGGAAATAACA
GGAACGTTCGTGGATTTCTCTACGTATCGATCAGAGACGATGACGGAGAAATGCGTCCAG
TGCTCATAGTACCATTCGGAGGTTATGGATATCATAATGATTTCTATTATTTCGAAGGAA
AGGGGAAAGTTGAATGTGATATATCATC-----AGATTATGTTGCGCCAGGAATAGATTG
GAGCAGAGACATGGAAGTTAGTATTAGTAACAGCAACAACTGTAATGAATTATGTGATCT
GAAGTGTTATGTTGTTTGTTCGTTAAGAATCAAGGAATAAAAGTTGTGCTGTAATGTTTA
TTAATA-AAACGTATATTTTGGATAATTG---------TAAGTTGTATAAA---ACATAC
AACACACTAT------------AAAATACAAGA-CGCTATGACAAATATACGGGTATCTG
AACGAGTTTTAGT------ATCGATTAAG-----------------GGCCGCAGGCCCGT
TGAA--AAATAATAATCGAATTATATACGTTTG------------ATA-----ATAATCA
GAGATAGATGATT-AGAATACATAAAGATAAACGAAGTA---------TATCCTGGTAC-
AATTA-AAAAATAAGTATTTAAAAAA-TAAAAGGAATGTAAACTAATCTCTGATTG----
-------GTTCAGCATAAAGGCCCACCAACTAAAAGGT-GGGGA---GAATGTCCCGA--
-------TGACGTAAGCACGGGGGACTAT
>N_44to_TO_2010_C1
TATTACCCCCCGTGCTCGGGACGGGACATGACGTCAGCAATGCAGATAATGGGCCTAATA
A-------AGCCCATTTA-TAGAATT-GGG-CCGGGTTTT-GTCATCTTACAAAAGCCCG
GTCCAGGATTAGAATAATGTCACGTGCC--GAA-TAAG-AGGTTGCTTCGCCTCGAAGAA
ACCTATTTTGAGGTAGCGTATTCAATACGCTACCGAATATCTATTAATATGTGAG-TCTC
TGCCG---AAAAAAA-ACAGA-GCGAAAGC--GTAGCAGAAGCGATGGATTGGGCGGAAT
CACAATTCAAGACCTGTACTCATGGATGCGATTGGAAGAAGATATCATCGGATTCAGCCG
ATAATCGACAATATGTGCCATGCGTCGATTCAGGAGCTGGAAGAAAGTCGCCTCGTAAGG
TACTTCTTAGATCTATTGAAGCTGTGTTTAATGG------AAGCTTCAGCGGAAATAACA
GGAACGTTCGTGGATTTCTCTACGTATCGATCAGAGATGATGACGGAGAAATGCGTCCAG
TGCTCATAGTACCTTTCGGAGGTTATGGATATCATAATGATTTCTATTATTTCGAAGGAA
AGGGGAAAGTTGAATGTGATATATCATC-----AGATTATGTTGCGCCAGGAATAGATTG
GAGCAGAGACATGGAAGTTAGTATTAGTAACAGCAACAACTGTAATGAATTATGTGATCT
GAAGTGTTATGTTGTTTGTTCGTTAAGAATCAAGGAATAAAAGTTGTGCTGTAATGTTTA
TTAATA-AAACGTATATTTTGGATAATTG---------TTAGTTGTATAAA---ACATAC
AACACACTAT------------GAAATACAAGA-CGCTATGACAAATGTACGGGTATCTG
AATGAGTTTTAGT------ATCGATTAAG-----------------GGCCGCAGGCCCGT
TGAA--AAATAATAATCGAATTATATACGTTTG------------ATA-----ATAATCA
GAGATAGATGATT-AGAATACATAAAGATAAACGAAGTA---------TATCCTGGTACA
AATAA--AAAATAAGTATTTAAAAA--TAAAAGAAATGTAAACTAATCTCTGATTG----
-------GTTCAGCAGAAAGGCCCACCAACTAAAAGGT-GGGGA---GAATGTCCCGA--
-------TGACGTAAGCACGGGGGACTAT
>N_45to_TO_2010_C1
TATTACCCCCCGTGCTTGGGACGGGACATGACGTCAGCAATGTAGATAATGGGCCTAATA
A-------AGCCCATTAA-TAGAATT-GGG-CCGGGTTTT-GTCATCTTACAAAAGCCCG
GTCCAGGATTAGAATAATGTCACGTGCC--GAA-TAAG-AGGTTGCTTCGCCTCGAAGAA
ACCTATTTTGAGGTAGCGTATTCAATACGCTACCGAATATCTATTAATATGTGAG-TCTC
TGCCG----AAAAAA-ACAGA-GCGAAAGC--GAAGCAGAAGCGATGGATTGGGCAGAAT
CACAATTCAAGACCTGTACCCATGGATGCGATTGGAAGAAGATATCATCGGATTCAGCCG
ATAATCGACAATATGTGCCATGCGTCGATTCAGGAGCTGGAAGAAAGTCGCCTCGTAAGG
TACTTCTTAGATCTATTGAAGCTGTGTTTAATGG------AAGCTTCAGCGGAAATAACA
GGAACGTTCGTGGATTTCTCTACGTATCGATCAGAGACGATGACGGAGAAATGCGTCCAG
TGCTCATAGTACCATTCGGAGGTTATGGATATCATAATGATTTCTATTATTTCGAAGGAA
AGGGGAAAGTTGAATGTGATATATCATC-----AGATTATGTTGCGCCAGGAATAGATTG
GAGCAGAGACATGGAAGTTAGTATTAGTAACAGCAACAACTGTAATGAATTATGTGATCT
GAAGTGTTATGTTGTTTGTTCGTTAAGAATCAAGGAATAAAAGTTGTGCTGTAATGTTAA
TTAATA-AAACGTATATTTGGGA-AATTG---------ATAGTTGTATAAA---ACATAC
AACACACTAT------------GAAATACAAGA-CGCTATGACAAATGTACGGGTATCTG
AATGAGTTTTAGT------ATCGCTTAAG-----------------GGCCGCAGGCCCGT
TGAA--AAATAATAATCGAATTATAAACGTTAG------------ATA-----ATAATCA
GAGATAGGTGATC-AGATAATATAAACATAAACGAAGTA---------TATGCCGGTAC-
AATAT-GAAAATAAGTATTTAAAAAT--AAAAGTAATGTAAACTAATCTCTGATTG----
-------GTTTAGCAGAAAGGCCCACCTACTAAAAGGT-GGGGA---GAATGTCCCGA--
-------TGACGTAAGCACGGGGGACTAT
>N_46to_TO_2010_C1
TATTACCCCCCGTGCTTGGGACGGGACATGACGTCAGCAATGTAGATAATGGGCCTAATA
A-------AGCCCATTAA-TAGAATT-GGG-CCGGGTTTT-GTCATCTTACAAAAGCCCG
GTCCAGGATTAGAATAATGTCACGTGCC--GAA-TAAG-AGGTTGCTTCGTCTCGAAGAA
ACCTATTTTGAGGTAGCGTATTCAATACGCTACCGAATATCTATTAATATGTGAG-TCTC
TGCCG----AAAAAA-ACAGA-GCGAAAGC--GAAGCAGAAGCGATGGATTGGGCGGAAT
CACAATTCAAGACATGTACCCATGGATGCGATTGGAAGAAGATATCATCGGATTCAGCCG
ATAATCGACAATATGTGCCATGCGTCGATTCAGGAGCTGGAAGAAAGTCGCCTCGTAAGG
TACTTCTTAGATCTATTGAAGCTGTGTTTAATGG------AAGCTTCAGCGGAAATAACA
GGAACGTTCGTGGATTTCTCTACGTATCGATCAGAGACGATGACGGAGAAATGCGTCCAG
TGCTCATAGTACCATTCGGAGGTTATGGATATCATAATGATTTCTATTATTTCGAAGGAA
AGGGGAAAGTTGAATGTGATATATCATC-----AGATTATGTTGCGCCAGGAATAGATTG
GAGCAGAGACATGGAAGTTAGTATTAGTAACAGCAACAACTGTAATGAATTATGTGATCT
GAAGTGTTATGTTGTTTGTTCGTTAAGAATCAAGGAATAAAAGTTGTGCTGTAATGTTAA
TTAATA-AAACGTATATTTGGGA-AATTG---------ATAGTTGTATAAA---ACATAC
AACACACTAT------------GAAATACAAGA-CGCTATGACAAATGTACGGGTATCTG
AATGAGTTTTAGT------ATCGCTTAAG-----------------GGCCGCAGGCCCGT
TGAA--AAATAATAATCGAATTATAAACGTTAG------------ATA-----ATAATCA
GAGATAGGTGATC-AGATAATATAAACATAAACGAAGTA---------TATGCCGGTAC-
AATAA-GAAAATAAGTATTTAAAAAT--AAAAGTAATGTAAACTAATCTCTGATTG----
-------GTTTAGCAGAAAGGCCCACCTACTAAAAGGT-GGGGA---GAATGTCCCGA--
-------TGACGTAAGCACGGGGGACTAT
>N_47mw_MW_2008_C2
TATTACCCCCCGTGCTCGGGACGGGACATGACGTCAGCAAGGATTATAATGGGCTTTTTA
T------TAGCCCATGTA-TTGAATT-GGG-CCGGGTTTT-GTCATTTTACAAAAGCCCG
GTCCAGGATAAGTATAATGTCACGTGCC--GAA-TAAA-AGGTTGCTTCGCCTCGAAGAA
ACCTAATTTGAGGTTGCGTATTCAATACGCTACCGAGTATCTATTAATAAGCGAG-TCTC
TGCCG----AAACAA-TCAGA-GCGAAAGC--AAAGCAGAAGCGATGGATTGGGCGGAAT
CACAATTCAAGACTTGTACTCATGGATGCGATTGGAAGAAGATATCATCGGATTCAGCCG
ATAATCGACAATATGTACCATGCGTCGATTCTGGAGCTGGAAGAAAGTCGCCTCGCAAGG
TACTTCTTAGATCTATTGAAGCTGTGTTTAACGG------AAGCTTCAGCGGAAATAATA
GGAACGTTCGTGGATTTCTCTACGTATCGATCAGAGACGATGACGGAGAAATGCGTCCAG
TACTCATAGTACCATTCGGAGGATATGGATATCATAATGATTTCTATTATTTCGAAGGAA
AGGGGAAAGTTGAATGTGATATATCATC-----AGATTATGTTGCGCCAGGAATAGATTG
GAGCAGAGACATGGAAGTTAGTATTAGTAACAGCAACAACTGTAATGAATTATGTGATCT
GAAGTGTTATGTTGTTTGTTCTTTAAGAATCAAGGAATAAAAGTTGTGCTGTAATGTTTA
TTAATA-AAACGTATATTTGGGA-AATTG---------ATAGTTGTATAAA---ACATAC
AACACACTAT------------GAAATACAAGA-CGCTATGCCAAATGTACGGGTATCTG
AATGAGTTTTAGT------ATCGCTTAAG-----------------GGCCGCAGGCCCGT
TGAA--AAATAATAATCGAATTATAAACGTTAG------------ATA-----ATAATCA
GAGATAGGTGATC-AGATAACATAAACATAAACGAAGTA---------TATGGCGGTAC-
AATAA-TAAAATAAGT---TAAAAAA-AAAACATAATGAATACTAATCTCTGATTG----
-------GTTCAGAAGGAAGGCCCACCAACTAAAAGGT-GGGGA---GAATGTCCCGA--
-------TGACGTAAGCACGGGGGACTAT
>N_482_96_AU_1996_C3
TATTACCCCCCGTGCTCGGGACGGGACATGACGTCAGCAAGGACTATAATGGGCTTTTTA
T------TAGCCCATTTA-TTGAATT-GGG-CCGGGTTTT-GTCATTTTACAAAAGCCCG
GTCCAGGATAAGTATAATGTCACGTGCC--GAA-TAAA-AGGTTGCTTCGCCACGAAGAA
ACCTAATTTGAGGTTGCGTATTCAATACGCTACCGAATATTTATTAATATGTGAG-TCTC
TGCCG---AAAAAAA-TCAGA-GCGAAAGC--GAAGCAGAAGCGATGGATTGGGCGGAAT
CACAATTCAAGACCTGTACTCATGGATGCGATTGGAAGAAGATATCATCGGATTCAGCCG
ATAATCGACAATATGTACCATGCGTCGATTCTGGAGCTGGAAGAAAGTCGCCTCGCAAGG
TACTTCTTAGATCTATTGAAGCTGTGTTTAACGG------AAGCTTCAGCGGAAATAATA
GGAATGTTCGTGGATTTCTCTACGTATCGATCAGAGACGATGACGGAGAAATGCGTCCAG
TACTCATAGTACCATTCGGAGGATATGGATATCATAATGATTTTTATTATTTCGAAGGGA
AGGGGAAAGTTGAATGTGATATATCATC-----AGATTATGTTGCGCCAGGAATAGATTG
GAGCAGAGACATGGAAGTTAGTATTAGTAACAGCAACAACTGTAATGAATTATGTGATCT
GAAGTGTTATGTTGTTTGTTCGTTAAGAATCAAGGAATAAAAGTTGTGCTGTAATGTTAA
TTAATA-AAACGTATATTTGGGA-AATTG---------ATAGTTGTATAAA---ACATAC
AACACACTAT------------GAAATACAAGA-CGCTATGACAAATGTACGGGTATCTG
AATGAGTTTTAGT------ATCGCTTAAG-----------------GGCCGCAGGCCCGT
TGAA--AAATAATAATCGAATTATAAACGTTAG------------ATA-----ATAATCA
GAGATAGGTGATC-AGATAATATAAACATAAACGAAGTA---------TATGCCGGTAC-
AATAA-TAAAATAAGTAACAACAAAA-AAAAAAATATGTATACTAATCTCTGATTG----
-------GTTCAGGAGAAAGGCCCACCAACTAAAAGGT-GGGCA---GAATGTCCCGA--
-------TGACGTAAGCACGGGGGACTAT
>N_482_97_AU_1997_C3
TATTACCCCCCGTGCTCGGGACGGGACATGACGTCAGCAAGGACTATAATGGGCTTTTTA
T------TAGCCCATTTA-TTGAATT-GGG-CCGGGTTTT-GTCATTTTACAAAAGCCCG
GTCCAGGATAAGTATAATGTCACGTGCC--GAA-TAAA-AGGTTGCTTCGCCACGAAGAA
ACCTAATTTGAGGTTGCGTATTCAATACGCTACCGAATATTTATTAATATGTGAG-TCTC
TGCCG---AAAAAAA-TCAGA-GCGAAAGC--GAAGCAGAAGCGATGGATTGGGCAGAAT
CACAACTCAAGACCTGTACTCATGGATGCGATTGGAAGAAGATATCATCGGATTCAGCCG
ATAATCGACAATATGTACCATGCGTCGATTCTGGAGCTGGAAGAAAGTCGCCTCGCAAGG
TACTTCTTAGATCTATTGAAGCTGTGTTTAACGG------AAGCTTCAGCGGAAATAATA
GGAATGTTCGTGGATTTCTCTACGTATCGATCAGAGACGATGACGGAGAAATGCGTCCAG
TACTCATAGTACCATTCGGAGGATATGGATATCATAATGATTTTTATTATTTCGAAGGGA
AGGGGAAAGTTGAATGTGATATATCATC-----AGATTATGTTGCGCCAGGAATAGATTG
GAGCAGAGACATGGAAGTTAGTATTAGTAACAGCAACAACTGTAATGAATTATGTGATCT
GAAGTGTTATGTTGTTTGTTCGTTAAGAATCAAGGAATAAAAGTTGTGCTGTAATGTTAA
TTAATA-AAACGTATATTTGGGA-AATTG---------ATAGTTGTATAAA---ACATAC
AACACACTAT------------GAAATACAAGA-CGCTATGACAAATGTACGGGTATCTG
AATGAGTTTTAGT------ATCGCTTAAG-----------------GGCCGCAGGCCCGT
TGAA--AAATAATAATCGAATTATAAACGTTAG------------ATA-----ATAATCA
GAGATAGGTGATC-AGATAATATAAACATAAACGAAGTA---------TATGCCGGTAC-
AATAA-TAAAATAAGTAACAACAAAA--AAAAAATATGTATACTAATCTCTGATTG----
-------GTTCAGGAGAAAGGCCCACCAACTAAAAGGT-GGGCA---GAATGTCCCGA--
-------TGACGTAAGCACGGGGGACTAT
>N_482_98_AU_1998_C3
TATTACCCCCCGTGCTCGGGACGGGACATGACGTCAGCAAGGACTATAATGGGCTTTTTA
T------TAGCCCATTTA-TTGAATT-GGG-CCGGGTTTT-GTCATTTTACAAAAGCCCG
GTCCAGGATAAGTATAATGTCACGTGCC--GAA-TAAA-AGGTTGCTTCGCCACGAAGAA
ACCTAATTTGAGGTTGCGTATTCAATACGCTACCGAATATTTATTAATATGTGAG-TCTC
TGCCG---AAAAAAA-TCAGA-GCGAAAGC--GAAGCAGAAGCGATGGATTGGGCAGAAT
CACAACTCAAGACCTGTACTCATGGATGCGATTGGAAGAAGATATCATCGGATTCAGCCG
ATAATCGACAATATGTACCATGCGTCGATTCTGGAGCTGGAAGAAAGTCGCCTCGCAAGG
TACTTCTTAGATCTATTGAAGCTGTGTTTAACGG------AAGCTTCAGCGGAAATAATA
GGAATGTTCGTGAATTTCTCTACGTATCGATCAGAGACGATGACGGAGAAATGCGTCCAG
TACTCATAGTACCATTCGGAGGATATGGATATCATAATGATTTTTATTATTTCGAAGGGA
AGGGGAAAGTTGAATGTGATATATCATC-----AGATTATGTTGCGCCAGGAATAGATTG
GAGCAGAGACATGGAAGTTAGTATTTGTAACAGCAACAACTGTAATGAATTATGTGATCT
GAAGTGTTATGTTGTTTGTTCGTTAAGAATCAAGGAATAAAAGTTGTGCTGTAATGTTAA
TTAATA-AAACGTATATTTGGGA-AATTG---------ATAGTTGTATAAA---ACATAC
AACACACTAT------------GAAATACAAGA-CGCTATGACAAATGTACGGGTATCTG
AATGAGTTTTAGT------ATCGCTTAAG-----------------GGCCGCAGGCCCGT
TGAA--AAATAATAATCGAATTATAAACGTTAG------------ATA-----ATAATCA
GAGATAGGTGATC-AGATAATATAAACATAAACGAAGTA---------TATGCCGGTAC-
AATAA-TAAAATAAGTAACAACAAAA--AAAAAATATGTATACTAATCTCTGATTG----
-------GTTCAGGAGAAAGGCCCACCAACTAAAAGGT-GGGCA---GAATGTCCCGA--
-------TGACGTAAGCACGGGGGACTAT
>N_51in_IN_C2
TATTACCCCCCGTGCTCGGGACGGGACATGACGTCAGCAAGGATTATAATGGGCTTTTTA
T------TAGCCCATTTT-TTGAATT-GGG-CCGGGTTTT-GTCATTTTACAAAAGCCCG
GTCCAGGATAAGTATAATGTCACGTGCC--GAA-TAAA-AGGTTGCTTCGCCTCGAAGAA
ACCTAATTTGAGGTTGCGTATTCAATACGCTACCGAATATCTATTAATATGTGAG-TCTC
TGCCG----AAACAA-TCAGA-GCGAAAGC--AAAGCAGAAGCGATGGATTGGGCGGAAT
CACAATTCAAGACCTGTACTCATGGATGCGATTGGAAGAAGATATCATCGGATTCAGCCG
ATAATCGACAATATGTACCATGCGTCGATTCTGGAGCTGGAAGAAAGTCGCCTCGCAAGG
TACTTCTTAGATCTATTGAAGCTGTGTTTAACGG------AAGCTTCAGCGGAAATAATA
GGAACGTTCGTGGATTTCTCTACGTATCGATCAGAGACGATGACGGAGAAATGCGTCCAG
TACTCATAGTACCATTCGGAGGATATGGATATCATAATGATTTCTATTATTACGAAGGAA
AGGGGAAAGTTGATGGTGATAATTCATC-----AGATTATGTTGCGCCAGGAATAGATTG
GAGCAGAGACATGGAAGTTGGTATAAGTAACAGCAACAACTGTAATGAATTATGTGATCT
GAAGTGTTATGTTGTTTGTTCTTTAAGAATCAAGGAATAAAAGTTGTGCTGCAATGTTTA
TTAATA-AAACGTATATTTGGGA-AATTG---------ATAGTTGTATAAA---ACATAC
AACACGCTAT------------GAAATACAAGA-CGCTATGACAAATATACGGGTATCTG
AATGAGTTTTAGT------ATCGCTTAAG-----------------GGCCGCAGGCCCGT
TGAA--AAATAATAATCGAATTATAAACGTTAG------------ATA-----ATAATCA
GAGATAGGTGATC-AGATAACATAAACATAAACGAAGTA---------TATGGCGGTAC-
AATAATAAAAATAAGTTATAAAAAAA-AAAATATAATGAATACTAATCTCTGATTG----
-------GTTCAGAAGAAAGGCCCACCAACTAAAAGGT-GGGGA---GAATGTCCCGA--
-------TGACGTAAGCACGGGGGACTAT
>N_520_ID_1995_D5
TATTACCCCCCGTGCTCGGGACGGGACATGACGTAAGCATAGATTATAATGGGCTTTTTA
A-------AGCCCATATAAAGGAAGT-GGG-CCGGGTTTGAGACATATTTCGAAAGCCCG
GCCT-GGAAAAGGATAAAGTCACGTGCC--GAA-TAAT-AGGTTGCTTCGCCGCGAAGCA
ACCTAATAAATTGTTGCGTATTCAATACGCAACAAAAAGTCTATTAATATGCCTG-TCTC
TGCCG----AATAAA-TCAGA-GCGTATGC--GAAGCAGAAGCGATGGATTGGGCAGAAT
CACAACTCAAGACATGTACTCATGGCTGTGATTGGAAGACGATATCATCGGATTCATCGG
AAAATCGGCAATATGTACCTTGCGTCGATTCTGGTTCTGGAAGAAAGACGCCTCGCAAGG
TACTTCTTCGATCTATCGAAGCTGTATTTAATGG------AAGTTTCAAAGGGAATAATC
GGAATGTTCGTGGTTTCTTATACGTATCAATCCGAGACGATGATGGAACAATGCGTCCAG
TACTTATAGTACCATTTGGAGGATATGGATATCACAATGATTTTTATTATTTCGAAGGGA
AGGGGAAAGTTGAATGTGATATATCATC-----AGATTATGTTGCGCCAGAAGTAGATTG
GAGCAGAGACATGGAAGTTAGTATTAGTAACAGCAACAACTGTAATGAATCATGTGATCT
GAAGTGTTATGTTATTTGTTCGTTAAGAATAAAGGAATAACAGATGTGCTGTATTGAATA
TTAATA-AATCTTATTTTAAATGAAATTG---------ATAGTTGTATAAA---CTATAC
AACACGCTAT------------GACAAAAGGGG-AAAAATGAAAAATA-AGGGGT---TG
ATTGTTCTATAGT------ATCGCTTAAG-----------------GGCCGCAGGCCCGT
TGAA--AAATAATAATCGAATTATATACGATTG------------ATA-----ATAATCA
GAGATAGATGATCAAGGATATATAAACATAGACGAAGTA---------TATGGCTGTAT-
AATAA-AAAAAGAAGCATATAA-----TATAAAATATGTATACTAATCTCTGATTG----
-------GTGCAGAAGGTAGACCCACTAACTTTAAGTTAGTGGA----AATGTCCCGA--
-------TGACGTAAGCACGGGGGACTAT
>N_522A_PH_1991_D5
TATTACCCCCCGTGCTCGGGACGGGACATGACGTAAGCATAGATTATAATGGGCTTTTTA
A-------AGCCCATATAAAGGAAGT-GGG-CCGGGTTTGAGACATATTTCGAAAGCCCG
GCCT-GGAAAAGGATAAAGTCACGTGCC--GAA-TAAT-AGGTTGCTTCGCCGCGAAGCA
ACCTAATAAATTGTTGCGTATTCAATACGCAACAAAAAGTCTATTAATATGCCTG-TCTC
TGCCG----AATAAA-TCAGA-GCGTATGC--GAAGCAGAAGCGATGGATTGGGCGGAAT
CACAACTCAAGACATGTACCCATGGCTGTGATTGGAAGACGATATCATCGGATTCATCGG
AAAATCGGCAATATGTACCTTGCGTCGACTCTGGTTCTGGAAGAAAGACGCCTCGCAAGG
TACTTCTTCGATCTATCGAAGCTGTATTTAATGG------AAGTTTCAAAGGGAATAATC
GGAATGTTCGTGGCTTCTTATACGTATCAATCCGAGACGATGATGGAACAATGCGTCCAG
TACTTATAGTACCATTTGGAGGATATGGATATCACAATGATTTTTATTATTTCGAAGGGA
AGGGGAAAGTTGAATGTGATATATCATC-----AGATTATGTTGCGCCAGAAGTAGATTG
GAGCAGAGACATGGAAGTTAGTATTAGTAACAGCAACAACTGTAATGAATCATGTGATCT
GAAGTGTTATGTTATTTGTTCGTTAAGAATAAAGGAATAACAGATGTGCTGTATTGAATA
TTAATA-AATCTTATTTTAAATGAAATTG---------ATAGTTGTATAAA---CTATAC
AACACGCTAT------------GACAAAAGGGG-AAAAATGAAAAATA-AGGGGT---TG
ATTGTTCTATAGT------ATCGCTTAAG-----------------GGCCGCAGGCCCGT
TGAA--AAATAATAATCGAATTATATACGATTG------------ATA-----ATAATCA
GAGATAGATGATCAAGGATATATAAACATAGACGAAGTA---------TATGGCTGTAT-
AATAA-AAAAAGAAGCATATAA-----TATAAAATATGTATACTAATCTCTGATTG----
-------GTGCAGAAAGTAGACCCACTAACTTTAAGTTAGTGGA----AATGTCCCGA--
-------TGACGTAAGCACGGGGGACTAT
>N_522B_PH_1991_D5
TATTACCCCCCGTGCTCGGGACGGGACATGACGTAAGCATAGATTATAATGGGCTTTTTA
A-------AGCCCATATAAAGGAAGT-GGG-CCGGGTTTGAGACATATTTCGAAAGCCCG
GCCT-GGAAAAGGATAAAGTCACGTGCC--GAA-TAAT-AGGTTGCTTCGCCGCGAAGCA
ACCTAATAAATTGTTGCGTATTCAATACGCAACAAAAAGTCTATTAATATGCCTG-TCTC
TGCCG----AATAAA-TCAGA-GCGTATGC--GAAGCAGAAGCGATGGATTGGGCAGAAT
CACAATTCAAGACCTGTACTCATGGCTGTGATTGGAAGACGATATCATCGGATTCATCGG
AAAATCGGCAATATGTACCTTGCGTCGACTCTGGTTCTGGAAGAAAGACGCCTCGCAAGG
TACTTCTTCGATCTATCGAAGCTGTATTTAATGG------AAGTTTCAAAGGGAATAATC
GGAATGTTCGTGGCTTCTTATACGTATCAATCCGAGACGATGATGGAACAATGCGTCCAG
TACTTATAGTACCATTTGGAGGATATGGATATCACAATGATTTTTATTATTTCGAAGGGA
AGGGGAAAGTTGAATGTGATATATCATC-----AGATTATGTTGCGCCAGAAGTAGATTG
GAGCAGAGACATGGAAGTTAGTATTAGTAACAGCAACAACTGTAATGAATCATGTGATCT
GAAGTGTTATGTTATTTGTTCGTTAAGAATAAAGGAATAACAGATGTGCTGTATTGAATA
TTAATA-AATCTTATTTTAAATGAAATTG---------ATAGTTGTATAAA---CTATAC
AACACGCTAT------------GACAAAAGGGG-AAAAATGAAAAATA-AGGGGT---TG
ATTGTTCTATAGT------ATCGCTTAAG-----------------GGCCGCAGGCCCGT
TGAA--AAATAATAATCGAATTATATACGATTG------------ATA-----ATAATCA
GAGATAGATGATCAAGGATATATAAACATAGACGAAGTA---------TATGGCTGTAT-
AATAA-AAAAAGAAGCATATAA-----TATAAAATATGTATACTAATCTCTGATTG----
-------GTGCAGAAAGTAGACCCACTAACTTTAAGTTAGTGGA----AATGTCCCGA--
-------TGACGTAAGCACGGGGGACTAT
>N_523_6B_IN_1991_D8
TATTACCCCCCGTGCTCGGGACGGGACATGACGTAAGCATAGATTATAATGGGCTTTTTA
A-------AGCCCATATAAAGGAAGTGGGG-CCGGGTTTGAGACATATTTCGAAAGCCCG
GCCT-GGAAAAGGATAAAGTCACGTGCC--GAA-TAAT-AGGTTGCTTCGCCGCGAAGCA
ACCTAATAAATTGTTGCGTATTCAATACGCAACAAAAAGTCTATTAATATGCCTG-TCTC
TGCCG----AATAAA-TCAGA-GCGTATGC--GAAGCAGAAGCGATGGGTTGGGCGGAAT
CACAACTCAAGACATGTACTCATGGCTGTGATTGGAAGACGATATCATCGGATTCATCGG
AAAATCGGCAATATGTACCTTGCGTCGACTCTGGTTCTGGAAGAAAGACGCCTCGCAAGG
TACTTCTTCGATCTATCGAAGCTGTATTTAATGG------AAGTTTCAAAGGGAATAATC
GGAATGTTCGTGGCTTCTTATACGTATCAATCCGAGACGATGATGGAACAATGCGTCCAG
TACTTATAGTACCATTTGGAGGATATGGATATCACAATGATTTTTATTATTTCGAAGGGA
AGGGGAAAGTTGAATGCGATATATCATC-----AGATTATGTTGCGCCAGAAGTAGATTG
GAGCAGAGACATGGAAGTTAGTATTAGTAACAGCAACAACTGTAATGAATCATGTGATCT
GAAGTGTTATGTTATTTGTTCGTTAAGAATAAAGGAATAACAGATGTGCTGTATTGAATA
TTAATA-AATCTTATTTTAAATGAAATTG---------ATAGTTGTATAAA---CTATAC
AACACGCTAT------------GACAAAAGGGG-AAAAATGAAAAATA-AGGGGT---TG
ATTGTTCTATAGT------ATCGCTTAAG-----------------GGCCGCAGGCCCGT
TGAA--AAATAATAATCGAATTATATACGATTG------------ATA-----ATAATCA
GAGATAGATGATCAAGGATATATAAACATAGACGAGGTA---------TATGGCTGTAT-
AATAA-AAAAAGAAGCATATAATATA----AAAATATGTATACTAATCTCTGATTG----
-------GTGCAGAAAGTAGACCCACTAACTTTAAGTTAGTGGA----AATGTCCCGA--
-------TGACGTAAGCACGGGGGACTAT
>N_526_BI_1992_C2
TATTACCCCCCGTGCTCGGGACGGGACATGACGTCAGCAAGGATTATAATGGGCTTTTTA
T------TAGCCCATGTA-TTGAATTGGGG-CCGGGTTTT-GTCATTTTACAAAAGCCCG
GTCCAGGATAAGAATAATGTCACGTGCC--GAA-TAAA-AGGTTGCTTCGCCTCGAAGAA
ACCTAATTTGAGGTTGCGTATTCAATACGCTACCGAATATCTATTAATATGTGAG-TCTC
TGCCG----AAACAA-TCAGA-GCGAAAGC--AAAGCAGAAGCGATGGATTGGGCAGAAT
CACAATTCAAGACCTGTACTCATGGATGCGATTGGAAGAAGATATCATCGGATTCAGCCG
ATAATCGACAATATGTACCATGCGTCGATTCTGGAGCTGGAAGAAAGTCGCCTCGCAAGG
TACTTCTTAGATCTATTGAAGCTGTGTTTAACGG------AAGCTTCAGCGGAAATAATA
GGAACGTTCGTGGATTTCTCTACGTATCGATCAGAGACGATGACGGAGAAATGCGTCCAG
TACTCATAGTACCATTCGGAGGATATGGATATCATAATGATTTCTATTATTTCGAAGGAA
AGGGGAAAGTTGAACGTGATATATCATC-----AGATTATGTTGCGCCAGGAATAGATTG
GAGCAGAGACATGGAAGTTAGTATTAGTAACAGCAACAACTGTAATGAATTATGTGATCT
GAAGTGTTATGTTGTTTGTTCTTTAAGAATCAAGGAATAAAAGTTGTGCTGTAATGTTTA
TTAATA-AAACGTATATTTGGGA-AATTG---------ATAGTTGTATAAA---ACATAC
AACACGCTAT------------GAAATACAAGA-CGCTATGACAAATGTACGGGTATCTG
AATGAGTTTTAGT------ATCGCTTAAG-----------------GGCCGCAGGCCCGT
TGAA--AAATAATAATCGAATTATAAACGTTAG------------ATA-----ATAATCA
GAGATAGGTGATC-AGATAACATAAACATAAACGAAGTA---------TATGGCGGTAC-
AATAA-TAAAATAAGT--TAAAAAAA-AAAACATTATGAATACTAATCTCTGATTG----
-------GTTCAGAAGAAAGGCCCACCAAATTAAAGGTGGGGGA---GAATGTCCCGA--
-------TGACGTAAGCACGGGGGACTAT
>N_527_US_1992_C1
TATTACCCCCCGTGCTTGGGACGGGACATGACGTCAGCAATGTAGATAATGGGCCTAATA
A-------AGCCCATTTA-TAGAATT-GGG-CCGGGTTTT-GTCATCTTACAAAAGCCCG
GTCCAGGATTAGAATAATGTCACGTGCC--GAA-TAAG-AGGTTGCTTCGCCTCGAAGAA
ACTTATTTTGAGGTAGCGTATTCAATACGCTACCGAATATCTATTAATATGTGAG-TCTC
TGCCG---AAAAAAA-ACAGA-GCGAAAGC--GAAGCAGAAGCGATGGATTGGGCGGAAT
CACAATTCAAGACCTGTACTCATGGATGCGATTGGAAGAAGATATCATCGGATTCAGCTG
ATAATCGACAATATGTGCCATGCGTCGATTCAGGAGCTGGAAGAAAGTCGCCTCGTAAGG
TACTTCTTAGATCTATTGAAGCTGTGTTTAATGG------AAGCTTCAGCGGAAATAATA
GGAACGTTCGTGGATTTCTCTACGTATCGATCAGAGACGATGACGGAGAAATGCGTCCAG
TGCTCATAGTACCATTCGGAGGTTATGGATATCATAATGATTTCTATTATTTCGAAGGAA
AGGGGAAAGTTGAATGTGATATATCATC-----AGATTATGTTGCGCCAGGAATAGATTG
GAGCAGAGACATGGAAGTTAGTATTAGTAACAGCAACAACTGTAATGAATTATGTGATCT
GAAGTGTTATGTTGTTTGTTCGTTAAGAATCAAGGAATAAAAGTTGTGCTGTAATGTTTA
TTAATA-AAACGTATATTTTGGATAATTG---------TAAGTTGTATAAA---ACATAC
AACACACTAT------------GAAATACAAGA-CGCTATGACAAATGTACGGGTATCTG
AATGAGTTTTAGT------ATCGATTAAG-----------------GGCCGCAGGCCCGT
TGAA--AAATAATAATCGAATTATATACGTTTG------------ATA-----ATAATCA
GAGATAGATGATC-AGATAATATAAACATAAACGAAGTA---------TATGCCGGTAC-
AATAA-TAAAATAAGTATTTAAACAA-TAAAAGAAATGTAAACTAATCTCTGATTG----
-------GTGCAGAAGAAAGACCCACCAACTAAAAGGT-GGGGA---GAATGTCCCGA--
-------TGACGTAAGCACGGGGGACTAT
>N_536_TO_1993_C1
TATTACCCCCCGTGCTTGGGACGGGACATGACGTCAGCAATGAAGATAATGGGCCTAATA
A-------AGCCCATTTA-TAGAATT-GGG-CCGGGTTTT-GTCATCTTACAAAAGCCCG
GTCCAGGATTAGAATAATGTCACGTGCC--GAA-TAAG-AGGTTGCTTCGCCTCGAAGAA
ACCTATTTTGAGGTAGCGTATTCAATACGCTACCGAATATCTATTAATATGTGAG-TCTC
TGCCG---AAAAAAA--CAGA-GCGAAAGC--GAAGCAGAAGCGATGGATTGGGCGGAAT
CACAATTCAAGACCTGTACCCATGGATGCGATTGGAAGAAGATATCATCGGATTCAGCCG
ATAATCGACAATATGTGCCATGCGTCGATTCAGGAGCTGGAAGAAAGTCGCCTCGTAAGG
TACTTCTTAGATCTATTGAAGCTGTGTTTAATGG------AAGCTTCAGCGGAAATAACA
GGAACGTTCGTGGATTTCTCTACGTATCGATCAGAGATGATGACGGAGAAATGCGTCCAG
TGCTCATAGTACCATTCGGAGGTTATGGATATCATAATGATTTCTATTATTTCGAAGGAA
AGGGGAAAGTTGAATGTGATATATCATC-----AGATTATGTTGCGCCAGGAATAGATTG
GAGCAGAGACATGGAAGTTAGTATTAGTAACAGCAACAACTGTAATGAATTATGTGATCT
GAAGTGTTATGTTGTTTGTTCGTTAAGAATCAAGGAATAAAAGTTGTGCTGTAATGTTTA
TTAATA-AATCGTATATTTTGGATAATTG---------TAAGTTGTATAAA---ACATAC
AACACACTAT------------GAAATACAAGA-CGCTATGACAAATGTACGGGTATCTG
AATGAGTTTTAGT------ATCGATTAAG-----------------GGCCGCAGGCCCGT
TGAA--AAATAATAATCGAATTATATACGTTTG------------ATA-----ATAATCA
GAGATAGATGATT-AGAATACATAAAGATAAACGAAGTA---------TATCCTGGTAC-
AATTA-AAAAATAAGTATTTAAA-AA-TAAAAGGAATGTAAACTAATCTCTGATTG----
-------GTTCAGCAGAAAGGCCCACCAATTAAAAGGT-GGGGA---GAATGTCCCGA--
-------TGACGTAAGCACGGGGGACTAT
>N_547_BI_1995
TATTACCCCCCGTGCTCGGGACGGGACATGACGTCAGCAAGGATTATAATGGGCTTTTTA
T------TAGCCCATTTA-TTGAATTGGGG-CCGGGTTTT-GTCATTTTACAAAAGCCCG
GTCCAGGATAAGAATAATGTCACGTGCC--GAA-TAAA-AGGTTGCTTCGCCTCGAAGAA
ACCTAATTTGAGGTTGCGTATTCAATACGCTACCGAATATCTATTAATATGTGAG-TCTC
TGCCG----AAACAA-TCAGA-GCGAAAGC--AAAGCAGAAGCGATGGATTGGGCGGAAT
CACAATTCAAGACCTGTACTCATGGATGCGATTGGAAGAAGATATCATCGGATTCAGCCG
ATAATCGACAATATGTACCATGCGTCGATTCTGGAGCTGGAAGAAAGTCGCCTCGCAAGG
TACTTCTTAGATCTATTGAAGCTGTGTTTAACGG------AAGCTTCAGCGGAAATAATA
GGAACGTTCGTGGATTTCTCTACGTATCGATCAGAGACGATGACGGAGAAATGCGTCCAG
TACTCATAGTACCATTCGGAGGATATGGATATCATAATGATTTCTATTATTTCGAAGGAA
AGGGGAAAGTTGAATGTGATATATCATC-----AGATTATGTTGCGCCAGGAATAGATTG
GAGCAGAGACATGGAAGTTAGTATTAGTAACAGCAACAACTGTAATGAATTATGTGATCT
GAAGTGTTATGTTGTTTGTTCTTTAAGAATCAAGGAATAAAAGTCGTGCTGTAATGTTTA
TTAATA-AAACGTATATTTGGGA-AATTG---------ATAGTTGTATAAA---ATATAC
AACACGCTAT------------GAAATACAAGA-CGCTATGACAAATGTACGGGTATCTG
AATGAGTTTTAGT------ATCGCTTAAG-----------------GGCCGCAGGCCCGT
TGAA--AAATAATAATCGAATTATAAACGTTAG------------ATA-----ATAATCA
GAGATAGGTGATC-AGATAACATAAACATAAACGAAGTA---------TATGGCGGTAC-
AATAA-TAAAATAAGT--TAAAAAAA-AAAACATTATGAATACTAATCTCTGATTG----
-------GTTCAGAAGAAAGGCCCACCAAATAAAAGGTGGGGGA---GAATGTCCCGA--
-------TGACGTAAGCACGGGGGACTAT
>N_548_BI_1995_C2
TATTACCCCCCGTGCTCGGGACGGGACATGACGTCAGCAAGGATTATAATGGGCTTTTTA
T------TAGCCCATTTA-TTGAATT-GGG-CCGGGTTTT-GTCATTTTACAAAAGCCCG
GTCCAGGATAAGAATAATGTCACGTGCC--GAA-TAAA-AGGTTGCTTCGCCTCGAAGAA
ACCTAATTTGAGGTTGCGTATTCAATACGCTACCGAATATCTATTAATATGTGAG-TCTC
TGCCG----AAACAA-TCAGA-GCGAAAGC--AAAGCAGAAGCGATGGATTGGGCGGAAT
CACAATTCAAGACATGTACTCATGGATGCGATTGGAAGAAGATATCATCGGATTCAGCCG
ATAATCGACAATATGTACCATGCGTCGATTCTGGAGCTGGAAGAAAGTCGCCTCGCAAGG
TACTTCTTAGATCTATTGAAGCTGTGTTTAACGG------AAGCTTCAGCGGAAATAATA
GGAACGTTCGTGGATTTCTCTACGTATCGATCAGAGACGATGACGGAGAAATGCGTCCAG
TACTCATAGTACCATTCGGAGGATATGGATATCATAATGATTCCTATTATTTCGAAGGAA
AGGGGAAAGTTGAATGTGATATATCATC-----AGATTATGTTGCGCCAGGAATAGATTG
GAGCAGAGACATGGAAGTTAGTATTAGTAACAGCAACAACTGTAATGAATTATGTGATCT
GAAGTGTTATGTTGTTTGTTCTTTAAGAATCAAGGAATAAAAGTTGTGCTGTAATGTTTA
TTAATA-AAACGTATATTTGGGA-AATTG---------ATAGTTGTATAAA---ATATAC
AACACGCTAT------------GAAATACAAGA-CGCTATGACAAATGTACGGGTATCTG
AATGAGTTTTAGT------ATCGCTTAAG-----------------GGCCGCAGGCCCGT
TGAA--AAATAATAATCGAATTATAAACGTTAG------------ATA-----ATAATCA
GAGATAGGTGATC-AGATAACATAAACATAAACGAAGTA---------TATGGCGGTAC-
AATAA-TAAAATAAGT--TAAAAAAA-AAAACATTATGAATACTAATCTCTGATTG----
-------GTTCAGAAGAAAGGCCCACCAAATAAAAGGT-GGGGA---GAATGTCCCGA--
-------TGACGTAAGCACGGGGGACTAT
>N_549_BI_1995_C2
TATTACCCCCCGTGCTCGGGACGGGACATGACGTCAGCAAGGATTATAATGGGCTTTTTA
T------TAGCCCATGTA-TTGAATT-GGG-CCGGGTTTT-GTCATTTTACAAAAGCCCG
GTCCAGGATAAGAATAATGTCACGTGCC--GAA-TAAA-AGGTTGCTTCGCCTCGAAGAA
ACCTAATTTGAGGTTGCGTATTCAATACGCTACCGAATATCTATTAATATGTGAG-TCTC
TGCCG----AAACAA-TCAGA-GCGAAAGC--AAAGCAGAAGCGATGGATTGGGCGGAAT
CACAATTCAAGACCTGTACTCATGGATGCGATTGGAAGAAGATATCATCGGATTCAGCCG
ATAATCGACAATATGTACCATGCGTCGATTCTGGAGCTGGAAGAAAGTCGCCTCGCAAGG
TACTTCTTAGATCTATTGAAGCTGTGTTTAACGG------AAGCTTCAGCGGAAATAATA
GGAACGTTCGTGGATTTCTCTACGTATCGATCAGAGACGATGACGGAGAAATGCGTCCAG
TACTCATAGTACCATTCGGAGGATATGGATATCATAATGATTTCTATTATTTCGAAGGAA
AGGGGAAAGTTGAATGTGATATATCATC-----AGATTATGTTGCGCCAGGAATAGATTG
GAGCAGAGACATGGAAGTTAGTATTAGTAACAGCAACAACTGTAATGAATTATGTGATCT
GAAGTGTTATGTTGTTTGTTCTTTAAGAATCAAGGAATAAAAGTTGTGCTGTAATGTTTA
TTAATA-AAACGTATATTTGGGA-AATTG---------ATAGTTGTATAAA---ACATAC
AACACGCTAT------------GAAATACAAGA-CGCTATGACAAATGTACGGGTATCTG
AATGAGTTTTAGT------ATCGCTTAAG-----------------GGCCGCAGGCCCGT
TGAA--AAATAATAATCGAATTATAAACGTTAG------------ATA-----ATAATCA
GAGATAGGTGATC-AGATAACATAAACATAAACGAAGTA---------TATGGCGGTAC-
AATAA-TAAAATAAGTA---AAAAAA-AAAACATTATGAATACTAATCTCTGATTG----
-------GTTCAGAAGAAAGGCCCACCAAATAAAAGGT-GGGGA---GAATGTCCCGA--
-------TGACGTAAGCACGGGGGACTAT
>N_550_CG_1995_C2
TATTACCCCCCGTGCTCGGGACGGGACATGACGTCAGCAATGATTATAATGGGCTTTTTA
T------TAGCCCATGTA-TTGAATT-GGG-CCGGGTTTT-GTCATTTTACAAAAGCCCG
GTCCAGGATAAGTATAATGTCACGTGCC--GAA-TAAA-AGGTTGCTTCGCCTCGAAGAA
ACCTAATTTGAGGTTGCGTATTCAATACGCTACCGAGTATCTATTAATATGTGAG-TCTC
TGCCG----AAACAA-TCAGA-GCGAAAGC--AAAGCAGAAGCGATGGATTGGGCAGAAT
CACAATTCAAGACCTGTACTCATGGATGCGATTGGAAGAAGATATCATCGGATTCAGCCG
ATAATCGACAATATGTGCCATGCGTCGATTCTGGAGCTGGAAGAAAGTCGCCTCGCAAGG
TACTTCTTAGATCTATTGAAGCTGTGTTTAACGG------AAGCTTCAGCGGAAATAATA
GGAACGTTCGTGGATTTCTCTACGTATCGATCAGAGACGATGACGGAGAAATGCGTCCAG
TACTCATAGTACCATTCGGAGGATATGGATATCATAATGATTTCTATTATTTCGAAGGAA
AGGGGAAAGTTGAATGTGATATATCATC-----AGATTATGTTGCGCCAGGAATAGATTG
GAGCAGAGACATGGAAGTTAGTATTAGTAACAGCAACAACTGTAATGAATTATGTGATCT
GAAGTGTTATGTTGTTTGTTCTTTAAGAATCAAGGAATAAAAGTTGTGCTGTAATGTTTA
TTAATA-AAACGTATATTTGGGA-AATTG---------ATAGTTGTATAAA---ACATAC
AACACGCTAT------------GAAATACAAGA-CGCTATGACAAATGTACGGGTATCTG
AATAAGTTTTAGT------ATCGCTTAAG-----------------GGCCGCAGGCCCGT
TGAA--AAATAATAATCGAATTATAAACGTTAG------------ATA-----ATAATCA
GAGATAGGTGATT-AGATAACATAAACATAAACGAAGTA---------TATGGCGGTAC-
AATAA-TAAAATAAGT---TAAATAA-AAAACATAATGAATACTAATCTCTGATTG----
-------GTTCAGAAGAAAGGCCCACCAACTAAAAGGT-GGGGA---GAATGTCCCGA--
-------TGACGTAAGCACGGGGGACTAT
>N_571_1_PH_1993_D5
TATTACCCCCCGTGCTCGGGACGGGACATGACGTAAGCATAGATTATAATGGGCTTTTTA
A-------AGCCCATATAAAGGAAGT-GGG-CCGGGTTTGAGACATATTTCGAAAGCCCG
GCCT-GGAAAAGGATAAAGTCACGTGCC--GAA-TAAT-AGGTTGCTTCGCCGCGAAGCA
ACCTAATAAATTGTTGCGTATTCAATACGCAACAAAAAGTCTATTAATATGCCTG-TCTC
TGCCG----AATAAA-TCAGA-GCGTATGC--GAAGCAGAAGCGATGGATTGGGCGGAAT
CACAATTCAAGACATGTACTCATGGCTGTGATTGGAAGACGATATCATCGGATTCATCGG
AAAATCGGCAATATGTACCTTGCGTCGACTCTGGTTCTGGAAGAAAGACGCCTCGCAAGG
TACTTCTTCGATCTATCGAAGCTGTATTTAATGG------AAGTTTCAAAGGGAATAATC
GGAATGTTCGTGGCTTCTTATACGTATCAATCCGAGACGATGATGGAACAATGCGTCCAG
TACTTATAGTACCATTTGGAGGATATGGATATCACAATGATTTTTATTATTTCGAAGGGA
AGGGGAAAGTTGAATGTGATATATCATC-----AGATTATGTTGCGCCAGAAGTAGATTG
GAGCAGAGACATGGAAGTTAGTATTAGTAACAGCAACAACTGTAATGAATCATGTGATCT
GAAGTGTTATGTTATTTGTTCGTTAAGAATAAAGGAATAACAGATGTGCTGTATTGAATA
TTAATA-AATCTTATTTTAAATGAAATTG---------ATAGTTGTATAAA---CTATAC
AACACGCTAT------------GACAAAAGGGG-AAAAATGAAAAATA-AGGGGT---TG
ATTGTTCTATAGT------ATCGCTTAAG-----------------GGCCGCAGGCCCGT
TGAA--AAATAATAATCGAATTATATACGATTG------------ATA-----ATAATCA
GAGATAGATGATCAAGGATATATAAACATAGACGAAGTA---------TATGGCTGTAT-
AATAA-AAAAAGAAGCATATAA-----TATAAAATATGTATACTAATCTCTGATTG----
-------GTGCAGAAAGTAGACCCACTAACTTTAAGTTAGTGGA----AATGTCCCGA--
-------TGACGTAAGCACGGGGGACTAT
>N_571_2_PH_1993_D5
TATTACCCCCCGTGCTCGGGACGGGACATGACGTAAGCATAGATTATAATGGGCTTTTTA
A-------AGCCCATATAAAGGAAGT-GGG-CCGGGTTTGAGACATATTTCGAAAGCCCG
GCCT-GGAAAAGGATAAAGTCACGTGCC--GAA-TAAT-AGGTTGCTTCGCCGCGAAGCA
ACCTAATAAATTGTTGCGTATTCAATACGCAACAAAAAGTCTATTAATATGCCTG-TCTC
TGCCG----AATAAA-TCAGA-GCGTATGC--GAAGCAGAAGCGATGGATTGGGCGGAAT
CACAATTCAAGACCTGTACCCATGGCTGTGATTGGAAGACGATATCATCGGATTCATCGG
AAAATCGGCAATATGTACCTTGCGTCGACTCTGGTTCTGGAAGAAAGACGCCTCGCAAGG
TACTTCTTCGATCTATCGAAGCTGTATTTAATGG------AAGTTTCAAAGGGAATAATC
GGAATGTTCGTGGCTTCTTATACGTATCAATCCGAGACGATGATGGAACAATGCGTCCAG
TACTTATAGTACCATTTGGAGGATATGGATATCACAATGATTTTTATTATTTCGAAGGGA
AGGGGAAAGTTGAATGTGATATATCATC-----AGATTATGTTGCGCCAGAAGTAGATTG
GAGCAGAGACATGGAAGTTAGTATTAGTAACAGCAACAATTGTAATGAATCATGTGATCT
GAAGTGTTATGTTATTTGTTCGTTAAGAATAAAGGAATAACAGATGTGCTGTATTGAATA
TTAATA-AATCTTATTTTAAATGAAATTG---------ATAGTTGTATAAA---CTATAC
AACACGCTAT------------GACAAAAGGGG-AAAAATGAAAAATA-AGGGGT---TG
ATTGTTCTATAGT------ATCGCTTAAG-----------------GGCCGCAGGCCCGT
TGAA--AAATAATAATCGAATTATATACGATTG------------ATA-----ATAATCA
GAGATAGATGATCAAGGATATATAAACATAGACGAAGTA---------TATGGCTGTAT-
AATAA--AAAAGAAGCATATAA-----TATAAAATATGTATACTAATCTCTGATTG----
-------GTGCAGAAAGTAGACCCACTAACTTTAAGTTAGTGGA----AATGTCCCGA--
-------TGACGTAAGCACGGGGGACTAT
>N_602_AU_1996
TATTACCCCCCGTGCTCGGGACGGGACATGACGTAAGCAAGGACTATAATGGGCTTTTTA
T------TAGCCCATTTA-TTGAATT-AGG-CCGGGTTTT-GTCATTTTACAAAAGCCCG
GTCCAGGATAAGTATAATGTCACGTGCC--GAA-TAAA-AGGTTGCTTCGCCACGAAGAA
ACCTAATTTGAGGTTGCGTATTCAATACGCTACCGAATATCTATTAATATGTGAG-TCTC
TGCCG--AAAAAAAA-TCAGA-GCGAAAGC--GAAGCAGAAGCGATGGATTGGGCAGAAT
CACAACTCAAGACCTGTACTCATGGATGCGATTGGAAGAAGATATCATCGGATTCAGCCG
ATAATCGACAATATGTACCATGCGTCGATTCTGGAGCTGGAAGAAAGTCGCCTCGCAAGG
TACTTCTTAGATCTATTGAAGCTGTGTTTAACGG------AAGCTTCAGCGGAAATAATA
GGAATGTTCGTGGATTTCTCTACGTATCGATCAGAGACGATGACGGAGAAATGCGTCCAG
TACTCATAGTACCATTCGGAGGATATGGATATCATAATGATTTTTATTATTTCGAAGGGA
AGGGGAAAGTTGAATGTGATATATCATC-----AGATTATGTTGCGCCAGGAATAGATTG
GAGCAGAGACATGGAAGTTAGTATTAGTAACAGCAACAACTGTAATGAATTATGTGATCT
GAAGTGTTATGTTGTTTGTTCGTTAAGAATCAAGGAATAAAAGTTGTGCTGTAATGTTAA
TTAATA-AAACGTATATTTGGGA-AATTG---------ATAGTTGTATAAA---ACATAC
AACACACTAT------------GAAATACAAGA-CGCTATGACAAATGTACGGGTATCTG
AATGAGTTTTAGT------ATCGCTTAAG-----------------GGCCGCAGGCCCGT
TGAA--AAATAATAATCGAATTATAAACGTTAG------------ATA-----ATAATCA
GAGATAGGTGATC-AGATAATATAAACATAAACGAAGTA---------TATGCCGGTAC-
AATAA-TAAAATAAGTAATAACAAAA--AAAAAATATGTATACTAATCTCTGATTG----
-------GTTCAGGAGAAAGGCCCACCAACTAAAAGGTGGGGGA---GAATGTCCCGA--
-------TGACGTAAGCACGGGGGACTAT
>N_62cn_CN_D2
TATTACCCCCCGTGCTCGGGACGGGACATGACGTCAGCATAGATTATAATGGGCCTTTAA
A-------AGCCCATTTAAATGAAAT-GGG-CCGGGTTTGAGACATATTTCGAAAGCCCG
GCCT-GGAATAGGATAAAGTCACGTGCC--GAA-TAAT-AGGTTGCTTCGCCGCGAAGCA
ACCTAATAATATGTTGCGTATTCAATACGCAACTAAAAGTCTATTAATATGGCTG-TCTC
TGCCG----AATAAA-TCAGA-GCGTATGC--AAAGCAGAAGCGATGGATTGGGCAGAAT
CACAATTCAAGACATGTACTCATGGCTGTGATTGGAAGACGATATCATCGGATTCATCTG
AAAATCGGCAATATGTACCTTGCGTCGACTCTGGTGCTGGAAGAAAAACCCCTCGCAAGG
TACTACTTAGATCTATTGAAGCTGTGTTTAATGG------AAGCTTCAAAGGAAATAATA
GGAATGTTCGTGGATTTATATACGTATCAATCCGAGACGATGACGGAACAATGCGTCCAG
TACTTATAATACCATTTGGAGGCTATGGATATCACAATGATTTCTATTATTTTGAAGGCA
AAGGGAAAGTTGAATGTGATATATCATC-----AGATTATGTTGCGCCAGAAGTAGATTG
GAGCAGAGACATGGAAGTTAGTATTAGTAACAGCAACAACTGTAATGAATCATGTGATCT
GAAGTGTTATGTAATTTGTTCGTTAAGAATAAAGGAATAACAGATGTGCTGTAATGATTA
TTAATA-AATCTTATTTTCATGT-AATTG---------ATAGTTGTATAAA---ACATAC
AACACGCTAT------------GACAAAAAGGG-AAAAATGAAAAAT-CAGGGGT---TG
ATTGGTCTATCGT------AACGCTTAAG-----------------GGCCGCAGGCCCGT
TGAA--AAATAATAATCGAATTATATACGTTTG------------ATA-----ATAATCA
GAGATAGATGATA-ATGATATAAAAACATAAACGAAGTA---------TATGGCGGTAT-
AATAT-AAAAAGAAGGTTATAA-----TATAAAATATGTATACTAATCTCTGATTG----
-------GTTAGGAAAGAAGCCCCACCAACTTTATGTTGGGGGA----AATGTCCCGA--
-------TGACGTAAGCACGGGGGACTAT
>N_625_TW_1996
TATTACCCCCCGTGCTCGGGACGGGACATGACGTAAGCATAGATTATAATGGGCTTTTTA
A-------AGCCCATATAAAGGAAGTGGGG-CCGGGTTTGAGACATATTTCGAAAGCCCG
GCCT-GGAAAAGGATAAAGTCACGTGCC--GAA-TAAT-AGGTTGCTTCGCCGCGAAGCA
ACCTAATAAATGGTTGCGTATTCAATACGCAACCAAAAGTCTATTAATATGCCTG-TCTC
TGCCG----AATAAA-TCAGA-GCGTATGC--GAAGCAGAAGCGATGGATTGGGCAGAAT
CACAATTCAAGACCTGTACCCATGGCTGTGATTGGAAGACGATATCATCGGATTCATCGG
AAAATCGGCAATATGTACCTTGCGTCGACTCTGGTTCTGGAAGAAAGACGCCTCGCAAGG
TACTTCTTCGATCTATCGAAGCTGTATTTAATGG------AAGTTTCAAAGGGAATAATC
GGAATGTTCGTGGCTTCTTATACGTATCAATCCGAGACGATGATGGAACAATGCGTCCAG
TACTTATAGTACCGTTTGGAGGATATGGATATCACAATGATTTTTATTATTTCGAAGGGA
AGGGGAAAGTTGAATGTGATATATCATC-----AGATTATGTTGCGCCAGAAGTAGATTG
GAGCAGAGACATGGAAGTTAGTATTAGTAACAGCAACAACTGTAATGAATCATGTGATCT
GAAGTGTTATGTTATTTGTTCGTTAAGAATAAAGGAATAACAGATGTGCTGTATTGAATA
TTAATA-AATCTTATTTTAAATGAAATTG---------ATAGTTGTATAAA---ACATAC
AACACGCTAT------------GACAAAAGGGG-AAAAATGAAAAATA-AGGGGT---TG
ATTGTTCTATAGT------ATCGCTTAAG-----------------GGCCGCAGGCCCGT
TGAA--AAATAATAATCGAATTATATACGATTG------------ATA-----ATAATCA
GAGATAGATGATCAAGGATATATAAACATAGACGAAGTA---------TATGGCTGTAT-
AATAA-AAAAAGAAGCATATAA-----TATAAAATATGTATACTAATCTCTGATTG----
-------GTGCAGAAAGTAGACCCACTAACTTTAAGTTAGTGGA----AATGTCCCGA--
-------TGACGTAAGCACGGGGGACTAT
>N_625I_TW_1995
TATTACCCCCCGTGCTTGGGACGGGACATGACGTCAGCAATGTAGATAATGGGCCTAATA
A-------AGCCCATTTA-TAGAATT-GGGCCCGGGTTTT-GTCATCTTACAAAAGCCCG
GTCCAGGATTAGAATAATGTCACGTGCC--GAA-TAAG-AGGTTGCTTCGCCTCGAAGGA
ACCTATTTTGAGGTAGCGTATTCAATACGCTACCGAATATCTATTAATATGTGAG-TCTC
TGCCG---AAAAAAA-ACAGA-GCGAAAGC--GAAGCAGAAGCGATGGATTGGGCGGAAT
CACAACTCAAGACCTGTACCCATGGATGCGATTGGAAGAAGATATCATCGGATTCAGCCG
ATAATCGACAATATGTGCCATGCGTCGATTCAGGAGCTGGAAGAAAGTCGCCTCGTAAGG
TACTTCTTAGATCTATTGAAGCTGTGTTTAATGG------AAGCTTCAGCGGAAATAATA
GGAACGTTCGTGGATTTCTCTACGTATCGATCAGAGACGATGACGGAGAAATGCGTCCAG
TGCTCATAGTACCATTCGGAGGTTATGGATATCATAATGATTTCTATTATTTCGAAGGAA
AGGGGAAAGTTGAATGTGATATATCATC-----AGATTATGTTGCGCCAGGAATAGATTG
GAGCAGAGACATGGAAGTTAGTATTAGTAACAGCAACAACTGTAATGAATTATGTGATCT
GAAGTGTTATGTTGTTTGTTCGTTAAGAATCAAGGAATAAAAGTTGTGCTGTAATGTTTA
TTAATA-AAACGTATATTTTGGATAATTG---------TAAGTTGTATAAA---ACATAC
AACACACTAT------------GAAATACAAGA-CGCTATGACAAAT--ACGGGTATCTG
AATGAGTTTTAGT------ATCGATTAAG-----------------GGCCGCAGGCCCGT
TGAA--AAATAATAATCGAATTATATACGTTTG------------ATA-----ATAATCA
GAGATAGATGATC-AGATAATATAAACATAAACGAAGTA---------TATGCCGGTAC-
AATAA-TAAAATAAGTATTTAAACAA-TAAAAGAAATGTAAACTAATCTCTGATTG----
-------GTGCAGAAGAAAGACCCACCAACTAAAAGGT-GGGGA---GAATGTCCCGA--
-------TGACGTAAGCACGGGGGACTAT
>N_626_TW_1996
TATTACCCCCCGTGCTCGGGACGGGACATGACGTAAGCATAGATTATAATGGGCTTTTTA
A-------AGCCCATATAAAGGAAGT-GGG-CCGGGTTTGAGACATATTTCGAAAGCCCG
GCCT-GGAAAAGGATAAAGTCACGTGCC--GAA-TAAT-AGGTTGCTTCGCCGCGAAGCA
ACCTAATAAATGGTTGCGTATTCAATACGCAACCAAAAGTCTATTAATATGCCTG-TCTC
TGCCG----AATAAA-TCAGA-GCGTATGC--GAAGCAGAAGCGATGGATTGGGCGGAAT
CACAACTCAAGACATGTACCCATGGCTGTGATTGGAAGACGATATCATCGGATTCATCGG
AAAATCGGCAATATGTACCTTGCGTCGACTCTGGTTCTGGAAGAAAGACGCCTCGCAAGG
TACTTCTTCGATCTATCGAAGCTGTATTTAATGG------AAGTTTCAAAGGGAATAATC
GGAATGTTCGTGGCTTCTTATACGTATCAATCCGAGACGATGATGGAACAATGCGTCCAG
TACTTATAGTACCGTTTGGAGGATATGGATATCACAATGATTTTTATTATTTCGAAGGGA
AGGGGAAAGTTGAATGTGATATATCATC-----AGATTATGTTGCGCCAGAAGTAGATTG
GAGCAGAGACATGGAAGTTAGTATTAGTAACAGCAACAACTGTAATGAATCATGTGATCT
GAAGTGTTATGTTATTTGTTCGTTAAGAATAAAGGAATAACAGATGTGCTGTATTGAATA
TTAATA-AATCTTATTTTAAATGAAATTG---------ATAGTTGTATAAA---ACATAC
AACACGCTAT------------GACAAAAGGGG-AAAAATGAAAAATA-AGGGGT---TG
ATTGTTCTATAGT------ATCGCTTAAG-----------------GGCCGCAGGCCCGT
TGAA--AAATAATAATCGAATTATATACGATTG------------ATA-----ATAATCA
GAGATAGATGATC-AGGATATATAAACATAGACGAAGTA---------TATGGCTGTAT-
AATAA--AAAAGAAGCATATAA-----TATAAAATATGTATACTAATCTCTGATTG----
-------GTGCAGAAAGTAGACCCACTAACTTTAAGTTAGTGGA----AATGTCCCGA--
-------TGACGTAAGCACGGGGGACTAT
>N_627_TW_1996_D8
TATTACCCCCCGTGCTCGGGACGGGACATGACGTAAGCATAGATTATAATGGGCTTTTTA
A-------AGCCCATATAAAGGAAGT-GGG-CCGGGTTTGAGACATATTTCGAAAGCCCG
GCCT-GGAAAAGGATAAAGTCACGTGCC--GAA-TAAT-AGGTTGCTTCGCCGCGAAGCA
ACCTACTAAATTGTTGCGTATTCAATACGCAACAAAAAGTCTATTAATATGCCTG-TCTC
TGCCG----AATAAA-TCAGA-GCGTATGC--GAAGCAGAGGCGATGGATTGGGCAGAAT
CACAATTCAAGACATGTACTCATGGCTGTGATTGGAAGACGATATCATCGGATTCATCGG
AAAATCGGCAATATGTACCTTGCGTCGACTCTGGTTCTGGAAGAAAGACGCCTCGCAAGG
TACTTCTTCGATCTATCGAAGCTGTATTTAATGG------AAGTTTCAAAGGGAATAATC
GGAATGTTCGTGGCTTCTTATACGTATCAATCCGAGACGATGATGGAACAATGCGTCCAG
TACTCATAGTACCATTTGGAGGATATGGATATCACAATGATTTTTATTATTTCGAAGGGA
AGGGGAAAGTTGAATGTGATATATCATC-----AGATTATGTTGCGCCAGAAGTAGATTG
GAGCAGAGACATGGAAGTTAGTATTAGTAACAGCAACAACTGTAATGAATCATGTGATCT
GAAGTGTTATGTTATTTGTTCGTTAAGAATAAAGGAATAACAGATGTGCTGTATTGAATA
TTAATA-AATCTTATTTTAAATGAAATTG---------ATAGTTGTATAAA---ACATAC
AACACGCTAT------------GACAAAAGGGG-AAAAATGAAAAATA-AGGGGT---TG
ATTGTTCTATAGT------ATCGCTTAAG-----------------GGCCGCAGGCCCGT
TGAA--AAATAATAATCGAATTATATACGATTG------------ATA-----ATAATCA
GAGATAGATGATCAAGGATATATAAACATAGACGAAGTA---------TATGGCTGTAT-
AATAA-AAAAAGAAGCATATAA-----TATAAAATATGTATACTAATCTCTGATTG----
-------GTGCAGAAAGTAGACCCACTAACTTTAAGTTAGTGGA----AATGTCCCGA--
-------TGACGTGAGCACGGGGGACTAT
>N_63cn_CN_D3
TATTACCCCCCGTGCTCGGGACGGGACATGACGTAAGCATAGATTATAATGGGCTTTTTA
A-------AGCCCATATAAGGGAAGT-GGG-CCGGGTTTGAGACATATTTCGAAAGCCCG
GCTT-GGAAAAGGATAAAGTCACGTTCC--GAA-TAAT-AGGTTGCTTCGCCGCGAAGCA
ACCTAATAAATTGTTGCGTATTCAATACGCAACTAAAAGTCTATTAATATGCCTG-TCTC
TGCCG----AATAAA-TCAGA-GCGTATGC--GAAGCAGAAGCGATGGATTGGGCAGAAT
CACAATTCAAGACATGTACCCATGGCTGTGATTGGAAGACGATATCATCGGATTCATCGG
AAAATCGGCAATATGTACCTTGCGTCGACTCTGGTGTTGGAAGAAAGACGCCTCGCAAGG
TACTTCTTCGATCTATCGAAGTTGTATTCAATGG------AAGTTTTAAAGGGAATAATC
GGAATGTTCGTGGCTTCTTATACGTATCAATCCGAGACGATGATGGAACAATGCGTCCAG
TACTTATAGTACCATTTGGAGGATATGGATATCATAATGATTTTTATTATTTCGAAGGGA
AGGGGAAAGTTGAATGTGATATATCATC-----AGATTATGTTGCGCCAGAAGTAGATTG
GAGCAGAGACATGGAAGTTAGTATTAGTAACAGCAACAACTGTAATGAATCATGTGATCT
GAAGTGTTATGTTATTTGTTCGTTAAGAATAAAGGAATAACAGATGTGCTGTAATGAATA
TTAATA-AATCTTATTTTTAATGTAAGTG---------AAAGTTGTATAAA---ACATAC
AACACGCTAT------------GACAAAAGGGG-AAAAATGAAAAATA-AGGGGT---TG
ATTGTTCTATAGT------ATCGCTTAAG-----------------GGCCGCAGGCCCGT
TGAA--AAATAATAATCGAATTATATACGATTG------------ATA-----ATAATCA
GAGATAGATGATCAAGGATATATAAACATAGACGAAGTA---------TATGGCTGTAT-
AATA--TAAAAGAAGCATATAA-----TATAAAATATGTATACTATTCTCTGATTG----
-------GTGCAGAAAGTAGACCCACTAACTTTAAGTTAGTGGA----AATGTCCCGA--
-------TGACGTGAGCACGGGGGACTAT
>N_64in_IN_2009
TATTACCCCCCGTGCTCGGGACGGGACATGACGTCAGCAAGGATTATAATGGGCTTTTTA
T------TAGCCCATTTA-TTGAATT-GGG-CCGGGTTTT-GTCATTTTACAAAAGCCCG
GTCCAGGATAAGTATAATGTCACGTGCC--GAA-TAAA-AGGTTGCTTCGCCTCGAAGAA
ACCTAATTTGAGGTTGCGTATTCAATACGCTACCGAGTATCTATTAATATGTGAG-TCTC
TGCCG----AAACAA-TCAGA-GCGAAAGC--AAAGCAGAAGCGATGGATTGGGCGGAAT
CACAATTCAAGACTTGTACTCATGGATGCGATTGGAAGAAGATATCATCGGATTCAGCCG
ATAATCGACAATATGTACCATGCGTCGATTCTGGAGCTGGAAGAAAGTCGCCTCGCAAGG
TACTTCTTAGATCTATTGAAGCTGTGTTTAACGGAAGCTTAAGCTTCAGCGGAAATAATA
GGAACGTTCGTGGATTTCTCTACGTATCGATCAGAGACGATGACGGAGAAATGCGTCCAG
TACTCATAGTACCCTTCGGAGGATATGGATATCATAATGATTTCTATTATTTCGAAGGAA
AGGGGAAAGTTGAATGTGATATATCATC-----AGATTATGTTGCGCCAGGAATAGATTG
GAGCAGAGACATGGAAGTTAGTATTAGTAACAGCAACAACTGTAATGAATTATGTGATCT
GAAGTGTTATGTTGTTTGTTCTTTAAGAATCAAGGAATAAAAGTTGTGCTGTAATGTTTA
TTAATA-AAACGTATATTTGGGA-AATAG---------ATAGTTGTATACA---ACATAC
AACACACTAT------------GAAATACAAGA-CGCTATGACAAATGTACGGGTATCTG
AATGAGTTTTAGT------ATCGCTTAAG-----------------GGCCGCAGGCCCGT
TGAA--AAATAATAATCGAATTATAAACGTTAG------------ATA-----ATAATCA
GAGATAGGTGATC-AGATAACATAAACATAAACGAAGTA---------TATGGCGGTAC-
AATAA-TAAAATAAGT--TAAAAAAA-AAAACATAATGAATACTAATTTCTGATTG----
-------GTTCAGAAGAAAGGCCCACCAACTAAAAGGT-GGGGA---GAATGTCCCGA--
-------TGACGTAAGCACGGGGGACTAT
>N_65_LK_LK_2010_C2
TATTACCCCCCGTGCTCGGGACGGGACATGACGTTAGCAAGGATTATAATGGGCTTTTTA
A------TAGCCCATTTA-TTGAATT-GGG-CCGGGTTTT-GTCATTTTACAAAAACCCG
GTCCAGGATAAGTATAATGTCACGTGCC--GAA-TAAA-AGGTTGCTTCGCCTCGAAGAA
ACCTAATTTGAGGTTGCGTATTCAATACGCTACCGAGTATCTATTAATATGTGAG-TCTC
TGCCG----AAACAATTCAGA-GCGAAAGC--AAAGCAGAAGCGATGGATTGGGCGGAAT
CACAATTCAAGACTTGTACTCATGGATGCGATTGGAAGAAGATATCATCGGATTCAGCCG
ATAATCGACAATATGTACCATGCGTCGATTCTGGAGCTGGAAGAAAGTCGCCTCGCAAGG
TACTTCTTAGATCTATTGAAGCTGTGTTTAACGG------AAGCTTCAGCGGAAATAATA
GGAACGTTCGTGGATTTCTCTACGTATCGATCAGAGACGATGACGGAGAAATGCGTCCAG
TACTCATAGTACCATTCGGAGGATATGGATATCATAATGATTTCTATTATTTCGAAGGAA
AGGGGAAAGTTGAATGTGATATAT--TCGGTGGAGATTATGTTGCGCCAGGAATAGATTG
GAGCAGAGACATGGAAGTTAGTATTAGTAACAGCAACAACTGTAATGAATTATGTGATCT
GAAGTGTTATCTTGTTTGTTCTTTAAGAATCAAGGAATAAAAGTTGTGCTGTAATGTTTA
TTAATA-AAACGTATATTTGGGA-AATTG---------ATAGTTGTATACA---ACATAC
AACACACTAT------------GAAATACAAGA-CGCTATGACAAATGTACGGGTATCTG
AATGAGTTTTAGT------ATCGATTAAG-----------------GGCCGCAGGCCCGT
TGAA--AAATAATAATCGAATTATAAACGTTAG------------ATA-----ATAATCA
GAGATAGGTGATC-AGATAACATAAACATAAACGAAGTA---------TATGGCGGTAC-
AATAA-TAAAATAAGTT---AAAAAA-AAAACATAATGAATACAAATCTCTGATTG----
-------GTTCAGAAGAAAGGCCCACCAACTAAAAGGT-GGGGA---GAACGTCCCGA--
-------TGACGTAAGCACGGGGGACTAT
>N_66in_IN_2012_B1
TATTACCCCCCGTGCTTGGGACGGGACATGACGTCAGCATAGATGTTAATGGGCCAAATA
A-------AGCCCATTAAATCGAATT-GGA-CCGGGTTTT-GACATATTTCAAAAGCCCG
GTTCAGGATTAGAATAATGTCACGTGCC--GAAATAT--AGGTTGCTTCGCCTCGAAGTA
ACCTATTTAAAGGTAGCGTATTCAATACGCTACCGAATATCTATTAATATGTGTG-TCTC
TGCCG---AAAACAA-TCAGA-GCGGAAGC--GAAGCAGAAGCGATGGATTGGGCGGAAT
CACAACTCAAGACCTGTACTCATGGATGCGATTGGAAGAAGATATCATCGGATTCAGCCG
ATAATCGACAATATGTACCATGCGTCGATTCTGGAGCTGGAAGAAAGTCGCCTCGCAAGG
TACTTCTTAGATCTATTGAAGCTGTGTTTAACGGAAGCTTAAGCTTCAGCGGAAATAATA
GGAATGTTCGTGGATTTCTCTACGTATCGATCAGAGACGATGACGGAGAGATGCGTCCAG
TACTCATAGTACCATTCGGAGGATATGGATATCATAATGATTTCTATTATTTCGAAGGAA
AGGGGAAAGTTGAATGTGATATATCATC-----AGATTATGTTGCGCCAGGAATAGATTG
GAGCAGAGACATGGAAGTTAGTATTAGTAACAGCAACAACTGTAATGAATTATGTGATCT
GAAGTGTTATGTTGTTTGTTCTTTAAGAATCAAGGAATAAAAGATGTGCTGTAATGTTTA
TTAATAGAAACATATGTGTTGAATAATTG---------ATAT-----CAAAATGACATAG
AACACACTAT------------GAAATACAACA-CACTATGACAAATGTACGGGTATCTG
ATTGTGTATC-TT------AACGCTTAAG-----------------GGCCGAAGGCCCGT
TGAA--AATTAATAATCGAATTATATACGTTTG------------ATA-----ATAATCA
GAGATAGGTGATC-AGAATACAAAAACATAAACGAAGTA---------TATGTCGGTAC-
AATATACAAAAGAAGTATTAATCAAA---TAAAAAATGTATACTAATCTCTGATTG----
-------GTTTAGAAGAAAGCCCCACCAAATTAAAGGT-GGGGA---GAATGTCCCGA--
-------TGACGTAAGCACGGGGGACTAT
>N_736_4_IN_1997_C2
TATTACCCCCCGTGCTCGGGACGGGACATGACGTCAGCAAGGATTATAATGGGCTTTTTA
T------TAGCCCATGTA-TTGAATTGGGG-CCGGGTTTT-GTCATTTTACAAAAGCCCG
GTCCAGGATAAGAATAATGTCACGTGCC--GAA-TAAA-AGGTTGCTTCGCCTCGAAGAA
ACCTAATTTGAGGTTGCGTATTCAATACGCTACCGAATATCTATTAATATGTGAG-TCTC
TGCCG----AAACAA-TCAGA-GCGAAAGC--AAAGCAGAAGCGATGGATTGGGCAGAAT
CACAACTCAAGACATGTACTCATGGATGCGATTGGAAGAAGATATCATCGGATTCAGCCG
ATAATCGACAATATGTACCATGCGTCGATTCTGGAGCTGGAAGAAAGTCGCCTCGCAAGG
TACTTCTTAGATCTATTGAAGCTGTGTTTAACGG------AAGCTTCAGCGGAAATAATA
GGAACGTTCGTGGATTTCTCTACGTATCGATCAGAGACGATGACGGAGAAATGCGTCCAG
TACTCATAGTACCATTCGGAGGATATGGATATCATAATGATTTCTATTATTTCGAAGGAA
AGGGGAAAGTTGAATGTGATATATCATC-----AGATTATGTTGCGCCAGGAATAGATTG
GAGCAGAGACATGGAAGTTAGTATTAGTAACAGCAACAACTGTAATGAATTATGTGATCT
GAAGTGTTATGTTGTTTGTTCTTTAAGAATCAAGGAATAAAAGTTGTGCTGTAATGTTTA
TTAATA-AAACGTATATTTGGGA-AATTG---------ATAGTTGTATAAA---ATATAC
AACACGCTAT------------GAAATACAAGA-CGCTATGACAAATGTACGGGTATCTG
AATGAGTTTTAGT------ATCGCTTAAG-----------------GGCCGCAGGCCCGT
TGAA--AAATAATAATCGAATTATAAACGTTAG------------ATA-----ATAATCA
GAGATAGGTGATC-AGATAACATAAACATAAACGAAGTA---------TATGGCGGTAC-
AATAA-TAAAATAAGT---TAAAAAA-AAAACATTATGAATACTAATCTCTGATTG----
-------GTTCGGAAGAAAGGCCCACCAAATAAAAGGT-GGGGA---GAATGTCCCGA--
-------TGACGTAAGCACGGGGGACTAT
>N_737_AU_1997
TATTACCCCCCGTGCTCGGGACGGGACATGACGTCAGCAAGGACTATAATGGGCTTTTTA
A------TAGCCCATTTA-TTGAATTGGGG-CCGGGTTTT-GTCATTTTACAAAAGCCCG
GTCCAGGATAAGTATAATGTCACGTGCC--GAA-TAAA-AGGTTGCTTCGCCACGAAGAA
ACCTAATTTGAGGTTGCGTATTCAATACGCTACCGAATATCTATTAATATGTGAG-TCTC
TGCCG---AAAAAAA-TCAGT-GCGAAAGC--GAAGCAGAAGCGATGGATTGGGCGGAAT
CACAACTCAAGACCTGTACTCATGGATGCGATTGGAAGAAGATATCATCGGATTCAGCCG
ATAATCGACAATATGTACCATGCGTCGATTCTGGAGCTGGAAGAAAGTCGCCTCGCAAGG
TACTTCTTAGATCTATTGAAGCTGTGTTTAACGG------AAGCTTCATCGGAAATAATA
GGAATGTTCGTGGATTTCTCTACGTATCGATCAGAGACGATGACGGAGAAATGCGTCCAG
TACTCATAGTACCATTCGGAGGATATGGATATCATAATGATTTTTATTATTTCGAAGGGA
AGGGGAAAGTTGAATGTGATATATCATC-----AGATTATGTTGCGCCAGGAATAGATTG
GAGCAGAGACATGGAAGTTAGTATTAGTAACAGCAACAACTGTAATGAATTATGTGATCT
GAAGTGTTATGTTGTTTGTTCGTTAAGAATCAAGGAATAAAAGTTGTGCTGTAATGTTAA
TTAATA-AAACGTATATTTGGGA-AATTG---------ATAGTTGTATAAA---ACATAC
AACACACTAT------------GAAATACAAGA-CGCTATGACAAATGTACGGGTATATG
AATGAGTTTTAGT------ATCGCTTAAG-----------------GGCCGCAGGCCCGT
TGAA--AAATAATAATCGAATTATAAACGTTAG------------ATA-----ATAATCA
GAGATAGGTGATC-AGATAATATAAACATAAACGAAGTA---------TATGCCGGTAC-
AATAA-TAAAATAAGTAATAACAAAA-AAAAAAATATGTATACTAATCTCTGATTG----
-------GTTCAGGAGAAAGGCCCACCAACTAAAAGGTGGGGGA---GAATGTCCCGA--
-------TGACGTAAGCACGGGGGACTAT
>N_765_TW_1996_D5
TATTACCCCCCGTGCTCGGGACGGGACATGACGTAAGCATAGATTATAATGGGCTTTTTA
A-------AGCCCATATAAAGGAAGT-GGG-CCGGGTTTGAGACATATTTCGAAAGCCCG
GCCT-GGAAAAGGATAAAGTCACGTGCC--GAA-TAATAAGGTTGCTTCGCCGCGAAGCA
ACCTAATAAATGGTTGCGTATTCAATACGCAACCAAAAGTCTATTAATATGCCTG-TCTC
TGCCG----AATAAA-TCAGA-GCGTATGC--GAAGCAGAAGCGATGGATTGGGCAGAAT
CACAATTCAAGACATGTACTCATGGCTGTGATTGGAAGACGATATCATCGGATTCATCGG
AAAATCGGCAATATGTACCTTGCGTCGACTCTGGTTCTGGAAGAAAGACGCCTCGCAAGG
TACTTCTTCGATCTATCGAAGCTGTATTTAATGG------AAGTTTCAAAGGGAATAATC
GGAATGTTCGTGGCTTCTTATACGTATCAATCCGAGACGATGATGGAACAATGCGTCCAG
TACTTATAGTACCGTTTGGAGGATATGGATATCACAATGATTTTTATTATTTCGAAGGGA
AGGGGAAAGTTGAATGTGATATATCATC-----AGATTATGTTGCGCCAGAAGTAGATTG
GAGCAGAGACATGGAAGTTAGTATTAGTAACAGCAACAACTGTAATGAATCATGTGATCT
GAAGTGTTATGTTATTTGTTCGTTAAGAATAAAGGAATAACAGATGTGCTGTATTGAATA
TTAATA-AATCTTATTTTAAATGAAATTG---------ATAGTTGTATAAA---ACATAC
AACACGCTAT------------GACAAAAGGGG-AAAAATGAAAAATA-AGGGGT---TG
ATTGTTCTATAGT------ATCGCTTAAG-----------------GGCCGCAGGCCCGT
TGAA--AAATAATAATCGAATTATATACGATTG------------ATA-----ATAATCA
GAGATAGATGATCAAGGATATATAAACATAGACGAAGTA---------TATGGCTGTAT-
AATAA-AAAAAGAAGCATATAA-----TATAAAATATGTATACTAATCTCTGATTG----
-------GTGCAGAAAGTAGACCCACTAACTTTAAGTTAGTGGA----AATGTCCCGA--
-------TGACGTAAGCACGGGGGACTAT
>N_768_PH_1995
TATTACCCCCCGTGCTCGGGACGGGACATGACGTAAGCATAGATTATAATGGGCTTTTTA
A-------AGCCCATATAAAGGAAGT-GGG-CCGGGTTTGAGACATATTTCGAAAGCCCG
GCCT-GGAAAAGGATAAAGTCACGTGCC--GAA-TAAT-AGGTTGCTTCGCCGCGAAGCA
ACCTAATAAATTGTTGCGTATTCAATACGCAACAAAAAGTCTATTAATATGCCTG-TCTC
TGCCG----AATAAA-TCAGA-GCGTATGC--GAAGCAGAAGCGATGGATTGGGCAGAAT
CACAATTCAAGACCTGCACCCATGGCTGTGATTGGAAGACGATATCATCGGATTCATCGG
AAAATCGGCAATATGTACCTTGCGTCGACTCTGGTTCTGGAAGAAAGACGCCTCGCAAGG
TACTTCTTCGATCTATCGAAGCTGTATTTAATGG------AAGTTTCAAAGGGAATAATC
GGAATGTTCGTGGCTTCTTATACGTATCAATCCGAGACGATGATGGAACAATGCGTCCAG
TACTTATAGTACCATTTGGAGGATATGGATATCACAATGATTTTTATTATTTCGAAGGGA
AGGGGAAAGTTGAATGTGATATATCATC-----AGATTATGTTGCGCCAGAAGTAGATTG
GAGCAGAGACATGGAAGTTAGTATTAGTAACAGCAACAACTGTAATGAATCATGTGATCT
GAAGTGTTATGTTATTTGTTCGTTAAGAATAAAGGAATAACAGATGTGCTGTATTGAATA
TTAATA-AATCTTATTTTAAATGAAATTG---------ATAGTTGTATAAA---CTATAC
AACACGCTAT------------GACAAAAGGGG-AAAAATGAAAAATA-AGGGGT---TG
ATTGTTCTATAGT------ATCGCTTAAG-----------------GGCCGCAGGCCCGT
TGAA--AAATAATAATCGAATTATATACGATTG------------ATA-----ATAATCA
GAGATAGATGATCAAGGATATATAAACATAGACGAAGTA---------TATGGCTGTAT-
AATAA-AAAAAGAAGCATATAA-----TATAAAATATGTATACTAATCTCTGATTG----
-------GTGCAGAAAGTAGACCCACTAACTTTAAGTTAGTGGA----AATGTCCCGA--
-------TGACGTAAGCACGGGGGACTAT
>N_8_150510_EG_2010_A1
TATTACCCCCCGTGCTCGGGACGGGACATGACGTCAGCAAGGATTATAATGGGCTTTTTA
T------TAGCCCATTTA-TTGAATT-GGG-CCGGGTTTT-GTCATTTTACAAAAGCCCG
GTCCAGGATAAGTATAATGTCACGTGCC--GAA-TAAA-AGGTTGCTTCGCCTCGAAGAA
ACCTAATTTGAGGTTGCGTATTCAATACGCTACCGAATATCTATTAATATGCGAG-TCTC
TGCCG----AAACAA-TCAGA-GCGAAAGC--AAAGCAGAAGCGATGGATTGGGCAGAAT
CACAACTCAAGACATGTACTCATGGATGCGATTGGAAGAAGATATCATCGGATTCAGCCG
ATAATCGACAATATGTACCATGCGTCGATTCTGGAGCTGGAAGAAAGTCGCCTCGCAAGG
TACTTCTTAGATCTATTGAAGCTGTGTTTAACGG------AAGCTTCAGCGGAAATAATA
GGAACGTTCGTGGATTTCTCTACGTATCGATCAGAGACGATGACGGAGAAATGCGTCCAG
TACTCATAGTACCATTCGGAGGATATGGATATCATAATGATTTCTATTATTTCGAAGGAA
AGGGGAAAGTTGAATGTGATATATCATC-----AGATTATGTTGCGCCAGGAATAGATTG
GAGCAGAGACATGGAAGTTAGTATTAGTAACAGCAACAACTGTAATGAATTATGTGATCT
GAAGTGTTATGTTGTTTGTTCTTTAAGAATCAAGGAATAAAAGTTGTGCTGTAATGTTTA
TTAATA-AAACGTATATTTGGGA-AATTG---------ATAGTTGTATAAA---ACATAC
AACACGCTAT------------GAAATACAAGA-CGCTATGACAAATGTACGGGTATCTG
AATGAGTTTTAGT------ATCGCTTAAG-----------------GGCCGCAGGCCCGT
TGAA--AAATAATAATCGAATTATAAACGTTAG------------ATA-----ATAATCA
GAGATAGGTGATC-AGATAACATAAACATAAACGAAGTA---------TATGGCGGTAC-
AATAA-TAAAATAAGTTAAAAAAAAA-AAAACATAATGAATACTAATCTCTGATTG----
-------GTTCAGAAGAAAGGCCCACCAACTAAAAGGT-GGGGA---GAATGTCCCGA--
-------TGACGTAAGCACGGGGGACTAT
>N_ABTV1_MY
TATTACCCCCCCTGCTCGGGGCGGGACATTCTGTGA--------TGGGCTGGGCTTTATG
C--------GGCCAAATAAGCCCATA-AAG-CCAGATCTGGGCCCATTTAAG-------G
GCCCGTGGTTTGAA-AATGTCGCGTTCC--CGCCTAAATTGTTTGCTTGCCCTGCAAGGA
A------------------------------ACGAAAACTCTATAAATAGGGTTGTTCTC
TGCTTGTTTAATACA-TCAG--GCGCAAAT---CTTTTGCAACGATGGATTGGATGGAAT
CACAATTCAAGACATGTACGCATGGCTGCGACTGGAAGGCGATAGCTCCAGAAGCACAAG
ATAATATACAGGTAATTACATGTTCCGATTCAGGTTACGGAAGAAAGAACCCTCGTAAGG
TTCTTCTGAGGAGTATTCAGATAGGGTTCAATGG------AAGCTTCAGAGGAAGTAATA
GAAATGTTCGAGGCTTCATATACGTGTCTGTAAGACAGGATGATGGCCAAATGAGACCAA
TTATGGTCGTTCCATTCGGAGGGTATGGATATCATAACGACTACTATTATTTTGAAGGAC
AATCCAGTACGAATTGTGAGATAGTGTC-----GGACTATATTCCGGCCGGTCAAGACTG
GAGCAGAGATATGGAGATAAGTATAAGTAACAGCAACAATTGTAATCAAGAGTGCGATAT
CAAGTGTTATGTAGTATGTAATTTAAGAATTAAGGAATAAWATTGTTGCCG-AAGGTCTG
TTATTT-GAATGTTGAGATAAGG-AAAGGGGCGGCGAAGCATGTGTGTATAATAACATAT
AACACACTATTATATATTTTGTAAAGAATAAAA---TTATGACC----------TGTCAG
ATTAAGTT-TAGA------ATGAACTGAGGCCGAAGGCCTCACCGAGGCCGAAGGCCGTC
AGGATGGTTTTACAAAATAATTATAAGCACCTGTACTAAGTACGAAGAGCGGTATAATAT
CTGAAAGG------AAAAAATAATAATATAATAAAAATA--------TTATGATGTCCCA
AAATAGCAGAATG-----CTAAAGGA-ACAAAAGGATG---------CTCTAAGTACAGG
GTTGCGTGCTCTGGA--------CGCCACTTTAGTGGT-GGGCC---AGATGTCCCGAGT
TAGTGCGCCACGTCAGCAGGGGGGCTTAT
>N_ABTV2_PH
TATTACCCCCCCCGCCCGGGACGGGACATTCTGTAA--------TGGATTGGGCTTAATG
ATGCCAAAGGCCCATTAAGCGGAAGCGCGGCCCA--------------TTCGATGGCCTG
TGCGCTGGTTTCA--AATGTCGCGTTCC--CGCCT-ATTTAGTTGCTTGCCCTGCAAGCA
ATTAA------------------------------CTAGTCTATAAATAAGGTGGTTCTC
TGCGAGTCCAATACA-GCAGTTGCGATAAC-----ATAGCAACAATGGATTGGTTTGAAT
CACAATTCAAGACGTGTACGCATGGATGCGACTGGAAGGCGATAGCCCCAGATGCAAGAG
ACAATATACAGGTAATTACTTGTATCGATTCAGGTTATGGAAGAAAGAACCCTCGTAGGG
TTCTTCTAAGAAGTATTCAGATAGGGTTCAATGG------TAGCTTCAAAGGAAACAATA
GAAACGTTCGAGGATTCCTCTACGTTTCTATAAGGCAAGATGATGGGGAATTGAGACCTA
TCATGGTTGTGCCATTTGGAGGATATGGATATCATAATGACTATTACTATTTCGAAGGGC
AATCAAGTACGAATTGTGAGATAGGGTC-----GGATTATATCCCGGCCGGTGAAGACTG
GAGCAGAGACATGGAAATCAGTATAAGCAACAGCAACAATTGTACTCAAGAGTGTGATAT
AAAATGCTATGTGGTATGTAACTTAAGAATTAAGGAATAATA-TGTTGCTG-AAAG-ATC
TTATTT--AATGTTTAGATAATGATGTTGTGCTGTGAAGTATCTGTTTATATTTATTATA
AACACGCTATGCCAATAAGGGAAAAATGCAATTAAGACCTGTCAGAT---TGTGTATATG
AATGAATATA------------------C-----------------GGCCGAAGGCCGTA
AGTATGAAATTAGAAATAATTTATAAGCACTGG------------TTAAATGTACGAAGA
GATGTATATAACCGAAAGGGTATGAACAATAACATAATACCATAAAATAATAAGGGGCAA
TGAAAGCAGAATGCGTATGTAACAAA-ATGATGCTCTGAGTACAGGCTTGCG--TG----
-------CTCTGGA---------CGCCACTTTAGTGGT-GGGCC---AGATGTCCCGAGT
TAGTGCGCTAGTGGGGCGGGGGGGCATAT
>N_AF238878_CN
TATTACCCCCCGTGCTCGGGACGGGACATGACGTAAGCATAGATTATAATGGGCTTTTTA
A-------AGCCCATATAAGGGAAGT-GGA-CCGGGTTTGAGACATATTTCGAAAGCCCG
GCCT-GGAAAAGGATAAAGTCACGTGCC--GAA--AAT-AGGTTGCTTCGCCGCGAAGCA
AACTAATCAAAAGATGCGTATTCAATACGCAACT--AGGTCTATTAATAGGGTTG-TCTC
TGCCG----AATAAA-TCAGA-GCGTATGC--GAAGCAGAAGCGATGGATTGGGCAGAAT
CACAATTCAAGACATGTACTCATGGCTGTGATTGGAAGACGATATCATCGGATTCATCTG
AAAATCGGCAATATGTACCTTGCGTCGACTCAGGTGCTGGAAGAAACACTCCTCGCAAGG
TACTTCTTAGATCTATTGAAGCTGTGTTTAATGG------AAGCTTCAAAGGAAATAATA
GGAATGTTCGTGGCTTCTTATACGTATCAATCCGAGACGATGATGGAGCAATGCGTCCAG
TACTTACAGTACCATATGGAGGATATGGATATCATAATGATTTCTATTATTTCGAAGGGA
AGGGGAAAGTTGAATGTGATATATCATC-----AGATTATGTTGCGCCAGAAGTAGATTG
GAGCAGAGACATGGAAGTTAGTATTAGTAACAGCAACAACTGTAATGAATCATGTGATCT
GAAGTGTTATGTTGTTTGTTCGTTAAGAATAAAGGAATAACAGATGTGCTGTAATGATCA
TTAATA-AAACTTAATTTTCATGTAATTG---------ATAGTTGTATAAA---ACATAC
AACACGCTAT------------GACAAACGGGG-AAAAATGAAAAAT-CAGGGGT---TG
ATTGTTCTATAGT------ATCGCTTAAG-----------------GGCCGCAGGCCCGT
TGAA--AAATAATAATCGAATTATATACGATTG------------ATA-----ATAATCA
GAGATAGATGATA-AGGATATATAAACATAAACGAAGTA---------TATGGCTGTATA
AATAA---AAAGAAGCATATAA-----TATAAAATATGTATTCTAATCTCTGATTG----
-------GTGCAGAGAGTAGCCCCACTAACTTTTAGTTAGTGGA----AATGTCCCGA--
-------TGACGTGAGCACGGGGGATTAT
>N_AF238879_CN
TATTACCCCCCGTGCTCGGGACGGGACATGACGTAAGCATAGATTATAATGGGCTTTTTA
A-------AGCCCATATAAGTGAAGT-GGG-CCGGGTTTGAGACATATTTCGAAAGCCCG
GCCT-GGAAAAGGATAAAGTCACGTGCC--GAA-TAAT-AGGTTGCTTCGCCTCGAAGCA
AACTAATAAAAAGTTGCGTATTCAATACGCAACTAA--GTCTATTAATAGGGTTG-TCTC
TGCCG----AATAAA-TCAGA-GCGTATGC--GAAGCAGAAGCGATGGATTGGGCAGAAT
CACAATTCAAGACATGTACCCATGGCTGTGATTGGAAGACGATATCATCGGATTCATCAG
AAAATCGGCAATATGTACCTTGCGTCGACTCTGGTGCTGGAAGAAAAAGTCCTCGCAAGG
TACTTCTTAGATCTATTGAAGCTGTGTTTAATGG------AAGCTTCAAAGGGAATAATA
GGAATGTTCGTGGCTTCTTATACGTATCAATCCGAGACGATGATGGAGCAATGCGTCCAG
TACTTATAGTACCATTTGGAGGATATGGATATCATAATGATTTCTATTATTTCGAAGGGA
AGGGGAAAGTTGAATGTGATATATCATC-----AGATTATGTTGCGCCAGAAGTCGATTG
GAGCAGAGACATGGAAGTTAGTATTAGTAACAGCAACAACTGTAATGAATCATGTGATCT
GAAGTGTTATGTTGTTTGTTCGTTAAGAATAAAGGAATAACAGATGTGCTGTAATGATTA
TTAATA-AAACAGATTTTTAATGTAATTG---------ATAGTTGTATAAA---ACATAC
AACACGCTAT------------GACAAACGGGGAAAAAATGAAAAAT-CAGGGGT---TG
ATTGTTCTATAGT------ATCGCTTAAG-----------------GGCCGCAGGCCCGT
TGAA--AAATAATAATCGAATTATATACGATGG------------ATA-----AAAATCA
GAGATAGATGATCAAGGATATATGAACATAGACGAAGTA---------TATGGCTGTAT-
AATA--TAAGAGAAGCATATAA-----TATAAAATATGTATACTATTCTCTGATTG----
-------GTGCAGAAAGTACACCCACTAACTTTAAGTTAGTGGA----AATGTCCCGA--
-------TGACGTGAGCACGGGGGACTAT
>N_B2817_AU_2011_C3
TATTACCCCCCGTGCTCGGGACGGGACATGACGTCAGCAAGGACTATAATGGGCTTATTA
T------TAGCCCATTTA-TTGAATT-GGG-CCGGGTTTT-GTCATTTTACAAAAGCCCG
GTCCAGGATAAGTATAATGTCACGTGCC--GAA-TAAA-AGGTTGCTTCGCCACGAAGAA
ACCTAATTTGAGGTTGCGTATTCAATACGCTACCGAATATCTATTAATATGTGAG-TCTC
TGCCG---AAAAAAA-TCAGA-GCGAAAGC--GAAGCAGAAGCGATGGATTGGGCGGAAT
CACAATTCAAGACATGTACTCATGGATGCGATTGGAAGAAGATATCATCGGATTCAGCCG
ATAATCGACAATATGTACCATGCGTCGATTCTGGAGCTGGAAGAAAGTCGCCTCGCAAGG
TACTTCTTAGATCTATTGAAGCTGTGTTTAACGG------AAGCTTCAGCGGAAATAATA
GGAATGTTCGTGGATTTCTCTACGTATCGATCAGAGACGATGACGGAGAAATGCGTCCAG
TACTCATAGTACCATTCGGAGGATATGGATATCATAATGATTTTTATTATTTCGAAGGGA
AGGGGAAAGTTGAATGTGATATATCATC-----AGATTATGTTGCGCCAGGAATAGATTG
GAGCAGAGACATGGAAGTTAGTATTAGTAACAGCAACAACTGTAATGAATTATGTGATCT
GAAGTGTTATGTTGTTTGTTCGTTAAGAATCAAGGAATAAAAGTTGTGCTGTAATGTTAA
TTAATA-AAACGTATATTTGGGA-AATTG---------ATAGTTGTATAAA---ACATAC
AACACACTAT------------GAAATACAAGA-CGCTATGACAAATGTACGGGTATCTG
AATGAGTTTTAGT------ATCGCTTAAG-----------------GGCCGCAGGCCCGT
TGAA--AAATAATAATCGAATTATAAACGTTAG------------ATA-----ATAATCA
GAGATAGGTGATC-AGATAATATAAACATAAACGAAGTA---------TATGCCGGTAC-
AATAA-TAAAATAAGTAATAACAAAA----AAAATATGTATACTAATCTCTGATTG----
-------GTTCAGGAGAAAGGCCCACCAACTAAAAGGTGGGGGA---GAATGTCCCGA--
-------TGACGTAAGCACGGGGGACTAT
>N_B2818_AU_2011
TATTACCCCCCGTGCTCGGGACGGGACATGACGTCAGCAAGGACTATAATGGGCTTATTA
T------TAGCCCATTTA-TTGAATTGGGG-CCGGGTTTT-GTCATTTTACAAAAGCCCG
GTCCAGGATAAGTATAATGTCACGTGCC--GAA-TAAAAAGGTTGCTTCGCCACGAAGAA
ACCTAATTTGAGGTTGCGTATTCAATACGCTACCGAATATCTATTAATATGTGAG-TCTC
TGCCG---AAAAAAA-TCAGA-GCGAAAGC--GAAGCAGAAGCGATGGATTGGGCAGAAT
CACAACTCAAGACATGTACTCATGGATGCGATTGGAAGAAGATATCATCGGATTCAGCCG
ATAATCGACAATATGTACCATGCGTCGACTCTGGAGCTGGAAGAAAGTCGCCTCGCAAGG
TACTTCTTAGATCTATTGAAGCTGTGTTTAACGG------AAGCTTCAGCGGAAATAATA
GGAATGTTCGTGGATTTCTCTACGTATCGATCAGAGACGATGACGGAGAAATGCGTCCAG
TACTCATAGTACCATTCGGAGGATATGGATATCATAATGATTTTTATTATTTCGAAGGGA
AGGGGAAAGTTGAATGTGATATATCATC-----AGATTATGTTGCGCCAGGAATAGATTG
GAGCAGAGACATGGAAGTTAGTATTAGTAACAGCAACAACTGTAATGAATTATGTGATCT
GAAGTGTTATGTTGTTTGTTCGTTAAGAATCAAGGAATAAAAGTTGTGCTGTAATGTTAA
TTAATA-AAACGTATATTTGGGA-AATTG---------ATAGTTGTATAAA---ACATAC
AACACACTAT------------GAAATACAAGA-CGCTATGACAAATGTACGGGTATCTG
AATGAGTTTTAGT------ATCGCTTAAG-----------------GGCCGCAGGCCCGT
TGAA--AAATAATAATCGAATTATAAACGTTAG------------ATA-----ATAATCA
GAGATAGGTGATC-AGATAATATAAACATAAACGAAGTA---------TATGCCGGTAC-
AATAA-TAAAATAAGTAATAACAAAA---AAAAATATGTATACTAATCTCTGATTG----
-------GTTCAGGAGAAAGGCCCACCAACTAAAAGGTGGGGGG---GAATGTCCCGA--
-------TGACGTAAGCACGGGGGACTAT
>N_B2819_AU_2011_C3
TATTACCCCCCGTGCTCGGGACGGGACATGACGTCAGCAAGGACTATAATGGGCTTATTA
T------TAGCCCATTTA-TTGAATTGGGG-CCGGGTTTT-GTCATTTTACAAAAGCCCG
GTCCAGGATAAGTATAATGTCACGTGCC--GAA-TAAA-AGGTTGCTTCGCCACGAAGAA
ACCTAATTTGAGGTTGCGTATTCAATACGCTACCGAATATCTATTAATATGTGAG-TCTC
TGCCG---AAAAAAA-TCAGA-GCGAAAGC--GAAGCAGAAGCGATGGATTGGGCGGAAT
CACAACTCAAGCTATGTACTCATGGATGCGATTGGAAGAAGATATCATCGGATTCAGCCG
ATAATCGACAATATGTACCATGCGTCGATTCTGGAGCTGGAAGAAAGTCGCCTCGCAAGG
TACTTCTTAGATCTATTGAAGCTGTGTTTAACGG------AAGCTTCAGCGGAAATAATA
GGAATGTTCGTGGATTTCTCTACGTATCGATCAGAGACGATGACGGAGAAATGCGTCCAG
TACTCATAGTACCATTCGGAGGATATGGATATCATAATGATTTTTATTATTTCGAAGGGA
AGGGGAAAGTTGAATGTAATATATCATC-----AGATTATGTTGCGCCAGGAATAGATTG
GAGCAGAGACATGGAAGTTAGTATTAGTAACAGCAACAACTGTAATGAATTACGTGATCT
GAAGTGTTATGTTGTTTGTTCGTTAAGAATCAAGGAATAAAAGTTGTGCTGTAATGTTAA
TTAATA-AAACGTATATTTGGGA-AATTG---------ATAGTTGTATAAA---ACATAC
AACACACTAT------------GAAATACAAGA-CGCTATGACAAATGTACGGGTATCTG
AATGAGTTTTAGT------ATCGCTTAAG-----------------GGCCGCAGGCCCGT
TGAA--AAATAATAATCGAATTATAAACGTTAG------------ATA-----ATAATCA
GAGATAGGTGATC-AGATAATATAAACATAAACGAAGTA---------TATGCCGGTAC-
AATAA-TAAAATAAGTAATAACAAAA--AAAAAATATGTATACTAATCTCTGATTG----
-------GTTCAGGAGAAAGGCCCACCAACTAAAAGGTGGGGGA---GAATGTCCCGA--
-------TGACGTAAGCACGGGGGACTAT
>N_B2821_AU_2011_C3
TATTACCCCCCGTGCTCGGGACGGGACATGACGTCAGCAAGGACTATAATGGGCTTATTA
T------TAGCCCATTTA-TTGAATT-GGG-CCGGGTTTT-GTCATTTTACAAAAGCCCG
GTCCAGGATAAGTATAATGTCACGTGCC--GAA-TAAA-AGGTTGCTTCGCCACGAAGAA
ACCTAATTTGAGGTTGCGTATTCAATACGCTACCGAATATCTATTAATATGTGGG-TCTC
TGCCG---AAAAAAA-TCAGA-GCGAAAGC--GAAGCAGAAGCGATGGATTGGGCAGAAT
CACAATTCAAGACATGTACCCATGGATGCGATTGGAAGAAGATATCATCGGATTCAGCCG
ATAATCGACAATATGTACCATGCGTCGATTCTGGAGCTGGAAGAAAGTCGCCTCGCAAGG
TACTTCTTAGATCTATTGAAGCTGTGTTTAACGG------AAGCTTCAGCGGAAATAATA
GGAATGTTCGTGGATTTCTCTACGTATCGATCAGAGACGATGACGGAGAAATGCGTCCAG
TACTCATAGTACCATTCGGAGGATATGGATATCATAATGATTTTTATTATTTCGAAGGGA
AGGGGAAAGTTGAATGTGATATATCATC-----AGATTATGTTGCGCCAGGAATAGATTG
GAGCAGAGACATGGAAGTTAGTATTAGTAACAGCAACAACTGTAATGAATTATGTGGTCT
GAAGTGTTATGTTGTTTGTTCGTTAAGAATCAAGGAATAAAAGTTGTGCTGTAATGTTAA
TTAATA-AAACGTATATTTGGGA-AATTG---------ATAGTTGTATAAA---ACATAC
AACACACTAT------------GAAATACAAGA-CGCTATGACAAATGTACGGGTATCTG
AATGAGTTTTAGT------ATCGCTTAAG-----------------GGCCGCAGGCCCGT
TGAA--AAATAATAATCGAATTATAAACGTTAG------------ATA-----ATAATCA
GAGATAGGTGATC-AGATAATATAAACATAAACGAAGTA---------TATGCCGGTAC-
AATAA-TAAAATAAGTAATAACAAAA--AAAAAATATGTATACTAATCTCTGATTG----
-------GTTCAGGAGAAAGGCCCACCAACTAAAAGGTGGGGGA---GAATGTCCCGA--
-------TGACGTAAGCACGGGGGACTAT
>N_B2822_AU_2011_C3
TATTACCCCCCGTGCTCGGGACGGGACATGACGTCAGCAAGGACTATAATGGGCTTATTA
T------TAGCCCATTTA-TTGAATTGGGG-CCGGGTTTT-GTCATTTTACAAAAGCCCG
GTCCAGGATAAGTATAATGTCACGTGCC--GAA-TAAA-AGGTTGCTTCGCCACGAAGAA
ACCTAATTTGAGGTTGCGTATTCAATACGCTACCGAATATCTATTAATATGTGAG-TCTC
TGCCG---AAAAAAA-TCAGA-GCGAAAGC--GAAGCAGAAGCGATGGATTGGGCAGAAT
CACAATTCAAGACCTGTACTCATGGATGCGATTGGAAGAAGATATCATCGGATTCAGCCG
ATAATCGACAATATGTACCATGCGTCGATTCTGGAGCTGGAAGAAAGTCGCCTCGCAAGG
TACTTCTTAGATCTATTGAAGCTGTGTTTAACGG------AAGCTTCAGCGGAAATAATA
GGAATGTTCGTGGATTTCTCTACGTATCGATCAGAGACGATGACGGAGAAATGCGTCCAG
TACTCATAGTACCATTCGGAGGATATGGATATCATAATGATTTTTATTATTTCGAAGGGA
AGGGGAAAGTTGAATGTGATATATCATC-----AGATTATGTTGCGCCAGGAATAGATTG
GAGCAGAGACATGGAAGTTAGTATTAGTAACAGCAACAACTGTAATGAATTATGTGATCT
GAAGTGTTATGTTGTTTGTTCGTTAAGAATCAAGGAATAAAAGTTGTGCTGTAATGTTAA
TTAATA-AAACGTATATTTGGGA-AATTG---------ATAGTTGTATAAA---ACATAC
AACACACTAT------------GAAATACAAGA-CGCTATGACAAATGTACGGGTATCTG
AATGAGTTTTAGT------ATCGCTTAAG-----------------GGCCGCAGGCCCGT
TGAA--AAATAATAATCGAATTATAAACGTTAG------------ATA-----ATAATCA
GAGATAGGTGATC-AGATAATATAAACATAAACGAAGTA---------TATGCCGGTAC-
AATAA-TAAAATAAGTAATAACAAAA---AAAAATATGTATACTAATCTCTGATTG----
-------GTTCAGGAGAAAGGCCCACCAACTAAAAGGT-GGGGA---GAATGTCCCGA--
-------TGACGTAAGCACGGGGGACTAT
>N_B2823_AU_2011
TATTACCCCCCGTGCTCGGGACGGGACATGACGTCAGCAAGGACTATAATGGGCTTATTA
T------TAGCCCATTTA-TTGAATT-GGG-CCGGGTTTT-GTCATTTTACAAAAGCCCG
GTCCAGGATAAGTATAATGTCACGTGCC--GAA-TAAA-AGGTTGCTTCGCCACGAAGAA
ACCTAATTTGAGGTTGCGTATTCAATACGCTACCGAATATCTATTAATATGTGAG-TCTC
TGCCG---AAAAAAA-TCAGA-GCGAAAGC--GAAGCAGAAGCGATGGATTGGGCGGAAT
CACAATTCAAGACATGTACTCATGGATGCGATTGGAAGAAGATATCATCGGATTCAGCCG
ATAATCGACAATATGTACCATGCGTCGATTCTGGAGCTGGAAGAAAGTCGCCTCGCAAGG
TACTTCTTAGATCTATTGAAGCTGTGTTTAACGG------AAGCTTCAGCGGAAATAATA
GGAATGTTCGTGGATTTCTCTACGTATCGATCAGAGACGATGACGGAGAAATGCGTCCAG
TACTCATAGTACCATTCGGAGGATATGGATATCATAATGATTTTTATTATTTCGAAGGGA
AGGGGAAAGTTGAATGTGATATATCATC-----AGATTATGTTGCGCCAGGAATAGATTG
GAGCAGAGACATGGAAGTTAGTATTAGTAACAGCAACAACTGTAATGAATTATGTGATCT
GAAGTGTTATGTTGTTTGTTCGTTAAGAATCAAGGAATAAAAGTTGTGCTGTAATGTTAA
TTAATA-AAACGTATATTTGGGA-AATTG---------ATAGTTGTATAAA---ACATAC
AACACACTAT------------GAAATACAAGA-CGCTATGACAAATGTACGGGTATCTG
AATGAGTTTTAGT------ATCGCTTAAG-----------------GGCCGCAGGCCCGT
TGAA--AAATAATAATCGAATTATAAACGTTAG------------ATA-----ATAATCA
GAGATAGGTGATC-AGATAATATAAACATAAACGAAGTA---------TATGCCGGTAC-
AATAA-TAAAATAAGTAATAACAAAA--AAAAAATATGTATACTAATCTCTGATTG----
-------GTTCAGGAGAAAGGCCCACCAACTAAAAGGT-GGGGA---GAATGTCCCGA--
-------TGACGTAAGCACGGGGGACTAT
>N_B2824_AU_2011_C3
TATTACCCCCCGTGCTCGGGACGGGACATGACGTCAGCAAGGACTATAATGGGCTTATTA
T------TAGCCCATTTA-TTGAATT-GGG-CCGGGTTTT-GTCATTTTACAAAAGCCCG
GTCCAGGATAAGTATAATGTCACGTGCC--GAA-TAAA-AGGTTGCTTCGCCACGAAGAA
ACCTAATTTGAGGTTGCGTATTCAATACGCTACCGAATATCTATTAATATGTGAG-TCTC
TGCCG---AAAAAAA-TCAGA-GCGAAAGC--GAAGCAGAAGCGATGGATTGGGCGGAAT
CACAACTCAAGACCTGTACCCATGGATGCGATTGGAAGAAGATATCATCGGATTCAGCCG
ATAATCGACAATATGTACCATGCGTCGATTCTGGAGCTGGAAGAAAGTCGCCTCGCAAGG
TACTTCTTAGATCTATTGAAGCTGTGTTTAACGG------AAGCTTCAGCGGAAATAATA
GGAATGTTCGTGGATTTCTCTACGTATCGATCAGAGACGATGACGGAGAAATGCGTCCAG
TACTCATAGTACCATTCGGAGGATATGGATATCATAATGATTTTTATTATTTCGAAGGGA
AGGGGAAAGTTGAATGTGATATATCATC-----AGATTATGTTGCGCCAGGAATAGATTG
GAGCAGAGACATGGAAGTTAGTATTAGTAACAGCAACAACTGTAATGAATTATGTGATCT
GAAGTGTTATGTTGTTTGTTCGTTAAGAATCAAGGAATAAAAGTTGTGCTGTAATGTTAA
TTAATA-AAACGTATATTTGGGA-AATTG---------ATAGTTGTATAAA---ACATAC
AACACACTAT------------GAAATACAAGA-CGCTATGACAAATGTACGGGTATCTG
AATGAGTTTTAGT------ATCGCTTAAG-----------------GGCCGCAGGCCCGT
TGAA--AAATAATAATCGAATTATAAACGTTAG------------ATA-----ATAATCA
GAGATAGGTGATC-AGATAATATAAACATAAACGAAGTA---------TATGCCGGTAC-
AATAA-TAAAATAAGTAATAACAAAA--AAAAAATATGTATACTAATCTCTGATTG----
-------GTTCAGGAGAAAGGCCCACCAACTAAAAGGTGGGGGA---GAATGTCCCGA--
-------TGACGTAAGCACGGGGGACTAT
>N_B2825_AU_2011_C3
TATTACCCCCCGTGCTCGGGACGGGACATGACGTCAGCAAGGACTATAATGGGCTTATTA
T------TAGCCCATTTA-TTGAATT-GGG-CCGGGGTTTTGTCATTTTACAAAAGCCCG
GTCCAGGATAAGTATAATGTCACGTGCC--GAA-TAAA-AGGTTGCTTCGCCACGAAGAA
ACCTAATTTGAGGTTGCGTATTCAATACGCTACCGAATATCTATTAATATGTGAG-TCTC
TGCCG---AAAAAAA-TCAGA-GCGAAAGC--GAAGCAGAAGCGATGGATTGGGCAGAAT
CACAATTCAAGACATGTACCCATGGATGCGATTGGAAGAAGATATCATCGGATTCAGCCG
ATAATCGACAATATGTACCATGCGTCGATTCTGGAGCTGGAAGAAAGTCGCCTCGCAAGG
TACTTCTTAGATCTATTGAAGCTGTGTTTAACGG------AAGCTTCAGCGGAAATAATA
GGAATGTTCGTGGATTTCTCTACGTATCGATCAGAGACGATGACGGAGAAATGCGTCCAG
TACTCATAGTACCATTCGGAGGATATGGATATCATAATGATTTTTATTATTTCGAAGGGA
AGGGGAAAGTTGAATGTGATATATCATC-----AGATTATGTTGCGCCAGGAATAGATTG
GAGCAGAGACATGGAAGTTAGTATTAGTAACAGCAACAACTGTAATGAATTATGTGATCT
GAAGTGTTATGTTGTTTGTTCGTTAAGAATCAAGGAATAAAAGTTGTGCTGTAATGTTAA
TTAATA-AAACGTATATTTGGGA-AATTG---------ATAGTTGTATAAA---ACATAC
AACACACTAT------------GAAATACAAGA-CGCTATGACAAATGTACGGGTATCTG
AATGAGTTTTAGT------ATCGCTTAAG-----------------GGCCGCAGGCCCGT
TGAA--AAATAATAATCGAATTATAAACGTTAG------------ATA-----ATAATCA
GAGATAGGTGATC-AGATAATATAAACATAAACGAAGTA---------TATGCCGGTAC-
AATAA-TAAAATAAGTAATAACAAAA--AAAAAATATGTATACTAATCTCTGATTG----
-------GTTCAGGAGAAAGGCCCACCAACTAAAAGGT-GGGGA---GAATGTCCCGA--
-------TGACGTAAGCACGGGGGACTAT
>N_B2826_AU_2011
TATTACCCCCCGTGCTCGGGACGGGACATGACGTCAGCAAGGACTATAATGGGCTTATTA
T------TAGCCCATTTA-TTGAATTGGGG-CCGGGTTTT-GTCATTTTACAAAAGCCCG
GTCCAGGATAAGTATAATGTCACGTGCC--GAA-TAAA-AGGTTGCTTCGCCACGAAGAA
ACCTAATTTGAGGTTGCGTATTCAATACGCTACCGAATATCTATTAATATGTGAG-TCTC
TGCCG---AAAAAAA-TCAGA-GCGAAAGC--GAAGCAGAAGCGATGGATTGGGCAGAAT
CACAATTCAAGACCTGTACCCATGGATGCGATTGGAAGAAGATATCATCGGATTCAGCCG
ATAATCGACAATATGTACCATGCGTCGATTCTGGAGCTGGAAGAAAGTCGCCTCGCAAGG
TACTTCTTAGATCTATTGAAGCTGTGTTTAACGG------AAGCTTCAGCGGAAATAATA
GGAATGTTCGTGGATTTCTCTACGTATCGATCAGAGACGATGACGGAGAAATGCGTCCAG
TACTCATAGTACCATTCGGAGGATATGGATATCATAATGATTTTTATTATTTCGAAGGGA
AGGGGAAAGTTGAATGTGATATATCATC-----AGATTATGTTGCGCCAGGAATAGATTG
GAGCAGAGACATGGAAGTTAGTATTAGTAACAGCAACAACTGTAATGAATTATGTGATCT
GAAGTGTTATGTTGTTTGTTCGTTAAGAATCAAGGAATAAAAGTTGTGCTGTAATGTTAA
TTAATA-AAACGTATATTTGGGA-AATTG---------ATAGTTGTATAAA---ACATAC
AACACACTAT------------GAAATACAAGA-CGCTATGACAAATGTACGGGTATCTG
AATGAGTTTTAGT------ATCGCTTAAG-----------------GGCCGCAGGCCCGT
TGAA--AAATAATAATCGAATTATAAACGTTAG------------ATA-----ATAATCA
GAGATAGGTGATC-AGATAATATAAACATAAACGAAGTA---------TATGCCGGTAC-
AATAA-TAAAATAAGTAATAACAAAA--AAAAAATATGTATACTAATCTCTGATTG----
-------GTTCAGGAGAAAGGCCCACCAACTAAAAGGT-GGGGA---GAATGTCCCGA--
-------TGACGTAAGCACGGGGGACTAT
>N_B2829_AU_2011_C3
TATTACCCCCCGTGCTCGGGACGGGACATGACGTCAGCAAGGACTATAATGGGCTTATTA
T------TAGCCCATTTA-TTGAATTGGGG-CCGGGTTTT-GTCATTTTACAAAAGCCCG
GTCCAGGATAAGTATAATGTCACGTGCC--GAA-TAAA-AGGTTGCTTCGCCACGAAGAA
ACCTAATTTGAGGTTGCGTATTCAATACGCTACCGAATATCTATTAATATGTGAG-TCTC
TGCCG---AAAAAAA-TCAGA-GCGAAAGC--GAAGCAGAAGCGATGGATTGGGCAGAAT
CACAATTCAAGACCTGTACTCATGGATGCGATTGGAAGAAGATATCATCGGATTCAGCCG
ATAATCGACAATATGTACCATGCGTCGATTCTGGAGCTGGAAGAAAGTCGCCTCGCAAGG
TACTTCTTAGATCTATTGAAGCTGTGTTTAACGG------AAGCTTCAGCGGAAATAATA
GGAATGTTCGTGGATTTCTCTACGTATCGATCAGAGACGATGACGGAGAAATGCGTCCAG
TACTCATAGTACCATTCGGAGGATATGGATATCATAATGATTTTTATTATTTCGAAGGGA
AGGGGAAAGTTGAATGTGATATATCATC-----AGATTATGTTGCGCCAGGAATAGATTG
GAGCAGAGACATGGAAGTTAGTATTAGTAACAGCAACAACTGTAATGAATTATGTGATCT
GAAGTGTTATGTTGTTTGTTCGTTAAGAATCAAGGAATAAAAGTTGTGCTGTAATGTTAA
TTAATA-AAACGTATATTTGGGA-AATTG---------ATAGTTGTATAAA---ACATAC
AACACACTAT------------GAAATACAAGA-CGCTATGACAAATGTACGGGTATCTG
AATGAGTTTTAGT------ATCGCTTAAG-----------------GGCCGCAGGCCCGT
TGAA--AAATAATAATCGAATTATAAACGTTAG------------ATA-----ATAATCA
GAGATAGGTGATC-AGATAATATAAACATAAACGAAGTA---------TATGCCGGTAC-
AATAA-TAAAATAAGTAATAACAAAA--AAAAAATATGTATACTAATCTCTGATTG----
-------GTTCAGGAGAAAGGCCCACCAACTAAAAGGTGGGGGA---GAATGTCCCGA--
-------TGACGTAAGCACGGGGGACTAT
>N_B2830_AU_2011
TATTACCCCCCGTGCTCGGGACGGGACATGACGTCAGCAAGGACTATAATGGGCTTATTA
T------TAGCCCATTTA-TTGAATT-GGG-CCGGGTTTT-GTCATTTTACAAAAGCCCG
GTCCAGGATAAGTATAATGTCACGTGCC--GAA-TAAA-AGGTTGCTTCGCCACGAAGAA
ACCTAATTTGAGGTTGCGTATTCAATACGCTACCGAATATCTATTAATATGTGAG-TCTC
TGCCG---AAAAAAA-TCAGA-GCGAAAGC--GAAGCAGAAGCGATGGATTGGGCAGAAT
CACAATTCAAGACCTGTACTCATGGATGCGATTGGAAGAAGATATCATCGGATTCAGCCG
ATAATCGACAATATGTACCATGCGTCGATTCTGGAGCTGGAAGAAAGTCGCCTCGCAAGG
TACTTCTTAGATCTATTGAAGCTGTGTTTAACGG------AAGCTTCAGCGGAAATAATA
GGAATGTTCGTGGATTTCTCTACGTATCGATCAGAGACGATGACGGAGAAATGCGTCCAG
TACTCATAGTACCATTCGGAGGATATGGATATCATAATGATTTTTATTATTTCGAAGGGA
AGGGGAAAGTTGAATGTGATATATCATC-----AGATTATGTTGCGCCAGGAATAGATTG
GAGCAGAGACATGGAAGTTAGTATTAGTAACAGCAACAACTGTAATGAATTATGTGATCT
GAAGTGTTATGTTGTTTGTTCGTTAAGAATCAAGGAATAAAAGTTGTGCTGTAATGTTAA
TTAATA-AAACGTATATTTGGGA-AATTG---------ATAGTTGTATAAA---ACATAC
AACACACTAT------------GAAATACAAGA-CGCTATGACAAATGTACGGGTATCTG
AATGAGTTTTAGT------ATCGCTTAAG-----------------GGCCGCAGGCCCGT
TGAA--AAATAATAATCGAATTATAAACGTTAG------------ATA-----ATAATCA
GAGATAGGTGATC-AGATAATATAAACATAAACGAAGTA---------TATGCCGGTAC-
AATAA-TAAAATAAGTAATAACAAAA--AAAAAATATGTATACTAATCTCTGATTG----
-------GTTCAGGAGAAAGGCCCACCAACTAAAAGGT-GGGGA---GAATGTCCCGA--
-------TGACGTAAGCACGGGGGACTAT
>N_B2833_AU_2011
TATTACCCCCCGTGCTCGGGACGGGACATGACGTCAGCAAGGACTATAATGGGCTTATTA
T------TAGCCCATTTA-TTGAATTGGGG-CCGGGTTTT-GTCATTTTACAAAAGCCCG
GTCCAGGATAAGTATAATGTCACGTGCC--GAA-TAAA-AGGTTGCTTCGCCACGAAGAA
ACCTAATTTGAGGTTGCGTATTCAATACGCTACCGAATATCTATTAATATGTGAG-TCTC
TGCCG---AAAAAAA-TCAGA-GCGAAAGC--GAAGCAGAAGCGATGGATTGGGCGGAAT
CACAATTCAAGACATGTACTCATGGATGCGATTGGAAGAAGATATCATCGGATTCAGCCG
ATAATCGACAATATGTACCATGCGTCGATTCTGGAGCTGGAAGAAAGTCGCCTCGCAAGG
TACTTCTTAGATCTATTGAAGCTGTGTTTAACGG------AAGCTTCAGCGGAAATAATA
GGAATGTTCGTGGATTTCTCTACGCATCGATCAGAGACGATGACGGAGAAATGCGTCCAG
TACTCATAGTACCATTCGGAGGATATGGATATCATAATGATTTTTATTATTTCGAAGGGA
AGGGGAAAGTTGAATGTGATATATCATC-----AGATTATGTTGCGCCAGGAATAGATTG
GAGCAGAGACATGGAAGTTAGTATTAGTAACAGCAACAACTGTAATGAATTATGTGATCT
GAAGTGTTATGTTGTTTGTTCGTTAAGAATCAAGGAATAAAAGTTGTGCTGTAATGTTAA
TTAATA-AAACGTATATTTGGGA-AATTG---------ATAGTTGTATAAA---ACATAC
AACACACTAT------------GAAATACAAGA-CGCTATGACAAATGTACGGGTATCTG
AATGAGTTTTAGT------ATCGCTTAAG-----------------GGCCGCAGGCCCGT
TGAA--AAATAATAATCGAATTATAAACGTTAG------------ATA-----ATAATCA
GAGATAGGTGATC-AGATAATATAAACATAAACGAAGTA---------TATGCCGGTAC-
AATAA-TAAAATAAGTAATAACAAAA---AAAAATATGTATACTAATCTCTGATTG----
-------GTTCAGGAGAAAGGCCCACCAACTAAAAGGT-GGGGA---GAATGTCCCGA--
-------TGACGTAAGCACGGGGGACTAT
>N_B2834_AU_2011
TATTACCCCCCGTGCTCGGGACGGGACATGACGTCAGCAAGGACTATAATGGGCTTTTTA
T------TAGCCCATTTA-TTGAATTGGGG-CCGGGTTTT-GTCATTTTACAAAAGCCCG
GTCCAGGATAAGTATAATGTCACGTGCC--GAA-TAAA-ATGTTGCTTCGCCACGAAGAA
ACCTAATTTGAGGTTGCGTATTCAATACGCTACCGAATATCTATTAATATGTGAG-TCTC
TGCCG---AAAAAAA-TCAGA-GCGAAAGC--GAAGCAGAAGCGATGGATTGGGCAGAAT
CACAATTCAAGACATGTACTCATGGATGCGATTGGAAGAAGATATCATCGGATTCAGCCG
ATAATCGACAATATGTACCATGCGTCGATTCTGGAGCTGGAAGAAAGTCGCCTCGCAAGG
TACTTCTTAGATCTATTGAAGCTGTGTTTAACGG------AAGCTTCAGCGGAAATAATA
GGAATGTTCGTGGATTTCTCTACGTATCGATCAGAGACGATGACGGAGAAATGCGTCCAG
TACTCATAGTACCATTCGGAGGATATGGATATCATAATGATTTTTATTATTTCGAAGGGA
AGGGGAAAGTTGAATGTGATATATCATC-----AGATTATGTTGCGCCAGGAATAGATTG
GAGCAGAGACATGGAAGTTAGTATTAGTAACAGCAACAACTGTAATGAATTATGTGATCT
GAAGTGTTATGTTGTTTGTTCGTTAAGAATCAAGGAATAAAAGTTGTGCTGTAATGTTAA
TTAATA-AAACGTATATTTGGGA-AATTG---------ATAGTTGTATAAA---ACATAC
AACACACTAT------------GAAATACAAGA-CGCTATGACAAATGTACGGGTATCTG
AATGAGTTTTAGT------ATCGCTTAAG-----------------GGCCGCAGGCCCGT
TGAA--AAATAATAATCGAATTATAAACGTTAG------------ATA-----ATAATCA
GAGATAGGTGATC-AGATAATATAAACATAAACGAAGTA---------TATGCCGGTAC-
AATAA-TAAAATAAGTAATAACAAAA---AAATATATGTATACTAATCTCTGATTG----
-------GTTCAGGAGAAAGGCCCACCAACTAAAAGGT-GGGAA---GAATGTCCCGA--
-------TGACGTAAGCACGGGGGACTAT
>N_B2844_AU_2011
TATTACCCCCCGTGCTCGGGACGGGACATGACGTCAGCAAGGACTATAATGGGCTTTTTA
T------TAGCCCATTTA-TTGAATT-GGG-CCGGGTTTT-GTCATTTTACAAAAGCCCG
GTCCAGGATAAGTATAATGTCACGTGCC--GAA-TAAA-AGGTTGCTTCGCCACGAAGAA
ACCTAATATGAGGTTGCGTATTCAATACGCTACCGAATATCTATTAATATGTGAG-TCTC
TGCCG---AAAAAAA-TCAGA-GCGAAAGC--GAAGCAGAAGCGATGGATTGGGCAGAAT
CACAACTCAAGACATGTACTCATGGATGCGATTGGAAGAAGATATCATCGGATTCAGCCG
ATAATCGACAATATGTACCATGCGTCGATTCTGGAGCTGGAAGAAAGTCTCCTCGCAAGG
TACTTCTTAGATCTATTGAAGCTGTGTTTAACGG------AAGCTTCAGCGGAAATAATA
GGAATGTTCGTGGATTTCTCTACGTATCGATCAGAGACGACGACGGAGAAATGCGTCCAG
TACTCATAGTACCATTCGGAGGATATGGATATCATAATGATTTTTATTATTTCGAAGGGA
AGGGGAAAGTTGAATGTGATATATCATC-----AGATTATGTTGCGCCAGGAATAGATTG
GAGCAGAGACATGGAAGTTAGTATTAGTAACAGCAACAACTGTAATGAATTATGTGATCT
GAAGTGTTATGTTGTTTGTTCGTTAAGAATCAAGGAATAAAAGTTGTGCTGTAATGTTAA
TTAATA-AAACGTATATTTGGGA-AATTG---------ATAGTTGTATAAA---ACATAC
AACACACTAT------------GAAATACAAGA-CGCTATGACAAATGTACGGGTATCTG
AATGAGTTTTAGT------ATCGCTTAAG-----------------GGCCGCAGGCCCGT
TGAA--AAATAATAATCGAATTATAAACGTTAG------------ATA-----ATAATCA
GAGATAGGTGATC-AGATAATATAAACATAAACGAAGTA---------TATGCCGGTAC-
AATAA-TAAAATAAGTAATAACAAAA---AAAAATATGTATACTAATCTCTGATTG----
-------GTTCAGGAGAAAGGCCCACCAACTTAAAGGT-GGGGA---GAATGTCCCGA--
-------TGACGTAAGCACGGGGGACTAT
>N_B2845_AU_2011_C3
TATTACCCCCCGTGCTCGGGACGGGACATGACGTCAGCAAGGACTATAATGGGCTTTTTA
T------TAGCCCATTTA-TTGAATTGGGG-CCGGGTTTT-GTCATTTTACAAAAGCCCG
GTCCAGGATAAGTATAATGTCACGTGCC--GAA-TAAA-AGGTTGCTTCGCCACGAAGAA
ACCTAATATGAGGTTGCGTATTCAATACGCTACCGAATATCTATTAATATGTGAG-TCTC
TGCCG---AAAAAAA-TCAGA-GCGAAAGC--GAAGCAGAAGCGATGGATTGGGCGGAAT
CACAATTCAAGACATGTACCCATGGATGCGATTGGAAGAAGATATCATCGGATTCAGCCG
ATAATCGACAATATGTACCATGCGTCGATTCTGGAGCTGGAAGAAAGTCTCCTCGCAAGG
TACTTCTTAGATCTATTGAAGCTGTGTTTAACGG------AAGCTTCAGCGGAAATAATA
GGAATGTTCGTGGATTTCTCTACGTATCGATCAGAGACGACGACGGAGAAATGCGTCCAG
TACTCATAGTACCATTCGGAGGATATGGATATCATAATGATTTTTATTATTTCGAAGGGA
AGGGGAAAGTTGAATGTGATATATCATC-----AGATTATGTTGCGCCAGGAATAGATTG
GAGCAGAGACATGGAAGTTAGTATTAGTAACAGCAACAACTGTAATGAATTATGTGATCT
GAAGTGTTATGTTGTTTGTTCGTTAAGAATCAAGGAATAAAAGTTGTGCTGTAATGTTAA
TTAATA-AAACGTATATTTGGGA-AATTG---------ATAGTTGTATAAA---ACATAC
AACACACTAT------------GAAATACAAGA-CGCTATGACAAATGTACGGGTATCTG
AATGAGTTTTAGT------ATCGCTTAAG-----------------GGCCGCAGGCCCGT
TGAA--AAATAATAATCGAATTATAAACGTTAG------------ATA-----ATAATCA
GAGATAGGTGATC-AGATAATATAAACATAAACGAAGTA---------TATGCCGGTAC-
AATAA-TAAAATAAGTAATAACAAAA-AAAAAAATATGTATACTAATCTCTGATTG----
-------GTTCAGGAGAAAGGCCCACCAACTAAAAGGTGGGGGA---GAATGTCCCGA--
-------TGACGTAAGCACGGGGGACTAT
>N_B2846_AU_2011
TATTACCCCCCGTGCTTGGGACGGGACATGACGTCAGCAAGGACTATAATGGGCTTTTTA
T------TAGCCCATTTA-TTGAATT-GGG-CCGGGTTTT-GTCATTTTACAAAAGCCCG
GTCCAGGATAAGTATAATGTCACGTGCC--GAA-TAAA-AGGTTGCTTCGCCACGAAGAA
ACCTAATTTGAGGTTGCGTATTCAATACGCTACCGAATATCTATTAATATGTGAG-TCTC
TGCCG---AAAAAAA-TCAGA-GCGAAAGC--GAAGCAGAAGCGATGGATTGGGCAGAAT
CACAATTCAAGACATGTACTCATGGATGCGATTGGAAGAAGATATCACCGGATTCAGCCG
ATAATCGACAATATGTACCATGCGTCGATTCTGGAGCTGGAAGAAAGTCGCCTCGCAAGG
TACTTCTTAGATCTATTGAAGCTGTGTTTAACGG------AAGCTTCAGCGGAAATAATA
GGAATGTTCGTGGATTTCTCTACGTATCGATCAGAGACGATGACGGAGAAATGCGTCCAG
TACTCATAGTACCATTCGGAGGATATGGATATCATAATGATTTTTATTATTTCGAAGGGA
AGGGGAAAGTTGAATGTGATATATCATC-----AGATTATGTTGCGCCAGGAATAGATTG
GAGCAGAGACATGGAAGTTAGTATTAGTAACAGCAACAACTGTAATGAATTATGTGATCT
GAAGTGTTATGTTGTTTGTTCGTTAAGAATCAAGGAATAAAAGTTGTGCTGTAATGTTAA
TTAATA-AAACGTATATTTGGGA-AATTG---------ATAGTTGTATAAA---ACATAC
AACACACTAT------------GAAATACAAGA-CGCTATGACAAATGTACGGGTATCTG
AATGAGTTTTAGT------ATCGCTTAAG-----------------GGCCGCAGGCCCGT
TGAA--AAATAATAATCGAATTATAAACGTTAG------------ATA-----ATAATCA
GAGATAGGTGATC-AGATAATATAAACATAAACGAAGTA---------TATGCCGGTAC-
AATAA-TAAAATAAGTAATAACAAAA-AAAAAAATATGTATACTAATCTCTGATTG----
-------GTTCAGGAGAAAGGCCCACCAACTAAAAGGT-GGGGA---GAATGTCCCGA--
-------TGACGTAAGCACGGGGGACTAT
>N_B2847_AU_2011_C3
TATTACCCCCCGTGCTTGGGACGGGACATGACGTCAGCAAGGACTATAATGGGCTTTTTA
T------TAGCCCATTTA-TTGAATTGGGG-CCGGGTTTT-GTCATTTTACAAAAGCCCG
GTCCAGGATAAGTATAATGTCACGTGCC--GAA-TAAA-AGGTTGCTTCGCCACGAAGAA
ACCTAATTTGAGGTTGCGTATTCAATACGCTACCGAATATCTATTAATATGTGAG-TCTC
TGCCG---AAAAAAA-TCAGA-GCGAAAGC--GAAGCAGAAGCGATGGATTGGGCAGAAT
CACAATTCAAGACATGTACTCATGGATGCGATTGGAAGAAGATATCATCGGATTCAGCCG
ATAATCGACAATATGTACCATGCGTCGATTCTGGAGCTGGAAGAAAGTCGCCTCGCAAGG
TACTTCTTAGATCTATTGAAGCTGTGTTTAACGG------AAGCTTCAGCGGAAATAATA
GGAATGTTCGTGGATTTCTCTACGTATCGATCAGAGACGATGACGGAGAAATGCGTCCAG
TACTCATAGTACCATTCGGAGGATATGGATATCATAATGATTTTTATTATTTCGAAGGGA
AGGGGAAAGTTGAATGTGATATATCATC-----AGATTATGTTGCGCCAGGAATAGATTG
GAGCAGAGACATGGAAGTTAGTATTAGTAACAGCAACAACTGTAATGAATTATGTGATCT
GAAGTGTTATGTTGTTTGTTCGTTAAGAATCAAGGAATAAAAGTTGTGCTGTAATGTTAA
TTAATA-AAACGTATATTTGGGA-AATTG---------ATAGTTGTATAAA---ACATAC
AACACACTAT------------GAAATACAAGA-CGCTATGACAAATGTACGGGTATCTG
AATGAGTTTTAGT------ATCGCTTAAG-----------------GGCCGCAGGCCCGT
TGAA--AAATAATAATCGAATTATAAACGTTAG------------ATA-----ATAATCA
GAGATAGGTGATC-AGATAATATAAACATAAACGAAGTA---------TATGCCGGTAC-
AATAA-TAAAATAAGTAATAACAAA---AAAAAATATGTATACTAATCTCTGATTG----
-------GTTCAGGAGAAAGGCCCACCAACTAAAAGGTGGGGGA---GAATGTCCCGA--
-------TGACGTAAGCACGGGGGACTAT
>N_BU1_CD_2012_C2
TATTACCCCCCGTGCTCGGGACGGGACATGACGTCAGCAAGGATTATAATGGGCTTTTTA
T------TAGCCCATGTA-TTGAATT-GGG-CCGGGTTTT-GTCATTTTACAAAAGCCCG
GTCCAGGATAAGAATAATGTCACGTGCC--GAA-TAAA-AGGTTGCTTCGCCTCAAAGAA
ACCTAATTTGAGGTTGCGTATTCAATACGCTACCGAATATCTATTAATATGTGAG-TCTC
TGCCG----AAACAA-TCAGA-GCGAAAGC--AAAGCAGAAGCGATGGATTGGGCGGAAT
CACAACTCAAGACATGTACTCATGGATGCGATTGGAAGAAGATATCATCGGATTCAGCCG
ATAATCGACAATATGTACCATGCGTCGATTCTGGAGCTGGAAGAAAGTCGCCTCGCAAGG
TACTTCTTAGATCTATTGAAGCTGTGTTTAACGG------AAGCTTCAGCGGAAATAATA
GGAACGTTCGTGAATTTCTCTACGTATCGATCAGAGACGATGACGGAGAAATGCGTCCAG
TACTCATAGTACCATTCGGAGGATATGGATATCATAATGATTTCTATTATTTCGAAGGAA
AGGGGAAAGTTGAATGTGATATATCATC-----AGATTATGTTGCGCCAGGAATAGATTG
GAGCAGAGACATGGAAGTTAGTATTAGTAACAGCAACAACTGTAATGAATTATGTGATCT
GAAGTGTTATGTTGTTTGTTCTTTAAGAATCAAGGAATAAAAGTTGTGCTGTAATGTTTA
TTAATA-AAACGTATATTTGGGA-AATTG---------ATAGTTGTATAAA---ACATAC
AACACGCTAT------------GAAATACAAGA-CGCTATGACAAATGTACGGGTATCTG
AATGAGTTTTAGT------ATCGCTTAAG-----------------GGCCGCAGGCCCGT
TGAA--AAATAATAATCGAATTATAAACGTTAG------------ATA-----ATAATCA
GAGATAGGTGATC-AGATAACATAAACATAAACGAAGTA---------TATGGCGGTAC-
AATAA-TAAAATAAGT---TAAAAAA-AAAACATTATGAATATTAATCTCTGATTG----
-------GTTCAGAAGAAAGGCCCACCAAATAAAAGGT-GGGGA---GAATGTCCCGA--
-------TGACGTAAGCACGGGGGACTAT
>N_BU10_CD_2012_C2
TATTACCCCCCGTGCTCGGGACGGGACATGACGTCAGCAAGGATTATAATGGGCTTTTTA
T------TAGCCCATGTA-TTGAATT-GGG-CCGGGTTTT-GTCATTTTACAAAAGCCCG
GTCCAGGATAAGTATAATGTCACGTGCC--GAA-TAAA-AGGTTGCTTCGCCTCGAAGAA
ACCTAATTTGAGGTTGCGTATTCAATACGCTACCGAGTATCTATTAATATGTGAG-TCTC
TGCCG----AAACAA-TCAGA-GCGAAAGC--AAAGCAGAAGCGATGGATTGGGCGGAAT
CACAACTCAAGACATGTACTCATGGATGCGATTGGAAGAAGATATCATCGGATTCAGCCG
ATAATCGACAATATGTGCCATGCGTCGATTCTGGAGCTGGAAGAAAGTCGCCTCGCAAGG
TACTTCTTAGATCTATTGAAGCTGTGTTTAACGG------AAGCTTCAGCGGAAATAATA
GGAACGTTCGTGGATTTCTCTACGTATCGATCAGAGACGATGACGGAGAAATGCGTCCAG
TACTCATAGTACCATTCGGAGGATATGGATATCATAATGATTTCTATTATTTTGAAGGAA
AGGGGAAAGTTGAATGTGATATATCATC-----AGATTATGTTGCGCCAGGAATAGATTG
GAGCAGAGACATGGAAGTTAGTATTAGTAACAGCAACAACTGTAATGAATTATGTGATCT
GAAGTGTTATGTTGTTTGTTCTTTAAGAATCAAGGAATAAAAGTTGTGCTGTAATGTTTA
TTAATA-AAACGTATATTTGGGA-AATTG---------ATAGTTGTATAAA---ACATAC
AACACGCTAT------------GAAATACAAGA-CGCTATGACAAATGTACGGGTATCTG
AATGAGTTTTAGT------ATCGCTTAAG-----------------GGCCGCAGGCCCGT
TGAA--AAATAATAATCGAATTATAAACGTTAG------------ATA-----ATAATCA
GAGATAGGTGATC-AGATAACATAAACATAAACGAAGTA---------TATGGCGGAAC-
AATAA-TAAAATAAGT---TAAAAAA-AAAACATAATGAATACTAATCTCTGATTG----
-------GTTCAGAAGAAAGACCCACCAAATAAAAGGT-GGGGA---GAATGTCCCGA--
-------TGACGTAAGCACGGGGGACTAT
>N_BU11_CD_2012_C2
TATTACCCCCCGTGCTCGGGACGGGACATGACGTCAGCAAGGAATATAATGGGCTTATTA
T------TAGCCCATGTA-TTGAATT-GGG-CCGGGTTTT-GTCATTTTACAAAAGCCCG
GTCCAGGATTAGAATAATGTCACGTGCC--GAA-TAAA-AGGTTGCTTCGCCTCGAAGAA
ACCTAATTTGAGGTTGCGTATTCAATACGCTACCGAGTATCTATTAATATGTGAG-TCTC
TGCCG----AAACAA-TCAGA-GCGAAAGC--AAAGCAGAAGCGATGGATTGGGCAGAAT
CACAATTCAAGACATGTACTCATGGATGCGATTGGAAGAAGATATCATCGGATTCAGCCG
ATAATCGACAATATGTACCATGCGTCGATTCTGGAGCTGGAAGAAAGTCGCCTCGCAAGG
TACTTCTTAGATCTATTGAAGCTGTGTTTAACGG------AAGCTTCAGCGGAAATAATA
GGAACGTTCGTGGATTTCTCTTCGTATCGATCAGAGACGATGACGGAGAAATGCGTCCAG
TACTCATAGTACCATTCGGAGGATATGGATATCATAATGATTTCTATTATTTCGAAGGAA
AGGGGAAAATTGAATGTGATATATCATC-----AGATTATGTTGCGCCAGGAATAGATTG
GAGCAGAGACATGGAAGTTAGTATTAGTAACAGCAACAACTGTAATGAATTATGTGATCT
GAAGTGTTATGTTGTTTGTTCTTTAAGAATCAAGGAATAAAAGTTGTGCTGTAATGTTTA
TTAATA-AAACGTATATTTGGGA-AATTG---------ATAGTTGTATAAA---ACATAC
AACACGCTAT------------GAAATACAAGA-CGCTATGACAAATGTACGGGTATCTG
AATGAGTTTTAGT------ATCGCTTAAG-----------------GGCCGCAGGCCCGT
TGAA--AAATAATAATCGAATTATAAACGTTAG------------ATA-----ATAATCA
GAGATAGGTGATC-AGATAACATAAACATAAACGAAGTA---------TATGGCGGTAC-
AATAA-TAAAATAAGTTTAAAAAAAA----ACATAATGAATACTAATCTCTGATTG----
-------GTTCAGAAGAAAGGCCCACCAACTAAAAGGT-GGGGA---GAATGTCCCGA--
-------TGACGTAAGCACGGGGGACTAT
>N_BU12_CD_2012_C2
TATTACCCCCCGTGCTCGGGACGGGACATGACGTCAGCAAGGATTATAATGGGCTTATTA
T------TAGCCCATGTA-TTGAATT-GGG-CCGGGTTTT-GTCATTTTACAAAAGCCCG
GTCCAGGATTAGAATAATGTCACGTGCC--GAA-TAAA-AGGTTGCTTCGCCTCGAAGAA
ACCTAATTTGAGGTTGCGTATTCAATACGCTACCGAGTATCTATTAATATGTGAG-TCTC
TGCCG----AGACAA-TCAGA-GCGAAAGC--AAAGCAGAAGCGATGGATTGGGCGGAAT
CACAATTCAAGACCTGTACTCATGGATGCGATTGGAAGAAGATATCATCGGATTCAGCCG
ATAATCGACAATATGTACCATGCGTCGATTCTGGAGCTGGAAGAAAGTCGCCTCGCAAGG
TACTTCTTAGATCTATTGAAGCTGTGTTTAACGG------AAGCTTCAGCGGAAATAATA
GGAACGGTCGTGGATTTCTCTACGTATCGATCAGAGACGATGACGGAGAAATGCGTCCAG
TACTCATAGTACCATTCGGAGGATATGGATATCATAATGATTTCTATTATTTCGAAGGAA
AGGGGAAAATTGAATGTGATATATCATC-----AGATTATGTTGCGCCAGGAATAGATTG
GAGCAGAGACATGGAAGTTAGTATTAGTAACAGCAACAACTGTAATGAATTATGTGATCT
GAAGTGTTATGTTGTTTGTTCTTTAAGAATCAAGGAATAAAAGTTGTGCTGTAATGTTTA
TTAATA-AAACGTATATTTGGGA-AATTG---------ATAGTTGTATAAA---ACATAC
AACACGCTAT------------GAAATACAAGA-CGCTATGACAAATGTACGGGTATCTG
AATGAGTTTTAGT------ATCGCTTAAG-----------------GGCCGCAGGCCCGT
TGAA--AAATAATAATCGAATTATAAACGTTAG------------ATA-----ATAATCA
GAGATAGGTGATC-AGATAACATAAACATAAACGAAGTA---------TATGGCGGTAC-
AATAA-TAAAATAAGT---TAAAAAA-AAAACATAATGAATACTAATCTCTGATTG----
-------GTTCAGAAGAAAGGCCCACCAACTAAAAGGT-GGGGA---GAATGTCCCGA--
-------TGACGTAAGCACGGGGGACTAT
>N_BU13_CD_2012_C2
TATTACCCCCCGTGCTCGGGACGGGACATGACGTCAGCAATGATTATAATGGGCTTTTTA
T------TAGCCCATGTA-TTGAATT-GGG-CCGGGTTTT-GTCATTTTACAAAAGCCCG
GTCCAGGATAAGTATAATGTCACGTGCC--GAA-TAAA-AGGTTGCTTCGCCTCGAAGAA
ACCTAATTTGAGGTTGCGTATTCAATACGCTACCGATTATCTATTAATATGTGAG-TCTC
TGCCG----AAACAA-TCAGA-GCGAAAGC--AAAGCAGAAGCGATGGATTGGGCGGAAT
CACAACTCAAGACATGTACTCATGGATGCGATTGGAAGAAGATATCATCGGATTCAGCCG
ATAATCGACAATATGTACCATGCGTCGATTCTGGAGCTGGAAGAAAGTCGCCTCGCAAGG
TACTTCTTAGATCTATTGAAGCTGTGTTTAACGG------AAGCTTCAGCGGAAATAATA
GGAACGTTCGTGGATTTCTCTACGTATCGATCAGAGACGATGACGGAGAAATGCGTCCAG
TACTCATAGTACCATTCGGAGGATATGGATATCATAATGATTTCTATTATTTCGAAGGTA
AGGGGAAAGTTGAATGTGATATATCATC-----AGATTATGTTGCGCCAGGAATAGATTG
GAGCAGAGACATGGAAGTTAGTATTAGTAACAGCAACAACTGTAATGAATTATGTGATCT
GAAGTGTTATGTTGTTTGTTCTTTAAGAATCAAGGAATAAAAGTTGTGCTGTAATGTTTA
TTAATA-AAACGTATATTTGGGA-AATTG---------ATAGTTGTATACA---ACATAC
AACACACTAT------------GAAATACAAGA-CGCTATGACAAATGTACGGGTATCTG
AATGAGTTTTAGT------ATCGCTTAAG-----------------GGCCGCAGGCCCGT
TGAA--AAATAATAATCGAATTATAAACGTTAG------------ATA-----ATAATCA
GAGATAGGTGATC-AGATAACATAAACATAAACGAAGTA---------TATGGCGGTAC-
AAAAA-TAAAATAAGTTTAAAAAAAA----ACATAATGAATACTAATCTCTGATTG----
-------GTTCAGAAGAAAGGCCCACCAAATAAAAGGT-GGGTC---AGATGTCCCGA--
-------TGACGTAAGCACGGGGGACTAT
>N_BU14_CD_2012_C2
TATTACCCCCCGTGCTCGGGACGGGACATGACGTCAGCAAGGATTATAATGGGCTTTTTA
T------TAGCCCATTTA-TTGAATT-GGG-CCGGGTTTT-GTCATTTTACAAAAGCCCG
GTCCAGGATAAGTATAATGTCACGTGCC--GAA-TAAA-AGGTTGCTTCGCCTCGAAGAA
ACCTAATTTGAGGTTGCGTATTCAATACGCTACCGAGTATTTATTAATATGTGAG-TCTC
TGCCG----AAACAA-TCAGA-GCGAAAGC--AAAGCAGAAGCGATGGATTGGGCAGAAT
CACAACTCAAGACATGTACTCATGGATGCGATTGGAAGAAGATATCATCGGATTCAGCCG
ATAATCGACAATATGTACCATGCGTCGATTCTGGAGCTGGAAGAAAGTCGCCTCGCAAGG
TACTTCTTAGATCTATTGAAGCTGTGTTTAACGG------AAGCTTCAGCGGAAATAATA
GGAACGTTCGTGGATTTCTCTACGTATCGATCAGAGACGATGACGGAGAAATGCGTCCAG
TACTCATAGTACCATTCGGAGGATATGGATATCATAATGATTTCTATTATTTCGAAGGAA
AGGGGAAAGTTGAATGTGATATATCATC-----AGATTATGTTGCGCCAGGAATAGATTG
GAGCAGAGACATGGAAGTTAGTATTAGTAACAGCAACAACTGTAATGAATTATGTGATCT
GAAGTGTTATGTTGTTTGTTCTTTAAGAATCAAGGAATAAAAGTTGTGCTGTAATGTTTA
TTAATA-AAACGTATATTTGGGA-AATTG---------ATAGTTGTATAAA---ACATAC
AACACGCTAT------------GAAATACAAGA-CGCTATGACAAATGTACGGGTATCTG
AATGAGTTTTAGT------ATCGCTTAAG-----------------GGCCGCAGGCCCGT
TGAA--AAATAATAATCGAATTATAAACGTTAG------------ATA-----ATAATCA
GAGATAGGTGATC-AGATAACATAAACATAAACGAAGTA---------TATGGCGGTAC-
AATAA-TAAAATAAGT---TAAAAAA-AAAACATAATGAATACTAATCTCTGATTG----
-------GTTTAGAAGAAAGGCCCACCAAATAAAAGGT-GGGGA---GAATGTCCCGA--
-------TGACGTAAGCACGGGGGACTAT
>N_BU15_CD_2012_C2
TATTACCCCCCGTGCTCGGGACGGGACATGACGTCAGCAAGGATTATAATGGGCTTTTTA
T------TAGCCCATTTA-TTGAATT-GGG-CCGGGTTTT-GTCATTTTACAAAAGCCCG
GTCCAGGATAAGTATAATGTCACGTGCC--GAA-TAAA-AGGTTGCTTCGCCTCGAAGAA
ACCTAATTTGAGGTTGCGTATTCAATACGCTACCGAGTATCTATTAATATGTGAG-TCTC
TGCCG----AAACAA-TCAGA-GCGAAAGC--AAAGCAGAAGCGATGGATTGGGCGGAAT
CACAATTCAAGACATGTACTCATGGATGCGATTGGAAGAAGATATCATTGGATTCAGCCG
ATAATCGACAATATGTACCATGCGTCGATTCTGGAGTTGGAAGAAAGTCGCCTCGCAAGG
TACTTCTTAGATCTATTGAAGCTGTGTTTAACGG------AAGCTTCAGCGGAAATAATA
GGAACGTTCGTGGATTTCTCTACGTATCGATCAGAGACGATGACGGAGAAATGCGTCCAG
TACTCATAGTACCATTCGGAGGATATGGATATCATAATGATTTCTATTATTTCGAAGGAA
AGGGGGAAGTTGAATGTGATATATCATC-----AGATTATGTTGCGCCAGGAATAGATTG
GAGCAGAGACATGGAAGTTAGTATTAGTAACAGCAACAACTGTAATGAATTATGTGATCT
GAAGTGTTATGTTGTTTGTTCTTTAAGAATCAAGGAATAAAAGTTGTGCTGTAATGTTTA
TTAATA-AAACGTATATTTGGGA-AATTG---------ATAGTTGTATAAA---ACATAC
AACACGCTAT------------GAAATACAAGA-CGCTATGACAAATGTACGGGTATCTG
AATGAGTTTTAGT------ATCGCTTAAG-----------------GGCCGCAGGCCCGT
TGAA--AAATAATAATCGAATTATAAACGTTAG------------ATA-----ATAATCA
GAGATAGGTGATC-AGATAACATAAACATAAACGAAGTA---------TATGGCGGTAC-
AATAA-TAAAATAAGT---TAAAAAA-AAAACATAATGAATACTAATCTCTGATTG----
-------GTTCAGAAGAAAGGCCCACCAAATAAAAGGT-GGGGA---GAATGTCCCGA--
-------TGACGTAAGCACGGGGGACTAT
>N_BU16_CD_2012_C2
TATTACCCCCCGTGCTCGGGACGGGACATGACGTCAGCAAGGATTATAATGGGCTTTTTA
T------TAGCCCATTTA-TTGAATT-GGG-CCGGGTTTT-GTCATTTTACAAAAGCCCG
GTCCAGGATAAGTATAATGTCACGTGCC--GAA-TAAA-AGGTTGCTTCGCCTCGAAGAA
ACCTAATTTGAGGTTGCGTATTCAATACGCTACCGATTATCTATTAATATGTGAG-TCTC
TGCCG----AAACAA-TCAGA-GCGAAAGC--AAAGCAGAAGCGATGGATTGGGCGGAAT
CACAATTCAAGACATGTACTCATGGATGCGATTGGAAGAAGATATCATCGGATTCAGCCG
ATAATCGACAATATGTACCATGCGTCGATTCTGGAGTTGGAAGAAAGTCGCCTCGCAAGG
TACTTCTTAGATCTATTGAAGCTGTGTTTAACGG------AAGCTTCAGCGGAAATAATA
GGAACGTTCGTGGATTTCTCTACGTATCGATCAGAGACGATGACGGAGAAATGCGTCCAG
TACTCATAGTACCATTCGGAGGATATGGATATCATAATGATTTCTATTATTTCGAAGGAA
AGGGGAAAGTTGAATGTGATATATCATC-----AGATTATGTTGCGCCAGGAATAGATTG
GAGCAGAGACATGGAAGTTAGTATTAGTAACAGCAACAACTGTAATGAATTATGTGATCT
GAAGTGTTATGTTGTTTGTTCTTTAAGAATCAAGGAATAAAAGTTGTGCTGTAATGTTTA
TTAATA-AAACGTATATTTGGGA-AATTG---------ATAGTTGTATAAA---ACATAC
AACACGCTAT------------GAAATACAAGA-CGCTATGACAAATGTACGGGTATCTG
AATGAGTTTTAGT------ATCGCTTAAG-----------------GGCCGCAGGCCCGT
TGAA--AAATAATAATCGAATTATAAACGTTAG------------ATA-----ATAATCA
GAGATAGGTGATC-AGATAACATAAACATAAACGAAGTA---------TATGGCGGTAC-
AATAA-TAAAATAAGT---TAAAAAA-AAAACATAATGAATACTAATCTCTGATTG----
-------GTTCAGAAGAAAGGCCCACCAAATAAAAGGT-GGGGA---GAATGTCCCGA--
-------TGACGTAAGCACGGGGGACTAT
>N_BU17_CD_2012_C2
TATTACCCCCCGTGCTCGGGACGGGACATGACGTCAGCAAGGATTATAATGGGCTTTTTA
A------TAGCCCATGTA-TTGAATT-GGG-CCGGGTTTT-GTCATTTTACAAAAGCCCG
GTCCAGGATAAGTATAATGTCACGTGCC--GAA-TAAA-AGGTTGCTTCGCCTCGAAGAA
ACCTAATTTGAGGTTGCGTATTCAATACGCTACCGAGTATCTATTAATATGTGAG-TCTC
TGCCG----AAACAA-TCAGA-GCGAAAGC--AAAGCAGAAGCGATGGATTGGGCAGAAT
CACAACTCAAGACATGTACTCATGGATGCGATTGGAAGAAGATATCATCGGATTCAGCCG
ATAATCGACAATATGTACCATGCGTCGATTCTGGAGCTGGAAGAAAGTCGCCTCGCAAGG
TACTTCTTAGATCTATTGAAGCTGTGTTTAACGG------AAGCTTCAGCGGAAATAATA
GGAACGTTCGTGGATTTCTCTACGTATCGATCAGAGACGATGACGGAGAAATGCGTCCAG
TACTCATAGTACCATTCGGAGGATATGGATATCATAATGATTTCTATTATTTCGAAGGAA
AGGGGAAAGTTGAATGTGATATATCATC-----AGATTATGTTGCGCCAGGAATAGATTG
GAGCAGAGACATGGAAGTTAGTATTAGTAACAGCAACAACTGTAATGAATTATGTGATCT
GAAGTGTTATGTTGTTTGTTCTTTAAGAATCAAGGAATAAAAGTTGTGCTGTAATGTTTA
TTAATA-AAACGTATATTTGGGA-AATTG---------ATAGTTGTATAAA---ACATAC
AACACGCTAT------------GAAATACAAGA-CGCTATGACAAATGTACGGGTATATG
AATGAGTTTTAGT------ATCGCTTAAG-----------------GGCCGCAGGCCCGT
TGAA--AAATAATAATCGAATTATAAACGTTAG------------ATA-----ATAATCA
GAGATAGGTGATC-AGATAACATAACCATAAACGAAGTA---------TATGGCGGTAC-
AATAA-TAAAATAAGT---TAAAAAA-AAAACATAATGAATACTAATCTCTGATTG----
-------GTTCAGAAGAAAGACCCACCAAATAAAAGGT-GGGGA---GAATGTCCCGA--
-------TGACGTAAGCACGGGGGACTAT
>N_BU18_CD_2012_C2
TATTACCCCCCGTGCTCGGGACGGGACATGACGTCAGCAAGGATTATAATGGGCTATTTA
T------TAGCCCATATA-TTGAATT-GGG-CCGGGTTTT-GTCATTTTACAAAAGCCCG
GTCCAGGATAAGTATAATGTCACGTGCC--GAA-TAAA-AGGTTGCTTCGCCTCGAAGAA
ACCTAATTTGAGGTTGCGTATTCAATACGCTACCGAGTATCTATTAATATGTGAG-TCTC
TGCCG----AAAAAA-TCAGA-GCGAAAGC--AAAGCAGAAGCGATGGATTGGGCAGAAT
CACAACTCAAGACCTGTACTCATGGATGCGATTGGAAGAAGATATCATCGGATTCAGCCG
ATAATCGACAATATGTACCATGCGTCGATTCTGGAGCTGGAAGAAAGTCGCCTCGCAAGG
TACTTCTTAGATCTATTGAAGCTGTGTTTAACGG------AAGCTTCAGCGGAAATAATA
GGAACGTTCGTGGATTTCTCTACGTATCGATCAGAGACGATGACGGAGAAATGCGTCCAG
TACTCATAGTACCATTCGGAGGATATGGATATCATAATGATTTCTATTATTTCGAAGGAA
AGGGGAAAGTTGAATGTGATATATCATC-----AGATTATGTTGCGCCAGGAATAGATTG
GAGCAGAGACATGGAAGTTAGTATTAGTAACAGCAACAACTGTAATGAATTATGTGATCT
GAAGTGTTATGTTGTTTGTTCTTTAAGAATCAAGGAATAAAAGTTGTGCTGTAATGTTTA
TTAATA-AATCGTATATTTGGGA-AATTG---------ATAGTTGTATAAA---ACATAC
AACACGCTAT------------GAAATACAAGA-CGCTATGACAAATGTACGGGTATTTG
AATGAGTTTTAGT------ATCGCTTAAG-----------------GGCCGCAGGCCCGT
TGAA--AAATAATAATCGAATTATAAACGTTAG------------ATA-----ATAATCA
GAGATAGGTGATC-AGATAACATAAACATAAACGAAGTA---------TATGGCGGTAC-
AATAA-TAAAATAAGT---TAAAAAA-AAAACATAATGAATACTAATCTCTGATTG----
-------GTTCAGAAGAAAGGCCCACCAACTAAAAGGT-GGGGA---GAATGTCCCGA--
-------TGACGTAAGCACGGGGGACTAT
>N_BU19_CD_2012_C2
TATTACCCCCCGTGCTCGGGACGGGACATGACGTCAGCAAGGATTATAATGGGCTATTTA
T------TAGCCCATGTA-TTGAATT-GGG-CCGGGTTTT-GTCATTTTACAAAAGCCCG
GTCCAGGATAAGTATAATGTCACGTGCC--GAA-TAAA-AGGTTGCTTCGCCTCGAAGAA
ACCTAATTTGAGGTTGCGTATTCAATACGCTACCGAGTATCTATTAATATGTGAG-TCTC
TGCCG----AAACAA-TCAGA-GCGAAAGC--AAAGCAGAAGCGATGGATTGGGCGGAAT
CACAATTCAAGACATGTACTCATGGATGCGATTGGAAGAAGATATCATCGGATTCAGCCG
ATAATCGACAATATGTACCATGCGTCGATTCTGGAGCTGGAAGAAAGTCGCCTCGCAAGG
TACTTCTTAGATCTATTGAAGCTGTGTTTAACGG------AAGCTTCAGCGGAAATAATA
GGAACGTTCGTGGATTTCTCTACGTATCGATCAGAGACGATGACGGAGAAATGCGTCCAG
TACTCATAGTACCATTCGGAGGATATGGATATCATAATGATTTCTATTATTTCGAAGGAA
AGGGGAAAGTTGAATGTGATATATCATC-----AGATTATGTTGCGCCAGGAATAGATTG
GAGCAGAGACATGGAAGTTAGTATTAGTAACAGCAACAACTGTAATGAATTATGTGATCT
GAAGTGTTATGTTGTTTGTTCTTTAAGAATCAAGGAATAAAAGTTGTGCTGTAATGTTTA
TTAATA-AATCGTATATTTGGGA-AATTG---------ATAGTTGTATAAA---ACATAC
AACACGCTAT------------GAAATACAAGA-CGCTATGACAAATGTACGGGTATTTG
AATGAGTTTTAGT------ATCGCTTAAG-----------------GGCCGCAGGCCCGT
TGAA--AAATAATAATCGAATTATAAACGTTAG------------ATA-----ATAATCA
GAGATAGGTGATC-AGATAACATAAACATAAACGAAGTA---------TATGGCGGTAC-
AATAA-TAAAATAAGT---TAAAAAA-AAAACATAATGAATACTAATCTCTGATTG----
-------GTTCAGAAGAAAGGCCCACCAACTAAAAGGT-GGGGA---GAATGTCCCGA--
-------TGACGTAAGCACGGGGGACTAT
>N_BU2_CD_2012_C2
TATTACCCCCCGTGCTCGGGACGGGACATGACGTCAGCAAGGATTATAATGGGCTTTTTA
T------TAGCCCATATA-TTGAATT-GGG-CCGGGTTTT-GTCATTTTACAAAAGCCCG
GTCCAGGATAAGAATAATGTCACGTGCC--GAA-TAAA-AGGTTGCTTCGCCTCGAAGAA
ACCTAATTTGAGGTTGCGTATTCAATACGCTACCGAATATCTATTAATATGTGAG-TCTC
TGCCG----AAACAA-TCAGA-GCGAAAGC--AAAGCAGAAGCGATGGATTGGGCAGAAT
CACAATTCAAGACCTGTACTCATGGATGCGATTGGAAGAAGATATCATCGGATTCAGCCG
AAAATCGACAATATGTACCATGCGTCGATTCTGGAGCTGGAAGAAAGTCGCCTCGCAAGG
TACTTCTTAGTTCTATTGAAGCTGTGTTTAACGG------AAGCTTCAGCGGAAATAATA
GGAACGTTCGTGGATTTCTCTACGTATCGATCAGAGACGATGACGGAGAAATGCGTCCAG
TACTCATAGTACCATTCGGAGGATATGGATATCATAATGATTTCTATTATTTCGAAGGAA
AGGGGAAAGTTGAATGTGATATATCATC-----AGATTATGTTGCGCCAGGAATAGATTG
GAGCAGAGACATGGAAGTTAGTATTAGTAACAGCAACAACTGTAATGAATTATGTGATCT
GAAGTGTTATGTTGTTTGTTCTTTAAGAATCAAGGAATAAAAGTTGTGCTGTAATGTTTA
TTAATA-AAACGTATATTTGGGA-AATTG---------ATAGTTGTATAAA---ACATAC
AACACGCTAT------------GAAATACAAGA-CGCTATGACAAATGTACGGGTATCTG
AATGAGTTTTAGT------ATCGCTTAAG-----------------GGCCGCAGGCCCGT
TGAA--AAATAATAATCGAATTATAAACGTTAG------------ATA-----ATAATCA
GAGATAGGTGATC-AGATAACATAAACATAAACGAAGTA---------TATGGCGGTAC-
AATAA-TAAAATAAGT---TAAAAAA-AAAACATTATGAAAACTAATCTCTGATTG----
-------GTTCAGAAGAAAGGCCCACCAAATAAAAGGT-GGGGA---GAATGTCCCGA--
-------TGACGTAAGCACGGGGGACTAT
>N_BU20_CD_2012_C2
TATTACCCCCCGTGCTCGGGACGGGACATGACGTCAGCAAGGATTATAATGGGCTTTTTA
T------TAGCCCATTTA-TTGAATT-GGG-CCGGGTTTT-GTCATTTTACAAAAGCCCG
GTCCAGGATAAGTATAATGTCACGTGCC--GAA-TAAA-AGGTTGCTTCGCCTCGAAGAA
ACCTAATTTGAGGTTGCGCGCTCAATACGCTACCGATTATCTATTAATATGTGAG-TCTC
TCCCG----AACCAA-TCAGA-CCCAAAGC--AAAGCAGAAGCGATGGATTGGGCGGAAT
CACAATTCAAGACATGTACTCATGGATGCGATTGGAAGAAGATATCATCGGATTCAGCCG
ATAATCGACAATATGTACCATGCGTCGATTCTGGAGCTGGAAGAAAGTCGCCTCGCAAGG
TACTTCTTAGATCTATTGAAGCTGTGTTTAACGG------AAGCTTCAGCGGAAATAATA
GGAACGTTCGTGGATTTCTCTACGTATCGATCAGAGACGATGATGGAGAAATGCGTCCAG
TACTCATAGTACCATTCGGAGGATATGGATATCATAATGATTTCTATTATTTCGAAGGAA
AGGGGAAAGTTGAATGTGATATATCATC-----AGATTATGTTGCGCCAGGAATAGATTG
GAGCAGAGACATGGAAGTTAGTATTAGTAACAGCAACAACTGTAATGAATTATGTGATCT
GAAGTGTTATGTTGTTTGTTCTTTAAGAATCAAGGAATAAAAGTTGTGCTGTAATGTTTA
TTAATA-AAACGTATATTTGGGA-AATTG---------ATAGTTGTATAAA---ACATAC
AACACGCTAT------------GAAATACAAGA-CGCTATGACAAATGTACGGGTATCTG
AATGAGTTTTAGT------ATCGCTTAAG-----------------GGCCGCAGGCCCGT
TGAA--AAATAATAATCGAATTATAAACGTTAG------------ATA-----ATAATCA
GAGATAGGTGATC-AGATAACATAAACATAAACGAAGTA---------TATGGCGGTAC-
AATAA-TAAAATAAGT---TAAAAAA-AAAACATAATGAATACTAATCTCTGATTG----
-------GTTCAGAAGAAAGGCCCACCAAATAAAAGGT-GGGGA---GAATGTCCCGA--
-------TGACGTAAGCACGGGGGACTAT
>N_BU6_CD_2012_C2
TATTACCCCCAGCGCTCGGGACGGGACATGACGTCAGTAAGGATTATAATGGGCTTTTTA
T------TAGCCCATTTA-TTGAATT-GGG-CCGGGTTTT-GTCATTTTACAAAAGCCCG
GTCCAGGATAAGTATAATGTCACGTGCC--GAA-TAAA-AGGTTGCTTCGCCTCGAAGAA
ACCTAATTTGAGGTTGCGTATTCAATACGCTACCGAATATCTATTAATATGTGAG-TCTC
TGCCG----AAACAA-TCAGA-GCGAAAGC--AAAGCAGAAGCGATGGATTGGGCGGAAT
CACAATTCAAGACCTGTACCCATGGATGCGATTGGAAGAAGATATCATCGGATTCAGCCG
ATAATCGACAATATGTACCAGGCGTCGATTCTGGAGCTGGAAGAAAGTCGCCTCGCAAGG
TACTTCTTAGATCTATTGAAGCTGTGTTTAACGG------AAGCTTCAGCGGAAATAATA
GGAATGTTCGTGGATTTCTCTACGTATCGATCAGAGACGATGACGGAGAAATGCGTCCAG
TACTCATAGTACCATTCGGAGGATATGGATATCATAATGATTTCTATTATTTCGAAGGAA
AGGGGAAAGTTGAATGTGATATATCATC-----AGATTATGTTGCGCCAGGAATAGATTG
GAGCAGAGACATGGAAGTTAGTATTAGTAACAGCAACAACTGTAATGAATTATGTGATCT
GAAGTGTTATGTTGTTTGTTCTTTAAGAATCAAGGAATAAAAGTTGTGCTGTAATGTTTA
TTAATA-AAACGTATATTTGGGA-AATTG---------ATAGTTGTATAAA---ACATAC
AACACGCTAT------------GAAATACAAGA-CGCTATGACAAATGTACGGGTATCTG
AATGAGTTTTAGT------ATCGCTTAAG-----------------GGCCGCAGGCCCGT
TGAA--AAATAATAATCGAATTATAAACGTTAG------------ATA-----ATAATCA
GAGATAGGTGATC-AGATAACATAAACATAAACGAAGTA---------TATGGTGGTAC-
AATAA-TAAAATAAGT---TAAAAAA-AAAACATTATGAATACTAATCTCTGATTG----
-------GTTCAGAAGAAAGGCCCACCACTTTAGTGGT-GGGTC---AGATGTCCCGA--
-------TGACGTAAGCGCTGGGGACTAT
>N_BU7_CD_2012_C2
TATTACCCCCCGTGCTCGGGACGGGACATGACGTCAGCAAGGATTATAATGGGCTTTTTA
T------TAGCCCATGTA-TTGAATT-GGG-CCGGGTTTT-GTCATTTTACAAATGCCCG
GTCCAGGATAAGTATAATGTCACGTGCC--GAA-TAAA-AGGTTGCTTCGCCTCGAAGAA
ACCTAATTTGAGGTTGCGTATTCAATACGCTACCGAATATCTATTAATATGTGAG-TCTC
TGCCG----AAACAA-TCAGA-GCGAAAGC--AAAGCAGAAGCGATGGATTGGGCAGAAT
CACAATTCAAGACATGTACTCATGGATGCGATTGGAAGAAGATATCATCGGATTCAGCCG
ATAATCGACAATATGTACCATGCGTCGATTCTGGAGCTGGAAGAAAGTCGCCTCGCAAGG
TACTTCTTAGATCTATTGAAGCTGTGTTTAACGG------AAGCTTCAGCGGAAATAATA
GGAACGTTCGTGGATTTCTCTACGTATCGATCAGAGACGATGACGGAGAAATGCGTCCAG
TACTCATAGTACCATTCGGAGGATATGGATATCATAATGATTTCTATTATTTCGAAGGAA
AGGGGAAAGTTGAATGTGATATATCATC-----AGATTATGTTGCGCCAGGAATAGATTG
GAGCAGAGACATGGAAGTTAGTATTAGTAACAGCAACAACTGTAATGAATTATGTGATCT
GAAGTGTTATGTTGTTTGTTCTTTAAGAATCAAGGAATAAAAGTTGTGCTGTAATGTTTA
TTAATA-AAACGTATATTTGGGA-AATTG---------ATAGTTGTATAAA---ACATAC
AACACGCTAT------------GAAATACAAGA-CGCTATGACAAATGTACGGGTATCTG
AATGAGTTTTAGT------ATCGCTTAAG-----------------GGCCGCAGGCCCGT
TGAA--AAATAATAATCGAATTATAAACGTTAG------------ATA-----ATAATCA
GAGATAGGTGATC-AGATAACACAAACATAAACGAAGTA---------TATGGCGGTAC-
AATAA-TAAAATAAGT---TAAAAAA-AAAACATTATGAATACTAATCTCTGATTG----
-------GTTCAGAAGAAAGGCCCACCAAATAAAAGGT-GGGGA---GAATGTCCCGA--
-------TGACGTAAGCACGGGGGACTAT
>N_BU9_CD_2012_C2
TATTACCCCCCGTGCTCGGGACGGGACATGACGTCAGCAAGGAGTATAATGGGCTTTTTA
T------TAGCCCATGTA-TTGAATT-GGG-CCGGGTTTT-GTCATATTACAAAAGCCCG
GTCCAGGATAAGTATAATGTCACGTGCC--GAA-TAAT-AGGTTGCTTCGCCTCGAAGAA
ACCTAATTTGAGGTTGCGTATTCAATACGCTACCGAATATCTATTAATATGTGAG-TCTC
TGCCG----AAACAA-TCAGA-GCGAAAGC--AAAGCAAAAACGATGGATTGGGCGGAAT
CCCAATTCAAGACATGTACTCATGGATGCGATTGGAAGAAGATATCATCGGATTCAGCCG
ATAATCGACAATATGTACCATGCGTCGATTCTGGAGCTGGAAGAAAGTCGCCTCGCAAGG
TACTTCTTAGATCTATTGAAGCTGTGTTTAACGG------AAGCTTCAGCGGAAATAATA
GGAACGTTCGTGGATTTCTCTACGTATCGATCAGAGACGATGACGGAGAAATGCGTCCAG
TACTCATAGTACCATTCGGAGGATATGGATATCATAATGATTTCTATTATTTCGAAGGAA
AGGGGAAAGTTGAATGTGATATATCATC-----AGATTATGTTGCGCCAGGAATAGATTG
GAGCAGAGACATGGAAGTTAGTATTAGTAACAGCAACAACTGTAATGAATTATGTGATCT
GAAGTGTTATGTTGTTTGTTCTTTAAGAATCAAGGAATAAAAGTTGTGCTGTAATGTTTA
TTAATA-AAACGTATATTTGGGA-AATTG---------ATAGTTGTATAAA---ACATAC
AACACGCTAT------------GAAATACAAGA-CGCTATGACAAATGTACGGGTATCTG
AATGAGTTTTAGT------ATCGCTTAAG-----------------GGCCGCAGGCCCGT
TGAA--AAATAATAATCGAATTATAAACGTTAG------------ATA-----ATAATCA
GAGATAGGTGATC-AGATAACATAAACATAAACGAAGTA---------TATGGCGGTAC-
AATAA-TAAAATAAGT---TAAAAAA-AAAACATTATGAATACTAATCTCTGATTG----
-------GTTCAGAAGAAAGGCCCACCAAATAAAAGGT-GGGGA---GAATGTCCCGA--
-------TGACGTAAGCACGGGGGACTAT
>N_EF470243_CN
TATTACCCCCCGTGCTCGGGACAGGACATGACGTAAGCATAGATTATAATGGGCTTTTTA
A-------AGCCCATATAAGTGAAGT-GGG-CCGGGTTTGAGACATATTTCGAAAGCCCG
GCCT-GGAAAAGGATAAAGTCACGTGCC--GAA-TAAT-AGGTTGCTTCGCCTCGAAGCA
AACTAATAAGAAGTTGCGTATTCAATACGCAACTAA--GTCTATTAATAGGGTTG-TCTC
TGCCG----AATAAA-TCAGA-GCGTATGC--GAAGCAGAAGCGATGGATTGGGCAGAAT
CACAATTCAAGACATGTACCCATGGCTGTGATTGGAAGACGATATCATCGGATTCATCAG
AAAATCGGCAATATGTACCTTGCGTCGACTCTGGTGCTGGAAGAAAAAGTCCTCGCAAGG
TACTTCTTAGATCTATTGAAGCTGTGTTTAATGG------AAGCTTCAAAGGGAATAATA
GGAATGTTCGTGGCTTCTTATACGTATCAATCCGAGACGATGATGGAGCAATGCGTCCAG
TACTCATAGTACCATTTGGAGGATATGGATATCATAATGATTTCTATTATTTCGAAGGGA
AGGGGAAAGTTGAATGTGATATATCATC-----AGATTATGTTGCGCCAGAAGTCGATTG
GAGCAGAGACATGGAAGTTAGTATTAGTAACAGCAACAACTGTAATGAATCACGTGATCT
GAAGTGTTATGTTGTTTGTTCGTTAAGAATAAAGGAATAACAGATGTGCTGTAATGATTA
TTAATA-AAACAGATTTTTAATGTAATTG---------ATAGTTGTATAAA---ACATAC
AACACGCTAT------------GACAAACGGGG-AAAAATGAAAAAT-CAGGGGT---TG
ATTGTTCTATAGT------ATCGCTTAAG-----------------GGCCGCAGGCCCGT
TGAA--AAATAATAATCGAATTATATACGATGG------------ATA-----AAAATCA
GAGATAGATGATCAAGGATATATAAACATAGACGAAGTA---------TATGGCTGTAT-
AATA--TAAAAGAAGCATATAA-----TATAAAATATGTATACTATTCTCTGATTG----
-------GTGCAGAAAGTAGACCCACTAACTTTAAGTTAGTGGA----AATGTCCCGA--
-------TGACGTTAGCACGGGGGACTAT
>N_HE864320_PK
TATTACCCCCCGTGCTCGGGACGGGACATGACGTCAGCAAGGATTATAATGGGCTTTTTA
T------TAGCCCATTTA-TTGAATT-GGG-CCGGGTTTT-GTCATTTTACAAAAGCCCG
GTCCAGGATAAGTATAATGTCACGTGCC--GAA-TAAA-AGGTTGCTTCGCCTCGAAGAA
ACCTAATATGAGGTAGCGTATTCAATACGCTACCGAATATCTATTAATATGTGAG-TCTC
TGCCG----AAACAA-TCAGA-GCGAAAGC--AAAGCAGAAGCGATGGATTGGGCGGAAT
CACAATTCAAGACCTGTACTCATGGATGCGATTGGAAGAAGATATCATCGGATTCAGCCG
ATAATCGACAATATGTACCATGCGTCGATTCTGGAGCTGGAAGAAAGTCGCCTCGCAAGG
TACTTCTTAGATCTATGGAAGCTGTGTTTAACGG------AAGCTTCAGCGGAAATAATA
GGAACGTTCGTGGATTTCTCTACGTATCGATCAGAGACGATGACGGAGAGATGCGTCCAG
TACTCATAGTACCATTCGGAGGATATGGATATCATAATGATTTCTATTATTTCGAAGGAA
AGGGGAAAGTTGAATGTGATATATCATC-----AGATTATGTTGCGCCAGGAATAGATTG
GAGCAGAGACATGGAAGTTAGTATTAGTAACAGCAACAACTGTAATGAATTATGTGATCT
GAAGTGTTATGTTGTTTGTTCGTTAAGAATCAAGGAATAAAAGTTGTGCTGTAATGTTTA
TTAATA-AAACGTATATTTGGAA-AATTG---------ATAGTTGTATAAA---ACATAC
AACACACTAT------------GAAATACAAGA-CGCTATGACAAATGTACGGGTATCTG
AATGAGTTTTAGT------ATCGCTTAAG-----------------GGCCGCAGGCCCGT
TGAA--AAATAATAATCGAATTATAAACGTTAG------------ATA-----ATAATCA
GAGATAGGTGATC-AGATAACATAAACATAAACGAAGTA---------TATGGCGGTAC-
AATAA-TAAAAGAAGTTATAAAAAAA---AACATAATGTATACTAATCTCTGATTG----
-------GTTCAGAGGAAAGGCCCACCAACTAAAAGGT-GGGGA---GAATGTCCCGA--
-------TGACGTAAGCACGGGGGACTAT
>N_KP14_AU_2009_C3
TATTACCCCCCGTGCTCGGGACGGGACATGACGTCAGCAAGGACTATAATGGGCTTTTTA
T------TAGCCCATTTA-TTGAATT-GGG-CCGGGTTTT-GTCATTTTACAAAAGCCCG
GTCCAGGATAAGTATAATGTCACGTGCC--GAA-TAAA-AGGTTGCTTCGCCACGAAGAA
ACCTAATTTGAGGTTGCGTATTCAATACGCTACCGAATATCTATTAATATGTGAG-TCTC
TGCCG---AAAAAAA-TCAGA-GCGAAAGC--GAAGCAGAAGCGATGGATTGGGCAGAAT
CACAACTCAAGACCTGTACTCATGGATGCGATTGGAAGAAGATATCATCGGATTCAGCCG
ATAATCGACAATATGTACCATGCGTCGATTCTGGAGCTGGAAGAAAGTCGCCTCGCAAGG
TACTTCTTAGATCTATTGAAGCTGTGTTTAACGG------AAGCTTCAGCGGAAATAATA
GGAATGTTCGTGGATTTCTCTACGTATCGATCAGAGACGATGACGGAGAAATGCGTCCAG
TACTCATAGTACCATTCGGAGGATATGGATATCATAATGATTTTTATTATTTCGAAGGGA
AGGGGAAAGTTGAATGTGATATATCATC-----AGATTATGTTGCGCCAGGAATAGATTG
GAGCAGAGACATGGAAGTTAGTATTAGTAACAGCAACAACTGTAATGAATTATGTGATCT
GAAGTGTTATGTTGTTTGTTCGTTAAGAATCAAGGAATAAAAGTTGTGCTGTAATGTTAA
TTAATA-AAACGTATATTTGGGA-AATTG---------ATAGTTGTATAAA---ACATAC
AACACACTAT------------GAAATACAAGA-CGCTATGACAAATGTACGGGTATCTG
AATGAGTTTTAGT------ATCGCTTAAG-----------------GGCCGCAGGCCCGT
TGAA--AAATAATAATCGAATTATAAACGTTAG------------ATA-----ATAATCA
GAGATAGGTGATC-AGATAATATAAACATAAACGAAGTA---------TATGCCGGTAC-
AATAA-TAAAATAAGTAATAACAAAA--AAAAAATATGTATACTAATCTCTGATTG----
-------GTTCAGGAGAAAGGCCCACCAACTAAAAGGT-GGGGA---GAATGTCCCGA--
-------TGACGTAAGCACGGGGGACTAT
>N_KP15_AU_2009_C3
TATTACCCCCCGTGCTCGGGACGGGACATGACGTCAGCAAGGACTATAATGGGCTTTTTA
T------TAGCCCATTTA-TTGAATT-GGG-CCGGGTTTT-GTCATTTTACAAAAGCCCG
GTCCAGGATAAGTATAATGTCACGTGCC--GAA-TAAA-AGGTTGCTTCGCCACGAAGAA
ACCTAATTTGAGGTTGCGTATTCAATACGCTACCGAATATCTATTAATATGTGAG-TCTC
TGCCG---AAAAAAA-TCAGA-GCGAAAGC--GAAGCAGAAGCGATGGATTGGGCGGAAT
CACAATTCAAGACCTGTACTCATGGATGCGATTGGAAGAAGATATCATCGGATTCAGCCG
ATAATCGACAATATGTACCATGCGTCGATTCTGGAGCTGGAAGAAAGTCGCCTCGCAAGG
TACTTCTTAGATCTATTGAAGCTGTGTTTAACGG------AAGCTTCAGCGGAAATAATA
GGAATGTTCGTGGATTTCTCTACGTATCGATCAGAGACGATGACGGAGAAATGCGTCCAG
TACTCATAGTACCATTCGGAGGATATGGATATCATAATGATTTTTATTATTTCGAAGGGA
AGGGGAAAGTTGAATGTGATATATCATC-----AGATTATGTTGCGCCAGGAATAGATTG
GAGCAGAGACATGGAAGTTAGTATTAGTAACAGCAACAACTGTAATGAATTATGTGATCT
GAAGTGTTATGTTGTTTGTTCGTTAAGAATCAAGGAATAAAAGTTGTGCTGTAATGTTAA
TTAATA-AAACGTATATTTGGGA-AATTG---------ATAGTTGTATAAA---ACATAC
AACACACTAT------------GAAATACAAGA-CGCTATGACAAATGTACGGGTATCTG
AATGAGTTTTAGT------ATCGCTTAAG-----------------GGCCGCAGGCCCGT
TGAA--AAATAATAATCGAATTATAAACGTTAG------------ATA-----ATAATCA
GAGATAGGTGATC-AGATAATATAAACATAAACGAAGTA---------TATGCCGGTAC-
AATAA-TAAAATAAGTAATAACAAAA--AAAAAATATGTATACTAATCTCTGATTG----
-------GTTCAGGAGAAAGGCCCACCAACTAAAAGGT-GGGGA---GAATGTCCCGA--
-------TGACGTAAGCACGGGGGACTAT
>N_KP16_AU_2009_C3
TATTACCCCCCGTGCTCGGGACGGGACATGACGTCAGCAAGGACTATAATGGGCTTTTTA
T------TAGCCCATTTA-TTGAATT-GGG-CCGGGTTTT-GTCATTTTACAAAAGCCCG
GTCCAGGATAAGTATAATGTCACGTGCC--GAA-TAAA-AGGTTGCTTCGCCACGAAGAA
ACCTAATTTGAGGTTGCGTATTCAATACGCTACCGAATATCTATTAATATGTGAG-TCTC
TGCCG---AAAAAAA-TCAGA-GCGAAAGC--GAAGCAGAAGCGATGGATTGGGCAGAAT
CACAATTCAAGACCTGTACTCATGGATGCGATTGGAAGAAGATATCATCGGATTCAGCCG
ATAATCGACAATATGTACCATGCGTCGATTCTGGAGCTGGAAGAAAGTCGCCTCGCAAGG
TACTTCTTAGATCTATTGAAGCTGTGTTTAACGG------AAGCTTCAGCGGAAATAATA
GGAATGTTCGTGGATTTCTCTACGTATCGATCAGAGACGATGACGGAGAAATGCGTCCAG
TACTCATAGTACCATTCGGAGGATATGGATATCATAATGATTTTTATTATTTCGAAGGGA
AGGGGAAAGTTGAATGTGATATATCATC-----AGATTATGTTGCGCCAGGAATAGATTG
GAGCAGAGACATGGAAGTTAGTATTAGTAACAGCAACAACTGTAATGAATTATGTGATCT
GAAGTGTTATGTTGTTTGTTCGTTAAGAATCAAGGAATAAAAGTTGTGCTGTAATGTTAA
TTAATA-AAACGTATATTTGGGA-AATTG---------ATAGTTGTATAAA---ACATAC
AACACACTAT------------GAAATACAAGA-CGCTATGACAAATGTACGGGTATCTG
AATGAGTTTTAGT------ATCGCTTAAG-----------------GGCCGCAGGCCCGT
TGAA--AAATAATAATCGAATTATAAACGTTAG------------ATA-----ATAATCA
GAGATAGGTGATC-AGATAATATAAACATAAACGAAGTA---------TATGCCGGTAC-
AATAA-TAAAATAAGTAATAACAAAA-AAAAAAATATGTATACTAATCTCTGATTG----
-------GTTCAGGAGAAAGGCCCACCAACTAAAAGGT-GGGGA---GAATGTCCCGA--
-------TGACGTAAGCACGGGGGACTAT
>N_KP17_AU_2010_C3
TATTACCCCCCGTGCTCGGGACGGGACATGACGTAAGCAAGGACTATAATGGGCTTTTTA
T------TAGCCCATTTA-TTGAATT-AGG-CCGGGTTTT-GTCATTTTACAAAAGCCCG
GTCCAGGATAAGTATAATGTCACGTGCC--GAA-TAAA-AGGTTGCTTCGCCACGAAGAA
ACCTAATTTGAGGTTGCGTATTCAATACGCTACCGAATATCTATTAATATGTGAG-TCTC
TGCCG--AAAAAAAA-TCAGA-GCGAAAGC--GAAGCAGAAGCGATGGATTGGGCGGAAT
CACAACTCAAGACATGTACTCATGGATGCGATTGGAAGAAGATATCATCGGATTCAGCCG
ATAATCGACAATATGTACCATGCGTCGATTCTGGAGCTGGAAGAAAGTCGCCTCGCAAGG
TACTTCTTAGATCTATTGAAGCTGTGTTTAACGG------AAGCTTCAGCGGAAATAATA
GGAATGTTCGTGGATTTCTCTACGTATCGATCAGAGACGATGACGGAGAAATGCGTCCAG
TACTCATAGTACCATTCGGAGGATATGGATATCATAATGATTTTTATTATTTCGAAGGGA
AGGGGAAAGTTGAATGTGATATATCATC-----AGATTATGTTGCGCCAGGAATAGATTG
GAGCAGAGACATGGAAGTTAGTATTAGTAACAGCAACAACTGTAATGAATTATGTGATCT
GAAGTGTTATGTTGTTTGTTCGTTAAGAATCAAGGAATAAAAGTTGTGCTGTAATGTTAA
TTAATA-AAACGTATATTTGGGA-AATTG---------ATAGTTGTATAAA---ACATAC
AACACACTAT------------GAAATACAAGA-CGCTATGACAAATGTACGGGTATCTG
AATGAGTTTTAGT------ATCGCTTAAG-----------------GGCCGCAGGCCCGT
TGAA--AAATAATAATCGAATTATAAACGTTAG------------ATA-----ATAATCA
GAGATAGGTGATC-AGATAATATAAACATAAACGAAGTA---------TATGCCGGTAC-
AATAA-TAAAATAAGTAATAACAAAA--AAAAAATATGTATACTAATCTCTGATTG----
-------GTTCAGGAGAAAGGCCCACCAACTAAAAGGTGGGGGA---GAATGTCCCGA--
-------TGACGTAAGCACGGGGGACTAT
>N_KP18_AU_2010_C3
TATTACCCCCCGTGCTCGGGACGGGACATGACGTAAGCAAGGACTATAATGGGCTTTTTA
T------TAGCCCATTTA-TTGAATT-AGG-CCGGGTTTT-GTCATTTTACAAAAGCCCG
GTCCAGGATAAGTATAATGTCACGTGCC--GAA-TAGA-AGGTTGCTTCGCCACGAAGAA
ACCTAATTTGAGGTTGCGTATTCAATACGCTACCGAATATCTATTAATATGTGAG-TCTC
TGCCG--AAAAAAAA-TCAGA-GCGAAAGC--GAAGCAGAAGCGATGGATTGGGCGGAAT
CACAATTCAAGACATGTACTCATGGATGCGATTGGAAGAAGATATCATCGGATTCAGCCG
ATAATCGACAATATGTACCATGCGTCGATTCTGGAGCTGGAAGAAAGTCGCCTCGCAAGG
TACTTCTTAGATCTATTGAAGCTGTGTTTAACGG------AAGCTTCAGCGGAAATAATA
GGAATGTTCGTGGATTTCTCTACGTATCGATCAGAGACGATGACGGAGAAATGCGTCCAG
TACTCATAGTACCATTCGGAGGATATGGATATCATAATGATTTTTATTATTTCGAAGGGA
AGGGGAAAGTTGAATGTGATATATCATC-----AGATTATGTTGCGCCAGGAATAGATTG
GAGCAGAGACATGGAAGTTAGTATTAGTAACAGCAACAACTGTAATGAATTATGTGATCT
GAAGTGTTATGTTGTTTGTTCGTTAAGAATCAAGGAATAAAAGTTGTGCTGTAATGTTAA
TTAATA-AAACGTATATTTGGGA-AATTG---------ATAGTTGTATAAA---ACATAC
AACACACTAT------------GAAATACAAGA-CGCTATGACAAATGTACGGGTATCTG
AATGAGTTTTAGT------ATCGCTTAAG-----------------GGCCGCAGGCCCGT
TGAA--AAATAATAATCGAATTATAAACGTTAG------------ATA-----ATAATCA
GAGATAGGTGATC-AGATAATATAAACATAAACGAAGTA---------TATGCCGGTAC-
AATAA-TAAAATAAGTAATAACAAAA---AAAAATATGTATACTAATCTCTGATTG----
-------GTTCAGGAGAAAGGCCCACCAACTAAAAGGTGGGGGA---GAATGTCCCGA--
-------TGACGTAAGCACGGGGGACTAT
>N_KP4_TO_1990_C1
TATTACCCCCCGTGCTTGGGACGGGACATGACGTCAGCAATGTAGATAATGGGCCTAATA
A-------AGCCCATTTA-TAGAATT-GGG-CCGGGTTTT-GTCATCTTACAAAAGCCCG
GTCCAGGATTAGAATAATGTCACGTGCC--GAA-TAAG-AGGTTGCTTCGCCTCGAAGAA
ACCTATTATGAGGTTGCGTATTCAATACGCTACCGAATATCTATTAATATGTGAC-TCTC
TGCCG---AAAAAAA-ACAGA-GCGAAAGC--GAAGCAGAAGCGATGGATTGGGCGGAAT
CACAATTCAAGACCTGTACCCATGGATGCGATTGGAAGAAGATATCATCGGATTCAGCCG
ATAATCGACAATATGTGCCATGCGTCGATTCAGGAGCTGGAAGAAAGTCGCCTCGTAAGG
TACTTCTTAGATCTATTGAAGCTGTGTTTAATGG------AAGCTTCAGCGGAAATAACA
GGAACGTTCGTGGATTTCTCTACGTATCGATCAGAGACGATGACGGAGAAATGCGTCCAG
TGCTCATAGTACCATTCGGAGGTTATGGATATCATAATGATTTCTATTATTTCGAAGGAA
AGGGGAAAGTTGAATGTGATATATCATC-----AGATTATGTTGCGCCAGGAATAGATTG
GAGCAGAGACATGGAAGTTAGTATTAGTAACAGCAACAACTGTAATGAATTATGTGATCT
GAAGTGTTATGTTGTTTGTTCGTTAAGAATCAAGGAATAAAAGTTGTGCTGTAATGTTTA
TTAATA-AAACGTATATTTTGGATAATTG---------TAAGTTGTATAAA---ACATAC
AACACACTAT------------GAAATACAAGA-CGCTATGACAAATGTACGGGTATCTG
AATGAGTTTTAGT------ATCGATTAAG-----------------GGCCGCAGGCCCGT
TGAA--AAATAATAATCGAATTATATACGTTTG------------ATA-----ATAATCA
GAGATAGATGATT-AGAATACATAAAGATAAACGAAGTA---------TATCCTGGTAC-
AATTA-AAAAATAAGTATTTAAAAA--TAAAAGGAATGTAAACTAATCTCTGATTG----
-------GTTCAGCAGAAAGGCCCACCAACTAAAAGGT-GGGAA---GAATGTCCCGA--
-------TGACGTAAGCACGGGGGACTAT
>N_KP5_LK_2003_C2
TATTACCCCCCGTGCTCGGGACGGGACATGACGTCAGCAAGGATTATAATGGGCTTTTTA
T------TAGCCCATTTA-TTGAATTGGGG-CCGGGTTTT-GTCATTTTACAAAAGCCCG
GTCCAGGATAAGTATAATGTCACGTGCC--GAA-TAAA-AGGTTGCTTCGCCTCGAAGAA
ACCTAATTTGAGGTAGCGTATTCAATACGCTACCGAGTATCTATTAATATGTGAG-TCTC
TGCCG----AAACAA-CCAGA-GCGAAAGC--AAAGCAGAAGCGATGGATTGGGCAGAAT
CACAATTCAAGACATGTACCCATGGATGCGATTGGAAGAAGATATCATCGGATTCAGCCG
ATAATCGACAATATGTACCATGCGTCGATTCTGGAGCTGGAAGAAAGTCGCCTCGCAAGG
TACTTCTTAGATCTATTGAAGCTGTGTTTAACGG------AAGCTTCAGCGGAAATAATA
GGAACGTTCGTGGATTTCTCTACGTATCGATCAGAGACGATGACGGAGAAATGCGCCCAG
TACTCATAGTACCATTCGGAGGATATGGATATCATAATGATTTCTATTATTTCGAAGGAA
AGGGGAAAGTTGAATGTGATATATCATC-----AGATTATGTTGCGCCAGGAATAGATTG
GAGCAGAGACATGGAAGTTAGTATTAGTAACAGCAACAACTGTAATGAATTATGTGATCT
GAAGTGTTATCTTGTTTGTTCTTTAAGAATCAAGGAATAAAAGTTGTGCGTTAATGTTTA
TTAATA-AAACGTATATTTGGGA-AATTG---------ATAGTTGTATACA---ACATAC
AACACACTAT------------GAAATACAAGA-CGCTATGACAAATGTACGGGTATCTG
AATGAGTTTTAGT------ATCGCTTAAG-----------------GGCCGCAGGCCCGT
TGAA--AAATAATAATCGAATTATAAACGTTAG------------ATA-----TTAATCA
GAGATAGGTGATC-AGATAACATAAACATAAACGAAGTA---------TATGGCGGTAC-
AATAA-TAAAATAAGT---TAAAAAA--AAACATAATGAATACTAATCTCTGATTG----
-------GTTCAGAAGAAAGGCCCACCAACTAAAAGGT-GGGCA---GAATGTCCCGA--
-------TGACGTAAGCACGGGGGACTAT
>N_KP6_AU_2011_C3
TATTACCCCCCGTGCTCGGGACGGGACATGACGTAAGCAAGGACTATAATGGGCTTTTTA
T------TAGCCCATTTA-TTGAATT-GGG-CCGGGTTTT-GTCATTTTACAAAAGCCCG
GTCCAGGATAAGTATAATGTCACGTGCC--GAA-TAAA-AGGTTGCTTCGCCACGAAGAA
ACCTAATTTGAGGTTGCGTATTCAATACGCTACCGAATATCTATTAATATGTGAG-TCTC
TGCCG--AAAAAAAA-TCAGA-GCGAAAGC--GAAGCAGAAGCGATGGATTGGGCAGAAT
CACAACTCAAGACCTGTACTCATGGATGCGATTGGAAGAAGATATCATCGGATTCAGCCG
ATAATCGACAATATGTACCATGCGTCGATTCTGGAGCTGGAAGAAAGTCGCCTCGCAAGG
TACTTCTTAGATCTATCGAAGCTGTGTTTAACGG------AAGCTTCAGCGGAAATAATA
GGAATGTTCGTGGATTTCTCTACGTATCGATCAGAGACGATGACGGAGAAATGCGTCCAG
TACTCATAGTACCATTCGGAGGATATGGATATCATAATGATTTTTATTATTTCGAAGGGA
AGGGGAAAGTTGAATGTGATATATCATC-----AGATTATGTTGCGCCAGGAATAGATTG
GAGCAGAGACATGGAAGTTAGTATTAGTAACAGCAACAACTGTAATGAATTATGTGATCT
GAAGTGTTATGTTGTTTGTTCGTTAAGAATCAAGGAATAAAAGTTGTGCTGTAATGTTAA
TTAATA-AAACGTATATTTGGGA-AATTG---------ATAGTTGTATAAA---ACATAC
AACACACTAT------------GAAATACAAGA-CGCTATGACAAATGTACGGGTATCTG
AATGAGTTTTAGT------ATCGCTTAAG-----------------GGCCGCAGGCCCGT
TGAA--AAATAATAATCGAATTATAAACGTTAG------------ATA-----ATAATCA
GAGATAGGTGATC-AGATAATATAAACATAAACGAAGTA---------TATGCCGGTAC-
AATAA-TCAAATAAGTAATAACAAAA--AAAAAATATGTATACTAATCTCTGATTG----
-------GTTCAGGAGAAAGGCCCACCAACTAAAAGGTGGGGGA---GAATGTCCCGA--
-------TGACGTAAGCACGGGGGACTAT
>N_KP8_AU_1989
TATTACCCCCCGTGCTCGGGACGGGACATGACGTAAGCAAGGACTATAATGGGCTTTTTA
T------TAGCCCATTTA-TTGAATT-GGG-CCGGGTTTT-GTCATTTTACAAAAGCCCG
GTCCAGGATAAGTATAATGTCACGTGCC--GAA-TAAA-AGGTTGCTTCGCCACGAAGAA
ACCTAATTTGAGGTTGCGTATTCAATACGCTACCGAATATCTATTAATATGTGAG-TCTC
TGCCG--AAAAAAAA-TCAGA-GCGAAAGC--GAAGCAGAAGCGATGGATTGGGCAGAAT
CACAACTCAAGACATGTACTCATGGATGCGATTGGAAGAAGATATCATCGGATTCAGCCG
ATAATCGACAATATGTACCATGCGTCGATTCTGGAGCTGGAAGAAAGTCGCCTCGCAAGG
TACTTCTTAGATCTATTGAAGCTGTGTTTAACGG------AAGCTTCAGCGGAAATAATA
GGAATGTTCGTGGATTTCTCTACGTATCGATCAGAGACGATGACGGAGAAATGCGTCCAG
TACTCATAGTACCATTCGGAGGATATGGATATCATAATGATTTTTATTATTTCGAAGGGA
AGGGGAAAGTTGAATGTGATATATCATC-----AGATTATGTTGCGCCAGGAATAGATTG
GAGCAGAGACATGGAAGTTAGTATTAGTAACAGCAACAACTGTAATGAATTATGTGATCT
GAAGTGTTATGTTGTTTGTTCGTTAAGAATCAAGGAATAAAAGTTGTGCTGTAATGTTAA
TTAATA-AAACGTATATTTGGGA-AATTG---------ATAGTTGTATAAA---ACATAC
AACACACTAT------------GAAATACAAGA-CGCTATGACAAATGTACGGGTATCTG
AATGAGTTTTAGT------ATCGCTTAAG-----------------GGCCGCAGGCCCGT
TGAA--AAATAATAATCGAATTATAAACGTTAG------------ATA-----ATAATCA
GAGATAGGTGATC-AGATAATATAAACATAAACGAAGTA---------TATGCCGGTAC-
AATAA-TCAAATAAGTAATAACAAAA---AAAAATATGTATACTAATCTCTGATTG----
-------GTTCAGGAGAAAGGCCCACCAACTAAAAGGT-GGGGA---GAATGTCCCGA--
-------TGACGTAAGCACGGGGGACTAT
>N_KP9_US_1990_C1
TATTACCCCCCGTGCTTGGGACGGGACATGACGTCAGCAATGTAGATAATGGGCCTAATA
A-------AGCCCATTTA-TAGAATT-GGG-CCGGGTTTT-GTCATCTTACAAAAGCCCG
GTCCAGGATTAGAATAATGTCACGTGCC--GAA-TAAG-AGGTTGCTTCGCCTCGAAGAA
ACCTATTTTGAGGTAGCGTATTCAATACGCTACCGAATATCTATTAATATGTGAG-TCTC
TGCCG---AAAAAAA-ACAGA-GCGAAAGC--GAAGCAGAAGCGATGGATTGGGCGGAGT
CCCAATTCAAGACCTGTACCCATGGATGCGATTGGAAGAAGATATCATCGGATTCAGCTG
ATAATCGACAATATGTGCCATGCGTCGATTCAGGAGCTGGAAGAAAGTCGCCTCGTAAGG
TACTTCTTAGATCTATTGAAGCTGTGTTTAATGG------AAGCTTCAGCGGAAATAATA
GGAACGTTCGTGGATTTCTCTACGTATCGATCAGAGACGATGACGGAGAAATGCGTCCAG
TGCTCATAGTACCATTCGGAGGTTATGGATATCATAATGATTTCTATTATTTCGAAGGAA
AGGGGAAAGTTGAATGTGATATATCATC-----AGATTATGTTGCGCCAGGAATAGATTG
GAGCAGAGACATGGAAGTTAGTATTAGTAACAGCAACAACTGTAATGAATTATGTGATCT
GAAGTGTTATGTTGTTTGTTCGTTAAGAATCAAGGAATAGAAGTTGTGCTGTAATGTTTA
TTAATA-AAACGTATATTTTGGATAATTG---------TAAGTTGTATAAA---ACATAC
AACACACTAT------------GAAATACAAGA-CGCTATGACAAATGTACGGGTATCTG
AATGAGTTTTAGT------ATCGATTAAG-----------------GGCCGCAGGCCCGT
TGAA--AAATAATAATCGAATTATATACGTTTG------------ATA-----ATAATCA
GAGATAGATGATC-AGATAATATAAACATAAACGAAGTA---------TATGCCGGTAC-
AATAA-TAAAATAAGTATTTAAACAA-TAAAAGAAATGTAAACTAATCTCTGATTG----
-------GTGCAGAAGAAAGACCCACCAACTAAAAGGTGGGGGA---GAATGTCCCGA--
-------TGACGTAAGCACGGGGGACTAT
>N_MP1_TW_1996
TATTACCCCCCGTGCTCGGGACGGGACATGACGTAAGCATAGATTATAATGGGCTTTTTA
A-------AGCCCATATAAAGGAAGTGGGG-CCGGGTTTGAGACATATTTCGAAAGCCCG
GCCT-GGAAAAGGATAAAGTCACGTGCCAAGAA-TAAT-AGGTTGCTTCGCCGCGAAGCA
ACCTAATAAATTGTTGCGTATTCAATACGCAACCAAAAGTCTATTAATATGCCTG-TCTC
TGCCG----AATAAA-TCAGA-GCGTATGC--GAAGCAGAAGCGATGGATTGGGCAGAAT
CACAACTCAAGACCTGTACCCATGGCTGTGATTGGAAGACGATATCATCGGATTCATCGG
AAAATCGGCAATATGTACCTTGCGTCGACTCTGGTTCTGGAAGAAAGACGCCTCGCAAGG
TACTTCTTCGATCTATCGAAGCTGTATTTAATGG------AAGTTTTAAAGGGAATAATC
GGAATGTTCGTGGTTTCTTATACGCATCAATCCGAGACGATGATGGAACAATGCGTCCAG
TACTTATAGTACCATTTGGAGGATATGGATATCACAATGATTTTTATTATTTCGAAGGGA
AGGGGAAAGTTGAATGTGATATATCATC-----AGATTATGTTGCGCCAGAAGTAGATTG
GAGCAGAGACATGGAAGTTAGTATTAGTAACAGCAACAACTGTAATGAATCATGTGATCT
GAAGTGTTATGTTATTTGTTCTTTAAGAATAAAGGAATAACAGATGTGCTGTATTGAATA
TTAATA-AATCTTATTTTAAATGAAATTG---------ATAGTTGTATAGA---ACATAC
AACACGCTAT------------GACAAAAGGGG-AAAAATGAAAAATA-AGGGGT---TG
ATTGTTCTATAGT------ATCGCTTAAG-----------------GGCCGCAGGCCCGT
TGAA--AAATAATAATCGAATTATATACGATTG------------ATA-----ATAATCA
GAGATAGATGATCAAGGATATATAAACATAGACGAAGTA---------TATGGCTGTAT-
AATAA-AAAAAGAAGCATATAA-----TATAAAATATGTATACTAATCTCTGATTG----
-------GTGCAGAAAGTAGACCCACTAACTTTAGTGGTGGGCC---AGATGTCCCGA--
-------TGACGTAAGCACGGGGGCTTAT
>N_MP2_TW_1996_D6
TATTACCCCCCGTGCTCGGGACGGGACATGACGTCAGCATAGATTATAATGGGCTTTTTA
A------A-GCCCATATAAAGGAAGT-GGG-CCGGGTTTGAGACATATTTCGAAAGCCCG
GCCTGG-AAAAGGATAAAGTCACGTGCC--GAA-TAAT-AGGTTGCTTCGCCGCGAAGCA
ACCTAATAAATTGTTGCGTATTCAATACGCAGCC-AAAGTCTATTAATATGCCTG-TCTC
TGCCG----AATAAA-TCAGA-GCGTATGC--GAAGCAGAAGCGATGGATTGGGCAGAAT
CACAACTCAAGACATGTACCCATGGCTGTGATTGGAAGACGATATCATCGGATTCATCGG
AAAATCGGCAATATGTACCTTGCGTCGACTCTGGTTCTGGAAGAAAGACGCCTCGCAAGG
TACTTCTTCGATCTATCGAAGCTGTATTTAATGG------AAGTTTTAAAGGGAATAATC
GGAATGTTCGTGGTTTCTTATACGTATCAATCCGAGACGATGATGGAACAATGCGTCCAG
TACTTATAGTACCATTTGGAGGATATGGATATCACAATGATTTTTATTATTTCGAAGGGA
AGGGGAAAGTTGAATGTGATATATCATC-----AGATTATGTTGCGCCAGAAGTAGATTG
GAGCAGAGACATGGAAGTTAGTATTAGTAACAGCAACAACTGTAATGAATCATGTGATCT
GAAGTGTTATGTTATTTGTTCTTTAAGAATAAAGGAATAACAGATGTGCTGTATTGAATA
TTAATA-AATCTTATTTTAAATGAAATTG---------ATAGTTGTATAGA---ACATAC
AACACGCTAT------------GACAAAAGGGG-AAAAATGAAAAATAA-GGGGT---TG
ATTGTTCTATAGT------ATCGCTTAAG-----------------GGCCGCAGGCCCGT
TGAA--AAATAATAATCGAATTATATACGATTG------------ATA-----ATAATCA
GAGATAGATGATCAAGGGTATATAAACATAGACGAAGTA---------TATGGCTGTAT-
AATAA-AAAAAGAAGCATATAATA----T-AAAATATGTATACTAATCTCTGATTG----
-------GTGCAGAAAGTAGACCCACTAACTTTAG--T-GGTGGGCCAGATGTCCCGA--
-------TGACGTAAGCACGGGGGCTTAT
>N_MS15_PH_2008_D5
TATTACCCCCCGTGCTCGGGACGGGACATGACGTCAGCATAGATTATAATGGGCTTTTTA
A-------AGCCCATATAAAGGAAGT-GGG-CCGGGTTTGAGACATATTTCGAAAGCCCG
GCCT-GGAAAAGGATAAAGTCACGTGCC--GAA-TAAT-AGGTTGCTTCGCCGCGAAGCA
ACCTAATAAATTGTTGCGTATTCAATACGCAACAAAAAGTCTATTAATATGCCTG-TCTC
TGCCG----AATAAA-TCAGA-GCGTATGC--GAAGCAGAAGCGATGGATTGGGCGGAAT
CACAATTCAAGACATGTACCCATGGCTGTGATTGGAAGACGATATCATCGGATTCATCGG
AAAATCGGCAATATGTACCTTGCGTCGACTCTGGTTCTGGAAGAAAGACGCCTCGCAAGG
TACTTCTTCGATCTATCGAAGCTGTATTTAATGG------AAGTTTCAAAGGGAATAATC
GGAATGTTCGTGGCTTCTTATACGTATCAATCCGAGACGATGATGGAACAATGCGTCCAG
TACTTATAGTACCATTTGGAGGATATGGATATCACAATGATTTTTATTATTTCGAAGGGA
AGGGGAAAGTTGAATGTGATATATCATC-----AGATTATGTTGCGCCAGAAGTAGATTG
GAGCAGAGACATGGAAGTTAGTATTAGTAACAGCAACAACTGTAATGAATCATGTGATCT
GAAGTGTTATGTTATTTGTTCGTTAAGAATAAAGGAATAACAGATGTGCTGTATTGAATA
TTAATA--ATCTTATTTTAAATGAAATTG---------ATAGTTGTATAAA---CTATAC
AACACGCTAT------------GACAAAAGGGG-AAAAATGAAAAAT---CGGGGGT-TG
ATTGTGCTATCGT------AACGATTAAG-----------------GGCCGCAGGCCCGT
TGAA--AAATAATAATCGAATTATATACGATTG------------ATA-----ATAATCA
GAGATAGATGATCAAGGATATATAAACATAGACGAAGTA---------TATGGCTGTAT-
AATAA-AAAAAGAAGCATATAA-----TATAAAATATGTGTACTAATCTCTGATTG----
-------GTGCAGAAAGTAGACCCACTAACTTTAAGTTAGTGGA----AATGTCCCGA--
-------TGACGTAAGCACGGGGGACTAT
>N_MS16_PH_2008_D5
TATTACCCCCCGTGCTCGGGACGGGACATGACGTCAGCATAGATTATAATGGGCTTTTTA
A-------AGCCCATATAAAGGAAGT-GGG-CCGGGTTTGAGACATATTTCGAAAGCCCG
GCCT-GGAAAAGGATAAAGTCACGTGCC--GAA-TAAT-AGGTTGCTTCGCCGCGAAGCA
ACCTAATAAATTGTTGCGTATTCAATACGCAACAAAAAGTCTATTAATATGCCTG-TCTC
TGCCG----AATAAA-TCAGA-GCGTATGC--GAAGCAGAAGCGATGGATTGGGCAGAAT
CACAACTCAAGACATGTACCCATGGCTGTGATTGGAAGACGATATCATCGGATTCATCGG
AAAATCGGCAATATGTACCTTGCGTCGACTCTGGTTCTGGAAGAAAGACGCCTCGCAAGG
TACTTCTTCGATCTATCGAAGCTGTATTTAATGG------AAGTTTCAAAGGGAATAATC
GGAATGTTCGTGGCTTCTTATACGTATCAATCCGAGACGATGATGGAACAATGCGTCCAG
TACTTATAGTACCATTTGGAGGATATGGATATCACAATGATTTTTATTATTTCGAAGGGA
AGGGGAAAGTTGAATGTGATATATCATC-----AGATTATGTTGCGCCAGAAGTAGATTG
GAGCAGAGACATGGAAGTTAGTATTAGTAACAGCAACAACTGTAATGAATCATGTGATCT
GAAGTGTTATGTTATTTGTTCGTTAAGAATAAAGGAATAACAGATGTGCTGTATTGAATA
TTAATA--ATCTTATTTTAAATGAAATTG---------ATAGTTGTATAAA---CTATAC
AACACGCTAT------------GACAAAAGGGG-AAAAATGAAAAAT---CGGGGGT-TG
ATTGTGCTATCGT------AACGATTAAG-----------------GGCCGCAGGCCCGT
TGAA--AAATAATAATCGAATTATATACGATTG------------ATA-----ATAATCA
GAGATAGATGATCAAGGATATATAAACATAGACGAAGTA---------TATGGCTGTAT-
AATAA-AAAAAGAAGCATATAA-----TATAAAATATGTATACTAATCTCTGATTG----
-------GTGCAGAAAGTAGACCCACTAACTTTAAGTTAGTGGA----AATGTCCCGA--
-------TGGCGTAAGCACGGGGGACTAT
>N_MS17_PH_2008_D5
TATTACCCCCCGTGCTCGGGACGGGACATGACGTAAGCATAGATTATAATGGGCTTTTTA
A-------AGCCCATATAAAGGAAGT-GGG-CCGGGTTTGAGACATATTTCGAAAGCCCG
GCCT-GGAAAAGGATAAAGTCACGTGCC--GAA-TAAT-AGGTTGCTTCGCCGCGAAGCA
ACCTACTAAATTGTTGCGTATTCAATACGCAACAAAAAGTCTATTAATATGCCTG-TCTC
TGCCG----AATAAA-TCAGA-GCGTATGC--GAAGCAGAAGCGATGGATTGGGCGGAAT
CACAATTCAAGACATGTACCCATGGCTGTGATTGGAAGACGATATCATCGGATTCATCGG
AAAATCGGCAATATGTACCTTGCGTCGACTCTGGTTCTGGAAGAAAGACGCCCCGCAAGG
TACTTCTTCGATCTATCGAAGCTGTATTTAATGG------AAGTTTCAAAGGGAATAATC
GGAATGTTCGTGGCTTCTTATACGTATCAATCCGAGACGATGATGGAACAATGCGTCCAG
TACTCATAGTACCATTTGGAGGATATGGATATCACAATGATTTTTATTATTTCGAAGGGA
AGGGGAAAGTTGAATGTGATATATCATC-----AGATTATGTTGCGCCAGAAGTAGATTG
GAGCAGAGACATGGAAGTTAGTATTAGTAACAGCAACAACTGTAATGAATCATGTGATCT
GAAGTGTTATGTTATTTGTTCGTTAAGAATAAAGGAATAACAGATGTGCTGTATTGAATA
TTAATA-AATCTTATTTTAAATGAAATTG---------ATAGTTGTATAAA---ACATAC
AACACGCTAT------------GACAAAAGGGG-AAAAATGAAAAATA-AGGGGT---TG
ATTGTTCTATAGT------ATCGCTTAAG-----------------GGCCGCAGGCCCGT
TGAA--AAATAATAATCGAATTATATACGATTG------------ATA-----ATAATCA
GAGATAGATGATCAAGGATATATAAACATAGACGAAGTA---------TATGGCTGTAT-
AATAA-AAAAAGAAGCATATAA-----TATAAAATATGTATACTAATCTCTGATTG----
-------GTGCAGAAAGTAGACCCACTAACTTTAAGTTAGTGGA----AATGTCCCGA--
-------TGACGTAAGCACGGGGGACTAT
>N_MS18_PH_2008_D5
TATTACCCCCCGTGCTCGGGACGGGACATGACGTCAGCATAGATTATAATGGGCTTTTTA
A-------AGCCCATATAAAGGAAGT-GGG-CCGGGTTTGAGACATATTTCGAAAGCCCG
GCCT-GGAAAAGGATAAAGTCACGTGCC--GAA-TAAT-AGGTTGCTTCGCCGCGAAGCA
ACCTAATAAATTGTTGCGTATTCAATACGCAACAAAAAGTCTATTAATATGCCTG-TCTC
TGCCG----AATAAA-TCAGA-GCGTATGC--GAAGCAGAAGCGATGGATTGGGCAGAAT
CACAACTCAAGACATGTACTCATGGCTGTGATTGGAAGACGATATCATCGGATTCATCGG
AAAATCGGCAATATGTACCTTGCGTCGACTCTGGTTCTGGAAGAAAGACGCCTCGCAAGG
TACTTCTTCGATCTATCGAAGCTGTATTTAATGG------AAGTTTCAAAGGGAATAATC
GGAATGTTCGTGGCTTCTTATACGTATCAATCCGAGACGATGATGGAACAATGCGTCCAG
TACTTATAGTACCATTTGGAGGATATGGATATCACAATGATTTTTATTATTTCGAAGGGA
AGGGGAAAGTTGAATGTGATATATCATC-----AGATTATGTTGCGCCAGAAGTAGATTG
GAGCAGAGACATGGAAGTTAGTATTAGTAACAGCAACAACTGTAATGAATCATGTGATCT
GAAGTGTTATGTTATTTGTTCGTTAAGAATAAAGGAATAACAGATGTGCTGTATTGAATA
TTAATA--ATCTTATTTTAAATGAAATTG---------ATAGTTGTATAAA---CTATAC
AACACGCTAT------------GACAAAAGGGG-AAAAATGAAAAAT---CGGGGGT-TG
ATTGTGCTATCGT------AACGATTAAG-----------------GGCCGCAGGCCCGT
TGAA--AAATAATAATCGAATTATATACGATTG------------ATA-----ATAATCA
GAGATAGATGATCAAGGATATATAAACATAGACGAAGTA---------TATGGCTGTAT-
AATAA-AAAAAGAAGCATATAA-----TATAAAATATGTATACTAATCTCTGATTG----
-------GTGCAGAAAGTAGACCCACTAACTTTAAGTTAGTGGA----AATGTCCCGA--
-------TGACGTAAGCACGGGGGACTAT
>N_MS6_PH_2008_D5
TATTACCCCCCGTGCTCGGGACGGGACATGACGTAAGCATAGATTATAATGGGCTTTTTA
A-------AGCCCATATAAAGGAAGT-GGG-CCGGGTTTGAGACATATTTCGAAAGCCCG
GCCT-GGAAAAGGATAAAGTCACGTGCC--GAA-TAAT-AGGTTGCTTCGCCGCGAAGCA
ACCTAATAAATTGTTGCGTATTCAATACGCAACAAAAAGTCTATTAATATGCCTG-TCTC
TGCCG----AATAAA-TCAGA-GCGTATGC--GAAGCAGAAGCGATGGATTGGGCAGAAT
CACAACTCAAGACATGTACCCATGGCTGTGATTGGAAGACGATATCATCGGATTCATCGG
AAAATCGGCAATATGTACCTTGCGTCGACTCTGGTTCTGGAAGAAAGACGCCTCGCAAGG
TACTTCTTCGATCTATCGAAGCTGTATTTAATGG------AAGTTTCAAAGGGAATAATC
GGAATGTTCGTGGCTTCTTATATGTATCAATCCGAGACGATGATGGAACAATGCGTCCAG
TACTTATAGTACCATTTGGAGGATATGGATATCACAATGATTTTTATTATTTCGAAGGGA
AGGGGAAAGTTGAATGTGATATATCATC-----AGATTATGTTGCGCCAGAAGTAGACTG
GAGCAGAGACATGGAAGTTAGTATTAGTAACAGCAACAACTGTAATGAATCATGTGATCT
GAAGTGTTATGTTATTTGTTCGTTAAGAATAAAGGAATAACAGATGTGCTGTATTGAATA
TTAATA-AATCTTATTTTAAATGAAATTG---------ATAATTGTATAAA---CTATAC
AACACGCTAT------------GACAAAAGGGG-AAAAATGAAAAATA-AGGGGT---TG
ATTGTTCTATAGT------ATCGCTTAAG-----------------GGCCGCAGGCCCGT
TGAA--AAATAATAATCGAATTATATACGATTG------------ATA-----ATAATCA
GAGATAGATGATCAAGGATATATAAACATAGACGAAGTA---------TATGGCTGTAT-
AATAA--AAAAGAAGCATATAA-----TATTAAATAAGTATACTAATCTCTGATTG----
-------GTGCAGAAAGTAGACCCACTAACTTTAAGTTAGTGGA----AATGTCCCGA--
-------TGACGTAAGCACGGGGGACTAT
>N_MS7_PH_2008_D5
TATTACCCCCCGTGCTCGGGACGGGACATGACGTCAGCATAGATTATAATGGGCTTTTTA
A-------AGCCCATATAAAGGAAGT-GGG-CCGGGTTTGAGACATATTTCGAAAGCCCG
GCCT-GGAAAAGGATAAAGTCACGTGCC--GAA-TAAT-AGGTTGCTTCGCCGCGAAGCA
ACCTAATAAATTGTTGCGTATTCAATACGCAACCAAAAGTCTATTAATATGCCTG-TCTC
TGCCG----AATAAA-TCAGA-GCGTATGC--GAAGCAGAAGCGATGGATTGGGCAGAAT
CACAATTCAAGACCTGTACCCATGGCTGTGATTGGAAGACGATATCATCGGATTCATCGG
AAAATCGGCAATATGTACCTTGCGTCGACTCTGGTTCTGGAAGAAAGACGCCTCGCAAGG
TACTTCTTCGATCTATCGAAGCTGTATTTAATGG------AAGTTTCAAAGGGAATAATC
GGAATGTTCGTGGCTTCTTATACGTATCAATCCGAGACGATGATGGAACAATGCGTCCAG
TACTTATAGTACCATTTGGAGGATATGGATATCACAATGATTTTTATTATTTCGAAGGGA
AGGGGAAAGTTGAATGTGATATATCATC-----AGATTATGTTGCGCCAGAAGTAGATTG
GAGCAGAGACATGGAAGTTAGTATTAGTAACAGCAACAACTGTAATGAATCATGTGATCT
GAAGTGTTATGTTATTTGTTCGTTAAGAATAAAGGAATAACAGATGTGCTGTATTGAATA
TTAATA-AATCTTATTTTAAATGAAATTG---------ATAGTTGTATAAA---CTATAC
AACACGCTAT------------GACAAAAGGGG-AAAAATGAAAAATA-AGGGGT---TG
ATTGTTCTATAGT------ATCGCTTAAG-----------------GGCCGCAGGCCCGT
TGAA--AAATAATAATCGAATTATATACGATTG------------ATA-----ATAATCA
GAGATAGATGATCAAGGATATATAAACATAGACGAAGTA---------TATGGCTGTAT-
AATAA-AAAAAGAAGCATATAA-----TATAAAATATGTATACTAATCTCTGATTG----
-------GTGCAGAAAGTAGACCCACTAACTTTAAGTTAGTGGA----AATGTCCCGA--
-------TGACGTAAGCACGGGGGACTAT
>N_Q1160_TW_1995_D5
TATTACCCCCCGTGCTCGGGACGGGACATGACGTAAGCATAGATTATAATGGGCTTTTTA
A-------AGCCCATATAAAGGAAGT-GGG-CCGGGTTTGAGACATATTTCGAAAGCCCG
GCCT-GGAAAAGGATAAAGTCACGTGCC--GAA-TAAT-AGGTTGCTTCGCCGCGAAGCA
ACCTACTAAATTGTTGCGTATTCAATACGCAACAAAAAGTCTATTAATATGCCTG-TCTC
TGCCG----AATAAA-TCAGA-GCGTATGC--GAAGCAGAAGCGATGGATTGGGCAGAAT
CACAATTCAAGACATGTACCCATGGCTGTGATTGGAAGACGATATCATCGGATTCATCGG
AAAATCGGCAATATGTACCTTGCGTCGACTCTGGTTCTGGAAGAAAGACGCCTCGCAAGG
TACTTCTTCGATCTATCGAAGCTGTATTTAATGG------AAGTTTCAAAGGGAATAATC
GGAATGTTCGTGGCTTCTTATACGTATCAATCCGAGACGATGATGGAACAATGCGTCCAG
TACTCATAGTACCATTTGGAGGATATGGATATCACAATGATTTTTATTATTTCGAAGGGA
AGGGGAAAGTTGAATGTGATATATCATC-----AGATTATGTTGCGCCAGAAGTAGATTG
GAGCAGAGACATGGAAGTTAGTATTAGTAACAGCAACAACTGTAATGAATCATGTGATCT
GAAGTGTTATGTTATTTGTTCGTTAAGAATAAAGGAATAACAGATGTGCTGTATTGAATA
TTAATA-AATCTTATTTTAAATGAAATTG---------ATAGTTGTATAAA---ACATAC
AACACGCTAT------------GACAAAAGGGG-AAAAATGAAAAATA-AGGGGT---TG
ATTGTTCTATAGT------ATCGCTTAAG-----------------GGCCGCAGGCCCGT
TGAA--AAATAATAATCGAATTATATACGATTG------------ATA-----ATAATCA
GAGATAGATGATCAAGGATATATAAACATAGACGAAGTA---------TATGGCTGTAT-
AATAA-AAAAAGAAGCATATAA-----TATAAAATATGTATACTAATCTCTGATTG----
-------GTGCAGAAAGTAGACCCACTAACTTTAAGTTAGTGGA----AATGTCCCGA--
-------TGACGTAAGCACGGGGGACTAT
>N_Q276_TO_1989_C1
TATTACCCCCCGTGCTCGGGACGGGACATGACGTCAGCAATGAAGATAATGGGCCTAATA
A-------AGCCCATTTA-TAGAATT-GGG-CCGGGTTTT-GTCATCTTACAAAAGCCCG
GTCCAGGATTAGAATAATGTCACGTGCC--GAA-TAAG-AGGTTGCTTCGCCTCGAAGAA
ACCTATTTTGAGGTAGCGTATTCAATACGCTACCGAATATCTATTAATATGTGAG-TCTC
TGCCG----AAAAAA-ACAGA-GCGAAAGC--GAAGCAGAAGCGATGGATTGGGCGGAAT
CACAATTCAAGACCTGTACTCATGGATGCGATTGGAAGAAGATATCATCGGATTCAGCCG
ATAATCGACAATATGTGCCATGCGTCGATTCAGGAGCTGGAAGAAAGTCGCCTCGTAAGG
TACTTCTTAGATCTATTGAAGCTGTGTTTAATGG------AAGCTTCAGCGGAAATAACA
GGAACGTTCGTGGATTTCTCTACGTATCGATCAGAGATGATGACGGAGAAATGCGTCCAG
TGCTCATAGTACCATTCGGAGGTTATGGATATCATAATGATTTCTATTATTTCGAAGGAA
AGGGGAAAGTTGAATGTGATATATCATC-----AGATTATGTTGCGCCAGGAATAGATTG
GAGCAGAGACATGGAAGTTAGTATTAGTAACAGCAACAACTGTAATGAATTATGTGATCT
GAAGTGTTATGTTGTTTGTTCGTTAAGAATCAAGGAATAAAAGTTGTGCTGTAATGTTTA
TTAATA-AAACGTATATTTTGGATAATTG---------TAAGTTGTATAAA---ACATAC
AACACACTAT------------GAAATACAAGA-CGCTATGACAAATGTACGGGTA--TG
AATGAGTTTTAGT------ATCGATTAAG-----------------GGCCGCAGGCCCGT
TGAA--AAATAATAATCGAATTATATACGTTTG------------ATA-----ATAATCA
GAGATAGATGATT-AGAATACATAAAGATAAACGAAGTA---------TATCCTGGTAC-
AATTA-AAAAATAAGTATTTAAAAA--TAAAAGAAATGTAAACTAATCTCTGATTG----
-------GTTCAGCAGAAAGGCCCACCAACTAAAAGGT-GGGGA---GAATGTCCCGA--
-------TGACGTAAGCACGGGGGACTAT
>N_Q277_TO_1989_C1
TATTACCCCCCGTGCTTGGGACGGGACATGACGTCAGCAATGAAGATAATGGGCCTAATA
A-------AGCCCATTTA-TAGAATT-GGG-CCGGGTTTT-GTCATCTTACAAAAGCCCG
GTCCAGGATTAGAATAATGTCACGTGCC--GAA-TAAG-AGGTTGCTTCGCCTCGAAGAA
ACCTATTTTGAGGTAGCGTATTCAATACGCTACCGAATATCTATTAATATGTGAG-TCTC
TGCCG---AAAAAAA-ACAGA-GCGAAAGC--GAAGCAGAAGCGATGGATTGGGCGGAAT
CACAATTCAAGACCTGTACCCATGGATGCGATTGGAAGAAGATATCATCGGATTCAGCCG
ATAATCGACAATATGTGCCATGCGTCGATTCAGGAGCTGGAAGAAAGTCGCCTCGTAAGG
TACTTCTTAGATCTATTGAAGCTGTGTTTAATGG------AAGCTTCAGCGGAAATAACA
GGAACGTTCGTGGATTTCTCTACGTATCGATCAGAGATGATGACGGAGAAATG-------
------------------------------------------------------------
-----------------GATATATCATC-----AGATTATGTTGCGCCAGGAATAGATTG
GAGCAGAGACATGGAAGTTAGTATTAGTAACAGCAACAACTGTAATGAATTATGTGATCT
GAAGTGTTATGTTGTTTGTTCGTTAAGAATCAAGGAATAAAAGTTGTGCTGTAATGTTTA
TTAATA-AAACGTATATTTTGGATAATTG---------TAAGTTGTATAAA---ACATAC
AACACACTAT------------GAAATACAAGA-CACTATGACAAATGTACGGGTA--TG
AATGAGTTTTAGT------ATCGATTAAG-----------------GGCCGCAGGCCCGT
TGAA--AAATAATAATCGAATTATATACGTTTG------------ATA-----ATAATCA
GAGATAGATGATT-AGAATACATAAAGATAAACGAAGTA---------TATCCTGGTAC-
AATTA-AAAAATAAGTATTTAAAAA--TAAAAGAAATGTAAACTAATCTCTGATTG----
-------GTTCAGCAGAAAGGCCCACCAACGAAAAGGT-GGGGA---GAATGTCCCGA--
-------TGACGTAAGCACGGGGGACTAT
>N_Q278_TO_1989_C1
TATTACCCCCCGTGCTCGGGACGGGACATGACGTCAGCAATGCAGATAATGGGCCTTATA
A-------AGCCCATTTA-TAGAATT-GGG-CCGGGTTTT-GTCATCTTACAAAAGCCCG
GTCCAGGATTAGAATAATGTCACGTGCC--GAA-TAAG-AGGTTGCTTCGCCTCGAAGAA
ACCTATTTTGAGGTAGCGTATTCAATACGCTACCGAATATCTATTAATATGTGAG-TCTC
TGCCG---AAAAAAA--CAGA-GCGAAAGC--GAAGCAGAAGCGATGGATTGGGCGGAAT
CACAACTCAAGACCTGTACCCATGGATGCGATTGGAAGAAGATATCATCGGATTCAGCCG
ATAATCGACAATATGTGCCATGCGTCGATTCAGGAGCTGGAAGAAAGTCGCCTCGTAAGG
TACTTCTTAGATCTATTGAAGCTGTGTTTAATGG------AAGCTTCAGCGGAAATAACA
GGAACGTTCGTGGATTTCTCTACGTATCGATCAGAGATGATGACGGAGAAATGCGTCCAG
TGCTCATAGTACCATTCGGAGGTTATGGATATCATAATGATTTCTATTATTTCGAAGGAA
AGGGGAAAGTTGAATGTGATATATCATC-----AGATTATGTTGCGCCAGGAATAGATTG
GAGCAGAGACATGGAAGTTAGTATTAGTAACAGCAACAACTGTAATGAATTATGTGATCT
GAAGTGTTATGTTGTTTGTTCGTTAAGAATCAAGGAATAAAAGTTGTGCTGTAATGTTTA
TTAATA-AAACGTATATTTTGGATAATTG---------TAAGTTGTATAAA---ACATAC
AACACACTAT------------GAAATACAAGA-CGCTATGACAAATGTACGGGTA--TG
AATGAGTTTTAGT------ATCGATTAAG-----------------GGCCGCAGGCCCGT
TGAA--AAATAATAATCGAATTATATACGTTTG------------ATA-----ATAATCA
GAGATAGATGATT-AGAATACATAAAGATAAACGAAGTA---------TATCCTGGTAC-
AATTA-AAAAATAAGTATTTAAA-AA-TAAAAGAAATGTAAACTAATCTCTGATTG----
-------GTTCAGCAGAAAGGCCCACCAACTAAAAGGT-GGGGA---GAATGTCCCGA--
-------TGACGTAAGCACGGGGGACTAT
>N_Q279_WS_1989_C1
TATTACCCCCCGTGCTTGGGACGGGACATGACGTCAGCAATGTAGATAATGGGCCTAATA
A-------AGCCCATTTA-TAGAATT-GGG-CCGGGTTTT-GTCATCTTACAAAAGCCCG
GTCCAGGATTAGAATAATGTCACGTGCC--GAA-TAAG-AGGTTGCTTCGCCTCGAAGAA
ACCTATTTTGAGGTAGCGTATTCAATACGCTACCGAATATCTATTAATATGTGAG-TCTC
TGCCG--AAAAAAAA-ACAGA-GCGAAAGC--GAAGCAGAAGCGATGGATTGGGCGGAAT
CACAATTCAAGACCTGTACTCATGGATGCGATTGGAAGAAGATATCATCGGATTCAGCCG
ATAATCGACAATATGTGCCATGCGTCGATTCAGGAGCTGGAAGAAAGTCGCCTCGTAAGG
TACTTCTTAGATCTATTGAAGCTGTGTTTAATGG------AAGCTTCAGCGGAAATAATA
GGAACGTTCGTGGATTTCTCTACGTATCGATCAGAGACGATGACGGAGAAATGCGTCCAG
TGCTCATAGTACCATTCGGAGGTTATGGATATCATAATGATTTCTATTATTTCGAAGGAA
AGGGGAAAGTTGAATGTGATATATCATC-----AGATTATGTTGCGCCAGGAATAGATTG
GAGCAGAGACATGGAAGTTAGTATTAGTAACAGCAACAACTGTAATGAATTATGTGATCT
GAAGTGTTATGTTGTTTGTTCGTTAAGAATCAAGGAATAAAAGTTGTGCTGTAATGTTTA
TTAATA-AAACGTATATTTTGGATAATTG---------TAAGTTGTATAAA---ACATAC
AACACACTAT------------GAAATACAAGA-CGCTATGACAAAT--ACGGGTATCTG
AATGAGTTTTAGT------ATCGATTAAG-----------------GGCCGCAGGCCCGT
TGAA--AAATAATAATCGAATTATATACGTTTG------------ATA-----ATAATCA
GAGATAGATGATC-AGATAATATAAACATAAACGAAGTA---------TATGCCGGTAC-
AATAA-TAAAATAAGTATTTAAACAA-TAAAAGAAATGTAAACTAATCTCTGATTG----
-------GTGCAGAAGAAAGACCCACCAACTAAAAGGT-GGGGA---GAATGTCCCGA--
-------TGACGTAAGCACGGGGGACTAT
>N_Q280_WS_1989
TATTACCCCCCGTGCTCGGGACGGGACATGACGTAAGCATAGATTATAATGGGCTTTTTA
A-------AGCCCATATAAAGGAAGT-GGG-CCGGGTTTGAGACATATTTCGAAAGCCCG
GCCT-GGAAAAGGATAAAGTCACGTGCC--GAA-TAAT-AGGTTGCTTCGCCGCGAAGCA
ACCTAATAAATTGTTGCGTATTCAATACGCAACAAAAAGTCTATTAATATGCCTG-TCTC
TGCCG----AATAAA-TCAGA-GCGTATGC--GAAGCAGAAGCGATGGATTGGGCGGAAT
CACAATTCAAGACCTGTACTCATGGCTGTGATTGGAAGACGATATCATCGGATTCATCGG
AAAATCGGCAATATGTACCTTGCGTCGACTCTGGTTCTGGAAGAAAGACGCCTCGCAAGG
TACTTCTTCGATCTATCGAAGCTGTATTTAATGG------AAGTTTCAAAGGGAATAATC
GGAATGTTCGTGGCTTCTTATACGTATCAATCCGAGACGATGATGGAACAATGCGTCCAG
TACTTATAGTACCATTTGGAGGATATGGATATCACAATGATTTTTATTATTTCGAAGGGA
AGGGGAAAGTTGAATGTGATATATCATC-----AGATTATGTTGCGCCAGAAGTAGATTG
GAGCGGAGACATGGAAGTTAGTATTAGTAACAGCAACAACTGTAATGAATCATGTGATTT
GAAGTGTTATGTTATTTGTTCGTTAAGAATAAAGGAATAACAGATGTGCTGTATTGAATA
TTAATA-AAACTTATTTTAAATGAAATTG---------ATAGTTGTATAAA---ACATAC
AACACGCTAT------------GACAAAAGGGG-AAAAATGAAAAATA-AGGGGT---TG
ATTGTTCTATAGT------ATCGCTTAAG-----------------GGCCGCAGGCCCGT
TGAA--AAATAATAATCGAATTATATACGATTG------------ATA-----ATAATCA
GAGATAGATGATCAAGGATATATAAACATAGACGAAGTA---------TATGGCTGTAT-
AATAA-AAAAAGAAGCATATAA-----TATAAAATATGTATACTAATCTCTGATTG----
-------GTGCAGAAAGTAGACCCACTAACTTTAAGTTAGTGGA----AATGTCCCGA--
-------TGACGTAAGCACGGGGGACTAT
>N_Q281_WS_1989_C1
TATTACCCCCCGTGCTTGGGACGGGACATGACGTCAGCAATGTAGATAATGGGCCTAATA
A-------AGCCCATTTA-TAGAATT-GGG-CCGGGTTTT-GTCATCTTACAAAAGCCCG
GTCCAGGATTAGAATAATGTCACGTGCC--GAA-TAAG-AGGTTGCTTCGCCTCGAAGAA
ACCTATTTTGAGGTAGCGTATTCAATACGCTACCGAATATCTATTAATATGTGAG-TCTC
TGCCG---AAAAAAA-ACAGA-GCGAAAGC--GAAGCAGAAGCGATGGATTGGGCGGAAT
CACAACTCAAGACATGTACCCATGGATGCGATTGGAAGAAGATATCATCGGATTCAGCCG
ATAATCGACAATATGTGCCATGCGTCGATTCAGGAGCTGGAAGAAAGTCGCCTCGTAAGG
TACTTCTTAGATCTATTGAAGCTGTGTTTAATGG------AAGCTTCAGCGGAAATAATA
GGAACGTTCGTGGATTTCTCTACGTATCGATCAGAGACGATGACGGAGAAATGCGTCCAG
TGCTCATAGTACCATTCGGAGGTTATGGATATCATAATGATTTCTATTATTTCGAAGGAA
AGGGGAAAGTTGAATGTGATATATCATC-----AGATTATGTTGCGCCAGGAATAGATTG
GAGCAGAGACATGGAAGTTAGTATTAGTAACAGCAACAACTGTAATGAATTATGTGATCT
GAAGTGTTATGTTGTTTGTTCGTTAAGAATCAAGGAATAAAAGTTGTGCTGTAATGTTTA
TTAATA-AAACGTATATTTTGGATAATTG---------TAAGTTGTATAAA---ACATAC
AACACACTAT------------GAAATACAAGA-CGCTATGACAAATGTACGGGTATCTG
AATGAGTTTTAGT------ATCGATTAAG-----------------GGCCGCAGGCCCGT
TGAA--AAATAATAATCGAATTATATACGTTTG------------ATA-----ATAATCA
GAGATAGATGATC-AGATAATATAAACATAAACGAAGTA---------TATGCCGGTAC-
AATAA-TAAAATAAGTACTTAAACAA-TAAAAGAAATGTAAACTAATCTCTGATTG----
-------GTGCAGAAGAAAGACCCACCAACTAAAAGGT-GGGGA---GAATGTCCCGA--
-------TGACGTAAGCACGGGGGACTAT
>N_Q524_1_IN_C2
TATTACCCCCCGTGCTCGGGACGGGATATGACGTCAGCAAGGATTATAATGGGCTTTTTA
T------TAGCCCATTTA-TTGAATT-GGG-CCGGGTTTT-GTCATTTTACAAAAGCCCG
GTCCAGGATAAGTATAATGTCACGTGCC--GAA-TAAA-AGGTTGCTTCGCCTCGAAGAA
ACCTAATTTGAGGTTGCGTATTCAATACGCTACCGAGTATCTATTAATATGTGAG-TCTC
TGCCG----AAACAA-TCAGA-GCGAAAGC--AAAGCAGAAGCGATGGATTGGGCGGAAT
CACAACTCAAGACATGTACTCATGGATGCGATTGGAAGAAGATATCATCGGATTCAGCCG
ATAATCGACAATATGTACCATGCGTCGATTCTGGAGCTGGAAGAAAGTCGCCTCGCAAGG
TACTTCTTAGATCTATTGAAGCTGTGTTTAACGG------AAGCTTCAGCGGAAATAATA
GGAACGTTCGTGGATTTCTCTACGTATCGATCAGAGACGATGACGGAGAAATGCGTCCAG
TACTCATAGTACCATTCGGAGGATATGGATATCATAATGATTTCTATTATTTCGAAGGAA
AGGGGAAAGTTGAATGTGATATATCATC-----AGATTATGTTGCGCCAGGAATAGATTG
GAGCAGAGACATGGAAGTTAGTATTAGTAACAGCAACAACTGTAATGAATTATGTGATCT
GAAGTGTTATGTTGTTTGTTCTTTAAGAATCAAGGAATAAAAGTTGTGCTGTAATGTTTA
TTAATA-AAACGTATATTTGGGA-AATTG---------ATAGTTGTATAAA---ACATAC
AACACGCTAT------------GAAATACAAGA-CGCTATGACAAATGTACGGGTATCTG
AATGAGTTTTAGT------ATCGCTTAAG-----------------GGCCGCAGGCCCGT
TGAA--AAATAATAATCGAATTATAAACGTTAG------------ATA-----ATAATCA
GAGATAGGTGATC-AGATAACATAAACATAAACGAAGTA---------TATGGCGGTAC-
AATAA-TAAAATAAGT---TAAAAAA--AAACATAATGAATACTAATCTCTGATTG----
-------GTTCAGAAGAAAGGCCCACCAACTAAAAGGTGGGGGA---GAATGTCCCGA--
-------TGACGTAAGCACGGGGGACTAT
>N_Q524_3_IN_C2
TATTACCCCCCGTGCTCGGGACGGGACATGACGTCAGCAAGGATTATAATGGGCTTTTTA
T------TAGCCCATTTA-TTGAATT-GGG-CCGGGTTTT-GTCATCTTACAAAAGCCCG
GTCCAGGATAAGTATAATGTCACGTGCC--GAA-TAAA-AGGTTGCTTCGCCTCGAAGAA
ACCTAATTTGAGGTTGCGTCTTCAATACGCTACCGAGTATCTATTAATATGTGAG-TCTC
TGCCG----AAACAA-TCAGA-GCGAAAGC--AAAGCAGAAGCGATGGATTGGGCAGAAT
CACAATTCAAGACATGTACTCATGGATGCGATTGGAAGAAGATATCATCGGATTCAGCCG
ATAATCGACAATATGTACCATGCGTCGATTCTGGAGCTGGAAGAAAGTCGCCTCGCAAGG
TACTTCTTAGATCTATTGAAGCTGTGTTTAACGG------AAGCTTCAGCGGAAATAATA
GGAACGTTCGTGGATTTCTCTACGTATCGATCAGAGACGATGATGGAGAAATGCGTCCAG
TACTCATAGTACCATTCGGAGGATATGGATATCATAATGATTTCTATTATTTCGAAGGAA
AGGGGAAAGTTGAATGTGATATATCATC-----AGATTATGTTGCGCCAGGAATAGATTG
GAGCAGAGACATGGAAGTTAGTATTAGTAACAGCAACAACTGTAATGAATTATGTGATCT
GAAGTGTTATGTTGTTTGTTCTTTAAGAATCAAGGAATAAAAGTTGTGCTGTAATGTTTA
TTAATA-AAACGTATATTTGGGA-AATTG---------ATAGTTGTATAAA---ACATAC
AACACGCTAT------------GAAATACAAGA-CGCTATGACAAATGTACGGGTATCTG
AATGAGTTTTAGT------ATCGCTTAAG-----------------GGCCGCAGGCCCGT
TGAA--AAATAATAATCGAATTATAAACGTTAG------------ATA-----TTAATCA
GAGGTAGGTGATC-GGATAACATAAACATAAACGAAGTA---------TATGGCGGTAC-
AATAA-TAAAATAAGT---TAAAAAA-AAAACATAATGAATACTAATCTCTGATTG----
-------GTTCAGAAGAAAGGCCCACCAACTAAAAGGTGGGGGA---GAATGTCCCGA--
-------TGACGTAAGCACGGGGGACTAT
>N_Q529_1_CN_1990
TATTACCCCCCGTGCTCGGGACGGGACATGACGTCAGCATAGATTATAATGGGCCAACTA
A------AGGCCCATTTAATAGAA-A-AGG--CGGGCTTTTGACATATTTCAAAGGCCCA
GCCT-GGAAGTGGATAATGTCACGTGCC--GAA-TAAG-AGGTTGCTTCGCCTCGAAGCA
ATCCGAATAAATGTTGCGTATTCAATACGCAACTGAA-GTCTATTAATATGGTTG-TCTC
TGCCG----AATAAA-TCAGA-GCGTAAGC--GAAGCAGAAGCGATGGATTGGGCGGAAT
CACAATTCAAGACATGTACTCATGGGTGCGATTGGAAGACGATATCATCGGATTCATCCG
AGAATCGACAATATGTACCTTGCGTCGACGCAGGCAGTGGAAGAAAGTCACCTCGCAAGG
TACTGCTTAGATCTATTGAAGCTGTGTTTAATGG------AAGCTTCAAAGGAAATAACA
GGAATGTTCGTGGGTTTATATACGTATCAATACGAGACGATGATGGAGAAATGCGTCCAG
TACTCATAATACCATTCGGAGGATATGGATATCATAATGATTTCTATTATTTCGAAGGGA
AGGGGAAAGTTGAATGTGATATATCATC-----AGATTATGTAGCGCCAGGAGTCGATTG
GAGCAGAGACATGGAAGTTAGTATTAGCAACAGCAACAACTGTAATGAATTATGTGATCT
GAAGTGTTATGTTGTTTGTTCGTTAAGAATAAAGGAATAACAGATGTGCTGTAATGATTA
TTAATA-AAACTTATTTTCATGT-AATTG---------ATAGTTGTATAAA---ACATAC
AACACGCTAT------------GACAAACAGGG-AAAAATGAAAAATC----GGGGTTTG
ATTGTTCTATAGT------ATCGCTTAAG-----------------GGCCGCAGGCCCGT
TGAA--AAATAATAATCGAATTATAAACGTTAG------------ATA-----ATAATCA
GAGATAGATGATA-AGCATCAAAAAACATAGACGAAGTA---------TATGGCTGTAT-
AATA--TAAAAGAAGCATATAAATAA-----ATAAATGTGAACTAATCTCTGATTG----
-------GTTCAGAACGTAGCCCCACCAACTTTATGTTGGTGGA----AATGTCCCGA--
-------TGACGTAAGCACGGGGGACTAT
>N_Q529_2_CN_1990
TATTACCCCCCGTGCTCGGGACGGGACATGACGTCAGCAAGAATTATAATGGGCCAACTA
A------AGGCCCATTTAATAGAAAA-AGG--CGGGCTTTTGACATATTTCAAAGGCCCA
GCCTGGAAAGTGGATAATGTCACGTGCC--GAA-AAAG-AGGTTGCTTCGCCTCGAAGCA
ATCCGAATAAATGTTGCGTATTCAATACGCAACTGAA-GTCTATTAATATGGTTG-TCTC
TGCCG----AATAAA-TCAGA-GCGTAAGC--GAAGCAGAAGCGATGGATTGGGCGGAAT
CACAACTCAAGACATGTACCCATGGGTGCGATTGGAAGACGATATCATCGGATTCATCCG
AGAATCGACAATATGTACCTTGCGTCGACGCAGGCAGTGGAAGAAAGCCACCTCGCAAGG
TACTGCTTAGATCTATTGAAGCTGTGTTTAATGG------AAGCTTCAAAGGAAATAACA
GGAATGTTCGTGGGTTTATATACGTATCAATACGAGACGATGATGGAGAAATGCGTCCAG
TACTCATAATACCATTCGGAGGATATGGATATCATAATGATTTCTATTATTTCGAAGGGA
AGGGGAAAGTTGAATGTGATATATCATC-----AGATTATGTAGCGCCAGGAGTCGATTG
GAGCAGAGACATGGAAGTTAGTATTAGCAACAGCAACAACCGTAATGAATTATGTGATCT
GAAGTGTTATGTTGTTTGTTCGTTAAGAATAAAGGAATAACAGATGTGCTGTAATGATTA
TTAATA-AAACTTATTTTCATGT-AATTG---------ATAGTTGTATAAA---ACATAC
AACACGCTAT------------GACAAACAGGG-AAAAATGAAAAATC----GGGGTTTG
ATTGTTCTATAGT------ATCGCTTAAG-----------------GGCCGCAGGCCCGT
TGAA--AAATAATAATCGAATTATAAACGTTAG------------ATA-----ATAATCA
GAGATAGATGATA-AGCATCAAAAAACATAGACGAAGTA---------TATGGCTGTAT-
AATA--TAAAAGAAGCATATAAATAA-----ATAAATGTGAACTAATCTCTGATTG----
-------GTTCAGAACGTAGCCCCACCAACTTTATGTTGGGTGG---AAATGTCCCGA--
-------TGACGTAAGCACGGGGGACTAT
>N_Q529_4_CN_1990_E1
TATTACCCCCCGTGCTCGGGACGGGACATGACGTCAGCATAGATTATAATGGGCCAACTA
A------AGGCCCATTTAATAGAA---AAG-GCGGGCTTTTGACATATTTCAAAGGCCCA
GCCT-GGAAGTGGATAATGTCACGTGCC--GAA-TAAG-AGGTTGCTTCGCCTCGAAGCA
ATCCGAATAAATGTTGCGTATTCAATACGCAACTGAA-GTCTATTAATATGGTTG-TCTC
TGCCG----AATAAA-TCAGA-GCGTAAGC--GAAGCAGAAGCGATGGATTGGGCAGAAT
CACAATTCAAGACCTGTACTCATGGGTGCGATTGGAAGACGATATCATCGGATTCATCCG
AGAATCGACAATATGTACCTTGCGTCGACGCAGGCAGTGGAAGAAAGTCACCTCGCAAGG
TACTGCTTAGATCTATTGAAGCTGTGTTTAATGG------AAGCTTCAAAGGAAATAACA
GGAATGTTCGTGGGTTTATATACGTATCAATACGAGACGATGATGGAGAAATGCGTCCAG
TACTCATAATACCATTCGGAGGATATGGATATCATAATGATTTCTATTATTTCGAAGGGA
AGGGGAAAGTTGAATGTGATATATCATC-----AGATTATGTAGCGCCAGGAGTCGATTG
GAGCAGAGACATGGAAGTTAGTATTAGCAACAGCAACAACTGTAATGAATTATGTGATCT
GAAGTGTTATGTTGTTTGTTCGTTAAGAATAAAGGAATAACAGATGTGCTGTAATGATTA
TTAATA-AAACTTATTTTCATGT-AATTG---------ATAGTTGTATAAA---ACATAC
AACACGCTAT------------GACAAACAGGG-AAAAATGAAAAATC----GGGGTTTG
ATTGTTCTATAGT------ATCGCTTAAG-----------------GGCCGCAGGCCCGT
TGAA--AAATAATAATCGAATTATAAACGTTAG------------ATA-----ATAATCA
GAGATAGATGATA-AGCATCAAAAAACATAGACGAAGTA---------TATGGCTGTAT-
AATA--TAAAAGAAGCATATAAATAA-----ATAAATGTGAACTAATCTCTGATTG----
-------GTTCAGAACGTAGCCCCACCAACTTTATGTTGGTGGA----AATGTCCCGA--
-------TGACGTAAGCACGGGGGACTAT
>N_Q553_LK_1995_C2
TATTACCCCCCGTGCTCGGGACGGGACATGACGTCAGCAAGGATTATAATGGGCTTTTTA
T------TAGCCCATTTA-TTGAATT-GGG-CCGGGTTTT-GTCATTTTACAAAAGCCCG
GTCCAGGATAAGTATAATGTCACGTGCC--GAA-TAAA-AGGTTGCTTCGCCTCGAAGAA
ACCTAATTTGAGGTTGCGTATTCAATACGCTACCGAGTATCTATTAATATGTGAG-TCTC
TGCCG----AAACAA-TCAGA-GCGAAAGC--AAAGCAGAAGCGATGGATTGGGCAGAAT
CACAACTCAAGACCTGTACTCATGGATGCGATTGGAAGAAGATATCATCGGATTCAGGCG
ATAATCGACAATATGTACCATGCGTCGATTCTGGAGCTGGAAGAAAGTCGCCTCGCAAGG
TACTTCTTAGATCTATTGAAGTCGTGTTTAACGG------AAGCTTCAGCGGAAATAATA
GGAACGTTCGTGGATTTCTCTACGTATCGATCAGAGACGATGACGGAGAAATGCGTCCAG
TACTCATAGTACCATTCGGAGGATATGGATATCATAATGATTTCTATTATTTCGAAGGAA
AGGGGAAAGTTGAATGTGATATATCATC-----AGATTATGTTGCGCCAGGAATAGATTG
GAGCAGAGACATGGAAGTTAGTATTAGTAACAGCAACAACTGTAATGAATTATGTGATCT
GAAGTGTTATGTTGTTTGTTCTTTAAGAATCAAGGAATAAAAGTTGTGCTGTAATGTTTA
TTAATA-AAACGTATATTTGGGA-AATTG---------ATAGTTGTATAAA---ACATAC
AACACGCTAT------------GAAATACAAGA-CGCTATGACAAATGTACGGGTATCTG
AATAAGTTTTAGT------ATCGCTTAAG-----------------GGCCGCAGGCCCGT
TGAA--AAATAATAATCGAATTATAAACGTTAG------------ATA-----ATAATCA
GAGATAGGTGATC-AGATAACATAAACATAAACGAAGTA---------TATGGCGGTAC-
AATAA-TAAAATAAGTTTAAAAAAAA---AACATAATGAATACTAATCTCTGATTG----
-------GTTCAGAAGAAAGGCCCACCAACTAAAAGGT-GGGGA---GAATGTCCCGA--
-------TGACGTAAGCACGGGGGACTAT
>N_Q568_1_ID_1995_D5
TATTACCCCCCGTGCTTGGGACGGGACATGACGTAAGCATAGATTATAATGGGCTTTTTA
A-------AGCCCATATAAAGGAAGT-GGG-CCGGGTTTGAGACATATTTCGAAAGCCCG
GCCT-GGAAAAGGATAAAGTCACGTGCC--GAA-TAAT-AGGTTGCTTCGCCGCGAAGCA
ACCTAATAAATTGTTGCGTATTCAATACGCAACAAAAAGTCTATTAATATGCCTG-TCTC
TGCCG----AATAAA-TCAGA-GCGTATGC--GAAGCAGAAGCGATGGATTGGGCAGAAT
CACAATTCAAGACCTGTACCCATGGCTGTGATTGGAAGACGATATCATCGGATTCATCGG
AAAATCGGCAATATGTACCTTGCGTCGACTCTGGTTCTGGAAGAAAGACGCCTCGCAAGG
TACTTCTTCGATCTATCGAAGCTGTATTTAATGG------AAGTTTCAAAGGGAATAATC
GGAATGTTCGTGGCTTCTTATACGTATCAATCCGAGACGATGATGGAACAATGCGTCCAG
TACTTATAGTACCATTTGGAGGATATGGATATCACAATGATTTTTATTATTTCGAAGGGA
AGGGGAAAGTTGAATGTGATATATCATC-----AGATTATGTTGCGCCAGAAGTAGATTG
GAGCAGAGACATGGAAGTTAGTATTAGTAACAGCAACAACTGTAATGAATCATGTGATCT
GAAGTGTTATGTTATTTGTTCGTTAAGAATAAAGGAATAACAGATGTGCTGTATTGAATA
TTAATA-AAACTTATTTTAAATGAAATTG---------ATAGTTGTATAAA---ACATAC
AACACGCTAT------------GACAAAAGGGG-AAAAATGAAAAATA-AGGGGT---TG
ATTGTTCTATAGT------ATCGCTTAAG-----------------GGCCGCAGGCCCGT
TGAA--AAATAATAATCGAATTATATACGATTG------------ATA-----ATAATCA
GAGATAGATGATCAAGGATATATAAACATAGACGAAGTA---------TATGGCTGTAT-
AATAA-AAAAAGAAGCATATAA-----TATAAAATATGTATACTAATCTCTGATTG----
-------GTGCAGAAAGTAGACCCACTAACTTTAAGTTAGTGGA----AATGTCCCGA--
-------TGACGTAAGCACGGGGGACTAT
>N_Q568_3_ID_1995
TATTACCCCCCGTGCTCGGGACGGGACATGACGTAAGCATAGATTATAATGGGCTTTTTA
A-------AGCCCATATAAAGGAAGT-GGG-CCGGGTTTGAGACATATTTCGAAAGCCCG
GCCT-GGAAAAGGATAAAGTCACGTGCC--GAA-TAAT-AGGTTGCTTCGCCGCGAAGCA
ACCTAATAAATTGTTGCGTATTCAATACGCAACAAAAAGTCTATTAATATGCCTG-TCTC
TGCCG----AATAAA-TCAGA-GCGTATGC--GAAGCAGAAGCGATGGATTGGGCGGAAT
CACAACTCAAGACCTGTACCCATGGCTGTGATTGGAAGACGATATCATCGGATTCATCGG
AAAATCGGCAATATGTACCTTGCGTCGACTCTGGTTCTGGAAGAAAGACGCCTCGCAAGG
TACTTCTTCGATCTATCGAAGCTGTATTTAATGG------AAGTTTCAAAGGGAATAATC
GGAATGTTCGTGGCTTCTTATACGTATCAATCCGAGACGATGATGGAACAATGCGTCCAG
TACTTATAGTACCATTTGGAGGATATGGATATCACAATGATTTTTATTATTTCGAAGGGA
AGGGGAAAGTTGAATGTGATATATCATC-----AGATTATGTTGCGCCAGAAGTAGATTG
GAGCAGAGACATGGAAGTTAGTATTAGTAACAGCAACAACTGTAATGAATCATGTGATTT
GAAGTGTTATGTTATTTGTTCGTTAAGAATAAAGGAATAACAGATGTGCTGTATTGAATA
TTAATA-AAACTTATTTTAAATGAAATTG---------ATAGTTGTATAAA---ACATAC
AACACGCTAT------------GACAAAAGGGG-AAAAATGAAAAATA-AGGGGT---TG
ATTGTTCTATAGT------ATCGCTTAAG-----------------GGCCGCAGGCCCGT
TGAA--AAATAATAATCGAATTATATACGATTG------------ATA-----ATAATCA
GAGATAGATGATCAAGGATATATAAACATAGACGAAGTA---------TATGGCTGTAT-
AATAA-AAAAAGAAGCATATAA-----TATAAAATATGTATACTAATCTCTGATTG----
-------GTGCAGAAAGTAGACCCACTAACTTTAAGTTAGTGGA----AATGTCCCGA--
-------TGACGTAAGCACGGGGGACTAT
>N_Q570_TO_1990_C1
TATTACCCCCCGTGCTTGGGACGGGACATGACGTCAGCAATGTAGATAATGGGCCTAATA
A-------AGCCCATTTA-TAGAATT-GGG-CCGGGTTTT-GTCATCTTACAAAAGCCCG
GTCCAGGATTAGAATAATGTCACGTGCC--GAA-TAAG-AGGTTGCTTCGCCTCGAAGAA
ACCTATTTTGAGGTAGCGTATTCAATACGCTACCGAATATCTATTAATATGTGAC-TCTC
TGCCG---AAAAAAA-ACAGA-GCGAAAGC--GAAGCAGAAGCGATGGATTGGGCGGAAT
CACAATTCAAGACATGTACCCATGGATGCGATTGGAAGAAGATATCATCGGATTCAGCCG
ATAATCGACAATATGTGCCATGCGTCGATTCAGGAGCTGGAAGAAAGTCGCCTCGTAAGG
TACTTCTTAGATCTATTGAAGCTGTGTTTAATGG------AAGCTTCAGCGGAAATAACA
GGAACGTTCGTGGATTTCTCTACGTATCGATCAGAGACGATGACGGAGAAATGCGTCCAG
TGCTCATAGTACCATTCGGAGGTTATGGATATCATAATGATTTCTATTATTTCGAAGGAA
AGGGGAAAGTTGAATGTGATATATCATC-----AGATTATGTTGCGCCAGGAATAGATTG
GAGCAGAGACATGGAAGTTAGTATTAGTAACAGCAACAACCGTAATGAATTATGTGATCT
GAAGTGTTATGTTGTTTGTTCGTTAAGAATCAAGGAATAAAAGTTGTGCTGTAATGTTTA
TTAATA-AAACGTATATTTTGGATAATTG---------TAAGTTGTATAAA---ACATAC
AACACACTAT------------GAAATACAAGA-CGCTATGACAAATGTACGGGTATCTG
AATGAGTTTTAGT------ATCGATTAAG-----------------GGCCGCAGGCCCGT
TGAA--AAATAATAATCGAATTATATACGTTTG------------ATA-----ATAATCA
GAGATAGATGATT-AGAATACATAAAGATAAACGAAGTA---------TATCCTGGTACA
AATTA-AAAAATAAGTATTTAAAAA--TAAAAGGAATGTAAACTAATCTCTGATTG----
-------GTTCAGCAGAAAGGCCCACCAACTAAAAGGT-GGGAA---GAATGTCCCGA--
-------TGACGTAAGCACGGGGGACTAT
>N_Q623_TW_1996_D7
TATTACCCCCCGTGCTCGGGACGGGACATGACGTAAGCATAGATTATAATGGGCTTTTTA
A-------AGCCCATATAAAGGAAGT-GGG-CCGGGTTTGAGACATATTTCGAAAGCCCG
GCCT-GGAAAAGGATAAAGTCACGTGCC--GAA-TAAT-AGGTTGCTTCGCCGCGAAGCA
ACCTACTAAATTGTTGCGTATTCAATACGCAACAAAAAGTCTATTAATATGCCTG-TCTC
TGCCG----AATAAA-TCAGA-GCGTATGC--GAAGCAGAAGCGATGGATTGGGCAGAAT
CACAACTCAAGACCTGTACCCATGGCTGTGATTGGAAGACGATATCATCGGATTCATCGG
AAAATCGGCAATATGTACCTTGCGTCGACTCTGGTTCTGGAAGAAAGACGCCTCGCAAGG
TACTTCTTCGATCTATCGAAGCTGTATTTAATGG------AAGTTTCAAAGGGAATAATC
GGAATGTTCGTGGCTTCTTATACGTATCAATCCGAGACGATGATGGAACAATGCGTCCAG
TACTCATAGTACCATTTGGAGGATATGGATATCACAATGATTTTTATTATTTCGAAGGGA
AGGGGAAAGTTGAATGTGATATATCATC-----AGATTATGTTGCGCCAGAAGTAGATTG
GAGCAGAGACATAGAAGTTAGTATTAGTAACAGCAACAACTGTAATGAATCATGTGATCT
GAAGTGTTATGTTATTTGTTCGTTAAGAATAAAGGAATAACAGATGTGCTGTATTGAATA
TTAATA-AATCTTATTTTAAATGAAATTG---------ATAGTTGTATAAA---ACATAC
AACACGCTAT------------GACAAAAGGGG-AAAAATGAAAAATA-AGGGGT---TG
ATTGTTCTATAGT------ATCGCTTAAG-----------------GGCCGCAGGCCCGT
TGAA--AAATAATAATCGAATTATATACGATTG------------ATA-----ATAATCA
GAGATAGATGATCAAGGATATATAAACATAGACGAAGTA---------TATGGCTGTAT-
AATAA-AAAAAGAAGCATATAA-----TATAAAATATGTATACTAATCTCTGATTG----
-------GTGCAGAAAGTAGACCCACTAACTTTAAGTTAGTGGA----AATGTCCCGA--
-------TGACGTGAGCACGGGGGACTAT
>N_Q624_TW_1996_D5
TATTACCCCCCGTGCTCGGGACGGGACATGACGTAAGCATAGATTATAATGGGCTTTTTA
A-------AGCCCATATAAAGGAAGT-GGG-CCGGGTTTGAGACATATTTCGAAAGCCCG
GCCT-GGAAAAGGATAAAGTCACGTGCC--GAA-TAAT-AGGTTGCTTCGCCGCGAAGCA
ACCTACTAAATTGTTGCGTATTCAATACGCAACAAAAAGTCTATTAATATGCCTG-TCTC
TGCCG----AATAAA-TCAGA-GCGTATGC--GAAGCAGAAGCGATGGATTGGGCAGAAT
CACAATTCAAGACCTGTACCCATGGCTGTGATTGGAAGACGATATCATCGGATTCATCGG
AAAATCGGCAATATGTACCTTGCGTCGACTCTGGTTCTGGAAGAAAGACGCCTCGCAAGG
TACTTCTTCGATCTATCGAAGCTGTATTTAATGG------AAGTTTCAAAGGGAATAATC
GGAATGTTCGTGGCTTCTTATACGTATCAATCCGAGACGATGATGGAACAATGCGTCCAG
TACTCATAGTACCATTTGGAGGATATGGATATCACAATGATTTTTATTATTTCGAAGGGA
AGGGGAAAGTTGAATGTGATATATCATC-----AGATTATGTTGCGCCAGAAGTAGATTG
GAGCAGAGACATGGAAGTTAGTATTAGTAACAGCAACAACTGTAATGAATCATGTGATCT
GAAGTGTTATGTTATTTGTTCGTTAAGAATAAAGGAATAACAGATGTGCTGTATTGAATA
TTAATA-AATCTTATTTTAAATGAAATTG---------ATAGTTGTATAAA---ACATAC
AACACGCTAT------------GACAAAAGGGG-AAAAATGAAAAATA-AGGGGT---TG
ATTGTTCTATAGT------ATCGCTTAAG-----------------GGCCGCAGGCCCGT
TGAA--AAATAATAATCGAATTATATACGATTG------------ATA-----ATAATCA
GAGATAGATGATCAAGGATATATAAACATAGACGAAGTA---------TATGGCTGTAT-
AATAA-AAAAAGAAGCATATAA-----TATAAAATATGTATACTAATCTCTGATTG----
-------GTGCAGAAAGTAGACCCACTAACTTTAAGTTAGTGGA----AATGTCCCGA--
-------TGACGTAAGCACGGGGGACTAT
>N_TOS14_TO_2010
TATTACCCCCCGTGCTTGGGACGGGACATGACGTCAGCAATGTAGATAATGGGCCTAATA
A-------AGCCCATTTA-TAGAATT-GGG-CCGGGTTTT-GTCATCTTACAAAAGCCCG
GTCCAGGATTAGAATAATGTCACGTGCC--GAA-TAAG-AGGTTGCTTCGCCTCGAAGAA
ACCTATTTTGAGGTTGCGTATTCAATACGCTACCGAATATCTATTAATATGTGAG-TCTC
TGCCG---AAAAAAA--CAGA-GCGAAAGC--GAAGCAGAAGCGATGGATTGGGCAGAAT
CACAATTCAAGACATGTACCCATGGATGCGATTGGAAGAAGATATCATCGGATTCAGCCG
ATAATCGACAGTATGTGCCATGCGTCGATTCAGGAGCTGGAAGAAAGTCGCCTCGTAAGG
TACTTCTTAGATCTATTGAAGCTGTGTTTAATGG------AAGCTTCAGCGGAAATAACA
GGAACGTTCGTGGATTTCTCTACGTATCGATCAGAGATGATGACGGAGAAATGCGTCCAG
TGCTCATAGTACCATTCGGAGGTTATGGATATCATAATGATTTCTATTATTTCGAAGGAA
AGGGGAAAGTTGAATGTGATATATCATC-----AGATTATGTTGCGCCAGGAATAGATTG
GAGCAGAGACATGGAAGTTAGTATTAGTAACAGCAACAACTGTAATGAATTATGTGATCT
GAAGTGTTATGTTGTTTGTTCGTTAAGAATCAAGGAATAAAAGTTGTGCTGTAATGTTTA
TTAATA-AAACGTATATTTTGGATAATTG---------TAAGTTGTATAAA---ACATAC
AACACATTAT------------GAAATACAAGA-CGCTATGACAAATGTACGGGTATCTG
AATGAGTTTTAGT------ATCGATTAAG-----------------GGCCGCAGGCCCGT
TGAA--AAATAATAATCGAATTATATACGTTTG------------ATA-----ATAATCA
GAGATAGATGATT-AGAATACATAAAGATAAACGAAGTA---------TATCCAGGTAC-
AATTA-AAAAATAAGAATTTAAA-AA-TAAAAGGAATGTAAACTAATCTCTGATTG----
-------GTTCAGCAGAAAGGCCCACCAACTAAAAGGT-GGGGA---GAATGTCCCGA--
-------TGACGTAAGCACGGGGGACTAT
>N_TOS16_TO_2010_C1
TATTACCCCCCGTGCTTGGGACGGGACATGACGTCAGCAATGCAGATAATGGGCCTAATA
A-------AGCCCATTTA-TAGAATT-GGG-CCGGGTTTT-GTCATCTTACAAAAGCCCG
GTCCAGGATTAGAATAATGTCACGTGCC--GAA-TAAG-AGGTTGCTTCGCCTCGAAGAA
ACCTATTCTGAGGTAGCGTATTCAATACGCTACCGAATATCTATTAATATGTGAG-TCTC
TGCCG---AAAAAAA-ACAGA-GCGAAAGC--GAAGCAGAAGCGATGGATTGGGCGGAAT
CACAATTCAAGACCTGTACCCATGGATGCGATTGGAAGAAGATATCATCGGATTCAGCCG
ATAATCGACAATATGTGCCATGCGTCGATTCAGGAGCTGGAAGAAAGTCGCCTCGTAAGG
TACTTCTTAGATCTATTGAAGCTGTGTTTAATGG------AAGCTTCAGCGGAAATAACA
GGAACGTTCGTGGATTTCTCTACGTATCGATCAGAGATGATGACGGAGAAATGCGTCCAG
TGCTCATAGTACCATTCGGAGGTTATGGATATCATAATGATTTCTATTATTTCGAAGGAA
AGGGGAAAGTTGAATGTGATATATCATC-----AGATTATGTTGCGCCAGGAATAGATTG
GAGCAGAGACATGGAAGTTAGTATTAGTAACAGCAACAACTGTAATGAATTATGTGATCT
GAAGTGTTATGTTGTATGTTCGTTAAGAATCAAGGAATAAAAGTTGTGCTGTAATGTTTA
TTAATA-AAACGTATATTTTGGATAATTG---------TAAGTTGTATAAA---ACATAC
AACACACTAT------------GAAATACAAGA-CGCTATGACAAATGTACGGGTATCTG
AATGAGTTTTAGT------ATCGATTAAG-----------------GGCCGCAGGCCCGT
TGAA--AAATAATAATCGAATTATATACGTTTG------------ATA-----ATAATCA
GAGATAGATGATT-AGAATACATAAAGATAAACGAAGTA---------TATCCTGGTAC-
AATTA-AAAAATAAGTATTTAAAAAA-TAAAAGGAATATAAACTAATCTCTGATTG----
-------GTTTAGCAGAAAGACCCACCAACTAAAAGGT-GGGCC---AGATGTCCCGA--
-------TGACGTAAGCACGGGGGACTAT
>N_TOS19_TO_2010
TATTACCCCCCGTGCTTGGGACGGGACATGACGTCAGCAATGAAGATAATGGGCCTAATA
A-------AGCCCATTTA-TAGAATT-GGG-CCGGGTTTT-GTCATCTTACAAAAGCCCG
GTCCAGGATTAGAATAATGTCACGTGCC--GAA-TAAG-AGGTTGCTTCGCCTCGAAGAA
ACCTATTTTGAGGTAGCGTATTCAATACGCTACCGAATATCTATTAATATGTGAG-TCTC
TGCCG--AAAAAAAA-CCAGA-GCGAAAGC--GAAGCAGAAGCGATGGATTGGGCAGAAT
CACAATTTAAGACATGTACCCATGGATGCGATTGGAAGAAGATATCATCGGATTCAGCCG
ATAATCGACAATATGTGCCATGCGTCGATTCAGGAGCTGGAAGAAAGTCGCCTCGTAAGG
TACTTCTTAGATCTATTGAAGCTGTGTTTAATGG------AAGCTTCAGCGGAAATAACA
GGAACGTTCGTGGATTTCTCTACGTATCGATCAGAGACGATGACGGAGAAATGCGTCCAG
TGCTCATAGTACCATTCGGAGGTTATGGATATCATAATGATTTCTATTATTTCGAAGGAA
AGGGGAAAGTTGAATGTGATATATCATC-----AGATTATGTTGCGCCAGGAATAGATTG
GAGCAGAGACATGGAAGTTAGTATTAGTAACAGCAACAACTGTAATGAATTATGTGATCT
GAAGTGTTATGTTGTTTGTTCGTTAAGAATCAAGGAATAAAAGTTGTGCTGTAATGTTTA
TTAATA-AAACGTATATTTTGGATAATTG---------TAAGTTGTATAAA---ACATAC
AACACACTAT------------GAAATACAAGA-CGCTATGACAAATGTACGGGTATCTG
AATGAGTTTTAGT------ATCGATTAAG-----------------GGCCGCAGGCCCGT
TGAA--AAATAATAATCGAATTATATACGTTTG------------ATA-----ATAATCA
GAGATAGATGATT-AGAATACATAAAGATAAACGAAGCA---------TATCCTGGTACA
AATTA-AAAAATAAGTATTTAAAAAT---AAAAGAATGTAAACTAATCTCTGATTG----
-------GTTCAGCAGAAAGGCCCACCACCTAAAAGGTGGGGGA---GAATGTCCCGA--
-------TGACGTAAGCACGGGGGACTAT
>N_TOS2_TO_2010_C1
TATTACCCCCCGTGCTCGGGACGGGACATGACGTCAGCAATGCAGATAATGGGCCTAATA
A-------AGCCCATTTA-TAGAATT-GGG-CCGGGTTTT-GTCATCTTACAAAAGCCCG
GTCCAGGATTAGAATAATGTCACGTGCC--GAA-TAAG-AGGTTGCTTCGCCTCGAAGAA
ACCTATTTTGAGGTAGCGTATTCAATACGCTACCGAATATCTATTAATATGTGAG-TCTC
TGCCG----AAAAAA-ACAGA-GCGAAAGC--GAAGCAGAAGCGATGGATTGGGCAGAAT
CACAACTCAAGACATGTACTCATGGATGCGATTGGAAGAAGATATCATCGGATTCAGCCG
ATAATCGACAATATGTGCCATGCGTCGATTCAGGAGCTGGAAGAAAGTCGCCTCGTAAGG
TACTTCTTAGATCTATTGAAGCTGTGTTTAATGG------AAGCTTCAGCGGAAATAACA
GGAACGTTCGTGGATTTCTCTACGTATCGATCAGAGATGATGACGGAGAAATGCGTCCAG
TGCTCATAGTACCATTCGGAGGTTATGGATATCATAATGATTTCTATTATTTCGAAGGAA
AGGGGAAAGTTGAATGTGATATATCATC-----AGATTATGTTGCGCCAGGAATAGATTG
GAGCAGAGACATGGAAGTTAGTATTAGTAACAGCAACAACTGTAATGAATTATGTGATCT
GAAGTGTTATGTTGTTTGTTCGTTAAGAATCAAGGAATAAAAGTTGTGCTGTAATGTTTA
TTAATA-AAACGTATATTTTGGATAATTG---------TAAGTTGTATAAA---ACATAC
AACACACTAT------------GAAATACAAGA-CGCTATGACAAATGTACGGGTATCTG
AATGAGTTTTAGT------ATCGATTAAG-----------------GGCCGCAGGCCCGT
TGAA--AAATAATAATCGAATTATATACGTTTG------------ATA-----ATAATCA
GAGATAGATGATT-AGAATACATAAAGATAAACGAAGTA---------TATCATGGTAC-
AATTA-AAAAATAAGTATTTAAAAA--TAAAAGGAATGTAAACTAATCTCTGATTG----
-------GTTCAGCAGAAAGGCCCACCAACTAAAAGGT-GGGGA---GAATGTCCCGA--
-------TGACGTAAGCACGGGGGACTAT
>N_TOS20_TO_2010_C1
TATTACCCCCCGTGCTCGGGACGGGACATGACGTCAGCAATGGAGATAATGGGCCTAATA
A-------AGCCCATTTA-TAGAATT-GGG-CCGGGTTTT-GTCATCTTACAAAAGCCCG
GTCCAGGATTAGAATAATGTCACGTGCC--GAA-TAAG-AGGTTGCTTCGCCTCGAAGAA
ACCTATTTTGAGGTAGCGTATTCAATACGCTACCGAATATCTATTAATATGTGAG-TCTC
TGCCG--AAAAAAAA-CCAGA-GCGAAAGC--GAAGCAGAAGCGATGGATTGGGCAGAAT
CACAATTCAAGACCTGTACCCATGGATGCGATTGGAAGAAGATATCATCGGATTCAGCCG
ATAATCGACAATATGTGCCATGCGTCGATTCAGGAGCTGGAAGAAAGTCGCCTCGTAAGG
TACTTCTTAGATCTATTGAAGCTGTGTTTAATGG------AAGCTTCAGCGGAAATAACA
GGAACGTTCGTGGATTTCTCTACGTATCGATCAGAGACGATGACGGAGAAATGCGTCCAG
TGCTCATAGTACCATTCGGAGGTTATGGATATCATAATGATTTCTATTATTTCGAAGGAA
AGGGGAAAGTTGAATGTGATATATCATC-----AGATTATGTTGCGCCAGGAATAGATTG
GAGCAGAGACATGGAAGTTAGTATTAGTAACAGCAACAACTGTAATGAATTATGTGATCT
GAAGTGTTATGTTGTTTGTTCGTTAAGAATCAAGGAATAAAAGTTGTGCTGTAATGTTTA
TTAATA-AAACGTATATTTTGGATAATTG---------TAAGTTGTATAAA---ACATAC
AACACACTAT------------GAAATACAAGA-CGCTATGACAAATGTACGGGTATCTG
AATGAGTTTTAGT------ATCGATTAAG-----------------GGCCGCAGGCCCGT
TGAT--AAATAATAATCGAATTATATACGTTTG------------ATA-----ATAATCA
GAGATAGATGATT-AGAATACATAAAGATAAACGAAGTA---------TATCCTGGTACA
AATTA-AAAAATAAGTATTTAAA-AA-TAAAAGGAATGTAAACTAATCTCTGATTG----
-------GTTCAGCAGAAAGGCCCACCAACTAAAAGGT-GGGGA---GAATGTCCCGA--
-------TGACGTAAGCACGGGGGACTAT
>N_TOS21_TO_2010_C1
TATTACCCCCCGTGCTCGGGACGGGACATGACGTCAGCAATGGAGATAATGGGCCTAATA
A-------AGCCCATTTA-TAGAATT-GGG-CCGGGTTTT-GTCATCTTACAAAAGCCCG
GTCCAGGATTAGAATAATGTCACGTGCC--GAA-TAAG-AGGTTGCTTCGCCTCGAAGAA
ACCTATTTTGAGGTAGCGTATTCAATACGCTACCGAATATCTATTAATATGTGAG-TCTC
TGCCG--AAAAAAAA-CCAGA-GCGAAAGC--GAAGCAGAAGCGATGGATTGGGCGGAAT
CACAATTCAAGACATGTACCCATGGATGCGATTGGAAGAAGATATCATCGGATTCAGCCG
ATAATCGACAATATGTGCCATGCGTCGATTCAGGAGCTGGAAGAAAGTCGCCTCGTAAGG
TACTTCTTAGATCTATTGAAGCTGTGTTTAATGG------AAGCTTCAGCGGAAATAACA
GGAACGTTCGTGGATTTCTCTACGTATCGATCAGAGACGATGACGGAGAAATGCGTCCAG
TGCTCATAGTACCATTCGGAGGTTATGGATATCATAATGATTTCTATTATTTCGAAGGAA
AGGGGAAAGTTGAATGTGATATATCATC-----AGATTATGTTGCGCCAGGAATAGATTG
GAGCAGAGACATGGAAGTTAGTATTAGTAACAGCAACAACTGTAATGAATTATGTGATCT
GAAGTGTTATGTTGTTTGTTCGTTAAGAATCAAGGAATAAAAGTTGTGCTGTAATGTTTA
TTAATA-AAACGTATATTTTGGATAAATG---------TAAGTTGTATAAA---ACATAC
AACACACTAT------------GAAATACAAGA-CGCTATGACAAATGTACGGGTATCTG
AACGAGTTTTAGT------ATCGATTAAG-----------------GGCCGCAGGCCCGT
TGAA--AAATAATAATCGAATTATATACGTTTG------------ATA-----ATAATCA
GAGATAGATGATT-AGAATACATAAAGATAAACGAAGTA---------TATCCTGGTACA
AATTA-AAAAATAAGTATTTAAA-AA-TAAAAGGAATGTAAACTAATCTCTGATTG----
-------GTTCAGCAGAAAGGCCCACCAACTAAAAGGT-GGGGA---GAATGTCCCGA--
-------TGACGTAAGCACGGGGGACTAT
>N_TOS22_TO_2010_C1
TATTACCCCCCGTGCTTGGGACGGGACATGACGTCAGCAATGCAGATAATGGGCCTAATA
A-------AGCCCATTTA-TAGAATT-GGG-CCGGGTTTT-GTCATCTTACAAAAGCCCG
GTCCAGGATTAGAATAATGTCACGTGCC--GAA-TAAG-AGGTTGCTTCGCCTCGAAGAA
ACCTATTCTGAGGTAGCGTATTCAATACGCTACCGAATATCTATTAATATGTGAG-TCTC
TGCCG---AAAAAAA-ACAGA-GCGAAAGC--GAAGCAGAAGCGATGGATTGGGCAGAAT
CACAACTCAAGACCTGCACCCATGGATGCGATTGGAAGAAGATATCATCGGATTCAGCCG
ATAATCGACAATATGTGCCATGCGTCGATTCAGGAGCTGGAAGAAAGTCGCCTCGTAAGG
TACTTCTTAGATCTATTGAAGCTGTGTTTAATGG------AAGCTTCAGCGGAAATAACA
GGAACGTTCGTGGATTTCTCTACGTATCGATCAGAGATGATGACGGAGAAATGCGTCCAG
TGCTCATAGTACCATTCGGAGGTTATGGATATCATAATGATTTCTATTATTTCGAAGGAA
AGGGGAAAGTTGAATGTGATATATCATC-----AGATTATGTTGCGCCAGGAATAGATTG
GAGCAGAGACATGGAAGTTAGTATTAGTAACAGCAACAACTGTAATGAATTATGTGATCT
GAAGTGTTATGTTGTATGTTCGTTAAGAATCAAGGAATAAAAGTTGTGCTGTAATGTTTA
TTAATA-AAACGTATATTTTGGATAATTG---------TAAGTTGTATAAA---ACATAC
AACACACTAT------------GAAATACAAGA-CGCTATGACAAATGTACGGGTATCTG
AATGAGTTTTAGT------ATCGATTAAG-----------------GGCCGCAGGCCCGT
TGAA--AAATAATAATCGAATTATATACGTTTG------------ATA-----ATAATCA
GAGATAGATGATT-AGAATACATAAAGATAAACGAAGTA---------TATCCTGGTAC-
AATTA-AAAAATAAGTATTTAAAAAA-TAAAAGGAATGTAAACTAATCTCTGATTG----
-------GTTTAGCAGAAAGACCCACCAACTAAAAGGT-GGGCC---AGATGTCCCGA--
-------TGACGTAAGCACGGGGGACTAT
>N_TOS25_TO_2010_C1
TATTACCCCCCGTGCTCGGGACGGGACATGACGTCAGCAATGGAGATAATGGGCCTAATA
A-------AGCCCATTTA-TAGAATT-GGG-CCGGGTTTT-GTCATCTTACAAAAGCCCG
GTCCAGGATTAGAATAATGTCACGTGCC--GAA-TAAG-AGGTTGCTTCGCCTCGAAGAA
ACCTATTTTGAGGTAGCGTATTCAATACGCTACCGAATATCTATTAATATGTGAG-TCTC
TGCCG--AAAAAAAA-CCAGA-GCGAAAGC--GAAGCAGAAGCGATGGATTGGGCAGAAT
CACAACTCAAGACATGTACCCATGGATGCGATTGGAAGAAGATATCATCGGATTCAGCTG
ATAATCGACAATATGTGCCATGCGTCGATTCAGGAGCTGGAAGAAAGTCGCCTCGTAAGG
TACTTCTTAGATCTATTGAAGCTGTGTTTAATGG------AAGCTTCAGCGGAAATAACA
GGAACGTTCGTGGATTTCTCTACGTATCGCTCGGAGACGATGACGGAGAAATGCGTCCAG
TGCTCATAGTACCATTCGGAGGTTATGGATATCATAATGATTTCTATTATTTCGAAGGAA
AGGGGAAAGTTGAATGTGATATATCATC-----AGACTATGTTGCGCCAGGAATAGATTG
GAGCAGAGACATGGAAGTTAGTATTAGTAACAGCAACAACTGTAATGAATTATGTGATCT
GAAGTGTTATGTTGTTTGTTCGTTAAGAATCAAGGAATAAAAGTTGTGCTGTAATGTTTA
TTAATA-AAACGTATATTTTGGATAATTG---------TAAGTTGTATAAA---ACATAC
AACACACTAT------------GAAATACAAGA-CGCTATGACAAATGTACGGGTATCTG
AATGAGTTTTAGT------ATCGATTAAG-----------------GGCCGCAGGCCCGT
TGAA--AAATAATAATCGAATTATATACGTTTG------------ATA-----ATAATCA
GAGATAGATGATT-AGAATACATAAAGATAAACGAAGTA---------TATCCTGGTACA
AATTA-AAAAATAAGTATTTAAA-AA-TAAAAGGAATGTAAACTAATCTCTGATTG----
-------GTTCAGCAGAAAGGCCCACCAACTAAAAGGT-GGGGA---GAATGTCCCGA--
-------TGACGTAAGCACGGGGGACTAT
>N_TOS29_TO_2010_C1
TATTACCCCCCGTGCTCGGGACGGGACATGACGTCAGCAATGGAGATAATGGGCCTAATA
A-------AGCCCATTTA-TAGAATT-GGG-CCGGGTTTT-GTCATCTTACAAAAGCCCG
GTCCAGGATTAGAATAATGTCACGTGCC--GAA-TAAG-AGGTTGCTTCGCCTCGAAGAA
ACCTATTTTGAGGTAGCGTATTCAATACGCTACCGAATATCTATTAATATGTGAG-TCTC
TGCCG--AAAAAAAA-CCAGA-GCGAAAGC--GAAGCAGAAGCGATGGATTGGGCGGAAT
CACAACTCAAGACCTGTACCCATGGATGCGATTGGAAGAAGATATCATCGGATTCAGCCG
ATAATCGACAATATGTGCCATGCGTCGATTCAGGAGCTGGAAGAAAGTCGCCTCGTAAGG
TACTTCTTAGATCTATTGAAGCTGTGTTTAATGG------AAGCTTCAGCGGAAATAACA
GGAACGTTCGTGGATTTCTCTACGTATCGATCAGAGACGATGACGGAGAAATGCGTCCAG
TGCTCATAGTACCATTCGGAGGTTATGGATATCATAATGATTTCTATTATTTCGAAGGAA
AGGGGAAAGTTGAATGTGATATATCATC-----AGATTATGTTGCGCCAGGAATAGATTG
GAGCAGAGACATGGAAGTTAGTATTAGTAACAGCAACAACTGTAATGAATTATGTGATCT
GAAGTGTTATGTTGTTTGTTCGTTAAGAATCAAGGAATAAAAGTTGTGCTGTAATGTTTA
TTAATA-AAACGTATATTTTGGATAATTG---------TAAGTTGTATAAA---ACATAC
AACACACTAT------------GAAATACAAGA-CGCTATGACAAATGTACGGGTATCTG
AATGAGTTTTAGT------ATCGATTAAG-----------------GGCCGCAGGCCCGT
TGAA--AAATAATAATCGAATTATATACGTTTG------------ATA-----ATAATCA
GAGATAGATGATT-AGAATACATAAAGATAAACGAAGTA---------TATCCTGGTACA
AATTA-AAAAATAAGTATTTAAA-AA-TAAAAGGAATGTAAACTAATCTCTGATTG----
-------GTTCAGCAGAAAGGCCCACCAACTAAAAGGT-GGGGA---GAATGTCCCGA--
-------TGACGTAAGCACGGGGGACTAT
>N_TOS39_TO_2010_C1
TATTACCCCCCGTGCTTGGGACGGGACATGACGTCAGCAATGCAGAAAATGGGCCTAATA
A-------AGCCCATTTA-TAGAATT-GGG-CCGGGTTTT-GTCATCTTACAAAAGCCCG
GTCCAGGATTAGAATAATGTCACGTGCC--GAA-TAAG-AGGTTGCTTCGCCTCGAAGAA
ACCTATTTTGAGGTAGCGTATTCAATACGCTACCGAATATCTATTAATATGTGAG-TCTC
TGCCG---AAAAAAA-ACAGA-GCGAAAGC--GAAGCAGAAGCGATGGATTGGGCAGAAT
CACAATTCAAGACATGTACCCATGGATGCGATTGGAAGAAGATATCATCGGATTCAGCCG
ATAATCGACAATATGTGCCATGCGTCGATTCAGGAGCTGGAAGAAAGTCGCCTCGTAAGG
TACTTCTTAGATCTATTGAAGCTGTGTTTAATGG------AAGCTTCAGCGGAAATAACA
GGAACGTTCGTGGATTTCTCTACGTATCGATCAGAGACGATGACGGAGAAATGCGTCCAG
TGCTCATAGTACCATTCGGAGGTTATGGATATCATAATGATTTCTATTATTTCGAAGGAA
AGGGGAAAGTTGAATGTGATATATCATC-----AGATTATGTTGCGCCAGGAATAGATTG
GAGCAGAGACATGGAAGTTAGTATTAGTAACAGCAACAACTGTAATGAATTATGTGATCT
GAAGTGTTATGTTGTTTGTTCGTTAAGAATCAAGGAATAAAAGTTGTGCTGTAATGTTAA
TTAATA-AAACGTATATTTGGGA-AATTG---------ATAGTTGTATAAA---ACATAC
AACACACTAT------------GAAATACAAGA-CGCTATGACAAATGTACGGGTATCTG
AATGAGTTTTAGT------ATCGCTTAAG-----------------GGCCGCAGGCCCGT
TGAA--AAATAATAATCGAATTATAAACGTTAG------------ATA-----ATAATCA
GAGATAGGTGATC-AGATAATATAAACATAAACGAAGTA---------TATGCCGGTAC-
AATAA-TAAAATAAGTATTTAAAAAT--AAAAGGAATGTAAACTAATCTCTGATTG----
-------GTTCAGCAGAAAGGCCCACCAACTAAAAGGTGGGGGA---GAATGTCCCGA--
-------TGACGTAAGCACGGGGGACTAT
>N_TOS4_TO_2010
TATTACCCCCCGTGCTCGGGACGGGACATGACGTCAGCAATGCAGATAATGGGCCTAATA
A-------AGCCCATTTA-TAGAATT-GGG-CCGGGTTTT-GTCATCTTACAAAAGCCCG
GTCCAGGATTAGAATAATGTCACGTGCC--GAA-TAAG-AGGTTGCTTCGCCTCGAAGAA
ACCTATTTTGAGGTAGCGTATTCAATACGCTACCGAATATCTATTAATATGTGAG-TCTC
TGCCG----AAAAAA-ACAGA-GCGAAAGC--GAAGCAGAAGCGATGGATTGGGCGGAAT
CACAACTCAAGACCTGTACTCATGGATGCGATTGGAAGAAGATATCATCGGATTCAGCCG
ATAATCGACAATATGTGCCATGCGTCGATTCAGGAGCTGGAAGAAAGTCGCCTCGTAAGG
TACTTCTTAGATCTATTGAAGCTGTGTTTAATGG------AAGCTTCAGCGGAAATAACA
GGAACGTTCGTGGATTTCTATACGTATCGATCAGAGATGATGACGGAGAAATGCGTCCAG
TGCTCATAGTACCATTCGGAGGTTATGGATATCATAATGATTTCTATTATTTCGAAGGAA
AGGGGAAAGTTGAATGTGATATATCATC-----AGATTATGTTGCGCCAGGAATAGATTG
GAGCAGAGACATGGAAGTTAGTATTAGTAACAGCAACAACTGTAATGAATTATGTGATCT
GAAGTGTTATGTTGTTTGTTCGTTAAGAATCAAGGAATAAAAGTTGTGCTGTAATGTTTA
TTAATA-AAACGTATATTTTGGATAATTG---------TAAGTTGTATAAA---ACATAC
AACACACTAT------------GAAATACAAGA-CGCTATGACAAATGTACGGGTATCTG
AATGAGTTTTAGT------ATCGATTAAG-----------------GGCCGCAGGCCCGT
TGAA--AAATAATAATCGAATTATATACGTTTG------------ATA-----ATAATCA
GAGATAGATGATT-AGAATACATAAAGATAAACGAAGTA---------TATCATGGTAC-
AATTA-AAAAATAAGTATTTAAAAA--TAAAAGGAATGTAAACTAATCTCTGATTG----
-------GTTCAGCAGAAAGGCCCACCAACTAAAAGGTGGGGGA---GAATGTCCCGA--
-------TGACGTAAGCACGGGGGACTAT
>N_TOS40_TO_2010
TATTACCCCCCGTGCTTGGGACGGGACATGACGTCAGCAATGCAGAAAATGGGCCTAATA
A-------AGCCCATTTA-TAGAATT-GGG-CCGGGTTTT-GTCATCTTACAAAGGCCCG
GTCCAGGATTAGAATAATGTCACGTGCC--GAA-TAAG-AGGTTGCTTCGCCTCGAAGAA
ACCTATTTTGAGGTAGCGTATTCAATACGCTACCGAATATCTATTAATATGTGAG-TCTC
TGCCG---AAAAAAA-ACAGA-GCGAAAGC--GAAGCAGAAGCGATGGATTGGGCGGAAT
CACAACTCAAGACATGTACTCATGGATGCGATTGGAAGAAGATATCATCGGATTCAGCCG
ATAATCGACAATATGTGCCATGCGTCGATTCAGGAGCTGGAAGAAAGTCGCCTCGTAAGG
TACTTCTTAGATCTATTGAAGCTGTGTTTAATGG------AAGCTTCAGCGGAAATAACA
GGAACGTTCGTGGATTTCTCTACGTATCGATCAGAGACGATGACGGAGAAATGCGTCCAG
TGCTCATAGTACCATTCGGAGGTTATGGATATCATAATGATTTCTATTATTTCGAAGGAA
AGGGGAAAGTTGAATGTGATATATCATC-----AGATTATGTTGCGCCAGGAATAGATTG
GAGCAGAGACATGGAAGCTAGTATTAGTAACAGCAACAACTGTAATGAATTATGTGATCT
GAAGTGTTATGTTGTTTGTTCGTTAAGAATCAAGGAATAAAAGTTGTGCTGTAATGTTAA
TTAATA-AAACGTATATTTGGGA-AATTG---------ATAGTTGTATAAA---ACATAC
AACACACTAT------------GAAATACAAGA-CGCTATGACAAATGTACGGGTATCTG
AATGAGTTTTAGT------ATCGCTTAAG-----------------GGCCGCAGGCCCGT
TGAA--AAATAATAATCGAATTATAAACGTTAG------------ATA-----ATAATCA
GAGATAGGTGATC-AGATAATATAAACATAAACGAAGTA---------TATGCCGGTAC-
AATAA-TAAAATAAGTATTTAAAAAT--AAAAGGAATGTAAACTAATCTCTGATTG----
-------GTTCAGCAGAAAGGCCCACCAACTAAAAGGTGGGGGA---GAATGTCCCGA--
-------TGACGTAAGCACGGGGGACTAT
>N_TOS42_TO_2010_C1
TATTACCCCCCGTGCTTGGGACGGGACATGACGTCAGCAATGCAGATAATGGGCCTAATA
A-------AGCCCATTTA-TAGAATT-GGG-CCGGGTTTT-GTCATCTTACAAAAGCCCG
GTCCAGGATTAGAATAATGTCACGTGCC--GAA-TAAG-AGGTTGCTTCGCCTCGAAGAA
ACCTACTTTGAGGTAGCGTATTCAATACGCTACCGAATATCTATTAATATGTGAG-TCTC
TGCCG----AAAAAA-ACAGA-GCGAAAGC--GAAGCAGAAGCGATGGATTGGGCAGAAT
CACTAGTCAAGACATGCACTCATGGATGCGATTGGAAGAAGATATCATCGGATTCAGCCG
ATAATCGACAATATGTGCCATGCGTCGATTCAGGAGCTGGAAGAAAGTCGCCTCGTAAGG
TACTTCTTAGATCTATTGAAGCTGTGTTTAATGG------AAGCTTCAGCGGAAATAACA
GGAACGTTCGTGGATTTCTCTACGTATCGATCAGAGATGATGACGGAGAAATGCGTCCAG
TGCTCATAGTACCATTCGGAGGTTATGGATATCATAATGATTTCTATTATTTCGAAGGAA
AGGGGAAAGTTGAATGTGATATATCATC-----AGATTATGTTGCGCCAGGAATAGATTG
GAGCAGAGACATTGAAGTTAGTATTAGTAACAGCAACAACTGTAATGAATTATGTGATCT
GAAGTGTTATGTTGTTTGTTCGTTAAGAATCAAGGAATAAAAGTTGTGCTGTAATGTTTA
TTAATA-AAACGTATATTTTGGATATTTG---------TAAGTTGTATAAA---ACATAC
AACACACTAT------------GAAATACAAGA-CGCTATGACAAATGTACGGGTATCTG
AATGAGTTTTAGT------ATCGATTAAG-----------------GGCCGCAGGCCCGT
TGAA--AAATAATAATCGAATTATATACGTTTG------------ATA-----ATAATCA
GAGATAGATGATT-AGAATACATAAAGATAAACGAAGTA---------TATCCTGGTATA
AATAA--AAAATAAGTATTTAAAAAA-TAAAAGGAATGTAAACTAATCTCTGATTG----
-------GTTCAGCAGAAAGGCCCACCAACAAAAAGGTGGGGGA---GAATGTCCCGA--
-------TGACGTAAGCACGGGGGACTAT
>N_TOS48_TO_2010_C1
TATTACCCCCCGTGCTTGGGACGGGACATGACGTCAGCAATGCAGAAAATGGGCCTAATA
A-------AGCCCATTTA-TAGAATT-GGG-CCGGGTTTT-GTCATCTTACAAAAGCCCG
GTCCAGGATTAGAATAATGTCACGTGCC--GAA-TAAG-AGGTTGCTTCGCCTCGAAGAA
ACCTATTTTGAGGTAGCGTATTCAATACGCTACCGAATATCTATTAATATGTGAG-TCTC
TGCCG---AAAAAAA-ACAGA-GCGAAAGC--GAAGCAGAAGCGATGGATTGGGCAGAAT
CACAATTCAAGACCTGTACTCATGGATGCGATTGGAAGAAGATATCATCGGATTCAGCCG
ATAATCGACAATATGTGCCATGCGTCGATTCAGGAGCTGGAAGAAAGTCGCCTCGTAAGG
TACTTCTTAGATCTATTGAAGCTGTGTTTAATGG------AAGCTTCAGCGGAAATAACA
GGAACGTTCGTGGATTTCTCTACGTATCGATCAGAGACGATGACGGAGAAATGCGTCCAG
TGCTCATAGTACCATTCGGAGGTTATGGATATCATAATGATTTCTATTATTTCGAAGGAA
AGGGGAAAGTTGAATGTGATATATCATC-----AGATTATGTTGCGCCAGGAATAGATTG
GAGCAGAGACATGGAAGTTAGTATTAGTAACAGCAACAACTGTAATGAATTATGTGATCT
GAAGTGTTATGTTGTTTGTTCGTTAAGAATCAAGGAATAAAAGTTGTGCTGTAATGTTAA
TTAATA-AAACGTATATTTGGGA-AATTG---------ATAGTTGTATAAA---ACATAC
AACACACTAT------------GAAATACAAGA-CGCTATGACAAATGTACGGGTATCTG
AATGAGTTTTAGT------ATCGCTTAAG-----------------GGCCGCAGGCCCGT
TGAA--AAATAATAATCGAATTATAAACGTTAG------------ATA-----ATAATCA
GAGATAGGTGATC-AGATAATATAAACATAAACGAAGTA---------TATGCCGGTAC-
AATAA-TAAAATAAGTATTTAAAAAT--AAAAGGAATGTAAACTAATCTCTGATTG----
-------GTTCAGCAGAAAGGCCCACCAACTAAAAGGT-GGGGA---GAATGTCCCGA--
-------TGACGTAAGCACGGGGGACTAT
>N_TOS49_TO_2010
TATTACCCCCCGTGCTTGGGACGGGACATGACGTCAGCAATGCAGAAAATGGGCCTAATA
A-------AGCCCATTTA-TAGAATT-GGG-CCGGGTTTT-GTCATCTTACAAAAGCCCG
GTCCAGGATTAGAATAATGTCACGTGCC--GAA-TAAG-AGGTTGCTTCGCCTCGAAGAA
ACCTATTTTGAGGTAGCGTATTCAATACGCTACCGAATATCTATTAATATGTGAG-TCTC
TGCCG---AAAAAAA-ACAGA-GTGAAAGC--GAAGCAGAAGCGATGGATTGGGCAGAAT
CACAATTCAAGACCTGTACCCATGGATGCGATTGGAAGAAGATATCATCGGATTCAGCCG
ATAATCGACAATATGTGCCATGCGTCGATTCAGGAGCTGGAAGAAAGTCGCCTCGTAAGG
TACTTCTTAGATCTATTGAAGCTGTGTTTAATGG------AAGCTTCAGCGGAAATAACA
GGAACGTTCGTGGATTTCTCTACGTATCGATCAGAGACGATGACGGAGAAATGCGTCCAG
TGCTCATAGTACCATTCGGAGGTTATGGATATCATAATGATTTCTATTATTTCGAAGGAA
AGGGGAAAGTTGAATGTGATATATCATC-----AGATTATGTTGCGCCAGGAATAGATTG
GAGCAGAGACATGGAAGTTAGTATTAGTAACAGCAACAACTGTAATGAATTATGTGATCT
GAAGTGTTATGTTGTTTGTTCGTTAAGAATCAAGGAATAAAAGTTGTGCTGTAATGTTAA
TTAATA-AAACGTATATTTGGGA-AATTG---------ATAGTTGTATAAA---ACATAC
AACACACTAT------------GAAATACAAGA-CGCTATGACAAATGTACGGGTATCTG
AATGAGTTTTAGT------ATCGCTTAAG-----------------GGCCGCAGGCCCGT
TGAA--AAATAATAATCGAATTATAAACGTTAG------------ATA-----ATAATCA
GAGATAGGTGATC-AGATAATATAAACATAAACGAAGTA---------TATGCCGGTAC-
AATAA-TAAAATAAGTATTTAAAAAT--AAAAGGAATGTAAACTAATCTCTGATTG----
-------GTTCAGCAGAAAGGCCCACCAACTAAAAGGTGGGGGA---GAATGTCCCGA--
-------TGACGTAAGCACGGGGGACTAT
>N_TOS5_TO_2010
TATTACCCCCCGTGCTCGGGACGGGACATGACGTCAGCAATGAAGATAATGGGCCTAATA
A-------AGCCCATTTA-TAGAATT-GGG-CCGGGTTTT-GTCATCTTACAAAAGCCCG
GTCCAGGATTAGAATAATGTCACGTGCC--GAA-TATG-AGGTTGCTTCGCCTCGAAGAA
ACCTCTTTTGAGGTAGCGTATTCAATACGCTACCGAATATCTATTAATATGTGAG-TCTC
TGCCG---AAAAAAA-ACAGA-GCGAAAGC--GAAGCAGAAGCGATGGATTGGGCGGAAT
CACAATTCAAGACCTGTACCCATGGATGCGATTGGAAGAAGATATCATCGGATTCAGCCG
ATAATCGACAATATGTGCCATGCGTCGATTCAGGAGCTGGAAGAAAGTCGCCTCGTAAGG
TACTTCTTAGATCTATTGAAGCTGTGTTTAATGG------AAGCTTCAGCGGAAATAACA
GGAACGTTCGTGGATTTCTCTACGTATCGATCAGAGATGATGACGGAGAAATGCGTCCAG
TTCTCATAGTACCATTCGGAGGTTATGGATATCATAATGATTTCTATTATTTCGAAGGAA
AGGGGAAAGTTGAATGTGATATATCATC-----AGATTATGTTGCGCCAGGAATAGATTG
GAGCAGAGACATGGAAGTTAGTATTAGTAACAGCAACAACTGTACTGAATTATGTGATCT
GAAGTGTTATGTTGTTTGTTCGTTAAGAATCAAGGAATAAAAGTTGTGCTGTAATGTTTA
TTAATA-AAACGTATATTTTGGATAATTG---------TAAGTTGTATAAA---ACATAC
AACACACTAT------------GAAATACAAGA-CGCTGTGACAAATGTACGGGTA--TG
AATGAGTTTTAGT------ATCGATTAAG-----------------GGCCGCAGGCCCGT
TGAA--AAATAATAATCGAATTATATACGTTTG------------ATA-----ATAATCA
GAGATAGATGATT-AGAATAAATAAAGATAAACGAAGTA---------TATCCTGGTAC-
AATTG-AAAAATAAGTATTTAAAAA--TAAAAGAAATGTAAACTAATCTCTGATTG----
-------GTTCAGCAGAAAGGCCCACCAACGAAAAGGT-GGGAA---GAATGTCCCGA--
-------TGACGTAAGCACGGGGGACTAT
>N_TOS53_TO_2010
TATTACCCCCCGTGCTCGGGACGGGACATGACGTCAGCAATGCAGATAATGGGCCTAATA
A-------GGCCCATTTA-TAGAATT-GGG-CCGGGTTTT-GTCATCTTACAAAAGCCCG
GTCCAGGATTAGAATAATGTCACGTGCC--GAA-TAAG-AGGTTGCTTCGCCTCGAAGAA
ACCTATTTTGAGGTAGCGTATTCAATACGCTACCGAATATCTATTAATATGTGAG-TCTC
TGCCG----AAAAAA-ACAGA-GCGAAAGC--GAAGCAGAAGCGATGGATTGGGCGGAAT
CACAACCACTAGTGATTACTCATGGATGCGATTGGAAGAAGATATCATCGGATTCAGCCG
ATAATCGACAATATGTGCCATGCGTCGATTCAGGAGCTGGAAGAAAGTCGCCTCGTAAGG
TACTTCTTAGATCTATTGAAGCTGTGTTTAATGG------AAGCTTCAGCGGAAATAACA
GGAACGTTCGTGGATTTCTCTACGTATCGATCAGAGATGATGACGGAGAAATGCGTCCAG
TGCTCATAGTACCATTCGGAGGTTATGGATATCATAATGATTTCTATTATTTCGAAGGAA
AGGGGAAAGTTGAATGTGATATATCATC-----AGATTATGTTGCGCCAGGAATAGATTG
GAGCAGAGACATGGAAGTTAGTATTAGTAACAGCAACAACTGTAATGAATTATGTGATCT
GAAGTGTTATGTTGTTTGTTCGTTAAGAATCAAGGAATAAAAGTTGTGCTGTAATGTTTA
TTAATA-AAACGTATATTTTGGATAATTG---------TAAGTTGTATAAA---ACATAC
AACACACTAT------------GAAATACAAGA-CGCTATGACAAATGTACGGGTATCTG
AATGAGTTTTAGT------ATCGATTAAG-----------------GGCCGCAGGCCCGT
TGAA--AAATAATAATCGAATTATATACGTTTG------------ATA-----ATAATCA
GAGGTAGATGATT-AGAATACATAAAGATAAACGAAGTA---------TATCATGGTAC-
AATTA-AAAAATAAGTATTTAAAAA--TAAAAGGAATGTAAACTAATCTCTGATTG----
-------GTTCAGCAGAAAGGCCCACCAACTAAAAGGT-GGGGA---GAATGTCCCGA--
-------TGACGTAAGCACGGGGGACTAT
>N_TOS55_TO_2010
TATTACCCCCCGTGCTTGGGACGGGACATGACGTCAGCTATGCAGATAATGGGCCTAATA
A-------AGCCCATTTA-TAGAATT-GGG-CCGGGTTTT-GTCATCTTACAAAAGCCCG
GTCCAGGATTAGATTAATGTCACGTGCC--GAA-TAAG-AGGTTGCTTCGCCTCGAAGAA
ACCTATTTTGAGGTAGCGTATTCAATACGCTACCGAATATCTATTAATATGTGAG-TCTC
TGCCG----AAAAAA-ACAGA-GCGAAAGC--GAAGCAGAAGCGATGGATTGGGCAGAAT
CACAATTCAAGACATGTACCCATGGATGCGATTGGAAGAAGATATCATCGGATTCAGCCG
ATAATCGACAATATGTGCCATGCGTCGATTCAGGAGCTGGAAGAAAGTCGCCTCGTAAGG
TACTTCTTAGATCTATTGAAGCTGTGTTTAATGG------AAGCTTCAGCGGAAATAACA
GGAACGTTCGTGGATTTCTCTACGTATCGATCAGAGATGATGACGGAGAAATGCGTCCAG
TGCTCATAGTACCATTCGGAGGTTATGGATATCATAATGATTTCTATTATTTCGAAGGAA
AGGGGAAAGTTGAATGTGATATATCATC-----AGATTATGTTGCGCCAGGAATAGATTG
GAGCAGAGACATGGAAGTTAGTATTAGTAACAGCAACAACTGTAATGAATTATGTGATCT
GAAGTGTTATGTTGTTTGTTCGTTAAGAATCAAGGAATAAAAGTTGTGCTGTAATGTTTA
TTAATA-AAACGTATATTTTGGATAATTG---------TAAGTTGTATAAA---ACATAC
AACACACTAT------------GAAATACAAGA-CGCTATGACAAATGTAGGGGTATCTG
AATGAGTATTAGT------ATCGATTAAG-----------------GGCCGCAGGCCCGT
TGAA--AAATAATAATCGAATTATATACGTTTG------------ATA-----ATAATCA
GAGATAGATGATT-AGAATAAATAAAGATAAACGAAGTA---------TATCCTGGTAC-
AATTA-AAAAATAAGTATTTAAAAAA-TAAAAGGAATGTAAACTAATCTCTGATTG----
-------GTTCAGCAGAAAGCCCCACCAACTAAAAGGT-GGGGA---GAATGTCCCGA--
-------TGACGTAAGCACGGGGGACTAT
>N_TOS56_TO_2010_C1
TATTACCCCCCGTGCTCGGGACGGGACATGACGTCAGCAATGCAGATAATGGGCCTAATA
A-------AGCCCATTTA-TAGAATT-GGG-CCGGGTTTT-GTCATCTTACAAAAGCCCG
GTCCAGGATTAGAATAATGTCACGTGCC--GAA-TAAG-AGGTTGCTTCGCCTCGAAGAA
ACCTATTCTGAGGTAGCGTATTCAATACGCTACCGAATATCTATTAATATGTGAG-TCTC
TGCCG---AAAAAAA-ACAGA-GCGAAAGC--GAAGCAGAAGCGATGGATTGGGCAGAAT
CACAATTCAAGACCTGTACCCATGGATGCGATTGGAAGAAGATATCATCGGATTCAGCCG
ATAATCGACAATATGTGCCATGCGTCGATTCAGGAGCTGGAAGAAAGTCGCCTCGTAAGG
TACTTCTTAGATCTATTGAAGCTGTGTTTAATGG------AAGCTTCAGCGGAAATAACA
GGAACGTTCGTGGATTTCTCTACGTATCGATCAGAGATGATGACGGAGAAATGCGTCCAG
TGCTCATAGTACCATTCGGAGGTTATGGATATCATAATGATTTCTATTATTTCGAAGGAA
AGGGGAAAGTTGAATGTGATATATCATC-----AGATTATGTTGCGCCAGGAATAGATTG
GAGCAGAGACATGGAAGTTAGTATTAGTAACAGCAACAACTGTAATGAATTATGTGATCT
GAAGTGTTATGTTGTATGTTCGTTAAGAATCAAGGAATAAAAGTTGTGCTGTAATGTTTA
TTAATA-AAACGTATATTTCGGATAATTG---------TAAGTTGTATAAA---ACATAC
AACACACTAT------------GAAATACAAGA-CGCTATGACAAATGTACGGGTATCTG
AATGAGTTTTAGT------ATCGATTAAG-----------------GGCCGCAGGCCCGT
TGAA--AAATAATAATCGAATTATATACGTTTG------------ATA-----ATGATCA
GAGATAGATGATT-AGAATACATAAAGATAAACGAAGTA---------TATCCTGGTAC-
AATTA-AAAAATAAGTATTTAAAAAATAAAAAGGAATGTAAACTAATCTCTGATTG----
-------GTTTAGCAGAAAGACCCACCAACTAAAAGGT-GGGCC---AGATGTCCCGA--
-------TGACGTAAGCACGGGGGACTAT
>N_TOS57_TO_2010
TATTACCCCCCGTGCTCGGGACGGGACATGACGTCAGCAATGCAGATAATGGGCCTAATA
A-------AGCCCATTTA-TAGAATT-GGG-CCGGGTTTT-GTCATCTTACAAAAGCCCG
GTCCAGGATTAGAATAATGTCACGTGCC--GAA-TAAG-AGGTTGCTTCGCCTCGAAGAA
ACCTATTTTGAGGTAGCGTATTCAATACGCTACCGAATATCTATTAATATGTGCG-TCTC
TGCCG--AAAAAAAA-ACAGA-GCGAAAGC--GAAGCAGAAGCGATGGATTGGGCAGAAT
CACAATTCAAGACATGTACTCATGGATGCGATTGGAAGAAGATATCATCGGATTTAGCCG
ATAATCGACAATATGTGCCATGCGTCGATTCAGGAGCTGGAAGAAAGTCGCCTCGTAAGG
TACTTCTTAGATCTATTGAAGCTGTGTTTAATGG------AAGCTTCAGCGGAAATAACA
GGAACGTTCGTGGATTTCTCTACGTATCGATCAGAGATGATGACGGAGAAATGCGTCCAG
TGCTCATAGTACCATTCGGAGGTTATGGATATCATAATGATTTCTATTATTTCGAAGGAA
AGGGGAAAGTTGAATGTGATATATCATC-----AGATTATGTTGCGCCAGGAATAGATTG
GAGCAGAGACATGGAAGTTAGTATTAGTAACAGCAACAACTGTAATGAATTATGTGATCT
GAAGTGTTATGTTGTTTGTTCGTTAAGAATCAAGGAATAAAAGTTGTGCTGTAATGTTTA
TTAATA-AAACGTATATTTTGGATAATTG---------TAAGTTGTATAAA---ACATAC
AACACACTAT------------GAAATACAAGA-CGCTATGACAAATGTACGGGTA--TG
AATGAGTTTTAGT------ATCGATTAAG-----------------GGCCGCAGGCCCGT
TGAA--AAATAATAATCGAATTATATACGTTTG------------ATA-----ATAATCA
GAGATAGATGATT-AGAATACATAAAGATAAACGAAGTA---------TATCCTGGTAC-
AATTA-AAAAATAAGTATTTAAA-AA-TAAAAGAAATGTAAACTAATCTCTGATTG----
-------GTTCAGCAGAAAGGCCCACCAACTAAAAGGT-GGGGA---GAATGTCCCGA--
-------TGACGTAAGCACGGGGGACTAT
>N_TOS58_TO_2010
TATTACCCCCCGTGCTTGGGACGGGACATGACGTCAGCAATGCAGAAAATGGGCCTAATA
A-------AGCCCATTTA-TAGAATT-GGG-CCGGGTTTT-GTCATCTTACAAAAGCCCG
GTCCAGGATTAGAATAATGTCACGTGCC--GAA-TAAG-AGGTTGCTTCGCCTCGAAGAA
ACCTATTTTGAGGTAGCGTATTCAATACGCTACCGAATATCTATTAATATGTGAG-TCTC
TGCCG--AAAAAAAA-ACAGA-GCGAAAGC--GAAGCAGAAGCGATGGATTGGGCGGAAT
CACAATTCAAGACATGTACTCATGGATGCGATTGGAAGAAGATATCATCGGATTCAGCCG
ATAATCGACAATATGTGCCATGCGTCGATTCAGGAGCTGGAAGAAAGTCGCCTCGTAAGG
TACTTCTTAGATCTATTGAAGCTGTGTTTAATGG------AAGCTTCAGCGGAAATAACA
GGAACGTTCGTGGATTTCTCTACGTATCGATCAGAGACGATGACGGAGAAATGCGTCCAG
TGCTCATAGTACCATTCGGAGGTTATGGATATCATAATGATTTCTATTATTTCGAAGGAA
AGGGGAAAGTTGAATGTGATATATCATC-----AGATTATGTTGCGCCAGGAATAGATTG
GAGCAGAGACATGGAAGTTAGTATTAGTAACAGCAACAACTGTAATGAATTATGTGATCT
GAAGTGTTATGTTGTTTGTTCGTTAAGAATCAAGGAATAAAAGTTGTGCTGTAATGTTAA
TTAATA-AAACGTATATTTGGGA-AATTG---------ATAGTTGTATAAA---ACATAC
AACACACTAT------------GAAATACAAGA-CGCTATGACAAATGTACGGGTATCTG
AATGAGTTTTAGT------ATCGCTTAAG-----------------GGCCGCAGGCCCGT
TGAA--AAATAATAATCGGATTATAAACGTTAG------------ATA-----ATAATCA
GAGATAGGTGATC-AGATAATATAAACATAAACGAAGTA---------TATGCCGGTAC-
AATAA-TAAAATAAGTATTTAAAAAT--AAAAGGAATGTAAACTAATCTCTGATTG----
-------GTTCAGCAGAAAGGCCCACCAACTAAAAGGT-GGGGA---GAATGTCCCGA--
-------TGACGTAAGCACGGGGGACTAT
>N_TOS60_TO_2010_C1
TATTACCCCCCGTGCTTGGGACGGGACATGACGTCAGCAATGGAGATAATGGGCCTAATA
A-------AGCCCATTTA-TAGAATT-GGG-CCGGGTTTT-GTCATCTTACAAAAGCCCG
GTCCAGGATTAGAATAATGTCACGTGCC--GAA-TAAG-AGGTTGCTTCGCCTCGAAGAA
ACCTATTCTGAGGTAGCGTATTCAATACGCTACCGAATATCTATTAATATGTGAG-TCTC
TGCCG---AAAAAAA-ACAGA-GCGAAAGC--GAAGCAGAAGCGATGGATTGGGCAGAAT
CACAATTCAAGACCTGTACTCATGGATGCGATTGGAAGAAGATATCATCGGATTCAGCCG
ATAATCGACAATATGTGCCATGCGTCGATTCAGGAGCTGGAAGAAAGTCGCCTCGTAAGG
TACTTCTTAGATCTATTGAAGCTGTGTTTAATGG------AAGCTTCAGCGGAAATAACA
GGAACGTTCGTGGATTTCTCTACGTATCGATCAGAGATGATGACGGAGAAATGCGTCCAG
TGCTCATAGTACCATTCGGAGGTTATGGATATCATAATGATTTCTATTATTTCGAAGGAA
AGGGGAAAGTTGAATGTGATATATCATC-----AGATTATGTTGCGCCAGGAATAGATTG
GAGCAGAGACATGGAAGTTAGTATTAGTAACAGCAACAACTGTAATGAATTATGTGATCT
GAAGTGTTATGTTGTTTGTTCGTTAAGAATCAAGGAATAAAAGTTGTGCTGTAATGTTTA
TTAATA-AAACGTATATTTTGGATAATTG---------TAAGTTGTATAAA---ACATAC
AACACACTAT------------GAAATACAAGA-CGCTATGACAAATGTACGGGTATCTG
AATGAGTTTTAGT------ATCGATTAAG-----------------GGCCGCAGGCCCGT
TGAA--AAATAATAATCGAATTATATACGTTTG------------ATA-----ATAATCA
GAGATAGATGATT-AGAATACATAAAGATAAACGAAGTA---------TATCCTGGTACA
AATTA-AAAAATAAGTATTTAAAAA--TAAAAGGAATGTAAACTAATCTCTGATTG----
-------GTTCAGCAGAAAGGCCCACCAACTAAAAGGT-GGGGA---GAATGTCCCGA--
-------TGACGTAAGCACGGGGGACTAT
>N_TOS61_TO_2010
TATTACCCCCCGTGCTCGGGACGGGACATGACGTCAGCAATGCAGATAATGGGCCTAATA
A-------AGCCCATTTA-TAGAATT-GGG-CCGGGTTTT-GTCATCTTACAAAAGCCCG
GTCCAGGATTAGAATAATGTCACGTGCC--GAA-TAAG-AGGTTGCTTCGCCTCGAAGAA
ACCTATTCTGAGGTAGCGTATTCAATACGCTACCGAATATCTATTAATATGTGAG-TCTC
TGCCG---AAAAAAA-ACAGA-GCGAAAGC--GAAGCAGAAGCGATGGATTGGGCAGAAT
CACAATTCAAGACCTGTACCCATGGATGCGATTGGAAGAAGATATCATCGGATTCAGCCG
ATAATCGACAATATGTGCCATGCGTCGATTCAGGAGCCGGAAGAAAGTCGCCTCGTAAGG
TACTTCTTAGATCTATTGAAGCTGTGTTTAATGG------AAGCTTCAGCGGAAATAACA
GGAACGTTCGTGGATTTCTCTACGTATCGATCAGAGATGATGACGGAGAAATGCGTCCAG
TGCTCATAGTACCATTCGGAGGTTATGGATATCATAATGATTTCTATTATTTCGAAGGAA
AGGGGAAAGTTGAATGTGATATATCATC-----AGATTATGTTGCGCCAGGAATAGATTG
GAGCAGAGACATGGAAGTTAGTATTAGTAACAGCAACAACTGTAATGAATTATGTGATCT
GAAGTGTTATGTTGTATGTTCGTTAAGAATCAAGGAATAAAAGTTGTGCTGTAATGTTTA
TTAATA-AAACGTATATTTCGGATAATTG---------TAAGTTGTATAAA---ACATAC
AACACACTAT------------GAAATACAAGA-CGCTATGACAAATGTACGGGTATCTG
AATGAGTTTTAGT------ATCGATTAAG-----------------GGCCGCAGGCCCGT
TGAA--AAATAATAATCGAATTATATACGTTTG------------ATA-----ATAATCA
GAGATAGATGATT-AGAATACATAAAGATAAACGAAGTA---------TATCCTGGTAC-
AATTA-AAAAATAAGTATTTAAAAAA-TAAAAGGAATGTAAACTAATCTCTGATTG----
-------GTTTAGCAGAAAGACCCACCAACTAAAAGGT-GGGCC---AGATGTCCCGA--
-------TGACGTAAGCACGGGGGACTAT
>N_TOS63A_TO_2010_C1
TATTACCCCCCGTGCTTGGGACGGGACATGACGTCAGCAATGAAGATAATGGGCCTAATA
A-------AGCCCATTTA-TAGAATT-GGG-CCGGGTTTT-GTCATCTTACAAAAGCCCG
GTCCAGGATTAGAATAATGTCACGTGCC--GAA-TAAG-AGGTTGCTTCTCCTCGAAGTA
ACCTCTTTTGAGGTAGCGTATTCAATACGCTACCGAATATCTATTAATATGTGAG-TCTC
TGCCG---AAAAAAA-ACAGA-GCGAAAGC--GAAGCAGAAGCGATGGATTGGGCGGAAT
CACAACTCAAGACCTGTACCCATGGATGCGATTGGAAGAAGATATCATCGGATTCAGCCG
ATAATCGACAATATGTGCCATGCGTCGATTCAGGAGCTGGAAGAAAGTCGCCTCGTAAGG
TACTTCTTAGATCTATTGAAGCTGTGTTTAATGG------AAGCTTCAGCGGAAATAACA
GGAACGTTCGTGGATTTCTCTACGTATCGATCAGAGACGATGACGGAGAAATGCTTCCAG
TGCTCATAGTACCATTCGGAGGTTATGGATATCATAATGATTTCTATTATTTCGAAGGAA
AGGGGAAAGTTGAATGTGATATATCATC-----AGATTATGTTGCGCCAGGAATAGATTG
GAGCAGAGACATTGAAGTTAGTATTAGTAACAGCAACAACTGTAATGAATTATGTGATCT
GAAGTGTTATGTTGTTTGTTCGTTAAGAATCAAGGAATAAAAGTTGTGCTGTAATGTTTA
TTAATA-AAACGTATATTTTGGATAATTG---------TAAGTTGTATAAA---ACATAC
AACACACTAT------------GAAATACAAGA-CGCTATGACAAATATACGGGTA--TG
AATGAGTTTTAGT------ATCGATTAAG-----------------GGCCGCAGGCCCGT
TGAA--AAATAATAATCGAATTATATACGTTTG------------ATA-----ATAATCA
GAGATAGATGATT-AGAATACATAAAGATAAACGAAGTA---------TATCCTGGTAC-
AATTA-AAAAATAAGTATTTAAAAAA--TAAAAGAATGTAAACTAATCTCTGATTG----
-------GTTCAGAAGAAAGGCCCACCAACTAAAAGGT-GGGGA---GAATGTCCCGA--
-------TGACGTAAGCACGGGGGACTAT
>N_TOS63B_TO_2010
TATTACCCCCCGTGCTTGGGACGGGACATGACGTCAGCAATGTAGATAATGGGCCTAATA
A-------AGCCCATTTA-TAGAATT-GGG-CCGGGTTTT-GTCATCTTACAAAAGCCCG
GTCCAGGATTAGAATAATGTCACGTGCC--GAA-TAAG-AGGTTGCTTCGCCTCGAAGAA
ACCTCTTTTGAGGTAGCGTATTCAATACGCTACCGAATATTTATTAATATGTGAG-TCTC
TGCCG----AAAAAA-ACAGA-GCGAAAGC--GAAGCAGAAGCGATGGATTGGGCGGAAT
CACAATTCAAGACCTGTACTCATGGATGCGATTGGAAGAAGATATCATCGGATTCAGCCG
ATAATCGACAATATGTGCTATGCGTCGATTCAGGAGCTGGAAGAAAGTCGCCTCGTAAGG
TACTTCTTAGATCTATTGAAGCTGTGTTTAATGG------AAGCTTCAGCGGAAATAACA
GGAACGTTCGTGGATTTCTCTACGTATCGATCAGAGATGATGACGGAGAAATGCGTCCAG
TGCTCATAGTACCATTCGGAGGTTATGGATATCATAATGATTTCTATTATTTCGAAGGAA
AGGGGAAAGTTGAATGTGATATATCATC-----AGATTATGTTGCGCCAGGAATAGATTG
GAGCAGAGACATGGAAGTTAGTATTAGTAACAGCAACAACTGTAATGAATTATGTGATCT
GAAGTGTTATGTTGTTTGTTCGTTAAGAATCAAGGAATAAAAGTTGTGCTGTAATGTTTA
TTAATA-AAACATATATTTTGGATAATTG---------TAAGTTGTATAAA---ACATAC
AACACACTAT------------GAAATACAAGA-CGCTATGACAAATGTACGGGTATATG
AATGAGTTTTAGT------ATCGATTAAG-----------------GGCCGCAGGCCCGT
TGAA--AAATAATAATCGAATTATATACGTTTG------------ATA-----ATAATCA
GAGATAGATGATT-AGAATACATAAAGATAAACGAAGTA---------TATCCTGGTAC-
AATTA-AAAAATAAGTATTTAAAAAA-TAAAAGGAATGTAAACTAATCTCTGATTG----
-------GTTCAGCAGAAAGCCCCACCAACTAAAAGGT-GGGGA---GAATGTCCCGA--
-------TGACGTAAGCACGGGGGACTAT
>N_TOS64_TO_2010
TATTACCCCCCGTGCTTGGGACGGGACATGACGTCAGCAATGAAGATAATGGGCCTAATA
A-------AGCCCATTTA-TAGAATT-GGG-CCGGGTTTT-GTCATCTTACAAAAGCCCG
GTCCAGGATTAGAATAATGTCACGTGCC--GAA-TAAT-AGGTTGCTTCGCCTCGAAGAA
ACCTATTTTGAGGTAGCGTATTCAATACGCTACCGAATATCTATTAATATGTGAG-TCTC
TGCCG---AAAAAAA-ACAGA-GCGAAAGC--GAAGCAGAAGCGATGGATTGGGCAGAAT
CACAATTCAAGACCTGTACCCATGGATGCGATTGGAAGAAGATATCATCGGATTCAGCCG
ATAATCGACAATATGTGCCATGCGTCGATTCAGGAGCTGGAAGAAAGTCGCCTCGTAAGG
TACTTCTTAGATCTATTGAAGCTGTGTTTAATGG------AAGCTTCAGCGGAAATAACA
GGAACGTTCGTGGATTTCTCTACGTATCGATCAGAGACGATGACGGAGAAATGCGTCCAG
TGCTCATAGTACCATTCGGAGGTTATGGATATCATAATGATTTCTATTATTTCGAAGGAA
AGGGGAAAGTTGAATGTGATATATCATC-----AGATTATGTTGCGCCAGGAATAGATTG
GAGCAGAGACATGGAAGTTAGTATTAGTAACAGCAACAACTGTAATGAATTATGTGATCT
GAAGTGTTATGTTGTTTGTTCGTTAAGAATCAAGGAATAAAAGTTGTGCTGTAATGTTTA
TTAATA-AAACGTATATTTTGGATAATTG---------TAAGTTGTATAAA---ACATAC
AACACACTAT------------GAAATACAAGA-CGCTATGATAAATGTACGGGTATCTG
AATGAGTTTTAGT------ATCGATTAAG-----------------GGCCGCAGGCCCGT
TGAA--AAATAATAATCGAATTATATACGTTTG------------ATA-----ATAATCA
GAGATAGATGATT-AGAATACATAAAGATAAACGAAGTA---------TATCCTGGTACA
AATTA-AAAAATAAGTATTTAAAAA--TAAAAGGAATGTAAACTAATCTCTGATTG----
-------GTTCAGCAGAAAGGCCCACCAACTAAAAGGT-GGGGA---GAATGTCCCGA--
-------TGACGTAAGCACGGGGGACTAT
>N_TOS65_TO_2010_C1
TATTACCCCCCGTGCTTGGGACGGGACATGACGTCAGCAATGTAGATAATGGGCCTAATA
A-------AGCCCATTTA-TAGAATTGGGG-CCGGGTTTT-GTCATCTTACAAAAGCCCG
GTCCAGGATTAGAATAATGTCACGTGCC--GAA-TAAG-AGGTTGCTTCGCCTCGAAGAA
ACCTATTTTGGGGTAGCGTATTCAATACGCTACCGAATATCTATTAATATGTGAG-TCTC
TGCCG---AAAAAAA-ACAGA-GCGAAAGC--GAAGCAGAAGCGATGGATTGGGCAGAAT
CACAATTCAAGACCTGTACTCATGGATGCGATTGGAAGAAGATATCATCGGATTCAGCCG
ATAATCGACAATATGTGCCATGCGTCGATTCAGGAGCTGGAAGAAAGTCGCCTCGTAAGG
TACTTCTTAGATCTATTGAAGCTGTGTTTAATGG------AAGCTTCAGCGGAAATAACA
GGAACGTTCGTGGATTTCTCTACGTATCGATCAGAGACGATGACGGAGAAATGCGTCCAG
TACTCATAGTACCATTCGGAGGTTATGGATATCATAATGATTTCTATTATTTCGAAGGAA
AGGGGAAAGTTGAATGTGATATATCATC-----AGATTATGTTGCGCCAGGAATAGATTG
GAGCAGAGACATGGAAGTTAGTATTAGTAACAGCAACAACTGTAATGAATTATGTGATCT
GAAGTGTTATGTTGTTTGTTCGTTAAGAATCAAGGAATAAAAGTTGTGCTGTAATGTTTA
TTAATA-AAACGTATATTTTGGATAATTG---------TAAGTTGTATAAA---ACATAC
AACACACTAT------------GAAATACAAGA-CGCTATGACAAATGTACGGGTATCTG
AATGAGTTTTAGT------ATCGATTAAG-----------------GGCCGCAGGCCCGT
TGAA--AAATAATAATCGAATTATATACGTTGG------------ATA-----ATAATCA
GAGATAGATGATT-AGAATACATAAAGATAAACGAAGTA---------TATCCTGGTAC-
AATTA-AAAAATAAGATTTAAAAA---TAAAAGGAATGTAAACTAATCTCTGATTG----
-------GTTTAGAAGAAAGGCCCACCAACTAAAAGGT-GGGGA---GAATGTCCCGA--
-------TGACGTAAGCACGGGGGACTAT
>N_TOS67_TO_2010
TATTACCCCCCGTGCTCGGGACGGGACATGACGTCAGCAATGAAGATAATGGGCCTAATA
A-------AGCCCATTTA-TAGAATT-GGG-CCGGGTTTT-GTCATCTTACAAAAGCCCG
GTCCAGGATTAGAATAATGTCACGTGCC--GAA-TAAG-AGGTTGCTTCGCCTCGAAGAA
ACCTATTTTGAGGTAGCGTATTCAATACGCTACCGAATATCTATTAATATGTGAG-TCTC
TGCCG---AAAAAAA-ACAGA-GCGAAAGC--GAAGCAGAAGCGATGGATTGGGCGGAAT
CACAACTCAAGACATGTACCCATGGATGCGATTGGAAGAAGATATCATCGGATTCAGCCG
ATAATCGACAATATGTGCCATGCGTCGATTCAGGAGCTGGAAGAAAGTCGCCTCGTAAGG
TACTTCTTAGATCTATTGAAGCTGTGTTTAATGG------AAGCTTCAGCGGAAATAACA
GGAACGTTCGTGGATTTCTCTACGTATCGATCAGAGACGATGACGGAGAAATGCGTCCAG
TGCTCATAGTACCATTCGGAGGTTATGGATATCATAATGATTTCTATTATTTCGAAGGAA
AGGGGAAAGTTGAATGTGATATATCATC-----AGATTATGTTGCGCCAGGAATAGATTG
GAGCAGAGACATGGAAGTTAGTATTAGTAACAGCAACAACTGTAATGAATTATGTGATCT
GAAGTGTTATGTTGTTTGTTCGTTAAGAATCAAGGAATAAAAGTTGTGCTGTAATGTTTA
TTAATA-AAACGTATATTTTGGATAATTG---------TAAGTTGTATAAA---ACATAC
AACACACTAT------------GAAATACAAGA-CGCTATGACAAATGTACGGGTATCTG
AATGAGTTTTAGT------ATCGATTAAG-----------------GGCCGCAGGCCCGT
TGAA--AAATAATAATCGAATTATATACGTTTG------------ATA-----ATAATCA
GAGATAGATGATT-AGAATACATAAAGATAAACGAAGTA---------TATCCTGGTACA
AATTA-AAAAATAAGTATTTAAAAAT---AAAAGAATGTAAACTAATCTCTGATTG----
-------GTTCAGAAGAAAGGCCCACCAACTAAAAGGT-GGGGA---GAATGTCCCGA--
-------TGACGTAAGCACGGGGGACTAT
>N_TOS68_TO_2010
TATTACCCCCCGTGCTTGGGACGGGACATGACGTCAGCAATGAAGATAATGGGCCTAATA
A-------AGCCCATTTA-TAGAATT-GGG-CCGGGTTTT-GTCATCTTACAAAAGCCCG
GTCCAGGATTAGAATAATGTCACGTGCC--GAA-TAAG-AGGTTGCTTCGCCTCGAAGAA
ACCTATTTTGAGGTAGCGTATTCAATACGCTACCGAATATCTATTAATATGTGAG-TCTC
TGCCG---AAAAAAA-ACAGA-GCGAAAGC--GAAGCAGAAGCGATGGATTGGGCGGAAT
CACAACTCAAGACCTGTACTCATGGATGCGATTGGAAGAAGATGTCATCGGATTCAGCCG
ATAATCGACAATATGTGCCATGCGTCGATTCAGGAGCTGGAAGAAAGTCGCCTCGTAAGG
TACTTCTTAGATCTATTGAAGCTGTGTTTAATGG------AAGCTTCAGCGGAAATAACA
GGAACGTTCGTGGATTTCTCTACGTATCGATCAGAGACGATGACGGAGAAATGCGTCCAG
TGCTCATAGTACCATTCGGAGGTTATGGATATCATAATGATTTCTATTATTTCGAAGGAA
AGGGGAAAGTTGAATGTGATATATCATC-----AGATTATGTTGCGCCGGGAATAGATTG
GAGCAGAGACATGGAAGTTAGTATTAGTAACAGCAACAACTGTAATGAATTATGTGATCT
GAAGTGTTATGTTGTTTGTTCGTTAAGAATCAAGGAATAAAAGTTGTGCTGTAATGTTTA
TTAATA-AAACGTATATTTTGGATAATTG---------TAAGTTGTATAAA---ACATAC
AACACACTAT------------GAAATACAAGA-CGCTATGACAAATGTACGGGTATCTG
AATGAGTTTTAGT------ATCGATTAAG-----------------GGCCGCAGGCCCGT
TGAA--AAATAATAATCGAATTATATACGTTTG------------ATA-----ATAATCA
GAGATAGATGATT-AGAATACATAAAGATAAACGAAGTA---------TATCCTGGTACA
AATTA-AAAAATAAGTATTTAAAAAT---AAAAGAATGTAAACTAATCTCTGATTG----
-------GTTCAGCAGAAAGGCCCACCAACTAAAAGGT-GGGGA---GAATGTCCCGA--
-------TGACGTAAGCACGGGGGACTAT
>N_TOS7_TO_2010
TATTACCCCCCGTGCTCGGGACGGGACATGACGTCAGCAATGGAGATAATGGGCCTAATA
A-------AGCCCATTTA-TAGAATT-GGG-CCGGGTTTT-GTCATCTTACAAAAGCCCG
GTCCAGGATTAGAATAATGTCACGTGCC--GAA-TAAG-AGGTTGCTTCGCCTCGAAGAA
ACCTATTTTGAGGTAGCGTATTCAATACGCTACCGAATATCTATTAATATGTGAG-TCTC
TGCCG--AAAAAAAA-CCAGA-GCGAAAGC--GAAGCAGAAGCGATGGATTGGGCAGAAT
CACAATTCAAGACCTGTACCCATGGATGCGATTGGAAGAAGATATCATCGGATTCAGCCG
ATAATCGACAATATGTGCCATGCGTCGATTCAGGAGCTGGAAGAAAGTCGCCTCGTAAGG
TACTTCTTAGATCTATTGAAGCTGTGTTTAATGG------AAGCTTCAGCGGAAATAACA
GGAACGTTCGTGGATTTCTCTACGTATCGATCAGAGACGATGACGGAGAAATGCGTCCAG
TGCTCATAGTACCATTCGGAGGTTATGGATATCATAATGATTTCTATTATTTCGAAGGAA
AGGGGAAAGTTGAATGTGATATATCATC-----AGATTATGTTGCGCCAGGAATAGATTG
GAGCAGAGACATGGAAGTTAGTATTAGTAACAGCAACAACTGTAATGAATTATGTGATCT
GAAGTGTTATGTTGTTTGTTCGTTAAGAATCAAGGAATAAAAGTTGTGCTGTAATGTTTA
TTAATA-AAACGTATATTTTGGATAATTG---------TAAGTTGTATAAA---ACATAC
AACACACTAT------------GAAATACAAGA-CGCTATGACAAATGTACGGGTATCTG
AATGAGTTTTAGT------ATCGATTAAG-----------------GGCCGCAGGCCCGT
TGAA--AAATAATAATCGAATTATATACGTTTG------------ATA-----ATAATCA
GAGATAGATGATT-AGAATACATAAAGATAAACGAAGTA---------TATCCTGGTACA
AATTA-AAAAATAAGTATTTAAA-AA-TAAAAGGAATGTAAACTAATCTCTGATTG----
-------GTTCAGCAGAAAGGCCCACCAACTAAAAGGT-GGGGA---GAATGTCCCGA--
-------TGACGTAAGCACGGGGGACTAT
>N_TOS71_TO_2010
TATTACCCCCCGTGCTCGGGACGGGACATGACGTCAGCAATGCAGATAATGGGCCTAATA
A-------AGCCCATTTA-TAGAATT-GGG-CCGGGTTTT-GTCATCTTACAAAAGCCCG
GTCCAGGATTAGAATAATGTCACGTGCC--GAA-TAAG-AGGTTGCTTCGCCTCGAAGAA
ACCTATTTTGAGGTAGCGTATTCAATACGCTACCGAATATCTATTAATATGTGAG-TCTC
TGCCG---AAAAAAA--CAGA-GCGAAAGC--GAAGCAGAAGCGATGGATTGGGCGGAAT
CACAACTCAAGACCTGTACTCATGGACGCGATTGGAAGAAGATATCATCGGATTCAGCCG
ATAATCGACAATATGTGCCATGCGTCGATTCAGGAGCTGGAAGAAAGTCGCCTCGTAAGG
TACTTCTTAGATCTATTGAAGCTGTGTTTAATGG------AAGCTTCAGCGGAAATAACA
GGAACGTTCGTGGATTTCTCTACGTATCGATCAGAGATGATGACGGAGAAATGCGTCCAG
TTCTCATAATACCATTCGGAGGTTATGGATATCATAATGATTTCTATTATTTCGAAGGAA
AGGGGAAAGTTGAATGTGATATATCATC-----AGATTATGTTGCGCCAGGAATAGATTG
GAGCAGAGACATGGAAGTTAGTATTAGTAACAGCAACAACTGTAATGAATTATGTGATCT
GAAGTGTTATGTTGTTTGTTCGTTAAGAATCAAGGAATAAAAGTTGTGCTGTAATGTTTA
TTAATA-AAACGTATATTTTGGATAATTG---------TAAGTTGTATAAA---ACATAC
AACACACTAT------------GAAGTACAAGA-CGCTATGACAAATGTACGGGTA--TG
AATGAGTTTTAGT------ATCGATTAAG-----------------GGCCGCAGGCCCGT
TGAA--AAATAATAATCGAATTATATACGTTTG------------ATA-----ATAATCA
GAGATAGATGATT-AGAATACATAAAGATAAACGAAGTA---------TATCCTGGTAC-
AATTA-AAAAATAAGTATTTAAT-AA-TAAAAGAAATGTAAACTAATCTCTGATTG----
-------GTTCAGCAGGAAGGCCCACCAACTAAAAGGT-GGGGA---GAATGTCCCGA--
-------TGACGTAAGCACGGGGGACTAT
>N_TOS72_TO_2010
TATTACCCCCCGTGCTCGGGACGGGACATGACGTCAGCAATGCAGATAATGGGCCTAATA
A-------AGCCCATTTA-TAGAATT-GGG-CCGGGTTTT-GTCATCTTACAAAAGCCCG
GTCCAGGATTAGAATAATGTCACGTGCC--GAA-TAAG-AGGTTGCTTCGCCTCGAAGAA
ACCTATTTTGAGGTAGCGTATTCAATACGCTACCGAATATCTATTAATATGTGAG-TCTC
TGCCG-----AAAAAAACAGA-GCGAAAGC--GAAGCAGAAGCGATGGATTGGGCAGAAT
CACAACTCAAGACCTGTACCCATGGATGCGATTGGAAGAAGATATCATCGGATTCAGCCG
ATAATCGACAATATGTGCCATGCGTCGATTCAGGAGCTGGAAGAAAGTCGCCTCGTAAGG
TACTTCTTAGATCTATTGAAGCTGTGTTTAATGG------AAGCTTCAGCGGAAATAACA
GGAACGTTCGTGGATTTCTCTACGTATCGATCAGAGATGATGACGGAGAAATGCGTCCAG
TGCTCATAATACCATTCGGAGGTTATGGATATCATAATGATTTCTATTATTTCGAAGGAA
AGGGGAAAGTTGAATGTGATATATCATC-----AGATTATGTTGCGCCAGGAATAGATTG
GAGCAGAGACATGGAAGTTAGTATTAGTAACAGCAACAACTGTAATGAATTATGTGATCT
GAAGTGTTATGTTGTTTGTTCGTTAAGAATCAAGGAATAAAAGTTGTGCTGTAATGTTTA
TTAATA-AAACGTATATTTTGGATAATTG---------TAAGTTGTATAAA---ACATAC
AACACACTAT------------GAAGTACAAGA-CGCTATGACAAATGTACGGGTA--TG
AATGAGTTTTAGT------ATCGATTAAG-----------------GGCCGCAGGCCCGT
TGAA--AAATAATAATCGAATTATATACGTTTG------------ATA-----ATAATCA
GAGATAGATGATT-AGAATACATAAAGATAAACGAAGTA---------TATCCTGGTAC-
AATTA-AAAAATAAGTATTTAATAA--TAAAAGAAATGTAAACTAATCTCTGATTG----
-------GTTCAGCAGGAAGGCCCACCAACTAAAAGGTGGGGGA---GAATGTCCCGA--
-------TGACGTAAGCACGGGGGACTAT
>N_TOS74_TO_2010
TATTACCCCCCGTGCTTGGGACGGGACATGACGTCAGCAATGAAGATAATGGGCCTAATA
A-------AGCCCATTTA-TAGAATT-GGG-CCGGGTTTT-GTCATCTTACAAAAGCCCG
GTCCAGGATTAGAATAATGTCACGTGCC--GAA-TAAG-AGGTTGCTTCGCCTCGAAGAA
ACCTATTTTGAGGTAGCGTATTCAATACGCTACCGAATATCTATTAATATGTGAG-TCTC
TGCCG---AAAAAAA-ACAGA-GCGAAAGC--GAAGCAGAAGCGATGGATTGGGCAGAAT
CACAATTCAAGACATGTACCCATGGATGCGATTGGAAGAAGATATCATCGGATTCAGCCG
ATAATCGACAATATGTGCCATACGTCGATTCAGGAGCTGGAAGAAAGTCGCCTCGTAAGG
TACTTCTTAGATCTATTGAAGCTGTGTTTAATGG------AAGCTTCAGCGGAAATAACA
GGAACGTTCGTGGATTTCTCTACGTATCGATCAGAGATGATGACGGAGAAATGCGTCCAG
TGCTCATAGTACCATTCGGAGGTTATGGATATCATAATGATTCCTATTATTTCGAAGGAA
AGGGGAAAGTTGAATGTGATATATCATC-----AGATTATGTTGCGCCAGGAATAGATTG
GAGCAGAGACATGGAAGTTAGTATTAGTAACAGCAACAACTGTAATGAATTATGTGATCT
GAAGTGTTATGTTGTTTGTTCGTTAAGAATCAAGGAATAAAAGTTGTGCTGTAATGTTTA
TTAATA-AAACGTATATTTTGGATAATTG---------TAAGTTGTATAAA---ACATAC
AACACACTAT------------GAAATACAAGA-CGCTATGACAAATGTACGGGTATCTG
AATGAGTTTTAGT------ATCGATTAAG-----------------GGCCGCAGGCCCGT
TGAA--AAATAATAATCGAATTATATACGTTTG------------ATA-----ATAATCA
GAGATAGATGATT-AGAATACATAAAGATAAACGAAGTA---------TATCCTGGTAC-
AATTA-AAAAATAAGTATTTAAAAA--TAAAAGAAATGTAAACTAATCTCTGATTG----
-------GTTCAGCAGAAAGGCCCACCAACTAAAGGGTGGGGGA---GAATGTCCCGA--
-------TGACGTAAGCACGGGGGACTAT
>N_TOS78_TO_2010
TATTACCCCCCGTGCTTGGGACGGGACATGACGTCAGCAATGTAGATAATGGGCCTAATA
A-------AGCCCATTTA-TAGAATT-GGG-CCGGGTTTT-GTCATCTTACAAAAGCCCG
GTCCAGGATTAGAATAATGTCACGTGCC--GAA-TAAG-AGGTTGCTTCGCCTCGAAGAA
ACCTATTTTGAGGTTGCGTATTCAATACGCTACCGAATATCTATTAATATGTGAG-TCTC
TGCCG----AAAAAA-ACAGA-GCGAAAGC--GAAGCAGAAGCGATGGATTGGGCGGAAT
CACAACTCAAGACCTGTACTCATGGATGCGATTGGAAGAAGATATCATCGGATTCAGCCG
ATAATCGACAGTATGTGCCATGCGTCGATTCAGGAGCTGGAAGAAAGTCGCCTCGTAAGG
TACTTCTTAGATCTATTGAAGCTGTGTTTAATGG------AAGCTTCAGCGGAAATAACA
GGAACGTTCGTGGATTTCTCTACGTATCGATCAGAGATGATGACGGAGAAATGCGTCCAG
TGCTCATAGTACCGTTCGGAGGTTATGGATATCATAATGATTTCTATTATTTCGAAGGAA
AGGGGAAAGTTGAATGTGATATATCATC-----AGATTATGTTGCGCCAGGAATAGATTG
GAGCAGAGACATGGAAGTTAGTATTAGTAACAGCAACAACTGTAATGAATTATGTGATCT
GAAGTGTTATGTTGTTTGTTCGTTAAGAATCAAGGAATAAAAGGTGTGCTGTAATGTTTA
TTAATA-AAACGTATATTTTGGATAATTG---------TAAGTTGTATAAA---ACATAC
AACACACTAT------------GAAATACAAGA-CGCTATGACAAATGTACGGGTATCTG
AATGAGTTTTAGT------ATCGATTAAG-----------------GGCCGCAGGCCCGT
TGAA--AAATAATAATCGAATTATATACGTTTG------------ATA-----ATAATCA
GAGATAGATGATT-AGAATACATAAAGATAAACGAAGTA---------TATCCAGGTAC-
AATTA-AAAAATAAGTATTTAAAAAA-TAAAAGGAATGTAAACTAATCTCTGATTG----
-------GTTTAGCAGAAAGGCCCACCAACTAAAAGGTGGGGGA---GAATGTCCCGA--
-------TGACGTAAGCACGGGGGACTAT
>N_TOS80_TO_2010
TATTACCCCCCGTGCTTGGGACGGGACATGACGTCAGCAATGAAGATAATGGGCCTAATA
A-------AGCCCATTTA-TAGAATT-GGG-CCGGGTTTT-GTCATCTTACAAAAGCCCG
GTCCAGGATTAGAATAATGTCACGTGCC--GAA-TAAG-AGGTTGCTTCGCCTCGAAGAA
ACCTATTTTGAGGTAGCGTATTCAATACGCTACCGAATATCTATTAATATGTGAG-TCTC
TGCCG----AAAAAA-ACAGA-GCGAAAGC--GAAGCAGAAGCGATGGATTGGGCAGAAT
CACAACTCAAGACCTGTACCCATGGATGCGATTGGAAGAAGATATCATCGGATTCAGCCG
ATAATCGACAATATGTGCCATGCGTCGATTCAGGAGCTGGAAGAAAGTCGCCTCGTAAGG
TACTTCTTAGATCTATTGAAGCTGTGTTTAATGG------AAGCTTCAGCGGAAATAACA
GGAACGTTCGTGGATTTCTCTACGTATCGATCAGAGATGATGACGGAGAAATGCGTCCAG
TGCTCATAGTACCATTCGGAGGTTATGGATATCATAATGATTTCTATTATTTCGAAGGAA
AGGGGAAAGTTGAATGTGATATATCATC-----AGATTATGTTGCGCCAGGAATAGATTG
GAGCAGAGACATGGAAGTTAGTATTAGTAACAGCAACAACTGTAATGAATTATGTGATCT
GAAGTGTTATGTTGTTTGTTCGTTAAGAATCAAGGAATAAAAGTTGTGCTGTAATGTTTA
TTAATA-AAACGTATATTTTGGATAATTG---------TAAGTTGTATAAA---ACATAC
AACACACTAT------------GAAATACAAGA-CGCTATGACAAATGTACGGGTA--TG
AATGAGTTTTAGT------ATCGATTAAG-----------------GGCCGCAGGCCCGT
TGAA--AAATAATAATCGAATTATATACGTTTG------------ATA-----ATAATCA
GAGATAGATGATT-AGAATACATAAAGATAAACGAAGTA---------TATCCTGGTAC-
AATTA-AAAAATAAGTATTTAAAAA--TAAAAGAAATGTAAACTAATCTCTGATTG----
-------GTTCAGCAGAAAGGCCCACCAATTAAAAGGT-GGGGA---GAATGTCCCGA--
-------TGACGTAAGCACGGGGGACTAT
>N_TOS82_TO_2010
TATTACCCCCCGTGCTTGGGACGGGACATGACGTCAGCAATGCAGATAATGGGCCTAATA
A-------AGCCCATTTA-TAGAATT-GGG-CCGGGTTTT-GTCATCTTACAAAAGCCCG
GTCCAGGATTAGAATAATGTCACGTGCC--GAA-TAAG-AGGTTGCTTCGCCTCGAAGAA
ACCTCTTTTGAGGTAGCGTATTCAATACGCTACCGAATATCTATTAATATGAGAG-TCTC
TGCCG----AAAAAA-ACAGA-GCGAAAGC--GAAGCAGAAGCGATGGATTGGGCGGAAT
CACAACTCAAGACCTGTACCCATGGATGCGATTGGAAGAAGATATCATCGGATTCAGCCG
ATAATCGACAATATGTGCCATGCGTCGATTCAGGAGCTGGAAGAAAGTCGCCTCGTAAGG
TACTTCTTAGATCTATTGAAGCTGTGTTTAATGG------AAGCTTCAGCGGAAATAACA
GGAACGTTCGTGGATTTCTCTACGTATCGATCAGAGATGATGACGGAGAAATGCGTCCAG
TGCTCATAGTACCATTCGGAGGTTATGGATATCATAATGATTTCTATTATTTCGAAGGAA
AGGGGAAAGTTGAATGTGATATATCATC-----AGATTATGTTGCGCCAGGAATAGATTG
GAGCAGAGACATGGAAGTTAGTATTAGTAACAGCAACAACTGTAATGAATTATGTGATCT
GAAGTGTTATGTTGTTTGTTCGTTAAGAATCAAGGAATAAAAGTTGTGCTGTAATGTTTA
TTAATA-AAACGTATATTTTGGATAATTG---------TAAGTTGTATAAA---ACATAC
AACACGCTAT------------GAAATACAAGA-CGCTATGACAAATGTACGGGTATCTG
AATGAGTTTTAGT------ATCGATTAAG-----------------GGCCGCAGGCCCGT
TGAA--AAATAATAATCGAATTATATACGTTTG------------ATA-----ATAATCA
GAGATAGATGATT-AGAATACATAAAGATAAACGAAGTA---------TATCCTGGTAC-
AATTA-AAAAATAAGTATTTAAAAAA--TAAAAGAATGTAAACTAATCTCTGATTG----
-------GTTCAGAAGAAAGGCCCACCTACTAAAAGGTGGGGGA---GAATGTCCCGA--
-------TGACGTAAGCACGGGGGACTAT
>N_TOS83_TO_2010_C1
TATTACCCCCCGTGCTCGGGACGGGACATGACGTCAGCAATGCAGATAATGGGCCTAATA
A-------AGCCCATTTA-TAGAATT-GGG-CCGGGTTTT-GTCATCTTACAAAAGCCCG
GTCCAGGATTAGAATAATGTCACGTGCC--GAA-TAAG-AGGTTGCTTCGCCTCGAAGAA
ACCCATTCTGAGGTAGCGTATTCAATACGCTACCGAATATCTATTAATATGTGAG-TCTC
TGCCG----AAAAAA-ACAGA-GCGAAAGC--GAAGCAGAAGCGATGGATTGGGCGGAAT
CACAATTCAAGACATGTACCCATGGATGCGATTGGAAGAAGATATCATCGGATTCAGCCG
ATAATCGACAATATGTGCCATGCGTCGATTCAGGAGCTGGAAGAAAGTCGCCTCGTAAGG
TACTTCTTAGATCTATTGAAGCTGTGTTTAATGG------AAGCTTCAGCGGAAATAACA
GGAACGTTCGTGGATTTCTCTACGTATCGATCAGAGACGATGACGGAGAAATGCGTCCAG
TGCTCATAGTACCATTCGGAGGTTATGGATATCATAATGATTTCTATTATTTCGAAGGAA
AGGGGAAAGTTGAATGTGATATATCATC-----AGATTATGTTGCGCCAGGAATAGATTG
GAGCAGAGACATGGAAGTTAGTATTAGTAACAGCAACAACTGTAATGAATTATGTGATCT
GAAGTGTTATGTTGTTTGTTCGTTAAGAATCAAGGAATAAAAGTTGTGCTGTAATGTTTA
TTAATA-AAACGTATATTTTGGATAATTG---------ATAGTTGTATAAA---ACATAC
AACACACTAT------------GAAATACAAGA-CGCTATGACAAATGTACGGGTATCTG
AATGAGTTTTAGT------ATCGATTAAG-----------------GGCCGCAGGCCCGT
TGAA--AAATAATAATCGAATTATATACGTTTG------------ATA-----ATAATCA
GAGATAGATGATC-AGAATACATAAAGATAAACGAAGTA---------TATCCTGGTACA
AATAA--AAAATAAGTATTTAAAAA--TAAAAGAAATGTAAACTAATCTCTGATTG----
-------GTTCAGCAGAAAGGCCCACCAACTAAAAGGTGGGGGA---GAATGTCCCGA--
-------TGACGTAAGCACGGGGGACTAT
>N_TOS85_TO_2010
TATTACCCCCCGTGCTTGGGACGGGACATGACGTCAGCAATGAAGATAATGGGCCTAATA
A-------AGCCCATTTA-TAGAATT-GGG-CCGGGTTTT-GTCATCTTACAAAAGCCCG
GTCCAGGATTAGAATAATGTCACGTGCC--GAA-TAAG-AGGTTGCTTCGCCTCGAAGAA
ACCTATTTTGAGGTAGCGTATTCAATACGCTACCGAATATCTATTAATATGTGAG-TCTC
TGCCG---AAAAAAA-ACAGA-GCGAAAGC--GAAGCAGAAGCGATGGATTGGGCGGAAT
CACAACTCAAGACCTGTACCCATGGATGCGATTGGAAGAAGATATCATCGGATTCAGCCG
ATAATCGACAATATGTGCCATGCGTCGATTCAGGAGCTGGAAGAAAGTCGCCTCGTAAGG
TACTTCTTAGATCTATTGAAGCTGTGTTTAATGG------AAGCTTCAGCGGAAATAACA
GGAACGTTCGTGGATTTCTCTACGTATCGATCAGAGACGATGACGGAGAAATGCGTCCAG
TGCTCATAGTACCATTCGGAGGTTATGGATATCATAATGATTTCTATTATTTCGAAGGAA
AGGGGAAAGTTGAATGTGATATATCATC-----AGATTATGTTGCGCCAGGAATAGATTG
GAGCAGAGACATGGAAGTTAGTATTAGTAACAGCAACAACTGTAATGAATTATGTGATCT
GAAGTGTTATGTTGTTTGTTCGTTAAGAATCAAGGAATAAAAGTTGTGCTGTAATGTTTA
TTAATA-AAACGTATATTTTGGATAATTG---------TAAGTTGTATAAA---ACATAC
AACACACTAT------------GAAATACAAGA-TGCTATGACAAATGTACGGGTATCTG
AATGAGTTTTAGT------ATCGATTAAG-----------------GGCCGCAGGCCCGT
TGAA--AAATAATAATCGAATTATATACGTTTG------------ATA-----ATAATCA
GAGATAGATGATT-AGAATACATAAAGATAAACGAAGTA---------TATCCTGGTACA
AATTA-AAAAATAAGTATTTAAAAAT---AAAAGAATGTAAACTAATCTCTGATTG----
-------GTTCAGCAGAAAGGCCCACCAACTAAAAGGT-GGGGA---GAATGTCCCGA--
-------TGACGTAAGCACGGGGGACTAT
>N_TOS86_TO_2010
TATTACCCCCCGTGCTTGGGACGGGACATGACGTCAGCAATGTAGATAATGGGCCTAATA
A-------AGCCCATTTA-TAGAATTGGGG-CCGGGTTTT-GTCATCTTACAAAAGCCCG
GTCCAGGATTAGAATAATGTCACGTGCC--GAA-TAAG-AGGTTGCTTCGCCTCGAAGAA
ACCTATTTTGAGGTTGCGTATTCAATACGCTACCGAATATCTATTAATATGTGAG-TCTC
TGCCG---AAAAAAA--CAGA-GCGAAAGC--GAAGCAGAAGCGATGGATTGGGCGGAAT
CACAACTCAAGACATGTACCCATGGATGCGATTGGAAGAAGATATCATCGGATTCAGCCG
ATAATCGACAGTATGTGCCATGCGTCGATTCAGGAGCTGGAAGAAAGTCGCCTCGTAAGG
TACTTCTTAGATCTATTGAAGCTGTGTTTAATGG------AAGCTTCAGCGGAAATAACA
GGAACGTTCGTGGATTTCTCTACGTATCGATCAGAGATGATGACGGAGAAATGCGTCCAG
TGCTCATAGTACCATTCGGAGGTTATGGATATCATAATGATTTCTATTATTTCGAAGGAA
AGGGGAAAGTTGAATGTGATATATCATC-----AGATTATGTTGCGCCAGGAATAGATTG
GAGCAGAGACATGGAAGTTAGTATTAGTAACAGCAACAACTGTAATGAATTATGTGATCT
GAAGTGTTATGTTGTTTGTTCGTTAAGAATCAAGGAATAAAAGTTGTACTGTAATGTTTA
TTAATA-AAACGTATATTTTGGATAATTG---------TAAGTTGTATAAA---ACATAC
AACACACTAT------------GAAATACAAGA-CGCTATGACAAATGTACGGGTATCTG
AATGAGTTTTAGT------ATCGATTAAG-----------------GGCCGCAGGCCCGT
TGAA--AAATAATAATCGAATTATATACGTTTG------------ATA-----ATAATCA
GAGATAGATGATT-AGAATACATAAAGATAAACGAAGTA---------TATCCAGGTAC-
AATTA-AAAAATAAGTATTTAAAAAA-TAAAAGGAATGTAAACTAATCTCTGATTG----
-------GTTCAGCAGAAAGGCCCACCAACTAAAAGGT-GGGGA---GAATGTCCCGA--
-------TGACGTAAGCACGGGGGACTAT
>N_TOS87_TO_2010
TATTACCCCCCGTGCTCGGGACGGGACATGACGTCAGCAATGCAGATAATGGGCCTAATA
A-------AGCCCATTTA-TAGAATT-GGG-CCGGGTTTT-GTCATCTTACAAAAGCCCG
GTCCAGGATTAGAATAATGTCACGTGCC--GAA-TAAG-AGGTTGCTTCGCCTCGAAGAA
ACCTATTCTGAGGTAGCGTATTCAATACGCTACCGAATATCTATTAATATGTGAG-TCTC
TGCCG---AAAAATA-ACAGA-GCGAAAGC--GAAGCAGAAGCGATGGATTGGGCGGAAT
CACAATTCAAGACCTGTACTCATGGATGCGATTGGAAGAAGATATCATCGGATTCAGCCG
ATAATCGACAATATGTGCCATGCGTCGATTCAGGAGCAGGAAGAAAGTCGCCTCGTAAGG
TACTTCTTAGATCTATTGAAGCTGTGTTTAATGG------AAGCTTCAGCGGAAATAACA
GGAACGTTCGTGGATTTCTCTACGTATCGATCAGAGATGATGACGGAGAAATGCGTCCAG
TGCTCATAGTACCATTCGGAGGTTATGGATATCATAATGATTTCTATTATTTCGAAGGAA
AGGGGAAAGTTGAATGTGATATATCCTC-----AGATTATGTTGCGCCAGGAATAGATTG
GAGCAGAGACATGGAAGTTAGTATTAGTAACAGCAACAACTGTAATGAATTATGTGATCT
GAAGTGTTATGTTGTTTGTTCGTTAAGAATCAAGGAATAAAAGTTGTGCTGTAATGTTTA
TTAATA-AAACGTATATTTTGGATAATTG---------TAAGTTGTATAAA---ACATAC
AACACACTAT------------GAAATACAAGA-CGCTATGACAAATATACGGGTA--TG
AATGAGTTTTAGT------ATCGATTAAG-----------------GGCCGCAGGCCCGT
TGAA--AAATAATAATCGAATTATATACGTTTG------------ATA-----ATAATCA
GAGTTAGATGATT-AGAATACATAAAGATAAACGAAGTA---------TATCCTGGTAC-
AATTA-AAAAATAAGTATTTAAAAAA-TAAAAGGAATGTAAACTAATCTCTGATTG----
-------GTTCAGCAGAAAGCCCCACCAACTAAAAGGTGGGGGA---GAATGTCCCGA--
-------TGACGTAAGCACGGGGGACTAT
>N_TOS88_TO_2010
TATTACCCCCCGTGCTTGGGACGGGACATGACGTCAGCAATGTAGATAATGGGCCTAATA
A-------AGCCCATTTA-TAGAATT-GGG-CCGGGTTTT-GTCATCTTACAAAAGCCCG
GTCCAGGATTAGAATAATGTCACGTGCC--GAA-TAAG-AGGTTGCTTCGCCTCGAAGAA
ACCTATTTTGAGGTTGCGTATTCAATACGCTACCGAATATCTATTAATATGTGAG-TCTC
TGCCG----AAAAAA-ACAGA-GCGAAAGC--GAAGCAGAAGCGATGGATTGGGCAGAAT
CACAATTCAAGACCTGTACCCATGGATGCGATTGGAAGAAGATATCATCGGATTCAGCCG
ATAATCGACAGTATGTGCCATGCGTCGATTCAGGAGCTGGAAGAAAGTCGCCTCGTAAGG
TACTTCTTAGATCTATTGAAGCTGTGTTTAATGG------AAGCTTCAGCGGAAATAACA
GGAACGTTCGTGGATTTCTCTACGTATCGATCAGAGATGATGACGGAGAAATGCGTCCAG
TGCTCATAGTACCATTCGGAGGTTATGGATATCATAATGATTTCTATTATTTCGAAGGAA
AGGGGAAAGTTGAATGTGATATATCATC-----AGATTATGTTGCGCCAGGAATAGATTG
GAGCAGAGACATGGAAGTTAGTATTAGTAACAGCAACAACTGTAATGAATTATGTGATCT
GAAGTGTTATGTTGTTTGTTCGTTAAGAATCAAGGAATAAAAGTTGTGCTGTAATGTTTA
TTAATA-AAACGTATATTTTGGATAATTG---------TAAGTTGTATAAA---ACATAC
AACACACTAT------------GAAATACAAGA-CGCTATGACAAATGTACGGGTATCTG
AATGAGTTTTAGT------ATCGATTAAG-----------------GGCCGCAGGCCCGT
TGAA--AAATAATAATCGAATTATATACGTTTG------------ATA-----ATAATCA
GAGATAGATGATT-AGAATACATAAAGATAAACGAAGTA---------TATCCAGGTAC-
AATTA-AAAAATAAGTATTTAAAAAA-TAAAAGGAATGTAAACTAATCTCTGATTG----
-------GTTCAGCAGAAAGGCCCACCAACTAAAAGGTGGGGGA---GAATGTCCCGA--
-------TGACGTAAGCACGGGGGACTAT
>N_TOS89_TO_2010
TATTACCCCCCGTGCTTGGGACGGGACATGACGTCAGCAATGTAGATAATGGGCCTAATA
A-------AGCCCATTTA-TAGAATT-GGG-CCGGGTTTT-GTCATCTTACAAAAGCCCG
GTCCAGGATTAGAATAATGTCACGTGCC--GAA-TAAG-AGGTTGCTTCGCCTCGAAGAA
ACCTATTTTGAGGTTGCGTATTCAATACGCTACCGAATATCTATTAATATGTGAG-TCTC
TGCCG---AAAAAAA--CAGA-GCGAAAGC--GAAGCAGAAGCGATGGATTGGGCAGAAT
CACAATTCAAGACCTGTACCCATGGATGCGATTGGAAGAAGATATCATCGGATTCAGCCG
ATAATCGACAGTATGTGCCATGCGTCGATTCAGGAGCTGGAAGAAAGTCGCCTCGTAAGG
TACTTCTTAGATCTATTGAAGCTGTGTTTAATGG------AAGCTTCAGCGGAAATAACA
GGAACGTTCGTGGATTTCTCTACGTATCGATCAGAGATGATGACGGAGAAATGCGTCCAG
TGCTCATAGTACCATTCGGAGGTTATGGATATCATAATGATTTCTATTATTTCGAAGGAA
AGGGGAAAGTTGAATGTGATATATCATC-----AGATTATGTTGCGCCAGGAATAGATTG
GAGCAGAGACATGGAAGTTAGTATTAGTAACAGCAACAACTGTAATGAATTATGTGATCT
GAAGTGTTATGTTGTTTGTTCGTTAAGAATCAAGGAATAAAAGTTGTGCTGTAATGTTTA
TTAATA-AAACGTATATTTTGGATAATTG---------TAAGTTGTATAAA---ACATAC
AACACACTAT------------GAAATACAAGA-CGCTATGACAAATGTACGGGTATCTG
AATGAGTTTTAGT------ATCGATTAAG-----------------GGCCGCAGGCCCGT
TGAA--AAATAATAATCGAATTATATACGTTTG------------ATA-----ATAATCA
GAGATAGATGATT-AGAATACATAAAGATAAACGAAGTA---------TATCCAGGTAC-
AATTA-AAAAATAAGTATTTAAATAA-TAAAAGGAATGTAAACTAATCTCTGATTG----
-------GTTCAGCAGAAAGGCCCACCAACTAAAAGGT-GGGGA---GAATGTCCCGA--
-------TGACGTAAGCACGGGGGACTAT
>N_TOS90_TO_2010_C1
TATTACCCCCCGTGCTCGGGACGGGACATGACGTCAGCAATGAAGATAATGGGCCTAATA
A-------AGCCCATTTA-TAGAATTGGGG-CCGGGTTTT-GTCATCTTACAAAAGCCCG
GTCCAGGATTAGAATAATGTCACGTGCC--GAA-TAAG-AGGTTGCTTCGCCTCGAAGAA
ACCTATTTTGAGGTAGCGTATTCAATACGCTACCGAATATCTATTAATATGTGAG-TCTC
TGCCG---AAAAAAA-ACAGA-GCGAAAGC--GAAGCAGAAGCGATGGATTGGGCGGAAT
CACAATTCAAGACCTGTACCCATGGATGCGATTGGAAGAAGATATCATCGGATTCAGCCG
ATAATCGACAATATGTGCCATGCGTCGATTCAGGAGCTGGAAGAAAGTCGCCTCGTAAGG
TACTTCTTAGATCTATTGAAGCTGTGTTTAATGG------AAGCTTCAGCGGAAATAACA
GGAACGTTCGTGGATTTCTCTACGTATCGATCAGAGACGATGACGGAGAAATGCGTCCAG
TGCTCATAGTACCATTCGGAGGTTATGGATATCATAATGATTTCTATTATTTCGAAGGAA
AGGGGAAAGTTGAATGTGATATATCATC-----AGATTATGTTGCGCCAGGAATAGATTG
GAGCAGAGACATGGAAGTTAGTATTAGTAACAGCAACAACTGTAATGAATTATGTGATCT
GAAGTGTTATGTTGTTTGTTCGTTAAGAATCAAGGAATAAAAGTTGTGCTGTAATGTTAA
TTAATA-AAACGTATATTTGGGA-AATTG---------ATAGTTGTATAAA---ACATAC
AACACACTAT------------GAAATACAAGA-CGCTATGACAAATGTACGGGTATCTG
AATGAGTTTTAGT------ATCGCTTAAG-----------------GGCCGCAGGCCCGT
TGAA--AAATAATAATCGAATTATAAACGTTAG------------ATA-----ATAATCA
GAGATAGGTGATC-AGATAATATAAACATAAACGAAGTA---------TATGCCGGTAC-
AATAA-TAAAATAAGTATTTAAAAAT-AAAAAGGAATGTAAACTAATCTCTGATTG----
-------GTTCAGCAGAAAGGCCCACCAACTAAAAGGT-GGGGA---GAATGTCCCGA--
-------TGACGTAAGCACGGGGGACTAT
>N_TOS91_TO_2010_C1
TATTACCCCCCGTGCTTGGGACGGGACATGACGTCAGCAATGTAGATAATGGGCCTAATA
A-------AGCCCATTTA-TAGAATT-GGG-CCGGGTTTT-GTCATCTTACAAAAGCCCG
GTCCAGGATTAGAATAATGTCACGTGCC--GAA-TAAG-AGGTTGCTTCGCCTCGAAGAA
ACCTATTTTGAGGTTGCGTATTCAATACGCTACCGAATATCTATTAATATGTGAG-TCTC
TGCCG---AAAAAAA--CAGA-GCGAAAGC--GAAGCAGAAGCGATGGATTGGGCGGAAT
CACAATTCAAGACCTGTACCCATGGATGCGATTGGAAGAAGATATCATCGGATTCAGCCG
ATAATCGACAGTATGTGCCATGCGTCGATTCAGGAGCTGGAAGAAAGTCGCCTCGTAAGG
TACTTCTTAGATCTATTGAAGCTGTGTTTAATGG------AAGCTTCAGCGGAAATAACA
GGAACGTTCGTGGATTTCTCTACGTATCGATCAGAGATGATGACGGAGAAATGCGTCCAG
TGCTCATAGTACCATTCGGAGGTTATGGATATCATAATGATTTCTATTATTTCGAAGGAA
AGGGGAAAGTTGAATGTGATATATCATC-----AGATTATGTTGCGCCAGGAATAGATTG
GAGCAGAGACATGGAAGTTAGTATTAGTAACAGCAACAACTGTAATGAATTATGTGATCT
GAAGTGTTATGTTGTTTGTTCGTTAAGAATCAAGGAATAAAAGTTGTGCTGTAATGTTTA
TTAATA-AAACGTATATTTTGGATAATTG---------TAAGTTGTATAAA---ACATAC
AACACACTAT------------GAAATACAAGA-CGCTATGACAAATGTACGGGTATCTG
AATGAGTTTTAGT------ATCGATTAAG-----------------GGCCGCAGGCCCGT
TGAA--AAATAATAATCGAATTATATACGTTTG------------ATA-----ATAATCA
GAGATAGATGATT-AGAATACATAAAGATAAACGAAGTA---------TATCCAGGTAC-
AATTA-AAAAATAAGTATTTAAAAAA-TAAAAGGAATGTAAACTAATCTCTGATTG----
-------GTTCAGCAGAAAGGCCCACCAACTAAAAGGT-GGGGA---GAATGTCCCGA--
-------TGACGTAAGCACGGGGGACTAT
>N_TOS93_TO_2010_C1
TATTACCCCCCGTGCTCGGGACGGGACATGACGTCAGCAATGAAGATAATGGGCCTAATA
A-------AGCCCATTTA-TAGAATTGGGG-CCGGGTTTT-GTCATCTTACAAAAGCCCG
GTCCAGGATTAGAATAATGTCACGTGCC--GAA-TAAG-AGGTTGCTTCGCCTCGAAGAA
ACCTATTTTGAGGTAGCGTATTCAATACGCTACCGAACATCTATTAATATGTGAG-TCTC
TGCCG---AAAAAAA-ACAGA-GCGAAAGC--GAAGCAGAAGCGATGGATTGGGCGGAAT
CACAATTCAAGACATGTACTCATGGATGCGATTGGAAGAAGATATCATCGGATTCAGCCG
ATAATCGACAATATGTGCCATGCGTCGATTCAGGAGCTGGAAGAAAGTCGCCTCGTAAGG
TACTTCTTAGATCTATTGAAGCTGTGTTTAATGG------AAGCTTCAGCGGAAATAACA
GGAACGTTCGTGGATTTCTCTACGTATCGATCAGAGATGATGACGGAGAAATGCGTCCAG
TGCTCATAGTACCATTCGGAGGTTATGGATATCATAATGATTTCTATTATTTCGAAGGAA
AGGGGAAAGTTGAATGTGATATATCATC-----AGATTATGTTGCGCCAGGAATAGATTG
GAGCAGAGACATGGAAGTTAGTATTAGTAACAGCAACAACTGTAATGAATTATGTGATCT
GAAGTGTTATGTTGTTTGTTCGTTAAGAATCAAGGAATAAAAGTTGTGCTGTAATGTTTA
TTAATA-AAACGTATATTTTGGATAATTG---------TAAGTTGTATAAA---ACATAC
AACACACTAT------------GAAATACAAGA-CGCTATGACAAATGTACGGGTATCTG
ATTG-TTTATCGT------AACGTATAAG-----------------GGCCGCAGGCCCGT
TGAA--AAATAATAATCGAATTATATACGTTTG------------ATA-----ATAATCA
GAGATAGATGATT-AGAATACATAAAGATAAACGAAGTA---------TATCCTGGTAC-
AATTA-AAAAATAAGTATTTAAAAA--TAAAAGAAATGTAAACTAATCTCTGATTG----
-------GTTCAGCAGAAAGGCCCACCAACTAAAAGGTGGGGGA---GAATGTCTCGA--
-------TGACGTAAGCACGGGGGACTAT
