# Supplementary material for: The global distribution of Banana bunchy top virus reveals little evidence for frequent recent, human-mediated long distance dispersal events
Source: Virus Evol. 2015 Sep 10;1(1):vev009. doi: 10.1093/ve/vev009 (PMC5014477; doi:10.1093/ve/vev009)
Supplement: Supplementary Table S1 [file Supplementary_Dataset_2.zip › datasets/CSD_DNA_U3.fas]

>U3_19rw_RW_2009_C2
TATTA-C--CCCCAGCG----------------CTCA------GGAC-GGGACAT-----
-----------------------------------------------G------------
------------------------------------------GG--C-TT----TTTA--
-AATGGG--C-CTTGAGAGT--TTGAACAGTTC-----------------AGTATCTTCG
TTATTGGGCCAACTCGG--CCCAATAATTAAGAGAAC--GT---GTTCAAATTCGT-GG-
-----------TATGACCGAAGGTC-AAGGTAACCGGTCAA-CATTATTC-TGGCTTGCG
CAGCAAGATACA-CGAATTAAATTATTAAT-TCG-TAGGACACGTGGAC-GGACCGAAAT
ACTCCTGCATC------TCTATAAATACCCTA-GTCCTGTGAAGG-ATAATT-GCTC-TC
TCTC-TCTTCTGTCAAG-GTGGT--TGTGCTGAGGC----------GGAAGATCGC---C
-AGCGGCGATC------------------GTCGGAACGAAGTG--CATCTAGAG--AGGC
GG---------------------------------TGAAGCAAACTACG-AAGCGTATAT
-----CGGGTA-TTTATAGACTTA-TAGCGCAGCTAGAAGTATACAATGTACA-GATTTT
GTATTTTGTAAAT-TACG-AAGAATTTCGTAT-ATGATATTAATAAAACACCTGGGTGTG
TTAATGTTTACATTAAATAGTATC-CTGAATGTA----CTCAATAAAAT--------ACA
GTATACGGAACGTATACTGACA--A--AGTAATAAA-T---GATAGGCGAA----G-CAT
GATTAACAGGTGTTT-AGGTATAATTAACATAATTATGAG-AAGTAATAATAATACGGAA
AATGAATA-AGTATGA-GGTGAAAGAGGAGATATTAGAATATTTAAAAACCCAATTATAT
T-AT-T----------------TTGGA-----------------ACG---AA--ATACAA
CACA----------------CTATGA-AA--------------TACAAGACGCTATGACA
-AATGTACGGGTATCTGATTG-GGT-----TAT-C-TTAACGAT-CTAGGGC-CGTAGGC
CC-GTG-AGCA--------------------------------------ATGAACGGT--
-----TCAGATTA------ATTCCTT-AGCGACGAAGAAAGG-----------AATCTTA
ATG-AG---GACCA------------CAATAA------------AGACAGCTGTCAT---
------------------------TGATTA---A-ATAAAT--AATATAATATGCAAATG
AC-C-TTTGTACCCCTGA--T-----A-----ATGATGACG-T-GTA-GGGGTGT-CCCG
-AT----GTAA---TATAGC---AT----AGCTATGTGAAGA--------GATAAGCATG
TGGCCGACAACTTTAGTTGT--GG----GCCAGATGTCCC---------------GAGTT
-AGTGCG--------CCACGTA-AGCGCT-GGGGCT-TAT
>U3_1900A_AU_2006_C3
TATTA-C--CCCCAGCG-----------------CCG------GGAC-GGGACAT-----
-----------------------------------------------G------------
------------------------------------------GG--C-TT----TTTA--
-AATGGG--C-TTTGCGAGT--TTGAACAGTTC-----------------AGTATCTTCG
TTATTGGGCCAACCCGG--CCCAATAATTAAGAGAAC--GT---GTTCAAATTCGT-GG-
-----------TATGACCGAAGGTC-AAGGTAACCGGTCAA-CATTATTC-TGGCTTGCG
CAGCAAGCTACA-CGAATTAATTAATTAAT-TCG-TAGGACACGTGGAC-GGACCGAAAT
ACTCTTGCATC------TCTATAAATACCCTA-ACCCTGTGAAGG-ATAAAT-G--C-TC
TCTC-TCTTCTGTCAAG-GTGGT--TGTGCTGAGGC----------GGAAGATCGC---C
-AGCGGCGATC------------------GTCGGAACGACCTG--CATCTAGAG--AGGC
GG---------------------------------CGAGG-AAACTACG-AAGCGTATAT
-----CGGGTA-TTTATAGACTTA-TAGCGCAGCTAGAAGTATACACTGTACA-AATATT
GTATTTTGTAAAT-TACG-AAGCAATTCGTAT-TTGATATTAATAAAACAACTGGGTTTG
TTAATGTTTACATTAACTAGTATC-TTATATGTA----CAAATTAAAAT--------ACA
GTATACGGAACGTATACTAACG-TA--AAAATTAAA-T---GATAGGCGAA----G-CAT
GATTAACAGGTGTTT-AGGTATAATTAACATAATTATGAG-AAGTAATAATAATACGGCA
AATGAAAA-AGTATGA-GGTGAAAGAGGAGATATTAGAATATTTAAAAACCCAATTATAT
T-AT-T----------------TTGGA-----------------ACG---AA--ATACAA
CACG----------------CTATGA-AA--------------TACAAGACGCTATGACA
-AATGTAGGGGTATCTGATTG-TG------TAT-C-TTAACGAT-CTAGGGC-CGTAGGC
CC-GTG-AG------C-------A-------------------------ATGAACGGT--
-----CCAGATTA------ATTCCTT-AGCGACGAAGAAAGG-----------AATCTTA
AAG-GG---GACCA------------CATTAA------------AGACAGCTGTCAT---
------------------------TGATTA---A-A-AAAT--AATATAATAACCAAATG
AC-C-TTTGTACCCTTGC--T-----A-----ATGATGACG-T-ATA-GGGGTGT-CCCG
-AG----GTAA---TTTAAC---AT----AGCTCTGAAAAGA--------GATATG----
----------------------GG-CCCGTTGGATGCCTCCATCGGACGAT-GG-AGGTT
GAATGAA-CTTTTGGTGACGTA-GGCGCT-GGGGCT-TAT
>U3_1900B_AU_2006_C3
TATTA-C--CCCCAGCG-----------------CCG------GGAC-GGGACAT-----
-----------------------------------------------G------------
------------------------------------------GG--C-TT----TTTA--
-AATGGG--C-TTTGCGAGT--TTGAACAGTTC-----------------AGTATCTTCG
TTATTGGGCCAACCCGG--CCCAATAATTAAGAGAAC--GT---GTTCAAATTCGT-GG-
-----------TATGACCGAAGGTC-AAGGTAACCGGTCAA-CATTATTC-TGGCTTGCG
CAGCAAGCAACA-CGAATTAATATTTTAAT-TCG-TAGGACACGTGGAC-GGACCGAAAT
ACTCTTGCATC------TCTATAAATACCCTA-ACCCTGTCAAGG-ATAATT-G--C-TC
TCTC-TCTTCTGTCAAG-GTGGT--TGTGCTGAGGC----------GGAAGATCGC---C
-AGCGGCGATC------------------GTCGGAACGACCTG--CATCTAGAG--AGGC
GG---------------------------------CGAGG-ATACTACG-AAGCGTATAT
-----CGGGTA-TTTATAGACTTA-TAGCGCAGCTAGAAGTATACACTGTACA-AATATT
GTATTTTGTAAAT-TACG-AAGCAATTCGTAT-TTGATATTAATAAAACAACTGGGTTTG
TTAATGTTTACATTAACTAGTATC-TTATATGTA----CAAATTAAAAT--------ACA
GTATACGGAACGTATACTAACG-TA--AAAATTAAA-T---GATAGGCGAA----G-CAT
GATTAACAGGTGTTT-AGGTATAATTAACATAATTATGAG-AAGTAATAATAATACGGAA
AATGAAAA-AGTATGA-GGTGAAAGAGGAGATATTAGAATATTTAAAAACCCAATTATAT
T-AT-T----------------TTGGA-----------------ACG---AA--ATACAA
CACG----------------CTATGA-AA--------------TACAAGACGCTATGACA
-AATGTAGGGGTATTTGATTG-TG------TAT-C-TTAACGTA-TAAGGGC-CGCAGGC
CC-GTC-AA-G--TTG-------A-------------------------ATGAACGGT--
-----CCAGATTA------ATTCCTT-AGCGACGAAGAAAGG-----------AATCTTA
AAG-GG---GACCA------------CATTAA------------AGACAGCTGTCAT---
------------------------TGATTA---A-ATAAAT--AATATAATAACCAAAAG
AC-C-TTTGTACCCTTGC--T-----A-----CTGATGACG-T-ATA-GGGGTGT-CCCG
-AG----GTAA---TTTAAC---AT----AGCTCTGAAAAGA--------GATATG----
----------------------GG-CCCGTTGGATGCCTCCATCGGACGATGGA-AGGTT
GAATGAA-CTTTTGCTGACGTA-GGCGCTGGGGGCT-TAT
>U3_20rw_RW_2009_C2
TATTA-C--CCCCAGCG----------------CTCA------GGAC-GGGACAT-----
-----------------------------------------------G------------
------------------------------------------GG--C-TT----TTTA--
-AATGGG--C-CTTGAGAGT--TTGAACAGTTC-----------------AGTATCTTCG
TTATTGGGCCAACTCGG--CCCAATAATTAAGAGAAC--GT---GTTCAAATTCGT-GG-
-----------TATGACCGAAGGTC-AAGGTAACCGGTCAA-CATTATTC-TGGCTTGCG
CAGCAAGATACA-CGAATTAAATTATTAAT-TCG-TAGGACACGTGGAC-GGACCGAAAT
ACTCCTGCATC------TCTATAAATACCCTA-GTCCTGTGAAGG-ATAATT-G--C-TC
TCTC-TCTTCTGTCAAG-GTGGT--TGTGCTGAGGC----------GGAAGATCGC---C
-AGCGGCGATC------------------GTCGGAACGATGTG--CATCTAGAG--AGGC
GG---------------------------------TGAAGCAAACTACG-AAGCGTATAT
-----CGGGTA-TTTATAGACTTA-TAGCGCAGCTAGAAGTATACACTGTACA-GATTTT
GTATTTTGTAAAT-TACG-AAGAATTTCGTAC-ATGATATTAATAAAACACCTGGGTGTG
TTAATGTTTACATTAAATAGTATC-CTGAATGTA----CTCAATAAAAT--------ACA
GTATACGGAACGTATACTGACA--A--AGTAATAAA-T---GATAGGCGAA----G-CAT
GATTAACAGGTGTTT-AGGTATAATTAACATAATTATGAG-AAGTAATAATAATACGGAA
AATGAATA-AGTATGA-GGTGAAAGAGGAGATATTAGAATATTTAAAAACCCAATTATAT
T-AT-T----------------TTGGA-----------------ACG---AA--ATACAA
CACA----------------CTATGA-AA--------------TACAAGACGCTATGACA
-AATGTACGGGTATCTGATTG-TG------TAT-C-TTAACGCT-TAAGGGC-CGCAGGC
CC-GTC-AA-G--TTG-------A-------------------------ATGAACGGT--
-----TCAGATTA------ATTCCTT-AGCGACGAAGAAAGG-----------AATCTTA
ATG-AG---GACCA------------CAATAA------------AGACAGCTGTCAT---
------------------------TGATTA---A-ATAAAT--AATATAATATCCAAAAG
AC-C-TTTGTACCCCTGA--T-----A-----ATGATGACG-T-GTA-GGGGTGT-CCCG
-AT----GTAA---TATAGC---AT----AGCTATGTGAAGA--------GATAAGCATG
TGGCCGACAACTTTAGTGGT--GG----GCCAGATGTCCC---------------GAGTT
-AGTGCG--------CCACGTA-AGCGCT-GGGGCT-TAT
>U3_21cn_CN_D1
TATTA-C--CCCCAGCC----------------CCCA------GGAC-GGGACAT-----
-----------------------------------------------G------------
------------------------------------------GG--C-TT----TTTA--
-AATGGG--C-CGAGAGAGT--TTGAACAGTTC-----------------AGTATCTTCG
TTATTGGGCC-ATCTAG--CCCAATAATTAAGAGAAC--GT---GTTCAAAATCGA-GC-
-----------ATTGACCGGAGGTC-AAGGTTAATGGTCAA-CAATATTC-TGGCTTGCG
GAGCAAGCAACA-CGAATTAATTATTTAAT-TCG-TAGGACACGTGGAC-GGACCGAAAT
ACTCCTGCATC------TCTATAAATACCCTA-CAATGGTAATTG-ATAATT-G--C-TC
TCGC-TCTTCTGTCAAA-GATGT--TGTGCTGAGGA----------GGAAGATCGC---C
-GCCGGCGATC------------------GTCGGA-CGATAAG--CGGCAAGAG--AGAC
GG---------------------------------AGAACCATGCTGCG-AAGCGTATAT
-----CTGGTA-TTTATAGACTTA-TAGCGAAGCTAGAAGT-TTCCTTGTACCCGATATT
GTATTTTGTAAAA-TACG-AAGAAATTCGTATATTGATATTAATAAAACATCTGGG-TTG
TTAATGTTTACATTAACTAGTATA-AATAGTGTA----CAATAC-AAAT--------ATT
GTATACGGAACGAATA-CAATATATATAAAATA----T---GTAGAGCGTA----G-CAT
GATAAACAGATGTTT-AGGTATAATTTAAATAATTATGTG-ACGTAATTATAATACTGAA
CAAGTGTA-AGTATGA-GGTGAAAGAGGAGATATTAGAATAT-TAAAAACCCAATTATAT
T-AT------------------ACAGT-----------------ATG---AC--AAGCGT
-ACG----------------CTATGACAAGCGTACACTGTGACAAAAGGGAAAAATGAAA
-AAT-CGGGGGT---TGATTGGTC------TAT-C-CTACCGAT-TAAGGGC-CGCAGGC
CC-GTC-AA-G-ATGG---------------------------------ATGAACGGT--
-----CAGATTTA------ATTGCTT-AGCAACGAAGAAAGG-----------AATCTTT
TTG-GG----ACCA------------CAGACA------------AGACAGCTGTCAT---
------------------------TGCTTT------TAAATATAATATAATAAACAAAAG
AC-G-ATAGTACCCCTAC-CT-----------ATGATGACG-T-ATA-GGGGTGT-CCCG
-AG----GTAA---TTTAAC---AT----AGCTCTGACAAGA--------GATAGT----
----------------------GG--CCGTTGGATGCCTCGATCGGACGATTG--AGGTT
TGATGAA-CTTATGCTGACGTA-GGGGCT-GGGGCT-TAT
>U3_22in_IN
TATTA-C--CCCCCGTG-----------------CCG------GGAC-GGGACAT-----
-----------------------------------------------G------------
------------------------------------------GG--C-TT----TTTA--
-AATGGG--C-TTCGAGAGT--TTGAACAGTTC-----------------AGTATCTTCG
TTATTGGGCCAACTCGG--CCCAATAATTAAGAGAAC--GT---GTTCAAATTCGT-GA-
-----------TATGACCGAAGGTC-AAGGTAACCGGTCAA-CATTATTC-TGGCTTGCG
CAGCAAGATACA-CGAATTAAATTATTAAT-TCG-TAGGACACGTGGAC-GGACCGAAAT
ACTCCTGCATC------TCTATAAATACCCTA-CTCCTGTGAAGG-ATAATT-G--C-TC
TCTC-TCTTCTGTCAAG-GTGGT--TGTGCTGAGGC----------GGAAGATCGC---C
-AGCGGCGATC------------------GTCGGAACGATGTG--CATCTAGAG--AGGC
GG---------------------------------TGAAG-AAACTACG-AAGCGTATAT
-----CGGGTA-TTTATAGACTTA-TAGCGTAGCTAGAAGTATATACTGTACA-GATAAT
GTATTTTGTAATT-TACG-AAGAATTTCGTAT-TTGATATTAATAAAACACCTGGGTGTG
TTAATGTTTACATTAAATAGTATC-CTGAATGTA----CACAATAAAAT--------ACA
GTATACGGAACGTATACTGACA-AA--GTAATTAAA-T---GATAGGCGAA----G-CAT
GACTAACAGGTGTTT-AGGTATAATTAACATAATTATGAG-AAGTAATAATAATACGGAA
AATGAATA-AGTATGA-GGTGAAAGAGGAGATATTAGAATATTTAAAAACCCAATTATAT
T-AT-T----------------TTGGA-----------------ACG---AA--ATACAA
CACG----------------CTATGA-AA--------------TACAAGACGCTATGACA
-AATGTACGGGTATCTGATTG-TT------TAT-C-TTAACGCT-TAAGGGC-CGCAGGC
CC-GTC-AA-G-ATGA---------------------------------ATGAACGGT--
-----CCAGATTA------ATTCCTT-AGCGACGAAGAAAGG-----------AATCTTT
CAG-GG---GACTA------------CACAAT------------ATACAGCTGTCAA---
------------------------TGATTT---A-TTAAAT--AATATAATATCCAAAAG
AC-T-TCTGTACCCCTGG--T-----A-----ATGATGACG-T-GTA-GGGGTGT-CCCG
-AT----GTAA---TATAAC---AT----AGCTATGTGAAGA--------GATATG----
----------------------GG--CCGTTGGATGCCTCCATCGGACGATGG--AGGTT
GAATGAA-CTTCTGCTGACGTA-GGCGCT-GGGGCT-TAT
>U3_23cn_CN_2008_D4
TATTA-C--CCCCCGTG----------------CTCG------GGAC-GGGACAT-----
-----------------------------------------------G------------
------------------------------------------GG--C-TT----TTTA--
-AATGGG--C-CGAGAGAGT--TTGAACAGTTC-----------------AGTATCTTCG
TTATTGGGCC-ATCTGG--CCCAATAATTAAGAGAAC--GT---GTTCAAAATCTG-GG-
-----------TATGACCGAAGGTC-AAGGTAGATGGTCAA-CAATATTC-TGGCTTGCG
GAGCAAGCTACA-CGAATTAATATTTTAAT-TCG-TAGGACACGTGGAC-GGACCGAAAT
ACTTCCG-ATC------TCTATAAATAGCCTA-AATCTGTTATTG-ATAATA-G--C-TC
TCGC-TCTTCTGTCAAA-GTTGT--TGTGCTGAGGA----------GGAAGATCGC---C
-ACCGGCGATC------------------ATCGGA-CGGAAAG--CGTCAAGAG--AGAC
GG---------------------------------AGAATCATGCTGCG-AAGCGTATAT
-----CGGGTA-TTTATAGACTTC-TAGCGCAGCTAGAAGT-TTCGTTGTATTTGATATT
GTATTTTGTAAAT-TACG-AAGAAATTCGTATATTGATATTAATAAAACAACTGGGATTG
TTCATGTTTACATTAACTAGTATCAAAAACTGCA----CAATTT-AAAT--------ATT
GTATAAGGAACTTATA-CAATATAT--ATTACACTA-T---GTTGAGCGTA----G-CGT
GATAAACAGGTGTTT-AGGTATAATTAAAATAATTATGTC-ATGTAAAGATAATACTGAA
CATGTTAA-AGTATGA-GGTGAAAGAGGAGGTATTAGAATAT-TAAAAACCCAATTATAT
T-AT-G----------------TTATC-----------------ATG---AC--AAGCGT
-ACG----------------CTATGA-CA--------------AAAAGGGAAAAATGAAA
-AAT-CAGGGGT---TGATTG-TGC-----TAT-C-CTAACGAT-TAAGGGC-CGCAGGC
CC-GTC-AA-G-TTGG---------------------------------ATGAACGGT--
-----TAGATTTG------ATTGCTT-AGCCACGAAGGAAGG-----------AATCTTT
TTG-GG----ACCA------------CAGACA------------AGACAGCTGTCAT---
------------------------TGTTTT-----AAAAAT--AATATAATAACTAATTG
AC-A-ATTGTACCCCTCA-CT-----AACAAGATAATAACG---ATA----GTAC-CCCT
-AA----CTAG---CGTGAT-GTAT----GTGAATCAGAACACCACTTTAGTGGTG----
----------------------GG-----CCATATGTCCC---------------GAGTT
-AGTGCG--------CCACGTA-AGCACG-GGGGAC-TAT
>U3_24tw_TW
TATTA-C--CCCCAGCG-----------------CCG------GGAC-GGGACAT-----
-----------------------------------------------G------------
------------------------------------------GG--C-TT----TTTA--
-AATGGG--C-TTTGCGAGT--TTGAACAGTTC-----------------AGTATCTTCG
TTATTGGGCCAACCCGG--CCCAATAATTAAGAGAAC--GT---GTTCAAATTCGT-GG-
-----------TATGACCGAAGGTC-AAGGTAACCGGTCAA-CATTATTC-TGGCTTGCG
CAGCAAGATACA-CGAATTAATTTATTAAT-TCG-TAGGACACGTGGAC-GGACCGAAAT
ACTCTTGCATC------TCTATAAATACCCTA-ATCCTGTCAAGG-ATAATT-G--CTTC
TCTC-TCTTC-GTCAAG-GTGGT--TGTGCTGAGGC----------GGAAGATCGC---C
-AGCGGCGATC------------------GTCGGAACGACCTG--CATCTAGAG--AGGC
GG---------------------------------CGAGG-AAACTACG-AAGCGTACAT
-----C-GGTA-TTTATAGACTTA-TAGCGTAGCTAGAAGTATACACTGTACA-GATATT
CTATTTTGTAGAT-TACG-AAGAAATTCGTAT-TTGATATTAATAAAACAACTGGGTTTG
TTAATGTTTACATTAACTAGCATC-TTTTATGTA----CAAATTAAAAT--------ACA
GTATACGGAACGTATACTAATG-AA--AAAATTAAA-T---GACAGGCGAA----G-CAT
GATTAACAGGTGTTT-AGGTATAATTAACATAATTATGAG-AAGTAATAATAATACGGAA
AATGAATA-AGTTTGA-GGTGTAAGAGGAGATATTAGAATATTTAAAAACCCAATTATAT
T-AT-T----------------TTGGA-----------------ACG---AA--ATACAA
CACG----------------CTATGA-AA--------------TACAAGACGCTATGACA
-ATTGTACGGGTATCTGATTG-TG------TAT-C-TGAACGTA-TAAGGGC-CGCAGGC
CC-GTC-AA-G--TTG-------A-------------------------ATGAACGGT--
-----CCAGATTA------ATTCCTT-AGCGACGAAGAAAGG-----------AATCTTA
AAG-GG---GACCA------------CATAAT------------ATACAGCTGTCAT---
------------------------TGATTA---A-ATAAAT--AATATAATAACCAAAAG
AC-C-TTTGTACCCCTGC--T-----A-----ATGATGACG-T-ATA-GGGGTGT-CCCG
-AG----GTAA---TTTAAC---AT----AGCTCTGAAAAGA--------GATATG----
----------------------GG--CCGTTGGATGCCTCCATCGGACGAT-GG-AGGTT
GAATGAA-CTTCTGCTGACGTA-GGCGCT-GGGGCT-TAT
>U3_25tw_TW_D5
TATTA-C--CCCCCGTGAAGCACGGGGGACTATCTCG------GGCC-GGGACATGACGT
CAGCATAGATTATAAT-------------------------------G------------
------------------------------------------GG--C-TT----TTTA--
-AATGGG--C-CGAGAGAGT--TTGAACAGTTC-----------------AGTATCTTCG
TTATTGGGCC-ATCTGG--CCCAATAATTAAGAGAAC--GT---GTTCAAAATCTG-GG-
-----------TTTGACCGAAGGTC-AAGGTAGACGGTCAA-CAATATTC-TGGCTTGCG
GAGCAAGCTACA-CGAATTAATATTTTAAT-TCG-TAGGACACGTGGAC-GGACCGAAAT
ACTTCCG-ATC------TCTATAAATAGCCTA--AACTGTTATTG-ATAATT-G--C-TC
TCTC-TCTTCTGTCAA--GGGGT--TGTGCTGAGGC----------GGAAGATCGC---C
-AACTGCGATC------------------ATCGGACTGAAA-G--CGTCAAGAG--AGAC
GG---------------------------------AGAATCATGCTGCG-AAGCGTATAT
-----CGGGTA-TTTATAGACTTC-TAGCGCAGCTAGAAGT-TTCGTTGTATTTGATATC
GTATTTTGTAAAT-TACG-ATGAAAATCGTATATTGATATTAATAAAACAACTGGGATTG
TTTATGTTTACATTAACTAGTATT-AAAAATGCA----CAATAT-AAAT--------ATT
GTATAAGGAACTTATA-CAATATAT--ATTACAATATT---GTTGAGCGTA----G-CGT
GATAAACAGATGTTT-AGGAATAATTAAAATAATTATGTC-ATGTAA-AATAATACTGAA
CATGTTTA-AGTATGA-GGTGAAAGAGGAGATATAAGAATAT-TAAAAACCCAATTATAT
T-AT------------------GCACT-----------------ATG---AC--AAGCGT
-ACG----------------CTATGA-CA--------------AAAAGGGAAAAATGAAA
-AAT-CAGGGGT---TGATTG-TGC-----TAT-C-GTAACGAT-TAAGGGC-CGCAGGC
CC-GTC-AA-G-ATGG---------------------------------ATGAACGGT--
-----CAGATTTG------ATTGCTT-AGCCACGAAGCAAGG-----------AATCTTT
TTG-TG-----TCACTGTCATGACAGCTGTCA------------TGACAGCTGTTAT---
------------------------TGTTTT---A-AAAAAT--AATATAATAACTAA---
-----------TCTCTGA-TT-----G-----GTGCAGAAA---GTA-GA------CCCA
--------------CGTGGC-GCATTCTCAGCCGTGGAAAT-------------------
----------------------GTCCCTATGACGTGTCCCAATCT----------CAGCC
GTGGAAATGTCCCGATGAC-------------------GT
>U3_2557_AU_2010_C3
TATTA-C--CCCCAGCG----------------CCCA------GGAC-GGGACAT-----
-----------------------------------------------G------------
------------------------------------------GG--C-TT----TTTA--
-AATGGG--C-TTTGCGAGT--TTGAACAGTTC-----------------AGTATCTTCG
TTATTGGGCCAACCCGG--CCCAATAATTAAGAGAAC--GT---GTCCAAATTCGT-GG-
-----------TATGACCGAAGGTC-AAGGTAACCGGTCAA-CATTATTC-TGGCTTGCG
CAGCAAGATACA-CGAATTAAAAAATTAAT-TCG-TAGGACACGTGGAC-GGACCGAAAT
ACTCTTGCATC------TCTATAAATACCCTA-ATCCTGTCAAGG-ATAATT-G--C-TC
TCTC-TCTTCTGTCAAG-GTGGT--TGTGCTGAGGC----------GGAAGATCGC---C
-AGCGGCGATC------------------GTCGGAACGACCTG--CATCTAGAG--AGGC
GG---------------------------------CGAGG-AAACTACG-AAGCGTATAT
-----CGGGTA-TTTATAGACTTA-TAGCGTAGCTAGAAGTATACACTGTACA-GATTTT
GTATCTTGTAAAT-TACG-AAGCAATTCGTAT-TTGATATTAATAAAACAACTGGGTTTG
TTAATGTTTACATTAACTAGTATC-TTATATGTA----CAAATTAAAAT--------ACA
GTATACGGAACGTATACTAACG-TA--AAAATTAAA-T---GATAGGCGAA----G-CAT
GATTAACAGGTGTTT-AGGTATAATTAACATAATTATGAG-AAGTAATAATAATACGGAA
AATGAATA-AGTATGA-GGTGAAAGAGGAGATATTAGAATATTTAAAAACCCAATTATAT
T-AT-T----------------TTGGA-----------------ACG---AA--ATACAA
CACG----------------CTATGA-AA--------------TACAAGACGCTATGACA
-AATGT-TGGGTATCTGATTG-TG------TAT-C-TGAACGTA-TAAGGGC-CGCAGGC
CC-GTC-AA-G--TTG-------A-------------------------ATGAACGGT--
-----CCAGATTA------ATTCCTT-AGCGACGAAGAAAGG-----------AATC-TA
AAG-GG---GACCA------------CATTAA------------AGACAGCTGTCAT---
------------------------TGATTA---A-ATAAAT--AATATAATAACCAAAAG
AC-C-TTTGTACCCTTCC--T-----A-----ATGATGACG-T-ATA-GGGGTGT-CCCG
-AT----GTAA---TTTAAC---AT----AGCTCTGAAAAGA--------GATATG----
----------------------GG-CCCGTTGGATGCCTCCATCGGACGAT-GG-AGGTT
GAATGAA-CTTCTGCTGACGTA-GGCGCT-GGGGCTTTAT
>U3_26pk_PK_2004_C2
TATTA-C--CCCCCGTG----------------CTCG------GGAC-GGGACAT-----
-----------------------------------------------G------------
------------------------------------------GG--C-TT----TTTA--
-AATGGG--C-CTTGAGAGT--TTGAACAGTTC-----------------AGTATCTTCG
TTATTGGGCCAACCCGG--CCCAATAATTAAGAGAAC--GT---GTTCAAATTCGT-GG-
-----------TATGACCGAAGGTC-AAGGTAACCGGTCAA-CATTATTC-TGGCTTGCG
CAGCAAGATACA-CGAATTAAATTATTAAT-TCG-TAGGACACGTGGAC-GGACCGAAAT
ACTCCTGCATC------TCTATAAATACCCTA-GTCCTGTGAAGG-ATAATT-G--C-TC
TCTC-TCTTCTGTGAAG-GTGGT--TGTGCTGAGGC----------GGAAGATCGC---C
-AGCGGCGATC------------------GTCGGAACGACCTG--CATCTAGAG--AGGC
GG---------------------------------TGAAGCAAACTACG-AAGCGTATAT
-----CCGGTA-TTTATAGACTTA-TAGCGCAGCTAGAAGTATACACTGTACA-GATATT
GTATTTTGTAAAT-AACG-AAGAATTTCGTAT-TTGATATTAATAAAACACCTGGGTGTG
TTAATGTTTACATTAAATAGTATC-TTGTAGGTA----CAAAATAAAAT--------ACA
GTATACGGAACGTATACTGACA--A--AGTAATAAA-T---GATAGGCGAA----G-CAT
GTTTAACAGGTGTTT-AGGTATAATTAACATAATTATGAG-AAGTAATAATAATACGGAA
AATGAATA-AGTATGA-GGTGAAAGAGGAGATATTAGAATATTTAAAAACCCAATTATAT
T-AT-T----------------TTGGA-----------------ACG---AA--ATACAA
CACG----------------CTATGA-AA--------------TACAAGACGCTATGACA
-AATGTACGGGTATCTGATTG-TG------TAT-C-TTAACGCT-TAAGGGC-CGCAGGC
CC-GTC-AA-G--TTG-------A-------------------------ATGAACGGT--
-----CCAGATTA------ATTCCTT-AGCGACTAAGAAAGG-----------AATCTTA
AAG-TG---GACCA------------CATAAA------------AGACAGCTGTCAT---
------------------------TGATTA---A-ATAAAT--AATATAATATTCAAAAG
AC-C-TTTGTACCCCTGA--T-----A-----ATGATGACG-T-GTA-GGGGTGT-CCCG
-TT----GTAA---TATAGC---AT----AGCTATGAGAAGA--------GATAAGCATC
TGGCCGACAACTTTAGTGGT--GG----GCCAGATGTCCC---------------GAGTT
-AGTGCG--------CCACGTA-AGCACG-GGGGAC-TAT
>U3_27in_IN_2006
TATTA-C--CCCCCGTG----------------CTCG------GGAC-GGGACAT-----
-----------------------------------------------G------------
------------------------------------------GG--C-TT----TTTA--
-AATGGG--C-TTTGAGAGT--TTGAACAGTTC-----------------AGTATCTTCG
TTATTGGGCCAACTCGG--CCCAATAATTAAGAGAAC--GT---GTTCAAATTCGT-GA-
-----------TATGACCGAAGGTC-AAGGTAACCGGTCAA-CATTATTC-TGGCTTGCG
CAGCAAGATACA-CGAATTAAATTATTAAT-TCG-TAGGACACGTGGAC-GGACCGAAAT
ACTCCTGCATC------TCTATAAATACCCTA-GTCCTGTGAAGG-ATAATT-G--C-TC
TCTC-TCTTCTGTCAAG-GTGGT--TGTGCTGAGGC----------GGAAGATCGC---C
-AGCGGCGATC------------------GTCGGAACGATGTG--CATCTAGAG--AGGC
GG---------------------------------TGAAGCAAACTACG-AAGCATATAT
-----CGGGTA-TTTATAGACTTA-TAGCGCAGCTAGAAGTATACACTGTACA-GATAAT
GTATTTTGTAATT-TACG-AAGAATTTCGTAT-TTGATATTAATAAAACACCTGGGTGTG
TTAATGTTTACATTAAATAGTATC-CTGAATGTA----CACAATAAAAT--------ACA
GTATACGGAACGTATACTGACA--A--AGTAATAAA-T---GATAGGCGAA----G-CAT
GATTAACAGGTGTTT-AGGTATAATTAACATAATTATGAG-AAGTAATAATAATACGGAA
AATGAATA-AGTATGA-GGTGAAAGAGGAGATATTAGAATATTTAAAAACCCAATTATAT
T-AT-T----------------TTGGA-----------------ACG---AA--ATACAA
CACG----------------CTATGA-AA--------------TACAAGACGCTATGACA
-AATGTACGGGTATCTGATTG-TG------TAT-C-TTAACGCT-TAAGGGC-CGCAGGC
CC-GTC-AA-G--TTG-------A-------------------------ATGAACGGT--
-----CCAGATTA------ATTCCTT-AGCGACGAAGAAAGG-----------AATCTTA
AAG-GG---GACCA-------------CTCAA------------ATAC-GCTGTCAT---
------------------------TGAATT---A-TTAAAT--AATATAATAACCAAAAG
AC-T-TTTGTACCCCTGA--T-----A-----ATGATGACG-T-GTA-GGGGTGT-CCCG
-AT----GTAA---TATAGC---AT----AGCTATGTGAAGA--------GATAAGCATG
TGGCCGACAACTTTAGTTGT--GG----GCCAGATGTCCC---------------GAGTT
-AGTGCG--------CCACGTA-AGCACG-GGGGAC-TAT
>U3_28in_IN_2012
TATTA-C--CCCCAGCG-----------------TCG------GGAC-GGGACAT-----
-----------------------------------------------G------------
------------------------------------------GG--C-TT----TTTA--
-AATGGG--C-TTTGAGAGT--TTGAACAGTTC-----------------AGTATCTTCG
TTATTGGGCCAACCCGG--CCCAATAATTAAGAGAAC--GT---GTTCAAAATCGA-GG-
-----------TTTGACCGAAGGTC-AAGGTCACTGTACAA-TATTATTC-TGGC-TGCG
-AGCATTTTTAA-CGAATTAAATTATTAAT-TCG-TAGGACACGTGGAC-GGACCGAAAT
ACTCCTGCATC------TCTATGCATCTCCTATATCCTGGCGTGG----CTT-GTGC-TC
TCTC-CTTCCGTTCAAG-GTGGG--TTTGCTGTGGC------------GAGATCGC---C
AAGCGGCGATC------------------GTCGGA-CGAACTG--CAGCTAGAG---AGC
G----------------------------------TGAAGCATA-TACG-AAGCGTACAT
-----CGGGTATTTTATAGACTTATTAGCGCAGCTAGAAGTATATACTGTACCTGACAAT
GTATTAAGTTTATTTACG-AAG-AATTTGTAAATTGTTATTAATAAAACATCTGGGTATG
TTAATGTTTACATTAACTAGTATT-ATTAATGTAGAATAAAAAAAAAAT--------AAA
ATATGCGGAACGCATATTTAC------AAAATAAAAAT---GACAAGCGAA----G-CAT
GATTAACAAGTGTTT-CTGTATAATTAAACTAATTATGAC-ATGTAATGATAATACGGAA
GAAGAATATAGTATGA-GGTGAAAGAGGAGATATTAGAATAT-TAAAAACCCAAATATAT
T-AT-T----------------TTGCA-----------------ACG---AG--ATACAA
TACG----------------GTATGA-AA--------------TACAACACGCTATGACA
-AATGTACGGGTATCTGAATG-AG------TAT-C-TTAACTAT-CTAGGGC-CGAAGGC
CC-GTG-AGCA--------------------------------------ATACGCGTA--
-----TTGAATG-------ATTACTT-AGCGACGAAGAAAGG-----------AATCTTT
ATG-GG---GACCA------------CTGAAA------------AGACAGCTGTCGT---
------------------------TGTTTT---A-ATAAAT--AATAT-ATAAGCAATTG
AC-C-ATAGTACCCTTGC--T-----A-----ATGATGACG-T-ATA-GGGGTGT-CCCG
-AA----GTAA---TTTAAC---AT----AGCTCTGAAAAGA--------GATGTT----
----------------------GA--CCGTTGGATCTCTCCATCGGACGATGG--AGGTT
GGATGAA-CTTCTGCTGACGTC-GGCGCT-GGGGCT-TAT
>U3_3in_IN_2007_C2
TATTA-C--CCCCAGCG----------------C-CG------GGAC-GGGACAT-----
-----------------------------------------------G------------
------------------------------------------GG--C-TT----TTTA--
-AATGGG--C-CTTGAGAGT--TTGAACAGTTC-----------------AGTATCTTCG
TTATTGGGCCAACCCGG--CCCAATAATTAAGAGAAC--GT---GTTCAAATTCGT-GG-
-----------TATGACCGAAGGTC-AAGGTAACCGGTCAA-CATTATTC-TGGCTTGCG
CAGCAAGATACA-CGAATTAAATTATTAAT-TCG-TAGGACACGTGGAC-GGACCGAAAT
ACTCCTGCATC------TCTATAAATACCCTA-GTCCTGTGAAGG-ATAATT-G--C-TC
TCTC-TCTTCAGTCAAG-GTGGT--TGTGCTGTGGC----------GGAAGATCGC---T
-GGCGGCGATC------------------GTCGGAACGAACTG--CATCTAGAG--AGGC
GG---------------------------------TGAGG-AAGCTACG-AAGCGTATAT
-----CGGGTA-TTTATAGACTTA-TAGCGAAGCTATAAGTACATACTGTACT-GATATT
GTATTTTGTAAAT-TACG-AAGAAATTCGTTA-GTGATATTAATAAAACAACTGGGTATG
TTAATGTTTACATTAACTAGTATC-TTATATGTA----CACATTAAAAT--------ACA
GTATGCGGAACGCATACTAACG-AA--AGTAATAAA-T---GCGATGCAAA----G-CAT
GATTAGCAGTTGTTT-AGGTATAATTATATTAATTATGAC-ATGTAATAAAAATACGGAA
GAAGAATA-AGTATGA-GGTGAAAGAGGAGATATTAGAATATTTGAAAACCCAATTATAT
T-AT-T----------------TTGGA-----------------ACG---AA--ATACAA
CACG----------------CTGTGA-AA--------------TACAAGACGCTGTGACA
-AATGTACGGGTATCTGATTG-TG------TAT-C-TTAACGCT-TAAAGGC-CGCATGC
CC-GTC-AA-G--TTG-------A-------------------------ATGAACGGG--
-----CCAGGATT------ATTCCTT-AGCGTCGAAGAAAGG-----------AATCTTA
TTG-GG---GACCA------------CATAAA------------AGACAGCTGTCAT---
------------------------AGAATT---A-ATAAAT--AATATAATAACCAAAAG
AC-C-TTTGTACCCTTCC--T-----A-----ATGATGACG-T-ATA-GGGGTGT-CCCG
-AT----GTAA---TTTAAC---AT----AGCTCTGAAAAGA--------GATAGT----
----------------------GG--CCGTTGGATTGCTCCATCGGACGAT-GG-AGGTT
GGATGAA-TGTCTGATGACGTA-GGCGCT-GGGGCT-TAT
>U3_33in_IN_2002_C2
TATTA-C--CCCCAGCG----------------CTCA------GGAC-GGGACAT-----
-----------------------------------------------G------------
------------------------------------------GG--C-TT----TTTA--
-AATGGG--C-TTTGAGAGT--TTGAACAGTTC-----------------AGTATCTTCG
TTATTGGGCCAACCCGG--CCCAATAATTAAGAGAAC--GT---GTTCAAATTCGT-GA-
-----------TATGACCGAAGGTC-AAGGTAACCGGTCAA-CATTATTC-TGGCTTGCG
CAGCAAGATACA-CGAATTAAATTATTAAT-TCG-TAGGACACGTGGAC-GGACCGAAAT
ACTCCTGCATC------TCTATAAATACCCTA-GTCCTGTGAAGG-ATAATT-G--C-TC
TCTC-TCTTCTGTCAAG-GTGGT--TGTGCTGAGGC----------GGAAGATCGC---C
-AGCGGCGATC------------------GTCGGAACGACCTG--CATCTAGATGCAGGC
GG---------------------------------CGAGGGAAACTTCG-AAGCATATAT
-----CGGGTA-TTTATAGACTTA-TAGCGCAGCTAGAAGTATACACTGTACA-GAGAAT
GTATTTTGTAATT-TACG-AAGAATTTCGTAT-TTGATATTAATAAAACACCTGGGTGTG
TTAATGTTTACATTAAATAGTATC-CTGAATGTA----CACAATAAAAT--------ACA
GTATACGGAACGTATACTGACA-AA--GTAA-TAAA-T---GATAGGCGAA----G-CAT
GATTAACAGGTGTTT-AGGTATAATTAACATAATTATGAG-AAGTAATAATAATACGGAA
AATGAATA-AGTATGA-GGTGAAAGAGGAGATATTAGAATATTTAAAAACCCAATTATAT
T-AT-T----------------TTGGA-----------------ACG---AA--ATACAA
CACG----------------CTATGA-AA--------------TACAAGACGCTATGACA
-AATGTACGGGTATCTGATTG-TT------TAT-C-TGAACGCT-TAAGGGC-CGCAGGC
CC-GTC-AA-G-ATGG-------A-------------------------ATGAACGGT--
-----CCAGATTA------ATTCCTT-AACGACGAAGAAAGG-----------AATCTTT
CAG-GG---GACCA------------CACAAT------------ATACAGCTGTCAA---
------------------------TGATTT---A-ATAAAT--AATATAATAACCAAAAG
AC-C-ATTGTACCCTTGA--T-----A-----ATGATGACG-T-ATA-GGGGTGT-CCCG
-AG----GTAA---TTTAAC---AT----AGATCTGAGAAGA--------GATATG----
----------------------GG--CCGTTGGATGCCTCCATCGGACGAT-GG-AGGTT
GTATGAA-CTTCTGCTGACGTA-GGCGCT-GGGGCT-TAT
>U3_34_EG_EG_1997
TATTA-C--CCCAAGCG----------------C-CA------GGAC-GGGACAT-----
-----------------------------------------------G------------
------------------------------------------GG--C-TT----TTTA--
-AATGGG--C-TTTGCGAGT--TTGACCAGTTC-----------------AGTATCTTGG
TTATTGGGCCAACCCGGGCCCAAATAATTAAGAGAAACGGT---GTTCAAATTCGT-GG-
-----------TATGACCGAAGGTC-AAGGTAACTGGTCAACCATTATTC-TGGCTTGCG
CAGCAAGATACA-CGAATTAATTTATTAAT-TCG-TA-GACACGTGGACGGGACCGAAAT
ACTCTTGCATC------TCTATAAATACCCTA-ATCCTGTAAAGG-ATAATT-G--C-TC
TCTC-TCTTCTGTCAAG-ATGGT--TGTGCTGAGGC----------GGAAGATCGC---C
-AGCGGCGATC------------------GTCGGAACGACCTG--CATCTAGAG--AGGC
GG---------------------------------CGAGG-ATACTACG-GAGCGTATAT
-----CGGGTA-TTTATAGACTTA-TAGCGTAGCTAGAAGTATACACTGTACA-GATTTT
GTATTTTGTAAAT-TACG-AAGAAATTCGTAT-TTAATATTAATAAAACAACTGGGTTTG
TTAATGTTTACATTAACTAGTATC-TTTTATGTA----CAAATTAAAAT--------A-A
GTATACGGAACGTATACTAACG-AA--AAAATTAAA-T---GACAGGCGAA----G-CAT
GATTAACAGGTGTTT-AG------------------------------------------
------------------------------------------------------------
------------------------------------------------------------
-------------------------------------------TACAAGACGCTATGACA
-AATGTACGGGTATCTGATTG-GT------TAT-C-TTAACGAT-CTAGGGC-CGTAGGC
CC-GTG-------AGC-------A-------------------------ATGAACGGT--
-----CCAGATTA------ATTCCTT-AACGACGAAGGAAGG-----------AATCT-T
GAG-GG---GACCA------------CTCAAA------------ATACAGCTGTCAT---
------------------------TGAATT---A-TTAAAT--AATATAATAACCAAAAG
AC-C-GTTGTACCCTTGC--T-----A-----ATGATGACG-T-ATA-GGGGTGT-CCCG
-AG----GTAA---TTTAAC---AT----AGATCTGAGAAGA--------GATATG----
----------------------GG--CCGTTGGATGCCTCCATCGGACGAT-GG-AGGTT
GAATGAA-CTTCTGCTGACGTA-GGCGCT-GGGGCT-TAT
>U3_35to_TO_2010_C1
TATTA-C--CCCCAGCG----------------CTCA------GGAC-GGGACATCACGT
GCAACTAACAGACGCACGTGACTGATAGACGGGACAT----------G------------
------------------------------------------GG--C-TT----TTTA--
-AATGGG--C-TTTGAGAGT--TTGAACAGTTC-----------------AGTATCTTCG
TTATTGGGCCAACCCGG--CCCAATAATTAAGAGAAC--GT---GTTCAAATTCGT-GG-
-----------TATGACCGAAGGTC-AAGGTAACCGGTCAA-CATTATTC-TGGCTTGCG
CAGCAAGAAACA-CGAATTAATTTTTTAAT-TCG-TAGGACACGTGGAC-GGACCGAAAT
ACTCCTGCATC------TCTATAAATACCCTA-AACCTGTCAAGG-GTAATT-G--C-TC
TCTC-TCTTCTGTCAAG-GTGGT--TGTGCTAAGGC----------GGAAGATCGC---C
-AGCGGCGATC------------------GTCGGAACGACCTG--CATCTAGAG--AGGC
GG---------------------------------CGAGG-AAACTACG-AAGCGTATAT
-----CGGGTA-TTTATAGACTTA-TAGCGTAGCTAGAAGTATACACTGTACA-GATATT
GTATTTTGTAAAT-TACG-AAGAAATTCGTAT-TTGATAATAATAAAACAACTGGGTTTG
TTAATGTTTACATTAACTAGTATC-TGTTATGTA----CAAATTAAAAT--------ACA
GTATACGGAACGTATACTAATA--A--AAAAATAAA-T---GAAAGGCGAA----G-CAT
GATTAACAGGTGTTT-AGGTATAATTAAAATAATTATGTC-AAGTAATTATAATACGGAA
AATGAATA-AGTATGA-GGTGAAAGAGGAGATATTAGAATATTTAAAAACCCAATTATAT
T-AT-T----------------TTGGA-----------------ACG---AA--ATACAA
GACG----------------CTATGA-AA--------------TACAAGACGCTATGACA
-AATGTACGGGTATCTGATTA-GG------TAT-C-TGAACGTA-TAAGGGC-CGCAGGC
CC-GTC-AA-G-ATGG-------A-------------------------ATGAACGGT--
-----CCAGATTA------ATTCCTT-AACGACGAAGGAAGG-----------AATCTTT
TAG-GG---GACCA------------CACAAT------------ATACAGCTGTCAA---
------------------------TGATTT---A-TTAAAT--AATATAATAATCACAAA
AA------GTAAGC------------------AGAACAACGGA-ACA-------------
-AT----ATGA---GTTGGC---AT-------------------------GGT-------
----------------------GG----GCCAGATGTCCC---------------GAGTT
-AGTGCG--------CCACGTA-AGCGCT-GGGGAC-TAT
>U3_36to_TO_2010_C1
TATTA-C--CCCCAGCG----------------CTCA------GGAC-GGGACATCACGT
GCAACTAACAGACGCACGTGACAGCAGGACGGGACAT----------G------------
------------------------------------------GG--C-TT----TTTA--
-AATGGG--C-TTTGCGAGT--TTGAACAGTTC-----------------AGTATCTTCG
TTATTGGGCCAACCCGG--CCCAATAATTAAGAGAAC--GT---GTTCAAATTCGT-GG-
-----------TATGACCGAAGGTC-AAGGTAACCGGTCAA-CATTATTC-TGGCTTGCG
CAGCAAGCTACA-CGAATTAATTTATTAAT-TCG-TAGGACACGTGGAC-GGACCGAAAT
ACTCCTGCATC------TCTATAAATACCCTA-AACCTGTCAAGG-ATAATT-G--C-TC
TCTC-CCTTCTGTCAAG-GTGGT--TGTGCTAAGGC----------GGAAGATCGC---C
-AGCGGCGATC------------------GTCGGAACGACCTG--CATCTAGAG--AGGC
GG---------------------------------CGAGG-AAACTACG-AAGCGTATAT
-----CGGGTA-TTTATAGACTTA-TAGCGTAGCTAGAAGTAAACACTGTACA-GATATT
GTATTTTGTAAAT-TACG-AAGAAATTCGTAT-TTGATATTAATAAAACAACTGGGTTTG
TTAATGTTTACATTAACTAGTATC-TTGTATGTA----CAAATTAAAAT--------ACA
GTATACGGAACGTATACTAATC-AA--AAAATTAAA-T---GACAGGCGAA----G-CAT
GATTAACAGGTGTTT-AGGTATAATTAAAATAATTATGTC-AAGTAATTATAATACGGAA
AATGAATA-AGTATGA-GGTGAAAGAGGAGATATTAGAATATTTAAAAACCCAATTATAT
T-AT-T----------------TTGGA-----------------ACG---AA--ATACAA
CACG----------------CTATGA-AA--------------TACAAGACGCTATGACA
-AATGTACGGGTATCTGATTA-GG------TAT-C-TGAACGAA-TAAGGGC-CGCAGGC
CC-GTC-AA-G-ATGG-------A-------------------------ATGAACGGT--
-----CCAGATTA------GTTCCTT-AACGACGAAGGAAGG-----------TATCTAT
CAG-GG---GACCA------------CACAAT------------ATACAGCTGTCAA---
------------------------TGATTT---A-TTAAAT--AATATAATAACCAAAAA
AG------------------T-----A--AGCAGAACAACGGA-ATA-------------
-AT----ATGA---GCTGGC---AT-------------------------GGT-------
----------------------GG----GCCAGATGTCCC---------------GAGTT
-AGTGCG--------CCACGTA-AGCGCT-GGGGAC-TAT
>U3_37to_TO_2010_C1
TATTA-C--CCCCAGCG-----------------CCG------GGAC-GGGACAT-----
-----------------------------------------------G------------
------------------------------------------GG--C-TT----TTTA--
-AATGGG--C-TTTGCGAGT--TTGAACAGTTC-----------------AGTATCTTCG
TTATTGGGCCAACCCGG--CCCAATAATTAAGAGAAC--GT---GTTCAAATTCGT-GG-
-----------TATGACCGAAGGTC-AAGGTAACCGGTCAA-CATTATTC-TGGCTTGCG
CAGCAAGAAACA-CGAATTAATATATTAAT-TCG-TAGGACACGTGGAC-GGACCGAAAT
ACTCCTGCATC------TCTATAAATACCCTA-AACCTGTGAAGG-ATAATT-G--C-TC
TCTC-TCTTCTGTCAAG-GTGGT--TGTGCTAAGGC----------GGAAGATCGC---C
-AGCGGCGATC------------------GTCGGAACGACCTG--CATCTAGAG--AGGC
GG---------------------------------CGAGG-AAACTACG-AAGCGTATAT
-----CGGGTA-TTTATAGACTTA-TAGCGTAGCTAGAAGTATACACTGTACA-GATATT
GTATTTTGTAAAT-TACG-AATAAATTCGTAT-TTGATATTAATAAAACAACTGGGTTTG
TTAATGTTTACATTAACTAGTATC-TTTTATGTA----CAAATTAAAAT--------ACA
GTATACGGAACGTATACTAATCAAA--AAAATTAAA-T---GACAGGCGAA----G-CAT
GATTAACAGGTGTTT-AGGTATAATTAAAATAATTATGTC-AAGTAATTATAATACGGAA
AATGAATA-AGTATGA-GGTGAAAGAGGAGATATTAGAATATTTAAAAACCCAATTATAT
T-AT-T----------------TTGGA-----------------ACG---AA--ATACAA
CACG----------------CTATGA-AA--------------TACAAGACGCTATGACA
-AATGTACGGGTATCTGATTG--GT-----TAT-C-TTAACGTA-TAAGGGC-CGCAGGC
CC-GTC-AA-G-ATGG-------A-------------------------ATGAACGGT--
-----CCAGATTA------ATTCCTT-AACGACGAAGGAAGG-----------AATCTAT
TAG-GG---GACCA------------CACAAT------------ATACAGCTGTCAA---
------------------------TGATTT---A-ATAAAT--AATATAATAACCAAAAG
AC-C-TTTGTACCCCTGC--T-----A-----ATGATGACG-T-ATA-GGGGTGT-CCCG
-AG----GTAA---TTTAAC---AT----ATGTCTGAGAAGA--------GATATG----
----------------------GG--CCGTTGGATGCCTCCATCGGACGAT-GG-AGGTT
GAATGAA-CTTCTGCTGACGTA-GGCGCT-GGGGAC-TAT
>U3_38to_TO_2010_C1
TATTA-C--CCCCAGCG----------------CTCA------GGAC-GGGACATCACGT
GCAACTAACAGACGCACGTGACAGCAGGACGGGACAT----------G------------
------------------------------------------GG--C-TT----TTTA--
-AATGGG--C-TTTGCGAGT--TTGAACAGTTC-----------------AGTATCTTCG
TTATTGGGCCAACCCGG--CCCAATAATTAAGAGAAC--GT---GTTCAAATTCGT-GG-
-----------TATGACCGAAGGTC-AAGGTAACCGGTCAA-CATTATTC-TGGCTTGCG
CAGCAAGCAACA-CGAATTAAATATTTAAT-TCG-TAGGACACGTGGAC-GGACCGAAAT
ACTCCTGCATC------TCTATAAATACCCTA-AACCTGTCAAGG-ATAATT-G--C-TC
TCTC-CCTTCTGTCAAG-GTGGT--TGTGCTAAGGC----------GGAAGATCGC---C
-AGCGGCGATC------------------GTCGGAACGACCTG--CATCTAGAG--AGGC
GG---------------------------------CGAGG-AAACTACG-AAGCGTATAT
-----CGGGTA-TTTATAGACTTA-TAGCGTAGCTAGAAGTAAACACTGTACA-GATATT
GTATTTTGTAAAT-TACG-AAGAAATTCGTAT-TTGATATTAATAAAACAACTGGGTTTG
TTAATGTTTACATTAACTAGTATC-TTGTATGTA----CAAATTAAAAT--------ATA
GTATACGGAACGTATACTAATC-AA--AAAATTAAA-T---GACAGGCGAA----G-CAT
GATTAACAGGTGTTT-AGGTATAATTAAAATAATTATGTC-AAGTAATTATAATACGGAA
AATGAATA-AGTATGA-GGTGAAAGAGGAGATATTAGAATATTTAAAAACCCAATTATAT
T-AT-T----------------TTGGA-----------------ACG---AA--ATACAA
CACG----------------CTATGA-AA--------------TACAAGACGCTATGACA
-AATGTACGGGTATCTGATTA-GG------TAT-C-TGAACGAA-TAAGGGC-CGCAGGC
CC-GTC-AA-G-ATGG-------A-------------------------ATGAACGGT--
-----CCAGATTA------GTTCCTT-AACGACGAAGGAAGG-----------TATCTAT
CAG-GG---GACCA------------CACAAT------------ATACAGCTGTCAA---
------------------------TGATTT---A-TTAAAT--AATATAATAACCAAAAA
A-------GTAACC------------------AGAACAACGGA-ATA-------------
-AT----ATGA---GCTGGC---AT-------------------------GGT-------
----------------------GG----GCCAGATGTCCC---------------GAGTT
-AGTGCG--------CCACGTA-AGCGCT-GGGGAC-TAT
>U3_39to_TO_2010_C1
TATTA-C--CCCCAGCG-----------------CCG------GGAC-GGGACAT-----
-----------------------------------------------G------------
------------------------------------------GG--C-TT----TTTA--
-AATGGG--C-TTTGCGAGT--TTGAACAGTTC-----------------AGTATCTTCG
TTATTGGGCCAACCCGG--CCCAATAATTAAGAGAAC--GT---GTTCAAATTCGT-GG-
-----------TATGACCGAAGGTC-AAGGTAACCGGTCAA-CATTATTC-TGGCTTGCG
CAGCAAGCAACA-CGAATTAATTTATTAAT-TCG-TAGGACACGTGGAC-GGACCGAAAT
ACTCCTGCATC------TCTATAAATACCCTA-AACCTGTGAAGG-ATAATT-G--C-TC
TCTC-TCTTCTGTCAAG-GTGGT--TGTGCTAAGGC----------GGAAGATCGC---C
-AGCGGCGATC------------------GTCGGAACGACCTG--CATCTAGAG--AGGC
GG---------------------------------CGAGG-AAACTACG-AAGCGTATAT
-----CGGGTA-TTTATAGACTTA-TAGCGTAGCTAGAAGTATACACTGTACA-GATATT
GTATTTTGTAAAT-TACG-AAGAAATTCGTAT-TTGATATTAATAAAACAACTGGGTTTG
TTAATGTTTACATTAACTAGTATC-TTTTATGTA----AAAATTAAAAT--------ACA
GTATACGGAACGTATACTAATC-AA--AAAATTAAA-T---GACAGGCGAA----G-CAT
GATTAACAGGTGTTT-AGGTATAATTAAAACAATTATGGC-AAGTAATTATAATACGGAA
AATGAATA-AGTATGA-GGTGAAAGAGGAGATATTAGAATATTTAAAAACCCAATTATAT
T-AT-T----------------TTGGA-----------------ACG---AA--ATACAA
CACG----------------CTATGA-AA--------------TACAAGACGCTATGACA
-AATGTACGGGTATCTGATTA-GG------TAT-C-GGAACGTA-TAAGGGC-CGCAGGC
CC-GTC-AA-G-ATGG-------A-------------------------ATGAACGGT--
-----CCAGATTA------ATTCCTT-AACGACGAAGGAAGG-----------AATCTAT
CAG-GG---GACCA------------CACAAT------------ATACAGCTGTCAA---
------------------------TGATTT---A-TTAAAT--AATATAATAACCAAAAG
AC-C-TTTGTACCCCTGC--T-----A-----ATGATGACG-T-ATA-GGGGTGT-CCCG
-AG----GTAA---TTTAAC---AT----ATATCTGAGAAGA--------GATATG----
----------------------GG--CCGTTGGATGCCTCCATCGGACGATGG--AGGTT
GAATGAA-CTTCTGCTGACGTA-GGCGCT-GGGGCT-TAT
>U3_4au_AU_C3
TATTA-C--CCCCAGCG-----------------CCG------GGAC-GGGACAT-----
-----------------------------------------------G------------
------------------------------------------GG--C-TT----TTTA--
-AATGGG--C-TTTGCGAGT--TTGAACAGTTC-----------------AGTATCTTCG
TTATTGGGCCAACCCGG--CCCAATAATTAAGAGAAC--GT---GTTCAAATTCGT-GG-
-----------TATGACCGAAGGTC-AAGGTAACCGGTCAA-CATTATTC-TGGCTTGCG
CAGCAAGATACA-CGAATTAATTTATTAAT-TCG-TAGGACACGTGGAC-GGACCGAAAT
ACTCTTGCATC------TCTATAAATACCCTA-ATCCTGTCAAGG-ATAATT-G--C-TC
TCTC-TCTTCTGTCAAG-GTGGT--TGTGCTGAGGC----------GGAAGATCGC---C
-AGCGGCGATC------------------GTCGGAACGACCTG--CATCTAGAG--AGGC
GG---------------------------------CGAGG-AAACTACG-AAGCGTATAT
-----CGGGTA-TTTATAGACTTA-TAGCGTAGCTAGAAGTATACACTGTACA-GATATT
GTATCTTGTAAAT-TACG-AAGCAATTCGTAT-TTGATATTAATAAAACAACTGGGTTTG
TTAATGTTTACATTAACTAGTATC-TTATATGTA----CAAATTAAAAT--------ACA
GTATACGGAACGTATACTAACG-TA--AAAATTAAA-T---GATAGGCGAA----G-CAT
GATTAACAGGTGTTT-AGGTATAATTAACATAATTATGAG-AAGTAATAATAATACGGAA
AATGAATA-AGTATGA-GGTGAAAGAGGAGATATTAGAATATTTAAAAACCCAATTATAT
T-AT-T----------------TTGGA-----------------ACG---AA--ATACAA
CACG----------------CTATGA-AA--------------TACAAGACGCTATGACA
-AATGTACGGGAATATGATTG-TG------TAT-C-TTAACGTA-TAAGGGC-CGCAGGC
CC-GTC-AA-G--TTG-------A-------------------------ATGAACGGT--
-----CCAGATTA------ATTCCTT-AGCGACGAAGAAAGG-----------AATCTTA
AAG-GG---GACCA------------CATTAA------------AGACAGCTGTCAT---
------------------------TGATTA---A-ATAAAT--AATATAATAACCAAAAG
AC-C-TTTGTACCCTTCC--T-----A-----ATGATGACG-T-ATA-GGGGTGT-CCCG
-AT----GTAA---TTTAAC---AT----AGCTCTGAAAAGA--------GATATG----
----------------------GG--CCGTTGGATGCCTCCATCGGACGAT-GG-AGGTT
GAATGAA-CTTCTGCTGACGTA-GGCGCT-GGGGCT-TAT
>U3_40to_TO_2010_C1
TATTA-C--CCCCAGCG----------------C-CG------GGAC-GGGACAT-----
-----------------------------------------------G------------
------------------------------------------GG--C-TT----TTTA--
-AATGGG--C-TTTGCGAGT--TTGAACAGTTC-----------------AGTATCTTCG
TTATTGGGCCAACCCGG--CCCAATAATTAAGAGAAC--GT---GTTCAAATTCGT-GG-
-----------TATGACCGAAGGTC-AAGGTAACCGGTCAA-CATTATTC-TGGCTTGCG
CAGCAAGCAACA-CGAATTAAAATTTTAAT-TCG-TAGGACACGTGGAC-GGACCGAAAT
ACTCCTGCATC------TCTATAAATACCCTA-AACCTGTGAAGG-ATAATT-G--C-TC
TCTC-TCTTCTGTCAAG-GTGGT--GGTGCTAAGGC----------GGAAGATCGC---C
-AGCGGCGATC------------------GTCGGAACGACCTG--CATCTAGAG--AGGC
GG---------------------------------CGAGG-AAACTACG-AAGCGTATAT
-----CGGGTA-TTTATAGACTTA-TAGCGTAGCTAGAAGTATACACTGTACA-GATATT
GTATTTTGTAAAT-TACG-AAGAAATTCGTAT-TTGATATTAATAAAACAACTGGGTTTG
TTAATGTTTACATTAACTAGTATC-TTTTATGTA----CAAATTAAAAT--------ACA
GTATACGGAACGTATACTAATC-AA--AATATTAAA-T---GACAGGCGAA----G-CAT
GATTAACAGGTGTTT-AGGTATAATTAAAATAATTATGTC-AAGTAATTATAATACGGAA
AATGAATA-AGTATGA-GGTGAAAGAGGAGATATTAGAATATTTAAAAACCCAATTATAT
T-AT-T----------------TTGGA-----------------ACG---AA--ATACAA
CACG----------------CTATGA-AA--------------TACAAGACACTATGACA
-AATGTACGGGTATCTGATTG-GT------TAT-C-TTAACGTA-TAAGGGC-CGCAGGC
CC-GTC-AA-G-ATGG-------A-------------------------ATGAACGGT--
-----CCAGATTA------ATTCCTT-AACGACGAAGGAAGG-----------AATCTAT
GAG-GG---GACCA------------CACAAT------------ATACAGCTGTCAA---
------------------------TGATTT---A-TTAAAC--AATATAATAACCAAAAG
AC-C-TTCGTACCCCTGC--T-----A-----ATGATGACG-T-ATA-GGGGTGT-CCCG
-AG----GTAA---TTTAAC---AT----ATGTCTGAGAAGA--------GATATG----
----------------------GG--CCGTTGGATGCCTCCATCGGACGAT-GG-AGGTT
GAATGAA-CTTCTGCTGACGTA-GGCGCT-GGGGCT-TAT
>U3_41to_TO_2010_C1
TATTA-C--CCCCAGCG----------------CTCA------GGAC-GGGACAT-----
-----------------------------------------------G------------
------------------------------------------GG--C-TT----TTTA--
-AATGGG--C-TTTGCGAGT--TTGAACAGTTC-----------------AGTATCTTCG
TTATTGGGCCAACCCGG--CCCAATAATTAAGAGAAC--GT---GTTCAAATTCGT-GG-
-----------TATGACCGAAGGTC-AAGGTAACCGGTCAA-CATTATTC-TGGCTTGCG
CAGCAAGATACA-CGAATTAATTTATTAAT-TCG-TAGGACACGTGGAC-GGACCGAAAT
ACTCCTGCATC------TCTATAAATACCCAA-AACCTGTCAAGG-ATAATT-G--C-TC
TCTC-TCTTCTGTCAAG-GTGGT--TGTGCTAAGGC----------GGAAGATCGC---C
-AGCGGCGATC------------------GTCGGAACGACCTG--CATCTAGAG--AGGC
GG---------------------------------CGAGG-AAACTACG-AAGCGTATAT
-----CGGGTA-TTTATAGACTTA-TAGCGTAGCTAGAAGTAGACACTGTATA-GATATT
GTATTTTGTAAAT-TACG-AAGAAATTCGTAT-TTGATATTAATAAAACAACTGGGTTTG
TTAATGTTTACATTAACTAGTATC-TTTTATGTA----CAAATTAAAAT--------ACA
GTATACGGAACGTATACTAATG-AA--AAAAATAAA-T---GACAGGCGAA----G-CAT
GATTTACAGGTGTTT-AGGTATAATTAAGATAATTATGTC-AAGCAATTATAATACGGAA
AATGAATA-AGTATGA-GGTGAAAGAGGAGATATTAGAATATTTAAAAACCCAATTATAT
T-AT-T----------------TTGGA-----------------ACG---AA--ATACAA
CACG----------------CTATGA-AA--------------TACAAGACGCTATGACA
-AATGTACGGGTATCTGATTG-TG------TAT-C-TTAACGTA-TAAGGGC-CGCAGGC
CC-GTC-AA-G-ATGG-------A-------------------------ATGAACGGT--
-----CCAGATCA------ATTCCTT-AACGACGAAGGAAGG-----------AATCTAT
CAG-GG---GACCA------------CACAAT------------ATACAGCTGTCAA---
------------------------TGATTT---A-ATAAAT--AATATAATAACCAAAAG
AC-C-TTTGTACCCCTGA--T-----A-----ATGATGACG-T-ATA-GGGGTGT-CCCG
-AG----GTAA---TTTAAC---AT----AGCTCTGAAAAGA--------GATATG----
----------------------AG--TCGTTGGATGCCTCCATCGGACGAT-GG-AGGTT
GAATGAA-CTTCTGCTGACGTA-AGCGCT-GGGGCT-TAT
>U3_42to_TO_2010_C1
TATTA-C--CCCCAGCG----------------CCCA------GGAC-GGGACAT-----
-----------------------------------------------G------------
------------------------------------------GG--C-TT----TTTA--
-AATGGG--C-TTTTCGAGT--TTGAACAGTTC-----------------AGTATCTTCG
TTATTGGGCCAACCCGG--CCCAATAATTAAGAGAAC--GT---GTTCAAATTCGT-GG-
-----------TATGACCGAAGGTC-AAGGTAACCGGTCAA-CATTATTC-TGGCTTGCG
CAGCAAGAAACA-CGAATTAATTATTTAAT-TCG-TAGGACACGTGGAC-GGACCGAAAT
ACTCCTGCATC------TCTATAAATACCCTA-AACCTGTGAAGG-ATAATT-G--C-TC
TCTC-TCTTCTGTCAAG-GTGGT--TGTGCTGAGGC----------GGAAGATCGC---C
-AGCGGCGATC------------------GTCGGAACGACCTG--CATCTAGAG--AGGC
GG---------------------------------CGAGG-AAACTACG-AAGCGTATAT
-----CGGGTA-TTTATAGACTTA-TAGCGTAGCTAGAAGTATACACTGTACA-GATATT
GTATTTTGTAAAT-TACG-AAGAAATTCGTAT-TTGATATTAATAAAACAACTGGGTTTT
TTAATGTTTACATTAACTAGTATC-TTTTATGTA----CAAATTAAAAT--------ACA
GTATACGGAACGTATACTAATC-AA--AAAATTAAA-T---GACAGGCGAA----G-CAT
GATTAACAGGTGTTT-AGGTATAATTAAAATAATTATGTC-AAGTAATTATAATACGGAA
AATGAATA-AGTATGA-GGTGAAAGAGGAGATATTAGAATATTTAAAAACCCAATTATAT
T-AT-T----------------TTGGA-----------------ACG---AA--ATACAA
CACG----------------CTATGA-AA--------------TACAAGACGCTATGACA
-AATGTACGGGTATTTGATTG-GT------TAT-C-TTAACGTA-TAAGGGC-CGCAGGC
CC-GTC-AA-G-ATGG-------A-------------------------ATGAACGGT--
-----CCAGATTA------ATTCCTT-AACGACGAAGGAAGG-----------AATCTAT
CAG-GG---GACCA------------CACAAT------------ATACAGCTGTCAA---
------------------------TGATTT---A-TTTAAT--AATATAATAACCAAAAG
AC-C-TTTGTACCCCTGA--C-----A-----ATGATGGCG-T-ATA-GGGGTGT-CCCG
-AG----GTAA---TTTAAC---AT----ATATCTGAGAAGA--------GATATG----
----------------------GG--CCGTTGGATGCCTCCATCGGACGAT-GG-AGGTT
GAATGAA-CTTCTGCTGACGTA-GGCGCT-GGGGCT-TAT
>U3_43to_TO_2010_C1
TATTA-C--CCCCAGCG----------------CTCA------GGAC-GGGACAT-----
-----------------------------------------------G------------
------------------------------------------GG--C-TT----TTTA--
-AATGGG--C-TTTTCGAGT--TTGAACAGTTC-----------------AGTATCTTCG
TTATTGGGCCAACCCGG--CCCAATAAATAAGAGAAC--GT---GTTCAAATTCGT-GG-
-----------TATGACCGAAGGTC-AAGGTAACCGGTCAA-CATTATTC-TGGCTTGCG
CAGCAAGCAACA-CGAATTAAATAATTAAT-TCG-TAGGACACGTGGAC-GGACCGAAAT
ACTCCTGCATC------TCTATAAATACCCTA-AACCTGTGAAGG-ATAATT-G--C-TC
TCTC-TCTTCTGTCAAG-GTGGT--TGTGCTGAGGC----------GGAAGATCGC---C
-AGCGGCGATC------------------GTCGGAACGACCTG--CATCTAGAG--AGGC
GG---------------------------------CGAGG-AAACTACG-AAACGTATAT
-----CGGGTA-TTTATAGACTTA-TAGCGTAGCTAGAAGTATACACTGTACA-GATATT
GTATTTTGTAAAT-TACG-AAGAAATTCGTAT-TTGATATTAATAAAACAACTGGGTTTG
TTAATGTTTACATTAACTAGTATC-TTTGATGTA----CAAATTAAAAT--------ACA
GTATACGGAACGTATACTAATC-AA--AAAATTAAA-T---GACAGGCGAA----G-CAT
GATTAACAGGTGTTT-AGGTATAATTAAAATAATTATGTC-AAGTAATTATAATACGGAA
AATGAATA-AGTATGA-GGTGAAAGAGGAGATATTAGAATATTTAAAAACCCAATTATAT
T-AT-T----------------TTGGA-----------------ACG---AA--ATACAT
CACG----------------CTATGA-AA--------------TACAAGACGCTATGACA
-AATGTACGGGTATTTGATTG-GT------TAT-C-TTAACGTG-TAAGGGC-CGCAGGC
CC-GTC-AA-G-ATGG-------A-------------------------ATGAACGGT--
-----CCAGATTA------ATTCCTT-AACGACGAAGGAAGG-----------AATCTAT
CAG-GG---GACCA------------CACAAT------------ATACAGCTGTCAA---
------------------------TGATTT---A-TTAAAT--AATATAATAACCAAAAG
AC-C-TTTGTACCCCTGA--C-----A-----ATGATGACG-T-ATA-GGGGTGT-CCCG
-AG----GTAA---TTTAAC---AT----ATATCTGAGAAGA--------GATATG----
----------------------GG--CCGTTGGATGCCTCCATCGGACGAT-GG-AGGTT
GAATGAA-CTTCTGCTGACGTA-GGCGCT-GGGGCT-TAT
>U3_44to_TO_2010_C1
TATTA-C--CCCCAGCG----------------CTCA------GGAC-GGGACAT-----
-----------------------------------------------G------------
------------------------------------------GG--C-TT----TTTA--
-AATGGG--C-TTTGAGAGT--TTGAACAGTTC-----------------AGTATCTTCG
TTATTGGGCCAACCCGG--CCCAATAATTAAGAGAAC--GT---GTTCAAATTCGT-GG-
-----------TATGACCGAAGGTC-AAGGCAACCGGTCAA-CATTATTC-TGGCTTGCG
CAGCAAGAAACA-CGAATTAATAATTTAAT-TCG-TAGGACACGTGGAC-GGACCGAAAT
ACTCTTGCATC------TCTATAAATACCCTA-ATCCTGTCAAGG-ATAATT-G--C-TC
TCTC-TCTTCTGTCAAG-GTGGT--TGTGCGGAGGC----------GGAAGATCGC---C
-AGCGGCGATC------------------GTCGGAACGACCTG--CATCTAGAG--AGGC
GG---------------------------------CGAGG-AAACTACG-AAGCGTATAT
-----CGGGTA-TTTATAGACTTT-TAGCGTAGCTAGAAGTATACACTGTACA-GATATT
GTATTTTGTAAAT-TACG-AAGAAATTCGTAT-TTGATATTAATAAAACAACTGGGTTTG
TTAATGTTTACATTAACTAGTATC-TTTGATGTA----CAAATTAAAAT--------ACA
GTATACGGAACGTATACTAATG-TA--AAAATTAAA-T---GATAGGCGAA----G-CAT
GATTAACAGGTGTTT-AGGTATAATTAACATAATTATGAG-AAGTAATAATAATACGGAA
AATGAATA-AGTATGA-GGTGAAAGAGGAGATATTAGAATATTTAAAAACCCAATTATAT
T-AT-T----------------TTGGA-----------------ACG---AA--ATACAA
CACG----------------CTATGA-AA--------------TACAAGACGCTATGACA
-AATGTACGGGTATTTGATTG-TG------TAT-C-GGAACGTA-TAAGGGC-CGCAGGC
CC-GTC-AA-G--TTG-------A-------------------------ATGAACGGT--
-----CCAGATTA------ATTCCTT-AGCGACGAAGAAAGG-----------AATCTTA
AAG-GG---GACCA------------CATT-A------------AGACAGCTGTCAT---
------------------------TGATTT---A-ATAAAT--AATATAATAACCAAAAG
AC-C-TTAGTACCCTTGC--T-----A-----ATGATGACG-T-ATA-GGGGTGT-CCCG
-AG----GTAA---TTTAAC---AT----AGCTCTGAAAAGA--------GATATG----
----------------------GG--CCGTTGGATGCCTCCATCGGACGAT-GG-AGGTT
GAATGAA-CTTATGCTGACGTA-AGCGCT-GGGGCT-TAT
>U3_45to_TO_2010_C1
TATTA-C--CCCCAGCG----------------CTCA------GGAC-GGGACAT-----
-----------------------------------------------G------------
------------------------------------------GG--C-TT----TTTA--
-AATGGG--C-TTTGCGAGT--TTGAACAGTTC-----------------AGTATCTTCG
TTATTGGGCCAACCCGG--CCCAATAATTAAGAGAAC--GT---GTTCAAATTCGT-GG-
-----------TATGACCGAAGGTC-AAGGTAACCGGTCAA-CATTATTC-TGGCTTGCG
CAGCAAGAAACA-CGAATTAATTATTTAAT-TCG-TAGGACACGTGGAC-GGACCGAAAT
ACTCTTGCATC------TCTATAAATACCCTA-ATCCTGTCAAGG-ATAATT-G--C-TC
TCTC-TCTTCTGTCAAG-GTGGT--TGTGCGGAGGC----------GGAAGATCGC---C
-AGCGGCGATC------------------GTCGGAACGACCTG--CATCTAGAG--AGGC
GG---------------------------------CGAGG-AAACTACG-AAGCGTATAT
-----CGGGTA-TTTATAGACTTT-TAGCGTAGCTAGAAGTATACACTGTACA-GATATT
GTATTTTGTAAAT-TACG-AAGAAATTCGTAT-TTGATATTAATAAAACAACTGGGTTTG
TTAATGTTTACATTAACTAGTATC-TTTGATGTA----CAAATTAAAAT--------ACA
GTATACGGAACGTATACTAACG-TA--AAAATTAAA-T---GATAGGCGAA----G-CAT
GATTAACAGGTGTTT-AGGTATAATTAACATAATTATGAG-AAGTAATAATAATACGGAA
AATGAATA-AGTATGA-GGTGAAAGAGGAGATATTAGAATATTTAAAAACCCAATTATAT
T-AT-T----------------TTGGA-----------------ACG---AA--ATACAA
CACG----------------CTATGA-AA--------------TACAAGACGCTATGACA
-GATGTACGGGTATTTGATTG-TG------TAT-C-GGAACGTA-TAAGGGC-CACAGGC
CC-GTC-AA-G--TTG-------A-------------------------ATGAACGGT--
-----CCAGATTA------ATTCCTT-AGCGACGAAGAAAGG-----------AATCTTA
AAG-GG---GACCA------------CATT-A------------AGACAGCTGTCAT---
------------------------TGATTT---A-ATAAAT--AATATAATAACCAAAAG
AC-C-TTAGTACCCTTGC--T-----A-----ATGATGACG-T-ATA-GGGGTGT-CCCG
-AG----GTAA---TTTAAC---AT----AGCTCTGAAAAGA--------GATATG----
----------------------GG--CCGTTGGATGCCTCCATCGGACGAT-GG-AGGTT
GAATGAA-CTTATGCTGACGTA-AGCGCT-GGGGCT-TAT
>U3_46to_TO_2010_C1
TATTA-C--CCCCAGCG----------------CTCA------GGAC-GGGACAT-----
-----------------------------------------------G------------
------------------------------------------GG--C-TT----TTTA--
-AATGGG--C-TTTGCGAGT--TTGAACAGTTC-----------------AGTATCTTCG
TTATTGGGCCAACCCGG--CCCAATAATTAAGAGAAC--GT---GTTCAAATTCGT-GG-
-----------TATGACCGAAGGTC-AAGGTAACCGGTCAA-CATTATTC-TGGCTTGCG
CAGCAAGAAACA-CGAATTAATTATTTAAT-TCG-TAGGACACGTGGAC-GGACCGAAAT
ACTCTTGCATC------TCTATAAATACCCTA-ATCCTGTCAAGG-ATAATT-G--C-TC
TCTC-TCTTCTGTCAAG-GTGGT--TGTGCGGAGGC----------GGAAGATCGC---C
-AGCGGCGATC------------------GTCGGAACGACCTG--CATCTAGAG--AGGC
GG---------------------------------CGAGG-AAACTACG-AAGCGTATAT
-----CGGGTA-TTTATAGACTTT-TAGCGTAGCTAGAAGTATACACTGTACA-GATATT
GTATTTTGTAAAT-TACG-AAGAAATTCGTAT-TTGATATTAATAAAACAACTGGGTTTG
TTAATGTTTACATTAACTAGTATC-TTGGATGTA----CAAATTAAAAT--------ACA
GTATACGGAACGTATACTAACG-TA--AAAATTAAA-T---GATAGGCGAA----G-CAT
GATTAACAGGTGTTT-AGGTATAATTAACATAATTATGAG-AAGTAATAATAATACGGAA
AATGAATA-AGTATGA-GGTGAAAGAGGAGATATTAGAATATTTAAAAACCCAATTATAT
T-AT-T----------------TTGGA-----------------ACG---AA--ATACAA
CACG----------------CTATGA-AA--------------TACAAGACGCTATGACA
-AATGTACGGGTATTTGATTG-TG------TAT-C-GGAACGTA-TAAGGGC-CGCAGGC
CC-GTC-AA-G--TTG-------A-------------------------ATGAACGGT--
-----CCAGATTA------ATTCCTT-AGCGACGAAGAAAGG-----------AATCTTA
AAG-GG---GACCA------------CATT-A------------AGACAGCTGTCAT---
------------------------TGATTT---A-ATAAAT--AATATAATAACCAAAAG
AC-C-ATAGTACCCTTGC--T-----A-----ATGATGACG-T-ATA-GGGGTGT-CCCG
-AG----GTAA---TTTAAC---AT----AGCTCTGAAAAGA--------GATATG----
----------------------GG--CCGTTGGATGCCTCCATCGGACGAT-GG-AGGTT
GAATGAA-CTTATGCTGACGTA-AGCGCT-GGGGCT-TAT
>U3_47mw_MW_2008_C2
TATTA-C--CCCCCGTG----------------CTCG------GGAC-GGGACAT-----
-----------------------------------------------G------------
------------------------------------------GG--C-TT----TTTA--
-AATGGG--C-CTTGAGAGT--TTGAACAGTTC-----------------AGTATCTTCG
TTATTGGGCCAACTCGG--CCCAATAATTAAGAGAAC--GT---GTTCAAATTCGT-GG-
-----------TATGACCGAAGGTC-AAGGTAACCGGTCAA-CATTATTC-TGGCTTGCG
CAGCAAGATACA-CGAATTAAATTATTAAT-TCG-TAGGACACGTGGAC-GGACCGAAAT
ACTCCTGCATC------TCTATAAATACCCTA-GTCTTGTGAAGG-ATAATT-G--C-TC
TCTC-TCTTCTGTCAAG-GTGGT--TGTGCTGAGGC----------GGAAGATCGC---C
-AGCGGCGATC------------------GTCGGAACGATGTG--CATCTAGAG--AGGC
GG---------------------------------TGAAGGAAACTACG-AAGCATATAT
-----CGGGTA-TTTATAGACTTA-TAGCGCAGCTAGAAGTATACACTGTACA-GATATT
GTATTTTGTAAATATACG-AAGAATTTCGTAT-ATGATATTAATAAAACACCTGGGTGTT
TTAATGTTTACATTAAATAGTATC-CTGAATGTA----CACAATAAAAT--------ACA
GTATACGGAACGTATACTGACA--A--AGTAATAAA-T---GATAGGCGAA----G-CAT
GATTAACAGGTGTTT-AGGTATAATTAACATAATTATGAG-AAGTAATTATAATACGGAA
AATGAATA-AGTATGA-GGTGAAAGAGGAGATATTAGAATATTTAAAAACCCAATTATAT
T-AT-T----------------TTGGA-----------------ACG---AA--ATACAA
CACG----------------CTATGA-AA--------------TACAAGACGCTATGACA
-AATGTACGGGTATCTGATTG-TG------TAT-C-TTAACGCT-TAAGGGC-CGCAGGC
CC-GTC-AA-G--TTG-------A-------------------------ATGAACGGT--
-----CCAGATTA------ATTCCTT-AGCGACGAAGAAAGG-----------AATCTTA
ATG-GG---GATCA------------CATTAA------------AGACAGCTGTCAT---
------------------------TGATTA---A-ATAAAT--AATATAATATACAAAAG
AC-T-TATGTACCCCTGA--T-----A-----ATGATGACG-T-GTA-GGGGTGT-CCCG
-AT----GTAA---TATAGC---AT----AGCTATGTGAAGA--------GATAAGCATG
TGGCCGACAACTTTAGTTGT--GG----GCCAGATGTCCC---------------GAGTT
-AGTGCG--------CCACGTA-AGCACG-GGGGAC-TAT
>U3_48pk_PK_2007
TATTA-C--CCCCCGTG----------------CTCG------GGAC-GGGACAT-----
-----------------------------------------------G------------
------------------------------------------GG--C-TT----TTTA--
-AATGGG--C-CTTGAGAGT--TTGAACAGTTC-----------------AGTATCTTCG
TTATTGGGCCAACCCGG--CCCAATAATTAAGAGAAC--GT---GTTCAAATTCGT-GG-
-----------TATGACCGAAGGTC-AAGGTTACCGGTCAA-CATTATTC-TGGCTTGCG
CAGCAAGATACA-CGAATTAAATTATTAAT-TCG-TAGGACACGTGGAC-GGACCGAAAT
ACTCCTGCATC------TCTATAAATACCCTA-GTCCTGTGAAGGTATAATT-G--C-TC
TCTC-TCTTCTGTGAAG-GTGGT--TGTGCTGAGGC----------GGAAGATCGC---C
-AGCGGCGATC------------------GTCGGAACGACCTG--CATCTAGAG--AGGC
GG---------------------------------TGAAGCAAACTACG-AAGCGTATAT
-----CCGGTA-TTTATAGACTTA-TAGCGCAGCTAGAAGTATACACTGTACA-GATATT
GTATTCTGTAAAT-TACG-AAGAATTTCGTAT-TTGATATCAATAAAACACCTGGGTGTG
TTAATGTTTACATTAAATAGTATC-TTGTAGGTA----CAAAATAAAAT--------ACA
GTATACGGAACGTATACTGACA--A--AGTAATAAA-T---GATAGGCGAA----G-CAT
GTTTAACAGGTGTTT-AGGTATAATTATCATAATTATGAG-AAGTAATAATAATACGGAA
AATGAATA-AGTATGA-GGTGAAAGAGGAGATATTAGAATATTTAAAAACCCAATTATAT
T-AT-T----------------TTGGA-----------------ACG---AA--ATACAA
CACG----------------CTATGA-AA--------------TACAAGACGCTATGACA
-AATGTACGGGTATCTGATTG-TG------TAT-C-TTAACGCT-TAAGGGC-CGCAGGC
CC-GTC-AA-G--TTG-------A-------------------------ATGAACGGT--
-----CCAGATTA------ATTCCTT-AGCGACTAAGAAAGG-----------AATCTTA
AAG-TG---GACCA------------CATAAA------------AGACAGCTGTCAT---
------------------------TGATTA---A-ATAAAT--AATATAATATTCAAAAG
AC-C-TTTGTACCCCTGA--T-----A-----ATGATGACG-T-GTA-GGGGTGT-CCCG
-TT----GTAA---TATAGC---AT----AGCTATGAGAAAA--------GATAAGCATC
TGGCCGACAACTTTAGTGGT--GG----GCCAGATGTCCC---------------GAGTT
-AGTGCG--------CCACGTA-AGCACG-GGGGAC-TAT
>U3_482_96_AU_1996_C3
TATTA-C--CCCCAGCG-----------------CCG------GGAC-GGGACAT-----
-----------------------------------------------G------------
------------------------------------------GG--C-TT----TTTA--
-AATGGG--C-TTTGCGAGT--TTGAACAGTTC-----------------AGTATCTTCG
TTATTGGGCCAACCCGG--CCCAATAATTAAGAGAAC--GT---GTTCAAATTCGT-GG-
-----------TATGACCGAAGGTC-AAGGTAACCGGTCAA-CATTATTC-TGGCTTGCG
CAGCAAGCAACA-CGAATTAAAATTTTAAT-TCG-TAGGACACGTGGAC-GGACCGAAAT
ACTCTTGCATC------TCTATAAATACCCTA-ATCCTGTCAAGG-ATAATT-G--C-TC
TCTC-TCTTCTGTCAAG-GTGGT--TGTGCTGAGGC----------GGAAGATCGC---C
-AGCGGCGATC------------------GTCGGAACGACCTG--CATCTAGAG--AGGC
GG---------------------------------CGAGG-AAACTACG-AAGCGTATAT
-----CGGGTA-TTTATAGACTTC-TAGCGTAGCTAGAAGTATACACTGTACA-GATATT
GTATCTTGTAAAT-TACG-AAGCAATTCGTAT-ATGATATTAATAAAACAACTGGGTTTG
TTAATGTTTACATTAACTAGTATC-TTATATGTA----CAAATTAAAAT--------ACA
GTATACGGAACGTATACTAACG-TA--AAAATTAAA-T---GATAGGCGAA----G-CAT
GATTAACAGGTGTTT-AGGTATAATTAACATAATTATGAG-AAGTAATAATAATACGGAA
AATGAATA-AGTATGA-GGTGAAAGAGGAGATATTAGAATATTTAAAAACCCAATTATAT
T-AT-T----------------TTGGA-----------------ACG---AA--ATACAA
CACG----------------CTATGA-AA--------------TACAAGACGCTATGACA
-AATGT-TGGGTATCTGATTG-TG------TAT-C-TTAACGTA-TAAGGGC-CGCAGGC
CC-GTC-AA-G--TTG-------A-------------------------ATGAACGGT--
-----CCAGATTA------ATTCCTT-AGCGACGAAGAAAGG-----------AATCTTA
AAG-GG---GACCA------------CATTAA------------AGACAGCTGTCAT---
------------------------TGATTA---A-ATAAAT--AATATAATAACCAAAAG
AC-C-TTTGTACCCTTCC--T-----A-----ATGATGACG-T-ATA-GGGGTGT-CCCG
-AT----GTAA---TTTAAC---AT----AGCTCTGAAAAGA--------GATATG----
----------------------GG--CCGTTGGATGCCTCCATCGGACGAT-GG-AGGTT
GAATGAA-CTTCTGCTGACGTA-GGCGCT-GGGGCT-TAT
>U3_482_97_AU_1997_C3
TATTA-C--CCCCAGCG-----------------CCG------GGAC-GGGACAT-----
-----------------------------------------------G------------
------------------------------------------GG--C-TT----TTTA--
-AATGGG--C-TTTGCGAGT--TTGAACAGTTC-----------------AGTATCTTCG
TTATTGGGCCAACCCGG--CCCAATAATTAAGAGAAC--GT---GTTCAAATTCGT-GG-
-----------TATGACCGAAGGTC-AAGGTAACCGGTCAA-CATTATTC-TGGCTTGCG
CAGCAAGATACA-CGAATTAAATATTTAAT-TCG-TAGGACACGTGGAC-GGACCGAAAT
ACTCTTGCATC------TCTATAAATACCCTA-ATCCTGTCAAGG-ATAATT-G--C-TC
TCTC-TCTTCTGTCAAG-GTGGT--TGTGCTGAGGC----------GGAAGATCGC---C
-AGCGGCGATC------------------GTCGGAACGACCTG--CATCTAGAG--AGGC
GG---------------------------------CGAGG-AAACTACG-AAGCGTATAT
-----CGGGTA-TTTATAGACTTC-TAGCGTAGCTAGAAGTATACACTGTACA-GATATT
GTATCTTGTAAAT-TACG-AAGCAATTCGTAT-ATGATATTAATAAAACAACTGGGTTTG
TTAATGTTTACATTAACTAGTATC-TTATATGTA----CAAATTAAAAT--------ACA
GTATACGGAACGTATACTAACG-TA--AAAATTAAA-T---GATAGGCGAA----G-CAT
GATTAACAGGTGTTT-AGGTATAATTAACATAATTATGAG-AAGTAATAATAATACGGAA
AATGAATA-AGTATGA-GGTGAAAGAGGAGATATTAGAATATTTAAAAACCCAATTATAT
T-AT-T----------------TTGGA-----------------ACG---AA--ATACAA
CACG----------------CTATGA-AA--------------TACAAGACGCTATGACA
-AATGT-TGGGTATCTGATTG-TG------TAT-C-TTAACGTA-TAAGGGC-CGCAGGC
CC-GTC-AA-G--TTG-------A-------------------------ATGAACGGT--
-----CCAGATTA------ATTCCTT-AGCGACGAAGAAAGG-----------AATCTTA
AAG-GG---GACCA------------CATTAA------------AGACAGCTGTCAT---
------------------------TGATTA---A-ATAAAT--AATATAATAACCAAAAG
AC-C-TTTGTACCCTTCC--T-----A-----ATGATGACG-T-ATA-GGGGTGT-CCCG
-AT----GTAA---TTTAAC---AT----AGCTCTGAAAAGA--------GATATG----
----------------------GG--CCGTTGGATGCCTCCATCGGACGAT-GG-AGGTT
GAATGAA-CTTCTGCTGACGTA-GGCGCT-GGGGCT-TAT
>U3_482_98_AU_1998_C3
TATTACC--CCCCAGCG-----------------CCG------GGAC-GGGACAT-----
-----------------------------------------------G------------
------------------------------------------GGGCT-TT----TTTA--
-AATGGG--C-TTTGCGAGT--TTGAACAGTTC-----------------AGTATCTTCG
TTATTGGGCCAACCCGG--CCCAATAATTAAGAGAAC--GT---GTTCAAATTCGT-GG-
-----------TATGACCGAAGGTC-AAGGTAACCGGTCAA-CATTATTC-TGGCTTGCG
CAGCAAGAAACA-CGAATTAATTATTTAAT-TCG-TAGGACACGTGGAC-GGACCGAAAT
ACTCTTGCATC------TCTATAAATACCCTA-ATCCTGTCAAGG-ATAATT-G--C-TC
TCTC-TCTTCTGTCAAG-GTGGT--TGTGCTGAGGC----------GGAAGATCGC---C
-AGCGGCGATC------------------GTCGGAACGACCTG--CATCTAGAG--AGGC
GG---------------------------------CGAGG-AAACTACG-AAGCGTATAT
-----CGGGTA-TTTATAGACTTC-TAGCGTAGCTAGAAGTATACACTGTACA-GATATT
GTATCTTGTAAAT-TACG-AAGCAATTCGTAT-ATGATATTAATAAAACAACTGGGTTTG
TTAATGTTTACATTAACTAGTATC-TTATATGTA----CAAATTAAAAT--------ACA
GTATACGGAACGTATACTAACG-TA--AAAATTAAA-T---GATAGGCGAA----G-CAT
GATTAACAGGTGTTT-AGGTATAATTAACATAATTATGAG-AAGTAATAATAATACGGAA
AATGAATA-AGTATGA-GGTGAAAGAGGAGATATTAGAATATTTAAAAACCCAATTATAT
T-AT-T----------------TTGGA-----------------ACG---AA--ATACAA
CACG----------------CTATGA-AA--------------TACAAGACGCTATGACA
-AATGT-TGGGTATCTGATTG-TG------TAT-C-TTAACGTA-TAAGGGC-CGCAGGC
CC-GTA-AA-G--TTG-------A-------------------------ATGAACGGT--
-----CCAGATTA------ATTCCTT-AGCGACGAAGAAAGG-----------AATCTTA
AAG-GG---GACCA------------CATTAA------------AGACAGCTGTCAT---
------------------------TGATTA---A-ATAAAT--AATATAATAACCAAAAG
AC-C-TTTGTACCCTTCC--T-----A-----ATGATGACG-T-ATA-GGGGTGTCCCCG
-AT----GTAA---TTTAAC---AT----AGCTCTGAAAAGA--------GATATG----
----------------------GG-CCCGTTGGATGCCTCCATCGGACGAT-GG-AGGTT
GAATGAA-CTTCTGCTGACGTA-GGCGCT-GGGGCT-TAT
>U3_49pk_PK_2007
TATTA-C--CCCCCGTG----------------CTCG------GGAC-GGGACAT-----
-----------------------------------------------G------------
------------------------------------------GG--C-TT----TTTA--
-AATGGG--C-CTTGAGAGT--TTGAACAGTTC-----------------AGTATCTTCG
TTATTGGGCCAACCCGG--CCCAATAATTAAGAGAAC--GT---GTTCAAATTCGT-GG-
-----------TATGACCGAAGGTC-AAGGTAACCGGTCAA-CATTATTC-TGGCTTGCG
CAGCAAGATACA-CGAATTAAATTATTAAT-TCG-TAGGACACGTGGAC-GGACCGAAAT
ACTCCTGCATC------TCTATAAATACCCTA-GTCCTGTGAAGG-ATAATT-G--C-TC
TCTC-TCTTCTGTGAAG-GTGGT--TGTGCTGAGGC----------GGAAGATCGC---C
-AGCGGCGATC------------------GTCGGAACGACCTG--CATCTAGAG--AGGC
GG---------------------------------TGAAGCAAACTACG-AAGCGTATAT
-----CCGGTA-TTTATAGACTTA-TAGCGCAGCTAGAAGTATACACTGTACA-GATATT
GTATTTTGTAAAT-TACG-AAGAATTTCGTAT-TTGATATTAATAAAACACCTGGGTGTG
TTAATGTTTACATTAAATAGTATC-TTGTAGGTA----CAAAATAAAAT--------ACA
GTATACGGAACGTATACTGACA--A--AGTAATAAA-T---GATAGGCGAA----G-CAT
GTTTAACAGGTGTTT-AGGTATAATTAACATAATTATGAG-AAGTAATAATAATACGGAA
AATGAATA-AGTATGA-GGTGAAAGAGGAGATATTAGAATATTTAAAAACCCAATTATAT
T-AT-T----------------TTGGA-----------------ACG---AA--ATACAA
CACG----------------CTATGA-TA--------------TACAAGACGCTATGACA
-AATGTACGGGTATCTGATTG-TG------TAT-C-TTAACGCT-TAAGGGC-CGCAGGC
CC-GTC-AA-G--TTG-------A-------------------------ATGAACGGT--
-----CCAGATTA------ATTCCTT-AGCGACTAAGAAAGG-----------AATCTTA
AAG-TG---GACTA------------CATAAA------------AGACAGCTGTCAT---
------------------------TGATTA---A-ATAAAT--AATATAATATTCAAAAG
AC-C-TTTGTACCCCTGA--T-----A-----ATGATGACG-T-GTA-GGGGTGT-CCCG
-TT----GTAA---TATAGC---AT----AGCTATGAGAAGA--------GATAAGCATC
TGGCCGACAACTTTAGTGGT--GG----GCCAGATGTCCC---------------GAGTT
-AGTGCG--------CCACGTA-AGCACG-GGGGAC-TAT
>U3_5tw_TW
TATTACCCACCTCCTCG-------CCTTACCTCCTCGCCCTGACGTCATCAATAT-----
-----------------------------------------------G------------
------------------------------------------------TTGTCTCTTA--
-AGTGG-----TGCTTCACT--CTGAACTACTCCTCCGCGGCAGAGAGAGAAGACTTTCT
CTCT---------------CTTCTGAAGGAGGAGGAT--GTCCACTACGATGTCGTCGGC
GACGAAGTCGCTCCGGCCACCGGCCGGAGAAGACCTGACAT-TAATATTC-TGGCTTGCG
GAGCAAGCTACA-CGAATTAATATTTTAAT-TCG-TAGGATACTTGGAC-GGACCGAAAT
ACTTCG--ATC------TAAATAAATAGCCTA--AACTGTTATTG-ATAATT-G--C-TC
TCTC-TCTTCTGTCAAG-GTGGT--TGTGC---GGC----------GGAAGATCGC---C
-AACTGCGATC------------------ATCGGACTGAAA-G--CGTCAAGCG--AGAC
GG---------------------------------AGAATCATGCTGCG-AAGCGTATAT
-----CGGATA-TTTATAAAATTC-TAGCGCAGCTAGAAGT-TTCGTTGTATTTGATATT
GTATTTTGTAAAT-TACG-AAGAAAATCGTATATTGATATTAATAAAACAACTGGGATTG
TTTATGTTTACATTAACTAGTATT-AAAAATGCA----CAATAT-AAAT--------ATT
GTATAAGGAACTTATA-CAATATAT--ATTACAATA-T---GTTGAGCGTA----G-CGT
GATAAATAGTTGTTT-AGGTATAATTAAAATAATTATGTC-ATGTAA-AATAATACTGAA
CATGTGTA-AGTATGA-GGTGAAAGAGGAGATATAAGAATAT-TAAAAACCCAATTATAT
T-ATTT----------------TT--------------------ATG---AC--AAGCGT
-ACG----------------CTATGA-CA---------------AAAGGGAAAAATGAAA
-AAT-CAGGGGT---TGATTGGTC------TAT-C-GTAACGAT-TAAGGGC-CGCAGGC
CC-GTC-AA-G-ATGG-------ATGAACGGTCAGATTTGATTGTCAGGATGAACGGT--
-----CAGATTTG------ATTGCTT-AGCCACGAAGAAAGG-----------AATCTTT
TTG-TG-----TCA------------CTGTCA------------AGACAGCTGTCAT---
------------------------TGTTTT---TAAAAAAT--AATATAATAACTAATTG
AC-A-ATAGTACCCCTCA-CT-----AACAAGATAATAACG---ATA----GTAC-CCCT
-GG----GAACCACTTTAAC---CT-----------------------------------
------------------------------------------------------------
--------CCTCGCCCTATATA-AGAGGAGGTGGCC-TAG
>U3_51in_IN_C2
TATTA-C--CCCCAGCG-----------------CCG------GGAC-GGGACAT-----
-----------------------------------------------G------------
------------------------------------------GG--C-TT----TTTA--
-AATGGG--C-TTTGAGAGT--TTGAACAGTTC-----------------AGTATCTTCG
TTATTGGGCCAACCCGG--CCCAATAATTAAGAGAAC--GT---GTTCAAATTCGT-GA-
-----------TATGACCGAAGGTC-AAGGTAACCGGTCAA-CATTATTC-TGGCTTGCG
CAGCAAGATACA-CGAATTAAATTATTAAT-TCG-TAGGACACGTGGAC-GGACCGAAAT
ACTCTTGCATC------TCTATAAATACCCTA-CTCCTGTCAAGG-ATAATT-G--C-TC
TCTC-TCTTCTGTCAAG-GTGGT--TGTGCTGTGGC----------GGAAGATCGC---C
-GGCGGCGATC------------------GTCGGAACGACCTG--CATCAAGAG--AGGC
GG---------------------------------TGAAGCAAACTACG-AAGCGTATAT
-----CGGGTA-TTTATAGACCTA-TAGCGCAGCTAGAAGTATACACTGTACA-GATATT
GTATTTTGTAATT-TACG-AAGAATTTCGTAT-TTGATATTAATAAAACACCTGGGTGTG
TTAATGTTTACATTAAATAGTATC-CTGAATGTA----CACAATAAAAT--------ACA
GTATACGGAACGTATACTGACA--A--AGAAATAAA-T---GATAGGCGAA----G-CAT
GATTAACAGGTGTTT-AGGTATAATTAACATAATTATGAG-AAGTAATAATAATACGGAA
AATGAATA-AGTATGA-GGTGAAAGAGGAGATATTAGAATATTTAAAAACCCAATTATAT
T-AT-T----------------TTGGA-----------------ACG---AA--ATACAA
CACG----------------CTATGA-AA--------------TACAAGACGCTATGACA
-AATGTACGGGTATCTGAATG-AG------TTT-TAGTATCGCT-TAAGGGC-CGCAGGC
CC-GTC-AA-G--TTG-------A-------------------------ATGAACGGT--
-----CCAGATTA------ATTCCTT-AGCGACGAAGAAAGG-----------AATCTTA
AAG-GG---GACCA------------CACAAA------------ATACAGCTGTCAT---
------------------------AGATTT---A-TTAAAT--AATATAATAACCAAATG
AC-C-ATTGTACCCTTGC--T-----A-----ATGATGACG-T-ATA-GGGGTGT-CCCG
-AA----GTAA---TTTAAC---AT----AGATCTGAGAAGA--------GATATG----
----------------------GG--CCGTTGGATGCCTCCATCGGACGATGG--AGGTT
GAATGAA-CTTCTGCTGACGTA-GGCGCT-GGGGCT-TAT
>U3_520_ID_1995_D5
TATTA-C--CCCCCGTG----------------CTCG------GGAC-GGGACAT-----
-----------------------------------------------G------------
------------------------------------------GG--C-TT----TTTA--
-AATGGG--C-CGAGAGAGT--TTGAACAGTTC-----------------AGTATCTTCG
TTATTGGGCC-ATCTGG--CCCAATAATTAAGAGAAC--GT---GTTCAAAATCTG-GG-
-----------TTTGACCGAAGGTC-AAGGTAGACGGTCAA-CAATATTC-TGGCTTGCG
CAGCAAGCTACA-CGAATTAAAAAATTAAT-TCG-TAGGACACGTGGAC-GGACCGAAAT
ACTTCCG-ATC------TCTATAAATAGCCTA--AACTGTTATTG-ATAATT-G--C-TC
TCTC-TCTTCTGTCAAA-GTTGT--TGTGCTGAGGA----------GGAATATCGC---C
-AACTGCGATC------------------ATCGGACTGAAA-G--CGTCAAGAG--AGAC
GG---------------------------------AGAATCATGCTGCG-AAGCGTATAT
-----CGGGTA-TTTATAGACTTC-TAGCGCAGCTAGAAGT-TTCGTTGTATTTGATATC
GTATTTTGTAAAT-TACG-ATGAAAATCGTATATTGATATTAATTAAACAACTGGGATTG
TTTATGTTTACATTAACTAGTATT-AAAAATGCA----CAATAT-AAAT--------ATT
GTATAAGGAACTTATA-CAATATAT--ATTACAATA-T---GTTGAGCGTA----G-CGT
GATAAACAGATGTTT-AGGAATAATTAAAATAATTATGTC-ATGTAA-AATAATACTGAA
CATGTTTA-AGTATGA-GGTGAAAGAGGAGATATAAGAATAT-TAAAAACCCAATTATAT
T-AT------------------GCACT-----------------ATG---AC--AAGCGT
-ACG----------------CTATGA-CA--------------AAAAGGGAAAAATGAAA
-AAT-CAGGGGT---TGATTG-TGC-----TAT-C-GTAACGAT-TAAGGGC-CGCAGGC
CC-GTC-AA-G-ATGG---------------------------------ATGAACGGT--
-----CAGATTTG------ATTGCTT-AGCCACGAAGCAAGG-----------AATCTTT
TTG-TG-----TCA------------CTGTCA------------AGACAGCTGTTAT---
------------------------TGTTTT---A-AAAAAT--AATATAATAACCAATTG
AC-A-ATAGTACCCCTCA-CT-----AACAAGATAATAACG---ATA----GTAT-CCCT
-AA----CTAG---CGCGAC-GGAT----GAGAATGAGACCACCACTTTAGTGGTG----
----------------------GG-----CCATATGTCCC---------------GAGTT
-AGTGCG--------CCACGTA-AGCACG-GGGGAC-TAT
>U3_522A_PH_1991_D5
TATTA-C--CCCCCGTG----------------CTCG------GGAC-GGGACAT-----
-----------------------------------------------G------------
------------------------------------------GG--C-TT----TTTA--
-AATGGG--C-CGAGAGAGT--TTGAACAGTTC-----------------AGTATCTTCG
TTATTGGGGCCATCTGG--CCCAATAATTAAGAGAAC--GT---GTTCAAAATCTG-GG-
-----------TTTGACCGAAGGTC-AAGGTAGACGGTCAA-CAATATTC-TGGCTTGCG
CAGCAAGCTACA-CGAATTAAAAAATTAAT-TCG-TAGGACACGTGGAC-GGACCGAAAT
ACTTCCG-ATC------TCTATAAATAGCCTA--AACTGTTATTG-ATAATT-G--C-TC
TCTC-TCTTCTGTCAAA-GTTGT--TGTGCTGAGGA----------GGAAGATCGC---C
-AACTGCGATC------------------ATCGGACTGAAA-G--CGTCAAGAG--AGAC
GG---------------------------------AGAATCATGCTGCG-AAGCGTATAT
-----CGGGTA-TTTATAGACTTC-TAGCGCAGCTAGAAGT-TTCGTTGTATTTGATATC
GTATTTTGTAAAT-TACG-ATGAAAATCGTATATTGATATTAATAAAACAACTGGGATTG
TTTATGTTTACATTAACTAGTATT-AAAAATGCA----CAATAT-AAAT--------ATT
GTATAAGGAACTTATA-CAATATAT--ATTACAATA-T---GTTGAGCGTA----G-CGT
GATAAACAGATGTTT-AGGAATAATTAAAATAATTATGTC-ATGTAA-AATAATACTGAA
CATGTTTA-AGTATGA-GGTGAAAGAGGAGATATAAGAATAT-TAAAAACCCAATTATAT
T-AT------------------GCACT-----------------ATG---AC--AAGCGT
-ACG----------------CTATGA-CA--------------AAAAGGGAAAAATGAAA
-AAT-CAGGGGT---TGATTG-TGC-----TAT-C-GTAACGAT-TAAGGGC-CGCAGGC
CC-GTC-AA-G-ATGG---------------------------------ATGAACGGT--
-----CAGATTTG------ATTGCTT-AGCCACGAAGCAAGG-----------AATCTTT
TTG-TG-----TCA------------CTGTCA------------AGACAGCTGTTAT---
------------------------TGTTTT---A-AAAAAT--AATATAATAACTAATTG
AC-A-ATAGTACCCCTCA-CT-----AACAAGATAATAACG---ATA----GTAT-CCCT
TAC-----TAG---CGTGAC-GGAT----GAGAAGGGGACCACCACTTTTAGTGGT----
----------------------GG----GCCATATGTCCC---------------GAGTT
-AGTGCG--------CCACGTA-AGCACGGGGGGAC-TAT
>U3_522B_PH_1991_D5
TATTA-C--CCCCCGTG----------------CTCG------GGAC-GGGACAT-----
-----------------------------------------------G------------
------------------------------------------GG--C-TT----TTTA--
-AATGGG--C-CGAGAGAGT--TTGAACAGCTC-----------------AGTATCTTCG
TTATTGGGCC-ATCTGG--CCCAATAATTAAGAGAAC--GT---GTTCAAAATCTG-GG-
-----------TTTGACCGAAGGTC-AAGGTAGACGGTCAA-CAATATTC-TGGCTTGCG
CAGCAAGAAACA-CGAAATTAAATTTTAAT-TCG-TAGGACACGTGGAC-GGACCGAAAT
ACTTCCG-ATC------TCTATAAATAGCCTA--AACTGTTATTG-ATAATTCG--C-TC
TCTC-TCTTCTGTCAAA-GTTGT--TGTGCTGAGGA----------GGAAGATCGC---C
-AACTGCGATC------------------ATCGGACTGAAA-G--CGTCAAGAG--AGAC
GG---------------------------------AGAATCATGCTGCG-AAGCGTATAT
-----CGGGTA-TTTATAGACTTC-TAGCGCAGCTAGAAGT-TTCGTTGTATTTGATATC
GTATTTTGTAAAT-TACG-ATGAAAATCGTATATTGATATTAATAAAACAACTGGGATTG
TTTATGTTTACATTAACTAGTATT-AAAAATGCA----CAATAT-AAAT--------ATT
GTATAAGGAACTTATA-CAATATAT--ATTACAATA-T---GTTGAGCGTA----G-CGT
GATAAACAGATGTTT-AGGAATAATTAAAATAATTATGTC-ATGTAA-AATAATACTGAA
CATGTTTA-AGTATGA-GGTGAAAGAGGAGATATAAGAATAT-TAAAAACCCAATTATAT
T-AT------------------GCACT-----------------ATG---AC--AAGCGT
-ACG----------------CTATGA-CA--------------AAAAGGGAAAAATGAAA
-AATCAGGGGGT---TGATTG-TGC-----TAT-C-GTAACGAT-TAAGGGC-CGCAGGC
CC-GTC-AA-G-ATGG---------------------------------ATGAACGGT--
-----CAGATTTG------ATTGCTT-AGCCACGAAGCAAGG-----------AATCTTT
TTG-TG-----TCA------------CTGTCA------------AGACAGCTGTTAT---
------------------------TGTTTT---A-AAAAAT--AATATAATAACTAATTG
AC-A-ATAGTACCCCTCA-CT-----AACAAGATAATAACG---ATA----GTAT-CCCT
-AA----CTAG---CGTGAC-GGAT----GAGAATGAGACCACCACTTTTAGTGGT----
----------------------GG----GCCATATGTCCC---------------GAGTT
-AGTGCG--------CCACGTA-AGCACG-GGGGAC-TAT
>U3_523_6B_IN_1991_D8
TATTA-C--CCCCCGTG----------------CTCG------GGAC-GGGACAT-----
-----------------------------------------------G------------
------------------------------------------GG--C-TT----TTTA--
-AATGGG--C-CTTGAGAGT--TTGAACAGTTC-----------------AGTATCTTCG
TTATTGGGCCAACCCGG--CCCAATAATTAAGAGAAC--GT---GTTCAAATTCGT-GG-
-----------TATGACCGAAGGTC-AAGGTAACCGGTCAA-CATTATTC-TGGCTTGCG
CAGCAAGCAACA-CGAATTAAATTATTAAT-TCG-TAGGACACGTGGAC-GGACCGAAAT
ACTCCTGCATC------TCTATAAATACCCTA-GTCCTGTGAAGG-ATAATT-G--C-TC
TCTC-TCTTCTGTCAAG-GTGGT--TGTGCTGAGGC----------GGAAGATCGC---C
-AGCGGCGATC------------------GTCGGAACGATGTG--CATCTAGAG--AGGC
GG---------------------------------TGAAGCAAACTACGAAAGCGTATAT
-----CGGGTA-TTTATAGACTTA-TAGCGCAGCTAGAAGTATAAACTGTACA-GATTTT
GTATTTTGTAAAT-TACG-AAGAATTTCGTAT-ATGATATTAATAAAACACCTGGGTGTG
TTAATGTTTACATTAAATAGTATC-CTGAATGTA----CTCAATAAAAT--------ACA
GTATACGGAACGTATACTGACA--A--AGTAATAAA-T---GATAGGCGAA----G-CAT
GATTAACAGGTGTTA-AGGTATAATTAACATAATTATGAG-AAGTAATAATAATACGGAA
AATGAATA-AGTATGA-GGTGAAAGAGGAGATATTAGAATATTTAAAAACCCAATTATAT
T-AT-T----------------TTGGA-----------------ACG---AA--ATACAA
CACA----------------CTATGA-AA--------------TACAAGACGCTATGACA
-AATGTACGGGTATCTGATTG-TG------TAT-C-TTAACGCT-TAAGGGC-CGCAGGC
CC-GTC-AA-G--TTG-------A-------------------------ATGAACGGT--
-----TCAGATTA------ATTCCTT-AGCGACGAAGAAAGG-----------AATCTTG
ATG-AG---GACCA------------CAATAA------------AGACAGCTGTCAT---
------------------------TGATTA---A-ATAAAT--AATATAATATCCAAAAG
AC-C-TTTGTACCCTTGA--T-----A-----ATGATGACG-T-GTA-GGGGTGT-CCCG
-AT----GTAA---TATAGC---AT----AGCTATGTGAAGA--------GATAAGCATG
TGGCCGACAACTTTAGTTGT--GG----GCCAGATGTCCC---------------GAGTT
-AGTGCG--------CCACGTA-AGCACGGGGGGAC-TAT
>U3_526_BI_1992_C2
TATTA-C--CCCCCGTG----------------CTCG------GGAC-GGGACAT-----
-----------------------------------------------G------------
------------------------------------------GG--C-TT----TTTA--
-AATGGG--C-CTTGAGAGT--TTGAACAGTTC-----------------AGTATCTTCG
TTATTGGGCCAACTCGG--CCCAATAATTAAGAGAAC--GT---GTTCAAATTCGT-GG-
-----------TATGACCGAAGGTC-AAGGTAACCGGTCAA-CATTATTC-TGGCTTGCG
CAGCAAGATACA-CGAATTAATTTATTAAT-TCG-TAGGACACGTGGAC-GGACCGAAAT
ACTCCTGCATC------TCTATAAATACCCTA-GTCCTGTGAAGG-ATAATT-G--C-TC
TCTC-TCTTCTGTCAAG-GTGGT--TGTGCTGAGGC----------GGAAGATCGC---C
-AACGGCGATC------------------GTCGGAACGATGTG--CATCTAGAG--AGGC
GG---------------------------------TGAAGCAAACTACG-AAGCGTATAT
-----CGGGTA-TTTATAGACTTA-TAGCGCAGCTAGAAGTATACACTGTACA-GATTTT
GTATTTTGTAAAT-TACG-AAGAATTTCGTAT-ATGATATTAATAAAACACCTGGGTGTG
TTAATGTTTACATTAAATAGTATC-CTGAATGTA----CTCAATAAAAT--------ACA
GTATACGGAACGTATACTGACA--A--AGTAATAAA-T---GATAGGCGAA----G-CAT
GATTAACAGGTGTTT-AGGTATAATTAACATAATTATGAG-AAGTAATAATAATACGGAA
AATGAATA-AGTATGA-GGTGAAAGAGGAGATATTAGAATATTTAAAAACCCAATTATAT
T-AT-T----------------TTGGA-----------------ACG---AA--ATACAA
CACA----------------CTATGA-AA--------------TACAAGACGCTATGACA
-AATGTACGGGTATCTGATTG-TG------TAT-C-TTAACGCT-TAAGGGC-CGCAGGC
CC-GTC-AA-G--TTG-------A-------------------------ATGAACGGT--
-----TCAGATTA------ATTCCTT-AGCGACGAAGAAAGG-----------AATCTTA
ATG-AG---GACCA------------CAATAA------------AGACAGCTGTCAT---
------------------------TGATTA---A-ATAAAT--AATATAATATCCAAAAG
AC-C-TTTGTACCCCTGA--T-----A-----ATGATGACG-T-ATA-GGGGTGT-CCCG
-AT----GTAA---TATAGC---AT----AGCTATGTGAAGA--------GATAAGCATG
TGGCCGACAACTTTAGTGGT--GG----GCCAGATGTCCC---------------GAGTT
-AGTGCG--------CCACGTA-AGCACG-GGGGAC-TAT
>U3_527_US_1992_C1
TATTA-C--CCCCAGCG----------------CCCG------GGAC-GGGACAT-----
------------------------------------------G----G------------
------------------------------------------GG--C-TT----TTTA--
-AATGGG--C-TTTGAGAGT--TTGAACAGTTC-----------------AGTATCTTCG
TTATTGGGCCAACCCGG--CCCAATAATTAAGAGAAC--GT---GTTCAAATTCGT-GG-
-----------TATGACCGAAGGTC-GAGGTAACCGGTCAA-CATTATTC-TGGCTTGCG
CAGCAAGAAACA-CGAATTAATTTATTAAT-TCG-TAGGACACGTGGAC-GGACCGAAAT
ACTCCTGCATC------TCTATAAATACCCTA-ATCCTGTCAAGG-ATAATT-G--C-TC
TCTC-TCTTCTGTCAAG-GTGGT--TGTGCCGAGGC----------GGAAGATCGC---C
-AGCGGCGATC------------------GTCGGAACGACCTG--CATCTAGAG--AGGC
GG---------------------------------CGAGG-AAACTACG-AAGCGTATAT
-----CGGGTA-TTTATAGACTTA-TAGCGTAGCTAGAAGTATACACTGTACA-GATATT
GTATTTTGTAAAT-TACG-AAGAAAGTCGTAT-TTGATATTAATAAAACAACTGGGTTTG
TTAATGTTTACATTAACTAGTATC-TTTTATGTA----CAAATTAAAAT--------ACA
GTATACGGAACGTATACTAATC--A--AAAAATAAA-T---GACAGGCGAA----G-CAT
GATTAACAGGTGTTT-AGGTATAATTAAAATAATTATGTC-AAGTAATTATAATACGGAA
AATGAATA-AGTATGA-GGTGAAAGAGGAGATATTAGAATATTTAAAAACCCAATTATAT
T-AT-T----------------TTGGA-----------------ACG---AA--ATACAA
CACA----------------CTATGA-AA--------------TACAAGACGCTATGACA
-AATGTACGGGTATCTGATTA-GG------TAT-C-TGAACGTA-TAAGGGC-CGCAGGC
CC-GTC-AA-G--TTG-------A-------------------------ATGGACGGT--
-----CCAGATTA------ATTCCTT-AGCGACGAAGAAAGG-----------AATCTTA
AAG-GG---GACCA------------CACAAT------------ATACAGCTGTCAC---
------------------------TGATTT---A-TTAAAT--AATATAATAACCAAAAG
AC-C-TTTGTACCCCTGA--T-----A-----ATGATGACG-T-ATA-GGGGTGT-CCCG
-AG----GTAA---TTTAAC---AT----AGCTCTAAAAAGA--------GATATG----
----------------------GG--CCGTTGGATGCCTCCATCGGACGAT-GG-AGGTT
GAATGAA-CTTCTGCTGACGTA-GGCGCTGGGGGCT-TAT
>U3_536_TO_1993_C1
TATTA-C--CCCCAGCG-----------------CCA------GGAC-GGGACAT-----
-----------------------------------------------G------------
------------------------------------------GG--C-TT----TTTA--
-AATGGG--C-TTTGCGAGT--TTGAACAGTTC-----------------AGTATCTTCG
TTATTGGGCCAACCCGG--CCCAATAATTAAGAGAAC--GT---GTTCAAATTCGT-GG-
-----------TATGACCGAAGGTC-AAGGTAACCGGTCAA-CATTATTC-TGGCTTGCG
CAGCAAGAAACA-CGAATTAATTTATTAAT-TCG-TAGGACACGTGGAC-GGACCGAAAT
ACTCCTGCATC------TCTATAAATACCCTA-AACCTGTGAAGG-ATAATTCG--C-TC
TCTC-TCTTCTGTCAAG-GTGG---TGTGCTAAGGC----------GGAAGATCGC---C
-AGCGGCGATC------------------GTCGGAACGACCTG--CATCTAGAG--AGGC
GG---------------------------------CGAGG-AAACTACG-AAGCGTATAT
-----CGGGTA-TTTATAGACTTA-TAGCGTAGCTAGAAGTATACCCTGTACA-GATATT
GTATTTTGTAAAT-TACG-AAGAAATTCGTAT-TTGATATTAATAAAACAACTGGGTTTG
TTAATGTTTACATTAACTAGTATC-TTTTATGTA----CAAATTAAAAT--------ACA
GTATACGGAACGTATACTAATC-AA--AAAATTAAA-T---GACAGGCGAA----G-CAT
GATTAACAGGTGTTT-AGGTATAATTAAAATAATTATGTC-AAGTAATTATAATACGGAA
AATGAATA-AGTATGA-GGTGAAAGAGGAGATATTAGAATATTTTAAAACCCAATTATAT
T-AT-T----------------TTGGA-----------------ACG---AA--ATACAA
CACG----------------CTATGA-AA--------------TACAAGACGCTATGACA
-AATGTACGGGTATCTGATTG--GT-----TAT-C-TTAACGTA-TAAGGGC-CGCAGGC
CC-GTCAAA-G-ATGG-------A-------------------------ATGAACGGT--
-----CCAGATTA------ATTCCTT-AACGACGAAGGAAGG-----------AATCTAT
CAG-GG---GACCA------------CTTAAT------------ATACAGCTGTCAA---
------------------------TGATTT---A-TTAAAT--AATATAATAACCAAAAG
AC-C-TTCGTACCCTTGC--T-----A-----ATGATGACG-T-ATA-GGGGTGT-CCCG
-AG----GTAA---TTTAAC---AT----ATATCTGAGAAGA--------GATATG----
----------------------GGGCCCGTTGGATGCCTCCATCGGACGAT-GG-AGGTT
GAATGAA-CTTCTGCTGACGTA-GGCGCT-GGGGCT-TAT
>U3_547_BI_1995
TATTA-C--CCCCCGTG----------------CTCG------GGAC-GGGACAT-----
-----------------------------------------------G------------
------------------------------------------GG--C-TT----TTTA--
-AATGGG--C-CTTGAGAGT--TTGAACAGTTC-----------------AGTATCTTCG
TTATTGGGCCAACCCGG--CCCAATAATTAAGAGAAC--GT---GTTCAAATTCGT-GG-
-----------TATGACCGAAGGTC-AAGGTAACCGGTCAA-CATTATTC-TGGCTTGCG
CAGCAAGCAACA-CGAATTAAATTATTAAT-TCG-TAGGACACGTGGAC-GGACCGAAAT
ACTCCTGCATC------TCTATAAATACCCTA-GTCCTGTGAAGG-ATAATT-G--C-TC
TCTC-TCTTCTGTCAAG-GTGGT--TGTGCTGAGGC----------GGAAGATCGC---C
-AGCGGCGATC------------------GTCGGAACGATGTG--CATCTAGAG--AGGC
GG---------------------------------TGAAGCAAACTACG-AAGCGTATAT
-----TGGGTA-TTTATAGACTTA-TAGCGCAGCTAGAAGTATAAACTGTACA-GATTTT
GTATTTTGTAAAT-TACG-AAGAATTTCGTAT-ATGATATTAATAAAACACCTGGGTGTG
TTAATGTTTACATTAAATAGTATC-CTGAATGTA----CTCAATAAAAT--------ACA
GTATACGGAACGTATACTGACA--A--AGTAATAAA-T---GATAGGCGAA----G-CAT
GATTAACAGGTGTTT-AGGTATAATTAACATAATTATGAG-AAGTAATAATAATACGGAA
AATGAATA-AGTATGA-GGTGAAAGAGGAGATATTAGAATATTTAAAAACCCAATTATAT
T-AT-T----------------TTGGA-----------------ACG---AA--ATACAA
CACA----------------CTATGA-AA--------------TACAAGACGCTATGACA
-AATGTACGGGTATCTGATTG-TG------TAT-C-TTAACGCT-TAAGGGC-CGCAGGC
CC-GTC-AA-G--TTG-------A-------------------------ATGAACGGT--
-----TCAGATTA------ATTCCTT-AGCGACGAAGAAAGG-----------AATCTTG
ATG-AG---GACCA------------CAATAA------------AGACAGCTGTCAT---
------------------------TGATTA---A-ATAAAT--AATATAATATCCAAAAG
AC-C-TTTGTACCCTTGA--T-----A-----ATGATGACG-T-GTA-GGGGTGT-CCCG
-AT----GTAA---TATAGC---AT----AGCTATGTGAAGA--------GATAAGCATG
TGGCCGACAACTTTAGTTGT--GG----GCCAGATGTCCC---------------GAGTT
-AGTGCG--------CCACGTA-AGCACG-GGGGAC-TAT
>U3_548_BI_1995_C2
TATTA-C--CCCCCGTG----------------CTCG------GGAC-GGGACAT-----
-----------------------------------------------G------------
------------------------------------------GG--C-TT----TTTA--
-AATGGG--C-CTTGAGAGT--TTGAACAGTTC-----------------AGTATCTTCG
TTATTGGGCCAACCCGG--CCCAATAATTAAGAGAAC--GT---GTTCAAATTCGT-GG-
-----------TATGACCGAAGGTC-AAGGTAACCGGTCAA-CATTATTC-TGGCTTGCG
CAGCAAGAAACA-CGAATTAATATATTAAT-TCG-TAGGACACGTGGAC-GGACCGAAAT
ACTCCTGCATC------TCTATAAATACCCTA-GTCCTGTGAAGG-ATAATT-G--C-TC
TCTC-TCTTCTGTCAAG-GTGGT--TGTGCTGAGGC----------GGAAGATCGC---C
-AGCGGCGATC------------------GTCGGAACGATGTG--CATCTAGAG--AGGC
GG---------------------------------TGAAGCAAACTACG-AAGCGTATAT
-----CGGGTA-TTTATAGACTTA-TAGCGCAGCTAGAAGTATAAACTGTACA-GATTTT
GTATTTTGTAAAT-TACG-AAGAATTTCGTAT-ATGATATTAATAAAACACCTGGGTGTG
TTAATGTTTACATTAAATAGTATC-CTGAATGTA----CTCAATAAAAT--------ACA
GTATACGGAACGTATACTGACA--A--AGTAATAAA-T---GATAGGCGAA----G-CAT
GATTAACAGGTGTTT-AGGTATAATTAACATAATTATGAG-AAGTAATAATAATACGGAA
AATGAATA-AGTATGA-GGTGAAAGAGGAGATATTAGAATATTTAAAAACCCAATTATAT
T-AT-T----------------TTGGA-----------------ACG---AA--ATACAA
CACA----------------CTATGA-AA--------------TACAAGACGCTATGACA
-AATGTACGGGTATCTGATTG-TG------TAT-C-TTAACGCT-TAAGGGC-CGCAGGC
CC-GTC-AAGG--TTG-------A-------------------------ATGAACGGT--
-----TCAGATTA------ATTCCTT-AGCGACGAAGAAAGG-----------AATCTTG
ATG-AG---GACCA------------CAATAA------------AGACAGCTGTCAT---
------------------------TGATTA---A-ATAAAT--AATATAATATCCAAAAG
AC-C-TTTGTACCCTTGA--T-----A-----ATGATGACG-TGGTA-GGGGTGT-CCCG
-AT----GTAA---TATAGC---AT----AGCTATGTGAAGA--------GATAAGCATG
TGGCCGACAACTTTAGTTGT--GG----GCCAGATGTCCC---------------GAGTT
-AGTGCG--------CCACGTA-AGCACG-GGGGAC-TAT
>U3_549_BI_1995_C2
TATTA-C--CCCCCGTG----------------CTCG------GGAC-GGGACAT-----
-----------------------------------------------G------------
------------------------------------------GG--C-TT----TTTA--
-AATGGG--C-CTTGAGAGT--TTGAACAGTTC-----------------AGTATCTTCG
TTATTGGGCCAACTCGG--CCCAATAATTAAGAGAAC--GT---GTTCAAATTCGT-GG-
-----------TATGACCGAAGGTC-AAGGTAACCGGTCAA-CATTATTC-TGGCTTGCG
CAGCAAGATACA-CGAATTAAAATATTAAT-TCG-TAGGACACGTGGAC-GGACCGAAAT
ACTCCTGCATC------TCTATAAATACCCTA-GTCCTGTGAAGG-ATAATT-G--C-TC
TCTC-TCTTCTGTCAAG-GTGGT--TGTGCTGAGGC----------GGAAGATCGC---C
-AGCGGCGATC------------------GTCGGAACGATGTG--CATCTAGAG--AGGC
GG---------------------------------TGAAGCAAACTACG-AAGCGTATAT
-----CGGGTA-TTTATAGACTTA-TAGCGCAGCTAGAAGTATACACTGTACA-GATTTT
GTATTTTGTAAAT-TACG-AAGAATTTCGTAT-ATGATATTAATAAAACACCTGGGTGTG
TTAATGTTTACATTAAATAGTATT-CTGAATGTA----CTCAATAAAAT--------ACA
GTATACGGAACGTATACTGACA--A--AGTAATAAA-T---GATAGGCGAA----G-CAT
GATTAACAGGTGTTT-AGGTATAATTAACATAATTATGAG-AAGTAATAATAATACGGAA
AATGAATA-AGTATGA-GGTGAAAGAGGAGATATTAGAATATTTAAAAACCCAATTATAT
T-AT-T----------------TTGGA-----------------ACG---AA--ATACAA
CACA----------------CTATGA-AA--------------TACAAGACGCTATGACA
-AATGTACGGGTATCTGATTG-TG------TAT-C-TTAACGCT-TAAGGGC-CGCAGGC
CC-GTC-AA-G--TTG-------A-------------------------ATGAACGGT--
-----TCAGATTA------ATTCCTT-AGCGACGAAGAAAGG-----------AATCTTA
ATG-AG---GACCA------------CAATAA------------AGACAGCTGTCAT---
------------------------TGATTA---A-ATAAAT--AATATAATATCCAAAAG
AC-C-TTTGTACCCCTGA--T-----A-----ATGATGACG-T-GTA-GGGGTGT-CCCG
-AT----GTAA---TATAGC---AT----AGCTATGTGAAGA--------GATAAGAATG
TGGCCGACAACTTTTAGTGGTGGG----GCCAGATGTCCC---------------GAGTT
-AGTGCG--------CCACGTA-AGCACG-GGGGAC-TAT
>U3_550_CG_1995_C2
TATTA-C--CCCCCGTG----------------CTCG------GGAC-GGGACAT-----
-----------------------------------------------G------------
------------------------------------------GG--C-TT----TTTA--
-AATGGG--C-CTTGAGAGT--TTGAACAGTTC-----------------AGTATCTTCG
TTATTGGGCCAACTCGG--CCCAATAATTAAGAGAAC--GT---GTTCAAATTCGT-GG-
-----------TATGACCGAAGGTC-AAGGTAACCGGTCAA-CATTATTC-TGGCTTGCG
CAGCAAGCTACA-CGAATTAATTTTTTAAT-TCG-TAGGACACGTGGAC-GGACCGAAAT
ACTCCTGCATC------TCTATAAATACCCTA-GTCCTGTGAAGG-ATAATT-G--C-TC
TCTC-TCTTCTGTCAAG-GTGGT--TGTGCTGAGGC----------GGAAGATCGC---C
-AGCGGCGATC------------------GTCGGAACGATGTG--CATCTAGAG--AGGC
GG---------------------------------TGAAGCAAACTACG-AAGCATATAT
-----CGGGTA-TTTATAGACTTA-TAGCGCAGCTAGAAGTATACACTGTACA-GATTTT
GTATTCTGTAAAT-TACG-AAGAATTTCGTAT-ATGATATTAATAGAACACCTGGGTGTG
TTAATGTTTACATTAAATAGTATC-CTGAATGTA----CACAATAAAAT--------ACA
GTATACGGAACGTATACTGACA--A--AGTAATAAA-T---GATAGGCGAA----G-CAT
GATTAACAGGTGTTT-AGGTATAATTAACATAATTATGAG-AAGTAATAATAATACGGAA
AATGAATA-AGTATGA-GGTGAAAGAGGAGATATTAGAATATTTAAAAACCCAATTATAT
T-AT-T----------------TTGGA-----------------ACG---AA--ATACAA
CACG----------------CTATGA-AA--------------TACAAGACGCTATGACA
-AATGTACGGGTATCTGATTG-TA------TAT-C-TTAACGCT-TAAGGGC-CGCAGGC
CC-GTC-AA-G--TTG-------A-------------------------ATGAACGGT--
-----CCAGATTA------ATTCCTT-AGCGACGAAGAAAGG-----------AATCTTA
ATG-GG---GACCA------------CATTAA------------AGACAGCTGTTAT---
------------------------TGATTA---A-ATAAAT--AATATAATATCCAAAAG
AC-T-ATTGTACCCCTGA--T-----A-----ATGATGACG-T-GTA-GGGGTGT-CCCG
-AT----GTAA---TATAGC---AT----AGCTATGTGAAGA--------GATAAGCATG
TGGCCGACAACTTTAGTTGT--GG----GCCAGATGTCCC---------------GAGTT
-AGTGCG--------CCACGTA-AGCACG-GGGGAC-TAT
>U3_571_1_PH_1993_D5
TATTA-C--CCCCCGTG----------------CTCG------GGAC-GGGACAT-----
-----------------------------------------------G------------
------------------------------------------GG--C-TT----TTTA--
-AATGGG--C-CGAGAGAGT--TTGAACAGTTC-----------------AGTATCTTCG
TTATTGGGCC-ATCTGG--CCCAATAATTAAGAGAAC--GT---GTTCAAAATCTG-GG-
-----------TTTGACCGAAGGTC-AAGGTAGACGGTCAA-CAATATTC-TGGCTTGCG
CAGCAAGAAACA-CGAATTAAATAATTAAT-TCG-TAGGACACGTGGAC-GGACCGAAAT
ACTTCCG-ATC------TCTATAAATAGCCTA--AACTGTTATTG-ATAATT-G--C-TC
TCTC-TCTTCTGTCAAA-GTTGT--TGTGCTGAGGA----------GGAAGATCGC---C
-AACTGCGATC------------------ATCGGACTGAAA-G--CGTCAAGAG--AGAC
GG---------------------------------AGAATCATGCTGCG-AAGCGTATAT
-----CGGGTA-TTTATAGACTTC-TAGCGCAGCTAGAAGT-TTCGTTGTATTTGATATC
GTATTTTGTAAAT-TACG-ATGAAAATCGTATATTGATATTAATAAAACAACTGGGATTG
TTTATGTTTACATTAACTAGTATTAAAAAATGCA----CAATAT-AAAT--------ATT
GTATAAGGAACTTATA-CAATATAT--ATTACAATA-T---GTTGAGCGTA----G-CGT
GATAAACAGATGTTT-AGGAATAATTAAAATAATTATGTC-ATGTAA-AATAATACTGAA
CATGTTTA-AGTATGA-GGTGAAAGAGGAGATATAAGAATAT-TAAAAACCCAATTATAT
T-AT------------------GCACT-----------------ATG---AC--AAGCGT
-ACG----------------CTATGA-CA--------------AAAAGGGAAAAAAGAAA
-TATCGGGGGGT---TGATTG-TGC-----TAT-C-GTAACGAT-TAAGGGC-CGCAGGC
CC-GTC-AA-GAATGG---------------------------------ATGAACGGT--
-----CAGATTTG------ATTGCTT-AGCCACGAAGCAAGG-----------AATCTTT
TTG-TG-----TCA------------CTGTCA------------AGACAGCTGTTAT---
------------------------TGTTTT---A-AAAAAT--AATATAATAACTAATTG
AC-A-ATAGTACCCCTCA-CT-----AACAAGATAATAACG---ATA----GTAT-CCCT
-AA----CTGG---CGTGAC-GGAT----GAGAATGGGACCACCACTTTAGTGGTG----
----------------------GG-----TCATATGTCCC---------------GAGTT
-AGTGCG--------CCACGTA-AGCACG-GGGGAC-TAT
>U3_571_2_PH_1993_D5
TATTA-C--CCCCCGTG----------------CTCG------GGAC-GGGACATGACGT
CAGCATAGATTATAATGGGCTTTTTAAAGCCCATATAAAAGGAAGTGGGCCGGGTTTGAG
ACATATTTTCGAAAGCCCGGCCCGTGCTCGGGGACGGGACATGGGGCTTT----TTTA--
-AATGGG--C-CGAGAGAGT--TTGAACCGTTC-----------------AGTATCCTCG
TTATTGGGCC-ATCTGG--CCCAATAATTAAGAGAAC--GT---GTTCAAAATCTG-GG-
-----------TTTGACCGAAGGTC-AAGGTAGACGGTCAA-CAATATTC-TGGCTTGCG
CAGCAAGCAACA-CGAATTAAATTTTTAAT-TCG-TAGGACACGTGGAC-GGACCGAAAT
ACTTTCG-ATC------TCTATAAATAGCCTA--AACTGTTATTG-ATAATT-G--C-TC
TCTC-TCTTCTGTCAAA-GTTGT--TGTGCTGAGGA----------GGAAGATCGC---C
-AACTGCGATC------------------ATCGGACTGAAA-G--CGTCAAGAG--AGAC
GG---------------------------------AGAATCATGCTGCG-AAGCGTATAT
-----CGGGTA-TTTATAGACTTC-TAGCGCAGCTAGAAGT-TTCGTTGTATTTGATATC
GTATTTTGTAAAT-TACG-ATGAAAATCGTATATTGATATTAATAAAACAACTGGGATTG
TTTATGTTTACATTAACTAGTATT-AAAAATGCA----CAATAT-AAAT--------ATT
GTATAAGGAACTTATA-CAATATAT--ATTACAATA-T---GTTGAGCGTA----G-CGT
GATAAACAGATGTTT-AGGAATAATTAAAATAATTATGTC-ATGTAA-AATAATACTGAA
CATGTTTA-AGTATGA-GGTGAAAGAGGAGATATAAGAATAT-TAAAAACCCAATTATAT
T-AT------------------GCACT-----------------ATG---AC--AAGCGT
-ACG----------------CTATGA-CA--------------AAAAGGGAAAAATGAAA
-AAT-CAGGGGT---TGATTG-TGC-----TAT-C-GTAACGAT-TAAGGGC-CGCAGGC
CC-GTC-AA-G-ATGG---------------------------------ATGAACGGT--
-----CAGATTTG------ATTGCTT-AGCCACGAAGCAAGG-----------AATCTTT
TTG-TG-----TCG------------CTGTCA------------AGACAGCTGTCAT---
------------------------TGCTTT---A-AAAAAT--AATATAATAACTAATTG
ACAC-----------------------------------------------GTGT-CTCA
-TT-----------CTCAGC--CGT-----------------------------------
----------------------GG-------AAATGTCCC--------------------
-------------GATGACGTA-AGCACG-GGGGAC-TAT
>U3_6us_US
TATTA-C--CCCCAGCG-----------------CCG------GGAC--GGACAT-----
-----------------------------------------------G------------
------------------------------------------GG--C-TT----TTTA--
-AATGGG--C-TTTGAGAGT--TTGAACAGTTC-----------------AGTATCTTCG
TTATTGGGCCAACCCGG--CCCAATAATTAAGAGAAC--GT---GTTCAAATTCGT-GG-
-----------TATGACCGAAGGTC-AAGGTAACCGGTCAA-CATTATTC-TGGCTTGCG
CAGCAAGATACA-CGAATTAATTAATTAAT-TCG-TAGGACACGTGGAC-GGACCGAAAT
ACTCCTGCATC------TCTATAAATACCCTA-ATCCTGTCAAGG-ATAATT-G--C-TC
TCTC-TCTTCTGTCAAG-GTGGT--TGTGCCGAGGC-----------GAAGATCGC---C
-AGCGGCGATC------------------GTCGGAACGACCTG--CATCTAGAG--AGGC
GG---------------------------------CGAGG-AAACTACG-AAGCGTATAT
-----CGGGTA-TTTATAGACTTA-TAGCGTAGCTAGAAGTTTACACTGTACA-GATATT
GTATTTTGTAAAT-TACG-AAGAAAGTCGTAT-TTGATATTAATAAAACAACTGGGTTTG
TTAATGTTTACATTAACTAGTATC-TTTTATGTA----CAAATTAAAAT--------ATA
GTATACGGAACGTATACTAATC--A--AAAAATAAA-T---GACAGGCGAC----A-AGT
GATTAACAGGTGTTT-AGGTATAATTAAAATAATTATGTC-AAGTAATTATAATACGGAA
AATGAATA-AGTATGA-GGTGAAAGAGGAGATATTAGAATATTTAAAAACCCAATTATAT
T-AT-T----------------TTGGA-----------------ACG---AA--ATACAA
CACA----------------CTATGA-AA--------------TACAAGACGCTATGACA
-AATGTACGGGTATCTGATTA-GG------TAT-C-TGAACGTA-TAAGGGC-CGCAGGC
CC-GTC-AA-G--TTG-------A-------------------------ATGGACGGT--
-----CCAGATTA------ATTCCTT-AGCGACGAAGAAAGG-----------AATCTTA
AAG-GG---GACCA------------CACAAT------------ATACAGCTGTCAC---
------------------------TGATTT---A-TTAAAT--AATATAATAACCAAAAG
AC-C-TTTGTACCCCTGA--T-----A-----ATGATGACG-T-ATA-GGGGTGT-CCCG
-AG----GTAA---TTTAAC---AT----AGCTCTAAAAAGA--------GATATG----
----------------------GG--CCGTTGGATGCCTCCATCGGACGAT-GG-AGGTT
GAATGAA-CTTCTGCTGACGTA-GGCGCT-GGGGCT-TAT
>U3_60_pk_PK_
TATTA-C--CCCCCGTG----------------CTCG------GGAC-GGGACAT-----
-----------------------------------------------G------------
------------------------------------------GG--C-TT----TTTA--
-AATGGG--C-CTTGAGAGT--TTGAACAGTTC-----------------AGTATCTTCG
TTATTGGGCCAACCCGG--CCCAATAATTAAGAGAAC--GT---GTTCAAATTCGT-GG-
-----------TATGACCGAAGGTC-AAGGTAACCGGTCAA-CATTATTC-TGGCTTGCG
CAGCAAGATACA-CGAATTAAATTATTAAT-TCG-TAGGACACGTGGAC-GGACCGAAAT
ACTCCTGCATC------TCTATAAATACCCTA-GTCCTGTGAAGG-ATAATT-G--C-TC
TCTC-TCTTCTGTGAAG-GTGGT--TGTGCTGAGGC----------GGAAGATCGC---C
-AGCGGCGATC------------------GTCGGAACGACCTG--CATCTAGAG--AGGC
GG---------------------------------TGAAGCAAACTACG-AAGCGTATAT
-----CCGGTA-TTTATAGACTTA-TAGCGCAGCTAGAAGTATACACTGTACA-GATATT
GTATTTTGTAAAT-TACG-AAGAATTTCGTAT-TTGATATTAATAAAACACCTGGGTGTG
TTAATGTTTACATTAAATAGTATC-TTGTAGGTA----CAAAATAAAAT--------ACA
GTATACGGAACGTATACTGACA--A--AGTAATAAA-T---GATAGGCGAA----G-CAT
GTTTAACAGGTGTTT-AGGTATAATTAACATAATTATGAG-AAGTAATAATAATACGGAA
AATGAATA-AGTATGA-GGTGAAAGAGGAGATATTAGAATATTTAAAAACCCAATTATAT
T-AT-T----------------TTGGA-----------------ACG---AA--ATACAA
CACG----------------CTATGA-AA--------------TACAAGACGCTATGACA
-AATGTACGGGTATCTGATTG-TG------TAT-C-TTAACGCT-TAAGGGC-CGCAGGC
CC-GTC-AA-G--TTG-------A-------------------------ATGAACGGT--
-----CCAGATTA------ATTCCTT-AGCGACTAAGAAAGG-----------AATCTTA
AAG-TG---GACCA------------CATAAA------------AGACAGCTGTCAT---
------------------------TGATTA---A-ATAAAT--AATATAATATTCAAAAG
AC-C-TTTGTACCCCTGA--T-----A-----ATGATGACG-T-GTA-GGGGTGT-CCCG
-TT----GTAA---TATAGC---AT----AGCTATGAGAAGA--------GATAAGCATC
TGGCCGACAACTTTAGTGGT--GG----GCCAGATGTCCC---------------GAGTT
-AGTGCG--------CCACGTA-AGCACG-GGGGAC-TAT
>U3_602_AU_1996
TATTA-C--CCCCAGCG-----------------CCG------GGAC-GGGACAT-----
-----------------------------------------------G------------
------------------------------------------GG--C-TT----TTTA--
-AATGGG--C-TTTGCGAGT--TTGAACAGTTC-----------------AGTATCTTCG
TTATTGGGCCAACCCGG--CCCAATAATTAAGAGAAC--GT---GTTCAAATTCGT-GG-
-----------TATGACCGAAGGTC-AAGGTAACCGGTCAA-CATTATTC-TGGCTTGCG
CAGCAAGAAACA-CGAATTAAAATTTTAAT-TCG-TAGGACACGTGGAC-GGACCGAAAT
ACTCTTGCATC------TCTATAAATACCCTA-ACCCTGTCAAGG-ATAATT-G--C-TC
TCTC-TCTTCTGTCAAG-GTGGT--TGTGCTGAGGC----------GGAAGATCGC---C
-AGCGGCGATC------------------GTCGGAACGACCTG--CATCTAGAG--AGGC
GG---------------------------------CGAGG-AAACTACG-AAGCGTATAT
-----CGGGTA-TTTATAGACTTA-TAGCGCAGCTAGAAGTATACACTGTACA-AATATT
GTATTTTGTAAAT-TACG-AAGCAATTCGTAT-TTGATATTAATAAAACAACTGGGTTTG
TTAATGTTTACATTAACTAGTATC-TTATATGTA----CAAATTAAAAT--------ACA
GTATACGGAACGTATACTAACG-TA--AAAATTAAA-T---GATAGGCGAA----G-CAT
GATTAACAGGTGTTT-AGGTATAATTAACATAATTATGAG-AAGTAATAATAATACGGAA
AATGAAAA-AGTATGA-GGTGAAAGAGGAGATATTAGAATATTTAAAAACCCAATTATAT
T-AT-T----------------TTGGA-----------------ACG---AA--ATACAA
CACG----------------CTATGA-AA--------------TACAAGACGCTATGACA
-AATGTAGGGGTATCTGAATG-TG------TAT-C-TTAACGAT-CTAGGGC-CGTAGGC
CC-GTG-AG------C-------A-------------------------ATGAACGGT--
-----CCAGATTA------ATTCCTT-AGCGACGAAGAAAGG-----------AATCTTA
AAG-GG---GACCA------------CATTAA------------AGACAGCTGTCAT---
------------------------TGATTA---A-ATAAAT--AATATAATAACCAATAG
AC-C-TTTGTACCCTTGC--T-----A-----ATGATGACG-T-ATA-GGGGTGT-CCCG
-AG----GTAA---TTTAAC---AT----AGCTCTGAAAAGA--------GATATG----
----------------------GG--CCGTTGGATGCCTCCATCGGACGAT-GG-AGGTT
GAATGAA-CTTTTGGTGACGTA-GGCGCT-GGGGCT-TAT
>U3_62cn_CN_D2
TATTA-C--CCCCAGCG----------------CTCA------GGAC-GGGACAT-----
-----------------------------------------------G------------
------------------------------------------GG--C-TT----TTTA--
-AATGGG--C-CGAGAGAGT--TTGAACAGTTC-----------------AGTATCTTCG
TTATTGGGCC-ATCTGG--CCCAATAATTAAGAGAAC--GT---GTTCAAAATCTG-GG-
-----------TATGACCGAAGGTC-AAGGTAGACGGTCAA-CAATATTC-TGGCTTGCG
GAGCAAGCTACA-CGAATTAATATTTTAAT-TCG-TAGGACACGTGGAC-GGACCGAAAT
ACTTCTGTATC------TCTATAAATAGCCTA-AACCTGATATTG-ATAATT-G--C-TC
TCTC-TCTTCTGTCAAA-GTTGT--TGTGCTGAGGA----------GGAAGATCGG---C
-ACCGGCGATC------------------ATCGGA-CGGAAAG--CGTCAAGAG--AGAC
GG---------------------------------AGAATCATGCTGCG-AAGCGTATAT
-----GTGGTA-TTTATAGACTTC-TAGCGCAGCTAGAAGT-TTCGTTGTATTCGATATT
GTATTTTGTGAAT-TACG-AAGAAATTCGTATATTGATATTAATAAAACAACTGGGATTG
TTCATGTTTACATTAACTAGTATT-AAAAATGTA----TAAA--AAAAT--------ATT
GTATAAGGAACTTATA-CAATATAT--ATTATAATA-T---GTTGAGCGTA----G-CGT
GATAAACAGGTGTTT-ATGTATAATTAAAATAATTATGCC-ATGTAAAAATAATACTGAA
TATGCTTA-AGTATGA-GGTGAAAGAGGAGGTATTAGAATAT-TAAAAACCCAATTATAT
T-AT------------------ACAGT-----------------ATGAC-AAGCGTACGC
TATG-----ACAAGCGTACACTATGA-CA--------------AAAAGGGAAAAATGAAA
-AAT-CAGGGGT---TGATTG-TGC-----TAT-C-CTAACGAT-TAAGGGC-CGCAGGC
CC-GTC-AA-G-ATGG---------------------------------ATGAACGGT--
-----CAGATTTG------ATTGCTT-AGCATCGAAGGAAGG-----------AATCTTT
TTG-GG----ACCA------------CAGACA------------AGACAGCTGGCAT---
------------------------TGTTTT-----AAAAAT--AATATAATAAACAATTG
AC-A-AGAATACCCTTCA-CT-----AACAAGATAATAACG---ATA----GTAC-TCCT
-AA----CTAT---CGTGAC-GGAT----GACAATGAGACCACCACTTTAGTGGTG----
----------------------GG-----CCATATGTCCC---------------GAGTT
-AGTGCG--------CCACGTA-AGCGCT-GGGGCT-TAT
>U3_625_TW_1996
TATTA----CCCCCGTG----------------CTCG------GGAC-GGGACAT-----
-----------------------------------------------G------------
------------------------------------------GG--C-TT----TTTA--
-AATGGG--C-CGAGAGAGT--TTGAACAGTTC-----------------AGTATCTTCG
TTATTGGGCC-ATCTGG--CCCAATAATTAAGAGAAC--GT---GTTCAAAATCTG-GG-
-----------TTTGACCGAAGGTC-AAGGTAGACGGTCAA-CAATATTC-TGGCTTGCG
CAGCAAGCAACA-CGAATTAAAAAATTAAT-TCG-TAGGACACGTGGAC-GGACCGAAAT
ACTTCCG-ATC------TCTATAAATAGCCTA--AACTGTTATTG-ATAATT-G--C-TC
TCGC-TCTTCTGTCAAA-GTTGT--TGTGCTGAGGA----------GGAAGATCGC---C
-AACTGCGATC------------------ATCGGACTGAAA-G--CGTCAAGAG--AGAC
GG---------------------------------AGAATCATGCTGCG-AAGCGTATAT
-----CGGGTA-TTTATAGACTTC-TAGCGCAGCTAGAAGT-TTCGTTGTATTTGATATT
GTATTTTGTAAAT-TACG-AAGAAAATCGTATATTGATATTAATAAAACAACTGGGATTG
TTTATGTTTACATTAACTAGTATT-AAAAATGCA----CAATAT-AAAT--------ATT
GTATAAGGAACTTATA-CAATATAT--ATTACAATA-T---GTTGAGCGTA----G-CGT
GATAAACAGATGTTT-AGGTATAATTAAAATAATTATGTC-ATGTAA-AATAATACTGAA
CATGTTTA-AGTATGA-GGTGAAAGAGGAGATATAAGAATAT-TAAAAACCCAATTATAT
T-AT------------------GCACT-----------------ATG---AC--AAGCGT
-ACG----------------CTATGA-CA--------------AAAAGGGAAAAATGAAA
-AAT-CAGGGGT---TGATTG-TGC-----TAT-C-GTAACGAT-TAAGGGC-CGCAGGC
CC-GTC-AA-G-ATGG---------------------------------ATGAACGGT--
-----CAGATTTG------ATTGCTT-AGCCACGAAGGAAGG-----------AATCTTT
TTG-TG-----TCA------------CTGTCA------------AGACAGCTGTTAT---
------------------------TGTTTT---A-AAAAAT--AATATAATAACCAATTG
AC-A-ATAGTACCCCTCA-CT-----AACAAGATAATAACG---ATA----GTAT-CCCT
-AA----CTAG---CGTGACGGGAT----GAGAATGAGACCACCACTTTTAGTGGT----
----------------------GG----GCCATATGTCCC---------------GAGTT
-AGTGCG--------CCACGTA-AGCACG-GGGGAC-TAT
>U3_625I_TW_1995
TATTA-C--CCCCAGCG----------------CTCG------GGAC-GGGACATCACGT
GCCTCGGGACGGGACATCACGTGCAACTAAGCCTCGGGACGAGACATG------------
------------------------------------------GG--C-TT----TTTA--
-AATGGG--C-CGAGAGAGT--TTGAACAGTTC-----------------AGTATCTTCG
TTATTGGGGCCATCTGG--CCCAATAATTAAGAGAAC--GT---GTTCAAAATCTG-GG-
-----------TTTGACCGAAGGTC-AAGGTAGACGGTCAA-CAATATTC-TGGCTTGCG
CAGCAAGCAACA-CGAATTAATATTTTAAT-TCG-TAGGACACGTGGAC-GGACCGAAAT
ACTTCCG-ATC------TCTATAAATAGCCTA--AACTGTTATTG-ATAATT-G--C-TC
TCGC-TCTTCTGTCAAA-GTTGT--TGTGCTGAGGA----------GGAAGATCGC---C
-AACTGCGATC------------------ATCGGA-CGGAAAG--CTTCAAGCG--AGAC
GG---------------------------------AGAATCATGCTGCG-AAGCGTATAT
-----CGGGTA-TTTATAAAATTC-TAGCGCAGCTAGAAGT-TTCGTTGTATCTGATATT
GTATTTTGTAAAT-TACG-AAGAAATTCGTATATTGATATTAATAAAACAACTGGGATTG
TTTATGTTTACATTAACTAGTATT-AAAAATGCA----CAATAT-AAAT--------ATT
GTATAAGGAACTTATACCAATATAT--ATTACAATA-T---GTTGAGCGTA----G-CGT
GATAAACAGATGTTT-AGGTATAATTAAAATAATTATGTC-ATGTAA-AATAATACTGAA
CATGTTTA-AGTATGA-GGTGAAAGAGGAGATATAAGAATAT-TAAAAACCCAATTATAT
T-ATGTGACTTGTATACGAGTGTTGTA-----------------ATTATAAACTATACAA
CACG----------------CTATGA-CA--------------AAAAGGGAAAAATGAAA
-AAT-CAGGGGT---TGATTG-TGC-----TAT-C-GTAACGAT-TAAGGGC-CGCAGGC
CC-GTC-AA-G-ATGG---------------------------------ATGAACGGT--
-----CAGATTTG------ATTGCTT-AGCGACGAAGGAAGG-----------AATCTTT
TTA-TG-----TCA------------CTGTCA------------AGACAGCTGTCAT---
------------------------TGTTTT---TAAAAAAT--AATATAATAACTAATAG
AC------------------------A-----------------ATA------GTTCCCG
-------------------C-CCAT----CACTTTTAGTGGT------------------
----------------------GG----GCCAGATGTCCC--------------------
-------------GATGACGTA-AGCGCT-GGGGAC-TAT
>U3_627_TW_1996_D8
TATTA-C--CCCCAGCG-----------------CCG------GGAC-GGGACAT-----
-----------------------------------------------G------------
------------------------------------------GG--C-TT----TTTA--
-AATGGG--C-TTTGAGAGT--TTGAACAGTTC-----------------AGTATCTTCG
TTATTGGGCCAACCCGG--CCCGATAATTAAGAGAAC--GT---GTTCAAATTCGT-GG-
-----------TATGACCGAAAGTC-AAGGTAACCGGTCAA-CATTATTC-TGGCTTGCG
CAGCAAGATACA-CGAATTAAAATTTTAAT-TCG-TAGGACACGTGGAC-GGACCGAAAT
ACTCCTGCATC------TCTATAAATACCCTA-ATCCTGTCAAGG-ATAATT-G--C-TC
TCTC-TCTTCTGTCAAG-GTGGT--TGTGCCGAGGC----------GGAAGATCGC---C
-AGCGGCGATC------------------GTCGGAACGACCTG--CATCTAGAG--AGGC
GG---------------------------------CGAGG-AAACTACG-AAGCGTATAT
-----CGGGTA-TTTATAGACTTA-TAGCGTAGCTAGAAGTATACACTGTACA-GATATT
GTATTTTGTAAAT-TACG-AAGAAAGTCGTAT-TTGATATTAATAAAACAACTGGGTTTG
TTAATGTTTACATTAACTAGTATC-TTTTATGTA----CAAATTAAAAT--------ACA
GTATACGGAACGTATACTAATC--A--AAAAATAAA-T---GACAGGCGAA----G-CAT
GATTAACAGGTGTTT-AGGTATAATTAAAATAATTATGTC-AAGTAATTATAATACGGAA
AATGAATA-AGTATGA-GGTGAAAGAGGAGATATTAGAATATTTAAAAACCCAATTATAT
T-AT-T----------------TTGGA-----------------ACG---AA--ATACAA
CACA----------------CTATGA-AA--------------TACAAGACGCTATGACA
-AATGTACGGGTATCTGATTA-GG------TAT-C-TGAACGTA-TAAGGGC-CGCAGGC
CC-GTC-AA-G--TTG-------A-------------------------ATGGACGGT--
-----CCAGATTA------ATTCCTT-AGCGACGAAGAAAGG-----------AATCTTA
AAG-GG---GACCA------------CACAAT------------ATACAGCTGTCAC---
------------------------TGATTT---A-TTAAAT--AATATAATAACCAAAAG
AC-C-TTTGTACCCCTGA--T-----A-----ATGATGACG-T-ATA-GGGGTGT-CCCG
-AG----GTAA---TTTAAC---AT----AGCTCTAAAAAGA--------GATATG----
----------------------GG--CCGTTGGATGCCTCCATCGGACGAT-GG-AGGTT
GAATGAA-CTTCTGCTGACGTA-GGCGCT-GGGGCT-TAT
>U3_63cn_CN_D3
TATTA-C--CCCCAGCC----------------CCCA------GGAC-GGGACAT-----
-----------------------------------------------G------------
------------------------------------------GG--C-TT----TTTA--
-AATGGG--C-CGAGAGAGT--TTGAACAGTTC-----------------AGTATCTTCG
TTATTGGGCC-ATCTGG--CCCAATAATTAAGAGAAC--GT---GTTCAAAATCGG-GC-
-----------ATTGACCGGAGGTC-AAGATTAATGGTCAA-CAATATTC-TGGCTTGCG
GAGCAAGCAACA-CGAATTAATTATTTAAT-TCG-TAGGACACGTGGAC-GGACCGAAAT
ACCTCTGCATC------TCTATAAATAGCCTA-CAATGGTAATTG-ATAATT-G--C-TC
TCGC-TCTTCTGTCAAA-GATGT--TGTGCTGAGGA----------GGAAGATCGC---C
-GCCGGCGATC------------------GTCGGA-CGATAAG--CGCCAAGAG--AGAC
GG---------------------------------AGATCCATGCAGCG-AAGCGTATAT
-----CGGGTA-TTTATAGACTTA-TAGCGAAGCTAGAAGTTTTC-TTGTACCCGATATT
GTATTTTGTACAA-TACG-AAGATATTCGTATATTGATATTAATAAAACATCTGGG-TTG
TTAATGTTTACATTAACTAGTAGA-AATACTGTA----CAATAC-AAAT--------ATT
GTATACGGAACGAATA-CAATA-TA--TATAAAATA-T---GTAGAGCGTA----G-CAT
GATAAAGAGATGTTT-AGGTATAATTAAAATAATTATGCG-ATGTAATTATAATACGGAA
CAAGTGTA-AGTATGA-GGTGAAAGAGGAGATATTAGAATAT-TAAAAACCCAATTATAT
T-AT------------------ACAGT-----------------ATGAC-AAGCGTACGC
TATG-----ACAAGCGTACACTATGA-CA--------------AAAAGGGAAAAATGAAA
-AAT-CAGGGGT---TGATTGGTC------TAT-C-CTACCGAC-TAAGGGC-CGCAGGC
CC-GTC-AA-G-ATGG---------------------------------ATGAACGGT--
-----CAGATTTA------ATTGCTT-AGCAACGAAGAAAGG-----------AATCTTT
TTG-GG----ACCA------------CAGACA------------AGACAGCTGTCAT---
------------------------TGCCTT---T-AAAAAT--AATATAATAACCAAAAG
AC-G-ATAGTACCCCTAC-CT-----------AAGATGACG-T-ATA-GGGGTGT-CCCG
-AG----GTAA---TTTAAC---AT----AGCTCTGAAAAGA--------GATAGT----
----------------------GG--CCGTTGGATGCCTCGATCGGACGATTG--AGGTT
TGATGAA-CTTATGCTGACGTA-GGGGCT-GGGGCT-TAT
>U3_64in_IN_2009
TATTA-C--CCCCAGCG----------------CTCA------GGAC-GGGACAT-----
-----------------------------------------------G------------
------------------------------------------GG--C-TT----TTTA--
-AATGGG--C-TTTGAGAGT--TTGAACAGTTC-----------------AGTATCTTCG
TTATTGGGCCAACTCGG--CCCAATAATTAAGAGAAC--GT---GTTCAAATTCGT-GA-
-----------TATGACCGAAGGTC-AAGGTAACCGGTCAA-CATTATTA-TGGCGTGCG
CAGCAAGATTCA-CGAATTAAATTATTAAT-TCG-TAGGACACGTGGAC-GGACCGAAAT
ACTCCTGCATT------TCTATAAATACCCTA-GTCCTGTGAAGG-ATAATT-G--C-TC
TCTC-TCTTCTGTCAAG-GTGGT--TGTGCTGAGGC----------GGAAGATCGC---C
-AGCGGCGATC------------------GTCGGAACGATGTG--CATCTAGAG--AGGC
GG---------------------------------TGAAGCAAACTACG-AAGCATATTT
-----CGGGTA-TTTATAGACTTA-TAGCGCAGCTAGAAGTAAATACTGTACA-GATAAT
GTATTTTGTAATT-TACG-AAGAATTTCGTAT-TTGATATTAATAAAACACCTGGGTGTG
TTAATGTTTAC--TAAATAGTATC-CTGAATGTA----CACAATAGAAT--------ACA
GTATACGGAACGTATACTGACA-AA--GTAATTAAA-T---GATAGGCGAA----G-CAT
GATTAACAGGTGTTT-AGGTATAATTAACATAATTATGAG-AAGTAATAATAATACGGAA
AATGAATA-AGTATGAGGGCGAAAGAGGAGATATTAGAATATGTTAAAACCCAATTATAT
TTATTT----------------CTGGA-----------------ACG---AA--ATACAA
CACG----------------CTATGA-AA--------------TACAAGACGCTATGACA
-AATGTACGGGTATCTGATTG-TT------TAT-C-TTAACGCT-TAAGGGC-CGCAGGC
CC-GTA-AA-G-ATGA---------------------------------ATGAACGGT--
-----CCAGATTA------ATTCCTT-AGCGACGAAGAAAGG-----------AATCTTT
CAG-GG---GACCA------------CACAAT------------ATACAGCTGTCAA---
------------------------TGATTT---A-TTAAAT--AATATAATATCCAAAAG
AC-T-TTTGTACCCCTGA--T-----A-----ACGATGACG-T-GTA-GGGGTGT-CCCG
-AT----GTAA---TATAGC---AT----AGCTATGTGAAGA--------GATAAGCATG
TGGCCGACAACTTTAGTTGT--GG----GCCAGATGTCCC---------------GAGTT
-AGTGCG--------CCACGTA-AGCGCT-GGGGCT-TAT
>U3_65_LK_LK_2010_C2
TATTA-C--CCCCAGCG-----------------CCG------GGAC-GGGACAT-----
-----------------------------------------------G------------
------------------------------------------GG--C-TT----TTTA--
-AATGGG--C-TTTACGAGT--TTGAACAGTTC-----------------AGTATCTTCG
TTATTGGGCCAACCCGG--CCCAATAATTAAGAGAAC--GT---GTTCAAATTCGT-GG-
-----------TATGACCGAAGGTC-AAGGTAACCGGTCAA-CATTATTC-TGGCTTGCG
CAGCAAGATACA-CGAATTAAATTATTAAT-TCG-TAGGACACGTGGAC-GGACCGAAAT
ACTCCTGCATC------TCTATAAATACCCTA-GTCCTGTGAAGG-ATAATT-G--C-TC
TCTC-TCTTCTGTCAAG-GTGGT--TGTGCTGAGGC----------GGAAGATCGC---C
-AGCGGCGATC------------------GTCGGAGCGATGTG--CATCTAGAG--AGGC
GG---------------------------------TGAAGCAAACTACG-AGGCATATAT
-----CGGGTA-TTTATAGACTTA-TAGCGCAGCTAGAAGTATACACTGTACA-GATTAT
GTATTTTGTAAAT-TACG-AAGAATTTCGTAT-ATGATATTAATAAAACACCTGGGTGTG
TTAATGTTTACATTAAATAGTATC-CTGAATGTA----CACAATAAAAT--------ACA
GTATACGGAACGTATACTGACA--A--AGTAATAAA-T---GATAGGCGAA----G-CAT
GATTAACAGGTGTTT-AGGTATAATTAACATAATTATGAG-AAGTAATAATAATACGGAA
AATGAATA-AGTATGA-GGTGAAAGAGGAGATATTAGAATATTTAAAAACCCAATTATAT
T-AT-T----------------TTGGA-----------------ACG---AA--ATACAA
CACG----------------CTATGA-AA--------------TACAAGACGCTATGACA
-AATGTACGGGTATCTGATTG-TG------TAT-C-TTAACGCT-TAAGGGC-CGCAGGC
CC-GTC-AA-G-ATGG-------A-------------------------ATGAACGGT--
-----CCAGATTA------ATTCCTT-AACGACGAAGGAAGG-----------AATCTTT
GAG-GG---GACCA------------CACAAT------------ATACAGCTGTCAA---
------------------------TGATTT---A-TTAAAT--AATATAATAACCAAATG
AC-C-ATTGTACCCTTGC--T-----A-----ATGATGACG-T-ATA-GGGGTGT-CCCG
-AG----GTAA---TTTAAC---AT----AGATCTGAGAAGA--------GATATG----
----------------------GG--CCGTTGGATGCCTCCATCGGACGATGG--AGGTT
GTATGAA-CTTCTGCTGACGTA-GGCGCT-GGGGCT-TAT
>U3_66in_IN_2012_B1
TATTA-C--CCCCAGCG----------------T-CG------GGAC-GGGACAT-----
-----------------------------------------------G------------
------------------------------------------GG--C-TT----TTTA--
-AATGGG--C-TTTGAGAGT--TTGAACAGTTC-----------------AGTATCTTCG
TTATTGGGCCAACCCAG--CCCAATAATTAAGAGAAC--GT---GTTCAAAATCGA-GG-
-----------TTTGACCGAAGGTC-AAGGTCACCGACCAA-TATTATTC-TGGCTGGCA
TTTCCAATTTCC-CCATTTTTAATATTAAT-TCG-TAGGACACGTGGAC-GGACCGAAAT
ACTCCTGCATC------TCTATAAATACCCTA-GTCCTGTCATGG-ATAATT-G--C-TC
TCTC-TCTTCTGTCAAG-GTGGT--TGTGCTGTGGC----------GGAAGATCGC---C
-AGCGGCGATC------------------GTCGGAAGGAACTG--CAGCTAGAG--AGGC
GG---------------------------------TGAAGCATA-TACG-AAGCGTACAT
-----CGGGTA-TTTATAGACTTA-TAGCGCAGCTAGAAGTATATACTGTACCTGACAAT
GTATTAAGTTTATTTACG-AAGAATTTGTAAA-TTGTTATTAATAAAACATCTGGGTATG
TTAATGTTTACATTAACTAGTATT-ATTAATGTAGAATAAAAAAAAAAT--------ATT
ATATGCGGAACGCATATTAACA-AA--ATAA-AAAA-T---GACAAGCGAA----G-CAT
GATTAACAAGTGTTT-CTGTATAATTAAAATAATTATGAC-ATGTAATAAAAATACGGAA
AAAAAATATAGTATGA-GGTGAAAGAGGAAATATTAAAATAT-TAAAAACCCAAATATAT
T-AT-T----------------TTGCA-----------------ACG---AG--ATACAA
TACG----------------GTATGA-AA--------------TACAACCCGCTATGACA
-AATGTACGGGTATCTGAATG-AG------TAT-C-TTAACTAT-CTAGGGC-CGAAGGC
CC-GTG-AG------C-------A-------------------------ATACGC-GT--
-----TTTGAATG------ATTACTT-AGCGACGAAAAAAGG-----------AATCTTT
ATG-GG---GACCA------------CTGAAA------------AGACAGCTGTCAT---
------------------------TGAATT---A-ATAAAT--AATAT-ATAACCAATTG
AC-C-ATAGTACCCTTGC--A-----A-----ATGATGACG-T-ATAGGGGGTGT-CCCG
-AA----GTAA---TTTAAC---AT----AGCTCTGAAAAGA--------GATGTT----
----------------------GA--CCGTTGGATCTCTCCATCGGACGAT-GG-AGGTT
GGATG-A-CTTCTGCTGACGTC-GGCGCT-GGGGCT-TAT
>U3_736_4_IN_1997_C2
TATTA-C--CCCCCGTG----------------CTCG------GGAC-GGGACAT-----
-----------------------------------------------G------------
------------------------------------------GG--C-TT----TTTA--
-AATGGG--C-CTTGAGAGT--TTGAACAGTTC-----------------AGTATCTTCG
TTATTGGGCCAACCCGG--CCCAATAATTAAGAGAAC--GT---GTTCAAATTCGT-GG-
-----------TATGACCGAAGGTC-AAGGTAACCGGTCAA-CATTATTC-TGGCTTGCG
CAGCAAGAAACA-CGAGATCTGGTATTAAT-TCG-TAGGACACGTGGAC-GGACCGAAAT
ACTCCTGCATC------TCTATAAATACCCTA-GTCCTGTGAAGG-ATAATT-G--C-TC
TCTC-TCTTCTGTCAAG-GTGGT--TGTGCTGAGGC----------GGAAGATCGC---C
-AGCGGCGATC------------------GTCGGAACGATGTG--CATCTAGAG--AGGC
GG---------------------------------TGAAGCAAACTACG-AAGCGTATAT
-----CGGGTA-TTTATAGACTTA-TAGCGCAGCTAGAAGTATAAACTGTACA-GATTTT
GTATTTTGTAAAT-TACG-AAGAATTTCGTAT-ATGATATTAATAAAACACCTGGGTGTG
TTAATGTTTACATTAAATAGTATC-CTGAATGTA----CTCAATAAAAT--------ACA
GTATACGGAACGTATACTGACA--A--AGTAATAAA-T---GATAGGCGAA----G-CAT
GATTAACAGGTGTTT-AGGTATAATTAACATAATTATGAG-AAGTAATAATAATACGGAA
AATGAATA-AGTATGA-GGTGAAAGAGGAGATATTAGAATATTTAAAAACCCAATTATAT
T-AT-T----------------TTGGA-----------------ACG---AA--ATACAA
CACA----------------CTATGA-AA--------------TACAAGACGCTATGACA
-AATGTACGGGTATCTGATTG-TG------TAT-C-TTAACGCT-TAAGGGC-CGCAGGC
CC-GTC-AA-G--TTG-------A-------------------------ATGAACGGT--
-----TCAGATTA------ATTCCTT-AGCGACGAAGAAAGG-----------AATCTTG
ATG-AG---GACCA------------CAATAA------------AGACAGCTGTCAT---
------------------------TGATTA---A-ATAAAT--AATATAATATCCAAAAG
AC-C-TTTGTACCCTTGA--T-----A-----ATGATGACG-T-GTA-GGGGTGT-CCCG
-AT----GTAA---TATAGC---AT----AGCTATGTGAAGA--------GATAAGCATG
TGGCCGACAACTTTAGTTGT--GG----GCCAGATGTCCC---------------GAGTT
-AGTGCG--------CCACGTA-AGCACG-GGGGAC-TAT
>U3_765_TW_1996_D5
TATTA-C--CCCCCGTG----------------CTCG------GGAC-GGGACAT-----
-----------------------------------------------G------------
------------------------------------------GG--C-TT----TTTA--
-AATGGG--C-CGAGAGAGT--TTGAACAGTTC-----------------AGTATCTTCG
TTATTGGGCC-ATCTGG--CCCAATAATTAAGAGAAC--GT---GTTCAAAATCTG-GG-
-----------TTTGACCGAAGGTC-AAGGTAGACGGTCAA-CAATATTC-TGGCTTGCG
CAGCAAGAAACA-CGAATTAAATTTTTAAT-TCG-TAGGACACGTGGAC-GGACCGAAAT
ACTTCCG-ATC------TCTATAAATAGCCTA--AACTGTTATTG-ATAATT-G--C-TC
TCGC-TCTTCTGTCAAA-GTTGT--TGTGCTGAGGA----------GGAAGATCGC---C
-AACTGCGATC------------------ATCGGACTGAAA-G--CGTCAAGAG--AGAC
GG---------------------------------AGAATCATGCTGCG-AAGCGTATAT
-----CGGGTA-TTTATAGACTTC-TAGCGCAGCTAGAAGT-TTCGTTGTATTTGATATT
GTATTTTGTAAAT-TACG-AAGAAAATCGTATATTGATATTAATAAAACAACTGGGATTG
TTTATGTTTACATTAACTAGTATT-AAAAATGCA----CAATAT-AAAT--------ATT
GTATAAGGAACTTATA-CAATATAT--ATTACAATA-T---GTTGAGCGTA----G-CGT
GATAAACAGATGTTT-AGGTATAATTAAAATAATTATGTC-ATGTAA-AATAATACTGAA
CATGTTTA-AGTATGA-GGTGAAAGAGGAGATATAAGAATAT-TAAAAACCCAATTATAT
T-AT------------------GCACT-----------------ATG---AC--AAGCGT
-ACG----------------CTATGA-CA--------------AAAAGGGAAAAATGAAA
-AAT-CAGGGGT---TGATTG-TGC-----TAT-C-GTAACGAT-TAAGGGC-CGCAGGC
CC-GTC-AA-G-ATGG---------------------------------ATGAACGGT--
-----CAGATTTG------ATTGCTT-AGCCACGAAGGAAGG-----------AATCTTT
TTG-TG-----TCA------------CTGTCA------------AGACAGCTGTTAT---
------------------------TGTTTT---A-AAAAAT--AATATAATAACCAATTG
AC-A-ATAGTACCCCTCA-CT-----AACAAGATAATAACG---ATA----GTAT-CCCT
-AA----CTAG---CGTGAC-GGAT----GAGAATGAGACCACCACTTTAGTGGTG----
----------------------GG-----CCATATGTCCC---------------GAGTT
-AGTGCG--------CCACGTA-AGCACGGGGGGAC-TAT
>U3_8_150510_EG_2010_A1
TATTA-C--CCCCAGCG----------------C-CG------GGAC-GGGACAT-----
------------------------------------------G----G------------
------------------------------------------GG--C-TT----TTTA--
-AATGGG--C-TTTGCGAGT--TTGAACAGTTC-----------------AGTATCTTCG
TTATTGGGCCAACCCGG--CCCAATAATTAAGAGAAC--GT---GTTCAAATTCGT-GG-
-----------TATGACCGAAGGTC-AAGGTAACTGGTCAA-CATTATTC-TGGCTTGCG
CAGCAAGAAACA-CGAATTAAATATTTAAT-TCG-TAGGACACGTGGAC-GGACCGAAAT
ACTCTTGCATC------TCTATAAATACCCTA-ATCCTGCAAAGG-ATAATT-G--C-TC
TCTC-TCTTCTGTCAAG-GTGGT--TGTGCTGAGGC----------GGAAGATCGC---C
-AGCGGCGATC------------------GTCGGAACGACCTG--CATCTAGAG--AGGC
GG---------------------------------CGAGG-AAACTACG-GAGCGTATAT
-----CGGGTA-TTTATAGACTTA-TAGCGTAGCTAGAAGTATACACTGTACA-GATATT
GTATTTTGTAAAT-TACG-AAGAAATTCGTAT-TTGATATTAATAAAACAACTGGGTTTG
TTAATGTTTACATTAACTAGTATC-TTTTATGTA----CAAAATAAAAT--------A-A
GTATACGGAACGTATACTAACG-AA--AAAATTAAA-T---GACATGCGAA----G-CAT
GATAAACAGGTGTTT-AGGTATAATTAAAATAATTATGTG-AAGTAATTATAATACGGAG
AATGAATA-AGTATGA-GGTGAAAGAGGAGATATTAGAATATTTAAAAACCCAATTATAT
T-AT-T----------------TTGGA-----------------ACG---AA--ATACAA
CACG----------------CTATGA-AA--------------TACAAGACGCTATGACA
-AATGTACGGGTATCTGATTA-GG------TAT-C-CTAACGAT-CTAGGGC-CGAAGGC
CC-GTG-------AGC-------A-------------------------ATGAACGGT--
-----CCAGATTA------ATTCCTT-AACGACGAAGGAAGG-----------CATCTAT
CAG-GG---GACCA------------CTCACT------------TTACAGCTGTCAT---
------------------------TGAATT---A-TTAAAT--AATATAATAACCAAAAG
AC-C-GTTGTACCCCTGC--T-----A-----ATGATGACG-T-ATA-GGGGTGT-CCCG
-AG----GTAA---TTTAAC---AT----AGCTCTGAGAAGA--------GATATG----
----------------------GG--CCGTTGGATGCCTCCATCGGACGAT-GG-AGGTT
GAATGAA-CTTCTGCTGACGTA-GGCGCT-GGGGCT-TAT
>U3_9_150510_EG_2010
TATTA-C--CCCCAGCG-----------------CCG------GGAC-GGGACAT-----
-----------------------------------------------G------------
------------------------------------------GG--C-TT----TTTA--
-AATGGG--C-TTTGAGAGT--TTGAACAGTTC-----------------AGTATCTTCG
TTATTGGGCCAACCCGG--CCCAATAATTAAGAGAAC--GT---GTTCAAATTCGT-GG-
-----------TATGACCGAAGGTC-AAGGTAACCGGTCAA-CATTATTC-TGGCTTGCG
CAGCAAGATACA-CGAATTAATTTATTAAT-TCG-TAGGACACGTGGAC-GGACCGAAAT
ACTCCTGCATC------TCTATAAATACCCTA-ATCCTGTCAAGG-ATAATT-G--C-TC
TCTC-TCTTCTGTCAAG-GTGGT--TGTGCCGAGGC----------GGAAGATCGC---C
-AGCGGCGATC------------------GTCGGAACGACCTG--CATCTAGAG--AGGC
GG---------------------------------CGAGG-AAACTACG-AAGCGTATAT
-----CGGGTA-TTTATAGACTTA-TAGCGTAGCTAGAAGTATACACTGTACA-GATATT
GTATTTTGTAAAT-TACG-AAGAAAGTCGTAT-TTGATATTAATAAAACAACTGGGTTTG
TTAATGTTTACATTAACTAGTATC-TTTTATGTA----CAAATTAAAAT--------ACA
GTATACGGAACGTATACTAATC--A--AAAAATAAA-T---GACAGGCGAA----G-CAT
GATTAACAGGTGTTT-AGGTATAATTAAAATAATTATGTC-AAGTAATTATAATACGGAA
AATGAATA-AGTATGA-GGTGAAAGAGGAGATATTAGAATATTTAAAAACCCAATTATAT
T-AT-T----------------TTGGA-----------------ACG---AA--ATACAA
CACA----------------CTATGA-AA--------------TACAAGACGCTATGACA
-AATGTACGGGTATCTGATTA-GG------TAT-C-TGAACGTA-TAAGGGC-CGCAGGC
CC-GTC-AA-G--TTG-------A-------------------------ATGGACGGT--
-----CCAGATTA------ATTCCTT-AGCGACGAAGAAAGG-----------AATCTTA
AAG-GG---GACCA------------CACAAT------------ATACAGCTGTCAC---
------------------------TGATTT---A-TTAAAT--AATATAATAACCAAAAG
AC-C-TTTGTACCCCTGA--T-----A-----ATGATGACG-T-ATA-GGGGTGT-CCCG
-AG----GTAA---TTTAAC---AT----AGCTCTAAAAAGA--------GATATG----
----------------------GG--CCGTTGGATGCCCCCATCGGACGAT-GG-AGGTT
GAATGAA-CTTCTGCTGACGTA-GGCGCT-GGGGCT-TAT
>U3_ABTV1_MY
TATTA-C--CCCCCCTG-----------------CTG------GGAC-GGGACAT-----
-----------------------------------CCGAATAGTAATG------------
------------------------------------------GG--C-TTAATACATA--
-AATGGG----CCGCCAAATAAGCGTACAGTTC-----------------AGTATCTTCG
TT-TTGGGCC---TCGG--CCCAA-AATTAAGAGAAC--GT---GTGCGCTTGTTTGGG-
-----------TTGGACCGTAGGTC-CGGTT---CGAATGAGGAATATTCCTTGCTTCCA
TAGGAAGGAACAGCGAAATAAAA---TAAA-TCGCTGTTACACGTGTAA-------GAAT
ACTATTAGTTCGCAGAGTTTATAAATACCCTTCAAGTTG-AAGGGTGTGGT--G--C-TC
TCTC-TCTTCTGTCAGACGGTGTGCCATGATGAAGCTCTCCGGGAGGAAAGA-------A
GGGCGGAGGTG------------------GAGGAGCCGCCTCGCCCGTCC------CTCC
GA---------------------------------CGAAGTA---TACGAAGTCGTAGGT
ATGTCAGGGTA-TTTATAGAAGCG-TCGTATA-CTAAACGCGC---CTGTATC-ATAATT
GTATT---------TGTG-----------TATTTAAATATTTAAATACCAA---------
---------ACCTTAAGGAATAAA-ATATATGTT------TAATAAAATAACACATGACA
ATAAAAGAAA---ACAATAATA-CA--ATAATAAAA-TTGTATTATGCAAACGTTG-TAT
AATTAAGGTCTGTTT-------AATATACATATATATATGTATATTACAGTATTGTTTAA
AATAAATG-ACTTGGA---------AGGAAATAATAATATTAATGATAA-GCAATAAAAT
--AT------------------TCCGA---------------------------ATACA-
---------------------------TA--------------AAAAGGGGAAAATGC--
-AATTAAGACCTGTCACGTTTACA------TAT-TTCGAATATATTAAGGGC-CGAAGGC
CC-GTC-AG-T--------------------------------------ATGCAGGTA--
-----CATCAGTG------ATTGCTT-CGTGACGAAGCAAGGGTATTATTGTAAATAAGA
AAG-CATCTGACAA------------CTTTAATAGTGGTCCCCTATACAGCTGTCATATG
ACAGCTGGCAAAGGATCATTGGGCGGACTCCAAATATATATTAAATATAACATATAAAAT
AT------------------------------------------ATA--AGGTAT-----
-AG----ATAC---TATTAT-TAATTAAAAGAGGCGGGAAAG------AGGACACGTGCG
CCGCACGCCACTTTAGTGGT--GG----GCCATATGTCCC---------------GAGTT
-AGTGCG-------CTTACGTC-AGCAGG-GGGGCT-TAT
>U3_ABTV2_PH
TATTA-C--YCCCAGC-----------------CCCG------GAAC-GGGACAT-----
-----------------------------------CTGAATAGTATTG------------
------------------------------------------GGCTC-AT----TATATA
TAATGGG----CCGACAAATAAGCGTACAGTTC-----------------AGTATCTTCG
TT-TTGGGCC---TTGG--CCCAA-AATTAAGAGAAC--GT---GTGCGCTTGTTT-GG-
-----------TTAGACCGAAGGTC-CGGTT---CGAATAAGGTATATTCTTTGCTTCCG
AAGGAAGGAACAACGAA----ATATTCAATTTCGTTGTGACAGGTGTAC-------GTTT
ACTATTGGTTCGCAATGTTTATAAATACCCGCGAAGCT-CAAGGGTATGGT--G--C-TC
TCTC-TCTTCTGTCATATGCGAC--TG---YAAGGC--------------GATCATATGC
-GACTGCAA--------------------GGCGATACTCGCCGTGAGTAAAGAA--GGGC
GGAGGTGGAGGAGCCGCCTCGCCCGTCCTCTCAGACGACGTAGTATACGAAGTCGTGTGT
AGGTAAGGGTA-TTTATAGA------AGCGCG----------TGTACTATATACGCGCCT
GTATATTACATGT-----------ATTTGTGTATTTA-ATTATTTAAATAC---------
TAAACCTTAATGAGGAGAAGTGTT----CATATA----ACAAATAAAAT--------ATA
ACATATTTACTAGGCAACAATA-----TTAACAATATT-------------------TGC
GATCAAAA--------GGGTATAATTAAGGTC---------CTGTAAT----ATAC---A
TATTTATA-TGTATATCAGAGTTCAGGTAAATAATCTGGCCTTGAAGGAACCAATAATAA
T-AC-TGA--------------TAGGA----------------TAAGAAGAA--ATATAA
CACG----------------CTATGCCAA--------------TA-AGGGAAAAATAATA
TAATGACC---TGTAAGATTGTTT------TTT---AGAACCGA-CGGAGGC-CGAAGGC
CG-----AA-GGCCTG---------------------------------AAGGCCGATCA
GTATGCCGGATCATTAGGTGTTGCTT-CTCCAAGAAGCAAGGGTGTAAATGTAAATATGA
AAG-CATCTGACTA------------CTTTAGTGGTGGGCCTACATACAGCTGTCATAAG
ACAGCTGGCAGAGGATAATTGGACGGACTTGAAATATAAATACAATACAACATATTAA--
-----TATATTCCACTAT--CAGACAAATGATGCGCTGACG-TCAT----GGCGT-----
-------GCAAT--CGTGAC----------------------------------------
--------------------------CGTTTAAATGTCCC--------------------
-------------GCTGACGTA-GGGGCT-GGGGCA-TAT
>U3_AY884172_IN
TATTA-C--CCCCCGTG----------------CTCG------GGAC-GGGACAT-----
-----------------------------------------------G------------
------------------------------------------GG--C-TT----TTTA--
-AATGGG--C-TTTGAGAGT--TTGAACAGTTC-----------------AGTATCTTCG
TTATTGGGCCAACTCGG--CCCAATAATTAAGAGAAC--GT---GTTCAAATTCGT-GA-
-----------TATGACCGAAGGTC-AAGGTAACCGGTCAA-CATTATTC-TGGCTTGCG
CAGCAAGATACA-CGAATTAAATTATTAAT-TCG-TAGGACACGTGGAC-GGACCGAAAT
ACTCCTGCATC------TCTATAAATACCCTA-GTCCTGTGAAGG-ATAATT-G--C-TC
TCTC-TCTTCTGTCAAG-GTGGT--TGTGCTGAGGC----------GGAAGATCGC---C
-AGCGGCGATC------------------GTCGGAACGATGTG--CATCTAGAG--AGGC
GG---------------------------------TGAAGCAAACTACG-AAGCATATAT
-----CGGGTA-TTTATAGACTTA-TAGCGCAGCTAGAAGTATACACTGTACA-GATAAT
GTATTTTGTAATT-TACG-AAGAATTTCGTAT-TTGATATTAATAAAACACCTGGGTGTG
TTAATGTTTACATTAAATAGTATC-CTGTATGTA----CACAAAAAAAT--------ACA
GTATACGGAACGTATACTGACA--A--AGTAATAAA-T---GATAGGCGAA----G-CAT
GATTAACAGGTGTTT-AGGTATAATTAACATAATTATGAG-AAGTAATAATAATACGGAA
AATGAATA-AGTATGA-GGTGAAAGAGGAGATATTAGAATATTTAAAAACCCAATTATAT
T-AT-T----------------TTGGA-----------------ACG---AA--ATACAA
CACG----------------CTATGA----------------------------------
----------------GGTCG-------------C-------------------------
---GTC-AA-G--TTG-------A-------------------------ATGAACGGT--
-----CCAGATTA------ATTCCTT-AGCGACGAAGAAAGG-----------AATCTTA
ATG-GG---GACCA------------CATTAA------------AGACAGCTGTCAT---
------------------------TGATTA---A-ATAAAT--AATATAATATCCAAAAG
AC-T-TTTGTACCCCTGA--T-----A-----ATGATGACG-T-GTA-GGGGTGT-CCCG
-AT----GTAA---TATAGC---AT----AGCTATGTGAAGA--------GATAAGCATG
TGGCCGACAACTTTAGTTGT--GG----GCCAGATGTCCC---------------GAGTT
-AGTGCG--------CCACGTA-AGCACG-GGGGAC-TAT
>U3_AY884173_IN
TATTA-C--CCCCAGCG-----------------CCG------GGAC-GGGACAT-----
-----------------------------------------------G------------
------------------------------------------GG--C-TT----TTTA--
-AATGGG--C-TTTGAGAGT--TTGAACAGTTC-----------------AGTATCTTCG
TTATTGGGCCAACTCGG--CCCAATAATTAAGAGAAC--GT---GTTCAAATTCGT-GA-
-----------TATGACCGAAGGTC-AAGGTAACCGGTCAA-CATTATTC-TGGCTTGCG
CAGCAAGATACA-CGAATTAAATTATTAAT-TCG-TAGGACACGTGGAC-GGACCGAAAT
ACTCCTGCATC------TCTATAAATACCCTA-GTCCTGTGAAGG-ATAATT-G--C-TC
TCTC-TCTTCTGTCAAG-GTGGT--TGTGCTGAGGC----------GGAAGATCGC---C
-AGCGGCGATC------------------GTCGGAACGATGTG--CATCTAGAG--AGGC
GG---------------------------------TGAAGCAAACTACG-AAGCATATAT
-----CGGGTA-TTTATAGACTTA-TAGCGCAGCTAGAAGTATACACTGTACA-GATAAT
GTATTTTGTAATT-TACG-AAGAATTTCGT-TATTGATATTAATAAAACACCTGGGTGTG
TTAATGTTTACATTAAATAGTATC-CTGAATGTA----CACAATAAAAT--------ACA
GTATACGGAACGTATACTGACA--A--AGTAATAAA-T---GATAGGCGAA----G-CAT
GATTAACAGGTGTTT-AGGTATAATTATTTTAATTATGAG-AAGTAATAATAATACGGAA
AATGAATA-AGTATGA-GGTGAAAGAGGAGATATTAGAATATTTAAAAACCCAATTATAT
T-AT-T----------------TTGGA-----------------ACG---AA--ATACAA
CACG----------------CTATGA-AA--------------TACAAGGCGCTATGACA
-AATGTACGGGTATCTGATTG-TG------TAT-C-TTAACGCT-TAAGGGC-CGCAGGC
CC-GTC-AA-G-ATGG-------A-------------------------ATGAACGGT--
-----CCAGATTA------ATTCCTT-AACGACGAAGGAAGG-----------AATCTTT
CAT-GG---GACCA------------CACAAT------------ATACAGCTGTCAA---
------------------------TGATTT---A-TTAAAT--AATATAATAACCAAAAG
AC-C----------------------A---------------------------------
--------------TTTAAC---AT----AGATC------GA--------GATATG----
----------------------GG--CCGTTGGATGCCTCCA-----CGATGG--AGGTT
GTATGAA-CTTCTGCTGACGTA-GGCGCT-GGGGCT-TAT
>U3_AY996563_PK_2007
TATTA-C--CCCCAGCG----------------CTCG------GGAC-GGGACAT-----
-----------------------------------------------G------------
------------------------------------------GG--C-TT----TTTA--
-AATGGG--C-CTTGAGAGT--TTGAACAGTTC-----------------AGTATCTTCG
TTATTGGGCCAACCCGG--CCCAATAATTAAGAGAAC--GT---GTTCAAATTCGT-GG-
-----------TATGACCGAAGGTC-AAGGTAACCGGTCAA-CATTATTC-TGGCTTGCG
CAGCAAGATACA-CGAATTAAATTATTAAT-TCG-TAGGACACGTGGAC-GGACCGAAAT
ACTCCTGCATC------TCTATAAATACCCTA-GTCCTGTGAAGG-ATAATT-G--C-TC
TCTC-TCTTCTGTGAAG-GTGGT--TGTGCTGAGGC----------GGAAGATCGC---C
-AGCGGCGATC------------------GTCGGAACGACCTG--CATCTAGAG--AGGC
GG---------------------------------TGAGG-AAACTACG-AAGCGTATAT
-----CCGGTA-TTTATAGACTTA-TAGCGTAGCTAGAAGTTTACACTGTACA-GATATT
GTATTCTGTAAAT-TACG-AAGAATTTCGTAT-TTGATATTAATAAAACACCTGGGTGTG
TTAATGTTTACATTAAATAGTATC-TTGTAGGTA----CAAAATAAAAT--------ACA
GTATACGGAACGTATACTGACA--A--AGTAATAAA-T---GATAGGCGAA----G-CAT
GTTTAACAGGTGTTT-AGGTATAATTAACATAATTATGAG-AAGTAATAATAATACGGAA
AATGAATA-AGTATGA-GGTGAAAGAGGAGATATTAGAATATTTAAAAACCCAATTATAT
T-AT-T----------------TTGGA-----------------ACG---AA--ATACAA
CACG----------------CTATGA-AA--------------TACAAGACGCTATGACA
-AATGTACGGGTATCTGATTG-TG------TAT-C-TTAACGCT-TAAGGGC-CGCAGGC
CC-GTC-AA-G--TTG-------A-------------------------ATGAACGGT--
-----CCAGATTA------ATTCCTT-AGCGACTAAGAAAGG-----------AATCTTA
AAG-TG---GACCA------------CATAAA------------AGACAGCTGTCAT---
------------------------TGATTA---A-ATAAAT--AATATAATATTCAAAAG
AC-C-TTTGTACCCCTGA--T-----A-----ATGATGACG-T-GTA-GGGGTGT-CCCG
-TT----GTAA---TATAGC---AT----AGCTATGAGAAGA--------GATAAGCATC
TGGCCGACAACTTTAGTGGT--GG----GCCAGATGTCCC---------------GAGTT
-AGTGCG--------CCACGTA-AGCGCT-GGGGCT-TAT
>U3_B2817_AU_2011_C3
TATTA-C--CCCCAGCG----------------CTCA------GGAC-GGGACAT-----
------------------------------------------------------------
------------------------------------------GG--C-TT----TTTA--
-AATGGG--C-TTTGCGAGT--TTGAACAGTTC-----------------AGTATCTTCG
TTATTGGGCCAACCCGG--CCCAATAATTAAGAGAAC--GT---GTTCAAATTCGT-GG-
-----------TATGACCGAAGGTC-AAGGTAACCGGTCAA-CATTATTC-TGGCTTGCG
CAGCAAGAAACA-CGAATTAATAATTTAAT-TCG-TAGGACACGTGGAC-GGACCGAAAT
ACTCTTGCATC------TCTATAAATACCCTA-ATCCTGTCAAGG-ATAATT-G--C-TC
TCTC-TCTTCTGTCAAG-GTGGT--TGTGCTGAGGC----------GGAAGATCGC---C
-AGCGGCGATC------------------GTCGGAACGACCTG--CATCTAGAG--AGGC
GG---------------------------------CGAGG-AAACTACG-AAGCGTATAT
-----CGGGTA-TTTATAGACTTA-TAGCGTAGCTAGAAGTATACACTGTACA-GATATT
GTATTTTGTAAAT-TACG-AAGCAATTCGTAT-TTGATATTAATAAAACAACTGGGTTTG
TTAATGTTTACATTAACTAGTATC-TTATATGTA----CAAATTAAAAT--------ACA
GTATACGGAACGTATACTAACG-TA--AAAATTAAA-T---GATAGGCGAA----G-CAT
GATTAACAGGTGTTT-AGGTATAATTAACATAATTATGAG-AAGTAATAATAATACGAAA
AATGAATA-AGTATGA-GGTGAAAGAGGAGATATTAGAATATTTAAAAACCCAATTATAT
T-AT-T----------------TTGGA-----------------ACG---AA--ATACAA
CACG----------------CTATGA-AA--------------TACAAGACGCTATGACA
-AATGTACGGGTATATGATTG-TG------TAT-C-TGAACGTT-TAAGGGC-CGCAGGC
CC-GTC-AA-G--TTG-------A-------------------------ATGAACGGT--
-----CCAGATTA------ATTCCTT-AGCGACGAAGAAAGG-----------AATCTTA
AAG-GG---GACCA------------CATTAA------------AGACAGCTGTCAT---
------------------------TGATTA---A-ATAAAT--AATATAATAACCAAAAG
AC-C-TTTGTACCCTTGC--T-----A-----ATGATGACG-T-ATA-GGGGTGT-CCCG
-AG----GTAA---TTTAAC---AT----AGCTCTGAAAAGA--------GATATT----
----------------------GG--CCGTTGGATGCCTCCATCGGACGAT-GG-AGGTT
GAATGAA-CTTCTGCTGACGTA-AGCGCT-GGGGCT-TAT
>U3_B2818_AU_2011
TATTA-C--CCCCAGCG----------------CTCA------GGAC-GGGACAT-----
------------------------------------------------------------
------------------------------------------GG--C-TT----TTTA--
-AATGGG--C-TTTGCGAGT--TTGAACAGTTC-----------------AGTATCTTCG
TTATTGGGCCAACCCGG--CCCAATAATTAAGAGAAC--GT---GTTCAAATTCGT-GG-
-----------TATGACCGAAGGTC-AAGGTAACCGGTCAA-CATTATTC-TGGCTTGCG
CAGCAAGCAACA-CGAATTAAATATTTAAT-TCG-TAGGACACGTGGAC-GGACCGAAAT
ACTCTTGCATC------TCTATAAATACCCTA-ATCCTGTCAAGG-ATAATT-G--C-TC
TTTC-TCTTCTGTCAAG-GTGGT--TGTGCTGAGGC----------GGAAGATCGC---C
-AGCGGCGATC------------------GTCGGAACGACCTG--CATCTAGAG--AGGC
GG---------------------------------CGAGG-AAACTACG-AAGCGTATAT
-----CGGGTA-TTTATAGACTTA-TAGCGTAGCTAGAAGTATACACTGTACA-GATATT
GTATTTTGTAAAT-TACG-AAGCAATTCGTAT-TTGATATTAATAAAACAACTGGGTTTG
TTAATGTTTACATTAACTAGTATC-TTATATGTA----CAAATTAAAAT--------ACA
GTATACGGAACGTATACTAACG-TA--AAAATTAAA-T---GATAGGCGAA----G-CAT
GATTAACAGGTGTTT-AGGTATAATTAACATAATTATGAG-AAGTAATAATAATACGGAA
AATGAATA-AGTATGA-GGTGAAAGAGGAGATATTAGAATATTTAAAAACCCAATTATAT
T-AT-T----------------TTGGA-----------------ACG---AA--ATACAA
CACG----------------CTATGA-AA--------------TACAAGACGCTATGACA
-AATGTACGGGTATATGATTG-TG------TAT-C-TGAACGTT-TAAGGGC-CGCAGGC
CC-GTC-AA-G--TTG-------A-------------------------ATGAACGGT--
-----CCAGATTA------ATTCCTT-AGCGACGAAGAAAGG-----------AATCTTA
AAG-GG---GACCA------------CATTAA------------AGACAGCTGTCAT---
------------------------TGATTA---A-ATAAAT--AATATAATAACCAAAAG
AC-C-TTTGTACCCTTGC--T-----A-----ATGATGACG-T-ATA-GGGGTGT-CCCG
-AG----GTAA---TTTAAC---AT----AGCTCTGAAAAGA--------GATATG----
----------------------GG--CCGTTGGATGCCTCCATCGGACGAT-GG-AGGTT
GAATGAA-CTTCTGCTGACGTA-AGCGCT-GGGGCT-TAT
>U3_B2819_AU_2011_C3
TATTA-C--CCCCAGCG----------------CTCA------GGAC-GGGACAT-----
------------------------------------------------------------
------------------------------------------GG--C-TT----TTTA--
-AATGGG--C-TTTGCGAGT--TTGAACAGTTC-----------------AGTATCTTCG
TTATTGGGCCAACCCGG--CCCAATAATTAAGAGAAC--GT---GTTCAAATTCGT-GG-
-----------TATGACCGAAGGTC-AAGGTAACCGGTCAA-CATTATTC-TGGCTTGCG
CAGCAAGAAACA-CGAATTAAAAAATTAAT-TTG-TAGGACACGTGGAC-GGACCGAAAT
ACTCTTGCATC------TCTATAAATACCCTA-ATCCTGTCAAGG-ATAATT-G--C-TC
TTTC-TCTTCTGTCAAG-GTGGT--TGTGCTGAGGC----------GGAAGATCGC---C
-AGCGGCGATC------------------GTCGGAACGACCTG--CATCTAGAG--AGGC
GG---------------------------------CGAGG-AAACTACG-AAGCGTATAT
-----CGGGTA-TTTATAGACTTA-TAGCGTAGCTAGAAGTATACACTGTACA-GATATT
GTATTTTGTAAAT-TACG-AAGCAATTCGTAT-TTGATATTAATAAAACAACTGGGTTTG
TTAATGTTTACATTAACTAGTATC-TTATATGTA----CAAATTAAAAT--------ACA
GTATACGGAACGTATACTAACG-TA--AAAATTAAA-T---GATAGGCGAA----G-CAT
GATTAACAGGTGTTT-AGGTATAATTAACATAATTATGAG-AAGTAATAATAATACGGAA
AATGAATA-AGTATGA-GGTGAAAGAGGAGATATTAGAATATTTAAAAA-TCAATTATAT
T-AT-T----------------TTGGA-----------------ACG---AA--ATACAA
CACG----------------CTATGA-AA--------------TACAAGACGCTATGACA
-AATGTACGGGTATATGATTG-TG------TAT-C-TGAACGTT-TAAGGGC-CGCAGGC
CC-GTC-AA-G--TTG-------A-------------------------ATGAACGGT--
-----CCAGATTA------ATTCCTT-AGCGACGAAGAAAGG-----------AATCTTA
AAG-GG---GACCA------------CATTAA------------AGACAGCTGTCAT---
------------------------TGATTA---A-ATAAAT--AATATAATAACCAAAAG
AC-C-TTTGTACCCTTGC--T-----A-----ATGATGACG-T-ATA-GGGGTGT-CCCG
-AG----GTAA---TTTAAC---AT----AGCTCTGAAAAGA--------GATATG----
----------------------GG--CCGTTGGATGCCTCCATCGGACGAT-GG-AGGTT
GAATGAA-CTTCTGCTGACGTA-AGCGCT-GGGGCT-TAT
>U3_B2821_AU_2011_C3
TATTA-C--CCCCAGCG----------------CTCA------GGAC-GGGACAT-----
------------------------------------------------------------
------------------------------------------GG--C-TT----TTTA--
-AATGGG--C-TTTGCGAGT--TTGAACAGTTC-----------------AGTATCTTCG
TTATTGGGCCAACCCGG--CCCAATAATTAAGAGAAC--GT---GTTCAAATTCGT-GG-
-----------TATGACCGAAGGTC-AAGGTAACCGGTCAA-CATTATTC-TGGCTTGCG
CAGCAAGCAACA-CGAATTAATATTTTAAT-TCG-TAGGACACGTGGAC-GGACCGAAAT
ACTCTTGCATC------TCTATAAATACCCTA-ATCCTGTCAAGG-ATAATT-G--C-TC
TTTC-TCTTCTGTCAAG-GTGGT--TGTGCTGAGGC----------GGAAGATCGC---C
-AGCGGCGATC------------------GTCGGAACGACCTG--CATCTAGAG--AGGC
GG---------------------------------CGAGG-AAACTACG-AAGCGTATAT
-----CGGGTA-TTTATAGACTTA-TAGCGTAGCTAGAAGTATACACTGTACA-GATATT
GTATTTTGTAAAT-TACG-AAGCAATTCGTAT-TTGATATTAGTAAAACAACTGGGTTTG
TTAATGTTTACATTAACTAGTATC-TTATATGTA----CAAATTAAAAT--------ACA
GTATACGGAACGTATACTAACG-TA--AAAATTAAA-T---GATAGGCGAA----G-CAT
GATTAACAGGTGTTT-AGGTATAATTAGCATAATTATGAG-AAGTAATAATAATACGGAA
AATGAATA-AGTATGA-GGTGAAAGAGGAGATATTAGAATATTTAAAAACCCAATTATAT
T-AT-T----------------TTGGA-----------------ACG---AA--ATACAA
CACG----------------CTATGA-AA--------------TACAAGACGCTATGACA
-AATGTACGGGTATATGATTG-TG------TAT-C-TGAACGTT-TAAGGGC-CGCAGGC
CC-GTC-AA-G--TTG-------A-------------------------ATGAACGGT--
-----CCAGATTA------ATTCCTT-AGCGACGAAGAAAGG-----------AATCTTA
AAG-GG---GACCA------------CGTTAA------------AGACAGCTGTCAT---
------------------------TGATTA---A-ATAAAT--AATATAATAACCAAAAG
AC-C-TTTGTACCCTTGC--T-----A-----ATGATGACG-T-ATA-GGGGTGT-CCCG
-AG----GTAA---TTTAAC---AT----AGCTCTGAAAAGA--------GATATG----
----------------------GG--CCGTTGGATGCCTCCATCGGACGAT-GG-AGGTT
GAATGAA-CTTCTGCTGACGTA-AGCGCT-GGGGCT-TAT
>U3_B2822_AU_2011_C3
TATTA-C--CCCCAGCG----------------CTCA------GGAC-GGGACAT-----
------------------------------------------------------------
------------------------------------------GG--C-TT----TTTA--
-AATGGG--C-TTTGCGAGT--TTGAACAGTTC-----------------AGTATCTTCG
TTATTGGGCCAACCCGG--CCCAATAATTAAGAGAAC--GT---GTTCAAATTCGT-GG-
-----------TATGACCGAAGGTC-AAGGTAACCGGTCAA-CATTATTC-TGGCTTGCG
CAGCAAGAAACA-CGAATTAAAAATTTAAT-TCG-TAGGACACGTGGAC-GGACCGAAAT
ACTCTTGCATC------TCTATAAATACCCTA-ATCCTGTCAAGG-ATAATT-G--C-TC
TTTC-TCTTCTGTCAAG-GTGGT--TGTGCTGAGGC----------GGAAGATCGC---C
-AGCGGCGATC------------------GTCGGAACGACCTG--CATCTAGAG--AGGC
GG---------------------------------CGAGG-AAACTACG-AAGCGTATAT
-----CGGGTA-TTTATAGGCTTA-TAGCGTAGCTAGAAGTATACACTGTACA-GATATT
GTATTTTGCAAAT-TACG-AAGCAATTCGTAT-TTGATATTAATAAAACAACTGGGTTTG
TTAATGTTTACATTAACTAGTATC-TTATATGTA----CAAATTAAAAT--------ACA
GTATACGGAACGTATACTAACG-TA--AAAATTAAA-T---GATAGGCGAA----G-CAT
GATTAACAGGTGTTT-AGGTATAATTAACATAATTATGAG-AAGTAATAATAATACGGAA
AATGAATA-AGTATGA-GGTGAAAGAGGAGATATTAGAATATTTAAAAACCCAATTATAT
T-AT-T----------------TTGGA-----------------ACG---AA--ATACAA
CACG----------------CTATGA-AA--------------TACAAGACGCTATGACA
-AATGTACGGGTATATGATTG-TG------TAT-C-TGAACGTT-TAAGGGC-CGCAGGC
CC-GTC-AA-G--TTG-------A-------------------------ATGAACGGT--
-----CCAGATTA------ATTCCTT-AGCGACGAAGAAAGG-----------AATCTTA
AAG-GG---GACCA------------CATTAA------------AGACAGCTGTCAT---
------------------------TGATTA---A-ATAAAT--AATATAATAACCAAAAG
AC-C-TTTGTACCCTTGC--T-----A-----ATGATGACG-T-ATA-GGGGTGT-CCCG
-AG----GTAA---TTTAAC---AT----AGCTCTGAAAAGA--------GATATG----
----------------------GG--CCGTTGGATGCCTCCATCGGACGAT-GG-AGGTT
GAATGAA-CTTCTGCTGACGTA-AGCGCT-GGGGCT-TAT
>U3_B2823_AU_2011
TATTA-C--CCCCAGCG----------------CTCA------GGAC-GGGACAT-----
------------------------------------------------------------
------------------------------------------GG--C-TT----TTTA--
-AATGGG--C-TTTGCGAGT--TTGAACAGTTC-----------------AGTATCTTCG
TTATTGGGCCAACCCGG--CCCAATAATTAAGAGAAC--GT---GTTCAAATTCGT-GG-
-----------TATGACCGAAGGTC-AAGGTAACCGGTCAA-CATTATTC-TGGCTTGCG
CAGCAAGAAACA-CGAATTAAAAATTTAAT-TCG-TAGGACACGTGGAC-GGACCGAAAT
ACTCTTGCATC------TCTATAAATACCCTA-ATCCTGTCAAGG-ATAATT-G--C-TC
TTTC-TCTTCTGTCAAG-GTGGT--TGTGCTGAGGC----------GGAAGATCGC---C
-AGCGGCGATC------------------GTCGGAACGACCTG--CATCTAGAG--AGGC
GG---------------------------------CGAGG-AAACTACG-AAGCGTATAT
-----CGGGTA-TTTATAGACTTA-TAGCGTAGCTAGAAGTATACACTGTACA-GATATT
GTATTTTGTAAAT-TACG-AAGCAATTCGTAT-TTGATATTAATAAAACAACTGGGTTTG
TTAATGTTTACATTAACTAGTATC-TTATATGTA----CAAATTAAAAT--------ACA
GTATACGGAACGTATACTAACG-TA--AAAATTAAA-T---GATAGGCGAA----G-CAT
GATTAACAGGTGTTT-AGGTATAATTAACATAATTATGAG-AAGTAATAATAATACGGAA
AATGAATA-AGTATGA-GGTGAAAGAGGAGATATTAGAATATTTAAAAACCCAATTATAT
T-AT-T----------------TTGGA-----------------ACG---AA--ATACAA
CACG----------------CTATGA-AA--------------TACAAGACGCTATGACA
-AATGTACGGGTATATGATTG-TG------TAT-C-TGAACGTT-TAAGGGC-CGCAGGC
CC-GTC-AA-G--TTG-------A-------------------------ATGAACGGT--
-----CCAGATTA------ATTCCTT-AGCGACGAAGAAAGG-----------AATCTTA
AAG-GG---GACCA------------CATTAA------------AGACAGCTGTCAT---
------------------------TGATTA---A-ATAAAT--AATATAATAACCAAAAG
AC-C-TTTGTACCCTTGC--T-----A-----ATGATGACG-T-ATA-GGGGTGT-CCCG
-AG----GTAA---TTTAAC---AT----AGCTCTGAAAAGA--------GATATG----
----------------------GG--CCGTTGGATGCCTCCATCGGACGAT-GG-AGGTT
GAATGAA-CTTCTGCTGACGTA-AGCGCT-GGGGCT-TAT
>U3_B2824_AU_2011_C3
TATTA-C--CCCCAGCG----------------CTCA------GGAC-GGGGCAT-----
------------------------------------------------------------
------------------------------------------GG--C-TT----TTTA--
-AATGGG--C-TTTGCGAGT--TTGAACAGTTC-----------------AGTATCTTCG
TTATTGGGCCAACCCGG--CCCAATAATTAAGAGAAC--GT---GTTCAAATTCGT-GG-
-----------TATGACCGAAGGTC-AAGGTAACCGGTCAA-CATTATTC-TGGCTTGCG
CAGCAAGATACA-CGAATTAAAATATTAAT-TCG-TAGGACACGTGGAC-GGACCGAAAT
ACTCTTGCATC------TCTATAAATACCCTA-ATCCTGTCAAGG-ATAATT-G--C-TC
TTTC-TCTTCTGTCAAG-GTGGT--TGTGCTGAGGC----------GGAAGATCGC---C
-AGCGGCGATC------------------GTCGGAACGACCTG--CATCTAGAG--AGGC
GG---------------------------------CGAGG-AAACTACG-AAGCGTATAT
-----CGGGTA-TTTATAGACTTA-TAGCGTAGCTAGAAGTATACACTGTACA-GATATT
GTATTTTGTAAAT-TACG-AAGCAATTCGTAT-TTGATATTAATAAAACAACTGGGTTTG
TTAATGTTTACATTAACTAGTATC-TTATATGTA----CAAATTAAAAT--------ACA
GTATACGGAACGTATACTAACG-TA--AAAATTAAA-T---GATAGGCGAA----G-CAT
GATTAACAGGTGTTT-AGGTATAATTAACATAATTATGAG-AAGTAATAATAATACGGAA
AATGAATA-AGTATGA-GGTGAAAGAGGAGATATTAGAATATTTAAAAACCCAATTATAT
T-AT-T----------------TTGGA-----------------ACG---AA--ATACAA
CACG----------------CTATGA-AA--------------TACAAGACGCTATGACA
-AATGTACGGGTATATGATTG-TG------TAT-C-TGAACGTT-TAAGGGC-CGCAGGC
CC-GTC-AA-G--TTG-------A-------------------------ATGAACGGT--
-----CCAGATTA------ATTCCTT-AGCGACGAAGAAAGG-----------AATCTTA
AAG-GG---GACCA------------CATTAA------------AGACAGCTGTCAT---
------------------------TGATTA---A-ATAAAT--AATATAATAACCAAAAG
AC-C-TTTGTACCCTTGC--T-----A-----ATGATGACG-T-ATA-GGGGTGT-CCCG
-AG----GTAA---TTTAAC---AT----AGCTCTGAAAAGA--------GATATG----
----------------------GG--CCGTTGGATGCCTCCATCGGACGAT-GG-AGGTT
GAATGAA-CTTCTGCTGACGTA-AGCGCT-GGGGCT-TAT
>U3_B2825_AU_2011_C3
TATTA-C--CCCCAGCG----------------CTCA------GGAC-GGGACAT-----
------------------------------------------------------------
------------------------------------------GG--C-TT----TTTA--
-AATGGG--C-TTTGCGAGT--TTGAACAGTTC-----------------AGTATCTTCG
TTATTGGGCCAACCCGG--CCCAATAATTAAGAGAAC--GT---GTTCAAATTCGT-GG-
-----------TATGACCGAAGGTC-AAGGTAACCGGTCAA-CATTATTC-TGGCTTGCG
CAGCAAGCTACA-CGAATTAAATATTTAAT-TCG-TAGGACACGTGGAC-GGACCGAAAT
ACTCTTGCATC------TCTATAAATACCCTA-ATCCTGTCAAGG-ATAATT-G--C-TC
TTTC-TCTTCTGTCAAG-GTGGT--TGTGCTGAGGC----------GGAAGATCGC---C
-AGCGGCGATC------------------GTCGGAACGACCTG--CATCTAGAG--AGGC
GG---------------------------------CGAGG-AAACTACG-AAGCGTATAT
-----CGGGTA-TTTATAGACTTA-TAGCGTAGCTAGAAGTATACACTGTACA-GATATT
GTATTTTGTAAAT-TACG-AAGCAATTCGTAT-TTGATATTAATAAAACAACTGGGTTTG
TTAATGTTTACATTAACTAGTATC-TTATATGTA----CAAATTAAAAT--------ACA
GTATACGGAACGTATACTAACG-TA--AAAATTAAA-T---GATAGGCGAA----G-CAT
GATTAACAGGTGTTT-AGGTATAATTAACATAATTATGAG-AAGTAATAATAATACGGAA
AATGAATA-AGTATGA-GGTGAAAGAGGAGATATTAGAATATTTAAAAACCCAATTATAT
T-AT-T----------------TTGGA-----------------ACG---AA--ATACAA
CACG----------------CTATGA-AA--------------TACAAGACGCTATGACA
-AATGTACGGGTATATGATTG-TG------TAT-C-TGAACGTT-TAAGGGC-CGCAGGC
CC-GTC-AA-G--TTG-------A-------------------------ATGAACGGT--
-----CCAGATTA------ATTCCTT-AGCGACGAAGAAAGG-----------AATCTTA
AAG-GG---GACCA------------CATTAA------------AGACAGCTGTCAT---
------------------------TGATTA---A-ATAAAT--AATATAATAACCAAAAG
AC-C-TTTGTACCCTTGC--T-----A-----ATGATGACG-T-ATA-GGGGTGT-CCCG
-AG----GTAA---TTTAAC---AT----AGCTCTGAAAAGA--------GATATG----
----------------------GG--CCGTTGGATGCCTCCATCGGACGAT-GG-AGGTT
GAATGAA-CTTCTGCTGACGTA-AGCGCT-GGGGCT-TAT
>U3_B2827_AU_2011
TATTA-C--CCCCAGCG----------------CTCA------GGAC-GGGACAT-----
------------------------------------------------------------
------------------------------------------GG--C-TT----TTTA--
-AATGGG--C-TTTGCGAGT--TTGAACAGTTC-----------------AGTATCTTCG
TTATTGGGCCAACCCGG--CCCAATAATTAAGAGAAC--GT---GTTCAAATTCGT-GG-
-----------TATGACCGAAGGTC-AAGGTAACCGGTCAA-CATTATTC-TGGCTTGCG
CAGCAAGAAACA-CGAATTAATATTTTAAT-TCG-TAGGACACGTGGAC-GGACCGAAAT
ACTCTTGCATC------TCTATAAATACCCTA-ATCCTGTCAAGG-ATAATT-G--C-TC
TTTC-TCTTCTGTCAAG-GTGGT--TGTGCTGAGGC----------GGAAGATCGC---C
-AGCGGCGATC------------------GTCGGAACGACCTG--CATCTAGAG--AGGC
GG---------------------------------CGAGG-AAACTACG-AAGCGTATAT
-----CGGGTA-TTTATAGACTTA-TAGCGTAGCTAGAAGTATACTCTGTACA-GATATT
GTATTTTGTAAAT-TACG-AAGCAATTCGTAT-TTGATATTAATAAAACAACTGGGTTTG
TTAATGTTTACATTAACTAGTATC-TTATATGTA----CAAATTTAAAT--------ACA
GTATACGGAACGTATACTAACG-TA--AAAATTTAA-T---GATAGGCGAA----G-CAT
GATTAACAGGTGTTT-AGGTATAATTAACATAATTATGAG-AAGTAATAATAATACGGAA
AATGAATA-AGTATGA-GGTGAAAGAGGAGATATTAGAATATTTAAAAACCCCATTATAT
T-AT-T----------------TTGGA-----------------ACG---AA--ATACAA
CACG----------------CTATGA-AA--------------TACAAGACGCTATGACA
-AATGTACGGGTATATGATTG-TG------TAT-C-TGAACGTT-TAAGGGC-CGCAGGC
CC-GTC-AA-G--TTG-------A-------------------------ATGAACGGT--
-----CCAGATTA------ATTCCTT-AGCGACGAAGAAAGG-----------AATCTTA
AAG-GG---GACCA------------CATTAA------------AGACAGCTGTCAT---
------------------------TGATTA---A-ATAAAT--AATATAATAACCAAAAG
AC-C-TTTGTACCCTTGC--T-----A-----ATGATGACG-T-ATA-GGGGTGT-CCCG
-AG----GTAA---TTTAAC---AT----AGCTCTGAAAAGA--------GATATG----
----------------------GG--CCGTTGGATGCCTCCATCGGACGAT-GG-AGGTT
GAATGAA-CTTCTGCTGACGTA-AGCGCT-GGGGCT-TAT
>U3_B2829_AU_2011_C3
TATTA-C--CCCCAGCG----------------CTCA------GGAC-GGGACAT-----
------------------------------------------------------------
------------------------------------------GG--C-TT----TTTA--
-AATGGG--C-TTTGCGAGT--TTGAACAGTTC-----------------AGTATCTTCG
TTATTGGGCCAACCCGG--CCCAATAATTAAGAGAAC--GT---GTTCAAATTCGT-GG-
-----------TATGACCGAAGGTC-AAGGTAACCGGTCAA-CATTATTC-TGGCTTGCG
CAGCAAGATACA-CGAATTAATTTTTTAAT-TCG-TAGGACACGTGGAC-GGACCGAAAT
ACTCTTGCATC------TCTATAAATACCCTA-ATCCTGTCAAGG-ATAATT-G--C-TC
TTTC-TCTTCTGTCAAG-GTGGT--TGTGCTGAGGC----------GGAAGATCGC---C
-AGCGGCGATC------------------GTCGGAACGACCTG--CATCTAGAG--AGGC
GG---------------------------------CGAGG-AAACTACG-AAGCGTATAT
-----CGGGTA-TTTATAGACTTA-TAGCGTAGCTAGAAGTATACACTGTACA-GATATT
GTATTTTGTAAAT-TACG-AAGCAATTCGTAT-TTGATATTAATAAAACAACTGGGTTTG
TTAATGTTTACATTAACTAGTATC-TTATATGTA----CAAATTAAAAT--------ACA
GTATACGGAACGTATACTAACG-TA--AAAATTAAA-T---GATAGGCGAA----G-CAT
GATTAACAGGTGTTT-AGGTATAATTAACATAATTATGAG-AAGTAATAATAATACGGAA
AATGAATA-AGTATGA-GGTGAAAGAGGAGATATTAGAATATTTAAAAACCCAATTATAT
T-AT-T----------------TTGGA-----------------ACG---AA--ATACAA
CACG----------------CTATGA-AA--------------TACAAGACGCTATGACA
-AATGTACGGGTATATGATTG-TG------TAT-C-TGAACGTT-TAAGGGC-CGCAGGC
CC-GTC-AA-G--TTG-------A-------------------------ATGAACGGT--
-----CCAGATTA------ATTCCTT-AGCGACGAAGAAAGG-----------AATCTTA
AAG-GG---GACCA------------CATTAA------------AGACAGCTGTCAT---
------------------------TGATTA---A-ATAAAT--AATATAATAACCAAAAG
AC-C-TTTGTACCCTTGC--T-----A-----ATGATGACG-T-ATA-GGGGTGT-CCCG
-AG----GTAA---TTTAAC---AT----AGCTCTGAAAAGA--------GATATG----
----------------------GG-CCCGTTGGATGCCTCCATCGGACGAT-GG-AGGTT
GAATGAA-CTTCTGCTGACGTA-AGCGCT-GGGGCT-TAT
>U3_B2830_AU_2011
TATTA-C--CCCCAGCG----------------CTCA------GGAC-GGGACAT-----
------------------------------------------------------------
------------------------------------------GG--C-TT----TTTA--
-AATGGG--C-TTTGCGAGT--TTGAACAGTTC-----------------AGTATCTTCG
TTATTGGGCCAACCCGG--CCCAATAATTAAGAGAAC--GT---GTTCAAATTCGT-GG-
-----------TATGACCGAAGGTC-AAGGTAACCGGTCAA-CATTATTC-TGGCTTGCG
CAGCAAGCTACA-CGAATTAAAATATTAAT-TCG-TAGGACACGTGGAC-GGACCGAAAT
ACTCTTGCATC------TCTATAAACACCCTA-ATCCTGTCAAGG-ATAATT-G--C-TC
TTTC-TCTTCTGTCAAG-GTGGT--TGTGCTGGGGC----------GGAAGATCGC---C
-AGCGGCGATC------------------GTCGGAACGACCTG--CATCTAGAG--AGGC
GG---------------------------------CGAGG-AAACTACG-AAGCGTATAT
-----CGGGTA-TTTATAGGCTTA-TAGCGTAGCTAGAAGTATACACTGTACA-GATATT
GTATTTTGTAAAT-TACG-AAGCAATCCGTAT-TTGATATTAATAAAACAACTGGGTTTG
TTAATGTTTACATTAACTAGTATC-TTATATGTA----CAAATTAAAAT--------ACA
GTATACGGAACGTATACTAACG-TA--AAAATTAAA-T---GATAGGCGAA----G-CAT
GATTAACAGGTGTTT-AGGTATAATTAACATAATTATGAG-AAGTAATAATAATACGGAA
AATGAATA-AGTATGA-GGTGAAAGAGGAGATATTAGAATATTTAAAAACCCAATTATAT
T-AT-T----------------TTGGA-----------------ACG---AA--ATACAA
CACG----------------CTATGA-AA--------------TACAAGACGCTATGACA
-AATGTACGGGTATATGATTG-TG------TAT-C-TGAACGTT-TAAGGGC-CGCAGGC
CC-GTC-AA-G--TTG-------A-------------------------ATGAACGGT--
-----CCAGATTA------ATTCCTT-AGCGACGAAGAAAGG-----------AATCTTA
AAG-GG---GACCA------------CATTAA------------AGACAGCTGTCAT---
------------------------TGATTA---A-ATAAAT--AATATAATAACCAAAAG
AC-C-TTTGTACCCTTGC--T-----A-----ATGATGACG-T-ATA-GGGGTGT-CCCG
-AG----GTAA---TTTAAC---AT----AGCTCTGAAAAGA--------GATATG----
----------------------GG--CCGTTGGATGCCTCCATCGGACGAT-GG-AGGTT
GAATGAA-CTTCTGCTGACGTA-AGCGCT-GGGGCT-TAT
>U3_B2833_AU_2011
TATTA-C--CCCCAGCG-----------------CCG------GGAC-GGGACAT-----
-----------------------------------------------G------------
------------------------------------------GG--C-TA----TTTA--
-AATGGG--C-TTTGCGAGT--TTGAACAGTTC-----------------AGTATCTTCG
TTATTGGGCCAACCCGG--CCCAATAATTAAGAGAAC--GT---GTTCAAATTCGT-GG-
-----------TATGACCGAAGGTC-AAGGTAACCGGTCAA-CATTATTC-TGGCTTGCG
CAGCAAGCAACA-CGAATTAAAAAATTAAT-TCG-TAGGACACGTGGAC-GGACCGAAAT
ACTCTTGCATC------TCTATAAATACCCTA-ATCCTGTCAAGG-ATAATT-G--C-TC
TCGC-TCTTCTGTCAAG-GTGGT--TGTGCTGAGGC----------GGAAGATCGC---C
-AGCGGCGATC------------------GTCGGAACGATCTG--CATCTAGAG--AGGC
GG---------------------------------CGAGG-AAACTACG-AAGCGTATAT
-----CGGGTA-TTTATAGACTTA-TAGCGTAGCTAGAAGTATACACTGTACA-GATATT
GTATTTTGTAAAT-TACG-AAGCAATCCGTAT-TTGATATTAATAAAACAACTGGGTTTG
TTAATGTTTACATTAACTAGTATC-TTATATGTA----CAAATTAAAAT--------ACA
GTATACGGAACGTATACTAACG-TA--AAAATTAAA-T---GATAGGCGAA----G-CAT
GATTAACAGGTGTTT-AGGTATAATTAACATAATTATGAG-AAGTAATAATAATACGGAA
AATGAATA-AGTATGA-GGTGAAAGAGGAGATATTAGAATATTTAAAAGCCCTATTATAT
T-AT-T----------------TTGGA-----------------ACG---AA--ATACAA
CACG----------------CTATGA-AA--------------TACAAGACGCTATGACA
-AATGTATGGGTATTTGATTG-TG------TAT-C-TGAACGTA-TAAGGGC-CGCAGGC
CC-GTC-AA-G--TTG-------A-------------------------ATGAACGGT--
-----CCAGATTA------ATTCCTT-AGCGACGAAGAAAGG-----------AATCTTA
AAG-GG---GACCA------------CATTAA------------AGACAGCTGTCAT---
------------------------TGATTA---A-ATAAAT--AATATAATAACCAAAAG
AC-C-TTTGTACCCTTGC--T-----A-----ATGATGACG-T-ATA-AGGGTGT-CCCG
-AG----GTAA---TTTAAC---AT----AGCTCTGAAAAGA--------GATATG----
----------------------GG--CCGTTGGATGCCTCCATCGGACGAT-GG-AGGTT
GAATGAA-CTTCTGCTGACGTA-GGCGCT-GGGGCT-TAT
>U3_B2834_AU_2011
TATTA-C--CCCCAGCG-----------------CCG------GGAC-GGGACAT-----
-----------------------------------------------G------------
------------------------------------------GG--C-TA----TTTA--
-AATGGG--C-TTTGCGAGT--TTGAACAGTTC-----------------AGTATCTTCG
TTATTGGGCCAACCCGG--CCCAATAATTAAGAGAAC--GT---GTTCAAATTCGT-GG-
-----------TATGACCGAAGGTC-AAGGTAACCGGTCAA-CATTATTC-TGGCTTGCG
CAGCAAGAAACA-CGAATTAATTTATTAAT-TCG-TAGGACACGTGGAC-GGACCGAAAT
ACTCTTGCATC------TCTATAAATACCCTA-ATCCTGTCAAGG-ATAATT-G--C-TC
TCGC-TCTTCTGTTAAG-GTGGT--TGTGCTGAGGC----------GGAAGATCGC---C
-AGCGGCGATC------------------GTCGGAACGATCTG--CATCTAGAG--AGGC
GG---------------------------------CGAGG-AAACTACG-AAGCGTATAT
-----CGGGTA-TTTATAGACTTA-TAGCGTAGCTAAAAGTATACACTGTACA-GATATT
GTATTTTGTAAAT-TACG-AAGCAATTCGTAT-TTGATATTAATAAAACAACTGGGTTTG
TTAATGTTTACATTAACTAGTATC-TTATATGTA----CAAATTAAAAT--------ACA
GTATACGGAACGTATACTAACG-TA--AAAATTAAA-T---GATAGGCGAA----G-CAT
GATTAACAGGTGTTT-AGGTATAATTAACATAATTATGAG-AAGTAATAATAATACGGAA
AATGAATA-AGTATGA-GGTGAAAGAGGAGATATTAGAATATTTAAAAGCCCTATTATAT
T-AT-T----------------TTGGA-----------------ACG---AA--ATACAA
CACG----------------CTATGA-AA--------------TACAAGACGCTATGACA
-AATGTATGGGTATTTGATTG-TG------TAT-C-TTAACGTA-TAAGGGC-CGCAGGC
CC-GTC-AA-G--TTG-------A-------------------------ATGAACGGT--
-----CCAGATTA------ATTCCTT-AGCGACGAAGAAAGG-----------AATCTTA
AAG-GG---GACCA------------CATTAA------------AGACAGCTGTCAT---
------------------------TGATTA---A-ATAAAT--AATATAATAACCAAAAG
AC-C-TTTGTACCCTTGC--T-----A-----ATGATGACG-T-ATA-AGGGTGT-CCCG
-AG----GTAA---TTTAAC---AT----AGCTCTGAAAAGA--------GATATG----
----------------------GG--CCGTTGGATGCCTCCATCGGACGAT-GG-AGGTT
GAATGAA-CTTCTGCTGACGTA-GGCGCT-GGGGCT-TAT
>U3_B2845_AU_2011_C3
TATTA-C--CCCCAGCG-----------------CCG------GGAC-GGGACAT-----
-----------------------------------------------G------------
------------------------------------------GG--C-TT----TTTA--
-AATGGG--C-TTTGCGAGT--TTGAACAGTTC-----------------AGTATCTTCG
TTATTGGGCCAACCCGG--CCCAATAATTAAGAGAAC--GT---GTTCAAATTCGT-GG-
-----------TATGACCGAAGGTC-AAGGTAACCGGTCAA-CATTATTC-TGGCTTGCG
CAGCAAGAAACA-CGAATTAATATATTAAT-TCG-TAGGACACGTGGAC-GGACCGAAAT
ACTCTTGCATC------TCTATAAATACCCTA-ATCCTGTCAAGG-ATAATT-G--C-TC
TCTC-TCTTCTGTCAAG-GTGGT--TGTGCTGAGGC----------GGAAGATCGC---C
-AGCGGCGATC------------------GTCGGAACGACCTG--CATCTAGAG--AGGC
GG---------------------------------CGAGG-AAACTACG-AAGCGTATAT
-----CGGGTA-TTTATAGACTTA-TAGCGTAGCTAGAAGTATACACTGTACA-GATATT
GTATCTTGTAAAT-TACG-AAGCAATTCGTAT-TTGATATTAATAAAACAACTGGGTTTG
TTAATGTTTACATTAACTAGTATG-TTATATGTA----CAAATTAAAAT--------ACA
GTATACGGAACGTATACTAACG-TA--AAAATTAAA-T---GATAGGCGAA----G-CAT
GATTAACAGGTGTTT-AGGTATAATTAACATAATTATGAG-AAGTAATAATAATACGGAA
AATGAATA-AGTATGA-GGTGAAAGAGGAGATATTAGAATATTTAAAAACCCAATTATAT
T-AT-T----------------TTGGA-----------------ACG---AA--ATACAA
CACG----------------CTATGA-AA--------------TACAAGACGCTATGACA
-AATGTATGGGTATCTGATTG-TG------TAT-C-TTAACGTA-TAAGGGC-CGCAGGC
CC-GTC-AA-G--TTG-------A-------------------------ATGAACGGT--
-----CCAGATTA------ATTCCTT-AGCGACGAAGAAAGG-----------AATCTTA
CAG-GG---GACCA------------CATTAA------------AGACAGCTGTCAT---
------------------------TGATTA---A-ATAAAT--AATATAATAACCAAAAG
AC-C-TTTGTACCCTTCT--T-----A-----ATGATGACG-T-ATA-GGGGTGT-CCCG
-AT----GTAA---TTTAAC---AT----AGCTCTGAAAAGA--------GATATG----
----------------------GG--CCGTTGGATGCCTCCATCGGACGAT-GG-AAGTT
GAATGAA-CTTCTGCTGACGTA-GGCGCT-GGGGCT-TAT
>U3_B2847_AU_2011_C3
TATTA-C--CCCCAGCG-----------------CCG------GGAC-GGGACAT-----
-----------------------------------------------G------------
------------------------------------------GG--C-TT----TTTA--
-AATGGG--C-TTTGCGAGT--TTGAACAGTTC-----------------AGTATCTTCG
TTATTGGGCCAACCCGG--CCCAATAATTAAGAGAAC--GT---GTTCAAATTCGT-GG-
-----------TATGACCGAAGGTC-AAGGTAACCGGTCAA-CATTATTC-TGGCTTGCG
CAGCAAGCAACA-CGAATTAAAAATTTAAT-TCG-TAGGACACGTGGAC-GGACCGAAAT
ACTCTTGCATC------TCTATAAATACCCTA-ATCCTGTCAAGG-ATAATT-G--C-TC
TCTC-TCTTCTGTCAAG-GTGGT--TGTGCTGAGGC----------GGAAGATCGC---C
-AGCGGCGATC------------------GTCGGAACGACCTG--CATCTAGAG--AGGC
GG---------------------------------CGAGG-AAACTACG-AAGCGTATAT
-----CGGGTA-TTTATAGACTTA-TAGCGTAGCTAGAAGTATACACTGTACA-GATATT
GTATCTTGTAAAT-TACG-AAGCAATTCGTAT-TTGATATTAATAAAACAACTGGGTTTG
TTAATGTTTACATTAACTAGTATC-TTATATGTA----CAAATTAAAAT--------ACA
GTATACGGAACGTATACTAACG-TA--AAAATTAAA-T---GATAGGCGAA----G-CAT
GATTAACAGGTGTTT-AGGTATAATTAACATAATTATGAG-AAGTAATAATAATACGGAA
AATGAATA-AGTATGA-GGTGAAAGAGGAGATATTAGAATATTTAAAAACCCAATTATAT
T-AT-T----------------TTGGA-----------------ACG---AA--ATACAA
CACG----------------CTATGA-AA--------------TACAAGACGCTATGAC-
AAATGT-TGGGTATCTGATTG-TG------TAT-C-TGAACGTA-TAAGGGC-CGCAGGC
CC-GTC-AA-G--TTG-------A-------------------------ATGAACGGT--
-----CCAGATTA------ATTCCTT-AGCGACGAAGAAAGG-----------AATCTTA
AAG-GG---GACCA------------CATTAA------------AGACAGCTGTCAT---
------------------------TGATTA---A-ATAAAT--AATATAATAACCAAAAG
AC-C-TTTGTACCCTTCC--T-----A-----ATGATGACG-T-ATA-GGGGTGT-CCCG
-AT----GTAA---TTTAAC---AT----AGCTCTGAAAAGA--------GATATG----
----------------------GG--CCGTTGGATGCCTCCATCGGACGAT-GG-AGGTT
GAATGAA-CTTCTGCTGACGTA-GGCGCT-GGGGCT-TAT
>U3_BU1_CD_2012_C2
TATTA-C--CCCCAGCG----------------CTCA------GGAC-GGGACAT-----
-----------------------------------------------G------------
------------------------------------------GG--C-TT----TTTA--
-AATGGG--C-CTTGAGAGT--TTGAACAGTTC-----------------AGTATCTTCG
TTATTGGGCCAACTCGG--CCCAATAATTAAGAGAAC--GT---GTTCAAATTCGT-GG-
-----------TATGACCGAAGGTC-AAGGTAACCGGTCAA-CATTATTC-TGGCTTGCG
CAGCAAGATACA-CGAATTAATTATTTAAT-TCG-TAGGACACGTGGAC-GGACCGAAAT
ACTCCTGCATC------TCTATAAATACCCTA-GTCCTGTGAAGG-ATAATT-G--C-TC
TCTC-TCTTCTGTCAAG-GTGGT--TGTGCTGAGGC----------GGAAGATCGC---C
-AGCGGCGATC------------------GTCGGAACGATGTG--CATCTAGAG--AGGC
GG---------------------------------TGAAGCAAACTACG-AAGCGTATAT
-----CGGGTA-TTTATAGACTTA-TAGCGCAGCTAGAAGTATACACTGTACA-GATTTT
GTATTTTGTAAAT-TACG-AAGAATTTCGTAT-ATGATATTAATAAAACACCTGGGTGTG
TTAATGTTTACATTAAATAGTATC-CTGAATGTA----CTCAATAAAAT--------ACA
GTATACGGAACGTATACTGACA--A--AGTAATAAA-T---GATAGGCGAA----G-CAT
GATTAACAGGTGTTT-AGGTATAATTAACATAATTATGAG-AAGTAATAATAATACGGAA
AATGAATA-AGTATGA-GGTGAAAGAGGAGATATTAGAATTTTTAAAAACCCAATTATAT
T-AT-T----------------TTGGA-----------------ACG---AA--ATACAA
CACA----------------CTATGA-AA--------------TACAAGACGCTATGACA
-AATGTACGGGTATCTGATTG-TG------TAT-C-TTAACGCT-TAAGGGC-CGCAGGC
CC-GTC-AA-G--TTG-------A-------------------------ATGAACGGT--
-----TCAGATTA------ATTCCTT-AGCGACGAAGAAAGG-----------AATCTTA
ATG-AG---GACCA------------CAATAA------------AGACAGCTGTCAT---
------------------------TGATTA---A-ATAAAT--AATATAATATCCTAAAG
AC-C-TTTGTACCCCTGA--T-----A-----ATGATGACG-T-GTA-GGGGTGT-CCCG
-AT----GTAA---TATAGC---AT----AGCTATGTGAAGA--------GATAAGCATG
TGGCCGACAACTTTAGTTGT--GG----GCCAGATGTCCC---------------GAGTT
-AGTGCG--------CCACGTA-AGCGCT-GGGGCT-TAT
>U3_BU10_CD_2012_C2
TATTA-C--CCCCAGCG----------------CTCA------GGAC-GGGACAT-----
-----------------------------------------------G------------
------------------------------------------GG--C-TT----TTTA--
-AATGGG--C-CTTGAGAGT--TTGAACAGTTC-----------------AGTATCTTCG
TTATTGGGCCAACTCGG--CCCAATAATTAAGAGAAC--GT---GTTCAAATTCGT-GG-
-----------TATGACCGAAGGTC-AAGGTAACCGGTCAA-CATTATTC-TGGCTTGCG
CAGCAAGCAACA-CGAATTAAAAATTTAAT-TCG-TAGGACACGTGGAC-GGACCGAAAT
ACTCCTGCGTC------TCTATAAATACCCTA-GTCCTGTGAAGG-ATAATT-G--C-TC
TCTC-TCTTCTGTCAAG-GTGGT--TGTGCTGAGGC----------GGAAGATCGC---C
-AGCGGCGATC------------------GTCGGAACGATGTG--CATCTAGAG--AGGC
GG---------------------------------TGAAGCAAACTACG-AATCATATAT
-----CGGGTA-TTTATAGACTTA-TAGCGCAGCTAGAAGTATAGACTGTACA-GATTTT
GTATTTTGTAAAT-TACG-AAGAATTTCGTAT-ATGATATTAATAAAACACCTGGGTGTG
TTAATGTTTACATTAAATAGTATC-CTGAATGTA----CTCAATAAAAT--------ACA
GTATACGGAACGTATACTGACA--A--AGTAATAAA-T---GATAGGCGAA----G-CAT
GATTAACAGGTGTTT-AGGTATAATTAACATAATTATGAG-AAGTAATAATAATACGGAA
AATGAATA-AGTATGA-GGTGAAAGAGGAGATATTAGAATATTTAAAAACCCAATTATAT
T-AT-T----------------TTGGA-----------------ACG---AA--ATACAA
CACG----------------CTATGA-AA--------------TACAAGACGCTATGACA
-AATGTACGGGTATTTGATTG-TG------TAT-C-TTAACGCT-TAAGGGC-CGCAGGC
CC-GTC-AA-G--TTG-------A-------------------------ATGAACGGT--
-----CCAGATTA------ATTCCTT-AGCGACGAAGAAAGG-----------AATCTTA
ATG-GG---GACTA------------CATTAA------------AGACAGCTGTCAT---
------------------------TGATTA---A-ATAAAT--AATATAATATCCAAAAG
AC-T-CTTGTACCCCTGA--T-----A-----ATGATGACG-T-GTA-GGGGTGT-CCCG
-AT----GTAA---TATAGC---AT----AGCTATGTGAAGA--------GATAAGCATG
TGGCCGACAACTTTAGTTGT--GG----GCCAGATGTCCC---------------GAGTT
-AGTGCG--------CCACGTA-AGCGCT-GGGGCT-TAT
>U3_BU11_CD_2012_C2
TATTA-C--CCCCCGTG----------------CTCG------GGAC-GGGACAT-----
-----------------------------------------------G------------
------------------------------------------GG--C-TT----TTTA--
-AATGGG--C-TTTGAGAGT--TTGAACAGTTC-----------------AGTATCTTCG
TTATTGGGCCAACTCGG--CCCAATAATTAAGAGAAC--GT---GTTCAAATTCGT-GG-
-----------TATGACCGAAGGTC-AAGGTAACCGGTCAA-CATTATTC-TGGCTTGCG
CAGCAAGCAACA-CGAATTAATAATTTAAT-TCG-TAGGACACGTGGAC-GGACCGAAAT
ACTCCTGCATC------TCTATAAATACCCTA-GTCCTGTGAAGG-ATAATT-G--C-TC
TCTC-TCTTCTGTCAAG-GTGGT--TGTGCTGAGGC----------GGAAGATCGC---C
-AGCGGCGATC------------------GTCGGAACGATGTG--CATCTAGAG--AGGC
GG---------------------------------TGAAGCAAACTACG-AAGCATATAT
-----CGGGTA-TTTATAGACTTA-TAGCGCAGCTAGAAGTATATACTGTACA-GATTTT
GTATTTTGTAAAT-TACG-AAGAATTTCGTAT-ATGATATTAATAAAACACCTGGGTGTT
TTAATGTTTACATTAAATAGTATT-CTGAATGTA----CTGAATAAAAT--------ACA
GTATACGGAACGTATACTGACA--A--AGTAATAAA-T---GATAGGCGAA----G-CAT
GATTAACAGGTGTTT-AGGTATAATTAACATAATTATGAG-AAGTAATAATAATACGGAA
AATGAATA-AGTATGA-GGTGAAAGAGGAGATATTAGAATATTTAAAAACCCAATTATAT
T-AT-T----------------TTGGA-----------------ACG---AA--ATACAA
CACG----------------CTATGA-AA--------------TACAAGACGCTATGACA
-AATGTACGGGTATCTGATTG-TT------TAT-C-TTAACGCT-TAAGGGC-CGCAGGC
CC-GTC-AA-G--TTG-------A-------------------------ATGAACGGT--
-----CCAGATTA------ATTCCTT-AGCGACGAAGAAAGG------------------
-----G---GACCA------------CAATAA------------AGACAGCTGTCAT---
------------------------TGATTA---A-ATAAAT--AATATAATATCCAAAAG
AC-T-TTTGTACCCCTGA--T-----A-----ATGATGACG-T-GTA-GGGGTGT-CCCG
-AT----GTAA---TATAGC---AT----AGCTATGTGAAGA--------GATAAGCATG
TGGCCGACAACTTTAGTTGT--GG----GCCAGATGTCCC---------------GAGTT
-AGTGTG--------CCACGTA-AGCACG-GGGGAC-TAT
>U3_BU12_CD_2012_C2
TATTA-C--CCCCCGTG----------------CTCG------GGAC-GGGACAT-----
-----------------------------------------------G------------
------------------------------------------GG--C-TT----TTTA--
-AATGGG--C-TTTGAGAGT--TTGAACAGTTC-----------------AGTATCTTCG
TTATTGGGCCAACTCGG--CCCAATAATTAAGAGAAC--GT---GTTCAAATTCGT-GG-
-----------TATGACCGAAGGTC-AAGGTAACCGGTCAA-CATTATTC-TGGCTTGCG
CAGCAAGATACA-CGAATTAATTATTTAAT-TCG-TAGGACACGTGGAC-GGACCGAAAT
ACTCCTGCATC------TCTATAAATACCCTA-GTCCTGTGAAGG-ATAATT-G--C-TC
TCTC-TCTTCTGCCAAG-GTGGT--TGTGCTGAGGC----------GGAAGATCGC---C
-AGCGGCGATC------------------GTCGGAACGATGTG--CATCTAGAG--AGGC
GG---------------------------------TGAAGCAAACTACG-AAGCATATAT
-----CGGGTA-TTTATAGACTTA-TAGCGCAGCTAGAAGTATATACTGTACA-GATTTT
GTATTTTGTAAAT-TACG-AAGAATTTCGTAT-ATGATATTAATAAAACACCTGGGTGTT
TTAATGTTTACATTAAATAGTATT-CTGAATGTA----CTCAATAAAAT--------ACA
GTATACGGAACGTATACTGACA--A--AGTAATAAA-T---GATAGGCGAA----G-CAT
GATTAACAGGTGTTT-AGGTATAATTAACATAATTATGAG-AAGTAATAATAATACGGAA
AATGAATA-AGTATGA-GGTGAAAGAGGAGATATTAGAATATTTAAAAACCCAATTATAT
T-AT-T----------------TTGGA-----------------ACG---AA--ATACAA
CACG----------------CTATGA-AA--------------TACAAGACGCTATGACA
-AATGTACGGGTATCTGATTG-TT------TAT-C-TTAACGTT-TAAGGGC-CGCAGGC
CC-GTC-AA-G--TTG-------A-------------------------ATGAACGGT--
-----CCAGATTA------ATTCCTT-AGCGACGAAGAAAGG-----------AATCTTA
ATG-GG---GACCA------------CATTAA------------AGACCGCTGTCAT---
------------------------TGATTA---A-ATAAAT--AATATAATATCCAAAAG
AC-T-TTTGTACCCCTGA--T-----A-----ATGATGACG-T-GTA-GGGGTGT-CCCG
-AT----GTAA---TATAGC---AT----AGCTATGTGAAGA--------GATAAGCATG
TGGCCGACAACTTTAGTTGT--GG----GCCAGATGTCCC---------------GAGTT
-AGTGCG--------CCACGTA-AGCACG-GGGGAC-TAT
>U3_BU13_CD_2012_C2
TATTA-C--CCCCCGTG----------------CTCG------GGAC-GGGACAT-----
-----------------------------------------------G------------
------------------------------------------GG--C-TT----TTTA--
-AATGGG--C-CTTGAGAGT--TTGAACAGTTC-----------------AGTATCTTCG
TTATTGGGCCAACTCGG--CCCAATAATTAAGAGAAC--GT---GTTCAAATTCGT-GG-
-----------TATGACCGAAGGTC-AAGGTAACCGGTCAA-CATTATTC-TGGCTTGCG
CAGCAAGCAACA-CGAATTAAATATTTAAT-TCG-TAGGACACGTGGAC-GGACCGAAAT
ACTCCTGCATC------TCTATAAATACCCTA-GTCCTGTGAAGG-ATAATT-G--C-TC
TCTC-TCTTCTGTCAAG-GTGGT--TGTGCTGAGGC----------GGAAGATCGC---C
-AGCGGCGATC------------------GTCGGAACGATGTG--CATCTAGAG--AGGC
GG---------------------------------TGAAGCAAACTATG-AAGCATATAT
-----CGGGTA-TTTATAGACTTA-TAGCGCAGCTAGAAGTATACACTGTACA-GAATTA
GTATTTTGTAAAT-TACG-AAGAATTTCGTAT-ATGATATTAATAAAACACCTGGGTGTG
TTAATGTTTACATTAAATAGTATC-CTGAATGTA----CTCAATAAAAT--------ACA
GTATACGGAACGTATACTGACA--A--AGTAATAAA-T---GATAGGCGAA----G-CAT
GATTAACAGGTGTTT-AGGTATAATTAACATAATTATGAG-AAGTAATAATAATACGGAA
AATGAATA-AGTATGA-GGTGAAAGAGGAGATATTAGAATATTTAAAAACCCAATTATAT
T-AT-T----------------TTGGA-----------------ACG---AA--ATACAA
CACG----------------CTATGA-AA--------------TACAAGACGCTATGACA
-AATGTACGGGTATCTGATGA--GTTTTAGTAT-T------GCT-TAAGGGC-CGCAGGC
CC-GTC-AA-G--TTG-------A-------------------------ATGAACGGT--
-----CTAGATTA------ATTCCTT-AGCGACGAAGAAAGG-----------AATCTTA
ATG-AG---GACCA------------CAATAA------------AGACAGCTGTCAT---
------------------------TGATTA---A-ATAAAT--AATATAATATTCAAAAG
AC-T-TTTGTACCCCTGA--T-----A-----ATGATGACG-T-GTA-GGGGTGT-CCCG
-AT----GTAA---TATAGC---AT----AGCTATGTGAAGA--------GATAAGCATG
TGGCCGACAACTTTAGTGGC--GG----GCCAGATGTCCC---------------GAGTT
-AGTGCG--------CCACGTA-AGCACG-GGGGAC-TAT
>U3_BU14_CD_2012_C2
TATTA-C--CCCCCGTG----------------CTCG------GGAC-GGGACAT-----
-----------------------------------------------G------------
------------------------------------------GG--C-TT----TTTA--
-AATGGG--C-CTTGAGAGT--TTGAACAGTTC-----------------AGTATCTTCG
TTATTGGGCCAAATCGG--CCCAATAATTAAGAGAAC--GT---GTTCAAATTCGT-GG-
-----------TATGACCGAAGGTC-AAGGTAACCGGTCAA-CATTATTC-TGGCTTGCG
CAGCAAGAAACA-CGAATTAAATATTTAAT-TCG-TAGGACACGTGGAC-GGACCGAAAT
ACTCCTGCATC------TCTATAAATACCCTA-GTCCTGTGAAGG-ATAATT-G--C-TC
TCTC-TCTTCTGTCAAG-GTGGT--TGTGCTGTGGC----------GGAAGATCGC---C
-AGCGGCGATC------------------GTCGGAACGATGTG--CATCTAGAG--AGGC
GG---------------------------------TGAAGCAAACTACG-AAGCATATAT
-----CGGGTA-TTTATAGACTTA-TAGCGCAGCTAGAAGTATACACTGTACA-GATTTT
GTATTTTGTAAAT-TACG-AAGAATTTCGTAT-ATGATATTAATAAAACACCTGGGTGTG
TTAATGTTTACATTAAATAGTATC-CTGAATGTA----CTCAATAAAAT--------ACA
GTATACGGAACGTATACTGACA--A--AGTAATTAA-T---GATAGGCGAA----G-CAT
GATTAACAGGTGTTT-AGGTATAATTAACATAATTATGAT-AAGTAATAATAATACGGAA
AATGAATA-AGTATGA-GGTGAAAGAGGAGATATTAGAATATTTAAAAACCCAATTATAT
T-AT-T----------------TTGGA-----------------ACG---AA--ATACAA
CACG----------------CTATGA-AA--------------TACAAGACGCTATGACA
-AATGTACGGGTATCTGATTG-TG------TAT-C-TTAACGCT-TAAGGGC-CGCAGGC
CC-GTC-AA-G--TTG-------A-------------------------ATGAACGGT--
-----TCAGAATA------ATTCCTT-AGCGACGAAGAAAGG-----------AATCTTA
ATG-GG---TACCA------------CATTAA------------AGACAGCTGTCAT---
------------------------TGATTA---A-ATAAAT--AATATAATATCCAAAAG
AC-T-TATGTACCCCTGA--T-----A-----ATGATGACG-T-GTA-GGGGTGT-CCCG
-AT----GTAA---TATAGC---AT----AGCTATGTGAAGA--------GATAAGCATG
TGGCCGACAACTTTAGTGGT--GG----GCCAGATGTCCC---------------GAGTT
-AGTGCG--------CCACGTA-AGCACG-GGGGAC-TAT
>U3_BU15_CD_2012_C2
TATTA-C--CCCCCGTG----------------CTCG------GGAC-GGGACAT-----
-----------------------------------------------G------------
------------------------------------------GG--C-TT----TTTA--
-AATGGG--C-CTTGAGAGT--TTGAACAGTTC-----------------AGTATCTTCG
TTATTGGGCCAACTCGG--CCCAATAATTAAGAGAAC--GT---GTTCAAATTCGT-GG-
-----------TATGACCGAAGGTC-AAGGTAACCGGTCAA-CATTATTC-TGGCTTGCG
CAGCAAGCTACA-CGAATTAAATATTTAAT-TCG-TAGGACACGTGGAC-GGACCGAAAT
ACTCCTGCATC------TCTATAAATACCCTA-GTCCTGTGAAGG-ATAATT-G--C-TC
TCTC-TCTTCTGTCAAG-GTGGT--TGTGCTGAGGC----------GGAAGATCGC---C
-AGCGGCGATC------------------GTCGGAACGATGTG--CATCTAGAG--AGGC
GG---------------------------------TGATGCAAACTACG-AAGCATATAT
-----CGGGTA-TTTATAGACTTA-TAGCGCAGCTAGAAGTATATACTGTACA-GATTTT
GTATTTTGTAAAT-TACG-AAGAATTTCGTAT-ATGATATTAATAAAACACCTGGGTGTT
TTAATGTTTACATTAAATAGTATT-CTGAATGTA----CTCAATAAAAT--------ACA
GTATACGGAACGTATACTGACA--A--AGTAATAAA-T---GATAGGCGAA----G-CAT
GATTAACAGGTGTTT-AGGTATAATTAACATAATTATGAG-AAGTAATAATAATACGGAA
AATGAATA-AGTATGA-GGTGAAAGAGGAGATATTAGAATATTTAAAAACCCAATTATAT
T-AT-T----------------TTGGA-----------------ACG---AA--ATACAA
CACG----------------CTATGA-AA--------------TACAAGACGCTATGACA
-AATGTACGGGTATCTGATTG-TT------TAT-C-TTAACGCT-TAAGGGC-CGCAGGC
CC-GTC-AA-G--TTG-------A-------------------------ATGAACGGT--
-----CCAGATTA------ATTCCTT-AGCGACGAAGAAAGG-----------AATCTTA
ATG-GG---TACCA------------CAATAA------------AGACAGCTGTCAT---
------------------------TGATTA---A-ATAAAT--AATATAATATCCAAAAG
AC-T-TTTGTACCCCTGA--T-----A-----ATGATGACG-T-GTA-GGGGTGT-CCCG
-AT----GTAA---TATAGC---AT----AGCTATGTGAAGA--------GATAAGCATG
TGGCCGACAACTTTAGTGGT--GG----GCCAGATGTCCC---------------GAGTT
-AGTGCG--------CCACGTA-AGCACG-GGGGAC-TAT
>U3_BU16_CD_2012_C2
TATTA-C--CCCCCGTG----------------CTCG------GGAC-GGGACAT-----
-----------------------------------------------G------------
------------------------------------------GG--C-TT----TTTA--
-AATGGG--C-CTTGAGAGT--TTGAACAGTTC-----------------AGTATCTTCG
TTATTGGGCCAACTCGG--CCCAATAATTAAGAGAAC--GT---GTTCAAATTCGT-GG-
-----------TATGACCGAAGGTC-AAGGTAACCGGTCAA-CATTATTC-TGGCTTGCG
CAGCAAGATACA-CGAATTAAATATTTAAT-TCG-TAGGACACGTGGAC-GGACCGAAAT
ACTCCTGCATC------TCTATAAATACCCTA-GTCCTGTGAAGG-ATAATT-G--C-TC
TCTC-TCTTCTGTCAAG-GTGGT--TGTGCTTTGGC----------GGAAGATCGC---C
-AGCGGCGATC------------------GTCGGAACGATGTG--CATCTAGAG--AGGC
GG---------------------------------TGAAGCAAACTATG-AAGCATATAT
-----CGGGTA-TTTATAGACTTA-TAGCGCAGCTAGAAGTATACTCTGTACA-GATTTT
GTATTTTGTAAAT-TACG-AAGAATTTCGTAT-ATGATATTAATAAAACACCTGGGTGTG
TTAATGTTTACATTAAATAGTATC-CTGAATGTA----CTCAATAAAAT--------ACA
GTATACGGAACGTATACTGACA--A--AGTAATAAA-T---GATAGGCGAA----G-CAT
GATTAACAGGTGTTT-AGGTATAATTAACATAATTATGAG-AAGTAATAATAATACAGAA
AATGAATA-AGTATGA-GGTGAAAGAGGAGATATTAGAATATTTAAAAACCCAATTATAT
T-AT-T----------------TTGGA-----------------ACG---AA--ATACAA
CACG----------------CTATGA-AA--------------TACAAGACGCTATGACA
-AATGTACGGGTATCTGATTG-TG------TAT-C-TTAACGCT-TAAGGGC-CGCAGGC
CC-GTC-AA-G--TTG-------A-------------------------ATGAACGGT--
-----CCAGATTA------ATTCCTT-AGCGACGAAGAAAGG-----------AATCTTA
ATG-AG---TACCA------------CAATAA------------AGACAGCTGTCAT---
------------------------TGATTA---A-ATAAAT--AATATAATATCCAAAAG
AC-T-TTTGTACCCCTGA--T-----A-----ATGATGACG-T-GTA-GGGGTGT-CCCG
-AT----GTAA---TATAGC---AT----AGCTATGTGAAGA--------GATAAGCATG
TGGCCGACAACTTTAGTTGT--GG----GCCAGATGTCCC---------------GAGTT
-AGTGCG--------CCACGTA-AGCACG-GGGGAC-TAT
>U3_BU17_CD_2012_C2
TATTA-C--CCCCAGCG----------------CTCA------GGAC-GGGACAT-----
-----------------------------------------------G------------
------------------------------------------GG--C-TT----TTTA--
-AATGGG--C-CTTGAGAGT--TTGAACAGTTC-----------------AGTATCTTCG
TTATTGGGCCAACTCGG--CCCAATAATTAAGAGAAC--GT---GTTCAAATTCGT-GG-
-----------TATGACCGAAGGTC-AAGGTAACCGGTCAA-CATTATTC-TGGCTTGCG
CAGCAAGCAACA-CGAATTAATTATTTAAT-TCG-TAGGACACGTGGAC-GGACCGAAAT
ACTCCTGCATC------TCTATAAATACCCTA-GTCCTGTGAAGG-ATAATT-G--C-TC
TCTC-TCTTCTGTCAAG-GTGGT--TGTGCTGAGGC----------GGAAGATCGC---C
-AGCGGCGATC------------------GTCGGAACGATGTG--CATCTAGAG--AGGC
GG---------------------------------TGAAGCAAACTACG-AAGCATATAT
-----CGGGTA-TTTATAGACTTA-TAGCGCAGCTAGAAGTATATACTGTGCA-GATTTT
GTATTTTGTAAAT-TACG-AAGAATTTCGTAT-ATGATATTAATAAAACACCTGGATGTT
TTAATGTTTACATTAAATAGTATT-CTGAATGTA----CTCAATAAAAT--------ACA
GTATACGGAACGTATACTGACA--A--AGTAATAAA-T---GATAGGCGAA----G-CAT
GATTAACAGGTGTTT-AGGTATAATTAACATAATTATGAG-AAGTAATAATAATACGGAA
AATGAATA-AGTATGA-GGTGAAAGAGGAGATATTAGAATATTTAAAAACCCAATTATAT
T-AT-T----------------TTGGA-----------------ACG---AA--ATACAA
CACG----------------CTATGA-AA--------------TACAAGACGCTATGACA
-AATGTACGGGTATCTGATTG-TT------TAT-C-TTAACGCT-TAAGGGC-CGCAGGC
CC-GTC-AA-G--TTG-------A-------------------------ATGAACGGT--
-----CCAGATTA------ATTCCTT-AGCGACGAAGAAAGG-----------AATCTTA
ATG-GG---GACCA------------CAATAA------------AGACAGCTGTCAT---
------------------------TGATTA---A-ATAAAT--AATATAATATCCAAAAG
AC-T-TTTGTACCCCTGA--T-----A-----ATGATGACG-T-GTA-GGGGTGT-CCCG
-AT----GTAA---TATAGC---AT----AGCTATGTGAAGA--------GATAAGCATG
TGGCCGACAACTTTAGTTGT--GG----GCCAGATGTCCC---------------GAGTT
-AGTGCG--------CCACGTA-AGCGCT-GGGGCT-TAT
>U3_BU18_CD_2012_C2
TATTA-C--CCCCCGTG----------------CTCG------GGAC-GGGACAT-----
-----------------------------------------------G------------
------------------------------------------GG--C-TT----TTTA--
-AATGGG--C-CTTGAGAGT--TTGAACAGTTC-----------------AGTATCTTCG
TTATTGGGCCAACTCGG--CCCAATAATTAAGAGAAC--GT---GTTCAAATTCGT-GG-
-----------TATGACCGAAGGTC-AAGGTAACCGGTCAA-CATTATTC-TGGCTTGCG
CAGCAAGATACA-CGAATTAAATATTTAAT-TCG-TAGGACACGTGGAC-GGACCGAAAT
ACTCCTGCATC------TCTATAAATACCCTA-GTCCTGTGAAGG-ATAATT-G--C-TC
TCTC-TCTTCTGTCAAG-GTGGT--TGTGCTGTGGC----------GGAAGATCGC---C
-AGCGGCGATC------------------GTCGGAACGATGTG--CATCTAGAG--AGGC
GG---------------------------------TGAAGCAAACTACG-AAGCATATAT
-----CGGGTA-TTTATAGACTTA-TAGCGCAGCTAGAAGTATACACTGTACA-GATTTT
GTATTTTGTAAAT-TACG-AAGAATTTCGTAT-ATGATATTAATAAAACACCTGGGTGTG
TTAATGTTTACATTAAATAGTATC-CTGAATGTA----CTCAATAAAAT--------ACA
GTATACGGAACGTATACTGACA--G--AGTAATAAA-T---GATAGGCGAA----G-CAT
GATTAACAGGTGTTT-AGGTATAATTAACATAATTATGAG-AAGTAATAATAATACGGAA
AATGAATA-AGTATGA-GGTGAAAGAGGAGATATTAGAATATTTAAAAACCCAATTATAT
T-AT-T----------------TTGGA-----------------ACG---AA--ATACAA
CACG----------------CTATGA-AA--------------TACAAGACGCTATGACA
-AATGTACGGGTATTTGATTG-TG------TAT-C-TTAACGCT-TAAGGGC-CGCAGGC
CC-GTC-AA-G--TTG-------A-------------------------ATGAACGGT--
-----CCAGAATA------ATTCCTT-AGCGACGAAGAAAGG-----------AATCTTA
ATA-GT---GACCA------------CATTAA------------AGACAGCTGTCAT---
------------------------TGATTA---A-ATAAAT--AATATAATATTCAAAAG
AC-T-TTTGTACCCCTGA--T-----A-----ATGATGACG-T-GTA-GGGGTGT-CCGG
-AT----GTAA---TATAGC---AT----AGCTATGTGAAGA--------GATAAGCATG
TGGCCGACAACTTTAGTTGT--GG----GCCAGATGTCCC---------------GAGTT
-AGTGCG--------CCACGTA-AGCACG-GGGGAC-TAT
>U3_BU19_CD_2012_C2
TATTA-C--CCCCCGTG----------------CTCG------GGAC-GGGACAT-----
-----------------------------------------------G------------
------------------------------------------GG--C-TT----TTTA--
-AATGGG--C-CTTGAGAGT--TTGAACAGTTC-----------------AGTATCTTCG
TTATTGGGCCAACTCGG--CCCAATAATTAAGAGAAC--GT---GTTCAAATTCGT-GG-
-----------TATGACCGAAGGTC-AAGGTAACCGGTCAA-CATTATTC-TGGCTTGCG
CAGCAAGATACA-CGAATTAAATATTTAAT-TCG-TAGGACACGTGGAC-GGACCGAAAT
ACTCCTGCATC------TCTATAAATACCCTA-GTCCTGTGAAGG-ATAATT-G--C-TC
TCTC-TCTTCTGTCAAG-GTGGT--TGTGCTGTGGC----------GGAAGATCGC---C
-AGCGGCGATC------------------GTCGGAACGATGTG--CATCTAGAG--AGGC
GG---------------------------------TGAAGCAAACTACG-AAGCATATAT
-----CGGGTA-TTTATAGACTTA-TAGCGCAGCTAGAAGTATACACTGTACA-GATTTT
GTATTTTGTAAAT-TACG-AAGAATTTCGTAT-ATGATATTAATAAAACACCTGGGTGTG
TTAATGTTTACATTAAATAGTATC-CTGAATGTA----CTCAATAAAAT--------ACA
GTATACGGAACGTATACTGACAG----AGTAATAAA-T---GATAGGCGAA----G-CAT
GATTAACAGGTGTTT-AGGTCTAATTAACATAATTATGAG-AAGTAATAATAATACGGAA
AATGAATA-AGTATGA-GGTGAAAGAGGAGATATTAGAATATTTAAAAACCCAATTATAT
T-AT-T----------------TTGGA-----------------ACG---AA--ATACAA
CACG----------------CTATGA-AA--------------TACAAGACGCTATGACA
-AATGTACGGGTATTTGATTG-TG------TAT-C-TTAACGCT-TAAGGGC-CGCAGGC
CC-GTC-GA-G--TTG-------A-------------------------ATGAACGGT--
-----CCAGAATA------ATTCCTT-AGCGACGAAGAAAGG-----------AATCTTA
ATA-GT---GACCA------------CATTAA------------AGACAGCTGTCAT---
------------------------TGATTA---A-ATAAAT--AATATAATATCCAAAAG
AC-T-TTTGTACCCCTGA--T-----A-----ATGATGACG-T-GTA-GGGGTGT-CCGG
-AT----GTAA---TATAGC---AT----AGCTATGTGAAGA--------GATAAGCATG
TGGCCGACAACTTTAGTTGT--GG----GCCAGATGTCCC---------------GAGTT
-AGTGCG--------CCACGTA-AGCACG-GGGGAC-TAT
>U3_BU2_CD_2012_C2
TATTA-C--CCCCCGTG----------------CTCG------GGAC-GGGACAT-----
-----------------------------------------------G------------
------------------------------------------GG--C-TT----TTTA--
-AATGGG--C-CTTGAGAGT--TTGAACAGTTC-----------------AGTATCTTCG
TTATTGGGCCAACCCGG--CCCAATAATTAAGAGAAC--GT---GTTCAAATTCGT-GG-
-----------TATGACCGAAGGTC-AAGGTAACCGGTCAA-CATTATTC-TGGCTTGCG
CAGCAAGCTACA-CGAATTAATAATTTAAT-TCG-TAGGACACGTGGAC-GGACCGAAAT
ACTCCTGCATC------TCTATAAATACCCTA-GTCCTGTGAAGG-ATAATT-G--C-TC
TCTC-TCTTCTGTCAAG-GTGGT--TGTGCTGAGGC----------GGAAGATCGC---C
-AGCGGCGATC------------------GTCGGAACGATGTG--CATCTAGAG--AGGC
GG---------------------------------TGAAGCAACCTACG-AAGCGTATAT
-----CGGGTA-TTTATAGACTTA-TAGCGCAGCTAGAAGTATACACTGTACA-GATTTT
GTATTTTGTAAAT-TACG-AAGAATTTCGTAT-ATGATATTAATAAAACACCTGGGTGTT
TTAATGTTTACATTAAATAGTATC-CTGAATGTA----CTCAATAAAAT--------ACA
GTATACGGAACGTATACTGACA--A--AGTAATAAA-T---GATAGGCGAA----G-CAT
GATTAACAGGTGTTT-AGGTATAATTAACATAATTATGAG-AAGTAATAATAATACGGAA
AATGAATA-AGTATGA-GGTGAAAGAGGAGATATTAGAATATTTAAAAACCCAATTATAT
T-AT-T----------------TTGGA-----------------ACG---AA--ATACAA
CACA----------------CTATGA-AA--------------TACAAGACGCTATGACA
-AATGTACGGGTATCTGATTG-TG------TAT-C-TTAACGCT-TAAGGGC-CGCAGGC
CC-GTC-AA-G--TTG-------A-------------------------ATGAACGGT--
-----TCAGATTA------ATTCCTT-AGCGACGAAGAAAGG-----------AATCTTA
ATG-AG---GACCA------------CAATAA------------AGACAGCTGTCAT---
------------------------TGATTA---A-ATAAAT--AATATAATATCCAAAAG
AC-C-TATGTACCCCTGA--T-----A-----TTGATGACG-T-GTA-GGGGTGT-CCCG
-AT----GTAA---TATAGC---AT----AGCTATGTGAAGA--------GATAAGCATG
TGGCCGACAACTTTAGTGGT--GG----GCCAGATGTCCC---------------GAGTT
-AGTGCG--------CCACGTA-AGCACG-GGGGAC-TAT
>U3_BU20_CD_2012_C2
TATTA-C--CCCCGGCG----------------CTCA------GGAC-GGGACAT-----
-----------------------------------------------G------------
------------------------------------------GG--C-TT----TTTA--
-AATGGG--C-CTTGAGAGT--TTGAACAGTTC-----------------AGTATCTTCG
TTATTGGGCCAACTCGG--CCCAATAATTAAGAGAAC--GT---GTTCAAATTCGT-GG-
-----------TATGACCGAAGGTC-AAGGTAACCGGTCAA-CATTATTC-TGGCTTGCG
CAGCAAGATACA-CGAATTAAATATTTAAT-TCG-TAGGACACGTGGAC-GGACCGAAAT
ACTCCTGCATC------TCTATAAATACCCTA-GTCCTGTGAAGG-ATAATT-G--C-TC
TCTC-TCTTCTGTCAAG-GTGGT--TGTGCTGAGGC----------GGAAGATCGC---C
-AGCGGCGATC------------------GTCGGAACGATGTG--CATCTAGAG--AGGC
GG---------------------------------TGAAGCAAACTATG-AAGCATATAT
-----CGGGTA-TTTATAGACTTA-TAGCGCAGCTAGAAGTATACTCTGTACA-GATTTT
GTATTTTGTAAAT-TACG-AAGAATTTCGTAT-ATGATATTAATAAAACACCTGGGTGTG
TTAATGTTTACATTAAATAGTATC-CTGAATGTA----CTCAATAAAAT--------ACA
GTATACGGAACGTATACTGACA--A--AGTAATAAA-T---GATAGGCGAA----G-CAT
GATTAACAGGTGTTT-AGGTATAATTAACATAATTATGAG-AAGTAATAATAATACAGAA
AATGAATA-AGTATGA-GGTGAAAGAGGAGATATTAGAATATTTAAAAACCCAATTATAT
T-AT-T----------------TTGGA-----------------ACG---AA--ATACAA
CACG----------------CTATGA-AA--------------TACAAGACGCTATGACA
-AATGTACGGGTATCTGATTG-TG------TAT-C-TTAACGCT-TAAGGGC-CGCAGGC
CC-GTC-AA-G--TTG-------A-------------------------ATGAACGGT--
-----CCAGATTA------ATTCCTT-AACGACGAAGAAAGG-----------AATCTTA
ATG-AT---TACCA------------CAATAA------------AGACAGCTGTCAT---
------------------------TGATTA---A-ATAAAT--AATATAATATCCAAAAG
AC-T-TTTGTACCCCTGA--T-----A-----ATGATGACG-T-GTA-GGGGTGT-CCCG
-AT----GTAA---TATAGC---AT----AGCTATGTGAAGA--------GATAAGCATG
TGGCCGACAACTTTAGTTGT--GG----GCCAGATGTCCC---------------GAGTT
-AGTGCG--------CCACGTA-AGCGCC-GGGGCT-TAT
>U3_BU6_CD_2012_C2
TATTA-C--CCCCCGTG----------------CTCG------GGAC-GGGACAT-----
-----------------------------------------------G------------
------------------------------------------GG--C-TT----TTTA--
-AATGGG--C-TTTGAGAGT--TTGAACAGTTC-----------------AGTATCTTCG
TTATTGGGCCAACTCGG--CCCAATAATTAAGAGAAC--GT---GTTCAAATTCGT-GG-
-----------TATGACCGAAGGTC-AAGGTAACCGGTCAA-CATTATTC-TGGCTTGCG
CAGCAAGATACA-CGAATTAAATATTTAAT-TCG-TAGGACACGTGGAC-GGCCCGAAAT
ACTCCTGCATC------TCTATAAATCCCCTA-GTCCTGTGAAGG-ATAATT-G--C-TC
TCTC-TCTTCTGTCAAG-GTGGT--TGTGCTGAGGC----------GGAAGATCGC---C
-AGCGGCGATC------------------GTCGGAACGATGTG--CATCTAGAG--AGGC
GG---------------------------------TGAAGCAAACTACG-AAGCGTATAT
-----CGGGTA-TTTATAGACTTA-TAGCGCAGCTAGAAGTATACACTGTACA-GATTTT
GTATTTTGTAAAT-TACG-AAGAATTTCGTAT-ATGATATTAATAAAACACCTGGGTGTG
TTAATGTTAACATTAAATAGTATC-CTGAATGTA----CTCAATAAAAT--------ACA
GTATACGGAACGTATACTGACA--A--AGTAATAAA-T---GATAGGCGAA----G-CAA
GATTAACAGGTGTTT-AGGTATAATTAACATAATTATGAG-AAGTAATAATAATACGGAA
AATGAATA-AGTATGA-GGTGAAAGAGGAGATATTAGAATATTTAAAAACCCAATTATAT
T-AT-T----------------TTGGA-----------------ACG---AA--ATACAA
CACA----------------CTATGA-AA--------------TACAAGACGCTATGACA
-AATGTACGGGTATCTGATTG-TG------TAT-C-TTAACGCT-TAAGGGC-CGCAGGC
CC-GTC-AA-G--TTG-------A-------------------------ATGAACGGT--
-----CCAGATTA------ATTCCTT-AGCGACGAAGAAAGG-----------AATCTTA
ATG-AG---GACCA------------CAATAA------------AGACAGCTGTCAT---
------------------------TGATTA---A-ATAAAT--AATATAATATCCAAAAG
AC-T-ATTGTACCCCTGA--T-----A-----AAGATGACG-T-GTA-GGGGTGT-CCCG
-AT----GTAA---TATAGC---AT----AGCTATGTGAAGA--------GATAAGCATG
TGGCCGACAACTTTAGTGGT--GG----GCCAGATGTCCC---------------GAGTT
-AGTGCG--------CCACGTA-AGCACG-GGGGAC-TAT
>U3_BU7_CD_2012_C2
TATTA-C--CCCCCGTG----------------CTCG------GGAC-GGGACAT-----
-----------------------------------------------G------------
------------------------------------------GG--C-TT----TTTA--
-AATGGG--C-CTTGAGAGT--TTGAACAGTTC-----------------AGTATCTTCG
TTATTGGGCCAACACGG--CCCAATAATTAAGAGAAC--GT---GTTCAAATTCGT-GG-
-----------TATGACCGAAGGTC-AAGGTAACCGGTCAA-CATTATTC-TGGCTTGCG
CAGCAAGCAACA-CGAATTAAAAATTTAAT-TCG-TAGGACACGTGGAC-GGACCGAAAT
ACTCCTGCATC------TCTATAAATACCCTA-TTCCTGTGAAGG-ATTATT-G--C-TC
TCTC-TCTTCTGTCAAG-GTGGT--TGTGCTGAGGC----------GGAAGATCGC---C
-AGCGGCGATC------------------GTCGGAACGATGTG--CATCTAGAG--AGGC
GG---------------------------------TGAAGCAAACTACG-AAGCGTATAT
-----CGGGTA-TTTATAGACTTA-TAGCGCAGCTAGAAGTATACACTGTACA-GAATTT
GTATTATGTAAAT-TACG-AAGAATTTCGTAT-ATGATATTAATAAAACACCTGGGTGTG
TTAATGTTTACATTAAATAGTATC-CTGAATGTA----CTCAATAAAAT--------ACA
GTATACGGAACGTATACTGACA--A--AGTAATAAA-T---GATAGGCGAA----G-CAT
GATTAACAGGTGTTT-AGGTATAATTAACATAATTATGAG-AAGTAATAATAATACGGAA
AATGAATA-AGTATGA-GGTGAAAGAGGAGATATTAGAATATTTAAAAACCGAATTATAT
T-AT-T----------------TTGGA-----------------ACG---AA--ATACAA
CACA----------------CTATGA-AA--------------TACAAGACGCTATGACA
-AATGTACGGGTATCTGATTG-TG------TAT-C-TTAACGCT-TAAGGGC-CGCAGGC
CC-GTC-AA-G--TTG-------A-------------------------ATGAACGGT--
-----CCAGATTA------ATTCCTT-AGCGACGAAGAAAGG-----------AATCTTA
ATG-AG---GACCA------------CAATAA------------AGACAGCTGTCAT---
------------------------TGATTA---A-ATAAAT--AATATAATATCCAAAAG
AC-T-TTTGTACCCCTGA--T-----A-----ATGATGACG-T-GTA-GGGGTGT-CCCG
-AT----GTAA---TATAGC---AT----AGCTATGTGAAGA--------GATAAGCATG
TGGCTGACAACTTTAGTGGT--AG----GCCAGATGTCCC---------------GAGTT
-AGTGCG--------CCACGTA-AGCACG-GGGGAC-TAT
>U3_BU9_CD_2012_C2
TATTA-C--CCCCAGCG----------------CTCA------GGAC-GGGACAT-----
-----------------------------------------------G------------
------------------------------------------GG--T-TT----TTTA--
-AATGGG--C-CTTGAGAAG--TTGAACAGTTC-----------------AGTATCTTCG
TTATTGGGCCAACTCGG--CCCAATAATTAAGAGAAC--GT---GTTCAAATTCGT-GG-
-----------TATGACCGAAGGTC-AAGGTAACCGGTCAA-CATTATTC-TGGCTTGCG
CAGCAAGAAACA-CGAATTAAAAATTTTAT-TCG-TAGGACACGTGGAC-GGACCGAAAT
ACTCCTGCATC------TCTATAAATACCCTA-GTCCTGTGAAGG-ATAATT-G--C-TC
TCTC-TCTTCTGTCAAG-GTGGT--TGTGCTGAGGC----------GGAAGATCGC---C
-AGCGGCGATC------------------GTCGGAACGATGTG--CATCTAGAG--AGGC
GG---------------------------------TGAAGCAAACTACG-AAGCGTATAT
-----CGGGTA-TTTATAGACTTA-TAGCGCAGCTAGAAGTATACACTGTACA-GATTTT
GTATTTTGTAAAT-TACG-AAGAATTTCGTAT-ATGATATTAATAAAACACCTGGGTGTG
TTAATGTTTACATTAAATAGTATC-CTGAATGTA----CTCAATAAAAT--------ACA
GTATACGGAACGTATACTGACA--A--AGTAATAAA-T---GATAGGCGAA----G-CAT
GATTAACAGGTGTTT-AGGTATAATTAACATAATTATGAG-AAGTAATAATAATACGGAA
AATGAATA-AGTATGA-GGTGAAAGAGGAGATATTAGAATATTTAAAAACCCAATTATAT
T-AT-T----------------TTGGA-----------------ACG---AA--ATACAA
CACA----------------CTATGA-AA--------------TACAAGACGCTATGACA
-AATGTACGGGTATCTGATTG-TG------TAT-C-TTAACGCT-TAAGGGC-CGCAGGC
CC-GTC-AA-G--TTG-------A-------------------------ATGAACGGT--
-----ACAGATTA------ATTCCTT-AGCGACGAAGAAAGG-----------AATCTTA
ATG-AG---GACCA------------CAATAA------------AGACAGCTGTCAT---
------------------------TGATTA---A-ATAAAT--AATATAATATCCAAAAG
AC-T-TTTGTACCCCTGA--T-----A-----ATGATGACG-T-GTA-GGGGTGT-CCTG
-AT----GTAA---TATAGC---AT----AGCTATGTGAAGA--------GATAAGCATG
TGGCCGACAACTTTAGTGGT--GG----GCCAGATGTCCC---------------GAGTT
-AGTGCG--------CCACGTA-AGCGCT-GGGGCT-TAT
>U3_DQ826392_TW
TATTA-C--CCCCCGTG----------------CTCG------GGAC-GGGACAT-----
-----------------------------------------------G------------
------------------------------------------GG--C-TT----TTTA--
-AATGGG--C-CGAGAGAGC--TTGAACAGTTC-----------------AGTATCTTCG
TTATTGGGCC-ATCTGG--CCCAATAATTAAGAGAAC--GT---GTTCAAAATCTG-GG-
-----------TTTGACCGAAGGTC-AAGGTAGACGGTCAA-CAATATTC-TGGCTTGCG
GAGCAAGCTACA-CGAATTAATATTTTAAT-TCG-TAGGACACGTGGAC-GGACCGAAAT
ACTTCCG-ATC------TCTATAAATAGCCTA--AACTGTTATTG-ATAATT-G--C-TC
TCTC-TCTTCTGTCAA--GGGGT--TGTGCTGAGGC----------GGAAGATCGC---C
-AACTGCGATC------------------ATCGGACTGAAA-G--CGTCAAGAG--AGAC
GG---------------------------------AGAATCATGCTGCG-AAGCGTATAT
-----CGGGTA-TTTATAGACTTC-TAGCGCAGCTAGAAGT-TTCGTTGTATTTGATATC
GTATTTTGTAAAT-TACG-ATGAAAATCGTATATTGATATTAATAAAACAACTGGGATTG
TTTATGTTTACATTAACTAGTATT-AAAAATGCA----CAATAT-AAAT--------ATT
GTATAAGGAACTTATA-CAATATAT--ATTACAATA-T---GTTGAGCGTA----GCCGT
GATAAACAGATGTTT-AGGAATAATTAAAATAATTATGTC-ATGTAA-AATAATACTGAA
CATGTTTA-AGTATGA-GGTGAAAGAGGAGATATAAGAATAT-TAAAAACCCAATTATAT
T-AT------------------GCACT-----------------ATG---AC--AAGCGT
-ACG----------------CTATGA-CA--------------AAAAGGGAAAAATGAAA
-AAT-CGGGGGT---TGATTGGTC------TAT-C-GTATCGCT-TAAGGGC-CGCAGGC
CC-GTC-AA-G--AGG---------------------------------ATGAACGGT--
-----CAGATTTG------ATTGCTT-AGCCACGAAGCAAGG-----------AATCTTT
TCG-TG-----TCA------------CTGTCA------------AGACAGCTGTTAT---
------------------------TGTTCT---A-AAAAAT--AATATAATAACTAATTG
AC---AATAGACCCCTCA-CT-----AACAAGATAATAACG---ATA----GTAT-CCCT
-AA----CTAG---CGTGAC-GGAT----GAGAATGGGACCACCACTTTAGTGGTG----
----------------------GG-----CCATATGTCCC---------------GAGTT
-AGTGCG--------CCACGTA-AGCACG-GGGGAC-TAT
>U3_EU046323_IN
TATTA-C--CCCCAGCT---------------GCTCA------GGAC-GGGACAT-----
-----------------------------------------------G------------
------------------------------------------GG--C-TT----TTTC--
-AATGGG--C-TTTGAGAGT--TTGAACAGTTC-----------------AGTATCTTCG
TTATTGGGCCAACTCGG--CCCAATAATTAAGAGAAC--GT---GTTCAAATTCGT-GA-
-----------TATGACCGAGGGTC-AAGGTAACCGGTCAA-CATTATTC-TGGCTTGCG
CAGCAAGATTCA-CGAATTAAATTATTAAT-TCG-TAGGACACGTGGAC-GGACCGAAAT
ACTCCTGCCTC------TCTATAAATACCCTA-GTCCTGTGAAGG-ATAATT-G--C-TC
TCTC-TCTTCTGTCAAG-GTGGT--TGTGCTGAGGC----------GGAAGATCGC---C
-AGCGGCGATC------------------GTCGGAACGATGTG--CATCTAGAG--AGGC
GG---------------------------------TGAAGCAAACTACG-AAGCATATAT
-----CGGGTA-TTTATAGACTTA-TAGCGCAGCTAGAAGTATATACTGTACA-GATAAT
GTATTTTGTAATT-TACG-AAGAATTTCGTAT-TTGATATTAATAAAACACCTGGGTGTG
TTAATGTTTAC--TAAATAGTATC-CTGAATGTA----CACAATAGAAT--------ACA
GTATACGGAACGTATACTGACA-AA--CTAATTAAA-T---GATAGGCGAA----G-CAT
GATTAACAGGTGTTT-AGGTATAATTAACATAATTATGAG-AAGTAATGATAATACGGAA
AATGAATA-AGTATGAGGGCGAAAGAGGAGATATTAGAATATGTTAAAACCCAATTATAT
TTATGT----------------CTGGA-----------------GCG---CA--ATACAA
CCCG----------------CTGTGA-AA--------------TACAAGACGCTATGACA
-ACTGTACGGGTATCTGATTG-TT------TAT-C-TTAACGCT-TAAGGGC-CGCAGGC
CC-GTC-AA-G-ATGA---------------------------------ATGAACGGT--
-----CCAGATTA------ATTCCTT-AGCGACGAAGAAAGG-----------AATCTTT
CAG-GG---GACTA------------CACAAT------------ATACAGCTGTCAA---
------------------------TGATTT---A-TTAAAT--AATATAATATCCAAAAG
AC-T-TCTGTACCCCTGG--T-----A-----ATGATGACG-T-GTA-GGGGTGT-CCCG
-AT----GTAA---TATAAC---AT----AGCTATGTGAAGA--------GATATG----
----------------------GG--CCGTTGGATGCCTCCATCGGACGATGG--AGGTT
GAATGAA-CTTCTGCTGACGTA--------GGGGCT-TAT
>U3_FJ773283_TW
TATTA-C--CCCCAGCG----------------CTCG------GGAC-GGGACATCACGT
GCCTCGGGACGGGACATCACGTGCAACTAAGCATCGGGACGAGACATG------------
------------------------------------------GG--C-TT----TTTA--
-AATGGG--C-CGAGAGAGT--TTGAACAGTTC-----------------AGTATCTTCG
TTATTGGGCC-ATCTGG--CCCAATAATTAAGAGAAC--GT---GTTCAAAATCTG-GG-
-----------TTTGACCGAAGGTC-AAGGTAGACGGTCAA-CAATATTC-TGGCTTGCG
GAGCAAGCTACA-CGAATTAATATTTTAAT-TCG-TAGGACACGTGGAC-GGACCGAAAT
ACTTCCG-ATC------TCTATAAATAGCCTA--AACTGTTATTG-ATAATT-G--C-TC
TCGC-TCTTCTGTCAAA-GTTGC--TGTGCTGAGGA----------GGAAGATCGC---C
-AACTGCGATC------------------ATCGGA-CGGAAAG--CTTCAAGCG--AGAC
GG---------------------------------AGAATCATGCTGCG-AAGCGTATAT
-----CGGGTA-TTTATAAAATTC-TAGCGCAGCTAGAAGT-TTCGTTGTATTTGATATT
GTATTTTGTAAAT-TACG-AAGAAATTCGTATATTGATATTAATAAAACAACTGGGATTG
TTTATGTTTACATTAACTAGTATT-AAAAATGCA----CAATAT-AAAT--------ATT
GTATAAGGAACTTATA-CAATATAT--ATTACAATA-T---GTTGAGCGTA----G-CGT
GATAAATAGTTGTTT-AGGTATAATTAAAATAATTATGTC-ATGTAA-AATAATACTGAA
CATGTGTA-AGTATGA-GGTGAAAGAGGAGATATAAGAATAT-TAAAAACCCAATTATAT
T-ATGTGACTTGTATACGAGTGTTGTA-----------------ATTATAAACTATACAA
CACG----------------CTATGA-CA--------------AAAAGGGAAAAATGAAA
-AAT-CAGGGGT---TGATTG-TGC-----TAT-C-GTAACGAT-TAAGGGC-CGCAGGC
CC-GTC-AA-G-ATGG---------------------------------ATGAACGGT--
-----CAGATTTG------ATTGCTT-AGCGACGAAGGAAGG-----------AATCTTT
TTA-TG-----TCA------------CTGTCA------------AGACAGCTGTCAT---
------------------------TGTTTT---T-AAAAAT--AATATAATAACTAATAG
AC-A-ATAGTTCCCGCCC--------------------------ATC-------------
-AC-----------TTTAGT------------------------------GGT-------
----------------------GG----GCCAGATGTCCC--------------------
-------------GATGACGTA-AGCGCT-GGGGAC-TAT
>U3_GU559702_CN_2009
TATTA-C--CCCCAGCC----------------CCCA------GGAC-GGGACAT-----
-----------------------------------------------G------------
------------------------------------------GG--C-TT----TTTA--
-AATGGG--C-CGAGAGAGT--TTGAACAGTTC-----------------AGTATCTTCG
TTATTGGGCC-ATCTAG--CCCAATAATTAAGAGAAC--GT---GTTCAAAATCGG-GC-
-----------ATTGACCGGAGGTC-AAGGTTAATGGTCAA-CAATATTC-TGGCTTGCA
GAGCAAGCAACA-CGAATTAATTATTTAAT-TCG-AAGGACACGTGGAC-GGACCGAAAT
ACTTCTGCATC------TCTATAAATACCATA-CAATGGTAATTG-ATAATT-G--C-TC
TCGC-TCTTCTGTCAAA-GATGT--TGTGCTGAGGA----------GGAAGATCGC---C
-GCCGGCGATC------------------GTCGGA-CGATAAG--CGCCAAGAG--AGAC
GG---------------------------------AGAACCATGCTGCG-AAGTGTATAT
-----CGGGTA-TTTATAGACTTA-TAGCGAAGCTAGAAGT-TTCCTTGTACCCGATATT
GTATTTTGTACAA-TACG-AAGAAATTCGTATACTGATATTAATAAAACATCTGGG-TTG
TTAATATTTACATTAACTAGTATA-AATACTGTA----CAATAC-AAAT--------ATT
GTATACGGAACGAATA-CAATATATATAAAATA----T---GTAGAGCGTA----G-CAT
GATAAACAGATGTTT-AGGTATAATTAAAATAATTATGCG-ACGTAATTATAATACGGAA
GAAGTGTA-AGTATGA-GGTGAAAGAGGAGATTTTAGAATAT-TAAAAACCCAATTATAT
T-AT------------------ACAGT-----------------ATG---AC--AAGCGT
-ACGCTATGACAAGCGTACACTATGA-CA--------------AAAAGGGAAAAATGAAA
-AAT-CGGGGGT---TGATTGGTC------TAT-C-CTACCGAC-TAAGGGC-CGCAGGC
CC-GTC-AA-G-ATGG---------------------------------ATGAACGGT--
-----CAGATTTA------ATTGCTT-AGCAACGAAGAAAGG-----------AATCTTT
TTG-GG----ACCA------------CAGACA------------AGACAGCTGTCAT---
------------------------TGCTTT---T-AAAAAT--AATATAATAACCAAATG
AC-G-ATAGTACCCCTAC-CT-----------AAGATGACG-T-ATA-GGGGTGT-CCCG
-AG----GTAA---TTTAAC---AT----AGCTCTGAAGAGA--------GATAGT----
----------------------GG--CCGTTGGATGCCTCGATCGGACGATTG--AGGTT
TGATGAA-CTTATGCTGACGTA-GGGGCT-GGGGCT-TAT
>U3_GU559703_CN_2008
TATTA-C--CCCCCGTG----------------CTCG------GGAC-GGGACAT-----
-----------------------------------------------G------------
------------------------------------------GG--C-TT----TTTA--
-AATGGG--C-CGAGAGAGT--TTGAACAGTTC-----------------AGTATCTTCG
TTATTGGGCC-ATCTGG--CCCAATAATTAAGAGAAC--GT---GTTCAAAATCTG-GG-
-----------TATGACCGAAGGTC-AAGGTAGACGGTCAA-CAATATTC-TGGCTTGCG
CAGCAAGCTACA-CGAATTAATATTTTAAT-TCG-TAGGACACGTGGAC-GGACCGAAAT
ACTTTTGTATC------TCTATAAATAGCCTA-AATCTGTCATTG-ATAATT-G--C-TC
TCGC-TCTTCTGTCAAA-GATGT--TGTGCTGAGGA----------GGAAGATCGT---C
-ACCGGCGATC------------------ATCGGACGGAAA-G--CGTCAAGAG--AGAC
GG---------------------------------AGAATCATGCTGCG-AAGCGTATAT
-----CGGGTA-TTTATAGACTTC-TAGCGCAGCTAGAAGT-TTCGTTGTATTCGATATT
GTATTGTGTAAA--TACG-AAGAAATTCGTATATTGATATTAACAAAACAACTGGGATTG
TTAATGTTTACATTAACTAGTATT-GAAAATGTA----CAAAAAACAAT--------ATT
GTATAAGGAACTTATA-CAATATAT--ATTATAATA-T---GTTGAGCGTA----G-CGT
GATAAACAGGTGTTT-AGGTATAATTAAAATAATTATGCC-ATGTAAAAATAATACTGAA
TATGTTTA-AGTATGA-GGTGAAAGAGGAGATATTAGAATAT-TAAAAACCCAATTATAT
T-AT------------------GCATA-----------------ATG---AC--AAGCG-
CACG----------------CTATGC-CA--------------AAAAGGGAAAAATGAAA
-AAT-CAGGGGT---TGATTG-GTC-----TAT-C-CTAACGAT-TAAGGGC-CGCAGGC
CC-GTC-AA-G-ATGG---------------------------------ATGAACGGT--
-----CAGATTTG------ATTGCTT-AGCCTCGAAGAAAGG-----------AATCTTT
TTG--G---GACCA------------CAGATA------------AGACAGCTGTCAT---
------------------------TGTTTT-----AAAAAT--AATATAATAACCAATTG
AC-A-AGAGTACCCCTCA-CT-----AACAAGATAATAACG---ATA----GTAT-CCCT
-AA----CTAT---CGTGAC-GACT----GGCAATGAGACCACCAC----TTTATT----
----------------------GG-TGGGCCATATGTCCC---------------GAGTT
-AGTGCG--------CCACGTA-AGCACG-GGGGAC-TAT
>U3_GU559704_CN_2009
TATTA-C--CCCCAGCC----------------CCCA------GGAC-GGGACAT-----
-----------------------------------------------G------------
------------------------------------------GG--C-TT----TTTA--
-AATGGG--C-CGAGAGAGT--TTGAACAGTTC-----------------AGTATCTTCG
TTATTGGGCC-ATCTAG--CCCAATAATTAAGAGAAC--GT---GTTCAAAATCG--GG-
-----------ATTGACCGGAGGTC-AAGATTAATGGTCAA-CAATATTC-TGGCTTGCG
AAGCAAGCAACA-CGAATTAATTATTTAAT-TCG-TAGGACACGTGGAC-GGACCGAAAT
ACCTCTGCATC------TCTATAAATAGCCTA-CAATGGTAATTG-ATAATT-G--C-TC
TCGC-TCTTCTGTCAAA-GATGT--TGTGCTGAGGA----------GGAAGATCGC---C
-GCCGGCGATC------------------GTCGGA-CGATAAG--CGCCAAGAG--AGAC
GG---------------------------------AGATCCGTGCAGCG-AAGCGTATAT
-----CGGGTA-TTTATAGACTTA-TAGCGAAGCTAGAAGTTTTC-TTGTACCCGATATT
GTATTTTGTACTA-TACG-AAGATATTCGTATATCGATATTAATAAAACATCTGGG-TTG
TTAATGTTTACATTAACTAGTAGA-AATACTGTA----CAATAC-AAAT--------ATT
GTATACGGAACGAATA-CAATA-TA--TATAAAATA-T---GTAGAGCGTA----G-CAT
GATAAAGAGATGTTT-AGGTATAATTAAAATAATTATGCG-ATGTAATTATAATACGGAA
TAAGTGTA-AGTATGA-GGTGAAAGAGGAGATATTAGAATAT-TAAAAACCCAATTATAT
T-AT------------------ACAGT-----------------ATG---AC--AGGCGT
-ACGCTATGACAAGCGTACACTATGA-CA--------------AAAAGGGAAAAATGAAA
-AAT-CAGGGGT---TGATTGGTC------TAT-C-CTACCGAC-TAAGGGC-CGCAGGC
CC-GTC-AA-G-ATGG---------------------------------ATGAACGGT--
-----CAGATTTA------ATTGCTT-AGCAACGAAGAAAGG-----------AATCTTT
TTG-GG----ACCA------------CAGACA------------AGACAGCTGTCAT---
------------------------TGCCTT---T-AAAAAT--AATATAATAACCAAAAG
AC-G-ATAGTACCCCTAC-CT-----------AAGATGACG-T-ATA-GGGGTGT-CCCG
-AG----GTAA---TTTAAC---AT----AGCTCTGACAAGA--------GATAGT----
----------------------GG--CCGTTGGATGCCTCGATCGGACGATTG--AGGTT
TGATGAA-CTTATGCTGACGTA-GGGGCT-GGGGCT-TAT
>U3_GU559705_CN_2009
TATTA-C--CCCCAGCC----------------CCCA------GGAC-GGGACAT-----
-----------------------------------------------G------------
------------------------------------------GG--C-TT----TTTA--
-AATGGG--C-CGCGAGAGT--TTGAACAGTTC-----------------AGTATCTTCG
TTATTGGGCC-ATCTAG--CCCAATAATTAAGAGAAC--GT---GTTCAAAATCGG-GC-
-----------ATTGACCGGAGGTC-AAGGTTAATGGTCAA-CAATATTC-TGGCTTGCG
GAGCAAGCAACA-CGAATTAATTATTTAAT-TCG-TAGGACACGTGGAC-GGACCGAAAT
ACTTCTGCATC------TCTATAAATACCCTA-CAATGGTAATTG-ATAATT-G--C-TC
TCGC-TCTTCTGTCAAA-GATGT--TGTGCTGAGGA----------GGAAGATCGC---C
-GTCGGCGATC------------------GTCGGA-CGATAAG--CGCCAAGAG--AGAC
GG---------------------------------AGAACCATGCTGCG-AAGCGTATAT
-----CGGGTA-TTTATAGACTTA-TAGCGAAGCTAGAAGT-TTCCTTGTACCAGTTATT
GTATTTTGTAAAA-TACG-AAGAAATTTGTATATTGATATCAATAAAACATCTGGG-TTG
TTAATGTTTACATTAAATAGTATT-AATACTGTA----CAATAC-AAAT--------ATT
GTATACGGAACGAATA-CAATATATGTAAAATA----T---GTAGAGCGTA----G-CAA
GAAAAACAGATGTTT-AGGTATAATTTAAATAATTATGCG-ATGTAATTATAATACGGAA
CAAGTGTA-AGTATGA-GGTGAAAGAGGAGATATTAGAATAT-TAAAAACCCAATTATAT
T-AT------------------ACGGT-----------------ATG---AC--AAGCGT
-ACA----------------CTATGA-CA--------------AAAAGGGAAAAATGAAG
-AAT-CGGGGGT---TGATTGGTC------TAT-C-CTACCGAC-TAAGGGC-CGCAGGC
CC-GTC-AA-G-ATGG---------------------------------ATGAACGGT--
-----CAGAATTA------ATTGCTT-AGCAACGAAGAAAGG-----------AATCTTT
TTG-GG----ACCA------------CAGACA------------AGACAGCTGTCAT---
------------------------TGCTTT------TAAATATAATATAATAACCAAAAG
AC-G-ATAGTACCCCTAC-CT-----------AAGATGACG-T-ATA-GGGGTGT-CCCG
-TG----GTAA---TTTAAC---AT----AGCTCTGACAAGA--------GATAGT----
----------------------GG--TTGTTGGATGCCTCGATCGGACGATTG--AGGTT
TGATGAA-CTTATGCTGACGTA-GGGGCT-GGGGCT-TAT
>U3_GU559706_CN_2009
TATTA-C--CCCCAGCC----------------CCCA------GGAC-GGGACAT-----
-----------------------------------------------G------------
------------------------------------------GG--C-TT----TTTA--
-AATGGG--C-CGCGAGAGT--TTGAACAGTTC-----------------AGTATCTTCG
TTATTGGGCC-ATCTAG--CCCAATAATTAAGAGAAC--GT---GTTCAAAATCGG-GC-
-----------ATTGACCGGAGGTC-AAGGTTAATGGTCAA-CAATATTC-TGGCTTGCG
GAGCAAGCAACA-CGAATTAATTATTTAAT-TCG-TAGGACACGTGGAC-GGACCGAAAT
ACTTCTGCATC------TCTATAAATACCCTA-CAATGGTAATTG-ATAATT-G--C-TC
TCGC-TCTTCTGTCAAA-GATGT--TGTGCTGAGGA----------GGAAGATCGC---C
-GCCGGCGATC------------------GTCGGA-CGATAAG--CGCCAAGAG--AGAC
GG---------------------------------AGAACCATGCAGCG-AAGCGTATAT
-----CGGGTA-TTTATAGACTTA-TAGCGAAGCTAGAAGT-TACCTTGTACCAGATATT
GTATTTTGTAAAA-TACG-AAGAAATTCGTATATTGTTATCAATAAAACATCTGGG-TTG
TTAATGTTTACATTAAATAGTATA-AATACTGTA----CAATAC-AAAT--------ATT
GTGTACGGAACGAATA-CAATATAT--GTAA-AATA-T---GTAGAGCGTA----G-CAA
GATAAACAGATGTTT-AGGTATAATATAAATAATTATGCG-ATGTAATTATAATACGGAA
CAAGTGTA-AGTATGA-GGTGAAAGAGGAGATATTAGAATAT-TAAAAACCCAATTATAT
T-AT------------------ACGGT-----------------ATG---AC--AAGCGT
-ACGCTATGACAAGCGTACACTATGA-CA--------------AAAAGGGAAAAATGAAA
-AATCG-GGGGT---TGATTG-GTC-----TAT-C-CTACCGAC-AAAGGGC-CGCAGGC
CC-GTC-AA-G-ATGG---------------------------------ATGAACGGT--
-----CAGAATTA------ATTGCTT-AGCAAGGAAGGAAGG-----------AATCTTT
TTG--G---GACCA------------CAGACA------------AGACAGCTGTCAT---
------------------------TGCTTA---T-AAATAT--AATATAATAACCAAAAG
AC-G-ATAGTACCCCTAC--C-----T-----AAGATGACG-T-ATA-GGGGTGT-CCCG
-TG----GTAA---TTTAAC---AT----AGCTCTGACAAGA--------GATAGT----
----------------------GG--TCGTTGGATGCCTCGATCGGACGATTG--AGGTT
TGATGAA-CTTATGCTGACGTA-GGAGCT-GGGGCT-TAT
>U3_HM212635_CN_2009
TATTA-C--CCCCAGCC----------------CCCA------GGAC-GGGACAT-----
-----------------------------------------------G------------
------------------------------------------GG--C-TT----TTTA--
-AATGGG--C-CGAGAGAGT--TTGAACAGTTC-----------------AGTATCTTCG
TTATTGGGCC-ATCTAG--CCCAATAATTAAGAGAAC--GT---GTTCAAAATCGG-GC-
-----------ATTGACCGGAGGTC-AAGATTAATGGTCAA-CAATATTC-TGGCTTGCG
GAGCAAGCAACA-CGAATTAATTATTTAAT-TCG-TAGGACACGTGGAC-GGACCGAAAT
ACCTCTGCATC------TCTATAAATAGCCTA-CAATGGTAATTG-ATAATT-G--C-TC
TCGC-TCTTCTGTCAAA-GGTGT--TGTGCTGAGGA----------GGAAGATCGC---C
-GCCGGCGATC------------------GTCGGA-CGATAAG--CGCCAAGAG--AGAC
GG---------------------------------AGATCCATGCAGCG-AAGCGTATAT
-----CGGGTA-TTTATAGACTTA-TAGCGAAGCTAGAAGTTTTC-TTGTACCCGATATT
GTATTTTGTACAA-TACG-AAGATATTCGTATATTGATATTAATAAAACATCTGGG-TTG
TTAATGTTTACATTAACTAGTAGA-AATACTGTA----CAATAC-AAAT--------ATT
GTATACGGAACGAATA-CAATATAT--ATAA-AATA-T---GTAGAGCGTA----G-CAT
GATAAAGAGATGTTT-AGGTATAATTAAAATAATTATGCG-ATGTAATTATAATACGGAA
CAAGTGTA-AGTATGA-GGTGAAAGAGGAGATATTAGAATAT-TAAAAACCCAATTATAT
T-AT------------------ACAGT-----------------ATG---AC--AAGCGT
-ACGCTATGACAAGCGTACACTATGA-CA--------------AAAAGGGAAAAATGAAA
-AATCA-GGGGT---TGATTG-GTC-----TAT-C-CTACCGAC-TAAGGGC-CGCAGGC
CC-GTC-AA-G-ATGG---------------------------------ATGAACGGT--
-----CAGATTTA------ATTGCTT-AGCAACGAAGAAAGG-----------AATCTTT
TTG--G---GACCA------------CAGACA------------AGACAGCTGTCAT---
------------------------TGCCTT---T-AAAAAT--AATATAATAACCAAAAG
AC-G-ATAGTACCCCTAC--C-----T-----AAGATGACG-T-ATA-GGGGTGT-CCCG
-AG----GTAA---TTTAAC---AT----AGCTCTGACAAGA--------GATAGT----
----------------------GG--CCGTTGGATGCCTCGATCGGACGATTG--AGGTT
TGATGAA-CTTATGCTGACGTA-GGGGCT-GGGGCT-TAT
>U3_KP14_AU_2009_C3
TATTA-C--CCCCAGCG----------------CTCA------GGAC-GGGACAT-----
------------------------------------------------------------
------------------------------------------GG--C-TT----TTTA--
-AATGGG--C-TTTGCGAGT--TTGAACAGTTC-----------------AGTATCTTCG
TTATTGGGCCAACCCGG--CCCAATAATTAAGAGAAC--GT---GTTCAAATTCGT-GG-
-----------TATGACCGAAGGTC-AAGGTAACCGGTCAA-CATTATTC-TGGCTTGCG
CAGCAAGCTACA-CGAATTAATTATTTAAT-TCG-TAGGACACGTGGAC-GGACCGAAAT
ACTCTTGCATC------TCTATAAATACCCTA-ATCCTGCCAAGG-ATAATT-G--C-TC
TTTC-TCTTCTGTCAAG-GTGGT--TGTGCTGAGGC----------GGAAGATCGC---C
-AGCGGCGATC------------------GTCGGAACGACCTG--CATCTAGAG--AGGC
GG---------------------------------CGAGG-AAACTACG-AAGCGTATAT
-----CGGGTA-TTTATAGACTTA-TAGCGTAGCTAGAAGTATACACTGTACA-GATATT
GTATTTTGTAAAT-TACG-AAGCAATTCGTAT-TTGATATTAATAAAACAACTGGGTTTG
TTAATGTTTACATTAACTAGTATC-TTATATGTA----CAAATTAAAAT--------ACA
GTATACGGAACGTATACTAACG-TA--AAAATTAAA-T---GATAGGCGAA----G-CAT
GATTAACAGGTGTTT-AGGTATAATTAACATAATTATGAG-AAGTAATAATAATACGGAA
AATGAATA-AGTATGA-GGTGAAAGAGGAGATATTAGAATATTTAAAAACCCAATTATAT
T-AT-T----------------TTGGA-----------------ACG---AA--ATACAA
CACG----------------CTATGA-AA--------------TACAAGACGCTATGACA
-AATGTACGGGTATATGATTG-TG------TAT-C-TGAACGTA-TAAGGGC-CGCAGGC
CC-GTC-AA-G--TTG-------A-------------------------ATGAACGGT--
-----CCAGATTA------ATTCCTT-AGCGACGAAGAAAGG-----------AATCTTA
AAG-GG---GACCA------------CATTAA------------AGACAGCTGTCAT---
------------------------TGATTA---A-ATAAAT--AATATAATAACCAAAAG
AC-C-TTTGTACCCTTGC--T-----A-----ATGATGACG-T-ATA-GGGGTGT-CCCG
-AG----GTAA---TTTAAC---AT----AGCTCTGAAAAGA--------GATATG----
----------------------GG--CCGTTGGATGCCTCCATCGGACGAT-GG-AGGTT
GAATGAA-CTTCTGCTGACGTA-GGCGCT-GGGGCT-TAT
>U3_KP15_AU_2009_C3
TATTA-C--CCCCAGCG----------------CTCA------GGAC-GGGACAT-----
------------------------------------------------------------
------------------------------------------GG--C-TT----TTTA--
-AATGGG--C-TTTGCGAGT--TTGAACAGTTC-----------------AGTATCTTCG
TTATTGGGCCAACCCGG--CCCAATAATTAAGAGAAC--GT---GTTCAAATTCGT-GG-
-----------TATGACCGAAGGTC-AAGGTAACCGGTCAA-CATTATTC-TGGCTTGCG
CAGCAAGATACA-CGAATTAAAAATTTAAT-TCG-TAGGACACGTGGAC-GGACCGAAAT
ACTCTTGCATC------TCTATAAATACCCTA-ATCCTGCCAAGG-ATAATT-G--C-TC
TTTC-TCTTCTGTCAAG-GTGGT--TGTGCTGAGGC----------GGAAGATCGC---C
-AGCGGCGATC------------------GTCGGAACGACCTG--CATCTAGAG--AGGC
GG---------------------------------CGAGG-AAACTACG-AAGCGTATAT
-----CGGGTA-TTTATAGACTTA-TAGCGTAGCTAGAAGTATACACTGTACA-GATATT
GTATTTTGTAAAT-TACG-AAGCAATTCGTAT-TTGATATTAATAAAACAACTGGGTTTG
TTAATGTTTACATTAACTAGTATC-TTATATGTA----CAAATTAAAAT--------ACA
GTATACGGAACGTATACTAACG-TA--AAAATTAAA-T---GATAGGCGAA----G-CAT
GATTAACAGGTGTTT-AGGTATAATTAACATAATTATGAG-AAGTAATAATAATACGGAA
AATGAATA-AGTATGA-GGTGAAAGAGGAGATATTAGAATATTTAAAAACCCAATTATAT
T-AT-T----------------TTGGA-----------------ACG---AA--ATACAA
CACG----------------CTATGA-AA--------------TACAAGACGCTATGACA
-AATGTACGGGTATATGATTG-TG------TAT-C-TGAACGTA-TAAGGGC-CGCAGGC
CC-GTC-AA-G--TTG-------A-------------------------ATGAACGGT--
-----CCAGATTA------ATTCCTT-AGCGACGAAGAAAGG-----------AATCTTA
AAG-GG---GACCA------------CATTAA------------AGACAGCTGTCAT---
------------------------TGATTA---A-ATAAAT--AATATAATAACCAAAAG
AC-C-TTTGTACCCTTGC--T-----A-----ATGATGACG-T-ATA-GGGGTGT-CCCG
-AG----GTAA---TTTAAC---AT----AGCTCTGAAAAGA--------GATATG----
----------------------GG--CCGTTGGATGCCTCCATCGGACGAT-GG-AGGTT
GAATGAA-CTTCTGCTGACGTA-GGCGCT-GGGGCT-TAT
>U3_KP16_AU_2009_C3
TATTA-C--CCCCAGCG----------------CTCA------GGAC-GGGACAT-----
------------------------------------------------------------
------------------------------------------GG--C-TT----TTTA--
-AATGGG--C-TTTGCGAGT--TTGAACAGTTC-----------------AGTATCTTCG
TTATTGGGCCAACCCGG--CCCAATAATTAAGAGAAC--GT---GTTCAAATTCGT-GG-
-----------TATGACCGAAGGTC-AAGGTAACCGGTCAA-CATTATTC-TGGCTTGCG
CAGCAAGATACA-CGAATTAAATTTTTAAT-TCG-TAGGACACGTGGAC-GGACCGAAAT
ACTCTTGCATC------TCTATAAATACCCTA-ATCCTGCCAAGG-ATAATT-G--C-TC
TTTC-TCTTCTGTCAAG-GTGGT--TGTGCTGAGGC----------GGAAGATCGC---C
-AGCGGCGATC------------------GTCGGAACGACCTG--CATCTAGAG--AGGC
GG---------------------------------CGAGG-AAACTACG-AAGCGTATAT
-----CGGGTA-TTTATAGACTTA-TAGCGTAGCTAGAAGTATACACTGTACA-GATATT
GTATTTTGTAAAT-TACG-AAGCAATTCGTAT-TTGATATTAATAAAACAACTGGGTTTG
TTAATGTTTACATTAACTAGTATC-TTATATGTA----CAAATTAAAAT--------ACA
GTATACGGAACGTATACTAACG-TA--AAAATTAAA-T---GATAGGCGAA----G-CAT
GATTAACAGGTGTTT-AGGTATAATTAACATAATTATGAG-AAGTAATAATAATACGGAA
AATGAATA-AGTATGA-GGTGAAAGAGGAGATATTAGAATATTTAAAAACCCAATTATAT
T-AT-T----------------TTGGA-----------------ACG---AA--ATACAA
CACG----------------CTATGA-AA--------------TACAAGACGCTATGACA
-AATGTACGGGTATATGATTG-TG------TAT-C-TGAACGTA-TAAGGGC-CGCAGGC
CC-GTC-AA-G--TTG-------A-------------------------ATGAACGGT--
-----CCAGATTA------ATTCCTT-AGCGACGAAGAAAGG-----------AATCTTA
AAG-GG---GACCA------------CATTAA------------AGACAGCTGTCAT---
------------------------TGATTA---A-ATAAAT--AATATAATAACCAAAAG
AC-C-TTTGTACCCTTGC--T-----A-----ATGATGACG-T-ATA-GGGGTGT-CCCG
-AG----GTAA---TTTAAC---AT----AGCTCTGAAAAGA--------GATATG----
----------------------GG--CCGTTGGATGCCTCCATCGGACGAT-GG-AGGTT
GAATGAA-CTTCTGCTGACGTA-GGCGCT-GGGGCT-TAT
>U3_KP17_AU_2010_C3
TATTA-C--CCCCAGCG-----------------CCG------GGAC-GGGACAT-----
-----------------------------------------------G------------
------------------------------------------GG--C-TT----TTTA--
-AATGGG--C-TTTGCGAGT--TTGAACAGTTC-----------------AGTATCTTCG
TTATTGGGCCAACCCGG--CCCAATAATTAAGAGAAC--GT---GTTCAAATTCGT-GG-
-----------TATGACCGAAGGTC-AAGGTAACCGGTCAA-CATTATTC-TGGCTTGCG
CAGCAAGCTACA-CGAATTAAAAATTTAAT-TCG-TGGGACACGTGGAC-GGACCGAAAT
ACTCTTGCATC------TCTATAAATACCCTA-ACCCTGTGAAGG-ATAAAT-G--C-TC
TCTC-TCTTCTGTCAAG-GTGGT--TGTGCTGAGGC----------GGAAGATCGC---C
-AGCGGCGATC------------------GTCGGAACGACCTG--CATCTAGAG--AGGC
GG---------------------------------CGAGG-AAACTACG-AAGCGTATAT
-----CGGGTA-TTTATAGACTTA-TAGCGCAGCTAGAAGTATACACTGTACA-AATATT
GTATTTTGTAAAT-TACG-AAGCAATTCGTAT-TTGATATTAATAAAACAACTGGGTTTG
TTAATGTTTACATTAACTAGTATC-TTATATGTA----CAAATTAAAAT--------ACA
GTATACGGAACGTATACTAACG-TA--AAAATTAAA-T---GATAGGCGAA----G-CAT
GATTAACAGGTGTTT-AGGTATAATTAACATAATTATGAG-AAGTAATAATAATACGGCA
AATGAAAA-AGTATGA-GGTGAAAGAGGAGATATTAGAATATTTAAAAACCCAATTATAT
T-AT-T----------------TTGGA-----------------ACG---AA--ATACAA
CACG----------------CTATGA-AA--------------TACAAGACGCTATGACA
-AATGTAGGGGTATCTGATTG-TG------TAT-C-TTAACGAT-CTAGGGC-CGTAGGC
CC-GTG-AG------C-------A-------------------------ATGAACGGT--
-----CCAGATTA------ATTCCTT-AGCGACGAAGAAAGG-----------AATCTTA
AAG-GG---GACCA------------CATTAA------------AGACAGCTGTCAT---
------------------------TGATTA---A-A-AAAT--AATATAATAACCAAATG
AC-C-TTTGTACCCTTGC--T-----A-----ATGATGACG-T-ATA-GGGGTGT-CCCG
-AG----GTAA---TTTAAC---AT----AGCTCTGAAAAGA--------GATATG----
----------------------GG--CCGTTGGATGCCTCCATCGGACGAT-GG-AGGTT
GAATGAA-CTTTTGGTGACGTA-GGCGCT-GGGGCT-TAT
>U3_KP18_AU_2010_C3
TATTACC--CCCCAGCG-----------------CCG------GGAC-GGGACAT-----
-----------------------------------------------G------------
------------------------------------------GGGCT-TT----TTTA--
-AATGGG--CTTTTGCGAGT--TTGAACAGTTC-----------------AGTATCTTCG
TTATTGGGCCAACCCGG--CCCAATAATTAAGAGAAC--GT---GTTCAAATTCGT-GG-
-----------TATGACCGAAGGTC-AAGGTAACCGGTCAA-CATTATTC-TGGCTTGCG
CAGCAAGAAACA-CGAATTAAATTTTTAAT-TCG-TAGGACACGTGGAC-GGACCGAAAT
ACTCTTGCATC------TCTATAAATACCCTA-ACCCTGTGAAGG-ATAAAT-G--C-TC
TCTC-TCTTCTGTCAAG-GTGGT--TGTGCTGAGGC----------GGAAGATCGC---C
-AGCGGCGATC------------------GTCGGAACGACCTG--CATCTAGAG--AGGC
GG---------------------------------CGAGG-AAACTACG-AAGCGTATAT
-----CGGGTA-TTTATAGACTTA-TAGCGCAGCTAGAAGTATACATTGTACA-AATATT
GTATTTTGTAAAT-TACG-AAGCAATTCGTAT-TTGATATTAATAAAACAACTGGGTTTG
TTAATGTTTACATTAACTAGTATC-TTATATGTA----CAAATTAAAAT--------ACA
GTATACGGAACGTATACTAACG-TA--AAAATTAAA-T---GATAGGCGAA----G-CAT
GATTAACAGGTGTTT-AGGTATAATTAACATAATTATGAG-AAGTAATAATAATACGGCA
AATGAAAA-AGTATGA-GGTGAAAGAGGAGATATTAGAATATTTAAAAACCCAATTATAT
T-AT-T----------------TTGGA-----------------ACG---AA--ATACAA
CACG----------------CTATGA-AA--------------TACAAGACGCTATGACA
-AATGTAGGGGTATCTGATTG-TG------TAT-C-TTAACGAT-CTAGGGC-CGTAGGC
CC-GTG-AG------C-------A-------------------------ATGAACGGT--
-----CCAGATTA------ATTCCTT-AGCGACGAAGAAAGG-----------AATCTTA
AAG-GG---GACCA------------CATTAA------------AGACAGCTGTCAT---
------------------------TGATTA---A-A-AAAT--AATATAATAACCAAATG
AC-C-TTTGTACCCTTGC--T-----A-----ATGATGACG-T-ATA-GGGGTGT-CCCG
-AG----GTAA---TTTAAC---AT----AGCTCTGAAAAGA--------GATATG----
----------------------GG-CCCGTTGGATGCCTCCATCGGACGAT-GG-AGGTT
GAATGAA-CTTTTGGTGACGTA-GGCGCT-GGGGCT-TAT
>U3_KP4_TO_1990_C1
TATTA-C--CCCCAGCG-----------------CCA------GGAC-GGGACAT-----
-----------------------------------------------G------------
------------------------------------------GG--C-TT----TTTA--
-AATGGG--C-TTTGCGAGT--TTGAACAGTTC-----------------AGTATCTTCG
TTATTGGGCCAACCCGG--CCCAATAATTAAGAGAAC--GT---GTTCAAATTCGT-GG-
-----------TATGACCGAAGGTC-AAGGTAACCGGTCAA-CATTATTC-TGGCTTGCG
CAGCAAGAAACA-CGAATTAAAAAATTAAT-TCG-TAGGACACGTGGAC-GGACAGAAAT
ACTCCTGCATC------TCTATAAATACCCTA-AACCTGTGAAGG-ATAATT-G--C-TC
TCTC-TCTTCTGTCAAG-GTGG---TGTGCTAAGGC----------GGAAGATCGC---C
-AGCGGCGATC------------------GTCGGAACGACCTG--CATCTAGAG--AGGC
GG---------------------------------CGAGG-AAACTACG-AAGCGTATAT
-----CGGGTA-TTTATAGACTTA-TAGCGTAGCTAGAAGTATACACTGTACA-GATATT
GTATTTTGTAAAT-TACG-AAGAAATTCGTAT-TTGATATTAATAAAACAACTGGGTTTG
TTAATGTTTACATTAACTAGTATC-TTTTATGTA----CAAATTAAAAT--------ACA
GTATACGGAACGTATACTAATC-AA--AAAATTAAA-T---GACAGGCGAA----G-CAT
GATTAACAGGTGTTT-AGGTATAATTAAAATAATTATGTC-AAGTAATTATAATACGGAA
AATGAATA-AGTATGA-GGTGAAAGAGGAGATATTAGAATATTTAAAAACCCAATTATAT
T-AT-T----------------TTGGA-----------------ACG---AA--ATACAA
CACG----------------CTATGA-AA--------------TACAAGACGCTATGACA
-AATGTACGGGTATCTGATTG-TT------TAT-C-TTAACGTA-TAAGGGC-CGCAGGC
CC-GTC-AA-G-ATGG-------A-------------------------ATGAACGGT--
-----CCAGATTA------ATTCCTT-AACGACGAAGGAAGG-----------AATCTAT
CAG-GG---GACCA------------CACAAT------------ATACAGCTGTCAA---
------------------------TGATTT---A-TTAAAT--AATATAATAACCAAAAG
AC-C-TTCGTACCCCTGC--T-----A-----ATGATGACG-T-ATA-GGGGTGT-CCCG
-AG----GTAA---TTTAAC---AT----ATATCTGAGAAGA--------GATATG----
----------------------GG--CCGTTGGATGCCTCCATCGGACGATGG--AGGTT
GAATGAA-CTTCTGCTGACGTA-GGCGCT-GGGGCT-TAT
>U3_KP6_AU_2011_C3
TATTA-C--CCCCAGCG----------------CTCA------GGAC-GGGACAT-----
------------------------------------------------------------
------------------------------------------GG--C-TT----TTTA--
-AATGGG--C-TTTGCGAGT--TTGAACAGTTC-----------------AGTATCTTCG
TTATTGGGCCAACCCGG--CCCAATAATTAAGAGAAC--GT---GTTCAAATTCGT-GG-
-----------TATGACCGAAGGTC-AAGGTAACCGGTCAA-CATTATTC-TGGCTTGCG
CAGCAAGATACA-CGAATTAATTTATTAAT-TCG-TAGGACACGTGGAC-GGACCGAAAT
ACTCTTGCATC------TCTATAAATACCCTA-ATCCTGCCAAGG-ATAATT-G--C-TC
TTTC-TCTTCTGTCAAG-GTGGT--TGTGCTGAGGC----------GGAAGATCGC---C
-AGCGGCGATC------------------GTCGGAACGACCTG--CATCTAGAG--AGGC
GG---------------------------------CGAGG-AAACTACG-AAGCGTATAT
-----CGGGTA-TTTATAGACTTA-TAGCGTAGCTAGAAGTATACACTGTACA-GATATT
GTATTTTGTAAAT-TACG-AAGCAATTCGTAT-TTGATATTAATAAAACAACTGGGTTTG
TTAATGTTTACATTAACTAGTATC-TTATATGTA----CAAATTAAAAT--------ACA
GTATACGGAACGTATACTAACG-TA--AAAATTAAA-T---GATAGGCGAA----G-CAT
GATTAACAGGTGTTT-AGGTATAATTAACATAATTATGAG-AAGTAATAATAATACGGAA
AATGAATA-AGTATGA-GGTGAAAGAGGAGATATTAGAATATTTAAAAACCCAATTATAT
T-AT-T----------------TTGGA-----------------ACG---AA--ATACAA
CACG----------------CTATGA-AA--------------TACAAGACGCTATGACA
-AATGTACGGGTATATGATTG-TG------TAT-C-TGAACGTA-TAAGGGC-CGCAGGC
CC-GTC-AA-G--TTG-------A-------------------------ATGAACGGT--
-----CCAGATTA------ATTCCTT-AGCGACGAAGAAAGG-----------AATCTTA
AAG-GG---GACCA------------CATTAA------------AGACAGCTGTCAT---
------------------------TGATTA---A-ATAAAT--AATATAATAACCAAAAG
AC-C-TTTGTACCCTTGC--T-----A-----ATGATGACG-T-ATA-GGGGTGT-CCCG
-AG----GTAA---TTTAAC---AT----AGCTCTGAAAAGA--------GATATG----
----------------------GG--CCGTTGGATGCCTCCATCGGACGATGGG-AGGTT
GAATGAA-CTTCTGCTGACGTA-GGCGCT-GGGGCT-TAT
>U3_KP9_US_1990_C1
TATTA-C--CCCCAGCG-----------------CCG------GGAC-GGGACAT-----
-----------------------------------------------G------------
------------------------------------------GG--C-TT----TTTA--
-AATGGG--C-TTTGAGAGT--TTGAACAGTTC-----------------AGTATCTTCG
TTATTGGGCCAACCCGG--CCCAATAATTAAGAGAAC--GT---GTTCAAATTCGT-GG-
-----------TATGACCGAAGGTC-AAGGTAACCGGTCAA-CATTATTC-TGGCTTGCG
CAGCAAGAAACA-CGAATTAATATTTTAAT-TCG-TAGGACACGTGGAC-GGACCGAAAT
ACTCCTGCATC------TCTATAAATACCCTA-ATCCTGTCAAGG-ATAATT-G--C-TC
TCTC-TCTTCTGTCAAG-GTGGT--TGTGCCGAGGC----------GGAAGATCGC---C
-AGCGGCGATC------------------GTCGGAACGACCTG--CATCTAGAG--AGGC
GG---------------------------------CGAGG-AAACTACG-AAGCGTATAT
-----CGGGTA-TTTATAGACTTA-TAGCGTAGCTAGAAGTTTACACTGTACA-GATATT
GTATTTTGTAAAT-TACG-AAGAAAGTCGTAT-TTGATATTAATAAAACAACTGGGTTTG
TTAATGTTTACATTAACTAGTATC-TTTTATGTA----CAAATTAAAAT--------ACA
GTATACGGAACGTATACTAATC--A--AAAAATAAA-T---GACAGGCGAA----G-CAT
GATTAACAGGTGTTT-AGGTATAATTAAAATAATTATGTC-AAGTAATTATAATACGGAA
AATGAATA-AGTATGA-GGTGAAAGAGGAGATATTAGAATATTTAAAAACCCAATTATAT
T-AT-T----------------TTGGA-----------------ACG---AA--ATACAA
CACA----------------CTATGA-AA--------------TACAAGACGCTATGATA
-AATGTACGGGTATCTGATTA-GG------TAT-C-TGAACGTA-TAAGGGC-CGCAGGC
CC-GTC-AA-G--TTG-------A-------------------------ATGGACGGT--
-----CCAGATTA------ATTCCTT-AGCGACGAAGAAAGG-----------AATCTTA
AAG-GG---GACCA------------CACAAT------------ATACAGCTGTCAC---
------------------------TGATTT---A-TTAAAT--AATATAATAACCAAAAG
AC-C-TTTGTATCCCTGA--T-----A-----ATGATGACG-T-ATA-GGGGTGT-CCCG
-AG----GTAA---TTTAAC---AT----AGCTCTAAAAAGA--------GATATG----
----------------------GG--TCGTTGGATGCCTCCATCGGACGAT-GG-AGGTT
GAATGAA-CTTCTGCTGACGTA-GGCGCT-GGGGCT-TAT
>U3_MP1_TW_1996
TATTA-C--CCCCCGTG----------------CTCG------GGAC-GGGACAT-----
-----------------------------------------------G------------
------------------------------------------GG--C-TT----TTTA--
-AATGGG--C-CGAGAGAGT--TTGAACAGTTC-----------------AGTATCTTCG
TTATTGGGCC-ATCTGG--CCCAATAATTAAGAGAAC--GT---GTTCAAAATCTG-GG-
-----------TATGACCGAAGGTC-AAGGTAGACGGTCAA-CAATATTC-TGGCTTGCG
CAGCAAGCAACA-CGAATTAAAAATTTAAT-TCG-TAGGACACGTGGAC-GGACCGAAAT
ACTTCCG-ATC------TCTATAAATAGCCTA--AACTGTTATTG-ATAATT-G--C-TC
TCGG-TCTTCTGTCAAG-GTTCT--TGTGCTGAGGA----------GGAAGATCGC---C
-GACGGCGATC------------------ATCGGA-CGGAAAG--CGTCAAGAG--AGAC
GG---------------------------------AGATC-ATGCTGCG-AAGCGTATAT
-----CGGGTA-TTTATAGACTTC-TAGCGCAGCTAGAAGT-TTCTTTGTATTTGATATT
GTATTCTGTAAAT-TACG-AAGAAATTCGTAT-TTGATATTAATAAAACAACTGGGATTG
TTTATGTTTACATTAACTAGTATT-AAAAATGCA----CAATAT-AAAT--------ATT
GTATAAGGAACTTATA-CAATA-----TATATTAAA-T-ATGTTGAGCGTA----G-CTT
GATAAACAGTTGTTT-AGGTATAATTAAAATAATTATGTC-ATGTAA-AATAATACTGAA
CATGTTTA-AGTATGA-GGTGAAAGAGGAGATATAAGAATAT-TAAAAACCCAATTATAT
T-ATTTGACTTGTATACGAGTGTTGTATTT--------------ATA---AACTATACAA
CACG----------------CTATGA-CA--------------AAAAGGGAAAAATGAAA
-AAT-CGGGGGT---TGATTG-TG------CAT-C-CTAACGAA-TAAGGGC-CGCAGGC
CC-GTC-AA-G-ATGG-------A-------------------------ATGAACGGT--
-----CAGATTTG------ATTGCTT-AGCCTCGAAGGAAGG-----------AATCTTT
TTG-TG-----TCG------------CTGTCA------------AGACAGCTGTCAT---
------------------------TGTTTTAAAA-AAAAAT--AATATAATAACTAAATG
AC-A-ATAGTACCCCTCA-CT-----AACAAGATAATAACG---ATA----GTAT-CCCT
-AA----TGGTCCCCATGAC---GT----GTCATTGTGAT--------------------
----------------------GG-------AAATGTCCC--------------------
-------------GATGACGTG-AGCACG-GGGGCT-TAT
>U3_MP2_TW_1996_D6
TATTA-C--CCCCCGTG----------------CTCG------GGAC-GGGACAT-----
-----------------------------------------------G------------
------------------------------------------GG--C-TT----TTTA--
-AATGGG--C-CGAGAGAGT--TTGAACAGTTC-----------------AGTATCTTCG
TTATTGGGCC-ATCTGG--CCCAATAATTAAGAGAAC--GT---GTTCAAAATCTG-GG-
-----------TATGACCGAAGGTC-AAGGTAGACGGTCAA-CAATATTC-TGGCTTGCG
CAGCAAGCAACA-CGAATTAATAATTTAAT-TCG-TAGGACACGTGGAC-GGACCGAAAT
ACTTCCG-ATC------TCTATAAATAGCCTA--AACTGTTATTG-ATAATT-G--C-TC
TCGG-TCTTCTGTCGAG-GTTGT--TGTGCTGAGGA----------GGAAGATCGC---C
-AACGGCGATC------------------ATCGGACGGAAA-G--CGTCAAGAG--AGAC
GG---------------------------------AGAATCATGCTGCG-AAGCGTATAT
-----CGGGTA-TTTATAGACTTC-TAGCGCAGCTAGAAGT-TTCTTTGTATTTGATATT
GTATTCTGTAAAT-TACG-AAGAAATTCGTATATTGATATTAATAAAACAACTGGGATTG
TTTATGTTTACATTAACTAGTATT-AAAAATGCA----CAATAT-AAAT--------ATT
GTATAAGGAACTTATA-CAATATAT--ATTATAATA-T---GTTGAGCGTA----G-CTT
GATAAACAGTTGTTT-AGGTATAATTAAAATAATTATGTC-ATGTAA-AATAATACTGAA
CATGTTTA-AGTATGA-GGTGAAAGAGGAGATATAAGAATAT-TAAAAACCCAATTATAT
T-ATTTGACTTGTATACGAGTGTTGTATTTATAAACTATACAA-----------------
CACG----------------CTATGA-CA--------------AAAAGGGAAAAATGAAA
-AAT-CAGGGGT---TGATTG-TGC-----TAT-C-GTAACGAT-TAAGGGC-CGCAGGC
CC-GTC-AA-G-ATGG---------------------------------ATGAACGGT--
-----CAGATTTG------ATTGCTT-AGCCACGAAGGAAGG-----------AATCTTT
TTGTG------TCG------------CTGTCA------------AGACAGCTGTCAT---
------------------------TGTTTTTAAA-AAAAAT--AATATAATAACTAAATG
AC-A-ATAGTACCCCTCACTAACAAGATAATAACGATA---------------GTACCCT
CAATGGCCCAC---CATGAC-GTGT----CATTGTGAGTGGA------------------
--------------------------------AATGTCCC--------------------
-------------GATGACGTG-AGCACG-GGGGCT-TAT
>U3_MS14_PH_2008
TATTA-C--CCCCCGTG----------------CTCG------GGCC-GGGACATGACGT
CAGCATAGATTATAAT-------------------------------G------------
------------------------------------------GG--C-TT----TTTA--
-AATGGG--C-CGAGAGAGT--TTGAACAGTTC-----------------AGTATCTTCG
TTATTGGGCC-ATCTGG--CCCAATAATTAAGAGAAC--GT---GTTCAAAATCTG-GG-
-----------TTTGACCGAAGGTC-AAGGTAGACGGTCAA-CAATATTC-TGGCTTGCG
CAGCAAGATACA-CGAATTAATAAATTAAT-TCG-TAGGACACGTGGAC-GGACCGAAAT
ACTTCCG-ATC------TCTATAAATAGCCTA--AACTGTTATTG-ATAATT-G--C-TC
TCTC-TCTTCTGTCAAA-GGTGT--TGTGCTGAGGA----------GGAAGATCGC---C
-AACTGCGATC------------------ATCGGACTGAAA-G--CGTCAAGAG--AGAC
GG---------------------------------AGAATCATGCTGCG-AAGCATATAT
-----CGGGTA-TTTATAGACTTC-TAGCGCAGCTAGAAGT-TTCGTTGTATTTGATATC
GTATTTTGTAAAT-TACG-ATGAAAATCGTATATTGATATTAATAAAACAACTGGGATTG
TTTATGTTTACATTAACTAGTATT-AAAAATGCA----CAATAT-AAAT--------ATT
GTATAAGGAACTTATA-CAATATAT--ATTACAATA-T---GTTGAGCATA----G-CGT
GATAAACAGATGTTT-AGGAATAATTAAAATAATTATGTC-ATGTAA-AATAATACTGAA
CATGTTTA-AGTATGA-GGTGAAAGAGGAGATATAAGAATAT-TAAAAACCCAATTATAT
T-AT------------------GCACT-----------------ATG---AC--AAGCGT
-ACG----------------CTATGA-CA--------------AAAAGGGAAAAATGAAA
-AAT-CAGGGGT---TGATTG-TGC-----TAT-C-GTAACGAT-TAAGGGC-CGCAGGC
CC-GTC-AA-G-ATGG---------------------------------ATGAACGGT--
-----CAGATTTG------ATTGCTT-AGCCACGAAGCAAGG-----------AATCTTT
TTG-TG-----TCACTGTCATGACAGCTGTCA------------TGACAGCTGTTAT---
------------------------TGTTTT----AAAAAAT--AATATAATAACTAAT--
------------CTCTGA-TT-----G-----GTGCAGAAA---GTA-GA------CCCA
-CGTGGCGCAT---TCT-------C----AGCCGTGGAAAT-------------------
----------------------GTTTCGATGACGTGTCCCATTCT----------CAGCC
GTGGAAATGTCCCGATGACGTA-AGCACGGGGGGAC-TAT
>U3_MS15_PH_2008_D5
TATTA-C--CCCCCGTG----------------CTCG------GGAC-GGGACAT-----
-----------------------------------------------G------------
------------------------------------------GG--C-TT----TTTA--
-AATGGG--C-CGAGAGAGT--TTGAACAGTTC-----------------AGTATCTTCG
TTATTGGGCC-ATCTGG--CCCAATAATTAAGAGAAC--GT---GTTCAAAATCTG-GG-
-----------TTTGACCGAAGGTC-AAGGTAGACGGTCAA-CAATATTC-TGGCTTGCG
CAGCAAGAAACA-CGAATTAATAAATTAAT-TCG-TAGGACACGTGGAC-GGACCGAAAT
ACTTCCG-ATC------TCTATAAATAGCCTA--AACTGTTATTG-ATAATT-G--C-TC
TCTC-TCTTCTGTCAAA-GTTGT--TGTGCTGAGGA----------GGAAGATCGC---C
-AACTGCGATC------------------ATCGGACTGAAA-G--CGTCAAGAG--AGAC
GG---------------------------------AGAATCATGCTGCG-AAGCGTATAT
-----CGGGTA-TTTATAGACTTC-TAGCGCAGCTAGAAGT-TTCGTTGTATTTGATATC
GTATTTTGTAAAT-TACG-ATGAAAATCGTATATTGATATTAATAAAACAACTGGGATTG
TTTATGTTTACATTAACTAGTATT-AAAAATGCA----CAATAT-AAAT--------ATT
GTATAAGGAACTTATA-CAATATAT--ATTACAATA-T---GTTGAGCGTA----G-CGT
GATAAACAGATGTTT-AGGAATAATTAAAATAATTATGTC-ATGTAA-AATAATACTGAA
CATGTTTA-AGTATGA-GGTGAAAGAGGAGATATAAGAATAT-TAAAAACCCAATTATAT
T-AT------------------GCACT-----------------ATG---AC--AAGCGT
-ACG----------------CTATGA-CA--------------AAAAGGGAAAAATGAAA
-AAT-CAGGGGT---TGATTG-TGC-----TAT-C-GTAACGAT-TAAGGGC-CGCAGGC
CC-GTC-AA-G-ATGG---------------------------------ATGAACGGT--
-----CAGATTTG------ATTGCTT-AGCCACGAAGCAAGG-----------AATCTTT
TTG-TG-----TCA------------CTGTCA------------AGACAGCTGTTAT---
------------------------TGTTTT---A-AAAAAT--AATATAATAACTAATTG
AC-A-ATAGTACCCCTCA-CT-----AACAAGATAATAACG---ATA----GTAT-CCCT
-AA----CTAG---CGTGAC-GGAT----GAGAATGAGACCACCACTTTAGTGGTG----
----------------------GG-----CCATATGTCCC---------------GAGTT
-AGTGCG--------CCACGTA-AGCACG-GGGGAC-TAT
>U3_MS16_PH_2008_D5
TATTA-C--CCCCCGTG----------------CTCG------GGAC-GGGACAT-----
-----------------------------------------------G------------
------------------------------------------GG--C-TT----TTTA--
-AATGGG--C-CGAGAGAGT--TTGAACAGTTC-----------------AGTATCTTCG
TTATTGGGGCCATCTGG--CCCAATAATTAAGAGAAC--GT---GTTCAAAATCTG-GG-
-----------TTTGACCGAAGGTC-AAGGTAGACGGTCAA-CAATATTC-TGGCTTGCG
CAGCAAGAAACA-CGAATTAAAATTTTTAT-TCG-TAGGACACGTGGAC-GGACCGAAAT
ACTTCCG-ATC------TCTATAAATAGCCTA--AACTGTTATTG-ATAATT-G--C-TC
TCTC-TCTTCTGTCAAA-GTTGT--TGTGCTGAGGA----------GGAAGATCGC---C
-AACTGCGATC------------------ATCGGACTGAAA-G--CGTCAAGAG--AGAC
GG---------------------------------AGAATCATGCTGCG-AAGCGTATAT
-----CGGGTA-TTTATAGACTTC-TAGCGCAGCTAGAAGT-TTCGTTGTATTTGATATC
GTATTTTGTAAAT-TACG-ATGAAAATCGTATATTGATATTAATAAAACAACTGGGATTG
TTTATGTTTACATTAACTAGTATT-AAAAATGCA----CAATAT-AAAT--------ATT
GTATAAGGAACTTATA-CAATATAT--ATTACAATA-T---GTTGAGCGTA----G-CGT
GATAAACAGATGTTT-AGGAATAATTAAAATAATTATGTC-ATGTAA-AATAATACTGAA
CATGTTTA-AGTATGA-GGTGAAAGAGGAGATATAAGAATAT-TAAAAACCCAATTATAT
T-AT------------------GCACT-----------------ATG---AC--AAGCGT
-ACG----------------CTATGA-CA--------------AAAAGGGAAAAATGAAA
-AAT-CAGGGGT---TGATTG-TGC-----TAT-C-GTAACGAT-TAAGGGC-CGCAGGC
CC-GTC-AA-G-ATGG---------------------------------ATGAACGGT--
-----CAGATTTG------ATTGCTT-AGCCACGAAGCAAGG-----------AATCTTT
TTG-TG-----TCA------------CTGTCA------------AGACAGCTGTTAT---
------------------------TGTTTT---A-AAAAAT--AATATAATAACTAATTG
AC-A-ATAGTACCCCTCA-CT-----AACAAGATAATAACG---ATA----GTAT-CCCT
-AA----CTAG---CGTGAC-GGAT----GAGAATGAGACCACCACTTTAGTGGTG----
----------------------GG-----CCATATGTCCC---------------GAGTT
-AGTGCG--------CCACGTA-AGCACGGGGGGAC-TAT
>U3_MS17_PH_2008_D5
TATTA-C--CCCCCGTG----------------CTCG------GGAC-GGGACAT-----
-----------------------------------------------G------------
------------------------------------------GG--CTTT----TTTA--
-AATGGG--C-CGAGAGAGT--TTGAACAGTTC-----------------AGTATCTTCG
TTATTGGGGCCATCTGG--CCCAATAATTAAGAGAAC--GT---GTTCAAAATCTG-GG-
-----------TTTGACCGAAGGTC-AAGGTAGACGGTCAA-CAATATTC-TGGCTTGCG
CAGCAAGCTACA-CGAATTAAATATTTAAT-TCG-TAGGACACGTGGAC-GGACCGAAAT
ACTTCCG-ATC------TCTATAAATAGCCTA--AACTGTTATTG-ATAATT-G--C-TC
TCTC-TCTTCTGTCAAA-GTTGC--TGTGCTGAGGA----------GGAAGATCGC---C
-AACTGCGATC------------------ATCGGACTGAAA-G--CGTCAAGAG--AGAC
GG---------------------------------AGAATCATGCTGCG-AAGCGTATAT
-----CGGGTA-TTTATAGACTTC-TAGCGCAGCTAGAAGT-TTCGTTGTATTTGATATC
GTATTTTGTAAAT-TACG-ATGAAAATCGTATATTGATATTAATAAAACAACTGGGATTG
TTTATGTTTACATTAACTAGTATT-AAAAATGCA----CAATAT-AAAT--------ATT
GTATAAGGAACTTATA-CAATATAT--ATTACAATA-T---GTTGAGCGTA----G-CGT
GATAAACAGATGTTT-AGGAATAATTAAAATAATTATGTC-ATGTAA-AATAATACTGAA
CATGTTTA-AGTATGA-GGTGAAAGAGGAGATATAAGAATAT-TAAAAACCCAATTATAT
T-AT------------------GCACT-----------------ATG---AC--AAGCGT
-ACG----------------CTATGA-CA--------------AAAAGGGAAAAATGAAA
-AAT-CAGGGGT---TGATTG-TGC-----TAT-C-GTAACGAT-TAAGGGC-CGCAGGC
CC-GTC-AA-G-ATGG---------------------------------ATGAACGGT--
-----CAGATTTG------ATTGCTT-AGCCACGAAGCAAGG-----------AATCTTT
TTG-TG-----TCA------------CTGTCA------------AGACAGCTGTTAT---
------------------------TGTTTT---A-AAAAAT--AATATAATAACTAATTG
AC-A-ATAGTACCCCTCA-CT-----AACAAGATAATAACG---ATA----GTAT-CCCT
-AA----CTAG---CGTGAC-GGAT----GAGAATGGGACCACCACTTTAGTGGTG----
----------------------GG-----CCATATGTCCC---------------GAGTT
-AGTGCG--------CCACGTA-AGCACGGGGGGAC-TAT
>U3_MS18_PH_2008_D5
TATTA-C--CCCCCGTG----------------CTCG------GGAC-GGGACAT-----
-----------------------------------------------G------------
------------------------------------------GG--C-TT----TTTA--
-AATGGG--C-CGAGAGAGT--TTGAACAGTTC-----------------AGTATCTTCG
TTATTGGGCC-ATCTGG--CCCAATAATTAAGAGAAC--GT---GTTCAAAATCTG-GG-
-----------TTTGACCGAAGGTC-AAGGTAGACGGTCAA-CAATATTC-TGGCTTGCG
CAGCAAGCAACA-CGAATTAATATATTAAT-TCG-TAGGACACGTGGAC-GGACCGAAAT
ACTTCCG-ATC------TCTATAAATAGCCTA--AACTGTTATTG-ATAATT-G--C-TC
TCTC-TCTTCTGTCAAA-GTTGT--TGTGCTGAGGA----------GGAAGATCGC---C
-AACTGCGATC------------------ATCGGACTGAAA-G--CGTCAAGAG--AGAC
GG---------------------------------AGAATCATGCTGCG-AAGCGTATAT
-----CGGGTA-TTTATAGACTTC-TAGCGCAGCTAGAAGT-TTCGTTGTATTTGATATC
GTATTTTGTAAAT-TACG-ATGAAAATCGTATATTGATATTAATAAAACAACTGGGATTG
TTTATGTTTACATTAACTAGTATT-AAAAATGCA----CAATAT-AAAT--------ATT
GTATAAGGAACTTATA-CAATATAT--ATTACAATA-T---GTTGAGCGTA----G-CGT
GATAAACAGATGTTT-AGGAATAATTAAAATAATTATGTC-ATGTAA-AATAATACTGAA
CATGTTTA-AGTATGA-GGTGAAAGAGGAGATATAAGAATAT-TAAAAACCCAATTATAT
T-AT------------------GCACT-----------------ATG---AC--AAGCGT
-ACG----------------CTATGA-CA--------------AAAAGGGAAAAATGAAA
-AATCAGGGGGT---TGATTG-TGC-----TAT-C-GTAACGAT-TAAGGGC-CGCAGGC
CC-GTC-AA-G-ATGG---------------------------------ATGAACGGT--
-----CAGATTTG------ATTGCTT-AGCCACGAAGCAAGG-----------AATCTTT
TTG-TG-----TCA------------CTGTCA------------AGACAGCTGTTAT---
------------------------TGTTTT---A-AAAAAT--AATATAATAACTAATTG
AC-A-ATAGTACCCCTCA-CT-----AACAAGATAATAACG---ATA----GTAT-CCCT
-AA----CTAG---CGTGAC-GGAT----GAGAATGAGACCACCACTTTAGTGGTG----
----------------------GG-----CCATATGTCCC---------------GAGTT
-AGTGCG--------CCACGTA-AGCACG-GGGGAC-TAT
>U3_MS6_PH_2008_D5
TATTA-C--CCCCCGTG----------------CTCG------GGAC-GGGACAT-----
-----------------------------------------------G------------
------------------------------------------GG--C-TT----TTTA--
-AATGGG--C-CGAGAGAGT--TTGAACAGTTC-----------------AGTATCTTCG
TTATTGGGCC-ATCTGG--CCCAATAATTAAGAGAAC--GT---GTTCAAAATCTG-GG-
-----------TTTGACCGAAGGTC-AAGGTAGACGGTCAA-CAATATTC-TGGCTTGCG
CAGCAAGAAACA-CGAATTAAAAATTTAAT-TCG-TAGGACACGTGGAC-GGACCGAAAT
ACTTCCG-ATC------TCTATAAATAGCCTA--AACTGTTATTG-ATAATT-G--C-TC
TCTC-TCTTCTGTCAAA-GTTGT--TGTGCTGAGGA----------GGAAGATCGC---C
-AACTGCGATC------------------ATCGGACTGAAA-G--CGTCAAGAG--AGAC
GG---------------------------------AGAATCATGCTGCG-AAGCGTATAT
-----CGGGTA-TTTATAGACTTC-TAGCGCAGCTAGAAGT-TTCGTTGTATTTGATATC
GTATTTTGTAAAT-TACG-ATGAAAATCGTATATTGATATTAATAAAACAACTGGGATTG
TTTATGTTTACATTAACTAGTATT-AAAAATGCA----CAATAT-AAAT--------ATT
GTATAAGGAACTTATA-CAATATAT--ATTACAATA-T---GTTGAGCGTA----G-CGT
GATAAACAGATGTTT-AGGAATAATTAAAATAATTATGTC-ATGTAA-AATAATACTGAA
CATGTTTA-AGTATGA-GGTGAAAGAGGAGATATAAGAATAT-TAAAAACCCAATTATAT
T-AT------------------GCACT-----------------ATG---AC--AAGCGT
-ACG----------------CTATGA-CA--------------AAAAGGGAAAAATGAAA
-AAT-CAGGGGT---TGATTG-TGC-----TAT-C-GTAACGAT-TAAGGGC-CGCAGGC
CC-GTC-AA-G-ATGG---------------------------------ATGAACGGT--
-----CAGATTTG------ATTGCTT-AGCCACGAAGCAAGG-----------AATCTTT
TTG-TG-----TCA------------CTGTCA------------AGACAGCTGTTAT---
------------------------TGTTTT---A-AAAAAT--AATATAATAACTAATTG
AC-A-ATAGTACCCCTCA-CT-----AACAAGATAATAACG---ATA----GTAT-CCCT
-AA----CTAG---CGTGAC-GGAT----GAGAATGAGACCACCACTTTAGTGGTG----
----------------------GG-----CCATATGTCCC---------------GAGTT
-AGTGCG--------CCACGTA-AGCACG-GGGGAC-TAT
>U3_MS7_PH_2008_D5
TATTA-C--CCCCCGTG----------------CTCG------GGAC-GGGACAT-----
-----------------------------------------------G------------
------------------------------------------GG--C-TT----TTTA--
-AATGGG--C-CGAGAGAGT--TTGAACAGTTC-----------------AGTATCTTCG
TTATTGGGCC-ATCTGG--CCCAATAATTAAGAGAAC--GT---GTTCAAAATCTG-GG-
-----------TTTGACCGAAGGTC-AAGGTAGACGGTCAA-CAATATTC-TGGCTTGCG
CAGCAAGCTACA-CGAATTAATTTTTTAAT-TCG-TAGGACACGTGGAC-GGACCGAAAT
ACTTCCG-ATC------TCTATAAATAGCCTA--AACTGTTATTG-ATAATT-G--C-TC
TCTC-TCTTCTGTCAAA-GTTGT--TGTGCTGAGGA----------GGAAGATCGC---C
-AACTGCGATC------------------ATCGGACTGAAA-G--CGTCAAGAG--AGAC
GG---------------------------------AGAATCATGCTGCG-AAGCGTATAT
-----CGGGTA-TTTATAGACTTC-TAGCGCAGCTAGAAGT-TTCGTTGTATTTGATATC
GTATTTTGTAAAT-TACG-ATGAAAATCGTATATTGATATTAATAAAACAACTGGGATTG
TTTATGTTTACATTAACTAGTATT-AAAAATGCA----CAATATAAAAT--------ATT
GTATAAGGAACTTATA-CAATATAT--ATTACAATA-T---GTTGAGCGTA----G-CGT
GATAAACAGATGTTT-AGGAATAATTAAAATAATTATGTC-ATGTAA-AATAATACTGAA
CATGTTTA-AGTATGA-GGTGAAAGGGGAGATATAAGAATAT-TAAAAACCCAATTATAT
T-AT------------------GCACT-----------------ATG---AC--AAGCGT
-ACG----------------CTATGA-CA--------------AAAAGGGAAAAATGAAA
-AAT-CAGGGGT---TGATTG-TGC-----TAT-C-GTAACGAT-TAAGGGC-CGCAGGC
CC-GTC-AA-G-ATGG---------------------------------ATGAACGGT--
-----CAGATTTG------ATTGCTT-AGCCACGAAGCAAGG-----------AATCTTT
TTG-TG-----TCA------------CTGTCA------------AGACAGCTGTTAT---
------------------------TGTTTT---A-AAAAAT--AATATAATAACTAATTG
AC-A-ATAGTACCCCTCA-CT-----AACAAGATAATAACG---ATA----GTAT-CCCT
-AA----CTAG---CGTGAC-GGAT----GAGAATGGGACCACCACTTTAGTGGTG----
----------------------GG-----CCATATGTCCC---------------GAGTT
-AGTGCG--------CCACGTA-AGCACG-GGGGAC-TAT
>U3_Q1160_TW_1995_D5
TATTA-C--CCCCCGTG----------------CTCG------GGAC-GGGACAT-----
-----------------------------------------------G------------
------------------------------------------GG--CTTT----TTTA--
-AATGGG--C-CGAGAGAGT--TTGAACAGTTC-----------------AGTATCTTCG
TTATTGGGCC-ATCTGG--CCCAATAATTAAGAGAAC--GT---GTTCAAAATCTG-GG-
-----------TTTGACCGAAGGTC-AAGGTAGACGGTCAA-CAATATTC-TGGCTTGCG
CAGCAAGCAACA-CGAATTAATATTTTAAT-TCG-TAGGACACGTGGAC-GGACCGAAAT
ACTTCCG-ATC------TCTATAAATAGCCTA--AACTGTTATTG-ATAATT-G--C-TC
TCGC-TCTTCTGTCAAA-GTTGT--TGTGCTGAGGA----------GGAAGATCGC---C
-AACTGCGATC------------------ATCGGACTGAAA-G--CGTCAAGAG--AGAC
GG---------------------------------AGAATCATGCTGCG-AAGCGTATAT
-----CGGGTA-TTTATAGACTTC-TAGCGCAGCTAGAAGT-TTCGTTGTATTTGATATT
GTATTTTGTAAAT-TACG-AAGAAAATCGTATATTGATATTAATAAAACAACTGGGATTG
TTTATGTTTACATTAACTAGTATT-AAAAATGCA----CAATAT-AAAT--------ATT
GTATAAGGAACTTATA-CAATATAT--ATTACAATA-T---GTTGAGCGTA----G-CGT
GATAAACAGATGTTT-AGGTATAATTAAAATAATTATGTC-ATGTAA-AATAATACTGAA
CATGTTTA-AGTATGA-GGTGAAAGAGGAGATATAAGAATAT-TAAAAACCCAATTATAT
T-AT------------------GCACT-----------------ATG---AC--AAGCGT
-ACG----------------CTATGA-CA--------------AAAAGGGAAAAATGAAA
-AAT-CAGGGGT---TGATTG-TGC-----TAT-C-GTAACGAT-TAAGGGC-CGCAGGC
CC-GTC-AA-G-ATGG---------------------------------ATGAACGGT--
-----CAGATTTG------ATTGCTT-AGCCACGAAGGAAGG-----------AATCTTT
TTG-TG-----TCA------------CTGTCA------------AGACAGCTGTTAT---
------------------------TGTTTT---A-AAAAAT--AATATAATAACTAATTG
AC-A-ATAGTACCCCTCA-CT-----AACAAGATAATAACG---ATA----GTAT-CCCT
-AA----CTAG---CGTGAT-GGAT----GAGAATGAGACCACCACTTTTAGTGGT----
----------------------GG----GCCATATGTCCC---------------GAGTT
-AGTGCG--------CCACGTA-AGCACGGGGGGAC-TAT
>U3_Q276_TO_1989_C1
TATTA-C--CCCCAGCG-----------------CCG------GGAC-GGGACAT-----
-----------------------------------------------G------------
------------------------------------------GG--C-TT----TTTA--
-AATGGG--C-TTTGCGAGT--TTGAACAGTTC-----------------AGTATCTTCG
TTATTGGGCCAACCCGG--CCCAATAATTAAGAGAAC--GT---GTTCAAATTCGT-GG-
-----------TATGACCGAAGGTC-AAGGTAACCGGTCAA-CATTATTC-TGGCTTGCG
CAGCAAGCAACA-CGAATTAAATTTTTAAT-TCG-TAGGACACGTGGAC-GGACCGAAAT
ACTCCTGCATC------TCTATAAATACCCTA-AACCTGTGAAGG-ATAATT-G--C-TC
TCTC-TCTTCTGTCAAG-GTGGT--TGTGCTGAGGC----------GGAAGATCGC---C
-AGCGGCGATC------------------GTCGGAACGACCTG--CATCTAGAG--AGGC
GG---------------------------------CGAGG-AAACTACG-AAGCGTATAT
-----CGGGTA-TTTATAGACTTA-TAGCGTAGCTAGAAGTATACACTGTACA-GATATT
GTATTTTGTAAAT-TACG-AAGAAATTCGTAT-TTGATATTAATAAAACAACTGGGTTTG
TTAATGTTTACATTAACTAGTATC-TTTTATGTA----CAAATTAAAAT--------ACA
GTATACGGAACGTATACTAATCAAA--AAAATTATA-T---GACAGGCGAA----G-CAT
GATTAACAGGTGTTT-AGGTATAATTAAAATAATTATGTC-AAGTAATTATAATACGGAA
AATGAATA-AGTATGA-GGTGAAAGAGGAGATATTAGAATATTTAAAAACCCAATTATAT
T-AT-T----------------TTGGA-----------------TCG---AA--ATACAA
CACG----------------CTATGA-AA--------------TACAAGACGCTATGACA
-AATGTACGGGTATTTGATTG--GT-----TAT-C-TGAACGTA-TAAGGGC-CGCAGGC
CC-GTC-AA-G-ATGG-------A-------------------------ATGAACGGT--
-----CCAGATTA------ATTCCTT-AACGACGAAGGAAGG-----------AATCTAT
CAG-GG---GACCA------------CACAAT------------ATACAGCTGTCAA---
------------------------TGATTT---A-TTAAAT--AATATAATAACCAAAAG
AC-C-TTTGTACCCTTGC--T-----A-----ATGATGACG-T-ATA-GGGGTGT-CCCG
-AG----GTAA---TTTAAC---AT----ATATCTGAGAAGA--------GATATG----
----------------------GG--CCGTTGGATGCCTCCATCGGACGAT-GG-AGGTT
GAATGAA-CTTCTGCTGACGTA-GGCGCT-GGGGCT-TAT
>U3_Q277_TO_1989_C1
TATTA-C--CCCCAGCG-----------------CCG------GGAC-GGGACAT-----
-----------------------------------------------G------------
------------------------------------------GG--C-TT----TTTA--
-AATGGG--C-TTTGCGAGT--TTGAACAGTTC-----------------AGTATCTTCG
TTATTGGGCCAACCCGG--CCCAATAATTAAGAGAAC--GT---GTTCAAATTCGT-GG-
-----------TATGACCGAAGGTC-AAGGTAACCGGTCAA-CATTATTC-TGGCTTGCG
CAGCAAGATACA-CGAATTAAAATTTTAAT-TCG-TAGGACACGTGGAC-GGACCGAAAT
ACTCCTGCATC------TCTATAAATACCCTA-AACCTGTGAAGG-ATAATT-G--C-TC
TCTC-TCTTCTGTCAAG-GTGGT--TGTGCTGAGGC----------GGAAGATCGC---C
-AGCGGCGATC------------------GTCGGAACGACCTG--CATCTAGAG--AGGC
GG---------------------------------CGAGG-AAACTACG-AAGCGTATAT
-----CGGGTA-TTTATAGACTTA-TAGCGTAGCTAGAAGTATACACTGTACA-GATATT
GTATTTTGTAAAT-TACG-AAGAAATTCGTAT-TTGATATTAATAAAACAACTGGGTTTG
TTAATGTTTACATTAACTAGTATC-TTTTATGTA----CAAATTAAAAT--------ACA
GTATACGGAACGTATACTAATC-AA--AAAATTATA-T---GACAGGCGAA----G-CAT
GATTAACAGGTGTTT-AGGTATAATTAAAATAATTATGTC-AAGTAATTATAATACGGAA
AATGAATA-AGTATGA-GGTGAAAGAGGAGATATTAGAATATTTAAAAACCCAATTATAT
T-AT-T----------------TTGGA-----------------TCG---AA--ATACAA
CACG----------------CTATGA-AA--------------TACAAGACGCTATGACA
-AATGTACGGGTATTTGATTG--GT-----TAT-C-TGAACGTA-TAAGGGC-CGCAGGC
CC-GTC-AA-G-ATGG-------A-------------------------ATGAACGGT--
-----CCAGATTA------ATTCCTT-AACGACGAAGGAAGG-----------AATCTAT
CAG-GG---GACCA------------CACAAT------------ATACAGCTGTCAA---
------------------------TGATTT---A-TTAAAT--AATATAATAACCAAAAG
AC-C-TTTGTACCCTTGC--T-----A-----ATGATGACG-T-ATA-GGGGTAT-CCCG
-AG----GTAA---TTTAAC---AT----ATATCTGAGAAGA--------GATATG----
----------------------GG--CCGTTGGATGCCTCCATCGGACGAT-GG-AGGTT
GAATGAA-CTTCTGCTGACGTA-GGCGCT-GGGGCT-TAT
>U3_Q278_TO_1989_C1
TATTA-C--CCCCAGCG-----------------CCG------GGAC-GGGACAT-----
-----------------------------------------------G------------
------------------------------------------GG--C-TT----TTTA--
-AATGGG--C-TTTGCGAGT--TTGAACAGTTC-----------------AGTATCTTCG
TTATTGGGCCAACCCGG--CCCAATAATTAAGAGAAC--GT---GTTCAAATTCGT-GG-
-----------TATGACCGAAGGTC-AAGGTAACCGGTCAA-CATTATTC-TGGCTTGCG
CAGCAAGCTACA-CGAATTAAAAATTTAAT-TCG-TAGGACACGTGGAC-GGACCGAAAT
ACTCCTGCATC------TCTATAAATACCCTA-AACCTGTCAAGG-ATAATT-G--C-TC
TCTC-CCTTCTGTCAAG-GTGGT--TGTGCTAAGGC----------GGAAGATCGC---C
-AGCGGCGATC------------------GTCGGAACGACCTG--CATCTAGAG--AGGC
GG---------------------------------CGAGG-AAACTACG-AAGCGTATAT
-----CGGGTA-TTTATATACTTA-TAGCGTAGCTAGAAGTAAACACTGTACA-GATATT
GTATTTTGTAAAT-TACG-AAGAAATTCGTAT-TTGATATTAATAAAACAACTGGGTTTG
TTAATGTTTACATTAACTAGTATC-TTGTATGTA----CAAATTAAAAT--------ACA
GTATACGGAACGTATACTAATCAAA--AAAATTAAA-T---GACAGGCGAA----G-CAT
GATTAACAGGTGTTT-AGGTATAATTAAAATAATTATGTC-AAGTAATTATAATACGGAA
AATGAATA-AGTATGA-GGTGAAAGAGGAGATATTAGAATATTTAAAAACCCAATTATAT
T-AT-T----------------TTGGA-----------------ACG---AA--ATACAA
CACG----------------CTATGA-AA--------------TACAAGACGCTATGACA
-AATGTACGGGTATCTGATTG--GT-----TAT-C-TTAACGTA-TAAGGGC-CGAAGGC
CC-GTC-AA-G-ATGG-------A-------------------------ATGAACGGT--
-----CCAGATTA------ATTCCTT-AACGACGAAGGAAGG-----------AATCTAT
CAG-GG---GACCA------------CACAAT------------ATACAGCTGTCAA---
------------------------TGATTT---A-TTAAAT--AATATAATAACCAAAAG
AC-C-TTTGTACCCCTGC--T-----A-----ATGATGACG-T-ATA-GGGGTGT-CCCG
-AG----GTAA---TTTAAC---AT----ATATCTGAGAAGA--------GATATG----
----------------------GG--CCGTTGGATGCCTCCATCGGACGAT-GG-AGGTT
GAATGAA-CTTCTGCTGACGTA-GGCGCT-GGGGCT-TAT
>U3_Q279_WS_1989_C1
TATTA-C--CCCCAGCG-----------------CCG------GGAC-GGGACAT-----
-----------------------------------------------G------------
------------------------------------------GG--C-TT----TTTA--
-AATGGG--C-TTTGAGAGT--TTGAACAGTTC-----------------AGTATCTTCG
TTATTGGGCCAACCCGG--CCCAATAATTAAGAGAAC--GT---GTTCAAAATCGT-GG-
-----------TATGACCGAAGGTC-AAGGTAACCGGTCAA-CATTATTC-TGGCTTGCG
CAGCAAGAAACA-CGAATTAAAAATTTAAT-TCG-TAGGACACGTGGAC-GGACCGAAAT
ACTCCTGCATC------TCTATAAATACCCTA-ATCCTGTCAAGG-ATAATT-G--C-TC
TCTC-TCTTCTGTCAAG-GTGGT--TGTGCCGAGGC----------GGAAGATCGC---C
-AGCGGCGATC------------------GTCGGAACGACCTG--CATCTAGAG--AGGC
GG---------------------------------CGAGG-AAACTACG-AGGCGTATAT
-----CGGGTA-TTTATAGACTTA-TAGCGTAGCTAGAAGTTTACACTGTACA-GATATT
GTATTTTGTAAAT-TACG-AAGAAAGTCGTAT-TTGATATTAATAAAACAACTGGGTTTG
TTAATGTTTACATTAACTAGTATC-TTTTATGTA----CAAATTAAAAT--------ACA
GTATACGGAACGTATACTAATC--A--AAAAATAAA-T---GACAGGCGAA----G-CAT
GATTAACAGGTGTTT-AGGTATAATTAAAATAATTATGTC-AAGTAATTATAATACGGAA
AATGAATA-AGTATGA-GGTGAAAGAGGAGATATTAGAATATTTAAAAACCCAATTATAT
T-AT-T----------------TTGGA-----------------ACG---AA--ATACAA
CACG----------------CTATGA-AA--------------TACAAGACGCTATGACA
-AATATACGGGTA--TGATTG-TG------TAT-C-TGAACGTA-TAAGGGC-CGCAGGC
CC-GTC-AA-G--TTG-------A-------------------------ATGAACGGT--
-----CCAGATTA------ATTCCTT-AGCGACGAAGAAAGG-----------AATCTTA
AAG-GG---GACCA------------CACAAT------------ATACAGCTGTCAA---
------------------------TGATTT---A-TTAAAT--AATATAATAACCAAAAG
AC-C-TTTGTACCCCTGA--T-----A-----ATGATGACG-T-ATA-GGGGTGT-CCCG
-AG----GTAA---TATAAC---AT----AGCTCTAAAAAGA--------GATATG----
----------------------GG--CCGTTGGATGCCTCCATCGGACGAT-GG-AGGTT
GAATGAA-CTTCTGCTGACGTA-GGCGCT-GGGGCT-TAT
>U3_Q281_WS_1989_C1
TATTA-C--CCCCAGCG-----------------CCG------GGAC-GGGACAT-----
-----------------------------------------------G------------
------------------------------------------GG--C-TT----TTTA--
-AATGGG--C-TTTGAGAGT--TTGAACAGTTC-----------------AGTATCTTCG
TTATTGGGCCAACCCGG--CCCAATAATTAAGAGAAC--GT---GTTCAAATTCGT-GG-
-----------TATGACCGAAGGTC-AAGGTAACCGGTCAA-CATTATTC-TGGCTTGCG
CAGCAAGATACA-CGAATTAATTATTTAAT-TCG-TAGGACACGTGGAC-GGACCGAAAT
ACTCCTGCATC------TCTATAAATACCCTA-ATCCTGTCAAGG-ATAATT-G--C-TC
TCTC-TCTTCTGTCAAG-GTGGT--TGTGCCGAGGC----------GGAAGATCGC---C
-AGCGGCGATC------------------GTCGGAACGACTTG--CATCTAGAG--AGGC
GG---------------------------------CGAGG-AAACTACG-AAGCGTATAT
-----CGGGTA-TTTATAGACTTA-TAGCGTAGCTAGAAGTTTACACTGTACA-GATATT
GTATTTTGTAAAT-TACG-AAGAAAGTCGTAT-TTGATATTAATAAAACAACTGGGTTTG
TTAATGTTTACATTAACTAGTATG-TTTTATGTA----CAAATTAAAAT--------ACA
GTATACGGAACGTATACTAATC-AA--AAAAATAAA-T---GACAGGCGAA----G-CAT
GATTAACAGGTGTTT-AGGTATAATTAAAATAATTATGTC-AAGTAATTATAATACGGAA
AATGAATA-AGTATGA-GGTGAAAGAGGAGATATTAGAATATTTAAAAACCCAATTATAT
T-AT-T----------------TTGGA-----------------ACG---AA--ATACAA
CACG----------------CTATGA-AA--------------TACAAGACGCTATGACA
-AATGTACGGGTATCTGATTA-GG------TAT-C-CTAACGCT-CTAGGGC-CGAAGGC
CC-GTC-AA-G--TTG-------A-------------------------ATGAACGGT--
-----CCAGATTA------ATTCCTT-AGCGACGAAGAAAGG-----------AATCTTA
AAG-GG---GACCA------------CACAAT------------ATACAGCTGTCAA---
------------------------TGATTT---A-TTAAAT--AATATAATAACCAAAAG
AC-C-TTTGTACCCCTGA--T-----A-----ATGATGACG-T-ATA-GGGGTGT-CCCG
-TG----GTAA---TTTAAC---AT----AGCTCTAAAAAGA--------GATATG----
----------------------GG--CCGTTGGATGCCTCCATCGGACGAT-GG-AGGTT
GAATGAA-CTTCTGCTGACGTA-GGCGCT-GGGGCT-TAT
>U3_Q524_1_IN_C2
TATTA-C--CCCCAGCG----------------CCCA------GGAC-GGAACAT-----
-----------------------------------------------G------------
------------------------------------------GG--C-TT----TTTA--
-AATGGG--C-TTTGAGAGT--TTGAACAGTTC-----------------AGTATCTTCG
TTATTGGGCCAACCCGG--CCCAATAATTAAGAGAAC--GT---GTTCAAATTCGT-GA-
-----------TATGACCGAAGGTC-AAGGTAACCGTTCAA-CATTATTC-TGGCTTGCG
CAGCAAGCAACA-CGAATTAAATTATTAAT-TCG-TAGGACACGTGGAC-GGACCGAAAT
ACTCCTGCATC------TCTATAAATACCCTA-GTCCTGTGAAGG-ATAATT-G--C-TC
TCTC-TCTTCTGTCAAG-GTGGT--TGTGCTGAGGC----------GGAAGATCGC---C
-AGCGGCGATC------------------GTCGGAACGATGTG--CATCTAGAG--AGGC
GG---------------------------------TGAAGCAAACTACG-AAGCATATAT
-----CGGGTA-TTTATAGACTTA-TAGCGTAGCTAGAAGTATACACTGTACA-GATAAT
GTATTTTGTAAGT-TACG-AAGAATTTCGTAT-TTGATATTAATAAAACACCTGGGTGTG
TTAATGTTTACATTAAATAGTATC-CTGAATGTA----CACAATAAAAT--------ACA
GTATACGGAACGTATACTGACA--A--AGTAATAAA-T---GATAGGCGAA----G-CAT
GATTAACAGGTGTTT-AGGTATAATTAACATAATTATGAG-AAGTAATAATAATACGGAA
AATGAATA-AGTATGA-GGTGAAAGAGGAGATATTAGAATATTTAAAAACCCAATTATAT
T-AT-T----------------TTGGA-----------------ACG---AA--ATACAA
CACG----------------CTATGA-AA--------------TACAAGACGCTATGACA
-AATGTACGGGTATCTGATTG-TG------TAT-C-TTAACGCT-TAAGGGC-CGCAGGC
CC-GTC-AA-G-ATGG-------A-------------------------ATGAACGGT--
-----CCAGATTA------ATTCCTT-AGCGACGAAGAAAGG-----------AATCTTT
CAG-GG----ACCA------------CACAAT------------ATACAGCTGTCAA---
------------------------TGATTT---A-ATAAAT--AATATAATAACCAAAAG
AC-T-ATTGTACCCTTGC--T-----A-----ATGATGACG-T-ATA-GGGGTGT-CCCG
-AG----GTAA---TTTAAC---AT----AGATCTGAGAAGA--------GATATG----
----------------------GG--CCGTTGGATGCCTCCATCGGACGATGG--AGGTT
GTATGAA-CTTCTGCTGACGTA-GGCGCT-GGGGCT-TAT
>U3_Q524_2_IN
TATTA-C--CCCCAGCG----------------CTCA------GGAC-GGGACAT-----
-----------------------------------------------G------------
------------------------------------------GG--C-TT----TTTA--
-AATGGG--C-TTTGAGAGT--TTGAACAGTTC-----------------AGTATCTTCG
TTATTGGGCCAACTCGG--CCCAATAATTAAGAGAAC--GT---GTTCAAATTCGT-GA-
-----------TATGACCGAAGGTC-AAGGTAACCGGTCAA-CATTATTC-TGGCTTGCG
CAGCAAGAAACA-CGAATTAAAATATTAAT-TCG-TAGGACACGTGGAC-GGACCGAAAT
ACTCCTGCATC------TCTATAAATACCCTA-GTCATGTGAAGG-ATAATT-G--C-TC
TCTC-TCTTCTGTCAAG-GTGG----GTGCTGAGGC----------GGAAGATCGC---C
-AGCGGCGATC------------------GTCGGAACGATGTG--CAACTAGAG--AGGC
GG---------------------------------TGAGG-AAACTACG-AAGCATATAT
-----CGGGTA-TTTATAGACTTA-TAGCGCAGCTAGAAGTATACACTGTACA-GATAAT
GTATTTTGTAATT-TACG-AAGAATTTCGTAT-TTGATATTAATAAAACACCTGGGTGTG
TTAATGTTTACATTAAATAGTATC-CTGAATGTA----CACAATAAAAT--------ACA
GTATACGGAACGTATACTGACA-AA--GTAA-TAAA-T---GATAGGCGAA----G-CAT
GATTAACAGGTGTTT-AGGTATAATTAACATAATTATGAG-AAGTAATAATAATACGGAA
AATGAATA-AGTATGA-GGTGAAAGAGGAGATATTAGAATATTTAAAAACCCAATTATAT
T-AT-T----------------TTGGA-----------------ACG---AA--ATACAA
CACG----------------CTATGA-AA--------------TACAAGACACTATGACA
-AATGTACGGGTATCTGATTG-TG------TAT-C-CTAACGCT-TAAGGGC-CGCAGGC
CC-GTC-AA-G--TGG-------A-------------------------ATGAACGGT--
-----CCAGATTA------ATTCCTT-AGCGACGAAGAAAGG-----------AATCTTA
ATG-GG---GACCA------------CATTAA------------AGACAGCTGTCAT---
------------------------TGATTA---A-ATAAAT--AATATAATATCCAAAAG
AC-T-ATTGTACCCCTGA--T-----A-----ATGATGACG-T-ATA-GGGGTGC-CCCG
-AG----GTAA---TTTAAC---AT----AGATCTGAGAAGA--------GATATG----
----------------------GG--CCGTTGGATGCCTCCATCGGACGAT-GG-AGGTT
GGATGAA-CTTCTGCTGACGTA-GGCGCT-GGGGCT-TAT
>U3_Q524_3_IN_C2
TATTA-C--CCCCAGCG----------------CTCA------GGAC-GGGACAT-----
-----------------------------------------------G------------
------------------------------------------GG--C-TT----TTTA--
-AATGGG--C-TTTGAGAGT--TTGAACAGTTC-----------------AGTATCTTCG
TTATTGGGCCAACTCGG--CCCAATAATTAAGAGAAC--GT---GTTCAAATTCGT-GA-
-----------TATGACCGAAGGTC-AAGGTAACCGGTCAA-CATTATTC-TGGCTTGCG
CAGCAAGATACA-CGAATTAAATATTTAAT-TCG-TAGGACACGTGGAC-GGACCGAAAT
ACTCCTGCATC------TCTATAAATACCCTA-GTCCTGTGAAGG-ATAATT-G--C-TC
TCTC-TCTTCTGTCAAG-GTGGT--TGTGCTGAGGC----------GGAAGATCGC---C
-AGCGGCGATC------------------GTCGGAACGATGTG--CATCTAGAG--AGGC
GG---------------------------------TGAAGCAAACTACG-AAGCATATAT
-----CGGGTA-TTTATAGACTTA-TAGCGCAGCTAGAAGTATACACTGTACA-GATAAT
GTATTTTGTAATT-TACG-AAGAATTTCGTAT-TTGATATTAATAAAACACCTGGGTGTT
TTAATGTTTACATTAAATAGTATC-CTGAATGTA----CACAATAAAAT--------ACA
GTATACGGAACGTATACTGACA--A--AGTAATAAA-T---GATAGGCGAA----G-CAT
GATTAACAGGTGTTT-AGGTATAATTAACATAATTATGAG-AAGTAATAATAATACGGAA
AATGAATA-AGTATGA-GGTGAAAGAGGAGATATTAGAATATTTAAAAACCCAATTATAT
T-AT-T----------------TTGGA-----------------ACG---AA--ATACAA
CACG----------------CTATGA-AA--------------TACAAGACGCTATGACA
-AATGTACGGGTATCTGATTG-TT------TAT-C-TTAACGCT-TAAGGGC-CGCAGGC
CC-GTC-AA-G-ATGG-------A-------------------------ATGAACGGT--
-----CCAGATTA------ATTCCTT-AACGACGAAGGAAGG-----------AATCTTT
CAT-GG---GACCA------------CACAAT------------ATACAGCTGTCAA---
------------------------TGATTT---A-TTAAAT--AATATAATAACCAAAAG
AC-T-ATTGTACCCTTGC--T-----A-----ATGATGACG-T-ATA-GGGGTGT-CCCG
-AG----GTAA---TTTAAC---AT----AGATCTGAGAAGA--------GATATG----
----------------------GG--CCGTTGGATGCCTCCATCGGACGATGG--AGGTT
GTATGAA-CTTCTGCTGACGTA-GGCGCT-GGGGCT-TAT
>U3_Q529_2_CN_1990
TATTA-C--CCCCAGCC----------------CCCG------GGAC-GGGACAT-----
-----------------------------------------------G------------
------------------------------------------GG--C-TT----TTTA--
-AATGGG----CCGTAGAGT--TTGAACAGTTC-----------------AGTATCTTCG
TTATTGGGCCAATCTGG--CCCAATAATTAAGAGAAC--GT---GTTCAAAATCTT-GG-
-----------GTTGACCGAAGGTC-AAGGTCAATAGTCAA-CATTATTC-TGGCTTGCG
CAGCAAGCAACA-CGAATTAATAATTTAAT-TCG-TAGGACACGTGGAC-GGACCGAAAT
ACTTCTGCAAC------TCTATAAATACCATT-GTTGTGGCATGG-AATATT-G--C-TC
TCTC-TCTTCTGTCAAC-GTTGT--TGTGCTGAGGA----------GGAAGATCGC---C
-GCCGGCGATC------------------ATCGGAACGAAGAG--AAACCAGAG--CGAC
GG---------------------------------AAATACAAGCTACG-AAGCGTATAT
-----CGGGTA-TTTATAGACTTA-TAGCGCAGCTAGAAGTATACACTGTATTTGATTAT
GTATTTTGTAAAT-AACG-AAATATTTCGTT--ATGATATTAATAAAACACCTGTGATAT
TTAATGTTTACATTAACAGGTATT-ATTCATGTA----CAATA-AATGT--------AGT
GTATACGGAACGAATACAAACTACATTAAAATAAAA-TTAAGAAGAGGGAA----G-CGT
GATTAATAGGTGTTTAAGGAATAATTAGAATAATTATGAC-AAGTAATGATAATACGGAA
GATGAATA-AGTATGA-GGTGAAAGAGGAGATA-AAGAATAT-TAAAAACCCAATTATAT
T-AT------------------TTGGT-----------------ACG---ACTAATG---
CACA----------------CTATGA-AA--------------TACAACACACTATGAAA
TACTGTACGGGTA--AGATTG-TG------TAT-C-TTAACGCT-TAAGGGC--GCAG-C
CC-GTC-AA-G-ATGGTCCCCAAA-------------------------ATGAACGGT--
-----CAGTATTG------ATTGCTT-AGCGACGAAGAAAGG-----------AATCTTG
AAG-GG----ACCA------------CTGACA------------AGACAGCTGTCAT---
------------------------TGTACT---A-AATAAT--AATATAATAACCAAAAG
AC-G-AAAGTACCCCTGA--C-----A-----AAGATGACG-T-AGA-GGGGTGT-CCCG
-AA----GTAA---TTTAAC---AT----TGCTCTGAAAAGA--------GATGTT----
----------------------GG--CCGTTGGATCTCTCCATCGGACGATGG--AGGTT
GGATGAC-TTAGGGCTGACGTA-GGGGCT-GGGGAC-TAT
>U3_Q529_4_CN_1990_E1
TATTACC--CCCCAGCC----------------CCCG------GGAC-GGGACAT-----
-----------------------------------------------G------------
------------------------------------------GG--C-TT----TTTA--
-AATGGG----CCGTAGAGT--TTGAACAGTTC-----------------AGTATCTTCG
TTATTGGGCCAATCTGG--CCCAATAATTAAGAGAAC--GT---GTTCAAAATCTT-GG-
-----------GTTGACCGAAGGTC-AAGGTCAATAGTCAA-CATTATTC-TGGCTTGCG
CAGCAAGCAACA-CGAATTAAATAATTAAT-TCG-TAGGACACGTGGAC-GGACCGAAAT
ACTTCTGCAAC------TCTATAAATACCATT-GTTGTGGCATGG-AATATT-G--C-TC
TCTC-TCTTCTGTCAAC-GTTGT--TGTGCGGAGGA----------GGAAGATCGC---C
-GCCGGCGATC------------------ATCGGAACGAAGAG--AAACCAGAG--CGAC
GG---------------------------------AAATACAAGCTACG-AAGCGTATAT
-----CGGGTA-TTTATAGACTTA-TAGCGCAGCTAGAAGTATACACTGTATTTGATTAT
GTATTTTGTAAAT-AACG-AAATATTTCGTT--ATGATATTAATAAAACACCTGTGATAT
TTAATGTTTACATTAACAGGTATT-ATGCATGTA----CAATA-AATGT--------AGT
GTATACGGAACGAATACAAACTACATTAAAATAAAA-TTAAGAAGAGCGAA----G-CTT
GATTAATAGGTGTTTAAGGAATAATTAGAATAATTATGAC-AAGTAATGATAATACGGAA
GATGAATA-AGTATGA-GGTGAAAGAGGAGATA-AAGAATAT-TAAAAACCCAATTATAT
T-AT------------------TTGGT-----------------ACG---ACTAATG---
CACA----------------CTATGA-AA--------------TACAACACACTATGAAA
TACTGTACGGGTA--AGATTG-TG------TAT-C-TTAACGCT-TAAGGGC--GCAG-C
CC-GTC-AA-G-ATGGTCCCCAAA-------------------------ATGAACGGT--
-----CAGTATTG------ATTGCTT-AGCGACGAAGAAAGG-----------AATCTTT
TAG-GG---GACCA------------CTGACA------------AGACAGCTGTCAT---
------------------------TGTACT---A-AATAAT--AATATAATAACCAAAAG
AC-G-AAAGTACCCCTGA--C-----A-----AAGATGACG-T-ATA-GGGGTGT-CCCG
-AA----GTAA---TTTAAC---AT----TGCTCTGAAAAGA--------GATGTT----
----------------------GG--CCGTTGGATCTCTCCATCGGACGAT-GGAGGGTT
GGATGAC-TTAGGGCTGACGTA-GGGGCTGGGGGAC-TAT
>U3_Q529_6_CN_1990
TATTA-C--CCCCAGCG----------------CTCA------GGAC-GGGACAT-----
-----------------------------------------------G------------
------------------------------------------GG--C-TT----TTTA--
-AATGGG--C-TTTGAGAGT--TTGAACAGTTC-----------------AGTATCTTCG
TTATTGGGCCAACTCGG--CCCAATAATTAAGAGAAC--GT---GTTCAAATTCGT-GA-
-----------TATGACCGAAGGTC-AAGGTAACCGGTCAA-CATTATTC-TGGCTTGCG
CAGCAAGAAACA-CGAATTAAATATTTAAT-TCG-TAGGACACGTGGAC-GGACCGAAAT
ACTCCTGCATC------TCTATAAATACCCTA-GTCCTGTGAAGG-ATAATT-G--C-TC
TCTC-TCTTCTGTCAAG-GTGGT--TGTGCTGAGGC----------GGAAGATCGC---C
-AGCGGCGATC------------------GTCGGAACGATGTG--CATCTAGAG--AGGC
GG---------------------------------TGAAGCAAACTACG-AAGCATATAT
-----CGGGTA-TTTATGGACTTA-TAGCGCAGCTAGAAGTATACACTGTACA-GATAAT
GTATTTTGTAATT-TACG-AAGAATTTCGTAT-TTGATATTAATAAAACACCTGGGTGTT
TTAATGTTTACATTAAATAGTATC-CTGAATGTA----CACAATAAAAT--------ACA
GTATACGGAACGTATACTGACA--A--AGTAATAAA-T---GATAGGCGAA----G-CAT
GATTAACAGGTGTTT-AGGTATAATTAACATAATTATGAG-AAGTAATAATAATACGGAA
AATGAATA-AGTATGA-GGTGAAAGAGGAGATATTAGAATATTTAAAAACCCAATTATAT
T-AT-T----------------TTGGA-----------------ACG---AA--ATACAA
CACG----------------CTATGA-AA--------------TACAAGACGCTATGACA
-AATGTACGGGTATCTGATTG-TT------TAT-C-TTAACGCT-TAAGGGC-CGCAGGC
CC-GTC-AA-G-ATGG-------A-------------------------ATGAACGGT--
-----CCAGATTA------ATTCCTT-AACGACGAAGGAAGG-----------AATCTTT
CAT-GG---GACCA------------CACAAT------------ATACAGCTGTCAA---
------------------------TGATTT---A-TTAAAT--AATATAATAACCAAAAG
AC-T-ATTGTACCCTTGC--T-----A-----ATGATGACG-T-ATA-GGGGTGT-CCCG
-AG----GTAA---TTTAAC---AT----AGATCTGAGAAGA--------GATATG----
----------------------GG--CCGTTGGATGCCTCCATCGGACGATGG--AGGTT
GTATGAA-CTTCTGCTGACGTA-GGCGCT-GGGGCT-TAT
>U3_Q553_LK_1995_C2
TATTA-C--CCCCCGTG----------------CTCG------GGAC-GGGACAT-----
-----------------------------------------------G------------
------------------------------------------GG--C-TT----TTTA--
-AATGGG--C-CTTGAGAGT--TTGAACAGTTC-----------------AGTATCTTCG
TTATTGGGCCAACTCGG--CCCAATAATTAAGAGAAC--GT---GTTCAAATTCGT-GG-
-----------TATGACCGAAGGTC-AAGGTAACAGGTCAA-CATTATTC-TGGCTTGCG
CAGCAAGAAACA-CGAATTAATTAATTAAT-TCG-TAGGACACGTGGAC-GGACCGAAAT
ACTCCTGCATC------TCTATAAATACCCTA-GTGCTGTGAAGG-ATAATT-G--C-TC
TCTC-TCTTCTGTCAAG-GTGGT--TGTGCTGAGGC----------GGAAGATCGC---C
-AGCGGCGATC------------------GTCGGAACGATGTG--CATCTAGAG--AGGC
GG---------------------------------TGAAGCAAACTACG-AAGCATATAT
-----CGGGTA-TTTATAGACTTA-TAGCGCAGCTAGAAGTATACACTGTACA-GATTTT
GTATTTTGTAAAT-TACG-AAGAATTTCGTAT-ATGATATTTATGAAACACCTGGGTGTG
TTAATGTTTACATTAAATAGTATC-CTGAATGTA----CACAATAAAAT--------ACA
GTATACGGAACGTATACTGACA--A--AGTAATAAA-T---GATAGGCGAA----G-CAT
GATTAACAGGTGTTT-AGGTATAATTAACATAATTATGAT-AAGTAATAATAATACGGAA
AATGAATA-AGTATGA-GGTGAAAGAGGAGATATTAGAATATTTAAAAACCCAATTATAT
T-AT-T----------------TTGGA-----------------ACG---AA--ATACAA
CACA----------------CTATGA-AA--------------TACAAGACGCTATGACA
-AATGTACGGGTATCTGATTG-TG------TAT-C-TTAACGCT-TAAGGGC-CGCAGGC
CC-GTC-AA-G--TTG-------A-------------------------ATGAACGGT--
-----CCAGATTA------ATTCCTT-AGCGACGAAGAAAGG-----------AATCTTA
ATG-GG---GACCA------------CATTAA------------AGACAGCTGTCAT---
------------------------TGATTA---A-ATAAAT--AATATAATATCCAAAAG
AC-TTTTTATACCCCTGA--T-----A-----ATGATGACG-T-GTA-GGGGTGT-CCCG
-AT----GTAA---TATAGC---AT----AGCTATGTGAAGA--------GATAAGCATG
TGGCCGACAACTTTAGTGGT--GG----GCCAGATGTCCC---------------GAGTT
-AGTGCG--------CCACGTA-AGCACG-GGGGAC-TAT
>U3_Q568_1_ID_1995_D5
TATTA-C--CCCCAGCG----------------CTCG------GGAC-GGGACAT-----
-----------------------------------------------G------------
------------------------------------------GG--C-CT----TTTA--
-AATGGG--C-CGAGAGAGT--TTGAACAGTTC-----------------AGTATCTTCG
TTATTGGGCC-ATCTGG--CCCAATAATTAAGAGAAC--GT---GTTCAAAATCTG-GG-
-----------TTTGACCGAAGGTC-AAGGTAGACGGTCAA-CAATATTC-TGGCTTGCG
CAGCAAGCAACA-CGAATTAATTATTTAAT-TCG-TAGGACACGTGGAC-GGACCGAAAT
ACTTCCG-ATC------TCTATAAATAGCCTA--AACTGTTATTG-ATAATT-G--C-TC
TCGC-TCTTCTGTCAAA-GTTGT--TGTGCTGAGGA----------GGAAGATCGC---C
-AACTGCGATC------------------ATCGGA-CGAAA-G--CGTCAAGAG--AGAC
GG---------------------------------AGAATCATGCTGCG-AAGCGTATAT
-----CGGGTA-TTTATAGACTTC-TAGTGCAGCTAGAAGT-TTCGTTGTATTTGATATT
GTATTTTGTAAAT-TACG-ATGAAAATCGTATATTGATATTAATAAAACAACTGGGATTG
TTTATGTTTACATTAACTAGTATT-AAAAATGCA----CAATAT-AAAT--------ATT
GTATAAGGAACTTATA-CAATATAT--ATTACAATA-T---GTTGAGCGTA----G-CGT
GATAAACAGATGTTT-AGGTATAATTAAAATAATTATGTC-ATGTAA-AATAATACTGAA
CATGTTTA-AGTATGA-GGTGAAAGAGGAGATATAAGAATAT-TAAAAACCCAATTATAT
T-AT------------------GCACT-----------------ATG---AC--AAGCGT
-ACG----------------CTATGA-CA--------------AAAAGGGAAAAATGAAA
-AAT-CAGGGGT---TGATTG-TGC-----TAT-C-GTAACGAT-TAAGGGC-CGCAGGC
CC-GTC-AA-G-ATGG---------------------------------ATGAACGGT--
-----CAGATTTG------ATTGCTT-AGCTAAGAAGGAAGG-----------AATCTTT
TTG-TG-----TCA------------CTGTCA------------AGACAGCTGTCAT---
------------------------TGTTTT---A-AAAAAT--AATATAATAATTAATTG
AC-A-ATAGTACCCCTCA-CT-----AACAAGATAATAACG---ATA----GTAT-CCCT
-AA----CTAG---CGTGAC-GGAT----GAGAATGAGACCACCACTTTAGTGGTG----
----------------------GG-----CCATATGTCCC---------------GAGTT
-AGTGCG--------CCACGTA-AGCGCT-GGGGCT-TAT
>U3_Q568_3_ID_1995
TATTA-C--CCCCCGTG----------------CTCG------GGAC-GGGACAT-----
-----------------------------------------------G------------
------------------------------------------GG--C-TT----TTTA--
-AATGGG--C-CGAGAGAGT--TTGAACAGTTC-----------------AGTATCTTCG
TTATTGGGCC-ATCTGG--CCCAATAATTAAGAGAAC--GT---GTTCAAAATCTG-GG-
-----------TTTGACCGAAGGTC-AAGGTAGACGGTCAA-CAATATTC-TGGCTTGCG
CAGCAAGCAACA-CGAATTAATATTTTAAT-TCG-TAGGACACGTGGAC-GGACCGAAAT
ACTTCCG-ATC------TCTATAAATAGCCTA--AACTGTTATTG-ATAATT-G--C-TC
TCGC-TCTTCTGTCAAA-GTTGT--TGTGCTGAGGA----------GGAAGATCGC---C
-AACTGCGATC------------------ATCGGA-CGAAA-G--CGTCAAGAG--AGAC
GG---------------------------------AGAATCATGCTGCG-AAGCGTATAT
-----CGGGTA-TTTATAGACTTC-TAGTGCAGCTAGAAGT-TTCGTTGTATTTGATATT
GTATTTTGTAAAT-TACG-ATGAAAATCGTATATTGATATTAATAAAACAACTGGGATTG
TTTATGTTTACATTAACTAGTATT-AAAAATGCA----CAATAT-AAAT--------ATT
GTATAAGGAACTTATA-CAATATAT--ATTACAATA-T---GTTGAGCGTA----G-CGT
GATAAACAGATGTTT-AGGTATAATTAAAATAATTATGTC-ATGTAA-AATAATACTGAA
CATGTTTA-AGTATGA-GGTGAAAGAGGAGATATAAGAATAT-TAAAAACCCAATTATAT
T-AT------------------GCACT-----------------ATG---AC--AAGCGT
-ACG----------------CTATGA-CA--------------AAAAGGGAAAAATGAAA
-AAT-CAGGGGT---TGATTG-TGC-----TAT-C-GTAACGAT-TAAGGGC-CGCAGGC
CC-GTC-AA-G-ATGG---------------------------------ATGAACGGT--
-----CAGATTTG------ATTGCTT-AGCTAAGAAGGAAGG-----------AATCTTT
TTG-TG-----TCA------------CTGTCA------------AGACAGCTGTCAT---
------------------------TGTTTT---A-AAAAAT--AATATAATAATTAATTG
AC-A-ATAGTACCCCTCA-CT-----AACAAGATAATAACG---ATA----GTAT-CCCT
-AA----CTAG---CGTGAC-GGAT----GAGAATGAGACCACCACTTTAGTGGTG----
----------------------GG-----CCATATGTCCC---------------GAGTT
-AGTGCG--------CCACGTA-AGCACGGGGGGAC-TAT
>U3_Q570_TO_1990_C1
TATTA-C--CCCCAGCG-----------------CCA------GGAC-GGGACAT-----
-----------------------------------------------G------------
------------------------------------------GG--C-TT----TTTA--
-AATGGG--C-TTTGCGAGT--TTGAACAGTTC-----------------AGTATCTTCG
TTATTGGGCCAACCCGG--CCCAATAATTAAGAGAAC--GT---GTTCAAATTCGT-GG-
-----------TATGACCGAAGGTC-AAGGTAACCGGTCAA-CATTATTC-TGGCTTGCG
CAGCAAGATACA-CGAATTAAATTATTAAT-TCG-TAGGACACGTGGAC-GGACCGAAAT
ACTCCTGCATC------TCTATAAATACCCTA-AACCTGTGAAGG-ATAATT-G--C-TC
TCTC-TCTTCTGTCAAG-GTGG---TGTGCTAAGGC----------GGAAGATCGC---C
-AGCGGCGATC------------------GTCGGAACGACCTG--CATCTAGAG--AGGC
GG---------------------------------CGAGG-AAACTACG-AAGCGTATAT
-----CGGGTA-TTTATAGACTTA-TAGCGTAGCTAGAAGTATACACTGTACA-GATATT
GTATTTTGTAAAT-TACG-AAGAAATTCGTAT-TTGATATTAATAAAACAACTGGGTTTG
TTAATGTTTACATTAACTAGTATC-TTTTATGTA----CAAATTAAAAT--------ACA
GTATACGGAACGTATACTAATC-AA--AAAATTAAA-T---GACAGGCGAA----G-CAT
GATTAACAGGTGTTT-AGGTATAATTAAAATAATTATGTC-AAGTAATTATAATACGGAA
AATGAATA-AGTATGA-GGTGAAAGAGGAGATATTAGAATATTTAAAAACCCAATTATAT
T-AT-T----------------TTGGA-----------------ACG---AA--ATACAA
CACG----------------CTATGA-AA--------------TACAAGACGCTATGACA
-AATGTACGGGTATTTGATTG--GT-----TAT-C-TTAACGTA-TAAGGGC-CGCAGGC
CC-GTC-AA-G-ATGG-------A-------------------------ATGAACGGT--
-----CCAGATTA------ATTCCTT-AACGACGAAGGAAGG-----------AATCTAT
CAG-GG---GACCA------------CACAAT------------ATACAGCTGTCAA---
------------------------TGATTT---A-TTAAAT--AATATAATAACCAAAAG
AC-C-TTCGTACCCCTGC--T-----A-----ATGATGACG-T-ATA-GGGGTGT-CCCG
-AG----GTAA---TTTAAC---AT----ATATCTGAGAAGA--------GATATG----
----------------------GG--CCGTTGGATGCCTCCATCGGACGAT-GG-AGGTT
GAATGAA-CTTCTGCTGACGTA-GGCGCT-GGGGCT-TAT
>U3_Q623_TW_1996_D7
TATTA-C--CCCCCGTG----------------CTCG------GGAC-GGGACAT-----
-----------------------------------------------G------------
------------------------------------------GG--C-TT----TTTA--
-AATGGG--C-CGAGAGAGT--TTGAACAGTTC-----------------AGTATCTTCG
TTATTGGGCC-ATCTGG--CCCAATAATTAAGAGAAC--GT---GTTCAAAATCTG-GG-
-----------TTTGACCGAAGGTC-AAGGTAGACGGTCAA-CAATATTC-TGGCTTGCG
CAGCAAGCTACA-CGAATTAATAATTTAAT-TAG-TAGGACACGTGGAC-GGACCGAAAT
ACTTCCG-ATC------TCTATAAATAGCCTA--AACTGTTATTG-ATAATT-G--C-TC
TCGC-TCTTCTGTCAAA-GTTGT--TGTGCTGAGGA----------GGAAGATCGC---C
-AACTGCGATC------------------ATCGGACTGAAA-G--CGTCAAGAG--AGAC
GG---------------------------------AGAATCATGCTGCG-AAGCGTATAT
-----CGGGTA-TTTATAGACTTC-TAGCGCAGCTAGAAGT-TTCGTTGTATTTGATATT
GTATTTTGTAAAT-TACG-AAGAAAATCGTATATTGATATTAATAAAACAACTGGGATTG
TTTATGTTTACATTAACTAGTATT-GAAAATGCA----CAATAT-AAAT--------ATT
GTATAAGGAACTTATA-CAATATAT--ATTACAATA-T---GTTGAGCGTA----G-CGT
GATAAACAGATGTTT-AGGTATAATTAAAATAATTATGTC-ATGTAA-AATAATACTGAA
CATGTTTA-AGTATGA-GGTGAAAGAGGAGATATAAGAATAT-TAAAAACCCAATTATAT
T-AT------------------GCACT-----------------ATG---AC--AAGCGT
-ACG----------------CTATGA-CA--------------AAAAGGGAAAAATGAAA
-AAT-CAGGGGT---TGATTG-TGC-----TAT-C-GTAACGAT-TAAGGGC-CGCAGGC
CC-GTC-AA-G-ATGG---------------------------------ATGAACGGT--
-----CAGATTTG------ATTGCTT-AGCCACGAAGGAAGG-----------AATCTTT
TTG-TG-----TCA------------CTGTCA------------AGACAGCTGTTAT---
------------------------TGTTTT---A-AAAAAT--AATATAATAACTAATTG
AC-A-ATAGTACCCCTCA-CT-----AACAAGATAATAACG---ATA----GTAT-CCCT
-AA----CTAG---CGTGAT-GGAT----GAGAATGAGACCACCACTTTAGTGGTG----
----------------------GG-----CCATATGTCCC---------------GAGTT
-AGTGCG--------CCACGTA-AGCACGGGGGGAC-TAT
>U3_Q624_TW_1996_D5
TATTA-C--CCCCCGTG----------------CTCG------GGAC-GGGACAT-----
-----------------------------------------------G------------
------------------------------------------GG--C-TT----TTTA--
-AATGGG--C-CGAGAGAGT--TTGAACAGTTC-----------------AGTATCTTCG
TTATTGGGCC-ATCTGG--CCCAATAATTAAGAGAAC--GT---GTTCAAAATCTG-GG-
-----------TTTGACCGAAGGTC-AAGGTAGACGGTCAA-CAATATTC-TGGCTTGCG
CAGCAAGCAACA-CGAATTAAATATTTAAT-TCG-TAGGACACGTGGAC-GGACCGAAAT
ACTTCCG-ATC------TCTATAAATAGCCTA--AACTGTTATTG-ATAATT-G--C-TC
TCGC-TCTTCTGTCAAA-GTTGT--TGTGCTGAGGA----------GGAAGATCGC---C
-AACTGCGATC------------------ATCGGACTGAAA-G--CGTCAAGAG--AGAC
GG---------------------------------AGAATCATGCTGCG-AAGCGTATAT
-----CGGGTA-TTTATAGACTTT-TAGCGCAGCTAGAAGT-TTCGTTGTATTTGATATT
GTATTTTGTAAAT-TACG-AAGAAAATCGTATATTGATATTAATAAAACAACTGGGATTG
TTTATGTTTACATTAACTAGTATT-AAAAATGCA----CAATAT-AAAT--------ATT
GTATAAGGAACTTATA-CAATATAT--ATTACAATA-T---GTTGAGCGTA----G-CGT
GATAAACAGATGTTT-AGGTATAATTAAAATAATTATGTC-ATGTAA-AATAATACTGAA
CATGTTTA-AGTATGA-GGTGAAAGAGGAGATATAAGAATAT-TAAAAACCCAATTATAT
T-AT------------------GCACT-----------------ATG---AC--AAGCGT
-ACG----------------CTATGA-CA--------------AAAAGGGAAAAATGAAA
-AAT-CAGGGGT---TGATTG-TGC-----TAT-C-GTAACGAT-TAAGGGC-CGCAGGC
CC-GTC-AA-G-ATGG---------------------------------ATGAACGGT--
-----CAGATTTG------ATTGCTT-AGCCACGAAGGAAGG-----------AATCTTT
TTG-TG-----TCA------------CTGTCA------------AGACAGCTGTTAT---
------------------------TGTTTT---A-AAAAAT--AATATAATAACTAATTG
AC-A-ATAGTACCCCTCA-CT-----AACAAGATAATAACG---ATA----GTAT-CCCT
-AA----CTAG---CGTGAT-GGAT----GAGAATGAGACCACCACTTTAGTGGTG----
----------------------GG-----CCATATGTCCC---------------GAGTT
-AGTGCG--------CCACGTA-AGCACG-GGGGAC-TAT
>U3_TOS14_TO_2010
TATTA-C--CCCCAGCG----------------C-CA------GGAC-GGGACAT-----
-----------------------------------------------G------------
------------------------------------------GG--C-TT----TTTA--
-AATGGG--C-TTTTCGAGT--TTGAACAGTTC-----------------AGTATCTTCG
TTATTGGGCCAACCCGG--CCCAATAATTAAGAGAAC--GT---GTTCAAATTCGT-GG-
-----------TATGACCGAAGGTC-AAGGTAACCGGTCAA-CATTATTC-TGGCTTGCG
CAGCAAGCAACA-CGAATTAATAATTTAAT-TCG-TAGGACACGTGGAC-GGACCGAAAT
ACTCCTGCATC------TCTATAAATACCCTA-AACCTGTCAAGG-ATAATTCG--C-TC
TCTC-TCTTCTGTCAAG-GTGGT--TGTGCTGAGGC----------GGAAGAGCGC---C
-AGCGGCGATC------------------GTCGGAACGACCTG--CATCTAGAG--AGGC
GG---------------------------------CGAGG-AAACTACG-AAGCGTATAT
-----CGGGTA-TTTATAGACTTA-TAGCGTAGCTAGAAGTATACACTGTACA-GATATT
GTATTTTGTAAAT-TACG-AAGAAATTCGTAT-TTGATATTAATAAAACAACTGGGTTTG
TTAATGTTTACATTAACTAGTATC-TTTTATGTA----CAGATTAAAAT--------ATA
GTATACGGAACGTATACTAATG-AA--AAAATTAAA-T---GACAGGCGAA----G-CAT
GATTAACAGGTGTTT-AGGTATAATTAAAATAATTATGGC-AAGTAATTATAATACGGAA
AATGAATA-AGTATGA-GGTGAAAGAGGAGATATTAGAATATTTAAAAACCCAATTATAT
T-AT-T----------------TTGGA-----------------ACG---AA--ATACAA
CACG----------------CTATGA-AA--------------TACAAGACGCTATGACA
-AATGTACGGGTATCTGATTG-TT------TAT-C-TTAACGTA-TAAGGGC-CGCAGGC
CC-GTC-AA-G-ATGG-------A-------------------------ATGAACGGT--
-----CCAGATTA------GTTCCTT-AACGACGAAGGAAGG-----------AATCTAT
CAG-GG---GACCA------------CACAAT------------ATACAGCTGTCAA---
------------------------TGATTT---A-TTAAAT--AATATAATAACCAAAAG
AC-C-TTTGTACCCCTGC--T-----A-----ATGATGACG-T-ATA-GGGGTGT-CCCG
-AG----GTAA---TTTAAC---AT----ATGTCTGAGAAGA--------GATATG----
----------------------GG--CCGTTGGGTGCCTCCATCGGACGAT-GG-AGGTT
GAATGAA-CTTCTGCTGACGTA-GGCGCT-GGGGCT-TAT
>U3_TOS16_TO_2010_C1
TATTA-C--CCCCAGCG-----------------CCG------GGAC-GGGACAT-----
-----------------------------------------------G------------
------------------------------------------GG--C-TT----TTTA--
-AATGGG--C-TTTGCGAGT--TTGAACAGTTC-----------------AGTATCTTCG
TTATTGGGCCAACCCGG--CCCAATAATTAAGAGAAC--GT---GTTCAAATTCGT-GG-
-----------TATGACCGAAGGTC-AAGGTAACCGGTCAA-CATTATTC-TGGCTTGCG
CAGCAAGAAACA-CGAATTAAATTATTAAT-TCG-TAGGACACGTGGAC-GGACCGAAAT
ACTCCTGCATC------TCTATAAATACCCTA-AACCTGTGAAGG-ATAATT-G--C-TC
TCTC-TCTTCTGTCAAG-GTGG---TGTGCTAAGGC----------GGAAGATCGC---C
-AGCGGCGATC------------------GTCGGAACGACCTG--CATCTAGAG--AGGC
GG---------------------------------CGAGG-AAACTACG-AGGCGTATAT
-----CGGGTA-TTTATAGACTTA-TAGCGTAGCTAGAAGTATACACTGTACA-GATATT
GAATTTTGTAAAT-TACG-AAGAAATTCGTAT-TTGATATTAATAAAACAACTGGGTTTG
TTAATGTTTACATTAACTAGTATC-GTGTATGTA-----AAATTAAAAT--------ACA
GTATACGGAACGTATACTAATC-AA--AAAATTAAA-T---GACAGGCGAA----G-CAT
GATTAACAGGTGTTT-AGGTATAATTAAAATAATTATGTC-AAGTAATTATAATACGGAA
AATGAATA-AGTATGA-GGTGAAAGAGGAGATATTAGAATATTTAAAAACCCAATTATAT
T-AT-T----------------TTGGA-----------------ACG---AA--ATACAA
CACG----------------CTATGA-AA--------------TACAAGACGCTATGACA
-AATGTACGGGTATCTGATTG--GT-----TAT-C-TTAACGTA-TAAGGGC-CGCAGGC
CC-GTC-AA-G-ATGG-------A-------------------------ATGAACGGT--
-----CCAGATTA------ATTCCTT-AACGACGAAGGAAGG-----------AATCTAT
CAG-GG---GACCA------------CACAAT------------ATACAGCTGTCAA---
------------------------TGATTT---A-TTAAAT--AATATAATAACCAAAAG
AC-C-TTCGTACCCCTGC--T-----A-----ATGATGACG-T-ATA-GGGGTGT-CCCG
-AG----GTAA---TTTAAC---AT----ATATCTGAGAAGA--------GATATG----
----------------------GG--CCGTTGGATGCCTCCATCGGACGAT-GG-AGGTT
GAATGAA-CTTCTGCTGACGTA-GGCGCTGGGGGAC-TAT
>U3_TOS19_TO_2010
TATTACC--CCCCAGCG----------------C-CG------GGACGGGGACAT-----
-----------------------------------------------G------------
------------------------------------------GGGCT-TT----TTTA--
-AATGGGGCT-TTTGCGAGT--TTGAACAGTTC-----------------AGTATCTTCG
TTATTGGGCCAACCCGG--CCCAATAATTAAGAGAAC--GT---GTTCAAATTCGT-GG-
-----------TATGACCGAAGGTC-AAGGTAACCGGTCAA-CATTATTC-TGGCTTGCG
CAGCAAGAAACA-CGAATTAAAATATTAAT-TCG-TAGGACACGTGGAC-GGACCGAAAT
ACTCCTGCATC------TCTATAAATACCCTA-AACCTGTGAAGG-ATAATT-G--C-TC
TCTC-TCTTCTGTCAAG-GTGGT---GTGCTATGGC----------GGAAGATCGC---C
-AGCGGCGATC------------------GTCGGAACGACCTG--CATCTAGAG--AGGC
GG---------------------------------CGAGG-AAACTACG-AAGCGTATAT
-----CGGGTA-TTTATAGACTTA-TAGCGTAGCTAGAAGTATACACTGTACA-GATATT
GTATTTTGTAAAT-TACG-AAGAAATTCGTAT-TTGATATTAATAAAACAACTGGGTTTG
TTAATGTTTACATTAACTAGTATC-TTTTATGTA----CAAATTAAAAT--------ACA
GTATACGGAACGTATACTAATC-AA--AATATTAAA-T---GACAGGCGAA----G-CAT
GATTAACAGGTGTTT-AGGTATAATTAAAATAATTATGTC-AAGTAATTATAATACGGAA
AATGAATA-AGTATGA-GGTGAAAGAGGAGATATTAGAATATTTAAAAACCCAATTATAT
T-AT-T----------------TTGGA-----------------ACG---AA--ATACAA
CACG----------------CTATGA-AA--------------TACAAGACACTATGACA
-AATGTACGGGTATCTGATTG-GT------TAT-C-TTAACGTA-TAAGGGC-CGCAGGC
CC-GTC-AA-G-ATGG-------A-------------------------ATGAACGGT--
-----CCAGATTA------ATTCCTT-AACGACGAAGGAAGG-----------AATCTAT
GAG-GG---GACCA------------CACAAT------------ATACAGCTGTCAA---
------------------------TGATTT---A-TTAAAT--AATATAATAACCAAAAG
AC-C-TTCGTACCCCTGC--T-----A-----ATGATGACG-T-ATA-GGGGTGT-CCCG
-AG----GTAA---TTTAAC---AT----ATGTCTGAGAAGA--------GATATG----
----------------------GG-CCCGTTGGATGCCTCCATCGGACGAT-GG-AGGTT
GAATGAA-CTTCTGCTGACGTA-GGCGCT-GGGGCT-TAT
>U3_TOS2_TO_2010_C1
TATTA-C--CCCCAGCG-----------------CCG------GGAC-GGGACAT-----
-----------------------------------------------G------------
------------------------------------------GG--C-TT----TTTA--
-AATGGG--C-TTTGCGAGT--TTGAACAGTTC-----------------AGTATCTTCG
TTATTGGGCCAACCCGG--CCCAATAATTAAGAGAAC--GT---GTTCAAATTCGT-GG-
-----------TATGACCGAAGGTC-AAGGTAACCGGTCAA-CATTATTC-TGGCTTGCG
CAGCAAGATACA-CGAATTAATTTTTTAAT-TCG-TAGGACACGTGGAC-GGACCGAAAT
ACTCCTGCATC------TCTATAAATACCCTA-AACCTGTGAAGG-ATAATT-G--C-TC
TCTC-TCTTCTGTCAAG-GTGGT--TGTGCTAAGGC----------GGAAGATCGC---C
-AGCGGCGATC------------------GTCGGAACGACCTG--CATCTAGAG--AGGC
GG---------------------------------CGAGG-AAACTACG-AAGCGTATAT
-----CGGGTA-TTTATAGACTTA-TAGCGTAGCTAGAAGTATACACTGTACA-GATATT
GTATGTTGTAAAT-TACG-AAGAAATTCGTAT-TTGATATTAATAAAACAACTGGGTTTG
TTAATGTTTACATTAACTAGTATC-TTTTATGTA----CAAATTAAAAT--------ACA
GTATACGGAACGTATACTAATC-AA--AAAATTAAA-T---GACAGGCGAA----G-CAT
GATTAACAGGTGTTT-AGGTATAATTAAAATAATTATGTC-AAGTAATTATAATACGGAA
AATGAATA-AGTATGA-GGTGAAAGAGGAGATATTAGAATATTTAAAAACCCAATTATAT
T-AT-T----------------TTGGA-----------------ACG---AA--ATACAA
CACG----------------CTATGA-AA--------------TACAAGACGCTATGACA
-AATGTACGGGTATCTGATTG--GT-----TAT-C-TTAACGTA-TAAGGGC-CGCAGGC
CC-GTC-AA-G-ATGG-------A-------------------------ATGAACGGT--
-----CCAGATTA------ATTCCTT-AACGACGAAGGAAGG-----------AATCTAT
CAG-GG---GACCA------------CACAAT------------ATACAGCTGTCAA---
------------------------TGATTT---A-TTAAAT--AATATAATAACCAAAAG
AC-C-TTCGTACCCCTGC--T-----A-----ATGATGACG-T-ATA-GGGGTGT-CCCG
-AG----GTAA---TTTAAC---AT----ATGTCTGAGAAGA--------GATATG----
----------------------GG-CCCGTTGGATGCCTCCATCGGACGAT-GGAAGGTT
GAATGAA-CTTCTGCTGACGTA-GGCGCCTGGGGAC-TAT
>U3_TOS20_TO_2010_C1
TATTACC--CCCCAGCG-----------------CCG------GGAC-GGGACAT-----
-----------------------------------------------G------------
------------------------------------------GG--CTTT----TTTA--
-AATGGG--CTTTTGCGAGT--TTGAACAGTTC-----------------AGTATCTTCG
TTATTGGGCCAACCCGG--CCCAATAATTAAGAGAAC--GT---GTTCAAATTCGT-GG-
-----------TATGACCGAAGGTC-AAGGTAACCGGTCAA-CATTATTC-TGGCTTGCG
CAGCAAGAAACA-CGAATTAATAATTTAAT-TCG-TAGGACACGTGGAC-GGACCGAAAT
ACTCCTGCATC------TCTATAAATACCCTA-AACCTGTCAAGG-ATAATT-G--C-TC
TCTC-TCTTCTGTCAAG-GTGGT--TGTGCTGAGGC----------GGAAGATCGC---C
-AGCGGCGATC------------------GTCGGAACGACCTG--CATCTAGAG--AGGC
GG---------------------------------CGAGG-AAACTACG-AAGCGTATAT
-----CGGGTA-TTTATAGACTTA-TAGCGTAGCTAGAAGTATACACTGTACA-GATATT
GTATTTTGTAAAT-TACG-AAGAAATTCGTAT-TTGATATTAATAAAACAACTGGGTTTG
TTAATGTTTACATTAACTAGTATC-TTTTATGTA----CAGATTAAAAT--------ATA
GTATACGGAACGTATACTAATA-AA--AAAATTAAT-T---GACAGGCGAA----G-CAT
GATTAACAGGTGTTT-AGGTATAATTAAAATAATTATGGC-AAGTAATTATAATACGGAA
AATGAATA-AGTATGA-GGTGAAAGAGGAGATATTAGAATATTTAAAAACCCAATTATAT
T-AT-T----------------TTGGA-----------------ACG---AA--ATACAA
CACG----------------CTATGA-AA--------------TACAAGACGCTATGACA
-AATGTACGGGTATCTGATTG-TT------TAT-A-TTAACCCCTTAAGGGC-CGAAGGC
CC-GTC-AA-G-ATGG-------A-------------------------ATGAACGGT--
-----CCAGATTA------ATTCCTT-AACGACGAAGGAAGG-----------AATCTAT
CAA-GG---GACCA------------CACAAT------------ATACAGCTGTCAA---
------------------------TGATTT---A-TTAAAT--AATATAATAACCAAAAG
AC-A-TTTGTACCCCTGC--T-----A-----ATGATGACG-T-ATA-GGGGTGT-CCCG
-AG----GTAA---TTTAAC---AT----ATGTCTGAGAAGA--------GATATG----
----------------------GG--CCGTTGGATGCCTCCATCGGACGATGGA-AGGTT
GAATGAA-CTTCTGCTGACGTA-GGCGCTGGGGGCT-TAT
>U3_TOS21_TO_2010_C1
TATTA-C--CCCCAGCG-----------------CCG------GGAC-GGGACAT-----
-----------------------------------------------G------------
------------------------------------------GG--C-TT----TTTA--
-AATGGG--C-TTTGCGAGT--TTGAACAGTTC-----------------AGTATCTTCG
TTATTGGGCCAACCCGG--CCCAATAATTAAGAGAAC--GT---GTTCAAATTCGT-GG-
-----------TATGACCGAAGGTC-AAGGTAACCGGTCAA-CATTATTC-TGGCTTGCG
CAGCAAGCTACA-CGAATTAATTTTTTAAT-TCG-TAGGACACGTGGAC-GGACCGAAAT
ACTCCTGCATC------TCTATAAATACCCTA-AACCTGTCAAGG-ATAATT-G--C-TC
TCTC-TCTTCTGTCAAG-GTGGT--TGTGCTGAGGC----------GGAAGATCGC---C
-AGCGGCGATC------------------GTCGGAACGACCTG--CATCTAGAG--AGGC
GG---------------------------------CGAGG-AAACTACG-AAGCGTATAT
-----CGGGTA-TTTATAGACTTA-TAGCGTAGCTAGAAGTATACACTGTACA-GATATT
GTATTTTGTAAAT-TACG-AAGAAATTCGTAT-TTGATATTAATAAAACAACTGGGTTTG
TTAATGTTTACATTAACTAGTATC-TTTTATGTA----CAGATTAAAAT--------ATA
GTATACGGAACGTATACTAATA-AA--AAAATTAAT-T---GACAGGCGAA----G-CAT
GATTAACAGGTGTTT-AGGTATAATTAAAATAATTATGGC-AAGTAATTATAATACGGAA
AATGAATA-AGTATGA-GGTGAAAGAGGAGATATTAGAATATTTAAAAACCCAATTATAT
T-AT-T----------------TTGGA-----------------ACG---AA--ATACAA
CACG----------------CTATGA-AA--------------TACAAGACGCTATGACA
-AATGTACGGGTATCTGATTG-TT------TAT-A-TTAACCCCTTAAGGGC-CGAAGGC
CC-GTC-AA-G-ATGG-------A-------------------------ATGAACGGT--
-----CCAGATTA------ATTCCTT-AACGACGAAGGAAGG-----------AATCTAT
CAG-GG---GACCA------------CACAAT------------ATACAGCTGTCAA---
------------------------TGATTT---A-TTAAAT--AATATAATAACCAAAAG
AC-C-TTTGTACCCCTGC--T-----A-----ATGATGACG-T-ATA-GGGGTGT-CCCG
-AG----GTAA---TTTAAC---AT----ATGTCTGAGAAGA--------GATATG----
----------------------GG--CCGTTGGATGCCTCCATCGGACGAT-GG-AGGTT
GAATGAA-CTTCTGCTGACGTA-GGCGCT-GGGGCT-TAT
>U3_TOS22_TO_2010_C1
TATTA-C--CCCCAGCG-----------------CCG------GGAC-GGGACAT-----
-----------------------------------------------G------------
------------------------------------------GG--C-TT----TTTA--
-AATGGG--C-TTTGCGAGT--TTGAACAGTTC-----------------AGTATCTTCG
TTATTGGGCCAACCCGG--CCCAATAATTAAGAGAAC--GT---GTTCAAATTCGT-GG-
-----------TATGACCGAAGGTC-AAGGTAACCGGTCAA-CATTATTC-TGGCTTGCG
CAGCAAGATACA-CGAATTAAATTTTTAAT-TCG-TAGGACACGTGGAC-GGACCGAAAT
ACTCCTGCATC------TCTATAAATACCCTA-AACCTGTGAAGG-ATAATT-G--C-TC
TCTC-TCTTCTGTCAAG-GTGG---TGTGCTAAGGC----------GGAAGATCGC---C
-AGCGGCGATC------------------GTCGGAACGACCTG--CATCTAGAG--AGGC
GG---------------------------------CGAGG-AAACTACG-AGGCGTATAT
-----CGGGTA-TTTATAGACTTA-TAGCGTAGCTAGAAGTATACACTGTACA-GATATT
GTATTTTGTAAAT-TACG-AAGAAATTCGTAT-TTGATATTAATAAAACAACTGGGTTTG
TTAATGTTTACATTAACTAGTATC-GTGTATGTA-----AAATTAAAAT--------ACA
GTATACGGAACGTATACTAATC-AA--AAAATTAAA-T---GACAGGCGAA----G-CAT
GATTAACAGGTGTTT-AGGTATAATTAAAATAATTATGTC-AAGTAATTATAATACGGAA
AATGAATA-AGTATGA-GGTGAAAGAGGAGATATTAGAATATTTAAAAACCCAATTATAT
T-AT-T----------------TTGGA-----------------ACG---AA--ATACAA
CACG----------------CTATGA-AA--------------TACAAGACGCTATGACA
-AATGTACGGGTATCTGATTG--GT-----TAT-C-TTAACGTA-TAAGGGC-CGCAGGC
CC-GTC-AA-G-ATGG-------A-------------------------ATGAACGGT--
-----CCAGATTA------ATTCCTT-AACGACGAAGGAAGG-----------AATCTAT
CAG-GG---GACCA------------CACAAT------------ATACAGCTGTCAA---
------------------------TGATTT---A-TTAAAT--AATATAATAACCAAAAG
AC-C-TTCGTACCCCTGC--T-----A-----ATGATGACG-T-ATA-GGGGTGT-CCCG
-AG----GTAA---TTTAAC---AT----ATATCTGAGAAGA--------GATATG----
----------------------GG--CCGTTGGATGCCTCCATCGGACGAT-GG-AGGTT
GAATGAA-CTTCTGCTGACGTA-GGCGCTGGGGGAC-TAT
>U3_TOS25_TO_2010_C1
TATTA-C--CCCCAGCG-----------------CCG------GGAC-GGGACAT-----
-----------------------------------------------G------------
------------------------------------------GG--C-TT----TTTA--
-AATGGG--C-TTTGCGAGT--TTGAACAGTTC-----------------AGTATCTTCG
TTATTGGGCCAACCCGG--CCCAATAATTAAGAGAAC--GT---GTTCAAATTCGT-GG-
-----------TATGACCGAAGGTC-AAGGTAACCGGTCAA-CATTATTC-TGGCTTGCG
CAGCAAGCTACA-CGAATTAAATTTTTAAT-TCG-TAGGACACGTGGAC-GGACCGAAAT
ACTCCTGCATC------TCTATAAATACCCTA-AACCTGTCAAGG-ATAATT-G--C-TC
TCTC-TCTTCTGTCAAG-GTGGT--TGTGCTGAGGC----------GGAAGATCGC---C
-AGCGGCGATC------------------GTCGGAACGACCTG--CATCTAGAG--AGGC
GG---------------------------------CGAGG-AAACTACG-AAGCGTATAT
-----CGGGTA-TTTATAGACTTA-TAGCGTAGCTAGAAGTATACACTGTACA-GATATT
GTATTTTGTAAAT-TACG-AAGAAATTCGTAT-TTGATATTAATAAAACAACTGGGTTTG
TTAATGTTTACATTAACTAGTATC-TTTTATGTA----CAGATTAAAAT--------ATA
GTATACGGAACGTATACTAATA-AA--AAAATTAAT-T---GACAGGCGAA----G-CAT
GATTAACAGGTGTTT-AGGTATAATTAAAATAATTATGGC-AAGTAATTATAATACGGAA
AATGAATA-AGTATGA-GGTGAAAGAGGAGATATTAGAATATTTAAAAACCCAATTATAT
T-AT-T----------------TTGGA-----------------ACG---AA--ATACAA
CACG----------------CTATGA-AA--------------TACAAGACGCTATGACA
-AATGTACGGGTATCTGATTG-TT------TAT-A-TTAACCCCTTAAGGGC-CGAAGGC
CC-GTC-AA-G-ATGG-------A-------------------------ATGAACGGT--
-----CCAGATTA------ATTCCTT-AACGACGAAGGAAGG-----------AATCTAT
CAG-GG---GACCA------------CACAAT------------ATACAGCTGTCAA---
------------------------TGATTT---A-TTAAAT--AATATAATAACCAAAAG
AC-C-TTTGTACCCCTGC--T-----A-----ATGATGACG-T-ATA-GGGGTGT-CCCG
-AG----GTAA---TTTAAC---AT----ATGTCTGAGAAGA--------GATATG----
----------------------GG--CCGTTGGATGCCTCCATCGGACGAT-GG-AGGTT
GAATGAA-CTTCTGCTGACGTA-GGCGCT-GGGGCT-TAT
>U3_TOS29_TO_2010_C1
TATTA-C--CCCCAGCG-----------------CCG------GGAC-GGGACAT-----
-----------------------------------------------G------------
------------------------------------------GG--CTTT----TTTA--
-AATGGG--C-TTTGCGAGT--TTGAACAGTTC-----------------AGTATCTTCG
TTATTGGGCCAACCCGG--CCCAATAATTAAGAGAAC--GT---GTTCAAATTCGT-GG-
-----------TATGACCGAAGGTC-AAGGTAACCGGTCAA-CATTATTC-TGGCTTGCG
CAGCAAGCTACA-CGAATTAATATTTTAAT-TCG-TAGGACACGTGGAC-GGACCGAAAT
ACTCCTGCATC------TCTATAAATACCCTA-AACCTGTGAAGG-ATAATT-G--C-TC
TCTC-TCTTCTGTCAAG-GTGG---TGTGCTAAGGC----------GGAAGATCGC---C
-AGCGGCGATC------------------GTCGGAACGACCTG--CATCTAGAG--AGGC
GG---------------------------------CGAGG-AAACTACG-AAGCGTATAT
-----CGGGTA-TTTATAGACTTA-TAGCGTAGCTAGAAGTATACACTGTACA-GATATT
GTATTTTGTAAAT-TACG-AAGAAATTCGTAT-TTGATATTAATAAAACAACTGGGTTTG
TTAATGTTTACATTAACTAGTATC-TTTTATGTA----AAAATTAAAAT--------ACA
GTATACGGAACGTATACTAATC-AA--AAAATTAAA-T---GACAGGCGAA----G-CAT
GATTAACAGGTGTTT-AGGTATAATTAAAACAATTATGTC-AAGTAATTATAATACGGAA
AATGAATA-AGTATGA-GGTGAAAGAGGAGATATTAGAATATTTAAAAACCCAATTATAT
T-AT-T----------------TTGGA-----------------ACG---AA--ATACAA
CACG----------------CTATGA-AA--------------TACAAGACGCTATGACA
-AATGTACGGGTATCTGATTA--GG-----TAT-C-GGAACGTA-TAAGGGC-CGCAGGC
CC-GTC-AA-G-ATGG-------A-------------------------ATGAACGGT--
-----CCAGATTA------ATTCCTT-AACGACGAAGGAAGG-----------AATCTAT
CAG-GG---GACCA------------CACAAT------------ATACAGCTGTCAA---
------------------------TGATTT---A-TTAAAT--AATATAATAACCAAAAG
AC-C-TTTGTACCCCTGC--T-----A-----ATGATGACG-T-ATA-GGGGTGT-CCCG
-AG----GTAA---TTTAAC---AT----ATATCTGAGAAGA--------GATATG----
----------------------GG--CCGTTGGATGCCTCCATCGGACGAT-GG-AGGTT
GAATGAA-CTTCTGCTGACGTA-GGCGCT-GGGGCT-TAT
>U3_TOS39_TO_2010_C1
TATTA-C--CCCCAGCG-----------------CCG------GGAC-GGGACAT-----
-----------------------------------------------G------------
------------------------------------------GG--C-TT----TTTA--
-AATGGG--C-TTTGCGAGT--TTGAACAGTTC-----------------AGTATCTTCG
TTATTGGGCCAACCCGG--CCCAATAATTAAGAGAAC--GT---GTTCAAATTCGT-GG-
-----------TATGACCGAAGGTC-AAGGTAACCGGTCAA-CATTATTC-TGGCTTGCG
CAGCAAGCAACA-CGAATTAAATAATTAAT-TCG-TAGGACACGTGGAC-GGACCGAAAT
ACTCCTGCATC------TCTATAAATACCCTA-AACCTGTGAAGG-ATAATT-G--C-TC
TCTC-TCTTCTGTCAAG-GTGGT--TGTGCTAAGGC----------GGAAGATCGC---C
-AGCGGCGATC------------------GTCGGAACGACCTG--TATCTAGAG--AGGC
GG---------------------------------CGAGG-AAACTACG-AAGCGTATAT
-----CGGGTA-TTTATAGACTTA-TAGCGTAGCTAGAAGTATACACTGTACA-GATATT
GTATGTTGTAAAT-TACG-AAGAAATTCGTAT-TTGATATTAATAAAACAACTGGGTTTG
TTAATGTTTACATTAACTAGTATC-TTTTATGTA----CAAATTAAAAT--------ACA
GTATACGGAACGTATACTAAAC-AA--AAAAATAAA-T---GACAGGCGAA----G-CAT
GATTAACAGGTGTTT-AGGTATAATTAAAATAATTATGTC-AAGTAATTATAATACGGAA
AATGAATA-AGTATGA-GGTGAAAGAGGAGATATTAGAATATTTAAAAACCCAATTATAT
T-AT-T----------------TTGGA-----------------ACG---AA--ATACAA
CACG----------------CTATGA-AA--------------TACAAGACGCTATGACA
-AATGTACGGGTATCTGAATG-AGTTTTAGTAT-C------GCT-TAAGGGC-CGCAGGC
CC-GTC-AA-G-ATGG-------A-------------------------ATGAACGGT--
-----CCAGATTA------ATTCCTT-AACGACGAAGGAAGG-----------AATCTAT
CAG-GG---GACCA------------CACAAT------------ATACAGCTGTCAA---
------------------------TGATTT---A-TTAAAT--AATATAATAACCAAAAG
AC-C-TTTGTACCCCTGC--T-----A-----ATGATGACG-T-ATA-GGGGTGT-CCCG
-AG----GTAA---TTTAAC---AT----ATATCTGAGAAGA--------GATATG----
----------------------GG--CCGTTGGATGCCTCCATCGGACGATGG--AGGTT
GAATGAA-CTTCTGCTGACGTA-GGCGCTGGGGGCT-TAT
>U3_TOS4_TO_2010
TATTA-C--CCCCAGCG----------------CTCA------GGAC-GGGACATCACGT
GCAACTAACAGACGCACGTGACAGCAGGACGGGACAT----------G------------
------------------------------------------GG--C-TT----TTTA--
-AATGGG--C-TTTGCGAGT--TTGAACAGTTC-----------------AGTATCTTCG
TTATTGGGCCAACCCGG--CCCAATAATTAAGAGAAC--GT---GTTCAAATTCGT-GG-
-----------TATGACCGAAGGTC-AAGGTAACCGGTCAA-CATTATTC-TGGCTTGCG
CAGCAAGCAACA-CGAATTAATTTTTTAAT-TCG-TAGGACACGTGGAC-GGACCGAAAT
ACTCCTGCATC------TCTATAAATACCCTA-AACCTGTCAAGG-ATAATT-G--C-TC
TCTC-CCTTCTGTCAAG-GTGGT--TGTGCTAAGGC----------GGAAGATCGC---C
-AGCGGCGATCGTCGGAACGACAT-----GTCGGAACGACCTG--CATCTAGAG--AGGC
GG---------------------------------CGAGG-AAACTACG-AAGCGTATAT
-----CGGGTA-TTTATATACTTA-TAGCGTAGCTAGAAGTAAACACTGTACA-GATATT
GTATTTTGTAAAT-TACG-AAGAAATTCGTAT-TTGATATTAATAAAACAACTGGGTTTG
TTAATGTTTACATTAACTAGTATC-TTGTATGTA----CAAATTAAAAT--------ATA
GTATACGGAACGTATACTAATC-AA--AAAATTAAA-T---GACAGGCGAA----G-CAT
GATTAACAGGTGTTT-AGGTATAATTAAAATAATTATGTC-AAGTAATTATAATACGGAA
AATGAATA-AGTATGA-GGTGAAAGAGGAGATATTAGAATATTTAAAAACCCAATTATAT
T-AT-T----------------TTGGA-----------------ACG---AA--ATACAA
CACG----------------CTATGA-AA--------------TACAAGACGCTATGACA
-AATGTACGGGTATCTGATTA-GG------TAT-C-TGAACGAA-TAAGGGC-CGCAGGC
CC-GTC-AA-GAATGG-------A-------------------------ATGAACGGT--
-----CCAGATTA------GTTCCTT-AACGACGAAGGAAGG-----------TATCTAT
CAG-GG---GACCA------------CACAAT------------ATACAGCTGTCAA---
------------------------TGATTT---A-TTAAAT--AATATAATAACCAAAAA
AG------------------T-----A-----ACCAGAACA---ACG-GA----------
-------ATAA---TATGAG---CT----GG-------------------CATGGT----
----------------------GG----GCCAGATGTCCC---------------GAGTT
-AGTGCG--------CCACGTA-AGCGCT-GGGGAC-TAT
>U3_TOS40_TO_2010
TATTA-C--CCCCAGCG-----------------CCG------GGAC-GGGACAT-----
-----------------------------------------------G------------
------------------------------------------GG--C-TT----TTTA--
-AATGGG--C-TTTGCGAGT--TTGAACAGTTC-----------------AGTATCTTCG
TTATTGGGCCAACCCGG--CCCAATAATTAAGAGAAC--GT---GTTCAAATTCGT-GG-
-----------TATGACCGAAGGTC-AAGGTAACCGGTCAA-CATTATTC-TGGCTTGCG
CAGCAAGCTACA-CGAATTAATTTATTAAT-TCG-TAGGACACGTGGAC-GGACCGAAAT
ACTCCTGCATC------TCTATAAATACCCTA-AACCTGTGAAGG-ATAATT-G--C-TC
TCTC-TCTTCTGTCAAG-GTGGT--TGTGCTAAGGC----------GGAAGATCGC---C
-AGCGGCGATC------------------GTCGGAACGACCTG--CATCTAGAG--AGGC
GG---------------------------------CGAGG-AAACTACG-AAGCGTATAT
-----CGGGTA-TTTATAGACTTA-TAGCGTAGCTAGAAGTATACACTGTACA-GATATT
GTATTTTGTAAAT-TACG-AAGAAATTCGTAT-TTGATATTAATAAAACAACTGGGTTTG
TTAATGTTTACATTAACTAGTATC-TTTTATGTA----CAAATTAAAAT--------ACA
GTATACGGAACGTATACTAATC-AA--AAAATTAAA-T---GACAGGCGAA----G-CAT
GATTAACAGGTGTTT-AGGTATAATTAAAATAATTATGTC-AAGTAATTATAATACGGAA
AATGAATA-AGTATGA-GGTGAAAGAGGAGATATTAGAATATTTAAAAACCCAATTATAT
T-AT-T----------------TTGGA-----------------ACG---AA--ATACAA
CACG----------------CTATGA-AA--------------TACAAGACGCTATGACA
-AATGTACGGGTATCTGATTG--GT-----TAT-C-TTAACGTA-TAAGGGC-CGCAGGC
CC-GTC-AA-G-ATGG-------A-------------------------ATGAACGGT--
-----CCAGATTA------ATTCCTT-AACGACGAAGGAAGG-----------AATCTAT
CAG-GG---GACCA------------CACAAT------------ATACAGCTGTCAA---
------------------------TGATTT---A-TTAAAT--AATATAATAACCAAAAG
AC-C-TTTGTACCCCTGC--T-----A-----ATGATGACGTT-ATA-GGGGTGT-CCCG
-AG----GTAA---TTTAAC---AT----ATATCTGAGAAGA--------GATATG----
----------------------GG--CCGTTGGATGCCTCCATCGGACGAT-GG-AGGTT
GAATGAA-CTTCTGCTGACGTA-GGCGCT-GGGGCT-TAT
>U3_TOS42_TO_2010_C1
TATTACC--CCCCAGCG----------------CCGG------GGAC-GGGACAT-----
-----------------------------------------------G------------
------------------------------------------GG--CTTT----TTTA--
-AATGGG--C-TTTTCGAGT--TTGAACAGTTC-----------------AGTATCTTCG
TTATTGGGCCAACCCGG--CCCAATAATTAAGAGAAC--GT---GTTCAAATTCGT-GG-
-----------TACGACCGAAGGTC-AAGGTAACCGGTCAA-CATTATTC-TGGCTTGCG
CAGCAAGAAACA-CGAATTAAATAATTAAT-TCG-TAGGACACGTGGAC-GGACCGAAAT
ACTCCTGCATC------TCTATAAATACCCTA-AACCTGTCAAGG-ATAATT-G--C-TC
TCTC-TCTTCTGTCAAG-GTGGT--TGTGCTGAGGC----------GGAAGATCGC---C
-AGCGGCGATC------------------GTCGGAACGACCTG--CATCTAGAG--AGGC
GG---------------------------------CGAGG-AAAATACG-AGGCGTATAT
-----CGGGTA-TTTATAGACTTA-TAGCGTAGCTAGAAGTATACACTGTACA-GATATT
GTATTTTGTAAAT-TACG-AAGAAATTCGTAT-TTGATATTAATAAAACAACTGGGTTTG
TTAATGTTTACATTAACTAGTATC-TTTTATGTA----CAAATTAAAAT--------ACA
GTATACGGAACGTATACTAATC-AA--AAAATTAAA-T---GACAGGCGAA----G-CAT
GATTAACAGGTGTTT-AGGTATAATTAAAATAATTATGTC-AAGTAATTATAATACGGAA
AATGAATA-AGTATGA-GGTGAAAGAGGAGATATTAGAATATTTAAAAACCCAATTATAT
T-AT-T----------------TTGGA-----------------ACG---AA--ATACAA
CACG----------------CTATGA-AA--------------TACAAGACGCTATGACA
-AATGTACGGGTATTTGATTG-TT------TAT-C-TGAACGTA-TAAGGGC-CGCAGGC
CC-GTC-AA-G-ATGG-------A-------------------------ATGAACGGT--
-----CCAGATTA------ATTCCTT-AACGACGAAGGAAGG-----------AATCTTT
GAG-GG---GACCA------------CACAAT------------ATACAGCTGTCAA---
------------------------TGATTT---A-TTAAAT--AATATAATAACCAAAAG
AC-C-TTTGTACCCCTGA--T-----A-----ATGATGACG-T-ATA-GGGGTGT-CCCG
-AG----GTAA---TTTAAC---AT----ATGTCTGAGAAGA--------GATATG----
----------------------GG-CCCGTTGGATGCCTCCATCGGACGAT-GGAAGGTT
GAATGAA-CTTCTGCTGACGTA-GGCGCT-GGGGAC-TAT
>U3_TOS43_TO_2010
TATTA-C--CCCCAGCG-----------------CCG------GGAC-GGGACAT-----
-----------------------------------------------G------------
------------------------------------------GG--C-TT----TTTA--
-AATGGG--C-TTTTCGAGT--TTGAACAGTTC-----------------AGTATCTTCG
TTATTGGGCCAACCCGG--CCCAATAATTAAGAGAAC--GT---GTTCAAATTCGT-GG-
-----------TACGACCGAAGGTC-AAGGTAACCGGTCAA-CATTATTC-TGGTTTGCG
CAGCAAGCAACAATGAG-GAAAATATTAAT-TCG-TAGGACACGTGGAC-GGACCGAAAT
ACTCCTGCATC------TCTATAAATACCCTA-AACCTGTCAAGG-ATAATT-G--C-TC
TCTC-TCTTCTGTCAAG-GTGGT--TGTGCTGAGGC----------GGAAGATCGC---C
-AGCGGCGATC------------------GTCGGAACGACCTG--CATCTAGAG--AGGC
GG---------------------------------CGAGG-AAAATACG-AAGCGTATAT
-----CGGGTA-TTTATAAACTTA-TAGCGTAGCTAGAAGTATACACTGTACA-GATATT
GTATTTTGTAAAT-TACG-AAGAAATTCGTAT-TTGATATTAATAAAACAACTGGGTTTG
TTAATGTTTACATTAACTAGTATC-TTTTATGTA----CAAATTAAAAT--------ACA
GTATACGGAACGTATACTAATC-AA--AAAATTAAA-T---GACAGGCGAA----G-CAT
GATTAACAGGTGTTT-AGGTATAATTAAAATAATTATGTC-AAGTAATTATAATACGGAA
AATGAATA-AGTATGA-GGTGAAAGAGGAGATATTAGAATATTTAAAAACCCAATTATAT
T-AT-T----------------TTGGA-----------------ACG---AA--ATACAA
CACG----------------CTATGA-AA--------------TACAAGACGCTATGACA
-AATGTACGGGTATTTGATTG-TT------TAT-C-TGAACGTA-TAAGGGC-CGCAGGC
CC-GTC-AA-G-ATGG-------A-------------------------ATGAACGGT--
-----CCAGATTA------ATTCCTT-AACGACGAAGGAAGG-----------AATCTTT
GAG-GG---GACCA------------CACAAT------------ATACAGCTGTCAA---
------------------------TGATTT---A-TTAAAT--AATATAATAACCAAAAG
AC-C-TTTGTACCCCTGA--T-----A-----ATGATGACG-T-ATA-GGGGTGT-CCCG
-AG----GTAA---TTTAAC---AT----ATGTCTGAGAAGA--------GATATG----
----------------------GG--CCGTTGGATGCCTCCATCGGACGATGG--AGGTT
GAATGAA-CTTCTGCTGACGTA-GGCGCT-GGGGAC-TAT
>U3_TOS48_TO_2010_C1
TATTA-C--CCCCAGCG-----------------CCG------GGAC-GGGACAT-----
-----------------------------------------------G------------
------------------------------------------GG--C-TT----TTTA--
-AATGGG--C-TTTACGAGT--TTGAACAGTTC-----------------AGTATCTTCG
TTATTGGGCCAACCCGG--CCCAATAATTAAGAGAAC--GT---GTTCAAATTCGT-GG-
-----------TATGACCGAAGGTC-AAGGTAACCGGTCAA-CCTTATTC-TGGCTTGCG
CAGCAAGAAACA-CGAATTAATATATTAAT-TCG-TAGGACACGTGGAC-GGACCGAAAT
ACTCCTGCATC------TCTATAAATACCCTA-AACCTGTGAAGG-ATAATT-G--C-TC
TCTC-TCTTCTGTCAAG-GTGGT--TGTGCTAAGGC----------GGAAGATCGC---C
-AGCGGCGATC------------------GTCGGAACGACCTG--TATCTAGAG--AGGC
GG---------------------------------CGAGG-AAACTACG-AAGCGTATAT
-----CGGGTA-TTTATAGACTTA-TAGCGTAGCTGGAAGTATACACTGTACA-GATATT
GTATGTTGTAAAT-TACG-AAGAAATTCGTAT-TTGATATTAATAAAACAACTGGGTTTG
TTAATGTTTACATTAACTAGTATC-TTTTATGTA----CAAATTAAAAT--------ACA
GTATACGGAACGTATACTAAAC-AA--AAAAATAAA-T---GACAGGCGAA----G-CAT
GATTAACAGGTGTTT-AGGTATAATTAAAATAATTATGTC-AAGTAATTATAATACGGAA
AATGAATA-AGTATGA-GGTGAAAGAGGAGATATTAGAATATTTAAAAACCCAATTATAT
T-AT-T----------------TTGGA-----------------ACG---AA--ATACAA
CACG----------------CTATGA-AA--------------TACAAGACGCTATGACA
-AATGTACGGGTATCTGAATG-AGT-----TTT-A-GTATCGCT-TAAGGGC-CGCAGGC
CC-GTC-AA-G-ATGG-------A-------------------------ATGAACGGT--
-----CCAGATTA------ATTCCTT-AACGACGAAGGAAGG-----------AATCTAT
CAG-GG---GACCA------------CACAAT------------ATACAGCTGTCAA---
------------------------TGATTT---A-TTAAAT--AATATAATAACCAAAAG
AC-C-TTTGTACCCCTGC--T-----A-----ATGATGACG-T-ATA-GGGGTGT-CCCG
-AG----GTAA---TTTAAC---AT----ATGTCTGAGAAGA--------GATATG----
----------------------GG--CCGTTGGATGCCTCCATCGGACGATGG--AGGTT
GAATGAA-CTTCTGCTGACGTAGGGCGCT-GGGGCT-TAT
>U3_TOS49_TO_2010
TATTA-C--CCCCAGCG-----------------CCG------GGAC-GGGACAT-----
-----------------------------------------------G------------
------------------------------------------GG--C-TT----TTTA--
-AATGGG--C-TTTACGAGT--TTGAACAGTTC-----------------AGTATCTTCG
TTATTGGGCCAACCCGG--CCCAATAATTAAGAGAAC--GT---GTTCAAATTCGT-GG-
-----------TATGACCGAAGGTC-AAGGTAACCGGTCAA-CCTTATTC-TGGCTTGCG
CAGCAAGCAACA-CGAATTAATATATTAAT-TCG-TAGGACACGTGGAC-GGACCGAAAT
ACTCCTGCATC------TCTATAAATACCCTA-AACCTGTCAAGG-ATAATT-G--C-TC
TCTC-TCTTCTGTCAAG-GTGGT--TGTGCTAAGGC----------GGAAGATCGC---C
-AGCGGCGATC------------------GTCGGAACGAGCCG--CATCTAGAG--AGGC
GG---------------------------------CGAGG-AAACTACG-AAGCGTATAT
-----CGGGTA-TTTATAGACTTA-TAGCGTAGCTAGAAGTATATACTGTACA-GATATT
GTATTTTGTAAAT-TACG-AAGAAATTCGTAT-ATGCTTTTAATAAAACAACTGGGTTTG
TTAATGTTTACATTAACTAGTATC-TTTTATGTA----CAAATTAAAAT--------ATA
GTATACGGAACGTATACTAATG-AA--AAAAATAAA-T---GACAGGCGAA----G-CAT
GATTAACAGGTGTTT-AGGTATAATTAAAATAATTATGTC-AAGTAATTATAATACGGAA
AATGAATA-AGTATGA-GGTGAAAGAGGAGATATTAGAATATTTAAAAACCCAATTATAT
T-AT-T----------------TTGGA-----------------ACG---AA--ATACAA
CACG----------------CTATGA-AA--------------TACAAGACGCTATGACA
-AATGTACGGGTATCTGAATG-AGTTTTAGTAT-C------GCT-TAAGGGC-CGCAGGC
CC-GTC-AA-G-ATGG-------A-------------------------ATGAACGGT--
-----CCAGATTA------ATTCCTT-AACGACGAAGGAAGG-----------AATCTAT
CAG-GG---GACCA------------CACAAT------------ATACAGCTGTCAA---
------------------------TGATTT---A-TTAAAT--AATATAATAACCAAAAG
AC-C-TTTGTACCCCTGC--T-----A-----ATGATGACG-T-ATA-GGGGTGT-CCCG
-AG----GTAA---TTTAAC---AT----ATGTCTGAGAAGA--------GATATG----
----------------------GG-CCCGTTGGATGCCTCCATCGGACGATGG--AGGTT
GAATGAA-CTTCTGCTGACGTA-GGCGCTGGGGGCT-TAT
>U3_TOS55_TO_2010
TATTA-C--CCCCAGCG-----------------CCG------GGAC-GGGACAT-----
-----------------------------------------------G------------
------------------------------------------GG--CTTT----TTTA--
-AATGGG--C-TTTTCGAGT--TTGAACAGTTC-----------------AGTATCTTCG
TTATTGGGCCAACCCGG--CCCAATAATTAAGAGAAC--GT---GTTCAAATTCGT-GG-
-----------TATGACCGAAGGTC-AAGGTAACCGGTCAA-CATTATTC-TGGCTTGCG
CAGCAAGAAACA-CGAATTAAATTTTTTAT-TCG-TAGGACACGTGGAC-GGACCGAAAT
ACTCCTGCAAC------TCTATAAATACCCTA-AACCTGTGAAGG-ATAATT-G--C-TC
TCTC-TCTTCTGTCAAG-GTGGT--TGTGCTAAGGC----------GGAAGATCGC---C
-AGCGGCGATC------------------GTCGGAACGACCTG--CATCTAGAG--AGGC
GG---------------------------------CGAGG-GAACTACG-AAGCGTATAT
-----CGGGTA-TTTATAGACTTA-TAGCGTAGCTAGAAGTATACACTGTACA-GATATT
GTATTTTGTAAAT-TACG-AAGAAATTCGTAT-TTGATATTAATAAAACAACTGGGTTTG
TTAATGTTTACATTAACTAGTATC-TTTTATGTA----CAAATTAAAAT--------ACA
GTATACGGAACGTATACTAATC-AA--AAATTTAAA-T---GACAGGCGAA----G-CAT
GATTAACAGGTGTTT-AGGTATAATTAAAATAATTATGTC-AAGTAATTATAATACGGAA
AATGAATA-AGTATGA-GGTGAAAGAGGAGATATTAGAATATTTAAAAACCCAATTATAT
T-AT-T----------------TTGGA-----------------ACG---AA--ATACAA
CACG----------------CTATGA-AA--------------TACAAGACGCTATGACA
-AATGTATGGGTATTTGATTG-TT------TAT-C-TTAACGTA-TAAGGGC-CGCAGGC
CC-GTC-AA-G-ATGG-------A-------------------------ATGAACGGT--
-----CCAGATTA------ATTCCTT-AACGACGAAGGAAGG-----------AATCTAT
CAG-GG---GACCA------------CACAAT------------ATACAGCTGTCAA---
------------------------TGATTT---A-TTAAAT--AATATAATAACCAAAAG
AC-C-TTTGTACCCCTGC--T-----A-----ATGATGACG-T-ATA-GGGGTGT-CCCG
-AG----GTAA---TTTAAC---AT----ATGTCTGAGAAGA--------GATATG----
----------------------GG--CCGTTGGATGCCTCCATCGGACGATGGA-AGGTT
GAATGAA-CTTCTGCTGACGTA-GGCGCT-GGGGCA-TAT
>U3_TOS56_TO_2010_C1
TATTA-C--CCCCAGCG----------------CTCA------GGAC-GGGACATCACGT
GCAACTAACAGACGCACGTGACAGCAGGACGGGACAT----------G------------
------------------------------------------GG--C-TT----TTTA--
-AATGGG--C-TTTGCGAGT--TTGAACAGTTC-----------------AGTATCTTCG
TTATTGGGCCAACCCGG--CCCAATAATTAAGAGAAC--GT---GTTCAAATTCGT-GG-
-----------TATGACCGAAGGTC-AAGGTAACCGGTCAA-CATTATTC-TGGCTTGCG
CAGCAAGCTACA-CGAATTAAATATTTAAT-TCG-TAGGACACGTGGAC-GGACCGAAAT
ACTCCTGCATC------TCTATAAATACCCTA-AACCTGTGAAGG-ATAATT-G--C-TC
TCTC-TCTTCTGTCAAG-GTGGT--TGTGCTAAGGC----------GGAAGATCGC---C
-AGCGGCGATC------------------GTCGGAACGACCTG--CATCTAGAG--AGGC
GG---------------------------------CGAGG-AAACTACG-AGGCGTATAT
-----CGGGTA-TTTATAGACTTA-TAGCGTAGCTAGAAGTATACACTGTACA-GATATT
GTATTTTGTAAAT-TACG-AAGAAATTCGTAT-TTGATATTAATAAAACAACTGGGTTTG
TTAATGTTTACATTAACTAGTATC-TTTTATGTA----CAAATTAAAAT--------ACA
GTATACGGAACGTATACTAATC-AA--AAAATTAAA-T---GATAGGCGAA----G-CAT
GATTAACAGGTGTTT-AGGTATAATTAAAATAATTATGTC-AAGTAATTATAATACGGAA
AATGAATA-AGTATGA-GGTGAAAGAGGAGATATTAGAATATTTAAAAACCCAATTATAT
T-AT-T----------------TTGGA-----------------ACG---AA--ATACAA
CACG----------------CTATGA-AA--------------TACAAGACGCTATGACA
-AATGTACGGGTATCTGATTA-GG------TAT-C-CTAACGTA-TAAGGGC-CGCAGGC
CC-GTC-AA-G-ATGG-------A-------------------------ATGAACGGT--
-----CCAGATTA------ATTCCTT-AACGACGAAGGAAGG-----------AATCTAT
CAG-GG---GACCA------------CACATT------------ATACAGCTGTCAA---
------------------------TGATTT---A-TTAAAT--AATATAATAACCAAAAA
AG------------------T-----A--AGCAGAACAACGGA-ATA-------------
-AT----ATGA---GCTGGC---AT-------------------------GGT-------
----------------------GG----GCCAGATGTCCC---------------GAGTT
-AGTGCG--------CCACGTA-AGCGCT-GGGGAC-TAT
>U3_TOS58_TO_2010
TATTA-C--CCCCAGCG----------------CTCG------GGAC-GGGACATCACGT
GCAACTAACAGACGCACGTGACAGCAGGACGGGACAT----------G------------
------------------------------------------GG--C-TT----TTTA--
-AATGGG--C-TTTGCGAGT--TTGAACAGTTC-----------------AGTATCTTCG
TTATTGGGCCAACCCGG--CCCAATAATTAAGAGAAC--GT---GTTCAAATTCGT-GG-
-----------TATGACCGAAGGTC-AAGGTAACCGGTCAA-CATTATTC-TGGCTTGCG
CAGCAAGAAACA-CGAATTAATTTATTAAT-TCG-TAGGACACGTGGAC-GGACCGAAAT
ACTCCTGCATC------TCTATAAATACCCTA-AACCTGTCAAGG-ATAATT-G--C-TC
TCTC-CCTTCTGTCAAG-GTGGT--TGTGCTAAGGC----------GGAAGATCGC---C
-AGCGGCGATC------------------GTCGGAACGACCTG--CATCTAGAG--AGGC
GG---------------------------------CGAGG-AAACTACG-AAGCGTATAT
-----CGGGTA-TTTATATACTTA-TAGCGTAGCTAGAAGTAAACACTGTACA-GATATT
GTATTTTGTAAAT-TACG-AAGAAATTCGTAT-TTGATATTAATAAAACAACTGGGTTTG
TTAATGTTTACATTAACTAGTATC-TTGTATGTA----CAAATTAAAAT--------ACA
GTATACGGAACGTATACTAATC-AA--AAAATTAAA-T---GACAGGCGAA----G-CAT
GATTAACTGGTGTTT-AGGTATAATTAAAATAATTATGTC-AAGTAATTATAATACGGAA
AATGAATA-AGTATGA-GGTGAAAGAGGAGATATTAGAATATTTAAAAACCCAATTATAT
T-AT-T----------------TTGGA-----------------ACG---AA--ATACAA
CACG----------------CTATGA-AA--------------TACAAGACGCTATGACA
-AATGTACGGGTATCTGATTG-TT------TAT-C-TGAACGTA-TAAGGGC-CGCAGGC
CC-GTC-AA-G-ATGG-------A-------------------------ATGAACGGT--
-----CCAGATTA------ATTCCTT-AACGACGAAGGAAGG-----------AATCTAT
CAG-GG---GACCA------------CACAAT------------ATACAGCTGTCAA---
------------------------TGATTT---A-TTAAAT--AATATAATAACCAAAAA
AG------------------T-----A--AGCAGCACAACGGA-ATA-------------
-AT----ATGA---GCTGGC---AT-------------------------GGT-------
----------------------GG----GCCAGATGTCCC---------------GAGTT
-AGTGCG--------CCACGTA-AGCGCT-GGGGAC-TAT
>U3_TOS59_TO_2010
TATTA-C--CCCCAGCG----------------CTCA------GGAC-GGGACATCACGT
GACTAGACGGAACATCACGTGCCTCAACAAGTGCACGT---------G------------
------------------------------------------GG--C-TT----TTTA--
-AATGGG--C-TTTGCGAGT--TTGAACAGTTC-----------------AGTATCTTCG
TTATTGGGCCAACCCGG--CCCAATAATTAAGAGAAC--GT---GTTCAAATTCGT-GG-
-----------TATGACCGAAGGTC-AAGGTAACCGGTCAA-CATTATTC-TGGCTTGCG
CAGCAAGAAACA-CGAATTAATATTTTTAT-TCG-TAGGACACGTGGAC-GGACCGAAAT
ACTCCTGCATC------TCTATAAATACCCTA-AACCTGTGAAGG-ATAATT-G--C-TC
TCTC-TCTTCTGT-AAG-GTGGT--TGTGCTAAGGC----------GGAAGATCGC---C
-AGCGGCGATC------------------GTCGGAACGACCTG--CATCTAGAG--AGGC
GG---------------------------------CGAGG-AAACTACG-AAGCGTATAT
-----CGGGTA-TTTATAGACTTA-TAGCGTAGCTAGAAGTATACACTGTACA-GATAAT
GTATTTTGTAAAT-TACG-AAGAAATTCGTAT-TTGATATTAATAAAACAACTGGGTTTG
TTAATGTTTACATTAACTAGTATC-TTTTATGTA----CAAATTAAAAT--------ATA
GTATACGGAACGTATACTAATC-AA--AAAATTAAA-T---GACAGGCGAA----G-CAT
GATTAACAGGTGTTT-AGGTATAATTAAAATAATTATGTC-AAGTAATTATAATACGGAA
AATGAATA-AGTATGA-GGTGAAAGAGGAGATATTAGAATATTTAAAAACCCAATTATAT
T-AT-T----------------TTGGA-----------------ACG---AA--ATACAA
AACG----------------CTATGA-AA--------------TACAAGACGCTATGACA
-AATGTACGGG-ATTTGATTG-TT------TAT-C-GTAACGAA-TAAGGGC-CGCAGGC
CC-GTC-AA-G-ATGG-------A-------------------------ATGAACGGT--
-----CCAGATTA------ATTCCTT-AACGACGAAGGAAGG-----------AATATTT
GAG-GG---GACCA------------CACAAT------------ATACAGCTGTCAA---
------------------------TGATTT---A-TTAAAT--AATATAATAACCAAAAG
AC-C-TTTGTACCCCTGC--T-----A-----ATGATAAGCCTTGCA---------ACCA
-------CCAC---TTTAGT------------------------------GGT-------
----------------------GG----GCCAGATGTCCC---------------GAGTT
-AGTGCG--------CCACGTA-AGCGCTGGGGGCT-TAT
>U3_TOS60_TO_2010_C1
TATTA-C--CCCCAGCG----------------C-CG------GGAC-GGGACAT-----
-----------------------------------------------G------------
------------------------------------------GG--C-TT----TTTA--
-AATGGG--C-TTTGCGAGT--TTGAACAGTTC-----------------AGTATCTTCG
TTATTGGGCCAACCCGG--CCCAATAATTAAGAGAAC--GT---GTTCAAATTCGT-GG-
-----------TATGACCGAAGGTC-AAGGTAACCGGTCAA-CATTATTC-TGGCTTGCG
CAGCAAGCTACA-CGAATTAATATTTTAAT-TCG-TAGGACACGTGGAC-GGACCGAAAT
ACTCCTGCATC------TCTATAAATACCCTA-AACCTGTGAAGG-ATAATT-G--C-TC
TCTC-TCTTCTGTCAAG-GTGG---TGTGCTAAGGC----------GGAAGATCGC---C
-AGCGGCGATC------------------GTCGGAACGACCTG--CATCTAGAG--AGGC
GG---------------------------------CGAGG-AAACTACG-AAGCGTATAT
-----CGGGTA-TTTATAGACTTA-TAGCGTAGCTATAAGTATACACTGTACA-GATATT
GTATTTTGTAAAT-TACG-AAGAAATTCGTAT-TTGATATTAATAAAACAACTGGGTTTG
TTAATGTTTACATTAACTAGTATC-TTTTATGTA----CAAATTAAAAT--------ACA
GTATACGGAACGTATACTAATC-AA--AAAATTAAA-T---GAAAGGCGAA----G-CAT
GATTAACAGGTGTTT-AGGTATAATTAAAATAATTATGTC-AAGTAATTATAATACGGAA
AATGAATA-AGTATGA-GGTGAAAGAGGAGATATTAGAATATTTAAAAACCCAATTATAT
T-AT-T----------------TTGGA-----------------ACG---AA--ATACAA
GACG----------------CTATGA-AA--------------TACAAGACGCTATGACA
-AATGTACGGGTATCTGATTG-TT------TAT-C-TGAACGTA-TAAGGGC-CGCAGGC
CC-GTC-AA-G-ATGG-------A-------------------------ATGAACGGT--
-----CCAGATTA------ATTCCTT-AACGACGAAGGAAGG-----------AATCTTT
TAG-GG---GACCA------------CACAAT------------ATACAGCTGTCAA---
------------------------TGATTT---A-TTAAAT--AATATAATAACCAAAAG
AC-C-GTCGTACCCCTGC--T-----A-----ATGATGACG-T-ATA-GGGGTGT-CCCG
-AG----GTAA---TTTAAC---AT----ATGTCTGAAAAGA--------GATATG----
----------------------GG--CCGTTGGATGCCTCCATCGGACGAT-GG-AGGTT
GAATGAATCTTCTGCTGACGTA-GGCGCTGGGGGCT-TAT
>U3_TOS61_TO_2010
TATTA-C--CCCCAGCG----------------CTCA------GGAC-GGGACATCACGT
GCAACTAACAGACGCACGTGACAGCAGGACGGGACAT----------G------------
------------------------------------------GG--C-TT----TTTA--
-AATGGG--C-TTTGCGAGT--TTGAACAGTTC-----------------AGTATCTTCG
TTATTGGGCCAACCCGG--CCCAATAATTAAGAGAAC--GT---GTTCAAATTCGT-GG-
-----------TATGACCGAAGGTC-AAGGTAACCGGTCAA-CATTATTC-TGGCTTGCG
CAGCAAGATACA-CGAATTAATATTTTAAT-TCG-TAGGACACGTGGAC-GGACCGAAAT
ACTCCTGCATC------TCTATAAATACCCTA-AACCTGTTAAGG-ATAATT-G--C-TC
TCTC-CCTTCTGGCAAG-GTGGT--TGTGCTAAGGC----------GGAAGATCGC---C
-AGCGGCGATCGTCGGAACGACGTTGATCGTCGGAACGACCTG--CATCTAGAG--AGGC
GG---------------------------------CGAGG-AAACTACG-AAGCGTATAT
-----CGGGTA-TTTATATACTTA-TAGCGTAGCTAGAAGTAAACACTGTACA-GATATT
GTATTTTGTAAAT-TACG-AAGAAATTCGTAT-TTGATATTAATAAAACAACTGGGTTTG
TTAATGTTTACATTAACTAGTATC-TTGTATGTA----CAAATTAAAAT--------ATA
GTATACGGAACGTATACTAATG--A--AAAATTAAA-T---GACAGGCGAA----G-CAT
GATTAACAGGTGTTT-AGGTATAATTAAAATAATTATGTC-AAGTAATTATAATACGGAA
AATGAATA-AGTATGA-GGTGAAAGAGGAGATATTAGAATATTTAAAAACCCAATTATAT
T-AT-T----------------TTGGA-----------------ACG---AA--ATACAA
CACT----------------CTATGA-AA--------------TACAAGACGCTATGACA
-AATGTACGGGTATCTGATTA-GG------TAT-C-TGAATGAA-TAAGGGC-CGCAGGC
CC-GTC-AA-G-ATGG-------A-------------------------ATGAACGGT--
-----CCAGATTA------GTTCCTT-AACGACGAAGGAAGG-----------TATCTAT
CAG-GG---GACCA------------CACAAT------------ATACAGCTGTCAA---
------------------------TGATTT---A-TTAAAT--AATATAATAACCAAAAA
AG------------------T-----A--AGCAGAACAACGGA-ATA----ATAT----G
-AG-----------CTGGGC---AT-------------------------GGT-------
----------------------GG----GCCAGATGTCCC---------------GAGTT
-AGTGCG--------CCACGTA-AGCGCT-GGGGAC-TAT
>U3_TOS62_TO_2010
TATTA-C--CCCCAGCG----------------CTCA------GGAC-GGGACATCACGT
GCAACTAACAGACGCACGTGACAGCAGGACGGGACAT----------G------------
------------------------------------------GG--C-TT----TTTA--
-AATGGG--C-TTTGCGAGT--TTGAACAGTTC-----------------AGTATCTTCG
TTATTGGGCCAACCCGG--CCCAATAATTAAGAGAAC--GT---GTTCAAATTCGT-GG-
-----------TATGACCGAAGGTC-AAGGTAACCGGTCAA-CATTATTC-TGGCTTGCG
CAGCAAGCTACA-CGAATTAAAATTTTAAT-TCG-TAGGACACGTGGAC-GGACCGAAAT
ACTCCTGCATC------TCTATAAATACCCTA-AACCTGTTAAGG-ATAATT-G--C-TC
TCTC-CCTTCTGGCAAG-GTGGT--TGTGCTAAGGC----------GGAAGATCGC---C
-AGCGGCGATCGTCGGAACGACGTTGATCGTCGGAACGACCTG--CATCTAGAG--AGGC
GG---------------------------------CGAGG-AAACTACG-AAGCGTATAT
-----CGGGTA-TTTATATACTTA-TAGCGTAGCTAGAAGTAAACACTGTACA-GATATT
GTATTTTGTAAAT-TACG-AAGAAATTCGTAT-TTGATATTAATAAAACAACTGGGTTTG
TTAATGTTTACATTAACTAGTATC-TTGTATGTA----CAAATTAAAAT--------ATA
GTATACGGAACGTATACTAATG--A--AAAATTAAA-T---GACAGGCGAA----G-CAT
GATTAACAGGTGTTT-AGGTATAATTAAAATAATTATGTC-AAGTAATTATAATACGGAA
AATGAATA-AGTATGA-GGTGAAAGAGGAGATATTAGAATATTTAAAAACCCAATTATAT
T-AT-T----------------TTGGA-----------------ACG---AA--ATACAA
CACT----------------CTATGA-AA--------------TACAAGACGCTATGACA
-AATGTACGGGTATCTGATTA-GG------TAT-C-TGAACGAA-TAAGGGC-CGCAGGC
CC-GTC-AA-G-ATGG-------A-------------------------ATGAACGGT--
-----CCAGATTA------GTTCCTT-AACGACGAAGGAAGG-----------TATCTAT
CAG-GG---GACCA------------CACAAT------------ATACAGCTGTCAA---
------------------------TGATTT---A-TTAAAT--AATATAATAACCAAAAA
AG------------------T-----A--AGCAGAACAACGGA-ATA-------------
-AT----ATGA---GCTGGC---AT-------------------------GGT-------
----------------------GG----GCCAGATGTCCC---------------GAGTT
-AGTGCG--------CCACGTA-AGCGCT-GGGGAC-TAT
>U3_TOS63A_TO_2010_C1
TATTA-C--CCCCAGCG----------------C-CG------GGAC-GGGACAT-----
-----------------------------------------------G------------
------------------------------------------GG--C-TT----TTTA--
-AATGGG--C-TTTTCGAGT--TTGAACAGTTC-----------------AGTATCTTCG
TTATTGGGCCAACCCGG--CCCAATAATTAAGAGAAC--GT---GTTCAAATTCGT-GG-
-----------TATGACCGAAGGTC-AAGGTAACCGGTCAA-CATTATTC-TGGCTTGCG
CAGCAAGATACA-CGAATTAAATTTTTAAT-TCG-TAGGACACGTGGAC-GGACCGAAAT
ACTCCTGCATC------TCTATAAATACCCTA-AACCTGTGAAGG-ATAATT-G--C-TC
TCTC-TCTTCTGTCGAG-GTGGT--TGTGCTATGGC----------GGAAGATCGC---C
-AGCGGCGATC------------------GTCGGAACGACCTG--CATCTAGAG--AGGC
GG---------------------------------CGAGG-AAACTACG-AAGCGTATAT
-----CGGGTA-TTTATATACTTA-TAGCGTAGCTAGAAGTATAAACTGTACA-GATATT
GTATTTTGTAAAA-TACG-AAGAAATTCGTAT-TTGATATTAATAAAACAACTGGGTTTG
TTAATGTTTACATTAACTAGTATC-TCTTATGTA----CAAATTAAAAT--------ACA
GTATACGGAACGTATACTAATC--A--AAAATTAAT-T---GACAGGCGAA----G-CAT
GATTAACAGGTGTTT-AGGTATAATTATAATAATTATGTC-AAGTAATTATAATACGGAA
AATGAATA-AGTATGA-GGTGAAAGAGGAGATATTAGAATATTTAAAAACCCAATTATAT
T-AT-T----------------TTGGA-----------------ACG---AA--ATACAA
CACG----------------CTATGA-AA--------------TACAAGACGCTATGACA
-AATGTATGGGTATTTGATTG-TT------TAT-C-CTAACGAA-TAAGGGC-CGCAGGC
CC-GTC-AA-G-ATGG-------A-------------------------ATGAACGGT--
-----CCAGATTA------ATTCCTT-AACGACGAAGGAAGG-----------AATCTAA
GAG-GG---GACCA------------CACAAT------------ATACAGCTGTCAA---
------------------------TGATTT---A-TTAAAT--AATATAATAACCAAAAG
AC-A-ATTGTACCCCTGC--T-----A-----ATGATGACG-T-ATA-GGGGTGT-CCCG
-AG----GTAA---TTTAAC---AT----ATGTCTGAGAAGA--------GATATG----
----------------------GG--CCGTTGGATGCCTCCATCGGACGAT-GG-AGGTT
GAATGAA-CTTCTGCTGACGTA-GGCGCT-GGGGCA-TAT
>U3_TOS63B_TO_2010
TATTA-C--CCCCAGCG----------------C-CG------GGAC-GGGACAT-----
-----------------------------------------------G------------
------------------------------------------GG--C-TT----TTTA--
-AATGGG--C-TTTGCGAGT--TTGAACAGTTC-----------------AGTATCTTCG
TTATTGGGCCAACCCGG--CCCAATAATTAAGAGAAC--GT---GTTCAAATTCGT-GG-
-----------TATGACCGAAGGTC-AAGGTAACCGGTCAA-CATTATTC-TGGCTTGCG
CAGCAAGATACA-CGAATTAATTTTTTAAT-TCG-TAGGACACGTGGAC-GGACCGAAAT
ACTCCTGCATC------TCTATAAATACCCTA-AACCTGTCAAGG-ATAATT-G--C-TC
TCTCTTCTTCTGTCAAG-GTGGT--TGTGCTATGGC----------GGAAGATCGC---C
-AGCGGCGATC------------------GTCGGAACGACCTG--CATCTAGAG--AGGC
GG---------------------------------CGAGG-AAACTACG-AAGCGTATAT
-----CGGGTA-TTTATAGACTTA-TAGCGTAGCTAGAAGTATACACTGTACA-GATATT
GTATTTTGTAAAT-TACG-AAGAAATTCGTAT-TTGATATTAATAAAACAACTGGGTTTG
TTAATGTTTACATTAACTTGTATC-TTTTATGTA----CAAATTAAAAT--------ATA
GTATACGGAACGTATACTAATG-AA--AAAAATAAA-T---GACAGGCGAA----G-CAT
GATTAACAGGTGTTT-AGGTATAATTAAAATAATTATGTC-AAGTAATTATAATACGGAA
AATGAATA-AGTATGA-GGTGAAAGAGGAGATATTAGAATATTTAAAAACCCAATTATAT
T-AT-T----------------TTGGA-----------------ACG---AA--ATACAA
CACG----------------CTATGA-AA--------------TACAAGACGCTATGACA
-AATGTACGGGTATCTGATTG-TT------TAT-C-TGAACGTA-TAAGGGC-CGCAGGC
CC-GTC-AA-G-ATGG-------A-------------------------ATGAACGGT--
-----CCAGATTA------ATTCCTT-AACGACGAAGGAAGG-----------AATCTAA
CAG-GG---GACCA------------CACAAT------------ATACAGCTGTCAA---
------------------------TGATTT---A-TTAAAT--AATATAATAACCAAAAG
AC-C-TTTGTACCCCTGC--T-----A-----ATGATGACG-T-ATA-GGGGTGT-CCCG
-AG----GTAA---TTTAAC---AT----ATGTCTGAGAAGA--------GATATG----
----------------------GG--CCGTTGGATGCCTCCATCGGACGAT-GG-AGGTT
GAATGAA-CTTCTGCTGACGTA-GGCGCT-GGGGAC-TAT
>U3_TOS64_TO_2010
TATTA-C--CCCCAGCG----------------C-CG------GGAC-GGGACAT-----
-----------------------------------------------G------------
------------------------------------------GG--C-TT----TTTA--
-AATGGG--C-TTTTCGAGT--TTGAACAGTTC-----------------AGTATCTTCG
TTATTGGGCCAACCCGG--CCCAATAATTAAGAGAAC--GT---GTTCAAATTCGT-GG-
-----------TATGACCGAAGGTC-AAGGTAACCGGTCAA-CATTATTC-TGGCTTGCG
CAGCAAGAAACA-CGAATTAAATTTTTAAT-TCG-TAGGACACGTGGAC-GGACCGAAAT
ACTCCTGCATC------TCTATAAATACCCTA-AACCTGTGAAGG-ATAACT-G--C-TC
TCTC-TCTTCTGTCAAG-GTGGT--TGTGCTAAGGC----------GGAAGATCGC---C
-AGCGGCGATC------------------GTCGGAACGACCTG--CATCTAGAG--AGGC
GG---------------------------------CGAGG-AAACTACG-AAGCGTATAT
-----CGGGTA-TTTATATACTTA-TAGCGTAGCTAGAAGTATAAACTGTACA-GATGTT
GTATTTTGTAAAT-TACG-AAGAAATTCGTAT-TTGATATTAATAAAACAACTGGGTTTG
TTAATGTTTACATTAACTAGTATC-TTTTATGTA----CAAATTAAAAT--------ATA
GTATACGGAACGTATACTAATC-AA--AAAATTAAA-T---GACAGGCGAA----G-CAT
GATTAACAGGTGTTT-AGGTATAATTAAAATAATTATGTC-AAGTAATTATAATACGGAA
AATGAATA-AGTATGA-GGTGAAAGAGGAGATATTAGAATATTTAAAAACCCAATTATAT
T-AT-T----------------TTGGA-----------------ACG---AA--ATACAA
CACG----------------CTATGA-TA--------------TACAAGACGCTATGACA
-AATGTATGGGTATTTGATTG-GT------TAT-C-TGAACGTA-TAAGGGC-CGCAGGC
CC-GTC-AA-G-ATGG-------A-------------------------ATGAACGGT--
-----CCAGATTA------ATTCCTT-AACGACGAAGGAAGG-----------AATCTAT
TAG-GG---GACCA------------CACAAT------------ATACAGCTGTCAA---
------------------------TGATTT---A-TTAAAT--AATATAATAACCAAAAG
AC-C-TTTGTACCCCTGC--T-----A-----ATGATGACG-T-ATA-GGGGTGT-CCCG
-AG----GTAA---TTTAAC---AT----ATGTCTGAGAAGA--------GATATG----
----------------------GG--CCGTTGGATGCCTCCATCGGACGAT-GG-AGGTT
GAATGAA-CTTCTGCTGACGTA-GGCGCT-GGGGCT-TAT
>U3_TOS65_TO_2010_C1
TATTA-C--CCCCAGCG----------------C-CG------GGAC-GGGACAT-----
-----------------------------------------------G------------
------------------------------------------GG--C-TT----TTTA--
-AATGGG--C-TTTGCGAGT--TTGAACAGTTC-----------------AGTATCTTCG
TTATTGGGCCAACCCGG--CCCAATAATTAAGAGAAC--GT---GTTCAAATTCGT-GG-
-----------TATGACCGAAGGTC-AAGGTAACCGGTCAA-CATTATTC-TGGCTTGCG
CAGCAAGAAACA-CGAATTAAAAAATTAAT-TCG-TAGGACACGTGGAC-GGACCGAAAT
ACTCCTGCATC------TCTATAAATACCCTA-AACCTGTGAAGG-ATAATT-G--C-TC
TCTC-TCTTCTGTCAAG-GTGG---TGTGCTAAGGC----------GGAAGATCGC---C
-AGCGGCGATC------------------GTCGGAACGACCTG--CATCTAGAG--AGGC
GG---------------------------------CGAGG-AAACTACG-AAGCGTATAT
-----CGGGTA-TTTATAGACTTA-TAGCGTAGCTAGAAGTATACAGTGTACA-GATATT
GTATTTTGTAAAT-TACG-AAGAAATTCGTAT-TTGATATTAATAAAACAACTTGGTTTG
TTAATGTTTACATTAACTAGTATC-TTTTATGTA----CAAATT-AAAT--------ACA
GTATACGGAACGTATACTAATC-AA--AAAATTAAA-T---GACAGGCGAA----G-CAT
GATTAACAGGTGTTT-AGGTATAATTAAAATAATTATGTC-AAGTAATTATAATACGGAA
AATGAATA-AGTATGA-GGTGAAAGAGGAGATATTAGAATATTTAAAAACCCAATTATAT
T-AT-T----------------TTGGA-----------------ACG---AA--ATACAA
CACG----------------CTATGA-AA--------------TACAAGACGCTATGACA
-AATGTAT-GGTATTTGATTG-GT------TAT-C-TTAATGTA-TAAGGGC-CGCAGGC
CC-GTC-AA-G-ATGG-------A-------------------------ATGAACGGT--
-----TCAGATTA------ATTCCTT-AACGACGAAGGAAGG-----------AATCTAT
CAG-GG---GACCA------------CACAAT------------ATACAGCTGTCAA---
------------------------TGATTT---A-TTAAAT--AATATAATAACCAAAAG
AC-C-TTTGTACCCCTGC--T-----A-----ATGATGACG-T-ATA-GGGGTGT-CCCG
-AG----GTAA---TTTAAC---AT----ATATCTGAGAAGA--------GATATG----
----------------------GG--CCGTTGGATGCCTCCATCGGACGAT-GG-AGGTT
GAATGAA-CTTCTGCTGACGTA-GGCGCT-GGGGAC-TAT
>U3_TOS67_TO_2010
TATTA-C--CCCCAGCG----------------CCCG------GGAC-GGGACAT-----
-----------------------------------------------G------------
------------------------------------------GG--C-TT----TTTA--
-AATGGG--C-TTTTCGAAT--TTGAACAGTTC-----------------AGTATCTTCG
TTATTGGGCCAACCCGG--CCCAATAATTAAGAGAAC--GT---GTTCAAATTCAT-GG-
-----------TATGACCGAAGGTC-AAGGTAACCGGTCAA-CATTATTC-TGGCTTGCG
CAGCAAGCAACA-CGAATTAATTAATTAAT-TCG-TAGGACACGTGGAC-GGACCGAAAT
ACTCCTGCATC------TCTATAAATACCCTA-AACCTGTGAAGG-ATAATT-G--C-TC
TCTC-TCTTCTGTCAAG-GTGGT--TGTGCTATGGC----------GGAAGATCGC---C
-AGCGGCGATC------------------GTCGGAACGACCTG--CATCTAGAG--AGGC
GG---------------------------------CGAGG-AAACTACG-AAGCGTATAT
-----CGGGTA-TTTATATACTTA-TAGCGTAGCTAGAAGTATACACTGTACA-GAAATT
GTATTTTGTAAAT-TACG-AAGAAATTCGTAA-TTGATATTAATAAAACAACTGGGTTTG
TTAATGTTTACATTAACTAGTATC-TTTGATGTA----CAAATTAAAAT--------ACA
GTATACGGAACGTATACTAAT--AA--AAAATGAAA-T---GACAGGCGAA----G-CAT
GATTAACAGGTGTTT-AGGTATAATTAAAATAATTATGTC-AAGTAATTATAATACGGAA
AATGAATA-AGTATGA-GGTGAAAGAGGAGATATTAGAATATTTAAAAACCCAATTATAT
T-AT-T----------------TTGGA-----------------ACG---AA--ATACAA
CACG----------------CTATGA-AA--------------TACAAGACGCTATGACA
-AATGTACGGGTATTTGATTG-TT------TAT-C-GGAACGTA-TAAGGGC-CGCAGGC
CC-GTC-AA-G-ATGG-------A-------------------------ATGAACGGT--
-----CCAGATTA------ATTCCTT-AACGACGAAGGAAGG-----------AATCTAT
CAG-GG---GACCA------------CACAAT------------ATACAGCTGTCAA---
------------------------TGATTT---A-TTAAAT--AATATAATACCCAAAAG
AC-C-TTTGTACCCCTGC--T-----A-----ATGATGACG-T-ATA-GGGGTGT-CCCG
AAG----GTAA---TTTAAC---AT----ATGTCTGAGAAGA--------GATATG----
----------------------GGCCCGTTTGGATGCCTCCATCGGACGAT-GGAAGGTT
GAATGAA-CTTCTGCTGACGTA-GGCGCT-GGGGAC-TAT
>U3_TOS68_TO_2010
TATTA-C--CCCCAGCG----------------C-CG------GGAC-GGGACAT-----
-----------------------------------------------G------------
------------------------------------------GG--C-TT----TTTA--
-AATGGG--C-TTTGCGAGT--TTGAACAGTTC-----------------AGTATCTTCG
TTATTGGGCCAACCCGG--CCCAATAATTAAGAGAAC--GT---GTTCAAATTCGT-GG-
-----------TATGACCGAAGGTC-AAGGTAACCGGTCAA-CATTATTC-TGGCTTGCG
CAGCAAGCAACA-CGAATTAAAAAATTAAT-TCG-TAGGACACGTGGAC-GGACCGAAAT
ACTCCTGCATC------TCTATAAATACCCTA-AACCTGTCAAGG-ATAATT-G--C-TC
TCTC-TCTTCTGTCAAG-GTGGT--TGTGCGAAGGC----------GGAAGATCGC---C
-AGCGGCGATC------------------GTCGGAACGACCTG--CATCTAGAG--AGGC
GG---------------------------------CGAGG-AAACTACG-AAGCGTATAT
-----CGGGTA-TTTATAAACTTA-TAGCGTAGCTAGAAGTATACACTGTACA-GATATT
GTATTTTGTAAAT-TACG-AAGAAATTCGTAT-ATGATATTAATAAAACAACTGGGTTTG
TTAATGTTTACATTAACTAGTATC-CTTTATGTA----CAAATTAAAAT--------ATA
GTATACGGAACGTATACTAATG-AA--AAAATTAAA-T---GACAGGCGAA----G-CAT
GATTAACAGGTGTTT-AGGTATAATTAAAATAATTATGTC-AAGTAATTATAATACGGAA
AATGAATA-AGTATGA-GGTGAAAGAGGAGATATTAGAATATTTAAAAACCCAATTATAT
T-AT-T----------------TTGGA-----------------ACG---AA--ATACAA
CACG----------------CTATGA-AA--------------TACAAGACGCTATGACA
-AATGTATGGGTATCTGATTG-TT------TAT-C-TGAACGTA-TAAGGGC-CGCAGGC
CC-GTC-AA-G-ATGG-------A-------------------------ATGAACGGT--
-----CCAGATTA------ATTCCTT-AACGACGAAGGAAGG-----------AATCTTT
TAG-GG---GACCA------------CACAAT------------ATACAGCTGTCAA---
------------------------TGATTT---A-TTAAAT--AATATAATAACCAAAAG
AC-C-TTTGTACCCCTGC--T-----A-----ATGATGACG-T-ATA-GGGGTGT-CCCG
-AG----GTAA---TTTAAC---AT----ATATCTGAGAAGA--------GATATG----
----------------------GG--CCGTTGGATGCCTCCATCGGACGAT-GG-AGGTT
GAATGAA-CTTCTGCTGACGTA-GGCGCTGGGGGCT-TAT
>U3_TOS69_TO_2010
TATTA-C--CCCCAGCG----------------CTCA------GGAC-GGGACATCACGT
GCAACTAACAGACGCACGTGACTAACAT-------------------G------------
------------------------------------------GG--C-TT----TTTA--
-AATGGG----CTTTCGAGT--TTGAACAGTTC-----------------AGTATCTTCG
TTATTGGGCCAACCCGG--CCCAATAATTAAGAGAAC--GT---GTTCAAATTCGT-GG-
-----------TATGACCGAAGGTC-AAGGTAACCGGTCAA-CATTATTC-TGGCTTGCG
CAGCAAGCTACA-CGAATTAAATTATTAAT-TCG-TAGGACACGTGGAC-GGACCGAAAT
ACTCCTGCATC------TCTATAAATACCCTA-AACCTGTGAAGG-ATAATT-G--C-TC
TCTC-TCTTCTGTCAAG-GTGGT--TGTGCT-AGGC----------GGAAGATCGC---C
-AGCGGCGATC------------------GTCGGAACGACCTG--CATCTAGAG--GGGC
GG---------------------------------CGAGG-AAACTACG-AAGCGTATAT
-----CGGGTA-TTTATATACTTA-TAGCGTAGCTAGAAGTATACACTGTACA-GATATT
GTATTTTGTAAAT-TACG-AAGAAATTCGTAT-TTGATATTAATAAAACAACTGGGTTTG
TTAATGTTTACATTAACTAGTATC-TTTTATGTA----CAAATTAAAAC--------ACA
GTATACGGAACGTATACTAATC--A--AAAATTAAA-T---GACAGGCGAA----G-CAT
GATTAACAGGTGTTT-AGGTATAATTAAAATAATTATGTC-AAGTAATTATAATACGGAA
AATGAATA-AGTATGA-GGTGAAAGAGGAGATATTAGAATATTTAAAAACCCAATTATAT
T-AT-T----------------TTGGA-----------------ACG---AA--ATACAA
CACG----------------CTATGA-AA--------------TACAAGACGCTATGACA
-ATTGTAT-GGTATTTGATTG-TT------TAT-C-TTAACGTA-TAAGGGC-CGCAGGC
CC-GTC-AA-G-ATGG-------A-------------------------ATGAACGGT--
-----CCAGATTA------ATTCCTT-AACGACGAAGGAAGG-----------AATCTTT
GAG-GG---GACCA------------CACAAT------------ATACAGCTGTCAT---
------------------------TGATTA---A-TTAAAT--AATATAATAACCAAAAG
AC-C-TTTGTACCCCTGC--T-----A-----GTGATGTTG---ACA--GGATAGGCCTT
-------GCAA-----CCAC---------CACTTTTAGTGGT------------------
----------------------GG----GCCAGATGTCCC---------------GAGTT
-AGTGCG--------CCACGTA-AGCGCT-GGGGAC-TAT
>U3_TOS71_TO_2010
TATTA-C--CCCCAGCG----------------CTCA------GGAC-GGGACGTCACGT
GCAACTAACAGACGCACGTGACTGATATAAGGGACAT----------G------------
------------------------------------------GG--C-TT----TTTA--
-AATGGG--CTTTTGAGAGT--TTGAACAGTTC-----------------AGTATCTTCG
TTATTGGGCCAACCCGG--CCCAATAATTAAGAGAAC--GT---GTTCAAATTCGT-GG-
-----------TATGACCGAAGGTC-AAGGTAACCGGTCAA-CATTATTC-TGGCTTGCG
CAGCAAGAAACA-CGAATTAAAATTTTAAT-TCG-TAGGACACGTGGAC-GGACCGAAAT
ACTCCTGCATC------TCTATAAATACCCTA-AACCTGTCAAGG-ATAATT-G--C-TC
TCTC-TCTTCTGTCAAG-GTGGT--TGTGCAAAGGA----------GGAAGATCGC---C
-AGCGGCGATC------------------GTCGGAACGACCTG--CATCTAGAG--AGGC
GG---------------------------------CGAGG-AAACTACG-AAGCGTATAT
-----CGGGTA-TTTATAGACTTA-TAGCGTAGCTAGAAGTATACACTGTACA-GATATT
GTATTTTGTAAAT-TACG-AAGAAATTCGTAT-ATGATATTAATAAAACAACTGGGTTTG
TTAATGTTTACATTAACTAGTATC-TTGTATGTA----CAAATTAAAAT--------ACA
GTATACGGAACGTATACTAATC--A--AAAAATAAA-T---GACAGGCGAA----G-CAT
GATTAACAGGTGTTT-AGGTATAATTAAAATAATTATGTC-AAGTAATTATAATACGGAA
AATGAATA-AGTATGA-GGTGAAAGAGGAGATATTAGAATATTTAAAAACCCAATTATAT
T-AT-T----------------TTGGA-----------------ACG---AA--ATACAA
CACG----------------CTATGA-AA--------------TACAAGACGCTATGACA
-AATGTACGGGTATCTGATTA-GG------TAT-C-TGAATGTA-TAAGGGC-CGCAGGC
CC-GTC-AA-G-ATGG-------A-------------------------ATGAACGGT--
-----CCAGATTA------ATTCCTT-AACGACGAAGGAAGG-----------AATCTAT
GAG-GG---GACCA------------CACAAT------------ATACAGCTGTCAA---
------------------------TGATTT---A-TTAAAT--AATATAATAATCACAAA
AA-A----------------T-----A--AGCAGGACAACGGA-ATA-------------
-AT----ATGA---GCTGGC---AT----GGT----------------------------
----------------------GG----GCCAGATGTCCC---------------GAGTT
-AGTGCG--------CCACGTA-AGCGCT-GGGGAC-TAT
>U3_TOS72_TO_2010
TATTA-C--CCCCAGCG----------------CCCG------GGAC-GGGACAT-----
-----------------------------------------------G------------
------------------------------------------GG--C-TT----TTTA--
-AATGGG--C-CTTGCGAGT--TTGAACAGTTC-----------------AGTATCTTCG
TTATTGGGCCAACCCGG--CCCAATAATTAAGAGAAC--GT---GTTCAAATTCGT-GG-
-----------TATGACCGAAGGTC-AAGGTAACCGGTCAA-CATTATTC-TGGCTTGCG
CAGCAAGCTACA-CGAATTAAAAAATTAAT-TCG-TAGGACACGTGGAC-GGACCGAAAT
ACTCCTGCATC------TCTATAAATACCCTA-AACCTGTCAAGG-ATAATT-G--C-TC
TCTC-TCTTCTGTCAAG-GTGGT--TGTGCAAAGGA----------GGAAGATCGC---C
-AGCGGCGATC------------------GTCGGAACGACCTG--CATCTAGAG--AGGC
GG---------------------------------CGAGG-AAACTACG-AAGCGTATAT
-----CGGGTA-TTTATATACTTA-TAGCGTAGCTAGAAGTATACACTGTACA-GATGTT
GTATTTTGTAAAT-TACG-AAGAAATTCGTAT-TTGATATTAATAAAACAACTGGGTTTG
TTAATGTTTACATTAACTAGTATC-TTTTATGTA----CAAATTAAAAT--------ATA
GTATACGGAACGTATACTAATT-AA--AAAATTAAA-T---GACAGGCGAA----G-CAT
GATTAACAGGTGTTT-AGGTATAATTAAAATAATTATGAC-AAGTAATTATAATACGGAA
AATGAATA-AGTATGA-GGTGAAAGAGGAGATATTAGAATATTTAAAAACCCAATTATAT
T-AT-T----------------TTGGA-----------------ACG---AA--ATACAA
CACG----------------CTATGA-AA--------------TACAAGACGCTATGACA
-AATGTAAGGGTATTTGATTG-TT------TAT-C-GGAACGTA-TAAGGGC-CGCAGGC
CC-GTC-AA-G-ATGG-------A-------------------------ATGAACGGT--
-----CCAGATTA------ATTCCTT-AACGACGAAGGAAGG-----------AATCTTT
CAG-GG---GACCA------------CACAAT------------ATACAGCTGTCAA---
------------------------TGATTT---A-TTAAAT--AATATAATAACCAAAAG
AC-C-TTTGTACCCCTGG--A-----A-----ATGATGACG-T-ATA-GGGGTGT-CCCG
-AG----GTAA---TTTAAC---AT----ATGTCTGAGAAGA--------GATATG----
----------------------GG--CCGTTGGATGCCTCCATCGGACGAT-GG-AGGTT
GAATGAA-CTTCTGCTGACGTA-GGCGCT-GGGGAC-TAT
>U3_TOS74_TO_2010
TATTA-C--CCCCAGCG----------------CTCA------GGAC-GGGACATCACGT
GCAACTAACAGACGCACGTGACTGATATAAGGGACAT----------G------------
------------------------------------------GG--C-TT----TTTA--
-AATGGG--C-TTTGAGAGT--TTGAACAGTTC-----------------AGTATCTTCG
TTATTGGGCCAACCCGG--CCCAATAATTAAGAGAAC--GT---GTTCAAATTCGT-GG-
-----------TATGACCGAAGGTC-AAGGTAACCGGTCAA-CATTATTC-TGGCGTGCG
CAGCAAGAAACA-CGAATTAATATATTAAT-TCG-TAGGACACGTGGAC-GGACCGAAAT
ACTCCTGCATC------TCTATAAATACCCTA-AACCTGTGAAGG-ATAATT-G--C-TC
TCTC-TCTTCTGTCAAG-GTGGT--TGTGCTAAGGC----------GGAAGATCGC---C
-AGCGGCGATC------------------GTCGGAACGACCTG--CATCTAGAG--AGGC
GG---------------------------------CGAGG-AAACTACG-AAGCGTATAT
-----CGGGTA-TTTATAGACTTA-TAGCGTAGCTAGAAGTATACACTGTACA-GATATT
GTTTTTTGTAAAT-TACG-AAGAAATTCGTAT-ATGATATTAATAAAACAACTGGGTTTG
TTAATGTTTACATTAACTAGTATC-TTGTATGTA----CAAATTAAAAT--------ACA
GTATACGGAACGTATACTAATC-AA--AAAATTAAA-T---GACAGGCGAA----G-CAT
GATTAACAGGTGTTT-AGGTATAATTAAAATAATTATGTC-AAGTAAATATAATACGGAA
AATGAATA-AGTATGA-GGTGAAAGAGGAGATATTAGAATATTTAAAAACCCAATTATAT
T-AT-T----------------TTGGA-----------------ACG---AA--ATACAA
CACG----------------CTATGA-AA--------------TACAAGACGCTATGACA
-AATGTACGGGTATCTGATTGGT-------TAT-C-TTAACGTA-TAAGGGC-CGCAGGC
CC-GTC-AA-G-ATGG-------A-------------------------ATGAACGGT--
-----CCAGATTA------ATTCCTT-AACGACGAAGGAAGG-----------AATCTAT
GAG-GG---GACCA------------CACAAT------------ATACAGCTGTCAA---
------------------------TGATTT---A-TTAAAT--AATATAATAATCACAAA
AA------GTAAGC------------------AGGACAACGGA-ATA-------------
-AT----ATGA---GCTGGC---AT----GGT----------------------------
----------------------GG----GCCAGATGTCCC---------------GAGTT
AG----------TGCCCACGTA-AGCGCT-GGGGAC-TAT
>U3_TOS78_TO_2010
TATTA-C--CCCCAGCG----------------C-CG------GGAC-GGGACAT-----
-----------------------------------------------G------------
------------------------------------------GG--C-TT----TTTA--
-AATGGG--C-TTTGCGAGT--TTGAACAGTTC-----------------AGTATCTTCG
TTATTGGGCCAACCCGG--CCCAATAATTAAGAGAAC--GT---GTTCAAATTCGT-GG-
-----------TATGACCGAAGGTC-AAGGTAACCGGTCAA-CATTATTC-TGGCTTGCG
CAGCAAGCAACA-CGAATTAAAAATTTAAT-TCG-TAGGACACGTGGAC-GGACCGAAAT
ACTCCTGCATC------TCTATAAATACCCTA-AACCTGTGAAGG-ATAATT-G--C-TC
TCTC-TCTTCTGTCAAG-GTGG---TGTGCTAAGGC----------GGAAGATCGC---C
-AGCGGCGATC------------------GTCGGAACGACCTG--CATCTAGAG--AGGC
GG---------------------------------CGAGG-AAACTACG-AAGCGTATAT
-----CGGGTA-TTTATAGACTTA-TAGCGTAGCTAGAAGTATACACTGTACA-GATATT
GTATTTTGTAAAT-TACG-AAGAAATTCGTAT-TTGATATTAATAAAACAACTGGGTTTG
TTAATGTTTACATTAACTAGTATC-TTTTATGTA----CTAATTAAAAT--------ACA
GTATACGGAACGTATACTAATC--A--AAAAATAAA-T---GACAGGCGAA----G-CAT
GATTAACAGGTGTTT-AGGTATAATTAAAATAATTATGTC-ATGTAATTATAATACGGAA
AATGAATA-AGTATGA-GGTGAAAGAGGAGATATTAGAATATTTAAAAACCCAATTATAT
T-AT-T----------------TTGGA-----------------ACG---AA--ATACAA
CACG----------------CTATGA-AA--------------TACAAGACGCTATGACA
-AATGTACGGGTATCTGATTA-GG------TAT-C-CTAACGTA-TAAGGGC-CGCAGGC
CC-GTC-AA-G-ATGG-------A-------------------------ATGAACGGT--
-----CCAGATTA------ATTCCTT-AACGACGAAGGAAGG-----------AATCTAT
CAG-GG---GACCA------------CATAAT------------ATACAGCTGTCAA---
------------------------TGATTT---A-TTAAAT--AATATAATAACCAAAAG
AC-G-TTCGTACCCCTGC--T-----A-----ATGATGACG-T-ATA-GGGGTGT-CCCG
-AA----GTAA---TTTAAC---AT----ATATCTGAGAAGA--------GATATG----
----------------------GG--CCGTTGGATGCCTCCATCGGACGAT-GG-AGGTT
GAATGAA-CTTCTGCTGACGTA-GGCGCT-GGGGCT-TAT
>U3_TOS79_TO_2010
TATTA-C--CCCCAGCG----------------C-CG------GGAC-GGGACAT-----
-----------------------------------------------G------------
------------------------------------------GG--C-TT----TTTA--
-AATGGG--C-TTTTCGAGT--TTGAACAGTTC-----------------AGTATCTTCG
TTATTGGGCCAACCCGG--CCCAATAATTAAGAGAAC--GT---GTTCAAATTCGT-GG-
-----------TATGACCGAAGGTC-AAGGTAACCGGTCAA-CATTATTC-TGGCTTGCG
CAGCAAGCTACA-CGAATTAATACGGGAAT-TCG-TTGGACACGTGGAC-GGACCGAAAT
ACTCCTGCATC------TCTATAAATACCCTA-AACCTGTGAAGG-ATAATT-G--C-TC
TCTC-TCTTCTGTCAAG-GTGGT--TGTGCTAAGGC----------GGAAGATCGC---C
-AGCGGCGATC------------------GTCGGAACGACCTG--CATCTAGAG--AGGC
GG---------------------------------CGAGG-AAACTACG-AAGCGTATAT
-----CGGGTA-TTTATAGACTTA-TAGCGTAGCTAGAAGTATACACTGTACA-GATATT
GTATTTTGTAAAT-TACG-AAGAAATTCGTAT-TTGATATCAATAAAACAACTGGGTTTG
TTAATGTTTACATTAACTAGTATC-TGTTATGTA----CAAATTAAAAT--------ATA
GTATACGGAACGTATACTAATC-AA--AAAATTAAA-T---GACAGGCGAA----G-CAT
GATTAACAGGTGTTT-AGGTATAATTAAAATAATTATGTC-AAGTAATTATAATACGGAA
AATGAATA-AGTATGA-GGTGAAAGAGGAGATATTAGAATATTTAAAAACCCAATTATAT
T-AT-T----------------TTGGA-----------------ACG---AA--ATACAA
CACG----------------CTATGA-AA--------------TACAAGACGCTATGACA
-AATGTACGGGTATATGATTG-TT------TAT-C-TTAACGTT-TAAGGGC-CGCAGGC
CC-GTC-AA-G-ATGG-------A-------------------------ATGAACGGT--
-----CCAGATTA------ATTCCTT-AACGACGAAGGAAGG-----------AATCTAT
CAG-GG---GACCA------------CACAAT------------ATACAGCTGTCAA---
------------------------TGATTT---A-TTAAAT--AATATAATAACCAAAAG
AC-C-TTTGTACCCCTGC--T-----A-----ATGATGACG-T-ATA-GGGGTGT-CCCG
-AG----GTAA---TTTAAC---AT----ATGTCTGAGAAGA--------GATATG----
----------------------GG--CCGTTGGATGCCTCCATCGGACGAT-GG-AGGTT
GAATGAA-CTTCTGCTGACGTA-GGCGCT-GGGGAC-TAT
>U3_TOS80_TO_2010
TATTA-C--CCCCAGCG----------------CTCA------GGAC-GGGACAT-----
-----------------------------------------------G------------
------------------------------------------GG--C-TT----TTTA--
-AATGGG--C-CTTGAGAGT--TTGAACAGTTC-----------------AGTATCTTCG
TTATTGGGCCAACCCGG--CCCAATAATTAAGAGAAC--GT---GTTCAAATTCGT-GG-
-----------TATGACCGAAGGTC-AAGGTAACCAGTCAA-CATTATTC-TGGCTTGCG
CAGCAAGCAACA-CGAATTAATTTTTTAAT-TCG-TAGGACACGTGGAC-GGACCGAAAT
ACTCCTGCATC------TCTATAAATACCTCA-AACCTGTGAAGG-ATAATT-G--C-TC
TCTC-TCTTCTGTCAAG-GTGGT--TGTGCTAAGGC----------GGAAGATCGC---C
-AGCGGCGATC------------------GTCGGAACGACCTG--CATCTAGAG--AGGC
GG---------------------------------CGATG-AAACTACG-AAGCGTATAT
-----CGGGTA-TTTATAGACTTA-TAGCGTAGCTAGAAGTATACACTGTCCA-GATATT
GTATTTTGTAAAA-TACG-AAGAAATTCGTAT-TTGATATTAATAAAACAACTGGGTTTG
TTAATGTTTACATTAACTAGTATC-TTTTATGTA----CAAATCAAAAT--------ACA
GTATACGGAACGTATACTAATC--A--AAAATTAAA-T---GACAGGCGAA----G-CAT
GATTAACAGGTGTTT-AGGTATAATTAAAATAATTATGTC-AAGTAATTATAATACGGAA
AATGAATA-AGTATGA-GGTGAAAGAGGAGATATTAGAATATTTAAAAACCCAATTATAT
T-AT-T----------------TTGGA-----------------ACG---AA--ATACAA
CACG----------------CTATGA-AA--------------TACAAGACGCTATGACA
-AATGTACGGGTATTTGATTG-GT------TAT-C-TGAATGTA-TAAGGGC-CGCAGGC
CC-GTC-AA-G-ATGG-------A-------------------------ATGAACGGT--
-----CCAGATTA------ATTCCTT-AACGACGAAGGAAGG-----------AATCTAT
CAG-GG---GACCA------------CACAAT------------ATACAGCTGTCAA---
------------------------TGATTT---A-TTAAAT--AATATAATAACCAAAAG
AC-C-TTTGTACCCCTGC--T-----A-----ATGATGACG-T-ATA-GGGGTGT-CCCG
-AG----GTAA---TTTAAC---AT----ATGTCTGAGAAGA--------GATATG----
----------------------GG--CCGTTGGATGCCTCCATCGGACGAT-GG-AGGTT
GAATGAA-CTTCTGCTGACGTG-AGCGCT-GGGGAC-TAT
>U3_TOS82_TO_2010
TATTA-C--CCCCAGCG-----------------CCG------GGAC-GGGACAT-----
-----------------------------------------------G------------
------------------------------------------GG--C-TT----TTTA--
-AATGGG--C-TTTGCGAGT--TTGAACAGTTC-----------------AGTATCTTCG
TTATTGGGCCAACCCGG--CCCAATAATTAAGAGAAC--GT---GTTCAAATTCGT-GG-
-----------TATGACCGAAGGTC-AAGGTAACCGGTCAA-CATTATTC-TGGCTTGCG
CAGCAAGCAACA-CGAATTAATAAATTAAT-TCG-TAGGACACGTGGAC-GGACCGAAAT
ACTCCTGCATC------TCTATAAATACCCTA-AACCTGTCAAGG-ATAATT-G--C-TC
TCTC-TCTTCTGTCAAG-GTGGT--TGTGCTAAGGC----------GGAAGATCGC---C
-GGCGGCGATC------------------GTCGGAACGACCTG--CATCTAGAG--AGGC
GG---------------------------------CGAGG-AAACTACG-AAGCGTATAT
-----CGGGTA-TTTATATACTTA-TAGCGTAGCTAGAAGTATACACTGTACA-GATATT
GTATTTTGTAAAT-TACG-AAGAAATTCGTAT-TTGATATTAATAAAACAACTGGGTTTG
TTAATGTTTACATTAACTAGTATC-TTTTATGTA----CAAATTAAAAT--------ATA
GTATACGGAACGTATACTAATA-AA--AAAATTAAA-T---GACAGGCGAA----G-CAT
GATTAACAGGTGTTT-AGGTATAATTAAAATAATTATGTC-AAGTAATTATAATACGGAA
AATGAATA-AGTATGA-GGTGAAAGAGGAGATATTAGAATATTTAAAAACCCAATTATAT
T-AT-T----------------TTGGA-----------------ACG---AA--ATACAA
CACG----------------CTATGA-AA--------------TACAAGACGCTATGACA
-ATTGTACGGGTATCTGATTG-TT------TAT-C-TGAACGTA-TAAGGGC-CGCAGGC
CC-GTC-AA-G-ATGG-------A-------------------------ATGAACGGT--
-----CCAGATTA------ATTCCTT-AACGACGAAGGAAGG-----------AATCTTT
GAG-GG---GACCA------------CACAAT------------ATACAGCTGTCAC---
------------------------TGATTT---A-TTAAAT--AATATAATAACCAAAAG
AC-C-TTTATACCCCTGC--T-----A-----ATGATGACG-T-ATA-GGGGTGT-CCCG
-AG----GTAA---TTTAAC---AT----ATGTCTGAGAAGA--------GATATG----
----------------------GG--CCGTTGGATGCCTCCATCGGACGATGG--AGGTT
GAATGAA-CTTCTGCTGACGTA-GGCGCT-GGGGAC-TAT
>U3_TOS83_TO_2010_C1
TATTA-C--CCCCAGCG----------------CTCA------GGAC-GGGACATCACGT
GCAACTAACAGACGCACGTGAATGATATAAGGGACAT----------G------------
------------------------------------------GG--C-TT----TTTA--
-AATGGG--C-TATGCGAGT--TTGACCAGTTC-----------------AGTATCTTCG
TTATTGGGCCAACCCGG--CCCAAT-ATTAAGAGAAC--GT---GTTCAAATTAGT-GG-
-----------TA-AACCGAAGGTC-AAGGTAACCGGTCAA-CATTATTA-TGGCTTGCG
CAACAAGCAACA-CGAATTAATAATTTAAG-TCG-TAGGACACGTGGAC-GGACCGAAAT
ACTCCTGCATC------TCTATAAATACCCTT-AACCTGTCAAGG-ATAATT-G--C-TC
TCTC-TCTTCTGTCAAG-GTGGT--TGTGCTAAGGT----------GGAATATCGC---C
-AGCGGCGATC------------------GACGGAACGACCTG--CATCTAGAG--AGGC
GG---------------------------------CGAGG-AAACTACG-AAGCGTATAT
-----CGGGTA-TTTATAGACTTT-TAGCGTAGCTAGAAGTATACACTGTACA-GATATT
GTATTTTGTAAAT-TACGAAAGAAATTCGTAT-ATGATATTAATAAAACAACTGGGTTTG
TTAATGTTTACATTAACTAGTATC-TTGTATGTA----CTAATTAAAAT--------ACA
GCATACGGAACGTATACTAATC-AA--AAAATTATA-T---GACAGGCGAA----G-CAT
GATTAACAGGTGTTT-AGGTATAATTAAAATAATTATGTC-AAGTAAATATAATACGGAA
AATGAATA-AGTATGA-GGTGAAAGAGGAGATATTAGAATATTTAAAAACCCAATTATAT
T-AT-T----------------TTGGA-----------------ACG---AA--ATACAA
CACG----------------CTATGA-AA--------------TACAAGACGCTATGACA
-AATGTACGGGTATCTGTTTGGT-------TAT-C-TTAACGTA-TAAGGGC-CGCAGGC
CC-GTC-AA-G-ATGG-------A-------------------------ATGAACGGT--
-----CCAGATTA------ATTCCTTAAACGACCAAGGAAGG-----------AATCTAT
CAG-GG---GACCA------------CACAAT------------ATACAGCTGACAA---
------------------------AGATGT---A-TTAAAT--AATATAATAATCACAAA
AA------GTAAGC------------------AGGACAACGGA-ATA-------------
-AT----ATGA---GCTAGC---AT-------------------------GGT-------
----------------------GG----GCCAGATGTCCC---------------GAGTT
-AGTGCG--------CCACGTA-AGCGCT-GGGGAC-TAT
>U3_TOS85_TO_2010
TATTA-C--CCCCAGCG-----------------CCG------GGAC-GGGACAT-----
-----------------------------------------------G------------
------------------------------------------GG--C-TT----TTTA--
-AATGGG--C-TTTGAGAGT--TTGAACAGTTC-----------------AGTATCTTCG
TTATTGGGCCAACCCGG--CCCAATAATTAAGAGAAC--GT---GTTCAAATTCGT-GG-
-----------TATGACCGAAGGTC-AAGGTAACCGGTCAA-CATTATTC-TGGCTTGCG
CAGCAAGCTACA-CGAATTAATTAATTAAT-TCG-TAGGACACGTGGAG-GGACCGAAAT
ACTCCTGCATC------TCTATAAATACCCTA-AACCTGTGAAGG-ATAATT-G--C-TC
TCTC-TCTTCTGTCAAG-GTGG---TGTGCTAAGGC----------GGAAGATCGC---C
-AGCGGCGATC------------------GTCGGAACGACCTG--CATCTAGAG--AGGC
GG---------------------------------CGAGG-AAACTACG-AAGCGTATAT
-----CGGGTA-TTTATAGACTTA-TAGCGTAGCTAGAAGTATACACTGTACA-GATATT
GTATTTTGTAATT-TACG-AATAAATTCGTAT-TTGATATTAATAAAACAACTGGGTTTG
TTAATGTTTACATTAACTAGTATC-TTTTATGTA----CAAATTAAAAT--------ACA
GTATACGGAACGTATACTAATC-AA--AAAATTAAA-T---GACAGGCGAA----G-CAT
GATTAACAGGTGTTT-AGGTATAATTAAAATAATTATGTC-AAGTAAATATAATACGGAA
AATGAATA-AGTATGA-GGTGAAAGAGGAGATATTAGAATATTTAAAAACCCAATTATAT
T-AT-T----------------TTGGA-----------------ACG---AA--ATACAA
CACG----------------CTATGA-AA--------------TACAAGACGCTATGACA
-AATGTACGGGTATCTGATTG--GT-----TAT-C-TTAACGTA-TAAGGGC-CGCAGGC
CC-GTC-AA-G-ATGG-------A-------------------------ATGAACGGT--
-----CCAGATTA------ATTCCTT-AACGACGAAGGAAGG-----------AATCTAT
CAG-GG---GACCA------------CACAAT------------ATACAGCTGTCAA---
------------------------TGATTT---A-TTAAAT--AATATAATAACCAAAAG
AC-C-TTCGTACCCCTGC--T-----A-----ATGATGACG-T-ATA-GGGGTGT-CCCG
-AG----GTAA---TTTAAC---AT----ATGTCTGAGAAGA--------GATATG----
----------------------GG--CCGTTGGATGCCTCCATCGGACGAT-GG-AGGTT
GAATGAA-CTTCTGCTGACGTA-GGCGCT-GGGGCT-TAT
>U3_TOS87_TO_2010
TATTA-C--CCCCAGCG----------------C-CG------GGAC-GGGACAT-----
-----------------------------------------------G------------
------------------------------------------GG--C-TT----TTTA--
-AATGGG--C-TTTTCGAGT--TTGAACAGTTC-----------------AGTATCTTCG
TTATTGGGCCAACCCGG--CCCAATAATTAAGAGAAC--GT---GTTCAAATTCGT-GG-
-----------TACGACCGAAGGTC-AAGGTAACCGGTCAA-CATTATTC-TGGCTTGCG
CAGCAAGATACA-CGAATTAATAATTTAAT-TCG-TAGGACACGTGGAC-GGACCGAAAT
ACTCCTGCATC------TCTATAAATACCCTA-AACCTGTCAAGG-ATAATT-G--C-TC
TCTC-TCTTCTGTCAAG-GTGGT--TGTGCTAAGGC----------GGAAGATCGC---C
-AGCGGCGATC------------------GTCGGAACGACCTG--CATCTAGAG--AGGC
GG---------------------------------CGAGG-AAACTACG-AAGCGTATAT
-----CTGGTA-TTTATAGACTTA-TAGCGTAGCTAGAAGTATATACTGTACA-GATATT
GTATTTTGTAAAT-TACG-AAGAAATTCGTAT-ATGATATTAATAAAACAACTGGGTCTG
TTAATGTTTACATTAACTAGTATC-TTTTATGTA----CAAAATAAAAT--------ATA
GTATACGGAACGTATACTAATG-AA--AAAATTAAA-T---GACAGGCGAC----G-CAT
GATTAACAGGTGTTT-AGGTATAATTAAAATAATTATGTC-AAGTAATTAAAATACGGAA
AATGAATA-AGTATGA-GGTGAAAGAGGAGATATTAGAATATTTAAAAACCCAATTATAT
T-AT-T----------------TTGGA-----------------ACG---AA--ATACAA
CACG----------------CTATGA-AA--------------TACAAGACGCTATGACA
-AATGTACGGGTATCTGATTA-GG------TAT-C-TGAACGAA-TAAGGGC-CGCAGGC
CC-GTC-AA-G-ATGG-------A-------------------------ATGAACGGT--
-----CCAGATTA------GTTCCTT-AACGACGAAGGAAGG-----------TATCTAT
CAG-GG---GACCA------------CACAAT------------ATACAGCTGTCAA---
------------------------TGATTT---A-TTAAAT--AATATAATAACCAAAAG
AC-C-TTTGTACCCCGGC--T-----A-----ATGATGACG-T-ATA-GGGGTGT-CCCG
-AG----GTAA---TTTAAC---AT----ATGTCTGAGAAGA--------GATATG----
----------------------GG--CCGTTGGATGCCTCCATCGAACGAT-GG-AGGTT
GAATGAA-CTTCTGCTGACGTA-GGCGCT-GGGGAC-TAT
>U3_TOS88_TO_2010
TATTA-C--CCCCAGCG-----------------CCG------GGAC-GGGACAT-----
-----------------------------------------------G------------
------------------------------------------GG--C-TT----TTTG--
-AATGGG--C-TTTGCGAGT--TTGAACAGTTC-----------------AGTATCTTCG
TTATTGGGCCAACCCGG--CCCAATAATTAAGAGAAC--GT---GTTCAAATTCGT-GG-
-----------TATGACCGAAGGTC-AAGGTAACCGGTCAA-CATTATTC-TGGCTTGCG
CAGCAAGCTACA-CGAATTAATAAATTAAT-TCG-TAGGACACGTGGAC-GGACCGAAAT
ACTCCTGCATC------TCTATAAATACCCTA-AACCTGTGAAGG-ATAATT-G--C-TC
TCTC-TCTTCTGTCAAG-GTGG---TGTGCTAAGGC----------GGAAGATCGC---C
-AGCGGCGATC------------------GTCGGAACGACCTG--CATCTAGAG--AGGC
GG---------------------------------CGAGG-AAACTACG-AAGCGTATAT
-----CGGGTA-TTTATAGACTTA-TAGCGTAGCTAGAAGTATACACTGTACA-GATATT
GTATTTTGTAAAT-TACG-AAGAAATTCGTAT-TTGATATTAATAAAACAACTGGGCTTG
TTAATGTTTACATTAACTAGTATC-TTTTATGTA----CAAATTAAAAT--------ACA
GTATACGGAACGTATACTAATC-AA--AAAATTAAA-T---GACAGGCGAA----G-CAT
GATTAACAGGTGTTT-AGGTATAATTAAAATAATTATGTC-AAGTAATTATAATACGGAA
AATGAATA-AGTATGA-GGTGAAAGAGGAGATATTAGAATATTTAAAAACCCAATTATAT
T-AT-T----------------TTGGA-----------------ACG---AA--ATACAA
CACG----------------CTATGA-AA--------------TACAAGACGCTATGACA
-AATGTAAGGGTATCTGATTA--GG-----TAT-C-TGAACGTA-TAAGGGC-CGCAGGC
CC-GTC-AA-G-ATGG-------A-------------------------ATGAACGGT--
-----CCAGATTA------ATTCCTT-AACGACGAAGGAAGG-----------AATCTAT
CAG-GG---GACCA------------CATAAT------------ATACAGCTGTCAA---
------------------------TGATTT---A-TTAAAT--AATATAATAACCAAAAG
AC-C-TTCGTACCCCTGC--T-----A-----ATGATGACG-T-ATA-GGGGTGT-CCCG
-AG----GTAA---TTTAAC---AT----ATATCTGAGAAGA--------GATATG----
----------------------GG--CCGTTGGATGCCTCCATCGGACGAT-GG-AGGTT
GAATGAA-CTTCTGCTGACGTA-GGCGCT-GGGGCT-TAT
>U3_TOS89_TO_2010
TATTA-C--CCCCAGCG----------------C-CG------GGAC-GGGACAT-----
-----------------------------------------------G------------
------------------------------------------GG--C-TT----TTTA--
-AATGGG--C-TTTGCGAGT--TTGAACAGTTC-----------------AGTATCTTCG
TTATTGGGCCAACCCGG--CCCAATAATTAAGAGAAC--GT---GTTCAAATTCGT-GG-
-----------TATGACCGAAGGTC-AAGGTAACCGGTCAA-CATTATTC-TGGCTTGCG
CAGCAAGATACA-CGAATTAATTTATTAAT-TCG-TAGGACACGTGGAC-GGACCGAAAT
ACTCCTGCATC------TCTATAAATACCCTA-AACCTGTCAAGG-ATAATT-G--C-TC
TCTC-TCTTCTGTCAAG-GTGGT--TGTGCTAAGGC----------GGAAGATCGC---C
-AGCGGCGATC------------------GTCGGAACGACCTG--CATCTAGAG--AGGC
GG---------------------------------CGAGG-AAACTACG-AAGCGTATAT
-----CGGGTA-TTTATAGACTTA-TAGCGTAGCTAGAAGTATACACTGTACA-GATATT
GTTTTTTGTAAAT-TACG-AAGAAATTCGTAT-ATGATATTAATATAACAACTGGGTTTG
TTAATGTTTACATTAACTAGTATC-TTGTATGTA----CAAATTAAAAT--------ACA
GTATACGGAACGTATACTAATC-AA--AAAATTAAA-T---GACAGGCGAA----G-CAT
GATTAACAGGTGTTT-AGGTATAATTAAAATAATTATGTC-AAGTAAATATAATACGGAA
AATGAATA-AGTATGA-GGTGAAAGAGGAGATATTAGAATATTTAAAAACCCAATTATAT
T-AT-T----------------TTGGA-----------------ACG---AA--ATACAA
CACG----------------CTATGA-AA--------------TACAAGACGCTATGACA
-AATGTACGGGTATCTGATTG-GT------TAT-C-TTAACGTA-TAAGGGC-CGCAGGC
CC-GTC-AA-G-ATGG-------A-------------------------ATGAACGGT--
-----CCAGATTA------ATTCCTT-AACGACGAAGGAAGG-----------AATCTAT
CAG-GG---GACCA------------CACAAT------------ATACAGCTGTCAT---
------------------------TGATTT---A-TTAAAT--AATATAATAACCAAAAG
AC-C-TTCGTACCCCTGC--T-----A-----ATGATGACG-T-ATA-GGGGTGT-CCCG
-AG----GTAA---TTTAAC---AT----ATGTCTGAGAAGA--------GATATG----
----------------------GG--CCGTTGGATGCCTCCATCGTCCGAT-GG-AGGTT
GAATGAA-CTTCTGCTGACGTA-GGCGCTGGGGGCT-TAT
>U3_TOS90_TO_2010_C1
TATTA-C--CCCCAGCG-----------------CCG------GGAC-GGGACAT-----
-----------------------------------------------G------------
------------------------------------------GG--C--T----TTTG--
-AATGGG--C-TTTGCGAGT--TTGAACAGTTC-----------------AGTATCTTCG
TTATTGGGCCAACCCGG--CCCAATAATTAAGAGAAC--GT---GTTCAAATTCGT-GG-
-----------TATGACCGAAGGTC-AAGGTAACCGGTCAA-CATTATTC-TGGCTTGCG
CAGCAAGATACA-CGAATTAAATATTTAAT-TCG-TAGGACACGTGGAC-GGACCGAAAT
ACTCCTGCATC------TCTATAAATACCCTA-AACCTGTGAAGG-ATAATT-G--C-TC
TCTC-TCTTCTGTCAAG-GTGG---TGTGCTAAGGC----------GGAAGATCGC---C
-AGCGGCGATC------------------GTCGGAACGACCTG--CATCTAGAG--AGGC
GG---------------------------------CGAGG-AAACTACG-AAGCGTATAT
-----CGGGTA-TTTATAGACTTA-TAGCGTAGCTAGAAGTATACACTGTACA-GATATT
GTATTTTGTAAAT-TACG-AAGAAATTCGTAT-TTGATATTAATAAAACAACTGGGTTTG
TTAATGTTTACATTAACTAGTATC-TTTTATGTA----CAAATTAAAAT--------ACA
GTATACGGAACGTATACTAATC-AA--AAAATTAAA-T---GACAGGCGAA----G-CAT
GATTAACAGGTGTTT-AGGTATAATTAAAATAATTATGTC-AAGCAATTATAATACGGAA
AATGAATA-AGTATGA-GGTGAAAGAGGAGATATTAGAATATTTAAAAACCCAATTATAT
T-AT-T----------------TTGGA-----------------ACG---AA--ATACAA
CACG----------------CTATGA-AA--------------TACAAGACGCTATGACA
-AATGTAAGGGTATCTGATTA--GG-----TAT-C-TGAACGTA-TAAGGGC-CGCAGGC
CC-GTC-AA-G-ATGG-------A-------------------------ATGAACGGT--
-----CCAGATTA------ATTCCTT-AACGACGAAGGAAGG-----------AATCTAT
CAG-GG---GACCA------------CATAAT------------ATACAGCTGTCAA---
------------------------TGATTT---A-TTAAAT--AATATAATAACCAAAAG
AC-C-TTCGTACCCCTGC--T-----A-----ATGATGACG-T-ATA-GGGGTGT-CCCG
-AG----GTAA---TTTAAC---AT----ATATCTGAGAAGA--------GATATG----
----------------------GG--CCGTTGGATGCCTCCATCGGACGAT-GG-AGGTT
GAATGAA-CTTCTGCTGACGTA-GGCGCT-GGGGCT-TAT
>U3_TOS91_TO_2010_C1
TATTA-C--CCCCAGCG-----------------CCG------GGAC-GGGACAT-----
-----------------------------------------------G------------
------------------------------------------GG--C-TT----TTTA--
-AATGGG--C-TTTGCGAGT--TTGAACAGTTC-----------------AGTATCTTCG
TTATTGGGCCAACCCGG--CCCAATAATTAAGAGAAC--GT---GTTCAAATTCGT-GG-
-----------TATGACCGAAGGTC-AAGGTAACCGGTCAA-CATTATTC-TGGCTTGCG
CAGCAAGCAACA-CGAATTAATATTTTAAT-TCG-TAGGACACGTGGAC-GGACCGAAAT
ACTCCTGCATC------TCTATAAATACCCTA-AACCTGTCAAGG-ATAATT-G--C-TC
TCTC-TCTTCTGTCAAG-GTGGT--TGTGCTAAGGC----------GGAAGATCGC---C
-AGCGGCGATC------------------GTCGGAACGACCTG--CATCTAGAG--AGGC
GG---------------------------------CGAGG-AAACTACG-AAGCGTATAT
-----CGGGTA-TTTATAGACTTA-TAGCGTAGCTAGAAGTATACACTGTACA-GATATT
GTATTTTGTAAAT-TACG-AAGAAATTCGTAT-TTGATATTAATAAAACAACTGGGTTTG
TTAATGTTTACATTAACTAGTATC-TTTTATGTA----CAAATTAAAAT--------ACA
GTATACGGAACGTATACTAATC-AA--AAAATTAAA-T---GACAGGCGAA----G-CAT
GATTAACAGGTGTTT-AGGTATAATTAAAATAATTATGTC-AAGTAATTATAATACGGAA
AATGAATA-AGTATGA-GGTGAAAGAGGAGATATTAGAATATTTAAAAACCCAATTATAT
T-AT-T----------------TTGGA-----------------ACG---AA--ATACAA
CACG----------------CTATGA-AA--------------TACAAGACGCTATGACA
-AATGTACGGGTATTTGATTG--GT-----TAT-C-TGAATGTA-TAAGGGC-CGCAGGC
CC-GTC-AA-G-ATGG-------A-------------------------ATGAACGGT--
-----TCAGATTA------ATTCCTT-AACGACGAAGGAAGG-----------AATCTAT
CAG-GG---GACCA------------CACAAT------------ATACAGCTGTCAA---
------------------------TGATTT---A-TTAAAT--AATATAATAACCAAAAG
AC-CTTTTGTACCCCTGC--T-----A-----ATGATGACG-T-ATA-GGGGTGT-CCCG
-AG----GTAA---TTTAAC---AT----ATGTCTGAGAAGA--------TATATG----
----------------------GG--CCGTTGGATGCCTCCATCGGACGAT-GG-AGGTT
GAATGAA-CTTCTGCTGACGTA-GGCGCT-GGGGAC-TAT
>U3_TOS93_TO_2010_C1
TATTA-C--CCCCAGTG----------------CCCG------GGAC-GGGACAT-----
-----------------------------------------------G------------
------------------------------------------GG--C-TT----TTTA--
-AATGGG--C-TTTGAGAGT--TTGAACAGTTC-----------------AGTATCTTCG
TTATTGGGCCAACCCGG--CCCAATAATTAAGAGAAC--GT---GTTCAAATTCGT-GG-
-----------TATGACCGAAGGTC-AAGGTAACCGGTCAA-CATTATTC-TGGCTTGCG
CAGCAAGCTACA-CGAATTAATATATTAAT-TCG-TAGGACACGTGGAC-GGACCGAAAT
ACTCCTGCATC------TCTATAAATACCCTA-AACCTGTGAAGG-ATAATT-G--C-TC
TCTC-TCTTCTGTCAAG-GTGG---TGTGCTAAGGC----------GGAAGATCGC---C
-AGCGGCGATC------------------GTCGGAACGACCTG--CATCTAGAG--AGGC
GG---------------------------------CGAGG-AAACTATG-AAGCATATAT
-----CGGGTA-TTTATAGACTTA-TAGCGTAGCTAGAAGTATACACTGTACA-GATATT
GTATTTTGTAAAT-TACG-AAGAAATTCGTAT-TTGATATTAATAAAACAACTGGGTTTG
TTAATGTTTACATTAACTAGTATC-TTTTATGTA----CAAATTAAAAT--------ACA
GTATACGGAACGTATACTAATC-AA--AAAATTAAA-T---GACAGGCGAA----G-CAT
GATTAACAGGTGTTT-AGGTATAATTAAAATAATTATGTC-AAGTAATTATAATACGGAA
AATGAATA-AGTATGA-GGTGAAAGAGGAGATATTAGAATATTTAAAAACCCAATTATAT
T-AT-T----------------TTGGA-----------------ACG---AA--ATACAA
CACG----------------CTATGA-AA--------------TACAAGACGCTATGACA
-AATGTATGGGTATTTGATTG-TT------TATGT-TTATCGTA-TAAGGATAAGCAGGC
CCAGTC-AA-G-ATGG-------A-------------------------ATGAACGGT--
-----CCAGGTCC------ATTCTAA-TTCGTTGAAGGAAGG-----------AATCTAT
GAG-GG---GCCCA------------CACAAT------------ATCCAGCTGTCAA---
------------------------TGATTT---A-TTAAAT--AATATAATAACCAAAAG
AC-C-ATCGTACCCACAG--T-----A-----ATGATGAAT-T-ATC-GGGGCGT-CCCG
-CG----GTAA---TTTAAC---AT----ACGTCTGAGAAGA--------GATATG----
----------------------GG--CCGTTGGATGCCTCCATCGGACGAT-GG-AGGTT
GAATGAA-CTTATGCTGAGGTA-GGCGGT-GGGGCA-TAA
