# Supplementary material for: The global distribution of Banana bunchy top virus reveals little evidence for frequent recent, human-mediated long distance dispersal events
Source: Virus Evol. 2015 Sep 10;1(1):vev009. doi: 10.1093/ve/vev009 (PMC5014477; doi:10.1093/ve/vev009)
Supplement: Supplementary Table S1 [file Supplementary_Dataset_2.zip › datasets/FGD_123.fas]

>1900A_AU_2006_C3
TATTACCCCCAGCGCTCGGGACGGGACAT-TTGCATCTATAAATAGACCT--CCCCCCTC
TCC-ATTACAA-GATCATCATCGACGACAG-AATGGCGCGATATGTGGTATGCTGGATGT
TCACCATCAACAATCCCACAACACTACCAGTGATGAGGGATGAGATAAAATATATGGTAT
ATCAAGTGGAGAGGGGACAGGAGGGTACTCGTCATGTGCAAGGTTATGTCGAGATGAAGA
GACGAAGCTCTCTGAAGCAGATGAGAGGCTTCTTCCCAGGCGCACACCTTGAGAAACGAA
AGGGGAGCCAAGAAGAAGCGCGGTCATACTGTATGAAGGAAGATACAAGAATCGAAGGTC
CCTTCGAGTTTGGTTCATTTAAATTGTCATGTAATGATAATTTATTTGATGTCATACAGG
ATATGCGTGAAACGCACAAAAGGCCTTTGGAGTATTTATATGATTGTCCTAACACCTTCG
ATAGAAGTAAGGATACATTATACAGAGTACAAGCAGAGATGAATAAAACGAAGGCGATGA
A----TAGCTGGAGAAC--TTCTTTCAGTGC-TTGGACATCAGAGGTGGAGAATATCATG
GCGGAGCCATGTCATCGGAGAATAATTTGGGTCTATGGCCCAAATGGAGGAGAAGGAAAG
ACAACGTATGCAAAACATCTAATGAAGACGAGAAATGCGTTTTATTCTCCAGGAGGAAAA
TCATTGGATATATGTAGACTGTATAATTACGAGGATATTGTTATATTTGATATTCCAAGA
TGCAAAGAGGATTATTTAAATTATGGGTTATTAGAGGAATTTAAGAATGGAATAATTCAA
AGCGGGAAATATGAACCCGTTTTGAAGATAGTAGAATATGTCGAAGTCATTGTAATGGCT
AACTTCCTTCCGAAGGAAGGAATCTTTTCTGAAGATCGAATAAAGTTGGTTTCTTGCTGA
ACAAGTAATGACTTTACAG----CGCACGCTCCGAC-AAAAGCACACTATGACAAAAGTA
A-GGTATCTGATT-GGGTTATC-TGAACGATCTAGGGCCGTAGGCC-------CGTGA--
GCAATGAAC--------GGC---GAGATCAGATGTCCCG-AGTTAATGCGCCACGT-AAG
CGCT-GGGGCTTATnnnnnTATTATTA-C-----------------------CCCCAGCG
-----------------CCG------GGAC-GGGACAT----------------------
------------------------------G-----------------------------
-------------------------GG--C-TT----TTTA---AATGGG--C-TTTGCG
AGT--TTGAACAGTTC-----------------AGTATCTTCGTTATTGGGCCAACCCGG
--CCCAATAATTAAGAGAAC--GT---GTTCAAATTCGT-GG------------TATGAC
CGAAGGTC-AAGGTAACCGGTCAA-CATTATTC-TGGCTTGCGCAGCAAGCTACA-CGAA
--------------------------------------------------------TTAA
TTAATTAAT-TCG-----------------------------------------------
TAGGACACGTGGAC-GGACCGAAATACTCTTGCATC------TCTATAAATACCCTA-AC
CCTGTGAAGG-ATAAAT-G--C-TCTCTC-TCTTCTGTCAAG-GTGGT--TGTGCTGAGG
C----------GGAAGA-----TCGC--------C-AGCGGCGATC--------------
----GTCGGAACGACCTG--CATCTAGAG--AGGCGG-----------------------
----------CGAGG-AAACTACG-AAGCGTATAT-----CGGGTA-TTTATAGACTTA-
TAGCGCAGCTAGAAGTATACACTGTACA-AATATTGTATTTTGTAAAT-TACG-AAGCAA
TTCGTAT-TTGATATTAATAAAACAACTGGGTTTGTTAATGTTTACATTAACTAGTATC-
TTATATGTA----CAAATTAAAAT--------ACAGTATACGGAACGTATACTAACG-TA
--AAAATTAAA-T---GATAGGCGAA----G-CATGATTAACAGGTGTTT-AGGTATAAT
TAACATAATTATGAG-AAGTAATAATAATACGGCAAATGAAAA-AGTATGA-GGTGAAAG
AGGAGATATTAGAATATTTAAAAACCCAATTATATT-AT-T----------------TTG
GA-----------------ACG---AA--ATACAACACG----------------CTATG
A-AA--------------TACAAGACGCTATGACA-AATGTAGGGGTATCTGATTG-TG-
-----TAT-C-TTAACGAT-CTAGGGC-CGTAGGCCC-GTG-AG------C-------A-
------------------------ATGAACGGT-------CCAGATTA------ATTCCT
T-AGCGACGAAGAAAGG-----------AATCTTAAAG-GG---GACCA-----------
-CATTAA------------AGACAGCTGTCAT---------------------------T
GATTA---A-A-AAAT--AATATAATAACCAAATGAC-C-TTTGTACCCTTGC--T----
-A-----ATGATGACG-T-ATA-GGGGTGT-CCCG-AG----GTAA---TTTAAC---AT
----AGCTCTGAAAAGA--------GATATG--------------------------GG-
CCCGTTGGATGCCTCCATCGGACGAT-GG-AGGTTGAATGAA-CTTTTGGTGACGTA-GG
CGCT-GG----------GGCT-nnnnnTATTACCCCCAGCGCTCGGGAC-GGGACAT---
---GGGCTA--A----------TGGAT-TGT-GGAT---ATAGGG-CCCAAAGGGCCCGT
TTA-GATGGGTTTT-GGGCTTAT-GGGCTTTATCCAGAAGACCAAAAACAGGCGG-----
-----------G-AACCGTCCC-AAATTC-------AAACTTCGATTGCTTGCCCTGCAA
GCCATCTAGAAGT-CTATAAATACCAG-TGTCTAGATAGATGTTCA-----GACAACAA-
---ATGGCTAGGTATCCGAAGAAATCCATCAAGAAGAGGCGGGTTGGGCGCCGGAAGTAT
GGCAGCAAGGCGGCAACGAGCCACGACTGCTCGTCGCTAGGG--TCAATATTGGTTCCTG
AAAACACCGTCAAGGTATTTCGGATTGAGCCTACTGATAAAACATTACCCAGATATTTTA
TCTGGAAAATGTTTATGCTTCTTGTGTGCAAGGTGAAGCCCGGAAGAATACTTCATTGGG
CTATGATCAAGAGTTCTTGGGAAATCAACCAGCCGACAACTTGTCTGGAAGCCCCAGGTT
TATTTATTAAACCTGAACATAGCCATCTGGTTAAACTGGTATGTAGTGGGGAACTTGAAG
CAGGAGTCGCAACAGGAACATCAGATGTTGAATGTCTTTTGAGGAAGACAACCGTGTTGA
GGAAGAATGTAACAGAGGTGGATTATTTATATTTGGCATTCTATTGTAGTTCTGGAGTAA
GTATAAACTACCAGAACAGAATTACATATCATGTTT---------------GATATGTTT
ATGTAAACATAAACTATTGTATGGAATGAAATCCAAATAACATACAACACGCTATGAAAT
ACAAGACGCTATGAC-AA------------AAGTA-CTGGTATATG----ATTAG-GTAT
CCTAACGATCTAG-GGCCGAAGG--C---CCGTGAGCAATATGCGTCGAAATAA-TGTTT
AACAAACAAATATACATGATACGGATA---------GTTGAATACATAAACAACGAGGTA
T----------ACAATACAACAAACTGTTGTA-AAG-----AAATAAAAAAAT----AAG
AAGAGAGAGTATATTTGTGTTGGATAAGCATCACACC------------CACCACTTTAG
T-GGT-GGGCCAGATGTCCCGAGTTAGTGCGCCACGTAA-GCGCT-GGGGCTTATnnnnn
TATTACCCCCA-GCGCTCAGGACGGGACATCACGTGCGTC--------------------
---AACAAATGCACGTGACTGATATAAGGGACATAACGGGTTTAGA-TAACGGTTTATTC
GGATTAGAATATAACGTCACGTGTGAAAG-CGAA-AGGCACGTGACGAAGACAAATGGAT
TGAATAAACATTTGACGTCCGGTAGCTTCCG-AAGGAAGT-AAGGATTGCTTCGC-GGCG
AAGCAAACCATTTATATATTTGCGTAGG-TTTGCGG--CCTATAAATAGG-ACGCAGCTA
-----AATGGCATTAACAACAGAGCGGGTGAAACTATTCTTCGAATGGTTTTTGTTTATC
GGAGCAATATTTATTGCGATTACAATATTATATATATTGTTGGTGTTGCTCTTTGAGGTA
CCCAGGTATATGAAGGAGCTCGTGAGGTATTTGGTAGAATACCTGACCAGACGACGTGTA
TGGATGCAGAGGACGCAGTTGACGGAGGCAACTGGAGATGTAGAGATCGGCAGAGGTATT
GTGGAAGACAGACGATATCAAGAACCGGCTGTCATACCACATGTATCTCAGGTTATCCCT
TC---TCAACCAAATAGAAGGGATGATCAAGGAAGACGAGGAAACGCTGGACCTATGTTC
T-AATACACG-GTATATTAATATACGA-AATATAAATGGGTATTG---------ATGT--
------------AA-AT-GATCATACATAATATA------TGTATGATAATG---AAACA
TATT-GTAATATGTGAATTGT---------------------------------------
-AAACGA-------------------------------GAGTTGTATGT-----------
----ATAAAACATACAACACGC---------------------TATGAAATACAAGACGC
TAT------------------------------GACAAAAGTACTGGTATATGATTAGG-
TATCCTAACGA--------TCTAGGGCCG-AAGGCCCGT-GAGCAATAT---GCGTCGAA
AT-AATGTTT-----AACAAA-CAAATATACA-----TGATACGGATAGTTGAATACATA
AACAACGAGGTATAC-AATACAACAAACTGTTGT-AAAGAAAT-AAAAAAATAAGATGAG
AGA-GTATATTT---------GTGTTGG--------------------------------
--ATAAGCCTTGCAACCACCACTTTA--------------------GTGGT-GGGCCAGA
TGTCCCGAGTTAGTGCGCCCACGTAA-GCGCTGGGGCTTATnnnnnTATTACCCCCAGCG
CTCAGGACGGGACATCACGTG-CAACTA-ACAGACGCACGTGAGAATGCAGTA---GCTT
GC----AGCGAAAGATAGACGTCAACATCAATAAAGAAGAAGGAATATTCTTTGCTTCGG
CACGAAGCAAA--GGGTATAGATATTTGTTCGAGATGCGAAA-------ATGGAG-----
---GCTATTTAAACCTG---------ATGGTTTTGTGATTTCCGAAAT----CACTCGTC
GGAAGAGAAATGGAGTTCTGGGAATCGTCTGCCATGCCTGACGATGTCAAGAGAGAGATT
AAGGAA-ATATATT-GGG-AAGATCGGAAGAAACTTCTGTTCTGTCAGAAGTTGAAGAGC
-TATGTCAGAAGGATTCTTGTTTATGGAGATCAAGAGGATGCCCTTGCCGGAGTGAAGGG
TTTGAAGACTTCTATTATTCG-TATAGCGAATACCTGAAGAAACCATGTGTGGTAATTTG
TTGTGTTAGCAATAAATCAA-TTGTGTATAGGTTAAACAGCATGGTGTTCTTTTATCATG
AATACCTTGAAGAACTAGGTGGTGATTACTCAGTATATCAAGATCTCTATTGTGATG---
-AGGTACTCTCTTCTTCATCGACAGAGGAAGAA------------GATGTAGGAGTAATA
TATAGGAATGTTATCATGGCATCGACACAAGAGAAGTTCTCTTGGAGTGATTGTCAGAAG
ATAGTTATATCAGACTATGATGTAACATTACTCTAATGTAATATCCATT--ATCATCAAT
AAAA--TAATGGAATG--TTGATTATGTATT-TATCATAAATACAT--AATGGTATACGT
ATAGCA---------TAAAATA-CA-TTAACC-----AACATACAACACACTATAAAATA
CAACACACTATAA----CAAATGTA----CGGGTATTTGATTGGGCTATATTAACCCCTT
AAGGGCCGAAGGCCCGTTTAAATATGTGTT-GGACGAAGTCCA-AACACAAAAAAGTAAG
CAGAACAACGGAATAATATGAGCTGGC-AACGTA------GGGTC-CATGTCCCGAGTTA
ATGCGCCACGTAAGC-GCTGGGGCTTATnnnnnTATTACCCCCCGTGCTCGGGACGGGAC
ATGACGTCAGCAAGGACTATAATGGGCTTTTTAT------TAGCCCATTTA-TTGAATT-
AGG-CCGGGTTTT-GTCATTTTACAAAAGCCCGGTCCAGGATAAGTATAATGTCACGTGC
C--GAA-TAAA-AGGTTGCTTCGCCACGAAGAAACCTAATTTGAGGTTGCGTATTCAATA
CGCTACCGAATATCTATTAATATGTGAG-TCTCTGCCG--AAAAAAAA-TCAGA-GCGAA
AGC--GAAGCAGAAGCGATGGATTGGGCAGAATCACAACTCAAGACCTGTACTCATGGAT
GCGATTGGAAGAAGATATCATCGGATTCAGCCGATAATCGACAATATGTACCATGCGTCG
ATTCTGGAGCTGGAAGAAAGTCGCCTCGCAAGGTACTTCTTAGATCTATTGAAGCTGTGT
TTAACGG------AAGCTTCAGCGGAAATAATAGGAATGTTCGTGGATTTCTCTACGTAT
CGATCAGAGACGATGACGGAGAAATGCGTCCAGTACTCATAGTACCATTCGGAGGATATG
GATATCATAATGATTTTTATTATTTCGAAGGGAAGGGGAAAGTTGAATGTGATATATCAT
C-----AGATTATGTTGCGCCAGGAATAGATTGGAGCAGAGACATGGAAGTTAGTATTAG
TAACAGCAACAACTGTAATGAATTATGTGATCTGAAGTGTTATGTTGTTTGTTCGTTAAG
AATCAAGGAATAAAAGTTGTGCTGTAATGTTAATTAATA-AAACGTATATTTGGGA-AAT
TG---------ATAGTTGTATAAA---ACATACAACACACTAT------------GAAAT
ACAAGA-CGCTATGACAAATGTACGGGTATCTGAATGAGTTTTAGT------ATCGCTTA
AG-----------------GGCCGCAGGCCCGTTGAA--AAATAATAATCGAATTATAAA
CGTTAG------------ATA-----ATAATCAGAGATAGGTGATC-AGATAATATAAAC
ATAAACGAAGTA---------TATGCCGGTAC-AATAA-TAAAATAAGTAATAACAAAA-
AAAAAAATATGTATACTAATCTCTGATTG-----------GTTCAGGAGAAAGGCCCACC
AACTAAAAGGT-GGGGA---GAATGTCCCGA---------TGACGCAAGCACGGGGGACT
AT
>1900B_AU_2006_C3
TATTACCCCCAGCGCTCGGGACGGGACAT-TTGCATCTATAAATAGACCT--CCCCCCTC
TCC-ATTACAA-GATCATCATCGACGACAG-AATGGCGCGATATGTGGTATGCTGGATGT
TCACCATCAACAATCCCACAACACTACCAGTGATGAGGGATGAGATAAAATATATGGTAT
ATCAAGTGGAGAGGGGACAGGAGGGTACTCGTCATGTGCAAGGTTATGTCGAGATGAAGA
GACGAAGCTCTCTGAAGCAGATGAGAGGCTTCTTCCCAGGCGCACACCTTGAGAAACGAA
AGGGGAGCCAAGAAGAAGCGCGGTCATACTGTATGAAGGAAGATACAAGAATCGAAGGTC
CCTTCGAGTTTGGTTCATTTAAATTGTCATGTAATGATAATTTATTTGATGTCATACAGG
ATATGCGTGAAACGCACAAAAGGCCTTTGGAGTATTTATATGATTGTCCTAACACCTTCG
ATAGAAGTAAGGATACATTATACAGAGTACAAGCAGAGATGAATAAAACGAAGGCGATGA
A----TAGCTGGAGAAC--TTCTTTCAGTGC-TTGGACATCAGAGGTGGAGAATATCATG
GCGGAGCCATGTCATCGGAGAATAATTTGGGTCTATGGCCCAAATGGAGGAGAAGGAAAG
ACAACGTATGCAAAACATCTAATGAAGACGAGAAATGCGTTTTATTCTCCAGGAGGAAAA
TCATTGGATATATGTAGACTGTATAATTACGAGGATATTGTTATATTTGATATTCCAAGA
TGCAAAGAGGATTATTTAAATTATGGGTTATTAGAGGAATTTAAGAATGGAATAATTCAA
AGCGGGAAATATGAACCCGTTTTGAAGATAGTAGAATATGTCGAAGTCATTGTAATGGCT
AACTTCCTTCCGAAGGAAGGAATCTTTTCTGAAGATCGAATAAAGTTGGTTTCTTGCTGA
ACAAGTAATGACTTTACAG----CGCACGCTCCGAC-AAAAGCACACTATGACAAAAGTA
A-GGTATCTGATT-GGGTTATC-TTAACGATCTAGGGCCGTAGGCC-------CGTGA--
GCAATGAAC--------GGC---GAGATCAGATGTCCCG-AGTTAATGCGCCACGT-AAG
CGCT-GGGGCTTATnnnnnTATTATTA-C-----------------------CCCCAGCG
-----------------CCG------GGAC-GGGACAT----------------------
------------------------------G-----------------------------
-------------------------GG--C-TT----TTTA---AATGGG--C-TTTGCG
AGT--TTGAACAGTTC-----------------AGTATCTTCGTTATTGGGCCAACCCGG
--CCCAATAATTAAGAGAAC--GT---GTTCAAATTCGT-GG------------TATGAC
CGAAGGTC-AAGGTAACCGGTCAA-CATTATTC-TGGCTTGCGCAGCAAGCAACA-CGAA
--------------------------------------------------------TTAA
TATTTTAAT-TCG-----------------------------------------------
TAGGACACGTGGAC-GGACCGAAATACTCTTGCATC------TCTATAAATACCCTA-AC
CCTGTCAAGG-ATAATT-G--C-TCTCTC-TCTTCTGTCAAG-GTGGT--TGTGCTGAGG
C----------GGAAGA-----TCGC--------C-AGCGGCGATC--------------
----GTCGGAACGACCTG--CATCTAGAG--AGGCGG-----------------------
----------CGAGG-ATACTACG-AAGCGTATAT-----CGGGTA-TTTATAGACTTA-
TAGCGCAGCTAGAAGTATACACTGTACA-AATATTGTATTTTGTAAAT-TACG-AAGCAA
TTCGTAT-TTGATATTAATAAAACAACTGGGTTTGTTAATGTTTACATTAACTAGTATC-
TTATATGTA----CAAATTAAAAT--------ACAGTATACGGAACGTATACTAACG-TA
--AAAATTAAA-T---GATAGGCGAA----G-CATGATTAACAGGTGTTT-AGGTATAAT
TAACATAATTATGAG-AAGTAATAATAATACGGAAAATGAAAA-AGTATGA-GGTGAAAG
AGGAGATATTAGAATATTTAAAAACCCAATTATATT-AT-T----------------TTG
GA-----------------ACG---AA--ATACAACACG----------------CTATG
A-AA--------------TACAAGACGCTATGACA-AATGTAGGGGTATTTGATTG-TG-
-----TAT-C-TTAACGTA-TAAGGGC-CGCAGGCCC-GTC-AA-G--TTG-------A-
------------------------ATGAACGGT-------CCAGATTA------ATTCCT
T-AGCGACGAAGAAAGG-----------AATCTTAAAG-GG---GACCA-----------
-CATTAA------------AGACAGCTGTCAT---------------------------T
GATTA---A-ATAAAT--AATATAATAACCAAAAGAC-C-TTTGTACCCTTGC--T----
-A-----CTGATGACG-T-ATA-GGGGTGT-CCCG-AG----GTAA---TTTAAC---AT
----AGCTCTGAAAAGA--------GATATG--------------------------GG-
CCCGTTGGATGCCTCCATCGGACGATGGA-AGGTTGAATGAA-CTTTTGCTGACGTA-GG
CGCTGGG----------GGCT-nnnnnTATTACCCCCAGCGCTCGGGAC-GGGACAT---
---GGGCTA--A----------TGGATGTGT-GGAT---ATAGGG-CCCAAAGGGCCCGT
TTA-GATGGGTTTT-GGGCTTAT-GGGCTTTATCCAGAAGACCAAAAACAGGCGG-----
-----------G-AACCGTCCC-AAATTC-------AAACTTCGATTGCTTGCCCTGCAA
GCCATCTAGAAGT-CTATAAATACCAG-TGTCTAGATAGATGTTCA-----GACAACAA-
---ATGGCTAGGTATCCGAAGAAATCCATCAAGAAGAGGCGGGTTGGGCGCCGGAAGTAT
GGCAGCAAGGCGGCAACGAGCCACGACTACTCGTCTCTAGGG--TCAATATTGGTTCCTG
AAAATACCGTCAAGGTATTTCGGATTGAGCCTACTGATAAAACATTACCCAGATATTTTA
TCTGGAAAATGTTTATGCTTCTTGTGTGCAAGGTGAAGCCCGGAAGAATACTTCATTGGG
CTATGATCAAGAGTTCTTGGGAAATCAACCAGCCGACAACTTGTCTGGAAGCCCCAGGTT
TATTTATTAAACCTGAACATAGCCATCTGGTTAAACTGGTATGTAGTGGGGAACTTGAAG
CAGGAGTCGCAACAGGAACATCAGATGTTGAATGTCTTTTGAGGAAGACAACCGTGTTGA
GGAAGAATGTAACAGAGGTGGATTATTTATATTTGGCATTCTATTGTAGTTCTGGAGTAA
GTATAAACTACCAGAACAGAATTACATATCATGTTT---------------GATATGTTT
ATGTAAACATAAACTATTGTATGGAATGAAATCCAAATAACATACAACACGCTATGAAAT
ACAAGACGCTATGAC-AA------------AAGTA-CTGGTATATG----ATTAG-GTAT
CCTAACGATCTAG-GGCCGAAGG--C---CCGTGAGCAATATGCGTCGAAATAA-TGTTT
AACAAACAAATATACATGATACGGATA---------GTTGAATACATAAACAACGAGGTA
T----------ACAATACAACAAACTGTTGTA-AAG-----AAATAAAAAAAT----AAG
AAGAGAGAGTATATTTGTGTTGGATAAGCATCACACC------------CACCACTTTAG
T-GGT-GGGCCAGATGTCCCGAGTTAGTGCGCCACGTAA-GCGCT-GGGGCTTATnnnnn
TATTACCCCCA-GCGCTCAGGACGGGACATCACGTGCGTC--------------------
---AACAAATGCACGTGACTGATATAAGGGACATAACGGGTTTAGA-TAACGGTTTATTC
GGATTAGAATATAACGTCACGTGTGAAAG-CGAA-AGGCACGTGACGAAGACAAATGGAT
TGAATAAACATTTGACGTCCGGTAGCTTCCG-AAGGAAGT-AAGGATTGCTTCGC-GGCG
AAGCAAACCATTTATATATTTGCGTAGG-TTTGCGG--CCTATAAATAGG-ACGCAGCTA
-----AATGGCATTAACAACAGAGCGGGTGAAACTATTCTTCGAATGGTTTCTGTTTATT
GGAGCAATATTTATTGCGATTACAATATTATATATATTGTTGGTGTTGCTCTTTGAGGTA
CCCAGGTATGTGAAGGAGCTCGTGAGGTATTTGGTAGAATACCTGACCAGACGACGTGTA
TGGATGCAGAGGACGCAGTTGACGGAGGCAACTGGAGATGTAGAGATCGGCAGAGGTATT
GTGGAAGACAGACGATATCAAGAACCGGCTGTCATACCACATGTATCTCAGGTTATCCCT
TC---TCAACCAAATAGAAGGGATGATCAAGGAAGACGAGGAAACGCTGGACCTATGTTC
T-AATACACG-GTATATTAATATACGA-AATATAAATGGGTATTG---------ATGT--
------------AA-AT-GATCATACATAATATA------TGTATGATAATG---AAATA
TATT-GTAATATGTGAATTGT---------------------------------------
-AAACGA-------------------------------GAGTTGTATGT-----------
----ATAAAACATACAACACGC---------------------TATGAAATACAAGACGC
TAT------------------------------GACAAAAGTACTGGTATATGATTAGG-
TATCCTAACGA--------TCTAGGGCCG-AAGGCCCGT-GAGCAATAT---GCGTCGAA
AT-AATGTTT-----AACAAA-CAAATATACA-----TGATACGGATAGTTGAATACATA
AACAACGAGGTATAC-AATACAACAAACTGTTGT-AAAGAAAT-AAAAAAATAAGATGAG
AGA-GTATATTT---------GTGTTGG--------------------------------
--ATAAGCCTTGCAACCACCACTTTA--------------------GTGGT-GGGCCAGA
TGTCCCGAGTTAGTGCGCCCACGTAA-GCGCTGGGGCTTATnnnnnTATTACCCCCAGCG
CTCAGGACGGGACATCACGTG-CAACTA-ACAGACGCACGTGAGAATGCAGTA---GCTT
GC----AGCGAAAGATAGACGTCAACATCAATAAAGAAGAAGGAATATTCTTTGCTTCGG
CACGAAGCAAA--GGGTATAGATATTTGTTCGAGATGCGAAA-------ATGGAG-----
---GCTATTTAAACCTG---------ATGGTTTTGTGATTTCCGAAAT----CACTCGTC
GGAAGAGAAATGGAGTTCTGGGAATCGTCTGCCATGCCTGACGATGTCAAGAGAGAGATT
AAGGAA-ATATATT-GGG-AAGATCGGAAGAAACTTCTGTTCTGTCAGAAGTTGAAGAGC
-TATGTCAGAAGGATTCTTGTTTATGGAGATCAAGAGGATGCCCTTGCCGGAGTGAAGGA
TATGAAGACTTCTATCATTCG-TATAGCGAATATTTGAAGAAACCATGTGTGGTAATTTG
TTGTGTTAGCAATAAATCAA-TTGTGTATAGGTTAAACAGCATGGTGTTCTTTTATCATG
AATACCTTGAAGAACTAGGTGGTGATTACTCAGTATATCAAGATCTCTATTGTGATG---
-AGGTACTCTCTTCTTCATCGACAGAGGAAGAA------------GATGTAGGAGTAATA
TATAGGAATGTTATCATGGCATCGACACAAGAGAAGTTCTCTTGGAGTGATTGTCAGAAG
ATAGTTATATCAGACTATGATGTAACATTACTCTAATGTAATATCCATT--ATCATCAAT
AAAA--TAATGGAATG--TTGATTATGTATT-TATCATAAATACAT--AATGGTATACGT
ATAGCA---------TAAAATA-CA-TTAACC-----AACATACAACACACTATAAAATA
CAACACACTATAA----CAAATGTA----CGGGTATTTGATTGGGCTATATTAACCCCTT
AAGGGCCGAAGGCCCGTTTAAATATGTGTT-GGACGAAGTCCA-AACACAAAAAAGTAAG
CAGAACAACGGAATAATATGAGCTGGC-AACGTA------GGGTC-CATGTCCCGAGTTA
ATGCGCCACGTAAGC-GCTGGGGCTTATnnnnnTATTACCCCCCGTGCTCGGGACGGGAC
ATGACGTCAGCAAGGACTATAATGGGCTTTTTAT------TAGCCCATTTA-TTGAATT-
AGG-CCGGGTTTT-GTCATTTTACAAAAGCCCGGTCCAGGATAAGTATAATGTCACGTGC
C--GAA-TAAA-AGGTTGCTTCGCCACGAAGAAACCTAATTTGAGGTTGCGTATTCAATA
CGCTACCGAATATCTATTAATATGTGAG-TCTCTGCCG--AAAAAAAA-TCAGA-GCGAA
AGC--GAAGCAGAAGCGATGGATTGGGCAGAATCACAATTCAAGACCTGTACTCATGGAT
GCGATTGGAAGAAGATATCATCGGATTCAGCCGATAATCGACAATATGTACCATGCGTCG
ATTCTGGAGCTGGAAGAAAGTCGCCTCGCAAGGTACTTCTTAGATCTATTGAAGCTGTGT
TTAACGG------AAGCTTCAGCGGAAATAATAGGAATGTTCGTGGATTTCTGTACGTAT
CGATCAGAGACGATGACGGAGAAATGCGTCCAGTACTCATAGTACCATTCGGAGGATATG
GATATCATAATGATTTTTATTATTTCGAAGGGAAGGGGAAAGTTGAATGTGATATATCAT
C-----AGATTATGTTGCGCCAGGAATAGATTGGAGCAGAGACATGGAAGTTAGTATTAG
TAACAGCAACAACTGTAATGAATTATGTGATCTGAAGTGTTATGTCGTTTGTTCGTTAAG
AATCAAGGAATAAAAGTTGTGCTGTAATGTTAATTAATA-AAACGTATATTTGGGA-AAT
TG---------ATAGTTGTATAAA---ACATACAACACACTAT------------GAAAT
ACAAGA-CGCTATGACAAATGTACGGGTATCTGAATGAGTTTTAGT------ATCGCTTA
AG-----------------GGCCGCAGGCCCGTTGAA--AAATAATAATCGAATTATAAA
CGTTAG------------ATA-----ATAATCAGAGATAGGTGATC-AGATAATATAAAC
ATAAACGAAGTA---------TATGCCGGTAC-AATAA-TAAAATAAGTAATAACAAAA-
-AAAAAATATGTATACTAATCTCTGATTG-----------GTTCAGGAGAAAGGCCCACC
AACTAAAAGGT-GGGGA---GAATGTCCCGA---------TGACGTAAGCACGGGGGACT
AT
>19rw_RW_2009_C2
TATTACCCCCAGCGCTCGGGACGGGACAT-TTGCATCTATAAATAGACCT--CCCCCCTC
TCC-ATTACAA-GATCATCATCGACGACAG-AATGGCGCGATATGTGGTATGCTGGATGT
TCACCATCAACAATCCCACAACACTACCAGTGATGAGGGATGAGATCAAATATATGGTAT
ATCAAGTGGAGAGGGGACAGGAGGGTACTCGTCATGTGCAAGGTTATGTCGAGATGAAGA
GACGAAGCTCTCTGAAGCAGATGAGAGGCTTCTTCCCAGGCGCGCACCTTGAGAAACGAA
AGGGAAGCCAAGAAGAAGCGCGGTCATACTGTATGAAGGAAGATACAAGAATCGAAGGTC
CCTTCGAGTTTGGTGCATTTAAATTGTCATGTAATGATAATTTATTTGATGTCATACAGG
ATATGCGTGAAACGCACAAAAGGCCTTTGGAGTATTTATATGATTGTCCTAACACCTTCG
ATAGAAGTAAGGATACATTATACAGAGTACAAGCAGAGATGAATAAAACGAAGGCGATGA
A----TAGCTGGAGAAC--GTCTTTCAGTGC-ATGGACATCAGAGGTGGAGAATATCATG
GCGCAGCCATGTCATCGGAGAATAATTTGGGTCTATGGACCAAATGGAGGAGAAGGAAAG
ACAACGTATGCAAAACATCTAATGAAGACGAGAAATGCGTTTTATTCTCCAGGAGGAAAA
TCATTGGATATATGTAGACTGTATAATTACGAGGATATTGTTATATTTGATATTCCAAGA
TGCAAAGAGGATTATTTAAATTATGGGTTATTAGAGGAATTTAAGAATGGAATAATTCAA
AGCGGGAAATATGAACCCGTTTTGAAGATAGTAGAATATGTCGAAGTCATTGTAATGGCT
AACTTCCTTCCGAAGGAAGGAATCTATTCTGAAGATCGAATAAAGTTGGTTTCTTGCTGA
ACAAGTAAAGACTTTACAG----CGCACGCTCCGAC-AAAAGCACACTATGACAAAAGTA
CGGGTATCTGATT-GGGTTATC-TTAACGATCTAGGGCCGTAGGCC-------CGTGA--
GCAATGAAC--------GGC---GAGATCAGATGTCCCG-AGTTAGTGCGCCACGT-AAG
CGCT-GGGGCTTATnnnnnTATTATTA-C-----------------------CCCCAGCG
----------------CTCA------GGAC-GGGACAT----------------------
------------------------------G-----------------------------
-------------------------GG--C-TT----TTTA---AATGGG--C-CTTGAG
AGT--TTGAACAGTTC-----------------AGTATCTTCGTTATTGGGCCAACTCGG
--CCCAATAATTAAGAGAAC--GT---GTTCAAATTCGT-GG------------TATGAC
CGAAGGTC-AAGGTAACCGGTCAA-CATTATTC-TGGCTTGCGCAGCAAGATACA-CGAA
--------------------------------------------------------TTAA
ATTATTAAT-TCG-----------------------------------------------
TAGGACACGTGGAC-GGACCGAAATACTCCTGCATC------TCTATAAATACCCTA-GT
CCTGTGAAGG-ATAATT-GCTC-TCTCTC-TCTTCTGTCAAG-GTGGT--TGTGCTGAGG
C----------GGAAGA-----TCGC--------C-AGCGGCGATC--------------
----GTCGGAACGAAGTG--CATCTAGAG--AGGCGG-----------------------
----------TGAAGCAAACTACG-AAGCGTATAT-----CGGGTA-TTTATAGACTTA-
TAGCGCAGCTAGAAGTATACAATGTACA-GATTTTGTATTTTGTAAAT-TACG-AAGAAT
TTCGTAT-ATGATATTAATAAAACACCTGGGTGTGTTAATGTTTACATTAAATAGTATC-
CTGAATGTA----CTCAATAAAAT--------ACAGTATACGGAACGTATACTGACA--A
--AGTAATAAA-T---GATAGGCGAA----G-CATGATTAACAGGTGTTT-AGGTATAAT
TAACATAATTATGAG-AAGTAATAATAATACGGAAAATGAATA-AGTATGA-GGTGAAAG
AGGAGATATTAGAATATTTAAAAACCCAATTATATT-AT-T----------------TTG
GA-----------------ACG---AA--ATACAACACA----------------CTATG
A-AA--------------TACAAGACGCTATGACA-AATGTACGGGTATCTGATTG-GGT
-----TAT-C-TTAACGAT-CTAGGGC-CGTAGGCCC-GTG-AGCA--------------
------------------------ATGAACGGT-------TCAGATTA------ATTCCT
T-AGCGACGAAGAAAGG-----------AATCTTAATG-AG---GACCA-----------
-CAATAA------------AGACAGCTGTCAT---------------------------T
GATTA---A-ATAAAT--AATATAATATGCAAATGAC-C-TTTGTACCCCTGA--T----
-A-----ATGATGACG-T-GTA-GGGGTGT-CCCG-AT----GTAA---TATAGC---AT
----AGCTATGTGAAGA--------GATAAGCATGTGGCCGACAACTTTAGTTGT--GG-
---GCCAGATGTCCC---------------GAGTT-AGTGCG--------CCACGTA-AG
CGCT-GG----------GGCT-nnnnnTATTACCCCCAGCGCTCGGGAC-GGGACAT---
---GGGCTA--A----------TGGAT-TGT-GGAT---ATAGGG-CCCAAAGGGCCCGT
TTA-GATGGGTTTT-GGGCTTAT-GGGCTTTATCCAGAAGACCAAAAACAGGCGG-----
-----------G-AACCGTCCC-AAATTC-------AAACTTCGATTGCTTGCCCTGCAA
GCCATCTAGAAGT-CTATAAATACCAG-TGTCTAGATAGATGTTCA-----GACAACAA-
---ATGGCTAGGTATCCGAAGAAATCCATCAAGAAGAGGCGGGTTGGGCGCCGGAAGTAT
GGCAGCAAGGCGGCAACGAGCCACGACTACTCGTCGTTAGGG--TCAATATTGGTTCCTG
AAAACACCGTCAAGGTATTTCGGATTGAGCCTACTGATAAAACATTACCCAGATATTTTA
TCTGGAAAATGTTTATGCTTCTTGTGTGCAAGGTGAAGCCCGGAAGAATACTTCATTGGG
CTATGATCAAGAGTTCTTGGGAAATCAACCAGCCGACAACCTGTCTGGAAGCCCCAGGTT
TATTTATTAAACCTGAACATAGCCATCTGGTTAAACTGGTATGTAGTGGGGAACTTGAAG
CAGGAGTCGCAACAGGGACATCAGATGTTGAATGTCTTTTGAGGAAGACAACCGTGTTGA
GGAAGAATGTAACAGAGGTGGATTATTTATATTTGGCATTCTATTGTAGTTCTGGAGTAA
GTATAAACTACCAGAACAGAATTACATATCATGTTT---------------GATATGTTT
ATGTAAACATAAACTATTGTATGGAATGAAATCCAAATAACATACAACACGCTATGAAAT
AAAAGACGCTATGAC-AA------------AAGTA-CGGGTATCTG----ATTAG-GTAT
CCTAACGATCTAG-GGCCGAAGG--C---CCGTGAGCAATATGCGTCGAAATAA-TGTAT
AACAAACAAATATACATGATACGGATA---------GTTGAATACATAAACAACGAGGTA
T----------ACAATACAACAAACTGTTGTA-AAG-----AAAT-AAAAAAT----AAG
AAGAGAGAGTATATTTGTGTCGGATAAGCATGACACC------------CACCACTTTAG
T-GGT-GGGTCAGATGTCCCGAGTTAGTGCGCCACGTAA-GCGCT-GGGGCTTATnnnnn
TATTACCCCCA-GCGCTCAGGACGGGACATCACGTGCTTC--------------------
---AACAAATGCACGTGAGTGATATAAGGGACATAACGGGTTCAGA-TAACGGTATCTTT
GGTTTAGAATATAACGTCACGTGTGAAAG-CGAT-AGGCACGTGACTAAGTCAAATGTAT
TGAATAAACATTTGACGTCCGGTAGCTTCCG-AAGGAAGT-AAGGATTGCTTCGT-GGCG
AAGCAAACCATTTATATA-TTGCCTAGG-CTTGCGG--CCTATAAATAGG-ACCCTGCTA
-----AATGGCATTAACAACAGAGCGGGTTAAACTATTCTTTGAATGGTTTTTGTTCTTT
GCAGCAATATTTATTGCGATTACAATATTATATATATTGTTGGTTTTGCTCTTTGAGGTA
CCGAAGTATATTAAGCAGCTCGTGAGGTATTTGGTAGAATACCTGACCAGAAGACGTGTA
TGGATGCAGAGAACGCAGTTATCGGAGGCAACTGGAGACGTAGAGTTCGGCAGAGGTATT
GTGGAAGACAGACGGGATCAACAACCGGCTGTCATACCACAGGCATCTCAGGTTAACCCT
TC---TCAACAAATTAGAAGGGATGATCAAGGAAGACGAGGAAACGTCGGACCTATGTTT
T-AATACACG-GTATTGTAATATATGA-AAAATAAATGGGGATTG---------ATGT--
------------AT-AA-GGTCATACATACTATA------TGTATGATAATG---AAACA
TATT-GTAATATGTGAATTGT---------------------------------------
-AAACGA-------------------------------GTGTTGAATGT-----------
----ATACAACATACAACACAC---------------------TATGAAATACAAGACGC
TAT------------------------------GACAAATGTACGGGTATCTGATTAGG-
TATCCTAACGA--------TCTAGGGCCG-AAGGCCCGT-GAGCAATAT---GCGTCGAA
AT-AATGTAT-----AACAAA-CAAATATACA-----TGATACGGATAGTTGAATACATA
AACAACTAGGTATAC-AATACAACAAACTGTTGT-AAAGAAAT-AAAAAAATAAGAAGAG
AGA-GTATATTT---------GTGTCGG--------------------------------
--ATAAGCTTGGCAACCACCACTTTA--------------------GTGGT-GGGTCAGA
TGTCCCGAGTTAGTGCG-CCACGTAA-GCGCTGGGGCTTATnnnnnTATTACCCCCAGCG
CTCAGGACGGGACATCACGTG-CGACTA-ACAGATGCACGTGAGAATGCAGTA---GCTT
GC----AGCGAAAGATATACGTCAACATCAATAAAGAAGAAGGAATATTCTTTGCTTCGG
CACGAAGCAAA--GGGTATAGATATTTGTTCGAGATGCGAAA-------ATGGAG-----
---GCTATTTAAACCTG---------ATGGTTTTGTGATTTCCGAAAT----CACTCGAC
GGAAGAGAAATGGAGTTCTGGGAATCGTCTGCCATGCCTGACGATGTCAAGAGAGAGATT
AAGGAA-ATATATT-GGG-AAGATCGGAAGAAACTTCTGTTCTGTCAGAAGTTGAAGAGC
-TATGTCAGAAGGATTCTTGTTTATGGAGATCAAGAGGATGCCCTTGCCGGAGTGAAGGA
TATGAAGACTTCTATTATTCGCTATAGCGAATACTTGAAGAAACCATGTGTGGTAATTTG
TTGTGTTAGCAATAAATCAA-TTGTGTATAGGTTAAACAGCATGGTGTTCTTTTATCATG
AATACCTTGAAGAACTAGGTGGTGATTACTCAGTATATCAAGATCTCTATTGTGATG---
-AGGTTCTCTCTTCTTCATCGACAGAGGAAGAA------------GATGTAGAAGTAATA
TATAGGAATGTTATCATGGCATCGACACAAGAGAAGTTCTCTTGGAGTGATTGTCAGAAG
ATAGTTATATCAGACTATGATGTAACATTACTCTAATGTAATATCCATT--ATCATCAAT
AAAA--TAATGGAATG--TTGATTATGTATT-TATCATAAATACAT--AATGGTATACGT
ATAGCA---------TAAAATA-CA-TTAACC-----AACATACAACACACTATAAAATA
CAACACACTATAA----CAAATGTA----CGGGTATCTGATTGGTTTATATTAACCCCTT
AAGGGCCGAAGGCCCGTTTAAATATGTGTT-GGACGAAGTCCA-AGCACAAAAAAGGAAG
CAGAACAACGGAATAAAATGAGCTGGC-AACGTA------GGGTC-CATGTCCCGAGTTA
GTGCGCCACGTAAGC-GCTGGGGCTTATnnnnnTATTACCCCCCGTGCTCGGGACGGGAC
ATGACGTCAGCAAGGATTATAATGGGCTTTTTAT------TAGCCCATGTA-TTGAATT-
GGG-CCGGGTTTT-GTCATTTTACAAAAGCCCGGTCCAGGATAAGAATAATGTCACGTGC
C--GAA-TAAA-AGGTTGCTTCGCCTCGAAGAAACCTAATTTGAGGTTGCGTATTCAATA
CGCTACCGAATATCTATTAATATGTGAG-TCTCTGCCG----AAACAA-TCAGA-GCGAA
AGC--AAAGCAGAAGCGATGGATTGGGCGGAATCACAATTCAAGACTTGTACTCATGGAT
GCGATTGGAAGAAGATATCATCGGATTCAGCCGATAATCGACAATATGTACCATGCGTCG
ATTCTGGAGCTGGAAGAAAGTCGCCTCGCAAGGTACTTCTTAGATCTATTGAAGCTGTGT
TTAACGG------AAGCTTCAGCGGAAATAATAGGAACGTTCGTGGATTTCTCTACGTAT
CGATCAGAGACGATGACGGAGAAATGCGTCCAGTACTCATAGTACCATTCGGAGGATATG
GATATCATAATGATTTCTATTATTTCGAAGGAAAGGGGAAAGTTGAATGTGATATATCAT
C-----AGATTATGTTGCGCCAGGAATAGATTGGAGCAGAGACATGGAAGTTAGTATTAG
TAACAGCAACAACTGTAATGAATTATGTGATCTGAAGTGTTATGTTGTTTGTTCTTTAAG
AATCAAGGAATAAAAGTTGTGCTGTAATGTTTATTAATA-AAACGTATATTTGGGA-AAT
TG---------ATAGTTGTATAAA---ACATACAACACGCTAT------------GAAAT
ACAAGA-CGCTATGACAAATGTACGGGTATCTGAATGAGTTTTAGT------ATCGCTTA
AG-----------------GGCCGCAGGCCCGTTGAA--AAATAATAATCGAATTATAAA
CGTTAG------------ATA-----ATAATCAGAGATAGGTGATC-AGATAACATAAAC
ATAAACGAAGTA---------TATGGCGGTAC-AATAA-TAAAATATGTTACAAAAAAA-
AAAACATTATGAATACTAATCTCTGATTG-----------GTTCAGAAGAAAGGCCCACC
AAATAAAAGGT-GGGGA---GAATGTCCCGA---------TGACGTAAGCACGGGGGACT
AT
>20rw_RW_2009_C2
TATTACCCCCAGCGCTCGGGACGGGACAT-TTGCATCTATAAATAGACCT--CCCCCCTC
TCC-ATTACAA-GATCATCATCGACGACAG-AATGGCGCGATATGTGGTATGCTGGATGT
TCACCATCAACAATCCCACAACACTACCAGTGATGAGGGATGAGATCAAATATATGGTAT
ATCAAGTGGAGAGGGGACAGGAGGGTACTCGTCATGTGCAAGGTTATGTCGAGATGAAGA
GACGAAGCTCTCTGAAGCAGATGAGAGGCTTCTTCCCAGGCGCGCACCTTGAGAAACGAA
AGGGAAGCCAAGAAGAAGCGCGGTCATACTGTATGAAGGAAGATACAAGAATCGAAGGTC
CCTTCGAGTTTGGTGCATTTAAATTGTCATGTAATGATAATTTATTTGATGTCATACAGG
ATATGCGTGAAACGCACAAAAGGCCTTTGGAGTATTTATATGATTGTCCTAACACCTTCG
ATAGAAGTAAGGATACATTATACAGAGTACAAGCAGAGATGAATAAAACGAAGGCGATGA
A----TAGCTGGAGAAC--TTCTTTCAGTGC-ATGGACATCAGAGGTGGAGAATATCATG
GCGCAGCCATGTCATCGGAGAATAATTTGGGTCTATGGACCAAATGGAGGAGAAGGAAAG
ACAACGTATGCAAAACATCTAATGAAGACGAGAAATGCGTTTTATTCTCCAGGAGGAAAA
TCATTGGATATATGTAGACTGTATAATTACGAGGATATTGTTATATTTGATATTCCAAGA
TGCAAAGAGGATTATTTAAATTATGGGTTATTAGAGGAATTTAAGAATGGAATAATTCAA
AGCGGGAAATATGAACCCGTTTTGAAGATAGTAGAATATGTCGAAGTCATTGTAATGGCT
AACTTCCTTCCGAAGGAAGGAATCTTTTCTGAAGATCGAATAAAGTTGGTTTCTTGCTGA
ACAAGTAAAGACTTTACAG----CGCACGCTCCGAC-AAAAGCACACTATGACAAATGTA
CGGGTATCTGATT--AGATATC-CTAACGATCTAGGGCCGTAGGCC-------CGTGA--
GCAATGAAC--------GGC---GAGATCAGATGTCCCG-AGTTAGTGCGCCACGT-AAG
CGCT-GGGGCTTATnnnnnTATTATTA-C-----------------------CCCCAGCG
----------------CTCA------GGAC-GGGACAT----------------------
------------------------------G-----------------------------
-------------------------GG--C-TT----TTTA---AATGGG--C-CTTGAG
AGT--TTGAACAGTTC-----------------AGTATCTTCGTTATTGGGCCAACTCGG
--CCCAATAATTAAGAGAAC--GT---GTTCAAATTCGT-GG------------TATGAC
CGAAGGTC-AAGGTAACCGGTCAA-CATTATTC-TGGCTTGCGCAGCAAGATACA-CGAA
--------------------------------------------------------TTAA
ATTATTAAT-TCG-----------------------------------------------
TAGGACACGTGGAC-GGACCGAAATACTCCTGCATC------TCTATAAATACCCTA-GT
CCTGTGAAGG-ATAATT-G--C-TCTCTC-TCTTCTGTCAAG-GTGGT--TGTGCTGAGG
C----------GGAAGA-----TCGC--------C-AGCGGCGATC--------------
----GTCGGAACGATGTG--CATCTAGAG--AGGCGG-----------------------
----------TGAAGCAAACTACG-AAGCGTATAT-----CGGGTA-TTTATAGACTTA-
TAGCGCAGCTAGAAGTATACACTGTACA-GATTTTGTATTTTGTAAAT-TACG-AAGAAT
TTCGTAC-ATGATATTAATAAAACACCTGGGTGTGTTAATGTTTACATTAAATAGTATC-
CTGAATGTA----CTCAATAAAAT--------ACAGTATACGGAACGTATACTGACA--A
--AGTAATAAA-T---GATAGGCGAA----G-CATGATTAACAGGTGTTT-AGGTATAAT
TAACATAATTATGAG-AAGTAATAATAATACGGAAAATGAATA-AGTATGA-GGTGAAAG
AGGAGATATTAGAATATTTAAAAACCCAATTATATT-AT-T----------------TTG
GA-----------------ACG---AA--ATACAACACA----------------CTATG
A-AA--------------TACAAGACGCTATGACA-AATGTACGGGTATCTGATTG-TG-
-----TAT-C-TTAACGCT-TAAGGGC-CGCAGGCCC-GTC-AA-G--TTG-------A-
------------------------ATGAACGGT-------TCAGATTA------ATTCCT
T-AGCGACGAAGAAAGG-----------AATCTTAATG-AG---GACCA-----------
-CAATAA------------AGACAGCTGTCAT---------------------------T
GATTA---A-ATAAAT--AATATAATATCCAAAAGAC-C-TTTGTACCCCTGA--T----
-A-----ATGATGACG-T-GTA-GGGGTGT-CCCG-AT----GTAA---TATAGC---AT
----AGCTATGTGAAGA--------GATAAGCATGTGGCCGACAACTTTAGTGGT--GG-
---GCCAGATGTCCC---------------GAGTT-AGTGCG--------CCACGTA-AG
CGCT-GG----------GGCT-nnnnnTATTACCCCCAGCGCTCGGGAC-GGGACAT---
---GGGCTA--A----------TGGAT-TGT-GGAT---ATAGGG-CCCAAAGGGCCCGT
TTA-GATGGGTTTT-GGGCTTAT-GGGCTTTATCCAGAAGACCAAAAACAGGCGG-----
-----------G-AACCGTCCC-AAATTC-------AAACTTCGATTGCTTGCCCTGCAA
GCCATCTAGAAGT-CTATAAATACCAG-TGTCTAGATAGATGTTCA-----GACAACAA-
---ATGGCTAGGTATCCGAAGAAATCCATCAAGAAGAGGCGGGTTGGGCGCCGGAAGTAT
GGCAGCAAGGCGGCAACGAGCCACGACTACTCGTCGTTAGGG--TCAATATTGGTTCCTG
AAAACACCGTCAAGGTATTTCGGATTGAGCCTACTGATAAAACATTACCCAGATATTTTA
TCTGGAAAATGTTTATGCTTCTTGTGTGCAAGGTGAAGCCCGGAAGAATACTTCATTGGG
CTATGATCAAGAGTTCTTGGGAAATCAACCAGCCGACAACCTGTCTGGAAGCCCCAGGTT
TATTTATTAAACCTGAACATAGCCATCTGGTTAAACTGGTATGTAGTGGGGAACTTGAAG
CAGGAGTCGCAACAGGGACATCAGATGTTGAATGTCTTTTGAGGAAGACAACCGTGTTGA
GGAAGAATGTAACAGAGGTGGATTATTTATATTTGGCATTCTATTGTAGTTCTGGAGTAA
GTATAAACTACCAGAACAGAATTACATATCATGTTT---------------GATATGTTT
ATGTAAACATAAACTATTGTATGGAATGAAATCCAAATAACATACAACACGCTATGAAAT
AAAAGACGCTATGAC-AA------------AAGTA-CGGGTATCTG----ATTAG-GTAT
CCTAACGATCTAG-GGCCGAAGG--C---CCGTGAGCAATATGCGTCGAAATAA--GTTT
AACAAACAAATATACATGATACGGATA---------GTTGAATACATAAACAACGAGGTA
T----------ACAATACAACAAACTGTTGTA-AAG-----AAAT-AAAAAAT----AAG
AAGAGAGAGTATATTTGTGTCGGATAAGCATTACACC------------CACCACTTTAG
T-GGT-GGGTCAGATGTCCCGAGTTAGTGCGCCACGTAA-GCGCT-GGGGACTATnnnnn
TATTACCCCCA-GCGCTCAGGACGGGACATCACGTGCTTC--------------------
---AACAAATGCACGTGAGTGATATAAGGGACATAACGGGTTCAGA-TAACGGTATCGTT
GGTTTAGAATATAACGTCACGTGTGACAG-CGAT-ATGCACGTGACTAAGTCAAATGTAT
TGAATAAACATTTGACGTCCGGTAGCTTCCG-AAGGAAGT-AAGGATTGCTTCGT-GGCG
AAGCAAACCATTTATATA-TTGCCTAGG-CTTGCGG--CCTATAAATAGG-ACCCTGCTA
-----AATGGCATTAACAACAGAGCGGGTTAAACTATTCTTTGAATGGTTTTTGTTCTTT
GCAGCAATATTTATTGCGATTACAATATTATATATATTGTTGGTTTTGCTCTTTGAGGTA
CCGAAGTATATTAAGCAGCTCGTGAGGTATTTGGTAGAATACCTGACCAGAAGACGTGTA
TGGATGCAGAGAACGCAGTTATCGGAGGCAACTGGAGACGTAGAGTTCGGCAGAGGTATT
GTGGAAGACAGACGGGATCAACAACCGGCTGTCATACCACAGGCATCTCAGGTTAACCCT
TC---TCAACAAATTAGAAGGGATGATCAAGGAAGACGAGGAAACGTCGGACCTATGTTT
T-AATACACG-GTATTGTAATATATGA-AAAATAAATGGGGATTG---------ATGT--
------------AT-AA-GGTCATACATACTATA------TGTATGATAATG---AAACA
TATT-GTAATATGTGAATTGT---------------------------------------
-AAACGA-------------------------------GTGTTGAATGT-----------
----ATACAACATACAACACAC---------------------TATGAAATACAAGACGC
TAT------------------------------GACAAATGTACGGGTATCTGATTAGG-
TATCCTAACGA--------TCTAGGGCCG-AAGGCCCGT-GAGCAATAT---GCGTCGAA
AT-AATGTAT-----AACAAA-CAAATATACA-----TGATACGGATAGTTAAATACATA
AACAACTAGGTATAC-AATACAACAAACTGTTGT-AAAGAAAT--AAAAAATAAGAAGAG
AGA-GTATATTT---------GTGTCGG--------------------------------
--ATAAGCTTGGCAACCACCACTTTA--------------------GTGGT-GGGTCAGA
TGTCCCGAGTTAGTGCG-CCACGTAA-GCGCTGGGGCTTATnnnnnTATTACCCCCAGCG
CTCAGGACGGGACATCACGTG-CGACTA-ACAGACGCACGTGAGAATGCAGTA---GCTT
GC----AGCGAAAGATAGACGTCAACATCAATAAAGAAGAAGGAATATTCTTTGCTTCGG
CACGAAGCAAA--GGGTATAGATATTTGTTCGAGATGCGAAA-------ATGGAG-----
---GCTATTTAAACCTG---------ATGGTTTTGTGATTTCCGAAAT----CACTCGAC
GGAAGAGAAATGGAGTTCTGGGAATCGTCTGCCATGCCTGACGATGTCAAGAGAGAGATT
AAGGAA-ATATATT-GGG-AAGATCGGAAGAAACTTCTGTTCTGTCAGAAGTTGAAGAGC
-TATGTCAGAAGGATTCTTGTTTATGGAGATCAAGATGATGCCCTTGCCGGAGTGAAGGA
TATGAAGACTTCTATTATTCGCTATAGCGAATACTTGAAGAAACCATGTGTGGTAATTTG
TTGTGTTAGCAATAAATCAA-TTGTGTATAGGTTAAACAGCATGGTGTTCTTTTATCATG
AATACCTTGAAGAACTAGGTGGTGATTACTCAGTATATCAAGATCTCTATTGTGATG---
-AGGTTCTCTCTTCTTCATCGACAGAGGAAGAA------------GATGTAGGAGTAATA
TATAGGAATGTTATCATGGCATCGACACAAGAGAAGTTCTCTTGGAGTGATTGTCAGAAG
ATAGTTATATCAGACTATGATGTAACATTACTCTAATGTAATATCCATT--ATCATCAAT
AAAA--TAATGGAATG--TTGATTATGTATT-TATCATAAATACAT--AATGGTATACGT
ATAGCA---------TAAAATA-CA-TTAACC-----AACATACAACACACTATAAAATA
CAACACACTATAA----CAAATGTA----CGGGTATCTGATTGGTTTATATTAACCCCTT
AAGGGCCGAAGGCCCGTTTAAATATGTGTT-GGACGAAGTCCA-AGCACAAAAAAGGAAG
CAGAACAACGGAATAAAATGAGCTGGC-AACGTA------GGGTC-CATGTCCCGAGTTA
GTGCGCCACGTAAGC-GCTGGGGCTTATnnnnnTATTACCCCCCGTGCTCGGGACGGGAC
ATGACGTCAGCAAGGATTATAATGGGCTTTTTAT------TAGCCCATGTA-TTGAATT-
GGG-CCGGGTTTT-GTCATTTTACAAAAGCCCGGTCCAGGATAAGAATAATGTCACGTGC
C--GAA-TAAA-AGGTTGCTTCGCCTCGAAGAAACCTAATTTGAGGTTGCGTATTCAATA
CGCTACCGAATATCTATTAATATGTGAG-TCTCTGCCG----AAACAA-TCAGA-GCGAA
AGC--AAAGCAGAAGCGATGGATTGGGCGGAATCACAATTCAAGACTTGTACTCATGGAT
GCGATTGGAAGAAGATATCATCGGATTCAGCCGATAATCGACAATATGTACCATGCGTCG
ATTCTGGAGCTGGAAGAAAGTCGCCTCGCAAGGTACTTCTTAGATCTATTGAAGCTGTGT
TTAACGG------AAGCTTCAGCGGAAATAATAGGAACGTTCGTGGATTTCTCTACGTAT
CGATCAGAGACGATGACGGAGAAATGCGTCCAGTACTCATAGTACCATTCGGAGGATATG
GATATCATAATGATTTCTATTATTTCGAAGGAAAGGGGAAAGTTGAATGTGATATATCAT
C-----AGATTATGTTGCGCCAGGAATAGATTGGAGCAGAGACATGGAAGTTAGTATTAG
TAACAGCAACAACTGTAATGAATTATGTGATCTGAAGTGTTATGTTGTTTGTTCTTTAAG
AATCAAGGAATAAAAGTTGTGCTGTAATGTTTATTAATA-GAACGTATATTTGGGA-AAT
TG---------ATAGTTGTATAAA---ACATACAACACGCTAT------------GAAAT
ACAAGA-CGCTATGACAAATGTACGGGTATCTGAATGAGTTTTAGT------ATCGCTTA
AG-----------------GGCCGCAGGCCCGTTGAA--AAATAATAATCGAATTATAAA
CGTTAG------------ATA-----ATAATCAGAGATAGGTGATC-AGATAACATAAAC
ATAAACGAAGTA---------TATGGCGGTAC-AATAA-TAAAATAAGTTAAAAAAAAA-
-AAACATTATGAATACTAATCTCTGATTG-----------GTTCAGAAGAAAGGCCCACC
AAATAAAAGGT-GGGGA---GAATGTCCCGA---------TGACGTAAGCACGGGGGACT
AT
>21cn_CN_D1
TATTACCCCCAGCGCTCGGGACGGGACAT-TTGCATCTATAAATAGACCT--CCCCCCTC
TCC-ACTACAT-GATCGTCATCGTCGACAGAAATGGCGCGATATGTGGTATGCTGGATGT
TCACCATCAACAATCCCGCCTCACTACCAGTGATGCGGGATGAGTTCAAATACATGGTAT
ATCAAGTGGAGAGGGGACAGGAGGGTACTCGTCATGTGCAAGGATACGTGGAGATGAAGA
GACGAAGTTCTCTGAAGCAGATGAGAGGCTTCTTCCCAGGCGCACACCTTGAGAAACGAA
AGGGGAGCCAAGAAGAAGCACGGGCATACTGTATGAAGGAAGCTACAAGAATCGAAGGTC
CCTTCGAGTTTGGTGCATTCAAATTATCATGTAATGATAATTTATTTGATGTCATACAGG
ATATGCGTGAAACGCATAAACGGCCTTTGGAATATTTATATGAGTGTCCTAATACCTTCG
ATAGAAGTAAGGATACATTATACAGAGTTCAAGCGGAGTTGAATAAAACGAAGGCGATGA
A----TAGCTGGAAGAC--AACCTTCAGTAC-ATGGACGTCGGAAGTTGAAAATATAATG
GCGGAGCCATGTCATCGAAGGATAATTTGGGTCTACGGCCCAAATGGAGGCGAAGGAAAG
ACAACTTATGCAAAACATTTAATGAAGACGAAGAATGCGTTTTATTCTCCAGGAGGAAAA
TCATTGGATATATGTAGATTGTATAATTATGAAGAAATAGTTATATTTGATATTCCCAGA
TGCAAAGAGGAATATTTAAACTACGGTTTATTAGAAGAATTCAAAAATGGAATTATTCAA
AGCGGGAAATATGAACCCGTTTTGAAAATTGTAGAGTATGTGGAAGTCATTGTCATGGCT
AACTTCCTTCCGAAGGAAGGAATCTTTTCTGAAGATCGAATAAAGTTAGTTGCTTGCTGA
ACACGCTATGCCAAT--------CGTACGCTATGAC-AAAAAGGGA--AAAGTAAAGAAT
CGGGGGT-TGATT-GGTCTATC-CTACCGACAAAGGGCCGCAGGCC-------CGTCA--
-AGATGGAC--------GGC---GAGATCAGATGTCCCG-AGTTAGTGCGCCACGT-AAG
CGCT-GGGGCTTATnnnnnTATTATTA-C-----------------------CCCCAGCC
----------------CCCA------GGAC-GGGACAT----------------------
------------------------------G-----------------------------
-------------------------GG--C-TT----TTTA---AATGGG--C-CGAGAG
AGT--TTGAACAGTTC-----------------AGTATCTTCGTTATTGGGCC-ATCTAG
--CCCAATAATTAAGAGAAC--GT---GTTCAAAATCGA-GC------------ATTGAC
CGGAGGTC-AAGGTTAATGGTCAA-CAATATTC-TGGCTTGCGGAGCAAGCAACA-CGAA
--------------------------------------------------------TTAA
TTATTTAAT-TCG-----------------------------------------------
TAGGACACGTGGAC-GGACCGAAATACTCCTGCATC------TCTATAAATACCCTA-CA
ATGGTAATTG-ATAATT-G--C-TCTCGC-TCTTCTGTCAAA-GATGT--TGTGCTGAGG
A----------GGAAGA-----TCGC--------C-GCCGGCGATC--------------
----GTCGGA-CGATAAG--CGGCAAGAG--AGACGG-----------------------
----------AGAACCATGCTGCG-AAGCGTATAT-----CTGGTA-TTTATAGACTTA-
TAGCGAAGCTAGAAGT-TTCCTTGTACCCGATATTGTATTTTGTAAAA-TACG-AAGAAA
TTCGTATATTGATATTAATAAAACATCTGGG-TTGTTAATGTTTACATTAACTAGTATA-
AATAGTGTA----CAATAC-AAAT--------ATTGTATACGGAACGAATA-CAATATAT
ATAAAATA----T---GTAGAGCGTA----G-CATGATAAACAGATGTTT-AGGTATAAT
TTAAATAATTATGTG-ACGTAATTATAATACTGAACAAGTGTA-AGTATGA-GGTGAAAG
AGGAGATATTAGAATAT-TAAAAACCCAATTATATT-AT------------------ACA
GT-----------------ATG---AC--AAGCGT-ACG----------------CTATG
ACAAGCGTACACTGTGACAAAAGGGAAAAATGAAA-AAT-CGGGGGT---TGATTGGTC-
-----TAT-C-CTACCGAT-TAAGGGC-CGCAGGCCC-GTC-AA-G-ATGG---------
------------------------ATGAACGGT-------CAGATTTA------ATTGCT
T-AGCAACGAAGAAAGG-----------AATCTTTTTG-GG----ACCA-----------
-CAGACA------------AGACAGCTGTCAT---------------------------T
GCTTT------TAAATATAATATAATAAACAAAAGAC-G-ATAGTACCCCTAC-CT----
-------ATGATGACG-T-ATA-GGGGTGT-CCCG-AG----GTAA---TTTAAC---AT
----AGCTCTGACAAGA--------GATAGT--------------------------GG-
-CCGTTGGATGCCTCGATCGGACGATTG--AGGTTTGATGAA-CTTATGCTGACGTA-GG
GGCT-GG----------GGCT-nnnnnTATTACCCCCAGCGCTCGGGAC-GGGACAT---
---GGGCTA--A----------TGGAT-GAT-GGAT---TTAGGG-CCCATCGGGCCCGT
TAA-GGTGGATTTT-GGGCTGAT-GGGCTTTATCCAGCAGACCAAAAATAGGCGG-----
-----------G-AACCGTCCA-AAATTC-------AAACTTCGATTGCTTGCCCTGCAA
GCCATCTAGAAGT-CTATATATACCAG-TGTCGATATAT-TGTGTA-----GATCAAAA-
---ATGGCGAGGTTTCCGAAGAAATCTATCAAAAAAAGGCGGGTTGGGCGGAGGAAGTAT
GGAAGCAAGGCGGCAACAAGCCACGACTACTCGTCGCTAGGA--TCAATATTGGTTCCTG
AAAATACCGTCAAGGTATTTAGGATTGAGCCTACTGATAAAACATTACCCAGATATTTTA
TCTGGAAAATGTTTATGCTTTTGGTATGCAAGGTGAAGCCCGGAAGAATACTTCACTGGG
CTATGATTAAAAGTTCTTGGGAGATCAACCAGCCGACGACATGTCTTGAAGCTCCAGGTT
TATTTATTAAACCTGAACATAGCCATTTGGTGAAACTGGTATGCAGTGGGGAACTTGAAG
CAGGAGTCGCAACAGGGACATCAGATGTTGAATGTCTTCTAAGGAAGACAACCGTGTTGA
GGAAGAATGTAACAGAGGTGGATTATTTGTATTTGGCATTCTATTGTAGTGCTGGAGTTA
GTATTAACTACCAGAACAGAATTACATATCATGTAT---------------GATATGTTT
ATGAATACATAAACCTTGGGATTGAATAATGTCCAAATAACATACAACACGCTATGACAA
ACGGGGAAAAATGAAGAA------------------TCGGGGGTTG----ATTGGTCTAT
CGTATCGCTTAAG-GGCCGCAGG-CC-----------------CGTTGAAATGATTCTTT
ATTAAACAAATATACATGACAAGGATA---------GTTTAATACATTAAAAACGCTGTA
T-----------AAATACAACAGAATGTTGTATAAT-----AATAAATATAAA----GAG
AAG-AAGAGTATATTTGTGATGGATAAGGACGAGAAC------------CACCACTTTAG
T-GGT-GGGTCATATGTCCCGAGTTAGTGCGCCACGTAA-GCGCT-GGGGACTATnnnnn
TATTACCCCCA-GCGCTCAGGACGGGACATCACGTGCAA---------------------
-CTTACGAATGCACGTGACTGATATATAATATATAACGGGTATTCG-AACCGTTATAATA
GGTC-GTAACGAAAAGTCACGTGTGAAAG-CGAA-ATGCACGTGACATAGTCAAATGCAT
TGAATAAACATTTGACGTCCGGATGCTTCCG-AAGGAAGC-TATGATTGCTTCGA-GGCG
AAGCAAAACATTTATATATTGAC-TTGG-ATTGCGG--GCTATAAATAAG-ACGCAGGGA
-----AATGGCATTGACAACAGAGCGGGTGAAACTATTCTTTGAATGGTTTCTGTTTATC
GGAGCAATATTCATTGCGATAACAATATTATATATATTGTTGGCATTGCTCTTTGAGGTT
CCCAAATATATTAAGGAGATTGTGAGGTATCTCGTAGAATACCTGACCAGACGACGTGTA
TGGATGCAGAAAACGCAGTTGGCGGAGGCAACTGGAGATTCAGAGCTCGGCAGAGGTAGT
GTGGATGACAGACGGGATCATCTACCGGCTGTTATACCACATGCAAATCAGGTTATCCCT
TCAGTTCAAGCT---AGAAGGGATGAACAAGGAAGACGAGGAAACGCAGGACCTATGTTT
T-AATACACG-GTATTATAATATACGA-AATATAAATAGAAAATG---------ATATGT
ACTGTGAAACATAT-ATTAGTGAAACATAATATA------TGTTAGATAA-G---AAACA
TATT-GTAATATGTGACTTGT---------------------------------------
-ATACGA-------------------------------GTGTTGGATAT-----------
----ATAAAACATACAACACGC---------------------TATGACAAACGGGGAAA
AAT------------------------------GAAGAATC-GGGGGT---TGATTGGTC
TATCGTATCGC--------TTAAGGGCCG-CAGGCCC-----------------GTTGAA
AT-GATTCTT-----TATTAAACAAATATACA-----TGACATGGATAGTTTAATACATT
AAAAACGCTGTATA--AATACAACAGAATGTTGT-ATAATAATAAATATAAAGAGAAGAA
G-A-GTATATTT---------GTATTGT--------------------------------
--ATAATGATCCCAACCACCACTTTA--------------------GTGGT-GGGTCATA
TGTCCCGAGTTAGTGCG-CCACGTAA-GCGCTGGGGCTTATnnnnnTATTACCCCCAGCG
CTCAGGACGGGACATCACGTG-CATATA-ACAAATGCACGTGAGAAGGCAGTA---GCTT
CT----AGCGAAAGACAACCATCAACATCAAAAAAGAAGACGGAATATTCGTTGCTTCGG
GACGAAGCAAC--GGTGACAGATAATTGTTCGAGATTCGAAA-------ATGGAG-----
---GTTATTTAAACCGG---------ATGGTCTTGTTATTTCCGAAAT----CACTCATC
GGAGGAGAAATGGAGTTCTGGGAATCGTCTGCTATGCCAGACGATGTGAAGAGAGAGATA
AAGGAA-ATATATT-GGG-AAGATCGGAAGAAACTTCTGTTCAGTCAGAAGTTGAAGTGC
-TGTGTCAGAAGGATTCTTGAATATGGAAATCAAGATGATGCCCTTGCTGCAGTGAAGGA
TATGAAGACTTCTATCATTCGCTATAGCGAATATTTGAAGAAACCTTGTGTGGTAATATG
TTGTTTGTCAAATAAGTCTA-TTGTTCATAGGTTAAACACAATGGTGTTCTTTTATCATG
AATATATAGAAGACCTAGGTGGTGACTATTCGGTATATCAAGAGTTGTTCTGTGATG---
-AGGAGCTTCCTTCTTCCTTGACAGAGGAAGAA------------GATGAAGAAGTAATA
TACAGGAATGTTATCATGGCTTCGACAGAAGAGAAGTTCTCTTGGAGTGAAAGTCAGAAG
ATAGTCATATCTGATTATGATGTAACATTACTGTAATGTAATATCCATT--ATCATAAAT
AATA--TAATGGAATG--ATGATTATGTATT-TAGTATAAATACAT--AATGGCATACGT
ATAGCA---------TAAAATA-CA-TCTACA-----TACATACAACACACTATGACAAA
AAGGGAAAAATGA----AGAAT-------CGGGGGT-TGATTGGGCTATCTTAA-CGATT
AAGGGCCGAAGGCCCGTTTAAATATGTGTT-GGACGAAGTCCAAAACACAAAAAAGTCAT
CAGAACAATGGAATATAATGAGCTGGC-AGAGTA------GGGTC-CATGTCCCGAGTTA
GTGCGCCACGTGAGC-GCTGGGGCTTATnnnnnTATTACCCCCCGTGCTCGGGACGGGAC
ATGACGTCAGCATAGATTATAATGGGCCTTTAAA-------AGCCCATTTAAATGAAAT-
GGG-CCGGGTTTGAGACATATTTCGAAAGCCCGGCCT-GGAATAGGATAAAGTCACGTGC
C--GAA-TAAT-AGGTTGCTTCGCCGCGAAGCAACCTAATAATATGTTGCGTATTCAATA
CGCAACTAAAAGTCTATTAATATGGCTG-TCTCTGCCG----AATAAA-TCAGA-GCGTA
TGC--AAAGCAGAAGCGATGGATTGGGCAGAATCACAATTCAAGACATGTACTCATGGTT
GTGATTGGAAGACGATATCATCGGATTCATCTGAAAATCGGCAATATGTACCTTGCGTCG
ACTCTGGTGCTGGAAGAAAAACTCCTCGCAAGGTACTACTTAGATCTATTGAAGCTGTGT
TTAATGG------AAGCTTCAAAGGAAATAATAGGAATGTTCGTGGATTTATATACGTAT
CAATCCGAGACGATGATGGAGCAATGCGTCCAGTACTTATAATACCATTTGGAGGCTATG
GATATCACAATGATTTCTATTATTTTGAAGGCAAAGGGAAAGTTGAATGTGATATATCAT
C-----AGATTATGTTGCGCCAGAAGTAGATTGGAGCAGAGACATGGAAGTTAGTATTAG
TAACAGCAACAACTGTAATGAATCATGTGATCTGAAGTGTTATGTAATTTGTTCGTTAAG
AATAAAGGAATAACAGATGTGCTGTAATGATTATTAATA-AATCTTATTTTCATGT-AAT
TG---------ATAGTTGTATAAA---ACATACAACACGCTAT------------GACAA
ACGGGG-AAAAATGAAAAAT-CAGGGGT---TGATTGGTCTATCGT------ATCGCTTA
AG-----------------GGCCGCAGGCCCGTTGAA--AAATAATAATCGAATTATATA
CGCTTG------------ATA-----ATAATCAGAGATAGATGATA-ATGATATAAAAAC
ATAAACGAAGTA---------TATGGCGGTAT-AATAT-AAAAAGAAGGTTATAA-----
TATAAAATATGTATACTAATCTCTGATTG-----------GTTAGGAAAGAAGCCCCACC
AACTTTATGTT-GGGGG---GAATGTCCCGA---------TGACGTAAGCACGGGGGACT
AT
>23cn_CN_2008_D4
TATTACCCCCAGCGCTCGGGACGGGACAT-TTGCATCTATAAATAGACCTCCCCCCCCCC
TCC-ACTACAA-GATCATCATCGTCGACAGAAATGGCGCGATATGTGGTATGCTGGATGT
TCACCATCAACAATCCCGCTTCACTTCCAGTGATGCGGGATGAGTTTAAATATATGGTAT
ATCAAGTGGAGAGGGGACAGGAGGGTACTCGTCATGTGCAAGGATACGTCGAGATGAAGA
GACGAAGTTCTCTGAAGCAGATGAGAGGCTTCTTCCCAGGCGCACACCTTGAGAAACGAA
AGGGGAGCCAAGAAGAAGCACGGGCGTACTGTATGAAGGAAGATACAAGAATCGAAGGTC
CCTTCGAGTTTGGTGCTTTTAAATTGTCATGTAATGATAATTTATTTGATGTCATACAGG
ATATGCGTGAAACGTATAAACGGCCTCTGGAATATTTATATGAGTGTCCTAATACCTTCG
ATAGAAGTAAGGATACATTATACAGAGTGCAAGCAGAGTTGAATAAAACGAAGGCGATGA
G----TAGCTGGAAGAC--ATCCTTTAGTTC-ATGGACATCAGAAGTAGAAAATATAATG
GCGGAGCCATGTCATCGACGGATTATTTGGGTCTACGGCCCAAATGGAGGTGAAGGAAAG
ACAACATATGCAAAACATTTAATGAAGACGAAGAATGCGTTTTATTCGCCAGGAGGAAAA
TCATTGGATATATGTAGATTGTATAATTATGAGGATATAGTTATATTTGATATTCCCAGA
TGCAAAGAGGAATATTTAAACTACGGTTTATTAGAAGAATTTAAAAATGGAATTATTCAA
AGCGGGAAATATGAACCCGTTTTGAAAATTGTAGAATATGTTGAAGTCATTGTAATGGCT
AACTTCCTTCCGAAGGAAGGAATCTTTTCTGAAGATCGAATAAAGCTAGTTGCTTGTTGA
ACACGCTATGCCAAT--------CGTACACTATGAC-AAAAGGGGA--AAAGCAAAGATT
CGGGGGT-TGATT-GTGCTATC-CTAACGATTAAGGGCCGCAGGCC-------CGTCA--
-AGATGGAC--------GAC---GCGATCATATGTCCCG-AGTTAGTGCGCCACGT-AAG
CGCT-GGGGCTTATnnnnnTATTATTA-C-----------------------CCCCCGTG
----------------CTCG------GGAC-GGGACAT----------------------
------------------------------G-----------------------------
-------------------------GG--C-TT----TTTA---AATGGG--C-CGAGAG
AGT--TTGAACAGTTC-----------------AGTATCTTCGTTATTGGGCC-ATCTGG
--CCCAATAATTAAGAGAAC--GT---GTTCAAAATCTG-GG------------TATGAC
CGAAGGTC-AAGGTAGATGGTCAA-CAATATTC-TGGCTTGCGGAGCAAGCTACA-CGAA
--------------------------------------------------------TTAA
TATTTTAAT-TCG-----------------------------------------------
TAGGACACGTGGAC-GGACCGAAATACTTCCG-ATC------TCTATAAATAGCCTA-AA
TCTGTTATTG-ATAATA-G--C-TCTCGC-TCTTCTGTCAAA-GTTGT--TGTGCTGAGG
A----------GGAAGA-----TCGC--------C-ACCGGCGATC--------------
----ATCGGA-CGGAAAG--CGTCAAGAG--AGACGG-----------------------
----------AGAATCATGCTGCG-AAGCGTATAT-----CGGGTA-TTTATAGACTTC-
TAGCGCAGCTAGAAGT-TTCGTTGTATTTGATATTGTATTTTGTAAAT-TACG-AAGAAA
TTCGTATATTGATATTAATAAAACAACTGGGATTGTTCATGTTTACATTAACTAGTATCA
AAAACTGCA----CAATTT-AAAT--------ATTGTATAAGGAACTTATA-CAATATAT
--ATTACACTA-T---GTTGAGCGTA----G-CGTGATAAACAGGTGTTT-AGGTATAAT
TAAAATAATTATGTC-ATGTAAAGATAATACTGAACATGTTAA-AGTATGA-GGTGAAAG
AGGAGGTATTAGAATAT-TAAAAACCCAATTATATT-AT-G----------------TTA
TC-----------------ATG---AC--AAGCGT-ACG----------------CTATG
A-CA--------------AAAAGGGAAAAATGAAA-AAT-CAGGGGT---TGATTG-TGC
-----TAT-C-CTAACGAT-TAAGGGC-CGCAGGCCC-GTC-AA-G-TTGG---------
------------------------ATGAACGGT-------TAGATTTG------ATTGCT
T-AGCCACGAAGGAAGG-----------AATCTTTTTG-GG----ACCA-----------
-CAGACA------------AGACAGCTGTCAT---------------------------T
GTTTT-----AAAAAT--AATATAATAACTAATTGAC-A-ATTGTACCCCTCA-CT----
-AACAAGATAATAACG---ATA----GTAC-CCCT-AA----CTAG---CGTGAT-GTAT
----GTGAATCAGAACACCACTTTAGTGGTG--------------------------GG-
----CCATATGTCCC---------------GAGTT-AGTGCG--------CCACGTA-AG
CACG-GG----------GGAC-nnnnnTATTACCCCCAGCGCTCGGGAC-GGGACAT---
---GGGCTA--A----------TGGAT-GAT-GGAT---ATAGGG-CCCATCGGGCCCGT
TAA-GATGGGTTTT-GGGCTTCT-GGGCTAAATCCAGAAGACCAAAAACAGGCGG-----
-----------G-AACCGTCCA-AAATTC-------AAACATAGATTGCTTGCCCTGCAA
GCCATCTAGAAGT-CTATATATACCAG-TGTCGACATAT-TGTCTA-----GATATGAA-
---ATGGCGAGGTATCCGAAGAAATCGATCAAGAAGAGGCGGGTTGGCAGGAGGAAGTAT
GGAAGCAAGGCGGCAACAAGCCACGACTACTCGTCGTTAGGA--TCAATATTGGTTCCTG
AAAATACCGTCAAGGTATTTAGGATTGAGCCTACTGATAAAACATTACCCAGATATTTTA
TCTGGAAAATGTTTATGCTGTTGGTGTGCAAGGTGAAGCCCGGAAGAATACTTCATTGGG
CTATGATTAAAAGTTCTTGGGAAATCAACCAGCCGACTACATGTCTGGAAGCACCAGGTT
TATTTATAAAACCTGAACATAGCCATCTGGTTAAACTGGTATGCAGTGGGGAACTTGAAG
CAGGAGTCGCAACAGGGACATCAGATGTTGAATGTCTTCTTAGGAAGACAACCGTGTTGA
GGAAGAATGTAACAGAGGTGGATTACTTGTATTTGGCATTTTATTGTAGTGCTGGAGTTA
GTATTAACTACCAGAACAGAATTACATATCATGTAT---------------GATATGTTT
ATGTAAACATAAACCTTTGTAAGGAATAATGTCCAAATAACATACAACACGCTATGACAA
AAGGGGAAAAATGAAGAA------------------TCGGGGGTTG----ATTGGTCTAT
CGTATCGCTTAAG-GGCCGCAGG-CC-----------------CGTTGAAATGATTCTTT
ATTAAACAAATATACATGATACGGATA---------GTTGAATATATAAACAACTATGTA
T-----------AAATACAACAGAATGTTGAA-AAT-----AATTAATATAAT----GAG
AAG-GAAGGTATATTTGTGCCGGATAAGGATGAGAAC------------CACCACTTTAG
T-GGT-GGGTCATATGTCCCGAGTTAGTGCGCCACGTAA-GCGCT-GGGGCTTATnnnnn
TATTACCCCCA-GCGCTCAGGACGGGACATCACGTGCAAC--------------------
--TTAAAAATGCACGTGACTGATATATATGATAAAACGGTTTATTG-AACCGTTATGTTG
AGAT-ATAACGAAAAGTCACGTATGAAAG-AGAC-ATGAACGTGACGGAGTCAAATGTAT
TGAATAAACATTTGACGTCCGGAAACTTCCG-AAGGAAGC-CATGATTGCTTCGA-GGCG
AAGCAAATCATTTATATATTGGTCTGAA--CTGCTG--CCTATAAATAAG-AGGCAGGGA
-----AATGGCATTGACAACAGAGCGGGTGAAACTATTCTTTGAATGGTTTCTGTTTATT
GGAGCAATATTCGTTGCGATAACAATATTATATATATTGTTGGCATTGCTCTTTGAGGTT
CCCAAGTATATTAAGGAGGTTGTTAGGTATCTCGTAGAATACCTGACCAGACGACGTGTA
TGGATGCAGAAGACGCAGTTGACGGAGGCAACCGGAGATGTAGAGCTCGTCAGAGGTAGT
GTGGAAGACAGACGCGATCAACAACCGGCTGTCATACCACATGCGAGTCATGTTATCCAT
TC---TCAACCA---AGAAGGGATGAACAAGCAAGACGAGGAAACGCCGGCCCTATGTTT
T-AATACACT-GTATCATAATATACGA-AATATAAATGGTTAAGG---------ATATCT
AGTGTCAAACATAT-ATAAGTGAAACATAATATA------TGTTGTATAAG----AAACA
TATT-GTAATATGTGACTTGT---------------------------------------
-ATACGA-------------------------------GTGTTGTATTT-----------
----ATAAACTATACAACACGC---------------------TATGACAAAAGGGGAAA
AAT------------------------------GAAGAAT-CGGGGGT---TGATTGGTC
TATCGTATCGC--------TTAAGGGCCG-TAGGCCCGT-----------------TGAA
AT-GATTCTT-----TATTAAACAAATATACA-----TGATACGGATAGTTGAATATATA
AACAACTATGTATA--AATACAACAGAATGTTGT-AAACAATA--AAATAATGAGAAGAT
AA--GTATATTT---------GTACGGG--------------------------------
--ATAGTGATCACAAACACCACTTTA--------------------GTGGT-GGGTCATA
TGTCCCGAGTTAGTGCG-CCACGTAA-GCGCTGGGGCTTATnnnnnTATTACCCCCAGCG
CTCAGGACGGGACATCACGTG-CATTTA-ACAAATGCACGTGAGAAGGCAGTT---GCTT
GC----AGCGAAAGATAACTATCAACATCAAAAAAGAAGAGGGCATATTCGTTGCTTCGA
GACGAAGCAAC--GGTGATAGATAAATGTTCGAGATTCGATA-------ATGGAG-----
---GCTATTTAAACCTG---------ATGGTGTTGTGATTTCCGAAAT----CACTCATC
GGAGGAG-AATGGAATTCTGGGAATCGTCTGCCATGCCAGACGATGTGAAGAGAGTGATC
AAGGAA-ATATATT-GGG-AAGATCGGATTAAACTTCTGTTTTGTCAGAAGTTGAAGTGC
-TGTGTCAGAAGGATTCTTGTATATGGAGATCAAGATGATGCTCTAGCTGCAGTGAAGGA
TATGAAGACTTCTATCATTCGTTATAGCGAATATCTGAAGAAACCATGTGTGGTAATATG
TTGTTTGACTAATAAGTCTA-TTGTTCATAGGTTAAACACAATGGTGTTCTTTTATCATG
AATATATGGAAGACCTAGGTGGTGACTACTCGGTATATCAAGAGTTGTATTGTGATG---
-AGGAACTTCCTGCTTCCTTGACAGAGGAAGAA------------GATGAAGAAGTAATA
TACAGGAATGTTATTATGTCATCGACAGAAGAGAAGATCTCTTGGAGTGAATGTCAGAAG
ATAGTAATATCGGATTATGATGTAACATTACTGTAATGTAATATCCATT--ATCATAAAT
AAAA--TAATGGTATG--ATGATTATGTATT-TAAACTAAATACAT--AATGGTGTACGT
ATAGCA---------TAAAATA-CA-TTAACA-----TACATACAACACACTATGA----
CAAAAAGGGAAAA----AAGAAGAA----TCGGGGGTTGATTGGGCTATCTTAA-CGATT
AAGGGCCGAAGGCCCGTTTAAATATGTGTT-GGACGAAGTCCAAAACACACAAAAGTCAT
CAGAACAGTGGAATATAATGAGCTGGC-AGTGGC------GGGTC-CATGTCCCGAGTTA
GTGCGCCACGTGAGC-GCTGGGGCTTATnnnnnTATTACCCCCCGTGCTCGGGACGGGAC
ATGACGTAAGCATAGATTATAATGGGCTTTTTAA-------AGCCCATATAAGGGAAGT-
GGG-CCGGGTTTGAGACATATTTCGAAAGCCCGGCTT-GGAAAAGGATAAAGTCACGTTC
C--GAA-TAAT-AGGTTGCTTCGCCGCGAAGCAACCTAATAAATTGTTGCGTATTCAATA
CGCAACTAAAAGTCTATTAATATGCCTG-TCTCTGCCG----AATAAA-TCAGA-GCGTA
TGC--GAAGCAGAAGCGATGGATTGGGCAGAATCACAATTCAAGACATGTACCCATGGCT
GTGATTGGAAGACGATATCATCGGATTCATCGGAAAATCGGCAATATGTACCTTGCGTCG
ACTCTGGTGTTGGAAGAAAGACGCCTCGCAAGGTACTTCTTCGATCTATCGAAGTTGTAT
TCAATGG------AAGTTTTAAAGGGAATAATCGGAATGTTCGTGGCTTCTTATACGTAT
CAATCCGAGACGATGATGGAACAATGCGTCCAGTACTTATAGTACCATTTGGAGGATATG
GATATCATAATGATTTTTATTATTTCGAAGGGAAGGGGAAAGTTGAATGTGATATATCAT
C-----AGATTATGTTGCGCCAGAAGTAGATTGGAGCAGAGACATGGAAGTTAGTATTAG
TAACAGCAACAACTGTAATGAATCATGTGATCTGAAGTGTTATGTTATTTGTTCGTTAAG
AATAAAGGAATAACAGATGTGCTGTAATGAATATTAATA-AATCTTATTTTTAATGTAAG
TG---------AAAGTTGTATAAA---ACATACAACACGCTAT------------GACAA
AAGGGG-AAAAATGAAAAATA-AGGGGT---TGATTGTTCTATAGT------ATCGCTTA
AG-----------------GGCCGCAGGCCCGTTGAA--AAATAATAATCGAATTATATA
CGATTG------------ATA-----ATAATCAGAGATAGATGATCAAGGATATATAAAC
ATAGACGAAGTA---------TATGGCTGTAT-AATA--TAAAAGAAGCATATAA-----
TATAAAATATGTATACTATTCTCTGATTG-----------GTGCAGAAAGTAGACCCACT
AACTTTAAGTTAGTGGA----AATGTCCCGA---------TGACGTGAGCACGGGGGACT
AT
>2557_AU_2010_C3
TATTACCCCCAGCGCTCGGGACGGGACAT-TTGCATCTATAAATAGACT---CCCCCCTC
TCC-ATTACAA-GATCATCATCGACGACAG-AATGGCGCGATATGTGGTATGCTGGATGT
TCACCATCAACAATCCCACAACACTACCAGTGATGAGGGATGAGATAAAATATATGGTAT
ATCAAGTGGAGAGGGGACAGGAGGGTACTCGTCATGTGCAAGGTTATGTCGAGATGAAGA
GACGAAGCTCTCTGAAGCAGATGAGAGGCTTCTTCCCAGGCGCACACCTTGAGAAACGAA
AGGGGAGCCAAGAAGAAGCGCGGTCATACTGTATGAAGGAAGATACAAGAATCGAAGGTC
CCTTCGAGTTTGGTTCATTTAAATTGTCATGTAATGATAATTTATTTGATGTCATACAGG
ATATGCGTGAAACGCACAAAAGGCCTTTGGAGTATTTATATGATTGTCCTAACACCTTCG
ATAGAAGTAAGGATACATTATACAGAGTACAAGCAGAGATGAATAAAACGAAGGCGATGA
A----TAGCTGGAGAAC--TTCTTTCAGTGC-TTGGACATCAGAGGTGGAGAATATCATG
GCGCAGCCATGTCATCGGAGAATAATTTGGGTCTATGGCCCAAATGGAGGAGAAGGAAAG
ACAACGTATGCTAAACATCTAATGAAGACGAGAAATGCGTTTTATTCTCCAGGAGGAAAA
TCATTGGATATATGTAGACTGTATAATTACGAGGATATTGTTATATTTGATATTCCAAGA
TGCAAAGAGGATTATTTAAATTATGGGTTATTAGAGGAATTTAAGAATGGAATAATTCAA
AGCGGGAAATATGAACCCGTTTTGAAGATAGTAGAATATGTCGAAGTCATTGTAATGGCT
AACTTCCTTCCGAAGGAAGGAATCTTTTCTGAAGATCGAATAAAGTTGGTTTCTTGCTGA
ACAAGTAATGACTTTACAG----CGCACGCTCCGAC-AAAAGCACACTATGACAAAAGTA
AGGGTATTTGATT-GGGTTATC-TTAACGATCTAGGGCCGTAGGCC-------CGTGA--
GCAATGAAC--------GGC---GAGATCAGATGTCCCG-AGTTAGTGCGCCACGT-AAG
CGCT-GGGGCTTATnnnnnTATTATTA-C-----------------------CCCCAGCG
----------------CCCA------GGAC-GGGACAT----------------------
------------------------------G-----------------------------
-------------------------GG--C-TT----TTTA---AATGGG--C-TTTGCG
AGT--TTGAACAGTTC-----------------AGTATCTTCGTTATTGGGCCAACCCGG
--CCCAATAATTAAGAGAAC--GT---GTCCAAATTCGT-GG------------TATGAC
CGAAGGTC-AAGGTAACCGGTCAA-CATTATTC-TGGCTTGCGCAGCAAGATACA-CGAA
--------------------------------------------------------TTAA
AAAATTAAT-TCG-----------------------------------------------
TAGGACACGTGGAC-GGACCGAAATACTCTTGCATC------TCTATAAATACCCTA-AT
CCTGTCAAGG-ATAATT-G--C-TCTCTC-TCTTCTGTCAAG-GTGGT--TGTGCTGAGG
C----------GGAAGA-----TCGC--------C-AGCGGCGATC--------------
----GTCGGAACGACCTG--CATCTAGAG--AGGCGG-----------------------
----------CGAGG-AAACTACG-AAGCGTATAT-----CGGGTA-TTTATAGACTTA-
TAGCGTAGCTAGAAGTATACACTGTACA-GATTTTGTATCTTGTAAAT-TACG-AAGCAA
TTCGTAT-TTGATATTAATAAAACAACTGGGTTTGTTAATGTTTACATTAACTAGTATC-
TTATATGTA----CAAATTAAAAT--------ACAGTATACGGAACGTATACTAACG-TA
--AAAATTAAA-T---GATAGGCGAA----G-CATGATTAACAGGTGTTT-AGGTATAAT
TAACATAATTATGAG-AAGTAATAATAATACGGAAAATGAATA-AGTATGA-GGTGAAAG
AGGAGATATTAGAATATTTAAAAACCCAATTATATT-AT-T----------------TTG
GA-----------------ACG---AA--ATACAACACG----------------CTATG
A-AA--------------TACAAGACGCTATGACA-AATGT-TGGGTATCTGATTG-TG-
-----TAT-C-TGAACGTA-TAAGGGC-CGCAGGCCC-GTC-AA-G--TTG-------A-
------------------------ATGAACGGT-------CCAGATTA------ATTCCT
T-AGCGACGAAGAAAGG-----------AATC-TAAAG-GG---GACCA-----------
-CATTAA------------AGACAGCTGTCAT---------------------------T
GATTA---A-ATAAAT--AATATAATAACCAAAAGAC-C-TTTGTACCCTTCC--T----
-A-----ATGATGACG-T-ATA-GGGGTGT-CCCG-AT----GTAA---TTTAAC---AT
----AGCTCTGAAAAGA--------GATATG--------------------------GG-
CCCGTTGGATGCCTCCATCGGACGAT-GG-AGGTTGAATGAA-CTTCTGCTGACGTA-GG
CGCT-GG----------GGCTTnnnnnTATTACCCCCAGCGCTCGGGAC-GGGACAT---
---GGGCTA--A----------TGGAT-TGT-GGAT---ATAGGG-CCCAAAGGGCCCGT
TTA-GATGGGTTTT-GGGCTTAT-GGGCTTTATCCAGAAGACCAAAAACAGGCGG-----
-----------G-AACCGTCCC-AAATTC-------AAACTTCGATTGCTTGCCCTGCAA
GCCATCTAGAAGT-CTATAAATACCAG-TGTCTAGATAGATGTTCA-----GACAACAA-
---ATGGCTAGGTATCCGAAGAAATCCATCAAGAAGAGGCGGGTTGGGCGCCGGAAGTAT
GGCAGCAAGGCGGCAACGAGCCACGACTACTCGTCGTTAGGG--TCAATATTGGTTCCTG
AAAACACCGTCAAGGTATTTCGGATTGAGCCTACTGATAAAACATTACCCAGATATTTTA
TCTGGAAAATGTTTATGCTTCTTGTGTGCAAGGTGAAGCCCGGAAGAATACTTCATTGGG
CTATGATCAAGAGTTCTTGGGAAATCAACCAGCCGACAACCTGTCTGGAAGCCCCAGGTT
TATTTATTAAACCTGAACATAGCCATCTGGTTAAACTGGTATGTAGTGGGGAACTTGAAG
CAGGAGTCGCAACAGGAACATCAGATGTTGAATGTCTTTTGAGGAAGACAACCGTGTTGA
GGAAGAATGTAACAGAGGTGGATTATTTATATTTGGCATTCTATTGTAGTTCTGGAGTAA
GTATAAACTACCAGAACAGAATTACATATCATGTTT---------------GATATGTTT
ATGTAAACATAAACTATTGTATGGAATGAAATCCAAATAACATACAACACGCTATGAAAT
ACAAGACGCTATGAC-AA------------ATGT--TGGGTATATG----ATTAG-GTAT
CCTAACGATCTAG-GGCCGAAGG--C---CCGTGAGCAATATGCGTCGAAATAA-TGTTT
AACAAACAAATATACATGATACGGATA---------GTTGAATACATAAACAACGAGGTA
T----------ACAATACAACAAACTGTTGTA-AAG-----AAAT-AAAAAAT----AAG
AAGAGATAGTATATTTGTGTCGGATAAGCATCACAAC------------CACCACTTTAG
T-GGT-GGGCCAGATGTCCCGAGTTAGTGCGCCACGTAA-GCGCT-GGGGCTTATnnnnn
TATTACCCCCA-GCGCTCAGGACGGGACATCACGTGCGTC--------------------
---AACAAATGCACGTGACTGATATAAGGGACATAACGGGTTTAGA-TAACGGTTTATTC
GGATTAGAATATAACGTCACGTGTGAAAG-CGAA-AGGCACGTGACGAAGACAAATGGAT
TGAATAAACATTTGACGTCCGGTAGCTTCCG-AAGGAAGT-AAGGATTGCTTCGC-GGCG
AAGCAAACCATTTATATATTTGCGTTGG-CTTGCGG--CCTATAAATAGG-ACGCAGCTA
-----AATGGCATTAACAACAGAGCGGGTGAAACTATTCTTCGAATGGTTTCTGTTTATT
GGAGCAATATTTATTGCGATTACAATATTATATATATTGTTGGTTTTGCTCTTTGAGGTA
CCCAGGTATATTAAGGAGCTCGTGAGGTATTTGGTAGAATACCTGACCAGACGACGTGTA
TGGATGCAGAGGACTCAGTTGACGGAGGCAACTGGAGATGTAGAGATCGGCAGAGGTATT
GTGGAAGACAGACGAGATCAAGAACCGGCTGTCATACCACATGTATCTCAGGTTATCCCT
TC---TCATCCAAATAGAAGGGATGATCAAGGAAGACGAGGAAACGCTGGACCTATGTTC
T-AATACACG-GTATATTAATATACGA-AAAATAAATGGGTATGG---------ATGT--
------------AA-AT-GATCATACATAATATA------TGTATGATAATG---AAACA
TATT-GTAATATGTGAATTGT---------------------------------------
-AAACGA-------------------------------GAGTTGTATGT-----------
----ATAAAACATACAACACGC---------------------TATGAAATACAAGACGC
TAT------------------------------GACAAAAGTACTGGTATATGATTAGG-
TATCCTAACGA--------TCTAGGGCCG-AAGGCCCGT-GAGCAATAT---GCGTCGAA
AT-AATGTTT-----AACAAA-CAAATATACA-----TGATACGGATAGTTGAATACATA
AACAACGAGGTATAC-AATACAACAATCTGTTGT-AAAGAAAT--AATAAATTAGAAGAG
ATA-GTATATTT---------GTGTTGG--------------------------------
--ATAAGCCTTGCAACCACCACTTTA--------------------GTGGT-GGGCCAGA
TGTCCCGAGTTAGTGCG-CCACGTAA-GCGCTGGGGCTTATnnnnnTATTACCCCCAGCG
CTCAGGACGGGACATCACGTG-CAACTA-ACATACGCACGTGAGAATGCAGTA---GCTT
GC----AGCGAAAGATAGACGTCAACATCAATAAAGAAGAAGGAATATTCTTTGCTTCGG
CACGAAGCAAA--GGGTATAGATATTTGTTCGAGATGCGAAA-------ATGGAG-----
---GCTATTTAAACCTG---------ATGGTTTTGTGATTTCCGAAAT----CACTCGTC
GGAAGAGAAATGGAGTTCTGGGAATCGTCTGCCATGCCTGACGATGTCAAGAGAGAGATT
AAGGAA-ATATATT-GGG-AAGATCGGAAGAAACTTCTGTTCTGTCAGAAGTTGAAGAGC
-TATGTCAGAAGGATTCTTGTTTATGGAGATCAAGAGGATGCCCTTGCCGGAGTGAAGGG
TATGAAGACTTCTATCATTCG-TATAGCGAATACTTGAAGAAACCATGTGTGGTAATTTG
TTGTGTTAGCAATAAATCAA-TTGTGTATAGGTTAAACAGCATGGTGTTCTTTTATCATG
AATACCTTGAAGAACTAGGTGGTGATTACTCAGTATATCAAGATCTCTATTGTGATG---
-AGGTACTCTCTTCTTCATCGGCAGAGGAAGAA------------GATGTAGGAGTAATA
TATAGGAATGTTATCATGGCATCGACACAAGAGAAGTTCTCTTGGAGTGATTGTCAGAAG
ATAGTTATATCAGACTATGATGTAACATTACTCTAATGTAATATCCATT--ATCATCAAT
AAAA--TAATGGAATG--TTGATTATGTATT-TATCATAAATACAT--AATGGTATACGT
ATAGCA---------TAAAATA-CA-TTAACC-----AACATACAACACACTATAAAATA
CAACACACTATAA----CAAATGTA----CGGGTATTTGATTGGTTTATATTAAACCCTT
AAGGGCCGAAGGCCCGTTTAAATATGTGTT-GGACGAAGCCCA-AACACAAAAAAGTAAG
CAGAACAACGGAATAATATGAGCTGGC-AACGTA------GGGTC-CATGTCCCGAGTTA
ATGCGCCACGTAAGC-GCTGGGGCTTATnnnnnTATTACCCCCCGTGCTTGGGACGGGAC
ATGACGTCAGCAAGGACTATAATGGGCTTTTTAT------TAGCCCATTTA-TTGAATT-
GGG-CCGGGTTTT-GTCATTTTACAAAAGCCCGGTCCAGGATAAGTATAATGTCACGTGC
C--GAA-TAAA-AGGTTGCTTCGCCACGAAGAAACCTAATTTGAGGTTGCGTATTCAATA
CGCTACCGAATATCTATTAATATGTGAG-TCTCTGCCG---AAAAAAA-TCAGA-GCGAA
AGC--GAAGCAGAAGCGATGGATTGGGCGGAATCACAATTCAAGACCTGTACTCATGGAT
GCGATTGGAAGAAGATATCATCGGATTCAGCCGATAATCGACAATATGTACCATGCGTCG
ATTCTGGAGCTGGAAGAAAGTCGCCTCGCAAGGTACTTCTTAGATCTATTGAAGCTGTGT
TTAACGG------AAGCTTCAGCGGAAATAATAGGAATGTTCGTGGATTTCTCTACGTAT
CGATCAGAGACGATGACGGAGAAATGCGTCCAGTACTCATAGTACCATTCGGAGGATATG
GATATCATAATGATTTTTATTATTTCGAAGGGAAGGGGAAAGTTGAATGTGATATATCAT
C-----AGATTATGTTGCGCCAGGAATAGATTGGAGCAGAGACATGGAAGTTAGTATTAG
TAACAGCAACAACTGTAATGAATTATGTGATCTGAAGTGTTATGTTGTTTGTTCGTTAAG
AATCAAGGAATAAAAGTTGTGCTGTAATGTTAATTAATA-AAACGTATATTTGGGA-AAT
TG---------ATAGTTGTATAAA---ACATACAACACACTAT------------GAAAT
ACAAGA-CGCTATGACAAATGTACGGGTATCTGAATGAGTTTTAGT------ATCGCTTA
AG-----------------GGCCGCAGGCCCGTTGAA--AAATAATAATCGAATTATAAA
CGTTAG------------ATA-----ATAATCAGAGATAGGTGATC-AGATAATATAAAC
ATAAACGAAGTA---------TATGCCGGTAC-AATAA-TAAAATAAGTAATAACAAAA-
-ACAAAATATGTATACTAATCTCTGATTG-----------GTTCAGGAGAAAGGCCCACC
AACTAAAAGGTGGGGGA---GAATGTCCCGA---------TGACGTAAGCACGGGGGACT
AT
>25tw_TW_D5
TATTACCCCCAGCGCTCGGGACGGGACAT-TTGCATCTATAAATAGACCT--CCCCCCCC
TCC-ACTACAA-GATCATCATCGTCGACAGAAATGGCGCGATATGTGGTATGCTGGATGT
TCACCATCAACAATCCCGCTTCGCTACCAGTGATGCGGGATGAGTTCAAATATATGGTAT
ATCAAGTGGAGAGGGGACAGGAGGGTACTCGTCATGTGCAAGGGTACGTCGAGATGAAGA
GACGAAGTTCTCTGAAACAGATGAGAGGCTTCTTCCCAGGCGCACACCTTGAGAAACGAA
AGGGGAGCCAGGAAGAAGCACGGGCTTACTGTATGAAGGAAGATACAAGAATCGAAGGCC
CCTTCGAGTTTGGTGCTTTTAAATTGTCATGTAATGATAATTTATTTGATGTCATACAGG
ATATGCGTGAAACGCATAAACGGCCTCTGGAATATTTATATGAGTGTCCGAATACCTTCG
ACAGAAGTAAGGATACATTATACAGAGTGCAAGCAGAGTTGAATAAAACGAAGGCGATGA
A----TAGCTGGAAGAC--ATCCTTCAATGC-ATGGACATCTGAAGTAGAAAATATTATG
GCGGAGCCATGTTATCGAAGGATTATTTGGGTCTACGGCCCAAATGGAGGCGAAGGAAAG
ACAACGTTTGCAAAACATTTAATGAAGACTAAGAATGCGTTTTATTCGCCAGGAGGAAAA
TCATTGGATATATGTAGATTGTATAATTATGAGGATATAGTTATATTTGATATTCCCAGA
TGCAAAGAGGAATATTTAAACTATGGTTTATTAGAAGAATTTAAAAATGGAATTATTCAA
AGCGGGAAATATGAACCCGTTTTGAAAATTGTAGAATATGTGGAAGTCATTGTAATGGCT
AACTTCCTTCCGAAGGAAGGAATCTTTTCTGAAGATCGAATAAAGCTAGTTGCTTGCTGA
ACACGCTATGACAAT--------CGTACGCTATGAC-AAAAGGGGA--AAAGCAAAGATT
CGGGGGT-TGATT-GTGCTATC-CTAACGATTAAGGGCCGCAGGCC-------CGTCA--
-AGATGGAC--------GAC---GCGATCATATGTCCCG-AGTTAGTGCGCCACGT-AAG
CGCT-GGGGCTTATnnnnn-GTTATTA-C-----------------------CCCCCGTG
AAGCACGGGGGACTATCTCG------GGCC-GGGACATGACGTCAGCATAGATTATAAT-
------------------------------G-----------------------------
-------------------------GG--C-TT----TTTA---AATGGG--C-CGAGAG
AGT--TTGAACAGTTC-----------------AGTATCTTCGTTATTGGGCC-ATCTGG
--CCCAATAATTAAGAGAAC--GT---GTTCAAAATCTG-GG------------TTTGAC
CGAAGGTC-AAGGTAGACGGTCAA-CAATATTC-TGGCTTGCGGAGCAAGCTACA-CGAA
--------------------------------------------------------TTAA
TATTTTAAT-TCG-----------------------------------------------
TAGGACACGTGGAC-GGACCGAAATACTTCCG-ATC------TCTATAAATAGCCTA--A
ACTGTTATTG-ATAATT-G--C-TCTCTC-TCTTCTGTCAA--GGGGT--TGTGCTGAGG
C----------GGAAGA-----TCGC--------C-AACTGCGATC--------------
----ATCGGACTGAAA-G--CGTCAAGAG--AGACGG-----------------------
----------AGAATCATGCTGCG-AAGCGTATAT-----CGGGTA-TTTATAGACTTC-
TAGCGCAGCTAGAAGT-TTCGTTGTATTTGATATCGTATTTTGTAAAT-TACG-ATGAAA
ATCGTATATTGATATTAATAAAACAACTGGGATTGTTTATGTTTACATTAACTAGTATT-
AAAAATGCA----CAATAT-AAAT--------ATTGTATAAGGAACTTATA-CAATATAT
--ATTACAATATT---GTTGAGCGTA----G-CGTGATAAACAGATGTTT-AGGAATAAT
TAAAATAATTATGTC-ATGTAA-AATAATACTGAACATGTTTA-AGTATGA-GGTGAAAG
AGGAGATATAAGAATAT-TAAAAACCCAATTATATT-AT------------------GCA
CT-----------------ATG---AC--AAGCGT-ACG----------------CTATG
A-CA--------------AAAAGGGAAAAATGAAA-AAT-CAGGGGT---TGATTG-TGC
-----TAT-C-GTAACGAT-TAAGGGC-CGCAGGCCC-GTC-AA-G-ATGG---------
------------------------ATGAACGGT-------CAGATTTG------ATTGCT
T-AGCCACGAAGCAAGG-----------AATCTTTTTG-TG-----TCACTGTCATGACA
GCTGTCA------------TGACAGCTGTTAT---------------------------T
GTTTT---A-AAAAAT--AATATAATAACTAA--------------TCTCTGA-TT----
-G-----GTGCAGAAA---GTA-GA------CCCA--------------CGTGGC-GCAT
TCTCAGCCGTGGAAAT-----------------------------------------GTC
CCTATGACGTGTCCCAATCT----------CAGCCGTGGAAATGTCCCGATGAC------
----------------------nnnnnTATTACCCCCAGCGCTCGGGAC-GGGACAT---
---GGGCTA--A----------TGGAT-GAT-GGAT---TTAGGG-CCCAACGGGCCCGT
TAA-GATGGGTTTT-GGGCTTCT-GGGCTAAATCCAGAAGACCAAAAACAGGCGG-----
-----------G-AACCGTCCT-AATTTC-------AAATATAGATTGCTTGCCCTGCAA
GCCATCTAGAAGT-CTATATATACCAG-TGTCGATATAT-TGCCTA-----GATATCAA-
---ATGGCGAGGTTTCCGAAGAAATCGATCAAGAAGAGGCGGGTTGGCAGGAGGAAGTAT
GGAAGCAAGGCGGCAACAAGCCACGACTACTCGTCGTTAGGA--TCAATATTGGTTCCTG
AAAATACCGTCAAGGTATTTAGGATTGAGCCTACTGATAAAACATTACCCAGATGTTTTA
TCTGGAAAATGTTTATGCTGTTGGTGTGCAAGGTGAAGCCCGGAAGAATACTTCACTGGG
CTATGATTAAAAGTTCTTGGGAAATCAACCAGCCGACTACATGTCTGGAAGCACCAGGTT
TATTTATAAAACCTGAACATAGCCATCTGGTTAAACTGGTATGCAGTGGGGAACTTGAAG
CAGGAGTCGCAACAGGGACATCAGATGTTGAATGTCTTCTAAGGAAGACAACCGTGTTGA
GGAAGAATGTAACAGAGGTGGATTACTTGTATTTGGCATTTTATTGTAGTGCTGGAGTTA
GTATTAACTACCGGAACAGAATTACATATCATGTAT---------------GATATGTTT
ATGTAAACATAAACCTATGAATGGAATAATGTCCAAATAACATACAACACGCTATGACAA
AAGGGGAAAAATGA----------------AGAA--TCGGGGGTTG----ATTGGTCTAT
CGTATCGCTTAAG-GGCCGCAGGCC------------------CGTTGAAATGATTCTTT
ATTCAACAAATATACATGATACGGATA---------GTTGAATATATAAACAACTATGTA
T-----------AAATACAACAGAATGTTGAA-AAT-----AATTAATATAAT----GAG
AAG-GAAGGTATATTTGTGACGGATAAGGATGAGAAC------------CACCACTTTAG
T-GGT-GGGTCATATGTCCCGAGTTAGTGCGCCACGTAA-GCGCT-GGGGCTTATnnnnn
TATTACCCCCA-GCGCCCAGGACGGGACATCACGTGCATC--------------------
--TAACAAATGCACGTGACTGATATATATGATATAACGGTTCATTG-AAACGTTATATTG
AGAT-ATAACGAAAAGTCACGTATGAAAG-AGAC-ATGAACGTGACGGAGTCAAATGTAA
TGAATAAACATTTGACGTCCGGAGACTTCCG-AAGGAAGC-CAAGATTGCTTCGA-GGCG
AAGCAAAACATTTATATATTGATCTGAA--CTGCTG--CCTATAAATAAG-AGGCAGGGA
-----AATGGCATTGACAACAGAGCGGGTGAAACTATTCTTCGAATGGTTTCTGTTTATT
GGAGCAATATTCATTGCGATAACAATATTATATATATTGTTGGCATTGCTCTTTGAGGTT
CCCAAGTATATTAAGGAGGTTGTGAGGTATCTCGTAGAATACCTGACCAGACGACGTGTA
TGGATGCAGAAAACGCAGTTGACGGAGGCAACCGGAGATGTAGAGATCGGCAGAGGTATT
GTGGAAGACAGACGCGATCAACAACCGGCTGTCATACCACATGCAAGTCATGTTATCCCT
TC---TCAACCA---AGAAGGGATGAACAAGCAAGACGAGGAAACGCCGGCCCTATGTTT
T-AATACACT-GTATTATAATATACGA-AATATAAATGGATAAGG---------ATATTT
AGTGGGAAACATAT-ATAAGTGAAACATAATATA------TGTTGTATAAG----AAACA
TATT-GTAATATGTGACTTGT---------------------------------------
-ATACGA-------------------------------GTGTTGTATTT-----------
----ATAGACTATACAACACGC---------------------TATGACAAAAGGGGAAA
AAT------------------------------GAAGAAT-CGGGGGT---TGATTGGTC
TATCGTATCGC--------TTAAGGGCCG-CAGGCCCGT-----------------TGAA
AT-GATTCTT-----AATTAAACAAATATACA-----TGATACGGATAGTTGAATATATA
AACAACTATGTAGA--AATACAACAGAATGTTGT-ACATAATA--ATATAATGAGAAGAG
AA--GTATATTT---------GTACAGG--------------------------------
--ATAGTGATC-CAAACACCACTTTA--------------------GTGGT-GGGCCATA
TGTCCCGAGTTAGTGCG--TTTGTGGGGCGCTGGGGCTTATnnnnnTATTACCCCCAGCG
CCCAGGACGGGACATCACGTG-CATCTA-ACAAATGCACGTGAGAAGGCAGTA---GCTT
GC----AGCGAAAGATAACCATCAACATCAAAAAAGAA-AGGGCATATTCGTTGCTTCGA
GTCGAAGCAAC--GGTGATAGATAAGTGTTCGAGAATCGAAA-------ATGGAG-----
---GCTATTTAAACCTG---------ATGGTGTTGTGATTTCCGAAAT----CACTCGTC
GGAGGAG-AATGGAGTTTTGGGAATCGTCTGCCATGCCAGACGATGTGAAGAGAGTGATC
AAGGAA-ATATATT-GGG-AAGATCGGAAGAAACTTCTGTTTTGTCAGAAGTTGAAGTGC
-TGTGTCAGAAGGATTCTTGTATATGGAGATCAAGATGATGCTCTAGCTGCAGTGAAGGA
TATGAAGACTTCTATCATTCGCTATAGCGAATATCTGAAGAAACCATGTGTGGTAATATG
TTGTTTGACGAATAAGTCTA-TTGTTCATAGGTTAAACACAATGGTGTTCTTTTATCATG
AATATATTGAAGAACTAGGTGGTGACTACTCGGTATATCAAGAGTTGTATTGTGATG---
-AGGAACTTCCTGCTTCCTTGACAGAGGAAGAA------------GATGAAGAAGTAATA
TACAGGAATGTTATCATGTCATCGACAGAAGAGAAGATCTCTTGGAGTGAATGTCAGAAG
ATAGTTATATCGGATTATGATGTAACATTACTGTAATGTAATATCCATT--ATCATAAAT
AAAA--TAATGGAATG--ATGATTATGTATT-TATACTAAATACAT--AATGGTGTACGT
ATAGCA---------TAAAATA-CA-TTAACA-----TACATACAACACACTATGACA-A
AAAGGGAAAAAAA----GAAATATC------GGGGGTTGATTGGGCTATCTTAA-CGATT
AAGGGCCGAAGGCCCGTTTAAATATGTGTT-GGACGAAGTCCAAAACACAGAAAAGTCAT
CAGAACAGTGGAATATAATGAGCTGGC-AGTGGT------GGGTCATATGTCCCGAGTTA
GTGCGCCACGTAAGC-GCTGGGGCTTATnnnnnTATTACCCCCCGTGCTCGGGACGGGAC
ATGACGTAAGCATAGATTATAATGGGCTTTTTAA-------AGCCCATATAAAGGAAGT-
GGG-CCGGGTTTGAGACATATTTCGAAAGCCCGGCCTGGAA--AAGATAAAGTCACGTGC
C--GAA-TAAT-AGGTTGCTTCGCCGCGAAGCAACCTAATAAATTGTTGCGTATTCAATA
CGCAACCAAAAGTCTATTAATATGCCTG-TCTCTGCCG---AAAAAAA-TCAGA-GCGAA
AGCGGAAGGCAGAAGCGATGGATTGGGCAGAATCACAATTCAAGACATGTACCCATGGCT
GTGATTGGAAGACGATATCATCGGATTCATCGGAAAATCGGCAATATGTACCTTGCGTCG
ACTCTGGTTCTGGAAGAAAGACGCCTCGCAAGGTACTTCTTCGATCTATCGAAGCTGTAT
TTAATGG------AAGTTTCAAAGGGAATAATCGGAATGTTCGTGGCTTCTTATACGTAT
CAATCCGAGACGATGATGGAACAATGCGTCCAGTACTTATAGTACCATTTGGAGGATATG
GATATCACAATGATTTTTATTATTTCGAAGGGAAGGGGAAAATTGAATGTGATATATCAT
C-----AGATTATGTTGCGCCAGAAGTAGATTGGAGCAGAGACATGGAAGTTAGTATTAG
TAACAGCAACAACTGTAATGAATCATGTGATCTGAAGTGTTATGTTATTTGTTCGTTAAG
AATAAAGGAATAACAGATGTGCTGTATTGAATATTAATA-AATCTTATTTTAAATGAAAT
TG---------ATAGTTGTATAAA---ACATACAACACGCTAT------------GACAA
ACGGGG-AAAAATGAAAAATAAGGGGGT---TGATTGTTCTATAGT------ATCGCTTA
AG-----------------GGCCGCAGGCCCGTTGAA--AAATAATAATCGAATTATATA
CGATTG------------ATA-----ATAATCAGAGATAGATGATCAAGGATATATAAAC
ATAGACGAAGTA---------TATGGCTGTAT-AATAA-AAAAAGAAGCATATAA-----
TATAAAATATGTATACTAATCTCTGATTG-----------GTGCAGAAGGTAGACCCACT
AACTTTAAGTTAGTGGA----AATGTCCCGA---------TGACGTGAGCACGGGGGACT
AT
>26pk_PK_2004_C2
TATTACCCCCAGCGCTCGGGACGGGACAT-TTGCATCTATAAATAGACCT--CCCCCCTC
TCC-ATTACAA-GATCATCATCGACGACAG-AATGGCGCGATATGTGGTATGCTGGATGT
TCACCATCAACAATCCCACAACACTACCAGTGATGAGGGATGAGATCAAATATATGGTAT
ATCAAGTGGAGAGGGGACAGGAGGGTACTCGTCATGTGCAAGGATATGTCGAGATGAAGA
GACGAAGCTCTCTGAAGCAGATGAGAGCCTTCTTTCCTGGCGCACACCTTGAGAAACGAA
AGGGAAGCCAAGAAGAAGCGCGGTCATACTGTATGAAGGAAGATACAAGAATCGAAGGTC
CCTTCGAGTTTGGTGCATTTAAATTGTCATGTAATGATAATTTATTTGATGTCATACAGG
ATATGCGTGAAACGCACAAAAGGCCTTTGGAGTATTTATATGATTGTCCTAACACCTTCG
ATAGAAGTAAGGATACATTATACAGAGTACAAGCCGAGATGAATAAAACGAAGGCGATGA
A----TAGCTGGAGAAC--GTCTTTCAGTGC-TTGGACATCAGAGGTGGAGAATATCATG
GCGCAGCCATGTCATCGGAGAATAATTTGGGTCTATGGCCCAAATGGAGGAGAAGGAAAG
ACAACGTATGCAAAACATCTAATGAAGACGAGGAATGCGTTTTATTCTCCAGGAGGAAAA
TCATTGGATATATGTAGACTGTATAATTACGAGGATATTGTTATATTTGATATTCCAAGA
TGCAAAGAGGATTATTTAAATTATGGGTTATTAGAGGAATTTAAGAATGGAATAATTCAA
AGCGGGAAATATGAACCCGTTTTGAAGATAGTAGAATATGTCGAAGTCATTGTAATGGCT
AACTTCCTTCCGAAGGAAGGAATCTTTTCTGAAGATCGAATAAAGTTGGTTTCTTGCTGA
ACAAGTAATGACTTTACAG----CGCACGCTCCGAC-AAAAGTACACTATGACAAAAGTA
-GGGTATCTGATT-GGGTTATC-TTAACGATCTAGGGCCGTAGGCC-------CGTGA--
GCAATGAAC--------GGC---GAGATCAGATGTCCCG-AGTTAGTGCGCCACGT-AAG
CGCT-GGGGCTTATnnnnnTATTATTA-C-----------------------CCCCCGTG
----------------CTCG------GGAC-GGGACAT----------------------
------------------------------G-----------------------------
-------------------------GG--C-TT----TTTA---AATGGG--C-CTTGAG
AGT--TTGAACAGTTC-----------------AGTATCTTCGTTATTGGGCCAACCCGG
--CCCAATAATTAAGAGAAC--GT---GTTCAAATTCGT-GG------------TATGAC
CGAAGGTC-AAGGTAACCGGTCAA-CATTATTC-TGGCTTGCGCAGCAAGATACA-CGAA
--------------------------------------------------------TTAA
ATTATTAAT-TCG-----------------------------------------------
TAGGACACGTGGAC-GGACCGAAATACTCCTGCATC------TCTATAAATACCCTA-GT
CCTGTGAAGG-ATAATT-G--C-TCTCTC-TCTTCTGTGAAG-GTGGT--TGTGCTGAGG
C----------GGAAGA-----TCGC--------C-AGCGGCGATC--------------
----GTCGGAACGACCTG--CATCTAGAG--AGGCGG-----------------------
----------TGAAGCAAACTACG-AAGCGTATAT-----CCGGTA-TTTATAGACTTA-
TAGCGCAGCTAGAAGTATACACTGTACA-GATATTGTATTTTGTAAAT-AACG-AAGAAT
TTCGTAT-TTGATATTAATAAAACACCTGGGTGTGTTAATGTTTACATTAAATAGTATC-
TTGTAGGTA----CAAAATAAAAT--------ACAGTATACGGAACGTATACTGACA--A
--AGTAATAAA-T---GATAGGCGAA----G-CATGTTTAACAGGTGTTT-AGGTATAAT
TAACATAATTATGAG-AAGTAATAATAATACGGAAAATGAATA-AGTATGA-GGTGAAAG
AGGAGATATTAGAATATTTAAAAACCCAATTATATT-AT-T----------------TTG
GA-----------------ACG---AA--ATACAACACG----------------CTATG
A-AA--------------TACAAGACGCTATGACA-AATGTACGGGTATCTGATTG-TG-
-----TAT-C-TTAACGCT-TAAGGGC-CGCAGGCCC-GTC-AA-G--TTG-------A-
------------------------ATGAACGGT-------CCAGATTA------ATTCCT
T-AGCGACTAAGAAAGG-----------AATCTTAAAG-TG---GACCA-----------
-CATAAA------------AGACAGCTGTCAT---------------------------T
GATTA---A-ATAAAT--AATATAATATTCAAAAGAC-C-TTTGTACCCCTGA--T----
-A-----ATGATGACG-T-GTA-GGGGTGT-CCCG-TT----GTAA---TATAGC---AT
----AGCTATGAGAAGA--------GATAAGCATCTGGCCGACAACTTTAGTGGT--GG-
---GCCAGATGTCCC---------------GAGTT-AGTGCG--------CCACGTA-AG
CACG-GG----------GGAC-nnnnnTATTACCCCCAGCGCTCGGGAC-GGGACAT---
---GGGCTA--A----------TGGAT-TAT-GGAT---ATCGGG-CCCAAAGGGCCCGT
TTA-GATGGGTTTT-GGGCTTAT-GGGCTCTATCCAGAAGACCAAAAACAGGCGG-----
-----------G-AACCGTCCC-AATTTC-------AAACTTCGATTGCTTGCTCCGCAA
GCCATCTAGAAGT-TTATAAATACCAG-TGTCGAGTTAGATGTTCA-----GACAACAA-
---ATGGCTAGGTATCCGAAGAAATCCATCAAGAAGAGGCGGGTTGGTCGCCGGAAGTAT
GGCAGCAAGGCGGCAACGAGTCACGACTACTCGTCGTTAGGA--TCAATATTGGTTCCTG
AAAACACCGTCAAGGTATTTCGGATTGAGCCTACTGATAAAACATTACCCAGATATTTTA
TCTGGAAAATGTTTATGCTTCTTGTGTGCAAGGTGAAGCCCGGAAGAATACTTCATTGGG
CTATGATTAAGAGTTCTTGGGAAATCAACCAGCCGACAACTTGTCTTGAAGCACCAGGTT
TATTTATTAAACCTGAACATAGCCATCTGGTTAAACTGGTATGCAGTGGGGAACTTGAAG
CAGGAGTTGCAACAGGGACATCAGATGTTGAATGTCTTCTGAGGAAGACAACCGTGTTGA
GGAAGAATGTAACGGAGGTCGATTATTTGTATTTGGCATTCTATTGTAGTTCTGGAGTAA
GTATAAACTACCAGAACAGAATTACATATCATGTTT---------------GATATGTTT
ATGTAAACATAAACTATTGTATGGAATGAAATCCAAATAACATACAACACGCTATGAAAT
ACAAGACGCTATGAC-AA------------ATGTA-CGGGTATCTG----ATTAG-GTAT
CCTAACGATCTAG-GGCCGAAGG--C---CCGTGAGCAATAAGCGTCGAAATAA-TGTTT
AACAAACAAATATACATGATACGGATA---------GTTGAATACATAAACAACGAGGTA
T----------ACAATACAACAAACTGTTGTA-AAG-----AAAT-AAAAAAT----AAG
AAGAGAGAGTATATTTGTGTTGGATAAGCATCGCAAC------------CACCACTTTAG
T-GGT-GGGCCAGATGTCCCGAGTTAGTGCGCCACGTAA-GCGCT-GGGGCTTATnnnnn
TATTACCCCCA-GCGCTCAGGACGGGACATCACGTGCCTC--------------------
---AACAAATGCACGTGAGTGATATAAGGGACATAACGGGTTCAGA-TAACGGTATCTTT
GGTTTAGAATATAACGTCACGTGTGAAAG-TAAA-AGGCACGTGACTAAGTCAAATGTAT
TGAATAAACATTTGACGTCCGGTAGCTTCCG-AAGGAAGT-AAGGATTGCTTCGT-GGCG
AAGCAAACCATTTATATA-TTGCCTAGG-CTTGCGG--CCTATAAATAGG-ACCCTGCTA
-----AATGGCATTAACAACAGAGCGGGTTAAACTATTCTTTGAATGGTTTTTGTTCTTT
GCAGCAATATTTATTGCGATTACAATATTATATATATTGTTGGTTTTGCTCTTTGAGGTA
CCGAAGTATATTAAGCAGCTCGTGAGGTATTTGGTAGAATACCTGACCAGAAGACGTGTA
TGGATGCAGAGAACGCAGTTATCGGAGGCAACTGGAGACGTAGAGTTCGGCAGAGGTATT
GTGGAAGACAGACGGGATCAACAACCGGCTGTCATACCACAGGCATCTCAGGTTAACCCT
TC---TCAACAAATTAGAAGGGATGAGCAAGGAAGACGAGGAAACGTCGGACCTATGTTT
T-AATACACG-GTATTGTAATATACGA-AATATAAATGGGTATTG---------ATGT--
------------AT-AA-GGTCATACATACTATA------TGTATGATAATG---AAACA
TATT-GTAATATGTGAATTGT---------------------------------------
-AAACGA-------------------------------GTGTTGAATGT-----------
----ATACAACATACAACACGC---------------------TATGAAATACAAGACGC
TAT------------------------------GACAAATGTACGGGTATCTGATTAGG-
TATCCTAACGA--------TCTAGGGCCG-AAGGCCCGT-GAGCAATAT---GCGTCGAA
AT-AATGTTT-----AATAAA-CAAATATACA-----TGATACGGATAGTTGAATACATA
AACAACTAGGTATAC-AATACAACAAAATGTTGT-AAAGAAAT--AAAAAATAAGAAGAG
AGA-GTATATTT---------GTGTCGG--------------------------------
--ATAAGCTTGCCAACCACCACTTTA--------------------GTGGT-GGGTCAGA
TGTCCCGAGTTAGTGCG-CCACGTAA-GCGCTGGGGCTTATnnnnnTATTACCCCCAGCG
CTCAGGACGGGACATCACGTG-CAACTA-ACAGAAGCACGTGAGAATGCAGTA---GCTT
GC----AGCGAAAGATAGACGTCAACGTCAATAAAGAAGAAGGAATATTCTTTGCTTCGG
CACGAAGCAAA--GGGTATAGATATTTGTTCGAGATGCGAAA-------ATGGAG-----
---GCTATTTAAACCTG---------ATGGTTTTGTGATTTCCGAAAT----CACTCGTC
GGAAGAGAAATGGAGTTCTGGGAATCGTCTGCTATGCCTGACGATGTGAAGAGAGAGATT
AAGGAA-ATATATT-GGG-AAGATCGGAAGAAACTTCTGTTCTGTCAGAAGTTGAAGAGC
-TATGTCAGAAGGATTCTTGTCTACGGAGATCAAGAGGATGCCCTTGCTGGAGTGAAGGA
TTTGAAGACTTCTATTATTCGCTATAGCGAATACTTGAAGAAACCATGTGTGGTAATTTG
TTGTGTTAGCAATAAATCAA-TTGTGTATAGGTTAAACAGCATGGTGTTCTTTTATCATG
AATACCTTGAAGAACTAGGTGGTGATTACTCAGTATATCAAGATCTCTATTGTGATG---
-AGGTTCTCTCTTCTTCATCGACAGAGGAAGAA------------GATGTAGGAGTAATA
TATAGGAATGTTATCATGGCATCGACTCAAGAGAAGTTCTCTTGGAGTGATTGTCAGAAG
ATAGTAATATCAGACTACGATGTAACATTACTCTAATGTAATATCCATT--ATCATCAAT
AAAA--TAATGGAATG--TTGATTATGTATT-TATCATAAATACAT--AATGGTATACGT
ATAGCA---------TAAAATA-CA-TTAACC-----AACATACAACACACTATAAAATA
CAACACACTATAA----CAAATGTA----CGGGTATCTGATTGGGCTATATTAACCCCTT
AAGGGCCGAAGGCCCGTTTAAATATGTGTT-GGACGAAGTCCA-AACACAAAAAAGTAAG
CAGAACAACGGAATAATATGAGCTGGC-AACGTA------GGGTC-CATGTCCCGAGTTA
GTGCGCCACGTAAGC-GCTGGGGCTTATnnnnnTATTACCCCCCGTGCTCGGGACGGGAC
ATGACGTCAGCAAGGATTATAATGGGCTTTTTAT------TAGCCCATTTA-TTGAATT-
GGG-CCGGGTTTT-GTCATTTTACAAAAGCCCGGTCCAGGATAAGTATAATGTCACGTGC
C--GAA-TAAA-AGGTTGCTTCGCCTCGAAGAAACCTAATATGAGGTAGCGTATTCAATA
CGCTACCGAATATCTATTAATATGTGAG-TCTCTGCCG----AAACAA-TCAGA-GCGAA
AGC--AAAGCAGAAGCGATGGATTGGGCGGAATCACAATTCAAGACCTGTACTCATGGAT
GCGATTGGAAGAAGATATCATCGGATTCAGCCGATAATCGACAATATGTACCATGCGTCG
ATTCTGGAGCTGGAAGAAAGTCGCCTCGCAAGGTACTTCTTAGATCTATTGAAGCTGTGT
TTAACGG------AAGCTTCAGCGGAAATAATAGGAACGTTCGTGGATTTCTCTACGTAT
CGATCAGAGACGATGACGGAGAGATGCGTCCAGTACTCATAGTACCATTCGGAGGATATG
GATATCATAATGATTTCTATTATTTCGAAGGAAAGGGGAAAGTTGAATGTGATATATCAT
C-----AGATTATGTTGCGCCAGGAATAGATTGGAGCAGAGACATGGAAGTTAGTATTAG
TAACAGCAACAACTGTAATGAATTATGTGATCTGAAGTGTTATGTTGTTTGTTCGTTAAG
AATCAAGGAATAAAAGTTGTGCTGTAATGTTTATTAATA-AAACGTATATTTGGAA-AAT
TG---------ATAGTTGTATAAA---ACATACAACACACTAT------------GAAAT
ACAAGA-CGCTATGACAAATGTACGGGTATCTGAATGAGTTTTAGT------ATCGCTTA
AG-----------------GGCCGCAGGCCCGTTGAA--AAATAATAATCGAATTATAAA
CGTTAG------------ATA-----ATAATCAGAGATAGGTGATC-AGATAACATAAAC
ATAAACGAAGTA---------TATGGCGGTAC-AATAA-TAAAAGAAGTTATAAAAAAA-
-AAACATAATGTATACTAATCTCTGATTG-----------GTTCAGAAGAAAGGCCCACC
AACTAAAAGGT-GGGGA---GAATGTCCCGA---------TGACGTAAGCACGGGGGACT
AT
>33in_IN_2002_C2
TATTACCCCCAGCGCTCGGGACGGGACAT-TTGCATCTATAACTAGACCT--CCCCCCTC
TCC-ATTACAA-GATCATCATCGACGACAG-AATGGCGCGATATGTGGTATGCTGGATGT
TCACCATCAACAATCCCACAACACTACCAGTGATGAGGGATGAGATCAAATATATGGTAT
ATCAAATGGAGAGGGGACAGGAGGGTACTCGTCATGTGCAAGGTTATGTCGAGATGAAGA
GACGAAGCTCTCTGAAGCAGATGAGAGGCTTCTTCCCAGGCGCACACCTTGAGAAACGAA
AGGGAACCCAAGAAGAAGCGCGGTCATACTGTATGAAGGAAGATACAAGAATCGAAGGTC
CCTTCGAGTTTGGTACATTTAAATTGTCATGTAATGACAATTTATTTGATGTCATACAGG
ATATGCGTGAAACGCACAAAAGGCCTTTGGAGTATTTATATGATTGTCCTAACACCTTCG
ATAGAAGTAAGGATACATTATACAGAGTACAAGCCGAGATGAATAAACGAAGGGCGATGA
A----TAGCTGGAAAAC--TTCTTTCAGTGC-ATGGACATCAGAGGTGGAGAATATCATG
GCGCAGCCATGTCATCGGAGAATAATTTGGGTCTATGGCCCAAATGGAGGAGAAGGAAAG
ACAACGTATGCAAAACATCTAATGAAGACGAGAAATGCGTTTTATTCTCCAGGAGGAAAA
TCATTGGATATATGTAGACTGTATAATTACGAGGATATTGTTATATTTGATATTCCAAGA
TGCAAAGAGGATTATTTAAATTATGGGTTATTAGAGGAATTTAAGAATGGAATAATTCAA
AGCGGGAAATATGAACCCGTTTTGAAGATAGTAGAATATGTCGAAGTCATTGTAATGGCT
AACTTCCTTCCGAAGGAAGGAATCTTTTCTGAAGATCGAATAAAGTTGGTTTCTTGCTGA
ACAAGTAATGACTTTACAG----CGCACGCTCCGAC-AAAAGCACACTATGACAAAAGTA
CGGGTATCTGATT-GGTTTATC-TTAACGATCTAGGGCCGTAGGCC-------CGTGA--
GCAATGAAC--------GGC---GAGATCAGATGTCCCG-AGTTAGTGCGCCACGT-AAG
CGCT-GGGGCTTATnnnnnTATTATTA-C-----------------------CCCCAGCG
----------------CTCA------GGAC-GGGACAT----------------------
------------------------------G-----------------------------
-------------------------GG--C-TT----TTTA---AATGGG--C-TTTGAG
AGT--TTGAACAGTTC-----------------AGTATCTTCGTTATTGGGCCAACCCGG
--CCCAATAATTAAGAGAAC--GT---GTTCAAATTCGT-GA------------TATGAC
CGAAGGTC-AAGGTAACCGGTCAA-CATTATTC-TGGCTTGCGCAGCAAGATACA-CGAA
--------------------------------------------------------TTAA
ATTATTAAT-TCG-----------------------------------------------
TAGGACACGTGGAC-GGACCGAAATACTCCTGCATC------TCTATAAATACCCTA-GT
CCTGTGAAGG-ATAATT-G--C-TCTCTC-TCTTCTGTCAAG-GTGGT--TGTGCTGAGG
C----------GGAAGA-----TCGC--------C-AGCGGCGATC--------------
----GTCGGAACGACCTG--CATCTAGATGCAGGCGG-----------------------
----------CGAGGGAAACTTCG-AAGCATATAT-----CGGGTA-TTTATAGACTTA-
TAGCGCAGCTAGAAGTATACACTGTACA-GAGAATGTATTTTGTAATT-TACG-AAGAAT
TTCGTAT-TTGATATTAATAAAACACCTGGGTGTGTTAATGTTTACATTAAATAGTATC-
CTGAATGTA----CACAATAAAAT--------ACAGTATACGGAACGTATACTGACA-AA
--GTAA-TAAA-T---GATAGGCGAA----G-CATGATTAACAGGTGTTT-AGGTATAAT
TAACATAATTATGAG-AAGTAATAATAATACGGAAAATGAATA-AGTATGA-GGTGAAAG
AGGAGATATTAGAATATTTAAAAACCCAATTATATT-AT-T----------------TTG
GA-----------------ACG---AA--ATACAACACG----------------CTATG
A-AA--------------TACAAGACGCTATGACA-AATGTACGGGTATCTGATTG-TT-
-----TAT-C-TGAACGCT-TAAGGGC-CGCAGGCCC-GTC-AA-G-ATGG-------A-
------------------------ATGAACGGT-------CCAGATTA------ATTCCT
T-AACGACGAAGAAAGG-----------AATCTTTCAG-GG---GACCA-----------
-CACAAT------------ATACAGCTGTCAA---------------------------T
GATTT---A-ATAAAT--AATATAATAACCAAAAGAC-C-ATTGTACCCTTGA--T----
-A-----ATGATGACG-T-ATA-GGGGTGT-CCCG-AG----GTAA---TTTAAC---AT
----AGATCTGAGAAGA--------GATATG--------------------------GG-
-CCGTTGGATGCCTCCATCGGACGAT-GG-AGGTTGTATGAA-CTTCTGCTGACGTA-GG
CGCT-GG----------GGCT-nnnnnTATTACCCCCAGCGCTCGGGAC-GGGACAT---
---GGGCTA--A----------TGGAT-TGT-GGAT---ATAGGG-CGCAAGAGGCACGT
TTA-GATGGGTTT--GGGATTATGGGGCTTTATCCAGAAGACCAAAAACAGGCGG-----
-----------G-GACCGTGCC-AAATTC-------AAACTTCGATTGCTTGCCCTGCAA
GCCATCTAGAAGT-CTATAAATACCAG-TGTCTAGATAGATGTTCA-----GACAACAA-
---ATGGCTAGGTATCCGAAGAAATCCATCAAGAAGAGGCGGGTTGGGCGCCGGAAGTAT
GGCAGCAAGGCGGCAACGAGCCACGACTACTCGTCGTCAAGG--TCAATATTGGTTCCTG
AAAACACCGTCAAGGTATTTCGGATTGAGCCTACTGATAAAACATTACCCAGATATTTTA
TCTGGAAAATGTTTATGCTTCTTGTGTGCAAAGTGAAGCCCGGAAGAATACTTCATTGGG
CTATGATCAAGAGTTCTTGGGAAATCAACCAGCCGACAACCTGTCTGGAAGCCCCAGGTT
TATTTATTAAACCTGAACATAGCCATCTGGTTAAACTGGTATGTAGTGGGGAACTTGAAG
CAGGAGTCGCAACAGGGACATCAGATGTTGAATGTCTTTTGAGGAAGACAACCGTGTTGA
GGAAGAATGTAACAGAGGTGGATTATTTATATTTGGCATTCTATTGTAGTTCTGGAGTAA
GTATAAACTACCAGAACAGAATTACATATCATGTTT---------------GATATGTTT
ATGTAAACATAAACTATTGTATGGAATGAAATCCAAATAACATACAACACGGTATGAAAT
ACAAGACGCTATGAC-AA------------AAGTA-CGGGTATCTG----ATTAG-TTAT
CCTAACGATCTAG-GGCCGAAGG--C---CCGTGAGCAATATGCGTCGAAATAA-TGTTT
AACAAACAAATATACATGATACGGATA---------GTTGAATACATAAACAACGAGGTA
T----------ACAATACAACAAACTGTTGTA-AAG-----AAAT-AAAAAAT----AAG
AAGGGAGAGTATATTTGTGTCGGATAAGCATGAAACC------------CACCACTTTAG
T-GGT-GGGCCGGATGTCCCGAGTTATCGC-CCCCGTAA-GCGCT-GGGGACTATnnnnn
TATTACCCCCA-GCGCTCAGGACGGGACATCACGTGCTTC--------------------
---AACAAATGCACGTGAGTGATATAAGGGACATAACGGGTTCAGA-TAACGGTATCTTT
GGTTTAGAATATAACGTCACGTGTGAAAG-CGAG-AGGCACGTGACTAAGTCAAATGTAT
TGAATAAACATTTGACGTCCGGTAGCTTCCG-AAGGAAGT------TAGCTTCGT-GGCG
AAGCAAACCATTTATATATTTGCCTAGG-CTTGCGG--CCTATAAATAGG-ACCCTGCTA
-----AATGGCATTAACAACAGAGCGGGTTAAACTATTCTTTGAATGGTTTTTGTTCTTT
GAAGCAATATTTATTGCGATTACAATATTATATATATTGTTGGTTTTGCTCTTTGAGGTA
CCGAAGTATATTAAGCAGCTCGTGAGGTATTTGGTAGAATACCTGACCAGAAGACGTGTA
TGGATGCAGAGAACGCAGTTATCGGAGGCAACTGGAGACGTAGAGTTCGGCAGAGGTATT
GTGGAAGACAGACGAGATCAAGAACCGGCTGTCATACCACAGGCATCTCAGGTTATCCCT
TC---TCAACAAATTAGAAGGGATGATCAAGGAAGACGAGGAAACGTCGGACCTATGTTT
T-AATACACG-GTATTGTAATATATGA-AATATAAATGTGGATTG---------ATGT--
------------AT-AA-GGTCATACATACTATA------TGTATGATAATG---AAACA
TATT-GTAATATGTGAATTGT---------------------------------------
-AAACGA-------------------------------GTGTTGAATGT-----------
----ATACAACATACAACACAC---------------------TATGAAATACAAGACGC
TAT------------------------------GACAAATGTACGGGTATCTGATTAGG-
TATCCTAACGA--------TCTAGGGCCGAAAGGCCCGT-GAGCAATAT---GCGTCGAA
AT-AATGTTT-----AACAAACCAAATATACA-----TGATACGGATAGTTGAATACATA
AACAACTAGGTATAC-AATACAACAAACTGTTGT-AAAGAAAT-AAAAAAATAAGAAGGG
AGA-GTATATTT---------GTGTCGG--------------------------------
--ATAAGCTTGGCAACCACCACTTTA--------------------GTGGTGGGGTCAGA
TGTCCCGAGTTAGTGCG-CCACGTAA-GCGCTGGGGCTTATnnnnnTATTACCCCCAGCG
CTCAGGACGGGACATCACGTG-CAACTA-ACAGACGCACGTGAGAATGCAGTA---GCTT
GC----AGCGAAAGATAGACGTCAACATCAATAAAGAAGAAGGAATATTCTTTGCTTCGG
CACGAAGCAAA--GGGTATAGATATTTGTTCGAGATGCGAAA-------ATGGAG-----
---GCTATTTAAACCTG---------ATGGTTTTGTGATTTCCGAAAT----CACTCGTC
GGAAGAGAAATGGAGTTCTGGGAATCGTCTGCTATGCCTGACGATGTCAAGAGAGAGATT
AAGGAA-ATATATT-GGG-AAGATCGGAAGAAACTTCTGTTCTGTCAGAAGTTGAAGAGC
-TATGTCAGAAGGATTCTTGTTTATGGAGATCAAGAGGATGCCCTTGCCGGAGTGAAGGA
TATGAAGACTTCTATTATTCGCTATAGCGAATACTTGAAGAAACCATGTGTGGTAATTTG
TTGTGTTAGCAATAAATCAA-TTGTGTATAGGTTAAACAGCATGGTGTTCTTTTATCATG
AATACCTTGAAGAAGTAGGTGGTGATTACTCAGTATATCAAGATCTCTATTGTGATG---
-AGGTTCTCTCTTCGTCATCGACAGATGAAGAA------------GATGTAGGAGTAATA
TATAGGAATGTTATCATGGCATCGACACAAGAGAAGTTCTCTTGGAGTGATTGTCAGAAG
ATAGTTATATCAGACTATGATGTAACATTACTCTAATGTAATATCCATT--ATCATCAAT
AAAA--TAATGGAATG--TTGATTATGTATT-TATTATAAATACAT--AATGGTATACGT
ATAGCA---------TAAAATA-CA-TTAACC-----AACATACAACACACTATAAAATA
CAACACACTATAA----CAAATGTA----CGGGTATTTGATTGGGCTATATTAACCCCTT
AAGGGCCGAAGGCCCGTTTAAATATGTGTT-GGACGAAGTCCA-AACACAAAAAAGTAAG
CAGAACAATGGAATAATATGAGCTGGC-AACGTA------GGGTC-CATGTCCCGAGTTA
GTGCGCCACGTAAGC-GCTGGGGCTTATnnnnnTATTACCCCCCGTGCTCGGGACGGGAC
ATGACGTCAGCAAGGATTATAATGGGCTTTTTAT------TAGCCCATGTA-TTGAATT-
GGG-CCGGGTTTT-GTCATTTTACAAAAGCCCGGTCCAGGATAAGTATAATGTCACGTGC
C--GAATTAAA-AGGTTGCTTCGCCTCGAAGAAACCTAATTTGAGGTTGCGTATTCAATA
CGCTACCGAGTATCTATTAATATGTGAG-TCTCTGCCG----AAACAA-TCAGA-GCGAA
AGC--AAAGCAGAAGCGATGGATTGGGCGGAATCACAATTCAAGACTTGTACTCATGGAT
GCGATTGGAAGAAGATATCATCGGATTCAGCCGATAATCGACAATATGTACCATGCGTCG
ATTTTGGAGCTGGAAGAAAGTCGCCTCGCAAGGTACTTCTTAGATCTATTGAAGCTGTGT
TTAACGG------AAGCTTCAGCGGAAATAATAGGAACGTTCGTGGATTTCTCTACGTAT
CGATCAGAGACGATGACGGAGAAATGCGTCCAGTACTCATAGTACCATTCGGAGGATATG
GATATCATAATGATTTCTATTATTTCGAAGGAAAGGGGAAAGTTGAATGTGATATATCAT
C-----AGATTATGTTGCGCCAGGAATAGATTGGAGCAGAGACATGGAAGTTAGTATTAG
TAACAGCAACAACTGTAATGAATTATGTGATCTGAAGTGTTATGTTGTTTGTTCTTTAAG
AATCAAGGAATAAAAGTTGTGCTGTAATGTCTATTAATA-AAACGTATATTTGGGA-AAT
TG---------ATAGTTGTATAAA---ACATACAACACGCTAT------------GAAAT
ACAAGA-CGCTATGACAAATGTACGGGTATCTGAATGAGTTTTAGT------ATCGCTTA
AG-----------------GGCCGCAGGCCCGTTGAA--AAATAATAATCGAATTATAAA
CGTTAG------------ATA-----ATAATCAGAGATAGATGATC-AGATAACATAAAC
ATAAACGAAGTA---------TATGGCGGTAC-AATAA-TAAAATAAGT---TAAAAAA-
AAAACATAATGAATACTAATCTCTGATTG-----------GTTCAGAAGAAAGGCCCACC
AACTAAAAGGT-GGGGA---GAATGTCCCGA---------TGACGTAAGCACGGGGGACT
AT
>35to_TO_2010_C1
TATTACCCCCAGCGCTCGGGACGGGACAT-TTGCATCTATAAATAGACT---CCCCCCTC
TCC-ACTTCAA-GATCATCATCGACGACAG-AATGGCGCGATATGTGGTATGCTGGATGT
TTACCATCAACAATCCCACAACACTACCAGTGATGAGGGATGAGATCAAATACATGGTAT
ATCAAGTGGAGAGGGGACAGGAGGGTACTCGTCATGTGCAAGGATACGTGGAGATGAAGA
GACGAAGTTCTCTGAAGCAGATGAGAGTCTTCTTCCCAGGCGCACACCTTGAGAAACGAA
AGGGAAGCCAAGAAGAAGCGCGGTCATACTGTATGAAGGAAGATACAAGAATCGAAGGTC
CCTTCGAGTTTGGTGCATTTAAATTGTCATGTAATGATAATTTATTTGATGTCATACAGG
ATATGCGTGAAACGCACAAAAGACCTTTGGAGTATTTATATGATTGTCCTAATACCTTCG
ATAGAAGTAAGGATACATTATACAGAGTACAAGCAGAGATGAATAAAACGAGGGCGATGA
A----TAGCTGGAGAAC--GTCTTTCAGTGC-TTGGACATCAGAGGTTGAGAATATCATG
GCGCAGCCATGTCATCGGAGAATTATTTGGGTTTACGGCCCAAATGGAGGAGAAGGAAAG
ACAACGTATGCAAAACATCTAATGAAGACGAAGAATGCGTTTTATTCTCCAGGAGGAAAA
TCATTGGATATATGTAGACTGTATAATTATGAGGATATTGTTATATTTGATATCCCCAGA
TGCAAAGAGGATTATTTAAATTATGGTTTATTAGAGGAATTTAAGAATGGAATAATTCAA
AGCGGGAAATATGAACCCGTTTTGAAGATTGTAGAATATGTCGAAGTCATTGTAATGGCT
AACTTCCTTCCGAAGGAAGGAATCTTTTCTGAAGATCGAATAAAGTTGGTTTCTTGCTGA
ACACGCAATGACTTTACAG----CGCACGCTCCGAC-AAAAGCACACTATGACAAAAGTA
CGGGTATCTGATT--GGCTATC-CTAACGATCTAGGGCCGTAGGCC-------CGTGA--
GCAATGAAC--------GGC---GAGATCATATGTCCCG-AGTTAGTGCGCCACGT-AAG
CGCT-GGGGCTTATnnnnnTATTATTA-C-----------------------CCCCAGCG
----------------CTCA------GGAC-GGGACATCACGTGCAACTAACAGACGCAC
GTGACTGATAGACGGGACAT----------G-----------------------------
-------------------------GG--C-TT----TTTA---AATGGG--C-TTTGAG
AGT--TTGAACAGTTC-----------------AGTATCTTCGTTATTGGGCCAACCCGG
--CCCAATAATTAAGAGAAC--GT---GTTCAAATTCGT-GG------------TATGAC
CGAAGGTC-AAGGTAACCGGTCAA-CATTATTC-TGGCTTGCGCAGCAAGAAACA-CGAA
--------------------------------------------------------TTAA
TTTTTTAAT-TCG-----------------------------------------------
TAGGACACGTGGAC-GGACCGAAATACTCCTGCATC------TCTATAAATACCCTA-AA
CCTGTCAAGG-GTAATT-G--C-TCTCTC-TCTTCTGTCAAG-GTGGT--TGTGCTAAGG
C----------GGAAGA-----TCGC--------C-AGCGGCGATC--------------
----GTCGGAACGACCTG--CATCTAGAG--AGGCGG-----------------------
----------CGAGG-AAACTACG-AAGCGTATAT-----CGGGTA-TTTATAGACTTA-
TAGCGTAGCTAGAAGTATACACTGTACA-GATATTGTATTTTGTAAAT-TACG-AAGAAA
TTCGTAT-TTGATAATAATAAAACAACTGGGTTTGTTAATGTTTACATTAACTAGTATC-
TGTTATGTA----CAAATTAAAAT--------ACAGTATACGGAACGTATACTAATA--A
--AAAAATAAA-T---GAAAGGCGAA----G-CATGATTAACAGGTGTTT-AGGTATAAT
TAAAATAATTATGTC-AAGTAATTATAATACGGAAAATGAATA-AGTATGA-GGTGAAAG
AGGAGATATTAGAATATTTAAAAACCCAATTATATT-AT-T----------------TTG
GA-----------------ACG---AA--ATACAAGACG----------------CTATG
A-AA--------------TACAAGACGCTATGACA-AATGTACGGGTATCTGATTA-GG-
-----TAT-C-TGAACGTA-TAAGGGC-CGCAGGCCC-GTC-AA-G-ATGG-------A-
------------------------ATGAACGGT-------CCAGATTA------ATTCCT
T-AACGACGAAGGAAGG-----------AATCTTTTAG-GG---GACCA-----------
-CACAAT------------ATACAGCTGTCAA---------------------------T
GATTT---A-TTAAAT--AATATAATAATCACAAAAA------GTAAGC-----------
-------AGAACAACGGA-ACA--------------AT----ATGA---GTTGGC---AT
-------------------------GGT-----------------------------GG-
---GCCAGATGTCCC---------------GAGTT-AGTGCG--------CCACGTA-AG
CGCT-GG----------GGAC-nnnnnTATTACCCCCAGCGCTCGGGAC-GGGACAT---
---GGGCTA--A----------TGGAT-TGT-GGAT---ATAGGG-CCCAAAGGGCCCGT
TTT-GATGGGTTTT-GGGCTTAT-GGGCTTTATCCAGAAGACCAAAAACAGGCGG-----
-----------GAAACCGTCCC-AAATTC-------AAACTTCGATTGCTTGCCGTGCAA
GCCATC-AGAAGT-CTATAAATACCAG-GGTCGAGATAGATGTTCA-----GACAACAA-
---ATGGCTAGGTATCCGAAGAAATCCATCAAGAAGAGGCGGGTTGGGCGCCGGAAGTAT
GGCAGCAAGGCGGCAACCAGTCACGACTACTCGTCGCTAGGA--TCGATATTGGTTCCTG
AAAACACCGTCAAGGTATTTCGGATTGAGCCTACTGATAAAACATTACCCAGATACTTTA
TCTGGAAAATGTTTATGCTTCTTGTGTGCAAGGTGAAGCCCGGAAGAATACTTCACTGGG
CTATGATTAAGAGTTCTTGGGAAATCAACCAGCCGACAACCTGTCTTGAAGCACCAGGTT
TATTTATTAAACCTGAACATAGCCATCTGGTTAAACTGGTATGTAGTGGGGAACTTGAAG
CAGGAGTCGCAACAGGGACATCAGATGTCGAATGTCTTCTGAGGAAGACAACCGTGTTGA
GGAAGAATGTAACGGAGGTGGATTATTTATATTTGGCATTCTATTGTAGTTCTGGAGTAA
GTATAAACTACCAGAACAGAATTACATATCATGTTT---------------GATATGTTT
ATGTAAACATAAACTATTGTATGGAATGAAATCCAAATAACATACAACACGCTATGAAAT
ACAAGACGCTATGAC-AA------------ATGTA-CGGGTATCTG----ATTAG-GTAT
CCTAACGATCTAG-GGCCGAAGG--C---CCGTGAGCAATATGCGTCGAAATAA-TGTTT
AACAAACAAATATACATGATACGGATA---------GTTGAATCCATAAACAACGAGGTA
T----------ACAATACAACAACATGTTGTA-AAG-----AAAT-AAAAAAT----AAG
AAGAGAGAGTATATTTGTGTCGGATAAGCATGGCAAC------------CACCACTTTAG
T-GGT-GGGCCAGATGTCCCGAGTTAGTGCGCCACGTAA-GCGCT-GGGGACTATnnnnn
TATTACCCCCA-GCGCTCAGGACGGGACATCACGTGCGTC--------------------
---AACAAATGCACGTGACTGATATAAGGGACATAACGGGTTTAGA-TAACGGTTTATTC
GGATTAGAATATAACGTCACGTGTGAAAG-CGAA-AGACACGTGACGAAGACAAATGGAT
TGAATAAACATTTGACGTCCGGTAGCTTCCG-AAGGAAGT-AAGGATTGCTTCGC-GGCG
AAGCAAACCATTTATATATTTGCGTAGG-CTTGCGG--CCTATAAATAGG-ACGCAGCTA
-----AATGGCATTAACAACAGAGCGGGTGAAACTATTCTTTGAATGGTTTCTGTTCTTT
GGAGCAATATTTATTGCGATTACAATATTATATATATTGTTGGTTTTGCTCTTTGAGGTA
CCCAGGTATATTAAGGAGCTCGTGAGGTATTTGGTAGAATACCTGACCAGACGACGTGTA
TGGATGCAGAGGACGCAGTTGACGGAGGCAACTGGAGATGTAGAGATCGGCAGAGGTATT
GTGGAAGACAGACGAGATCAACAACCGGCTGTCATTCCACATGTATCTCAGGTTATCCCC
TC---TCAACCAAACAGAAGGGATGATCAAGGAAGACGAGGAAACGTTGGACCTATGTTC
T-AATACACG-GTATATTAATATACGA-AATATAAATGGGTATTG---------ATGT--
------------AA-AT-GATCATACATAATATA------TGTATGATAATG---AAACA
TATT-GTAATATGTGAATTGT---------------------------------------
-AAACGA-------------------------------GAGTTGTATGT-----------
----ATAAAACATACAACACGC---------------------TATGAAATACAAGACGC
TAT------------------------------GACTAATGTACGGGTATCTGATTAGG-
TATCCTAACGA--------TCTAGGGCCG-AAGGCCCGT-GAGCAATAT---GCGTCGAA
AT-AATGTTT-----AATAAA-CAAATATACA-----TGATACGGATAGTTGAATACATA
AACAACGAGGTATAC-AATACAACAACATGTTGT-AAAGAAAT--AAAAAATAAGAAGAG
ATA-GTATATTT---------GTGTTGG--------------------------------
--ATAAGCCTTGCAACCACCACTTTA--------------------GTGGT-GGGCCAGA
TGTCCCGAGTTAGTGCG-CCACGTAA-GCGCTGGGGCTTATnnnnnTATTACCCCCAGCG
CTCAGGACGGGACATCACGTG-CAACTA-ACAGACGCACGTGAGAATGCAGTA---GCTT
GC----AGCGAAAGATAGACGTCAACATCAATAAAGAAGAAGGAATATTCTTTGCTTCGG
CACGAAGCAAA--GGGTATAGATATTTGTTCGAGATGCGAAA-------ATGGAG-----
---GCTATTTAAACCTG---------ATGGTTTTGTGATTTCCGAAAT----CACTCGTC
GGAAGAGAAATGGAGTTCTGGGAATCGTCTGCCATGCCTGACGATGTCAAGAGAGAGATT
AAGGAA-ATATATT-GGG-AAGATCGGAAGAAACTTCTGTTCTGTCAGAAGTTGAAGAGC
-TATGTCAGAAGGATTCTTGTTTATGGAGATCAAGAGGATGCCCTTGCCGGAGTGAAGGA
TATGAAGACTTCTATTATTCGCTATAGCGAATACTTGAAGAAACCATGTGTGGTAATTTG
TTGTGTTAGCAATAAATCAA-TTGTGTATAGGTTAAACAGCATGGTGTTCTTTTATCATG
AATACCTTGAAGAACTAGGTGATGATTACTCAGTATATCAAGATCTCTATTGTGATG---
-AGGTACTCTCTTCTTCATCGACAGAGGAAGAA------------GATGTAGGAGTAATA
TATAGGAATGTTATCATGGCATCGACACAAGAGAAGTTCTCTTGGAGTGATTGTCAGAAG
ATAGTTATATCAGACTATGATGTAACATTACTCTAATGTAATATCCATT--ATCATCAAT
AAAA--TAATGGAATG--TTGATTATGTATT-TATCATAAATACAT--AATGGTATACGT
ATAGCA---------TAAAATA-CA-TTAACC-----AACATACAACACACTATAAAATA
CAACACACTATAA----CAAATGTA----CGGGTATCTGATTGGGCTATATTAACCCCTT
AAGGGCCGAAGGCCCGTTTAAATATGTGTT-GGACGAAGTCCA-AGCACAAAAAAGTAAG
CAGAACAACGGAATAATATGAGCTGGC-AACGTA------GGGTC-CATGTCCCGAGTTA
GTGCGCCACGTAAGC-GCTGGGGACTATnnnnnTATTACCCCCCGTGCTCGGGACGGGAC
ATGACGTCAGCAATGCAGATAATGGGCCTAATAA-------AGCCCATTTA-TAGAATT-
GGG-CCGGGTTTT-GTCATCTTACAAAAGCCCGGTCCAGGATTAGAATAATGTCACGTGC
C--GAA-TAAG-AGGTTGCTTCGCCTCGAAGAAACCTATTTTGAGGTAGCGTATTCAATA
CGCTACCGAATATCTATTAATATGTGAG-TCTCTGCCG---AAAAAAA-ACAGA-GCGAA
AGC--GAAGCAGAAGCGATGGATTGGGCGGAATCACAATTCAAGACATGTACCCATGGAT
GCGATTGGAAGAAGATATCATCGGATTCAGCCGATAATCGACAATATGTGCCATGCGTCG
ATTCAGGAGCTGGAAGAAAGTCGCCTCGTAAGGTACTTCTTAGATCTATTGAAGCTGTGT
TTAATGG------AAGCTTCAGCGGAAAAAACAGGAACGTTCGTGGATTTCTCTACGTAT
CGATCAGAGATGATGACGGAGAAATGCGTCCAGTGCTCATAGTACCTTTCGGAGGTTATG
GATATCATAATGATTTCTATTATTTCGAAGGAAAGGGGAAAGTTGAATGTGATATATCAT
C-----AGATTATGTTGCGCCAGGAATAGATTGGAGCAGAGACATGGAAGTTAGTATTAG
TAACAGCAACAACTGTAATGAATTATGTGATCTGAAGTGTTATGTTGTTTGTTCGTTAAG
AATCAAGGAATAAAAGTTGTGCTGTAATGTTTATTAATA-AAACGTATATTTTGGATAAT
TG---------TTAGTTGTATAAA---ACATACAACACACTAT------------GAAAT
ACAAGA-CGCTATGACAAATGTACGGGTATCTGAATGAGTTTTAGT------ATCGATTA
AG-----------------GGCCGCAGGCCCGTTGAA--AAATAATAATCGAATTATATA
CGTTTG------------ATA-----ATAATCAGAGATAGATGATT-AGAATACATAAAG
ATAAACGAAGTA---------TATCCTGGTACAAATAA--AAAATAAGTATTTAAAAA--
TAAAAGAAATGTAAACTAATCTCTGATTG-----------GTTCAGCAGAAAGGCCCACC
AACTAAAAGGT-GGGGA---GAATGTCCCGA---------TGACGTAAGCACGGGGGACT
AT
>36to_TO_2010_C1
TATTACCCCCAGCGCTCGGGACGGGACAT-TTGCATCTATAAATAGACT---CCCCCCTC
TCC-ACTTCAA-GATCATCATCGACGACAG-AATGGCGCGATATGTGGTATGCTGGATGT
TTACCATCAACAATCCCACAACACTACCAGTGATGAGGGATGAGATCAAATACATGGTAT
ATCAAGTGGAGAGGGGACAGGAGGGTACTCGTCATGTGCAAGGATACGTGGAGATGAAGA
GACGAAGTTCTCTGAAGCAGATGAGAGTCTTCTTCCCAGGCGCACACCTTGAGAAACGAA
AGGGGAGCCAAGAAGAAGCGCGGTCATACTGTATGAAGGAAGATACAAGAATCGAAGGTC
CCTTCGAGTTTGGTGCATTTAAATTGTCATGTAATGATAATTTATTTGATGTCATACAGG
ATATGCGTGAAACGCACAAAAGACCTTTGGAGTATTTATATGATTGTCCTAATACCTTCG
ATAGAAGTAAGGATACATTATACAGAGTACAAGCAGAAATGAATAAAACGAGGGCGATGA
A----TAGCTGGAGAAC--GTCTTTCAGTGC-TTGGACATCAGAGGTTGAGAATATCATG
GCGCAGCCATGTCATCGGAGAATTATTTGGGTTTACGGCCCAAATGGAGGAGAAGGAAAG
ACAACGTATGCAAAACATCTAATGAAGACGAAGAATGCGTTTTATTCTCCAGGAGGAAAA
TCATTGGATATATGTAGACTGTATAATTATGAGGATATTGTTATATTTGATATCCCTAGA
TGCAAAGAGGATTATTTAAATTATGGTTTATTAGAGGAATTTAAGAATGGAATAATTCAA
AGCGGGAAATATGAACCCGTTTTGAAGATTGTAGAATATGTCGAAGTCATTGTAATGGCT
AACTTCCTTCCGAAGGAAGGAATCTTTTCTGAAGATCGAATAAAGTTGGTTTCTTGCTGA
ACACGCAATGACTTTACAG----CGCACGCTCCGAC-AAAAGCACACTATGACAAAAGTA
CGGGTATCTGATT--GGCTATC-CTAACGATCTAGGGCCGTAGGCC-------CGTGA--
GCAATGAAC--------GGC---GAGATCATATGTCCCG-AGTTAATGCGCCACGT-AAG
CGCT-GGGGACTATnnnnnTATTATTA-C-----------------------CCCCAGCG
----------------CTCA------GGAC-GGGACATCACGTGCAACTAACAGACGCAC
GTGACAGCAGGACGGGACAT----------G-----------------------------
-------------------------GG--C-TT----TTTA---AATGGG--C-TTTGCG
AGT--TTGAACAGTTC-----------------AGTATCTTCGTTATTGGGCCAACCCGG
--CCCAATAATTAAGAGAAC--GT---GTTCAAATTCGT-GG------------TATGAC
CGAAGGTC-AAGGTAACCGGTCAA-CATTATTC-TGGCTTGCGCAGCAAGCTACA-CGAA
--------------------------------------------------------TTAA
TTTATTAAT-TCG-----------------------------------------------
TAGGACACGTGGAC-GGACCGAAATACTCCTGCATC------TCTATAAATACCCTA-AA
CCTGTCAAGG-ATAATT-G--C-TCTCTC-CCTTCTGTCAAG-GTGGT--TGTGCTAAGG
C----------GGAAGA-----TCGC--------C-AGCGGCGATC--------------
----GTCGGAACGACCTG--CATCTAGAG--AGGCGG-----------------------
----------CGAGG-AAACTACG-AAGCGTATAT-----CGGGTA-TTTATAGACTTA-
TAGCGTAGCTAGAAGTAAACACTGTACA-GATATTGTATTTTGTAAAT-TACG-AAGAAA
TTCGTAT-TTGATATTAATAAAACAACTGGGTTTGTTAATGTTTACATTAACTAGTATC-
TTGTATGTA----CAAATTAAAAT--------ACAGTATACGGAACGTATACTAATC-AA
--AAAATTAAA-T---GACAGGCGAA----G-CATGATTAACAGGTGTTT-AGGTATAAT
TAAAATAATTATGTC-AAGTAATTATAATACGGAAAATGAATA-AGTATGA-GGTGAAAG
AGGAGATATTAGAATATTTAAAAACCCAATTATATT-AT-T----------------TTG
GA-----------------ACG---AA--ATACAACACG----------------CTATG
A-AA--------------TACAAGACGCTATGACA-AATGTACGGGTATCTGATTA-GG-
-----TAT-C-TGAACGAA-TAAGGGC-CGCAGGCCC-GTC-AA-G-ATGG-------A-
------------------------ATGAACGGT-------CCAGATTA------GTTCCT
T-AACGACGAAGGAAGG-----------TATCTATCAG-GG---GACCA-----------
-CACAAT------------ATACAGCTGTCAA---------------------------T
GATTT---A-TTAAAT--AATATAATAACCAAAAAAG------------------T----
-A--AGCAGAACAACGGA-ATA--------------AT----ATGA---GCTGGC---AT
-------------------------GGT-----------------------------GG-
---GCCAGATGTCCC---------------GAGTT-AGTGCG--------CCACGTA-AG
CGCT-GG----------GGAC-nnnnnTATTACCCCCAGCGCTCGGGAC-GGGACAT---
---GGGCTA--A----------TGGAT-TGT-GGAT---ATAGGG-CCCAAAGGGCCCGT
TTA-GATGGGTTTT-GGGCTTAT-GGGCTTTATCCAGAAGACCAAAAACAGGCGG-----
-----------GAAACCGTCCC-AAATTC-------AAACTTCGATTGCTTGCCGTGCAA
GCCATC-AGAAGT-CTATAAATACCAG-GGTTGAGATAGATGTTCA-----GACAACAA-
---ATGGCTAGGTATCCGAAGAAATCCATCAAGAAGAGGCGGGTTGGGCGCCGGAAGTAT
GGCAGCAAGGCGGCAACCAGTCACGACTGCTCGTCTCTAGGA--TCAATATTGGTTCCTG
AAAATACCGTCAAGGTATTTCGGATTGAGCCTAGTGATAAAACATTACCCAGATATTTTA
TCTGGAAAATGTTTATGCTTCTTGTGTGCAAGGTGAAGCCCGGAAGAATACTTCACTGGG
CCATGATTAAGAGTTCTTGGGAAATCAACCAGCCGACAACCTGTCTTGAAGCACCAGGTT
TATTTATTAAACCTGAACATAGCCATCTGGTTAAACTGGTATGTAGTGGGGAACTTGAAG
CTGGAGTCGCAACAGGGACATCAGATGTCGAATGTCTTCTGAGGAAGACAACCGTGTTGA
GGAAGAATGTAACGGAGGTGGATTATTTATATTTGGCATTCTATTGTAGTTCTGGAGTAA
GTATAAACTACCAGAACAGAATTACATATCATGTTT---------------GATATGTTT
ATGTAAACATAAACTATTGTATGGAATGAAATCCAAATAACATACAAGACGCTATGAAAT
ACAAGACGCTATGAC-AA------------ATGTA-CGGGTATCTG----ATTAG-GTAT
CCTAACGATCTAG-GGCCGAAGG--C---CCGTGAGCAATATGCGTCGAAATAA-TGTTT
AACAAGCAAATATACATGATACGGATA---------GTTGAATCCATAAACAACGAGGTA
T----------ACAATACAACAATATGTTGTA-AAG-----AAATTAAAAAAT----AAG
AAGAGAGAGTATATTTGTGTCGGATAAGCATGGCAAC------------CACCACTTTAG
T-GGT-GGGCCAGATGTCCCGAGTTAGTGCGCCACGTAA-GCGCT-GGGGACTATnnnnn
TATTACCCCCA-GCGCTCAGGACGGGACATCACGTGCGTC--------------------
---AACAAATGCACGTGACCGATATAAGGGACATAACGGGTTTAGA-CAACGGTTTATTC
GGATTAGAATATAACGTCACGTGTGATAG-CGAA-AGGCACGTGACTAAGACAAATGGAT
TGAATAAACATTTGACGTCCGGTAGCTTCCG-AAGGAAGT-AAGGATTGCTTCGC-GGCG
AAGCAAACCATTTATATATGTGCGTAGG-CTTGCGG--CCTATAAATAGG-ACGCAGCTA
-----AATGGCATTAACAACAGAGCGGGTTAAACTATTCTTTGAATGGTTTTTGTTTTTC
GGAGCAATATTTATTGCGATTACAATATTATATATATTGTTGGTTTTGCTCTTTGAGGTA
CCCAGGTATATTAAGGAGCTCGTGAGGTATTTGGTAGAATACCTGACCAGACGACGTGTA
TGGATGCAGAGGACGCAGTTGACGGAGGCAACTGGAGATGTAGAGATCGGCAGAGGTATT
GTGGAAGACAGACGAGATCAACAACCGGCTGTCATACCACATGTATCTCAGGTTATCCCT
TC---TCAACCAAATAGAAGGGATGATCAAGGAAGACGAGGAAACGCCGGACCTATGTTC
T-AATACACG-GTATATTAATATACGA-AATATAAATGGGTATTG---------ATGT--
------------AA-AT-GATCATACATAATATA------TGTATGATAATG---AAACA
TATT-GTAATATGTGAATTGT---------------------------------------
-AAACGA-------------------------------GAGTTGTATGT-----------
----ATAAAACATACAACACGC---------------------TATGAAATACAAGACGC
TAT------------------------------GACAAATGTACGGGTATCTGATTAGC-
TATCCTAACGA--------TCTAGGGCCG-AAGGCCCGT-GAGCAATAT---GCGTCGAA
AT-AATGTTT-----AACAAA-CAAATATACA-----TGATACGGATAGTTGAATACATA
AACAACGAGGTATAC-AATACAACAACATGTTGT-AAAGAAAT--AAAAAATAAGAAGAG
ATA-GTATATTT---------GTGTTGG--------------------------------
--ATAAGCTTTGCAACCACCACTTTA--------------------GTGGT-GGGCCAGA
TGTCCCGAGTTAGTGCG-CCACGTAA-GCGCTGGGGACTATnnnnnTATTACCCCCAGCG
CTCAGGACGGGACATCACGTG-CAACTA-ACAGACGCACGTGAGAATGCAGTA---GCTT
GC----AGCGAAAGATAGACGTCAACATCAATAAAGAAGAAGGAATATTCTTTGCTTCGG
AACGAAGCAAA--GGGTATAGATATTTGTTCGAGATGCGAAA-------ATGGAG-----
---GCTATTTAAACCTG---------ATGGTATTGTGATTTCCGAAAT----CACTCGTC
GGAAGAGAAATGGAGTTCTGGGAATCGTCTGCCATGCCTGACGATGTGAAGAGAGAGATT
AAGGAA-ATATATT-GGG-AAGATCGGAAGAAACTTCTGTTCTGTCAGAAGTTGAAGAGC
-TATGTCAGAAGGATTCTTGTTTATGGAGATCAAGAGGATGCCCTTGCCGGAGTGAAGGA
TATGAAGACTTCTATTATTCGCTATAGCGAATACTTGAAGAAACCATGTGTGGTAATTTG
TTGTGTTAGCAATAAATCAA-TTGTGTATAGGTTTAACAGCATGGTGTTCTTTTATCATG
AATACCTTGAAGAACTAGGTGGTGATTATTCAGTATATCAAGATCTCTATTGTGATG---
-AGGTACTCTCTTCTTCATCGACAGAGGAAGAA------------GATGTAGGAGTAATA
TATAGGAATGTTATCATGGCATCGACACAAGAGAAGTTCTCTTGGAGTGATTGTCAGAAG
ATAGTTATATCAGACTATGATGTAACATTACTCTAATGTAATATCCATT--ATCATCAAT
AAAA--TAATGGAATG--TTGATTATGTATT-TATCATAAATACAT--AATGGTATACGT
ATAGCA---------TAAAATA-CA-TTAACC-----AACATACAACACACTATAAAATA
CAACACACTATAA----CAAATGTA----CGGGTATCTGATTGGGCTATATTAACCCTTT
AAGGGCCGAAGGCCCGTTTAAATATGTGTT-GGACGAAGTCCA-AGCACAAAAAAGTAAG
CAGAACAACGGAATAATATGAGCTGGC-AACGTA------GGGTC-CATGTCCCGAGTTA
ATGCGCCACGTAAGC-GCTGGGGCTTATnnnnnTATTACCCCCCGTGCTCGGGACGGGAC
ATGACGTCAGCAATGAAGATAATGGGCCTAATAA-------AGCCCATTTA-TAGAATT-
GGG-CCGGGTTTT-GTCATCTTACAAAAGCCCGGTCCAGGATTAGAATAATGTCACGTGC
C--GAA-TAAG-AGGTTGCTTCGCCTCGAAGAAACCTATTTTGAGGTAGCGTATTCAATA
CGCTACCGAATATCTATTAATATGTGAG-TCTCTGCCG---AAAAAAA-ACAGA-GCGAA
AGC--GAAGCAGAAGCGATGGATTGGGCGGAATCACAATCCAAGACCTGTACCCATGGAT
GCGATTGGAAGAAGATATCATCGGATTCAGCCGATAATCGACAATATGTGCCATGCGTCG
ATTCAGGAGCTGGAAGAAAGTCGCCTCTTAAGGTACTTCTTAGATCTATTGAAGCTGTGT
TTAATGG------AAGCTTCAGCGGAAATAACAGGAACGTTCGTGGATTTCTCTACGTAT
CGATCAGAGATGATGACGGAGAAATGCGTCCAGTGCTCATAGTACCATTCGGAGGTTATG
GATATCATAATGATTTCTATTATTTCGAAGGAAAGGGGAAAGTTGAATGTGATATATCAT
C-----AGATTATGTTGCGCCAGGAATAGATTGGAGCAGAGACATGGAAGTTAGTATTAG
TAACAGCAACAACTGTAATGAATTATGTGATCTGAAGTGTTATGTTGTTTGTTCGTTAAG
AATCAAGGAATAAAAGTTGTGCTGTAATGTTAATTAATA-AATCGTATATTTGGGA-AAT
TG---------ATAGTTGTATAAA---ACATACAACACACTAT------------GAAAT
ACAAGA-CGCTATGACAAATGTACGGGTATCTGAATGAGTTTTAGT------ATCGCTTA
AG-----------------GGCCGCAGGCCCGTTGAA--AAATAATAATCGAATTATAAA
CGTTAG------------ATA-----ATAATCAGAGATAGGTGATC-AGATAATATAAAC
ATAAACGAAGTA---------TATGCCGGTAC-AATAA-TAAAATAAGTATTTAAAAAT-
-AAAAGGAATGTAAACTAATCTCTGATTG-----------GTTCAGCAGAAAGGCCCACC
AACTAAAAGGT-GGGGA---GAATGTCCCGA---------TGACGTAAGCACGGGGGACT
AT
>37to_TO_2010_C1
TATTACCCCCAGCGCTCGGGACGGGACAT-TTGCATCTATAAATAGACT---CCCCCCTC
TCC-ACTTCAA-GATCATCATCGACGACAG-AATGGCGCGATATGTGGTATGCTGGATGT
TTACCATCAACAATCCCACAACACTACCAGTGATGAGGGATGAGATCAAATACATGGTAT
ATCAAGTGGAGAGGGGACAGGAGGGTACTCGTCATGTGCAAGGATACGTGGAGATGAAGA
GACGAAGTTCTCTGAAGCAGATGAGAGTCTTCTTCCCAGGCGCACACCTTGAGAAACGAA
AGGGGAGCCAAGAAGAAGCGCGGTCATACTGTATGAAGGAAGATACAAGAATCGAAGGTC
CCTTCGAGTTTGGTGCATTTAAATTGTCATGTAATGATAATTTATTTGATGTCATACAGG
ATATGCGTGAAACGCACAAAAGACCTTTGGAGTATTTATATGATTGTCCTAATACCTTCG
ATAGAAGTAAGGATACATTATACAGAGTACAAGCAGAGATGAATAAAACGAGGGCGATGA
A----TAGCTGGAGAAC--GTCTTTCAGTGC-TTGGACATCAGAGGTTGAGAATATCATG
GCGCAGCCATGTCATCGGAGAATTATTTGGGTTTACGGCCCAAATGGAGGAGAAGGAAAG
ACAACGTATGCAAAACATCTAATGAAGACGAAGAATGCGTTTTATTCTCCAGGAGGAAAA
TCATTGGATATATGTAGACTGTATAATTATGAGGATATTGTTATATTTGATATCCCCAGA
TGCAAAGAGGATTATTTAAATTATGGTTTATTAGAGGAATTTAAGAATGGAATAATTCAA
AGCGGGAAATATGAACCCGTTTTGAAGATTGTAGAATATGTCGAAGTCATTGTAATGGCT
AACTTCCTTCCGAAGGAAGGAATCTTTTCTGAAGATCGAATAAAGTTGGTTTCTTGCTGA
ACACGCAATGACTTTACAG----CGCACGCTCCGAC-AAAAGCACACTATGACAAAAGTA
CGGGTATCTGATT--GGCTATC-CTAACGATCTAGGGCCGTAGGCC-------CGTGA--
GCAATGAAC--------GGC---GAGATCATATGTCCCG-AGTTAGTGCGCCACGT-AAG
CGCT-GGGGACTATnnnnnTATTATTA-C-----------------------CCCCAGCG
-----------------CCG------GGAC-GGGACAT----------------------
------------------------------G-----------------------------
-------------------------GG--C-TT----TTTA---AATGGG--C-TTTGCG
AGT--TTGAACAGTTC-----------------AGTATCTTCGTTATTGGGCCAACCCGG
--CCCAATAATTAAGAGAAC--GT---GTTCAAATTCGT-GG------------TATGAC
CGAAGGTC-AAGGTAACCGGTCAA-CATTATTC-TGGCTTGCGCAGCAAGAAACA-CGAA
--------------------------------------------------------TTAA
TATATTAAT-TCG-----------------------------------------------
TAGGACACGTGGAC-GGACCGAAATACTCCTGCATC------TCTATAAATACCCTA-AA
CCTGTGAAGG-ATAATT-G--C-TCTCTC-TCTTCTGTCAAG-GTGGT--TGTGCTAAGG
C----------GGAAGA-----TCGC--------C-AGCGGCGATC--------------
----GTCGGAACGACCTG--CATCTAGAG--AGGCGG-----------------------
----------CGAGG-AAACTACG-AAGCGTATAT-----CGGGTA-TTTATAGACTTA-
TAGCGTAGCTAGAAGTATACACTGTACA-GATATTGTATTTTGTAAAT-TACG-AATAAA
TTCGTAT-TTGATATTAATAAAACAACTGGGTTTGTTAATGTTTACATTAACTAGTATC-
TTTTATGTA----CAAATTAAAAT--------ACAGTATACGGAACGTATACTAATCAAA
--AAAATTAAA-T---GACAGGCGAA----G-CATGATTAACAGGTGTTT-AGGTATAAT
TAAAATAATTATGTC-AAGTAATTATAATACGGAAAATGAATA-AGTATGA-GGTGAAAG
AGGAGATATTAGAATATTTAAAAACCCAATTATATT-AT-T----------------TTG
GA-----------------ACG---AA--ATACAACACG----------------CTATG
A-AA--------------TACAAGACGCTATGACA-AATGTACGGGTATCTGATTG--GT
-----TAT-C-TTAACGTA-TAAGGGC-CGCAGGCCC-GTC-AA-G-ATGG-------A-
------------------------ATGAACGGT-------CCAGATTA------ATTCCT
T-AACGACGAAGGAAGG-----------AATCTATTAG-GG---GACCA-----------
-CACAAT------------ATACAGCTGTCAA---------------------------T
GATTT---A-ATAAAT--AATATAATAACCAAAAGAC-C-TTTGTACCCCTGC--T----
-A-----ATGATGACG-T-ATA-GGGGTGT-CCCG-AG----GTAA---TTTAAC---AT
----ATGTCTGAGAAGA--------GATATG--------------------------GG-
-CCGTTGGATGCCTCCATCGGACGAT-GG-AGGTTGAATGAA-CTTCTGCTGACGTA-GG
CGCT-GG----------GGAC-nnnnnTATTACCCCCAGCGCTCGGGAC-GGGACAT---
---GGGCTA--A----------TGGAT-TGT-GGAT---ATAGGG-CCCAAAGGGCCCGT
TTA-GATGGGTTTT-GGGCTTAT-GGGCTTTATCCAGAAGACCAAAAACAGGCGG-----
-----------GAAACCGTCCC-AAATTC-------AAACTTCGATTGCTTGCCCTGCAA
GCCATC-AGAAGT-CTATAAATACCAG-GGTCGAGATAGATGTTCA-----GACAACAA-
---ATGGCTAGGTATCCGAAGAAATCCATCAAGAAGAGGCGGGTTGGGCGCCGGAAGTAT
GGCAGCAAGGCGGCAACCAGTCACGACTGCTCGTCTCTAGGA--TCAATATTGGTTCCTG
AAAATACCGTCAAGGTATTTCGGATTGAGCCTACTGATAAAACATTACCCAGATATTTTA
TCTGGAAAATGTTTATGCTTCTTGTGTGCAAGGTGAAGCCCGGAAGAATACTTCACTGGG
CTATGATTAAGAGTTCTTGGGAAATCAACCAGCCGACAACCTGTCTTGAAGCACCAGGTT
TATTTATTAAACCTGAACATAGCCATCTGGTTAAACTGGTATGTAGTGGGGAACTTGAAG
CAGGAGTCGCAACAGGGACATCAGATGTCGAATGTCCTCTGAGGAAGACAACCGTGTTGA
GGAAGAATGTAACGGAGGTGGATTATTTATATTTGGCATTCTATTGTAGTTCTGGAGTAA
GTATAAACTACCAGAACAGAATTACATATCATGTTT---------------GATATGTTT
ATGTAAACATAAACCATTGTATGGAATAAAATCCAAATAACATACAACACGCTATGAAAT
ACAAGACGCTATGAC-AA------------ATGTA-CGGGTATCTG----ATTAG-GTAT
CTTAACGATCTAG-GGCCGAAGG--C---CCGTGAGCAATATGCGTCGAAATAA-TGTTT
AACAAACAAATATACATGATACGGATA---------GTTGAATCCATAAACAACGAGGTA
T----------ACAATACAACAATCTGTTGTA-AAG-----AAAT-AAAAAAT----AAG
AAGAGAGAGTATATTTGTGTCGGATAAGCATGGCAAC------------CACCACTTTAG
T-GGT-GGGCCAGATGTCCCGAGTTAGTGCGCCACGTAA-GCGCT-GGGGACTATnnnnn
TATTACCCCCA-GCGCTCAGGACGGGACATCACGTGCGTC--------------------
---AACAAATGCACGTGACTGATATAAGGGACATAACGGGTTTAGA-TAACGGTTTATTC
GGATAAGAATATAACGTCACGTGTGAAAG-CGAA-AGGCACGTGACGAAGACAAATGGAT
TGAATAAACATTTGACGTCCGGTAGCTTCCG-AAGGAAGT-AAGGATTGCTTCGC-GGCG
AAGCAAACCATTTATATATTTGCGTAGG-CTTGCGG--CCTATAAATAGG-ACGCAGCTA
-----AATGGCATTAACAACAGAGCGGGTGAAACTATTCTTTGAATGGTTTCTGTTTATT
GGAGCAATATTTATTGCGATTACAATATTATATATATTGTTGGTTTTGCTCTTTGAGGTA
CCCAGGTATATTAAGGAGCTCGTGAGGTATTTGGTAGAATACCTGACCAGACGACGTGTA
TGGATGCAGAGGACGCAGTTGACGGAGGCAACTGGAGATGTAGAGATCGGCAGAGGTATT
GTGGAAGACAGACGAGATCAACAACCGGCTGTCATACCACATGTATCTCAGGTTATCCCT
TC---TCAACCAAATAGAAGGGATGATCAAGGAAGACGAGGAAACGCTGGACCTATGTTC
T-AATACACG-GTATATTAATATACGA-AATATAAATGGGTATTG---------ATGT--
------------AA-AT-GATCATACATAATATA------TGTATGATAATG---AAACA
TATT-GTAATATGTGAATTGT---------------------------------------
-AAACGA-------------------------------GAGTTGTATGT-----------
----ATAAAACATACAACACGC---------------------TATGAAATACAAGACGC
TAT------------------------------GACAAATGTACGGGTATCTGATTAGG-
TATCCTAACGA--------TCTAGGGCCG-AAGGCCCGT-GAGCAATAT---GCGTCGAA
AT-AATGTTT-----AACAAA-CAAATATACA-----TGATACGGATAGTTGAATACATA
AACAACAAGGTATAC-AATACAACAACATGTTGT-AAAGAAAT--AAAAAATAAGAAGAG
ATA-GTATATTT---------GTGTTGG--------------------------------
--ATAAGCCTTGCAACCACCACTTTA--------------------GTGGT-GGGCCAGA
TGTCCCGAGTTAGTGCG-CCACGTAA-GCGCTGGGGACTATnnnnnTATTACCCCCAGCG
CTCAGGACGGGACATCACGTG-CAACTA-ACAGAGGCACGTGAGAATGCAGTA---GCTT
GC----AGCGAAAGATAGACGTCAACATCAATAAAGAAGAAGGAATATTCTTTGCTTCGG
CACGAAGCAAA--GGGTATAGATATTTGTTCGAGATGCGAAA-------ATGGAG-----
---GCTATTTAAACCTG---------ATGGTTTTGTGATTTCCGAAAT----CACTCGTC
GGAAGAGAAATGGAGTTCTGGGAATCGTCTGCCATGTCAGACGATGTCAAGAGAGAGATT
AAGGAA-ATATATT-GGG-AAGATCGGAAGAAACTTCTGTTCTGTCAGAAGTTGAAGAGC
-TATGTCAGAAGGATTCTTGTTTATGGAGATCAAGAGGATGCCCTTGCCGGAGTGAAGGG
TTTGAAGACTTCTATTATTCGCTATAGCGAATATTTGAAGAAACCATGTGTGGTAATTTG
TTGTGTTAGCAATAAATCAA-TTGTGTATAGGTTAAACAGCATGGTGTTCTTTTATCATG
AATACCTTGAAGAACTAGGTGGTGATTACTCAGTATATCAAGATCTCTATTGTGATG---
-AGGTACTCTCTTCTTCATCGACAGAGGAAGAA------------GATGTAGGAGTAATA
TATAGGAATGTTATCATGGCATCGACACAAGAGAAGTTCTCTTGGAGTGATTGTCAGAAG
ATAGTTATATCAGACTATGATGTAACATTACTCTAATGTAATATCCATT--ATCATCAAT
AAAA--TAATGGAATG--TTGATTATGTATT-TATCATAAATACAT--AATGGTATACGT
ATAGCA---------TAAAATA-CA-TTAACC-----AACATACAACACACTATAAAATA
CAACACACTATAA----CAAATGTA----CGGGTATCTGATTGGGCTATATTAACCCCTT
AAGGGCCGAAGGCCCGTTTAAATATGTGTT-GGACGAAGTCCA-AGCACAAAAAAGTAAG
CAGAACAACGGAATAATATGAGCTGGC-AACGTA------GGGTC-CATGTCCCGAGTTA
GTGCGCCACGTAAGC-GCTGGGGACTATnnnnnTATTACCCCCCGTGCTTGGGACGGGAC
ATGACGTCAGCAATGAAGATAATGGGCCTAATAA-------AGCCCATTTA-TAGAATT-
GGG-CCGGGTTTT-GTCATCTTACAAAAGCCCGGTCCAGGATTAGAATAATGTCACGTGC
C--GAA-TAAG-AGGTTGCTTCGCCTCGAAGAAACCTCTTTTGAGGTAGCGTATTCAATA
CGCTACCGAATATCTATTAATATGTGAG-TCTCTGCCG---AAAAAAA-ACAGA-GCGAA
AGC--GAAGCAGAAGCGATGGATTGGGCGGAATCACAATACAAGACCCGTACTCATGGAT
GCGATTGGAAGAATATATCATCGGATTCAGCCGATAATCGACAATATGTGCCATGCGTCG
ATTCAGGAGCTGGAAGAAAGTCGCCTCGTAAGGTACTTCTTAGATCTATTGAAGCTGTGT
TTAATGG------AAGCTTCAGCGGAAATAACAGGAACGTTCGTGGATTTCTCTACGTAT
CGATCAGAGATGATGACGGAGAAATGCGTCCAGTGCTCATAGTACCATTCGGAGGTTATG
GATATCATAATGATTTCTATTATTTCGAAGGAAAGGGGAAAGTTGAATGTGATATATCAT
C-----AGATTATGTTGCGCCAGGAATAGATTGGAGCAGAGACATGGAAGTTAGTATTAG
TAACAGCAACAACTGTAATGAATTATGTGATCTGAAGTGTTATGTTGTTTGTTCGTTAAG
AATCAAGGAATAAAAGTTGTGCTGTAATGTTAATTAATA-AATCGTATATTTGGGA-AAT
TG---------ATAGTTGTATAAA---ACATACAACACACTAT------------GAAAT
ACAAGA-CGCTATGACAAATGTACGGGTATCTGAATGAGTTTTAGT------ATCGCTTA
AG-----------------GGCCGCAGGCCCGTTGAA--AAATAATAATCGAATTATAAA
CGTTAG------------ATA-----ATAATCAGAGATAGGTGATC-AGATAATATAAAC
ATAAACGAAGTA---------TATGCCGGTAC-AATAA-TAAAATAAGTATTTAAAAAT-
-AAAAGGAATGTAAACTAATCTCTGATTG-----------GTTCAGCAGAAAGGCCCACC
AACTAAAAGGT-GGGGA---GGATGTCCCGA---------TGACGTAAGCACGGGGGACT
AT
>38to_TO_2010_C1
TATTACCCCCAGCGCTCGGGACGGGACAT-TTGCATCTATAAATAGACT---CCCCCCTC
TCC-ACTTCAA-GATCATCATCGACGACAG-AATGGCGCGATATGTGGTATGCTGGATGT
TTACCATCAACAATCCCACAACACTACCAGTGATGAGGGATGAGATCAAATACATGGTAT
ATCAAGTGGAGAGGGGACAGGAGGGTACTCGTCATGTGCAAGGATACGTGGAGATGAAGA
GACGAAGTTCTCTGAAGCAGATGAGAGTCTTCTTCCCAGGCGCACACCTTGAGAAACGAA
AGGGAAGCCAAGAAGAAGCGCGGTCATACTGTATGAAGGAAGATACAAGAATCGAAGGTC
CCTTCGAGTTTGGTGCATTTAAATTGTCATGTAATGATAATTTATTTGATGTCATACAGG
ATATGCGTGAAACGCAGAAAAGACCTTTGGAGTATTTATATGATTGTCCTAATACCTTCG
ATAGAAGTAAGGATACATTATACAGAGTACAAGCAGAGATGAATAAAACGAGGGCGATGA
A----TAGCTGGAGAAC--GTCTTTCAGTGC-TTGGACATCAGAGGTTGAGAATATCATG
GCGCAGCCATGTCATCGGAGAATTATTTGGGTTTACGGCCCAAATGGAGGAGAAGGAAAG
ACAACGTATGCAAAACATCTAATGAAGACGAAGAATGCGTTTTATTCTCCAGGAGGAAAA
TCATTGGATATATGTAGACTGTATAATTATGAGGATATTGTTATATTTGATATCCCCAGA
TGCAAAGAGGATTATTTAAATTATGGTTTATTAGAGGAATTTAAGAATGGAATAATTCAA
AGCGGGAAATATGAACCCGTTTTGAAGATTGTAGAATATGTCGAAGTCATTGTAATGGCT
AACTTCCTTCCGAAGGAAGGAATCTTTTCTGAAGATCGAATAAAGTTGGTTTCTTGCTGA
ACACGCAATGACTTTACAG----CGCACGCTCCGAC-AAAAGCACACTATGACAAAAGTA
CGGGTATCTGATT--GGCTATC-CTAACGATCTAGGGCCGTAGGCC-------CGTGA--
GCAATGAAC--------GGC---GAGATCATATGTCCCG-AGTTAGTGCGCCACGT-AAG
CGCT-GGGGCTTATnnnnnTATTATTA-C-----------------------CCCCAGCG
----------------CTCA------GGAC-GGGACATCACGTGCAACTAACAGACGCAC
GTGACAGCAGGACGGGACAT----------G-----------------------------
-------------------------GG--C-TT----TTTA---AATGGG--C-TTTGCG
AGT--TTGAACAGTTC-----------------AGTATCTTCGTTATTGGGCCAACCCGG
--CCCAATAATTAAGAGAAC--GT---GTTCAAATTCGT-GG------------TATGAC
CGAAGGTC-AAGGTAACCGGTCAA-CATTATTC-TGGCTTGCGCAGCAAGCAACA-CGAA
--------------------------------------------------------TTAA
ATATTTAAT-TCG-----------------------------------------------
TAGGACACGTGGAC-GGACCGAAATACTCCTGCATC------TCTATAAATACCCTA-AA
CCTGTCAAGG-ATAATT-G--C-TCTCTC-CCTTCTGTCAAG-GTGGT--TGTGCTAAGG
C----------GGAAGA-----TCGC--------C-AGCGGCGATC--------------
----GTCGGAACGACCTG--CATCTAGAG--AGGCGG-----------------------
----------CGAGG-AAACTACG-AAGCGTATAT-----CGGGTA-TTTATAGACTTA-
TAGCGTAGCTAGAAGTAAACACTGTACA-GATATTGTATTTTGTAAAT-TACG-AAGAAA
TTCGTAT-TTGATATTAATAAAACAACTGGGTTTGTTAATGTTTACATTAACTAGTATC-
TTGTATGTA----CAAATTAAAAT--------ATAGTATACGGAACGTATACTAATC-AA
--AAAATTAAA-T---GACAGGCGAA----G-CATGATTAACAGGTGTTT-AGGTATAAT
TAAAATAATTATGTC-AAGTAATTATAATACGGAAAATGAATA-AGTATGA-GGTGAAAG
AGGAGATATTAGAATATTTAAAAACCCAATTATATT-AT-T----------------TTG
GA-----------------ACG---AA--ATACAACACG----------------CTATG
A-AA--------------TACAAGACGCTATGACA-AATGTACGGGTATCTGATTA-GG-
-----TAT-C-TGAACGAA-TAAGGGC-CGCAGGCCC-GTC-AA-G-ATGG-------A-
------------------------ATGAACGGT-------CCAGATTA------GTTCCT
T-AACGACGAAGGAAGG-----------TATCTATCAG-GG---GACCA-----------
-CACAAT------------ATACAGCTGTCAA---------------------------T
GATTT---A-TTAAAT--AATATAATAACCAAAAAA-------GTAACC-----------
-------AGAACAACGGA-ATA--------------AT----ATGA---GCTGGC---AT
-------------------------GGT-----------------------------GG-
---GCCAGATGTCCC---------------GAGTT-AGTGCG--------CCACGTA-AG
CGCT-GG----------GGAC-nnnnnTATTACCCCCAGCGCTCGGGAC-GGGACAT---
---GGGCTA--A----------TGGAT-TGT-GGAT---ATAGGG-CCCAAAGGGCCCGT
TTA-GATGGGTTTT-GGGCTTAT-GGGCTTTATCCAGAAGACCAAAAACAGGCGG-----
-----------GAAACCGTCCC-AAATTC-------AAACTTCGATTGCTTGCCGTGCAA
GCCATC-AGAAGT-CTATAAATACCAG-GGTCGCGATAGATGTTCA-----GACAACAA-
---ATGGCTAGGTATCCGAAGAAATCCATCAAGAAGAGGCGGGTTGGGCGCCGGAAGTAT
GGCAGCAAGGCGGCAACCAGTCACGACTGCTCGTCGTTAGGA--TCAATATTGGTTCCTG
AAAACACCGTCAAGGTATTTCGGATTGAGCCTACTGATAAAACATTACCCAGATATTTTA
TCTGGAAAATGTTTATGCTTCTTGTGTGCAAGGTGAAGCCCGGAAGAATACTTCACTGGG
CTATGATTAAGAGTTCTTGGGAAATCAACCAGCCGACAACCTGTCTTGAAGCACCAGGTT
TATTTATTAAACCTGAACATAGCCATCTGGTTAAACTGGTATGTAGTGGGGAACTTGAAG
CAGGAGTCGCAACAGGGACATCAGATGTCGAATGTCTTCTGAGGAAGACAACCGTGTTGA
GGAAGAATGTAACGGAGGTGGATTATTTATATTTGGCATTCTATTGTAGTTCTGGAGTAA
GTATAAACTACCAGAACAGAATTACATATCATGTTT---------------GATATGTTT
ATGTAAACATAAACTATTGTATGGAATGAAATCCAAATAACATACAACACGCTATGAAAT
ACAAGACGCTATGAC-AA------------ATGTA-CGGGTATCTG----ATTAG-GTAT
CCTAACGATCTAG-GGCCGAAGG--C---CCGTGAGCAATATGCGTCGAAATAA-TGTTT
AACAAACAAATATACATGATACGGATA---------GTTGAATCAATAAACAACGAGGTA
T----------ACAATACAACAATCTGTTGTA-AAG-----AAAT-AAAAAAT----AAG
AAGAGAGAGTATATTTGTGTCGGATAAGCATGGCAAC------------CACCACTTTAG
T-GGT-GGGCCAGATGTCCCGAGTTAGTGCGCCACGTAA-GCGCT-GGGGACTATnnnnn
TATTACCCCCA-GCGCTCAGGACGGGACATCACGTGCGTC--------------------
---AACAAATGCACGTGACTGATATAAGGGACATAACGGGTTTAGA-TAACGGTTTATTC
GGATTAGAATATAACGTCACGTGTGAAAG-CGAA-AGGCACGTGACTAAGTCAAATGTAT
TGAATAAACATTTGACGTCCGGTAGCTTCCG-AAGGAAGG-AAGGATTGCTTCGC-GGCG
AAGCAAACCATTTATATATTTGAGTAGG-CTTGCGG--CCTATAAATAGG-ACGCAGCTA
-----AATGGCATTAACAACAGAGCGGGTGAAACTATTCTTCGAATGGTTTCTGTTCATC
GGAGCAATATTTATTGCGATTACAATATTATATATATTGTTGGTTTTGCTCTTTGAGGTA
CCCAGGTATATTAAGGAGCTCGTGAGGTATTTGGTAGAATACCTGACCAGACGACGTGTA
TGGATGCAGAGGACGCAGTTGACGGAGGCAACTGGAGATGTAGAGATCGGCAGAGGTATT
GTGGAAGACAGACGAGATCAACAACCGGCTGTCATACCACATGTATCTCAGGTTATCCCT
TC---TCAACCAACTAGAAGGGATGATCAAGGAAGACGAGGAAACGCTGGACCTATGTTC
T-AATACACG-GTATATTAATATACGA-AATGTAAATGGGTATTG---------ATGT--
------------AA-AT-GATGATACATAATATA------TGTATGAAAATG---AAACA
TATT-GTAATATGTGAATTGT---------------------------------------
-AAACGA-------------------------------GAGTTGTATGT-----------
----ATAAAACATACAACACGC---------------------TATGAAATACAAGACGC
TAT------------------------------GACAAATGTACGGGTATCTGATTAGG-
TATCCTAACGA--------TCTAGGGCCG-AAGGCCCGT-GAGCAATAT---GCGTCGAA
AT-AATGTTT-----AACAAA-CAAATATACA-----TGATACGGATAGTTGAATACATA
AACAACTAGGTATAC-AATACAACAACCTGTTGT-AAAGAAAT--AAAAAATAAGAAGAG
ATA-GTATATTT---------GTGTTGG--------------------------------
--ATAAGCCTTGCAACCACCACTTTA--------------------GTGGT-GGGCCAGA
TGTCCCGAGTTAGTGCG-CCACGTAA-GCGCTGGGGCTTATnnnnnTATTACCCCCAGCG
CTCAGGACGGGACATCACGTG-CAACTA-ACAGACGCACGTGAGAATGCAGTA---GCTT
GC----AGCGAAAGATAGACGTCAACATCAAAAAAGAAGAAGGAATATTCTTTGCTTCGG
CACGAAGCAAA--GGGTATAGATATTTGTTCGAGATGCGAAA-------ATGGAG-----
---GCTATTTAAACCTG---------ATGGTTTTGTGATTTCCGAAAT----CACTCGTC
GGAAGAGAAATGGAGTTCTGGGAATCGTCTGCCATGCCTGACGATGTCAAGAGAGAGATT
AAGGAA-ATATATT-GGG-AAGATCGGAAGAAACTTCTGTTCTGTCAGAAGTTGAAGAGC
-TATGTTAGAAGGATTCTTGTTTATGGAGATCAAGAGGATGCCCTTGCCGGAGTGAAGGA
TATGAAGACTTCTATCATTCGCTATAGCGAATATCTGAAGAAACCATGTGTGGTAATTTG
TTGTGTTAGCAATAAATCAA-TTGTGTATAGGTTAAACAGCATGGTGTTCTTTTATCATG
AATACCTTGAAGAACTAGGTGGTGATTACTCAGTATATCAAGATCTCTATTGTGATG---
-AGGTACTCTCTTCTTCATCGACAGAGGAAGAA------------GATGTAGGAGTAATA
TATAGGAATGTTATCATGGCATCGACACAAGAGAAGTTCTCTTGGAGTGATTGTCAGAAG
ATAGTTATATCAGACTACGATGTAACATTACTCTAATGTAATATCCATT--ATCATCAAT
AAAA--TAATGGAATG--TTGATTATGTATT-TATCATAAATACAT--AATGGTATACGT
ATAGCA---------TAAAATA-CA-TTAACC-----AACATACAACACACTATAAAATA
CAACACACTATAA----CAAATGTA----CGGGTATCTGATTGGGCTATATTAACCCCTT
AAGGGCCGAAGGCCCGTTTAAATATGTGTT-GGACGCAGTCCA-AGCACAAAAAAGTAAG
CAGAACAACGGAATATTATGAGCTGGC-AACGTA------GGGTC-CATGTCCCGAGTTA
GTGCGCCACGTAAGC-GCTGGGGACTATnnnnnTATTACCCCCCGTGCTCGGGACGGGAC
ATGACGTCAGCAATGGAGATAATGGGCCTAATAA-------AGCCCATTTA-TAGAATT-
GGG-CCGGGTTTT-GTCATCTTACAAAAGCCCGGTCCAGGATTAGAATAATGTCACGTGC
C--GAA-TAAG-AGGTTGCTTCGCCTCGAAGAAACCTATTTTGAGGTAGCGTATTCAATA
CGCTACCGAATATCTATTAATATGTGAG-TCTCTGCCG--AAAAAAAA-CCAGA-GCGAA
AGC--GAAGCAGAAGCGATGGATTGGGCGGAATCACAATTCAAGACCTGTACCCATGGAT
GCGATTGGAAGAAGATATCATCGGATTCAGCCGATAATCGACAATATGTGCCATGCGTCG
ATTCAGGAGCTGGAAGAAAGTCGCCTCGTAAGGTACTTCTTAGATCTATTGAAGCTGTGT
TTAATGG------AAGCTTCAGCGGAAATAACAGGAACGTTCGTGGATTTCTCTACGTAT
CGATCAGAGACGATGACGGAGAAATGCGTCCAGTGCTCATAGTACCATTCGGAGGTTATG
GATATCATAATGATTTCTATTATTTCGAAGGAAAGGGGAAAGTTGAATGTGATATATCAT
C-----AGATTATGTTGCGCCAGGAATAGATTGGAGCAGAGACATGGAAGTTAGTATTAG
TAACAGCAACAACTGTAATGAATTATGTGATCTGAAGTGTTATGTTGTTTGTTCGTTAAG
AATCAAGGAATAAAAGTTGTGCTGTAATGTTTATTAATA-AAACGTATATTTTGGATAAT
TG---------TAAGTTGTATAAA---ACATACAACACACTAT------------GAAAT
ACAAGA-CGCTATGACAAATGTACGGGTATCTGAATGAGTTTTAGT------ATCGATTA
AG-----------------GGCCGCAGGCCCGTTGAA--AAATAATAATCGAATTATATA
CGTTTG------------ATA-----ATAATCAGAGATAGATGATT-AGAATACATAAAG
ATAAACGAAGTA---------TATCCTGGTACAAATTA-AAAAATAAGTATTTAAA-AA-
TAAAAGGAATGTAAACTAATCTCTGATTG-----------GTTCAGCAGAAAGGCCCACC
AACTAAAAGGT-GGGGA---GAATGTCCCGA---------TGACGTAAGCACGGGGGACT
AT
>39to_TO_2010_C1
TATTACCCCCAGCGCTCGGGACGGGACAT-TTGCATCTATAAATAGACT---CCCCCCTC
TCC-ACTTCAA-GATCATCATCGACGACAG-AATGGCGCGATATGTGGTATGCTGGATGT
TTACCATCAACAATCCCACAACACTACCAGTGATGAGGGATGAGATCAAATACATGGTAT
ATCAAGTGGAGAGGGGACAGGAGGGTACTCGTCATGTGCAAGGATACGTGGAGATGAAGA
GACGAAGTTCTCTGAAGCAGATGAGAGTCTTCTTCCCAGGCGCACACCTTGAGAAACGAA
AGGGGAGCCAAGAAGAAGCGCGGTCATACTGTATGAAGGAAGATACAAGAATCGAAGGTC
CCTTCGAGTTTGGTGCATTTAAATTGTCATGTAATGATAATTTATTTGATGTCATACAGG
ATATGCGTGAAACGCAGAAAAGACCTTTGGAGTATTTATATGATTGTCCTAATACCTTCG
ATAGAAGTAAGGATACATTATACAGAGTACAAGCAGAGATGAATAAAACGAGGGCGATGA
A----TAGCTGGAGAAC--GTCTTTCAGTGC-TTGGACATCAGAGGTTGAGAATATCATG
GCGCAGCCATGTCATCGGAGAATTATTTGGGTTTACGGCCCAAATGGAGGAGAAGGAAAG
ACAACGTATGCAAAACATCTAATGAAGACGAAGAATGCGTTTTATTCTCCAGGAGGAAAA
TCATTGGATATATGTAGACTGTATAATTATGAGGATATTGTTATATTTGATATCCCCAGA
TGCAAAGAGGATTATTTAAATTATGGTTTATTAGAGGAATTTAAGAATGGAATAATTCAA
AGCGGGAAATATGAACCCGTTTTGAAGATTGTAGAATATGTCGAAGTCATTGTAATGGCT
AACTTCCTTCCGAAGGAAGGAATCTTTTCTGAAGATCGAATAAAGTTGGTTTCTTGCTGA
ACACGCAATGACTTTACAG----CGCACGCTCCGAC-AAAAGCACACTATGACAAAAGTA
CGGGTATCTGATT--GGCTATC-CTAACGATCTAGGGCCGTAGGCC-------CGTGA--
GCAATGAAC--------GGC---GAGATCATATGTCCCG-AGTTAGTGCGCCACGT-AAG
CGCT-GGGGCTTATnnnnnTATTATTA-C-----------------------CCCCAGCG
-----------------CCG------GGAC-GGGACAT----------------------
------------------------------G-----------------------------
-------------------------GG--C-TT----TTTA---AATGGG--C-TTTGCG
AGT--TTGAACAGTTC-----------------AGTATCTTCGTTATTGGGCCAACCCGG
--CCCAATAATTAAGAGAAC--GT---GTTCAAATTCGT-GG------------TATGAC
CGAAGGTC-AAGGTAACCGGTCAA-CATTATTC-TGGCTTGCGCAGCAAGCAACA-CGAA
--------------------------------------------------------TTAA
TTTATTAAT-TCG-----------------------------------------------
TAGGACACGTGGAC-GGACCGAAATACTCCTGCATC------TCTATAAATACCCTA-AA
CCTGTGAAGG-ATAATT-G--C-TCTCTC-TCTTCTGTCAAG-GTGGT--TGTGCTAAGG
C----------GGAAGA-----TCGC--------C-AGCGGCGATC--------------
----GTCGGAACGACCTG--CATCTAGAG--AGGCGG-----------------------
----------CGAGG-AAACTACG-AAGCGTATAT-----CGGGTA-TTTATAGACTTA-
TAGCGTAGCTAGAAGTATACACTGTACA-GATATTGTATTTTGTAAAT-TACG-AAGAAA
TTCGTAT-TTGATATTAATAAAACAACTGGGTTTGTTAATGTTTACATTAACTAGTATC-
TTTTATGTA----AAAATTAAAAT--------ACAGTATACGGAACGTATACTAATC-AA
--AAAATTAAA-T---GACAGGCGAA----G-CATGATTAACAGGTGTTT-AGGTATAAT
TAAAACAATTATGGC-AAGTAATTATAATACGGAAAATGAATA-AGTATGA-GGTGAAAG
AGGAGATATTAGAATATTTAAAAACCCAATTATATT-AT-T----------------TTG
GA-----------------ACG---AA--ATACAACACG----------------CTATG
A-AA--------------TACAAGACGCTATGACA-AATGTACGGGTATCTGATTA-GG-
-----TAT-C-GGAACGTA-TAAGGGC-CGCAGGCCC-GTC-AA-G-ATGG-------A-
------------------------ATGAACGGT-------CCAGATTA------ATTCCT
T-AACGACGAAGGAAGG-----------AATCTATCAG-GG---GACCA-----------
-CACAAT------------ATACAGCTGTCAA---------------------------T
GATTT---A-TTAAAT--AATATAATAACCAAAAGAC-C-TTTGTACCCCTGC--T----
-A-----ATGATGACG-T-ATA-GGGGTGT-CCCG-AG----GTAA---TTTAAC---AT
----ATATCTGAGAAGA--------GATATG--------------------------GG-
-CCGTTGGATGCCTCCATCGGACGATGG--AGGTTGAATGAA-CTTCTGCTGACGTA-GG
CGCT-GG----------GGCT-nnnnnTATTACCCCCAGCGCTCGGGAC-GGGACAT---
---GGGCTA--A----------TGGAT-TGT-GGAT---ATAGGG-CCCAAAGGGCCCGT
TTA-GATGGGTTTT-GGGCTTAT-GGGCTTTATCCAGAAGACCAAAAACAGGCGG-----
-----------GAAACCGTCCC-AAATTC-------AAACTTCGATTGCTTGCCGTGCAA
GCCATC-AGAAGT-CTATAAATACCAG-GGTCGCGATAGATGTTCA-----GACAACAA-
---ATGGCTAGGTATCCGAAGAAATCCATCAAGAAGAGGCGGGTTGGGCGCCGGAAGTAT
GGCAGCAAGGCGGCAACCAGTCACGACTGCTCGTCTCTAGGA--TCAATATTGGTTCCTG
AAAACACCGTCAAGGTATTTCGGATTGAGCCTACTGATAAAACATTACCCAGATATTTTA
TCTGGAAAATGTTTATGCTTCTTGTGTGCAAGGTGAAGCCCGGAAGAATACTTCACTGGG
CTATGATTAAGAGTTCTTGGGAAATCAACCAGCCGACAACCTGTCTTGAAGCACCAGGTT
TATTTATTAAACCTGAACATAGCCATCTGGTTAAACTGGTATGTAGTGGGGAACTTGAAG
CAGGAGTCGCAACAGGGACATCAGATGTCGAATGTCTTCTGAGGAAGACAACCGTGTTGA
GGAAGAATGTAACGGAGGTGGATTATTTATATTTGGCATTCTATTGTAGTTCTGGAGTAA
GTATAAACTACCAGAACAGAATTACATATCATGTTT---------------GATATGTTT
ATGTAAACATAAACTATTGTATGGAATGAAATCCAAATAACATACAACACGCTATGAAAT
ACAAGACGCTATGAC-AA------------ATGTA-CGGGTATCTG----ATTAG-GTAT
CCTAACGATCCAG-GGCCGAAGG--C---CCGTGAGCAATATGCGTCGAAATAA-TGTTT
AACAAACAAATATACATGATACGGATA---------GTTGAATCAATAAACAACGAGGTA
T----------ACAATACAACAATCTGTTGTA-AAG-----AAAT-AAAAAAT----AAG
AAGAGAGAGTATATTTGTGTCGGATAAGCATGGCAAC------------CACCACTTTAG
T-GGT-GGGCCAGATGTCCCGAGTTAGTGCGCCACGTAA-GCGCT-GGGGACTATnnnnn
TATTACCCCCA-GCGCTCAGGACGGGACATCACGTGCGTC--------------------
---AACAAATGCACGTGACTGATATAAGGGACATAACGGGTTTAGA-TAACGGTTTATTC
GGATTAGAATATAACGTCACGTGTGAAAG-CGAA-AGGCACGTGACTAAGTCAAATGTAT
TGAATAAACATTTGACGTCCGGTAGCTTCCG-AAGGAAGG-AAGGATTGCTTCGC-GGCG
AAGCAAACCATTTATATATTTGAGTAGG-CTTGCGG--CCTATAAATAGG-ACGCAGCTA
-----AATGGCATTAACAACAGAGCGGGTGAAACTATTCTTTGAATGGTTTCTGTTCATT
GGAGCAATATTTATTGCGATTACAATATTATATATATTGTTGGTTTTGCTCTTTGAGGTA
CCCAGGTATATTAAGGAGCTCGTGAGGTATTTGGTAGAATACCTGACCAGACGACGTGTA
TGGATGCAGAGGACGCAGTTGACGGAGGCAACTGGAGATGTAGAGATCGGCAGAGGTATT
GTGGAAGACAGACGAGATCAACAACCGGCTGTCATACCACATGTATCTCAGGTTATCCCT
TC---TCAACCAACTAGAAGGGATGATCAAGGAAGACGAGGAAACGCTGGACCTATGTTC
T-AATACACG-GTATATTAATATACGA-AATGTAAATGGGTATTG---------ATGT--
------------AA-AT-GATGATACATAATATA------TGTATGAAAATG---AAACA
TATT-GTAATATGTGAATTGT---------------------------------------
-AAACGA-------------------------------GAGTTGTATGT-----------
----ATAAAACATACAACACGC---------------------TATGAAATACAAGACGC
TAT------------------------------GACAAATGTACGGGTATCTGATTAGG-
TATCCTAACGA--------TCTAGGGCCG-AAGGCCCGT-GAGCAATAT---GCGTCGAA
AT-AATGTTT-----AACAAA-CAAATATACA-----TGATACGGATAGTTGAATACATA
AACAACTAGGTATAC-AATACAACAACCTGTTGT-AAAGAAAT--AAAAAATAAGAAGAG
ATA-GTATATTT---------GTGTTGG--------------------------------
--ATAAGCCTTGCAACCACCACTTTA--------------------GTGGT-GGGCCAGA
TGTCCCGAGTTAGTGCG-CCACGTAA-GCGCTGGGGCTTATnnnnnTATTACCCCCAGCG
CTCAGGACGGGACATCACGTG-CAACTA-ACAGACGCACGTGAGAATGCAGTA---GCTT
GC----AGCGAAAGATAGACGTCAACATCAAAAAAGAAGAAGGAATATTCTTTGCTTCGG
CACGAAGCAAA--GGGTATAGATATTTGTTCGAGATGCGAAA-------ATGGAG-----
---GCTATTTAAACCTG---------ATGGTTTTGTGATTTCCGAAAT----CACTCGTC
GGAAGAGAAATGGAGTTCTGGGAATCGTCTGCCATGCCCGACGATGTCAAGAGAGAGATT
AAGGAA-ATATATT-GGG-AAGATCGGAAGAAACTTCTGTTCTGTCAGAAGTTGAAGAGC
-TATGTTAGAAGGATTCTTGTTTATGGAGATCAAGAGGATGCCCTTGCCGGAGTGAAGGG
TATGAAGACTTCTATCATTCGCTATAGCGAATACCTGAAGAAACCATGTGTGGTAATTTG
TTGTGTTAGCAATAAATCAA-TTGTGTATAGGTTAAACAGCATGGTGTTCTTTTATCATG
AATACCTTGAAGAACTAGGTGGTGACTACTCAGTATATCAAGATCTCTATTGTGATG---
-AGGTACTCTCTTCTTCATCGACAGAGGAAGAA------------GATGTAGGAGTAATA
TATAGGAATGTTATCATGGCATCGACACAAGAGAAGTTCTCTTGGAGTGATTGTCAGAAG
ATAGTTATATCAGACTACGATGTAACATTACTCTAATGTAATATCCATT--ATCATCAAT
AAAA--TAATGGAATG--TTGATTATGTATT-TATCATAAATACAT--AATGGTATACGT
ATAGCA---------TAAAATA-CA-TTAACC-----AACATACAACACACTATAAAATA
CAACACACTATAA----CAAATGTA----CGGGTATCTGATTGGGCTATATTAACCCCTT
AAGGGCCGAAGGCCCGTTTAAATATGTGTT-GGACGCAGTCCA-AGCACAAAAAAGTAAG
CAGAACAACGGAATATTATGAGCTGGC-AACGTA------GGGTC-CATGTCCCGAGTTA
GTGCGCCACGTAAGC-GCTGGGGACTATnnnnnTATTACCCCCCGTGCTCGGGACGGGAC
ATGACGTCAGCAATGGAGATAATGGGCCTAATAA-------AGCCCATTTA-TAGAATT-
GGG-CCGGGTTTT-GTCATCTTACAAAAGCCCGGTCCAGGATTAGAATAATGTCACGTGC
C--GAA-TAAG-AGGTTGCTTCGCCTCGAAGAAACCTATTTTGAGGTAGCGTATTCAATA
CGCTACCGAATATCTATTAATATGTGAG-TCTCTGCCG--AAAAAAAA-CCAGA-GCGAA
AGC--GAAGCAGAAGCGATGGATTGGGCGGAATCACAATACAAGACCTGTACCCATGGAT
GCGATTGGAAGAAGATATCATCGGATTCAGCCGATAATCGACAATATGTGCCATGCGTCG
ATTCAGGAGCTGGAAGAAAGTCGCCTCGTAAGGTACTTCTTAGATCTATTGAAGCTGTGT
TTAATGG------AAGCTTCAGCGGAAATAACAGGAACGTTCGTGGATTTCTCTACGTAT
CGATCAGAGACGATGACGGAGAAATGCGTCCAGTGCTCATAGTACCATTCGGAGGTTATG
GATATCATAATGATTTCTATTATTTCGAAGGAAAGGGGAAAGTTGAATGTGATATATCAT
C-----AGATTATGTTGCGCCAGGAATAGATTGGAGCAGAGACATGGAAGTTAGTATTAG
TAACAGCAACAACTGTAATGAATTATGTGATCTGAAGTGTTATGTTGTTTGTTCGTTAAG
AATCAAGGAATAAAAGTTGTGCTGTAATGTTTATTAATA-AAACGTATATTTTGGATAAT
TG---------TAAGTTGTATAAA---ACATACAACACACTAT------------GAAAT
ACAAGA-CGCTATGACAAATGTACGGGTATCTGAATGAGTTTTAGT------ATCGATTA
AG-----------------GGCCGCAGGCCCGTTGAA--AAATAATAATCGAATTATATA
CGTTTG------------ATA-----ATAATCAGAGATAGATGATT-AGAATACATAAAG
ATAAACGAAGTA---------TATCCTGGTACAAATTA-AAAAATAAGTATTTAAA-AA-
TAAAAGGAATGTAAACTAATCTCTGATTG-----------GTTCAGCAGAAAGGCCCACC
AACTAAAAGGT-GGGGA---GAATGTCCCGA---------TGACGTAAGCACGGGGGACT
AT
>3in_IN_2006-2007_C2
TATTACCCCCAGCGCTCGGGACGGGACAT-TTGCATCTATAAATAGACCT--CCCCCCTC
TCC-ATTACAA-GATCATCATCGACGACAG-AATGGCGCGATATGTGGTATGCTGGATGT
TCACCATCAACAATCCCACAACACTACCAGTGATGAGGGATGAGATCAAATATATGGTAT
ATCAAGTGGAGAGGGGACAGGAGGGTACTCGTCATGTGCAAGGTTATGTCGAGATGAAGA
GACGAAGCTCTCTGAAGCAGATGAGAGGCTTCTTCCCAGGCGCACACCTTGAGAAACGAA
AGGGAAGCCAAGAAGAAGCGCGGTCATACTGTATGAAGGAAGATACAAGAATCGAAGGTC
CCTTCGAGTTTGGTGCATTTAAATTGTCATGTAATGATAATTTATTTGATGTCATACAGG
ATATGCGTGAAACGCACAAAAGGCCTTTGGAGTATTTATATGATTGTCCTAACACCTTCG
ATAGAAGTAGGGATACATTATACAGAGTACAAGCAGAGATGAATAAAACGAAGGCGATGA
A----TAGCTGGAGAAC--TTCTTTCAGTGC-TTGGACATCAGAGGTGGAGAATATCATG
GCGCAGCCATGTCATCGGAGAATAATTTGGGTCTATGGCCCAAATGGAGGAGAAGGAAAG
ACAACGTATGCAAAACATCTAATGAAGACGAGAAATGCGTTTTATTCTCCAGGAGGAAAA
TCATTGGATATATGTAGGCTGTATAATTACGAGGATATTGTTATATTAGATATCCCAAGA
TGCAAAGAGGATTATTTAAATTACGGGTTATTAGAGGAATTTAAGAATGGAATAATTCAA
AGCGGGAAATATGAACCCGTTTTGAAGATAGTAGAATATGTCGAAGTCATTGTAATGGCT
AACTTCCTTCCGAAGGAAGGAATCTTTTCTGAAGATGGAATAAAGTTGGTTTCTTGCTGA
ACAAGTAATGACTTTACAG----CGCACGCTCCGAC-AAAAGCATACTATGACAAAAGTA
CGGGTATCTGAAT-GGGTTATC-TTAACGATCTAGGGGCGTAGGCC-------CGTGA--
GCAATGGAC--------GGC---GAGATCCGATGTCCCC-AGTTAGTGCGCCACGT-AAG
CGCT-GGGGCTTATnnnnnTATTATTA-C-----------------------CCCCAGCG
----------------C-CG------GGAC-GGGACAT----------------------
------------------------------G-----------------------------
-------------------------GG--C-TT----TTTA---AATGGG--C-CTTGAG
AGT--TTGAACAGTTC-----------------AGTATCTTCGTTATTGGGCCAACCCGG
--CCCAATAATTAAGAGAAC--GT---GTTCAAATTCGT-GG------------TATGAC
CGAAGGTC-AAGGTAACCGGTCAA-CATTATTC-TGGCTTGCGCAGCAAGATACA-CGAA
--------------------------------------------------------TTAA
ATTATTAAT-TCG-----------------------------------------------
TAGGACACGTGGAC-GGACCGAAATACTCCTGCATC------TCTATAAATACCCTA-GT
CCTGTGAAGG-ATAATT-G--C-TCTCTC-TCTTCAGTCAAG-GTGGT--TGTGCTGTGG
C----------GGAAGA-----TCGC--------T-GGCGGCGATC--------------
----GTCGGAACGAACTG--CATCTAGAG--AGGCGG-----------------------
----------TGAGG-AAGCTACG-AAGCGTATAT-----CGGGTA-TTTATAGACTTA-
TAGCGAAGCTATAAGTACATACTGTACT-GATATTGTATTTTGTAAAT-TACG-AAGAAA
TTCGTTA-GTGATATTAATAAAACAACTGGGTATGTTAATGTTTACATTAACTAGTATC-
TTATATGTA----CACATTAAAAT--------ACAGTATGCGGAACGCATACTAACG-AA
--AGTAATAAA-T---GCGATGCAAA----G-CATGATTAGCAGTTGTTT-AGGTATAAT
TATATTAATTATGAC-ATGTAATAAAAATACGGAAGAAGAATA-AGTATGA-GGTGAAAG
AGGAGATATTAGAATATTTGAAAACCCAATTATATT-AT-T----------------TTG
GA-----------------ACG---AA--ATACAACACG----------------CTGTG
A-AA--------------TACAAGACGCTGTGACA-AATGTACGGGTATCTGATTG-TG-
-----TAT-C-TTAACGCT-TAAAGGC-CGCATGCCC-GTC-AA-G--TTG-------A-
------------------------ATGAACGGG-------CCAGGATT------ATTCCT
T-AGCGTCGAAGAAAGG-----------AATCTTATTG-GG---GACCA-----------
-CATAAA------------AGACAGCTGTCAT---------------------------A
GAATT---A-ATAAAT--AATATAATAACCAAAAGAC-C-TTTGTACCCTTCC--T----
-A-----ATGATGACG-T-ATA-GGGGTGT-CCCG-AT----GTAA---TTTAAC---AT
----AGCTCTGAAAAGA--------GATAGT--------------------------GG-
-CCGTTGGATTGCTCCATCGGACGAT-GG-AGGTTGGATGAA-TGTCTGATGACGTA-GG
CGCT-GG----------GGCT-nnnnnTATTACCCCCAGCGCTCGGGAC-GGGACAT---
---GGGCTA--A----------TGGAT-TTG-GGAT---ATAGGG-CCCCAAGGGCCCGT
TAA-GATGGGTTTT-GGGCTTAT-GGGCTTTATCCCGAAGACCAAAAACAGGCGG-----
-----------G-AACCGTCCC-AAATTC-------AAACTTCGATTGCTTGCCCCGCAA
GCCATCTAGAAGT-CTATAAATACCAG-GGTCGAGATGGATGTTCA-----GACAAGAA-
---ATGGCTAGGTATCCGAAGAAATCCATCAAGAAGAGGCGGGTTGGGCGCCGGAAGTAT
GGCAGCAAGGCGGCAACGAGCCACGACTACTCGTCGTTAGGG--TCAATATTGGTTCCTG
AAAACACCGTCAAGGTATTTCGGATTGAGCCTACTGATAAAACATTACCCAGATATTTTA
TCTGGAAAATGTTTATGCTTCTTGTGTGCAAGGTGAAGCCCGGAAGAATACTTCATTGGG
CTATGATCAAGAGTTCTTGGGAAATCAACCAGCCGACAACCTGTCTGGAAGCCCCAGGTT
TATTTATTAAACCTGAACATAGCCATCTGGTTAAACTGGTATGTAGTGGGGAACTTGAAG
CAGGAGTCGCAACAGGGACATCAGATGTTGAATGTCTTTTGAGGAAGACAACCGTGTTGA
GGAAGAATGTAACAGAGGTGGATTATTTATATTTGGCATTCTATTGTAGTTCTGGAGTAA
GTATAAACTACCAGAACAGAATTACATATCATGTTT---------------GATATGTTT
ATGTAAACATAAACTATTGTATGGAATGAAATCCAAATAACATACAACACGCTATGAAAT
ACAAGACGCTATGAC-AA------------AAGTA-CGGGTATCTG----ATTAG-GTAT
CCTAACGATCTAG-GGCCGAAGG--C---CCGTGAGCAATATGCGTCGAAATAA-TGTTT
AACAAACAAATATACATGATACGGATA---------GTTGAATATATAAACAACGAGGTA
T----------ACAATACAACAAACTGTTGTA-AAG-----AAAT-AAAAAAT----AAG
AAGAGAGAGTATATTTGTGTCGGATAAGCATGTCACC------------CACCACTTTAG
T-GGT-GGGTCAGATGTCCCGAGTTAGTGCGCCACGTAA-GCGCT-GGGGCTTATnnnnn
TATTACCCCCA-GCGCTCAGGACGGGACATCACGTGCTTC--------------------
---AACAAATGCACGTGAGTGATATAAGGGACATAACGGGTTTAGA-TAACGGTATCTTT
GGTTCAGAATAAAACGTCACGTGTGAAAG-CGGATAGACACGTGACTAAGTCAAATGTAT
TGAATAAACATTTGACGTCCGGTAGCTTCCG-AAGGAAGT-AAGGATTGCTTCGT-GGCG
AAGCAAACCATTTATATATTGGCCTAGG-CTTGCGG--CCTATAAATAGG-CCCCTGCTA
-----AATGGCATTAACAACAGAGCGGGTTAAACTATTCTTTGAATTGTTTTTGTTCTTT
GCAGCAATATTTATTGCGATTACAATATTATATATATTGTTGGTTTTGCTCCTTGAGGTA
CCGAAGTATATTAAGCAGCTCGTGAGGTATTTGGTAGAATACCTGACCAGAAGACGTGTA
TGGATGCAGAGAACGCAGTTATCGGAGGCAACTGGAGACGTAGAGTTCGGCAGAGGTATT
GTGGAAGACAGACGGGATCAACAACCGGCTGTCATACCACAGGCATCTCAGGTTAACCCT
TC---TCAACAAATTAGAAGGGATGATCAAGGAAGACGAGGAAACGTCGGACCTATGTTT
T-AATACACG-GTATTGTAATATATGA-AATATAAATGGGTATTG---------ATGT--
------------AT-AA-GGTCATACATACTATA------TGTATGATAATG---AAACA
TATT-GTAATATGTGAATTGT---------------------------------------
-AAACGA-------------------------------GTGTTGAATGT-----------
----ATATAACATACAACACAC---------------------TATGAAATACAAGACGC
TAT------------------------------GACAAATGTACGGGTATCTGATTAGG-
TATCCTAACGA--------TCTAGGGCCG-AAGGCCCGT-GAGCAATAT---GCGTCGAA
AT-AATGTTT-----AACAAA-CAAATATACA-----TGATACGGATAGTTGAATACATA
AACAACTAGGTATAC-AATACAACAAACTGTTGT-AAAGAAAT--AAAAAATAAGACGAG
AGA-GTATATTT---------GTGTCGG--------------------------------
--ATAAGCTTGGCAACCACCACTTTA--------------------GTGGT-GGGTCAGA
TGTCCCGAGTTAGTGCG-CCACGTAA-GCGCTGGGGCTTATnnnnnTATTACCCCCAGCG
CTCGGGACGGGACATCACGTG-CAACTA-ACAGACGCACGTGAGAATGCAGTA---GCTT
GC----AGCGAAAGATAGACGTCAACATCAATAAAGAAGAAGGAATATTCTTTGCTTCGG
CACGAAGCAAA--GGGTATAGATATTTGTTCGAGATGCGAAA-------ATGGAG-----
---GCTATTTAAACCTG---------ATGGCTTTGTGATTTCCGAAAT----CACTCGTC
GGAAGAGAAATGGAGTTCTGGGAATCGTCTGCTATGCCTGACGATGTCAAGAGAGAGATT
AAGGAA-ATATATT-GGG-AAGATCGGAAGAAACTTCTGTTCTGTCAGAAGTTGAAGAGC
-TATGTCAGAAGGATTCTTGTTTATGGAGATCAAGAGGATGCCCTTGACGAAATGAAGGG
TATGAAGACTTCTATTATTCGCTATAGCGAATACTTGAAGAAACCATGTGTGGTAATTTG
TTGTGTTAGCAATAAATCAA-TTGTGTATAGGTTAAACAGCATGGTGTTCTTTTATCATG
AATACCTTGAAGAACTAGGTGGTGATTACTCAGTATATCAAGATCTCTATTGTGATG---
-CGGTTCTCTCTTCTTCATTGCCAGAGGCCGAA------------GCTGCAGGTGTCATA
TATCGGAATGTTATCCTGGCATTGAGACAAGAGAAGTTTTCTTGGAGTGATTGTCAGAAG
ATAGTTATATCAGACTATGATGTAACATTACTCTAATGTAATATCCATT--ATCATCAAT
AAAA--TAATGGAATG--TTGATTATGTATT-TATCATAAATACAT--AATGGTATACGT
ATAGCA---------TAAAATA-CA-TTAACC-----AACATACAACACACTATAAAATA
CAACACACTATAA----CAAATGTA----CGGGTATCTGATTGGTCTATATTAACCCCTT
AAGGGCCGAAGGCCCGTTTAAATATGTGTT-GGACGAAGTCCA-AGCACAAAAAAGTAAG
CAGAACTACGGAATAATATGAGCTGGC-AACGTA------GGGTC-CATGTCCCGAGTTA
GTGCGCCACGTAAGC-GCTGGGGCTTATnnnnnTATTACCCCCCGTGCTCGGGACGGGAC
ATGACGTCAGCAAGGATTATAATGGGCTTTTTAT------TAGCCCATTTA-TTGAATT-
GGG-CCGGGTTTT-GTCATTTTACAAAAGCCCGGTCCAGGATAAGTATAATGTCACGTGC
C--GAA-TAAA-AGGTTGCTTCGCCTCGAAGAAACCTAATATGAGGTAGCGTATTCAATA
CGCTACCGAATATCTATTAATATGTGAG-TCTCTGCCG----AAACAA-TCAGA-GCGAA
AGC--AAAGCAGAAGCGATGGATTGGGCGGAATCACAACTCAAGACCTGTACTCATGGAT
GCGATTGGAAGAAGATATCATCGGATTCAGCCGATAATCGACAATATGTACCATGCGTCG
ATTCTGGAGCTGGAAGAAAGTCGCCTCGCAAGGTACTTCTTAGATCTATTGAAGCTGTGT
TTAACGGAAGCTTAAGCTTCAGCGGAAATAATAGGAATGTTCGTGGATTTCTCTACGTAT
CGATCAGAGACGATGACGGAGAGATGCGTCCAGTACTCATAGTACCATTCGGAGGATATG
GATATCATAATGATTTCTATTATTTCGAAGGAAAGGGGAAAGTTGAATGTGATATATCAT
C-----AGATTATGTTGCGCCAGGAATAGATTGGAGCAGAGACATGGAAGTTAGTATTAG
TAACAGCAACAACTGTAATGAATTATGTGATCTGAAGTGTTATGTTGTTTGTTCTTTAAG
AATCAAGGAATAAAAGTTGTGCTGTAATGTTTATTAATA-AAACGTATATTTGGGA-AAT
TG---------ATAGTTGTATAAA---ACATACAACACACTAT------------GAAAT
ACAAGA-CGCTATGACAAATGTACGGGTATCTGAATGAGTTTTAGT------ATCGCTTA
AG-----------------GGCCGCAGGCCCGTTGAA--AAATAATAATCGAATTATAAA
CGTTAG------------ATA-----ATAATCAGAGATAGGTGATC-AGATAACATAAAC
ATAAACGAAGTA---------TATGGTGGTAC-AATAATTAAAATAAGTTATAAAAAAA-
AAAATATAATGTATACTAATCTCTGATTG-----------GTTCAGAAGAAAGGCCCACC
AACTAAAAGGT-GGGGA---GAATGTCCCGA---------TGACGTAAGCACGGGGGACT
AT
>40to_TO_2010_C1
TATTACCCCCAGCGCTCGGGACGGGACAT-TTGCATCTATAAATAGACT---CCCCCCTC
TCC-ACTTCAA-GATCATCATCGACGACAG-AATGGCGCGATATGTGGTATGCTGGATGT
TTACCATCAACAATCCCACAACACTACCAGTGATGAGGGATGAGATCAAATACATGGTAT
ATCAAGTGGAGAGGGGACAGGAGGGTACTCGTCATGTGCAAGGATACGTGGAGATGAAGA
GACGAAGTTCTCTGAAGCAGATGAGAGTCTTCTTCCCAGGCGCACACCTTGAGAAACGAA
AGGGGAGCCAAGAAGAAGCGCGGTCATACTGTATGAAGGAAGATACAAGAATCGAAGGTC
CCTTCGAGTTTGGTGCATTTAAATTGTCATGTAATGATAATTTATTTGATGTCATACAGG
ATATGCGTGAAACGCACAAAAGACCTTTGGAGTATTTATATGATTGTCCTAATACCTTCG
ATAGAAGTAAGGATACATTATACAGAGTACAAGCAGAGATGAATAAAACGAGGGCGATGA
A----TAGCTGGAGAAC--GTCTTTCAGTGC-TTGGACATCAGAGGTTGAGAATATCATG
GCGCAGCCATGTCATCGGAGAATTATTTGGGTTTACGGCCCAAATGGAGGAGAAGGAAAG
ACAACGTATGCAAAACATCTAATGAAGACGAAGAATGCGTTTTATTCTCCAGGAGGAAAA
TCATTGGATATATGTAGACTGTATAATTATGAGGATATTGTTATATTTGATATCCCCAGA
TGCAAAGAGGATTATTTAAATTATGGTTTATTAGAGGAATTTAAGAATGGAATAATTCAA
AGCGGGAAATATGAACCCGTTTTGAAGATTGTAGAATATGTCGAAGTCATTGTAATGGCT
AACTTCCTTCCGAAGGAAGGAATCTTTTCTGAAGATCGAATAAAGTTGGTTTCTTGCTGA
ACACGCAATGACTTTACAG----CGCACGCTCCGAC-AAAAGCACACTATGACAAAAGTA
CGGGTATCTGATT--GGCTATC-CTAACGATCTAGGGCCGTAGGCC-------CGTGA--
GCAATGAAC--------GGC---GAGATCATATGTCCCG-AGTTAGTGCGCCACGT-AAG
CGCT-GGGGCTTATnnnnnTATTATTA-C-----------------------CCCCAGCG
----------------C-CG------GGAC-GGGACAT----------------------
------------------------------G-----------------------------
-------------------------GG--C-TT----TTTA---AATGGG--C-TTTGCG
AGT--TTGAACAGTTC-----------------AGTATCTTCGTTATTGGGCCAACCCGG
--CCCAATAATTAAGAGAAC--GT---GTTCAAATTCGT-GG------------TATGAC
CGAAGGTC-AAGGTAACCGGTCAA-CATTATTC-TGGCTTGCGCAGCAAGCAACA-CGAA
--------------------------------------------------------TTAA
AATTTTAAT-TCG-----------------------------------------------
TAGGACACGTGGAC-GGACCGAAATACTCCTGCATC------TCTATAAATACCCTA-AA
CCTGTGAAGG-ATAATT-G--C-TCTCTC-TCTTCTGTCAAG-GTGGT--GGTGCTAAGG
C----------GGAAGA-----TCGC--------C-AGCGGCGATC--------------
----GTCGGAACGACCTG--CATCTAGAG--AGGCGG-----------------------
----------CGAGG-AAACTACG-AAGCGTATAT-----CGGGTA-TTTATAGACTTA-
TAGCGTAGCTAGAAGTATACACTGTACA-GATATTGTATTTTGTAAAT-TACG-AAGAAA
TTCGTAT-TTGATATTAATAAAACAACTGGGTTTGTTAATGTTTACATTAACTAGTATC-
TTTTATGTA----CAAATTAAAAT--------ACAGTATACGGAACGTATACTAATC-AA
--AATATTAAA-T---GACAGGCGAA----G-CATGATTAACAGGTGTTT-AGGTATAAT
TAAAATAATTATGTC-AAGTAATTATAATACGGAAAATGAATA-AGTATGA-GGTGAAAG
AGGAGATATTAGAATATTTAAAAACCCAATTATATT-AT-T----------------TTG
GA-----------------ACG---AA--ATACAACACG----------------CTATG
A-AA--------------TACAAGACACTATGACA-AATGTACGGGTATCTGATTG-GT-
-----TAT-C-TTAACGTA-TAAGGGC-CGCAGGCCC-GTC-AA-G-ATGG-------A-
------------------------ATGAACGGT-------CCAGATTA------ATTCCT
T-AACGACGAAGGAAGG-----------AATCTATGAG-GG---GACCA-----------
-CACAAT------------ATACAGCTGTCAA---------------------------T
GATTT---A-TTAAAC--AATATAATAACCAAAAGAC-C-TTCGTACCCCTGC--T----
-A-----ATGATGACG-T-ATA-GGGGTGT-CCCG-AG----GTAA---TTTAAC---AT
----ATGTCTGAGAAGA--------GATATG--------------------------GG-
-CCGTTGGATGCCTCCATCGGACGAT-GG-AGGTTGAATGAA-CTTCTGCTGACGTA-GG
CGCT-GG----------GGCT-nnnnnTATTACCCCCAGCGCTCGGGAC-GGGACAT---
---GGGCTA--A----------TGGAT-TGT-GGAT---ATAGGG-CCCAAAGGGCCCGT
TTA-GATGGGTTTT-GGGCTTAT-GGGCTTTATCCAGAAGACCAAAAACAGGCGG-----
-----------GAAACCGTCCC-AAATTC-------AAACTTCGATTGCTTGCCCCGCAA
GCCATC-AGAAGT-CTATAAATACCAG-GGTCGAGATAGATGTTCA-----GAGAACAA-
---ATGGCTAGGTATCCGAAGAAATCCATCAAGAAGAGGCGGGTTGGGCGCCGGAAGTAT
GGCAGCAAGGCGGCAACCAGTCACGACTACTCGTCGCTAGGG--TCAATATTGGTTCCTG
AAAATACCGTCAAGGTATTTCGGATTGAGCCTACTGATAAAACATTACCCAGATATTTTA
TCTGGAAAATGTTTATGCTTCTTGTGTGCAAGGTGAAGCCCGGAAGAATACTTCATTGGG
CTATGATTAAGAGTTCTTGGGAAATCAACCAGCCGACAACCTGTCTTGAAGCACCAGGTT
TATTTATTAAACCTGAACATAGCCATCTGGTTAAACTGGTATGTAGTGGGGAACTTGAAG
CAGGAGTCGCAACAGGGACATCAGATGTCGAATGTCTTCTGAGGAAGACAACCGTGTTGA
GGAAGAATGTAACGGAGGTGGATTATTTATATTTGGCATTCTATTGTAGTTCTGGAGTAA
GTATAAACTACCAGAACAGAATTACATATCATGTTT---------------GATATGTTT
ATGTAAACATAAACTATTGTATGGAATGAAATCCAAATAACATACAACACGCTATGAAAT
ACAAGACGCTATGAC-AA------------ATGTA-CGGGTATCTG----ATTAG-GTAT
CCTAACGATCTAG-GGCCGAAGG--C---CCGTGAGCAATATGCGTCGAATTAA-TGTTT
AACAAACAAATATACATGATACGGATA---------GTTGAATACATAAACAACGAGGTA
T----------ACAATACAACAATCTGTTGTA-AAG-----AAATAAAAAAAT----AAG
AAGAGAGAGTATATTTGTGTCGGATAAGCATGGCAAC------------CACCACTTTAG
T-GGT-GGGCCAGATGTCCCGAGTTAGTGCGCCACGTAA-GCGCT-GGGGACTATnnnnn
TATTACCCCCA-GCGCTCAGGACGGGACATCACGTGCGTC--------------------
---AACAAATGCACGTGACTGATATAAGGGACATAACGGGTTTAGA-TAACGGTTTATTC
GGATTAGAATATAACGTCACGTGTGAAAG-CGAA-AGGCACGTGACGAAGACAAATGGAT
TGAATAAACATTTGACGTCCGGTAGCTTCCG-AAGGAAGT-AAGGATTGCTTCGC-GGCG
AAGCAAACCATTTATATATTTGCGTAGG-CTTGCGG--CCTATAAATAGG-ACGCAGCTA
-----AATGGCATTAACAACAGAGCGGGTTAAACTATTCTTTGAATGGTTTCTGTTCTTT
GGAGCAATATTTATTGCGATTACAATATTATATATATTGTTGGTTTTGCTCTTTGAGGTA
CCCAGGTATATTAAGGAGCTCGTGAGGTATTTGGTAGAATACCTGACCAGACGACGTGTA
TGGATGCAGAGGACGCAGTTGACGGAGGCAACTGGAGATGTAGAGATCGGCAGAGGTATT
GTGGAAGACAGACGAGATCAACAACCGGCTGTCATACCACATGTATCGCAGGTTATCCCT
TC---TCAACCAAATAGAAGGGATGATCAAGGAAGACGAGGAAACGCTGGACCTATGTTC
T-AATACACG-GTATATTAATATACGA-AATATAAATGGGTATTG---------ATGT--
------------AA-AT-GATGATACATAATATA------TGTATGATAATG---AAACA
TATT-GTAATATGTGAATTGT---------------------------------------
-AAACGA-------------------------------GAGTTGTATGT-----------
----ATAAAACATACAACACGC---------------------TATGAAATACAAGACGC
TAT------------------------------GACAAATGTACGGGTATCTGATTAGG-
TATCCTAACGA--------TCTAGGGCCG-AAGGCCCGT-GAGCAATAT---GCGTCGAA
AT-AATGTTT-----AATAAA-CAAATATACA-----TGATACGGATAGTTGAATACATA
AACAACGAGGTATAC-AATACAACAATCTGTTGT-AAAGAAAT--AAAAAATAAGAAGAG
AGA-GTATATTT---------GTGTTGG--------------------------------
--ATAAGCCTTGCAACCACCACTTTA--------------------GTGGT-GGGCCAGA
TGTCCCGAGTTAGTGCG-CCACGTAA-GCGCTGGGGCTTATnnnnnTATTACCCCCAGCG
CTCAGGACGGGACATCACGTG-CAACTA-ACAGACGCACGTGAGAATGCAGTA---GCTT
GC----AGCGAAAGATAGACGTCAACATCAATAAAGAAGAAGGAATATTCTTTGCTTCGG
CACGAAGCAAA--GGGTATAGATATTTGTTCGAGATGCGAAA-------ATGGAG-----
---GCTATTTAAACCTG---------ATGGTTTTGTGATTTCCGAAAT----CACTCGTC
GGAGGAGAAATGGAGTTCTGGGAATCGTCTGCCATGCCTGACGATGTCAAGAGAGAGATT
AAGGAA-ATATATT-GGG-AAGATCGGAAGAAACTTCTGTTCTGTCAGAAGTTGAAGAGC
-TATGTCAGAAGGATTCTTGTTTATGGAGATCAAGAGGATGCCCTTGCCGGAGTGAAGGG
TATGAAGACTTCTATTATTCGCTATAGCGAATATTTGAAGAAACCATGTGTGGTAATTTG
TTGTGTTAGCAATAAATCAA-TTGTGTATAGGTTAAACAGCATGGTGTTCTTTTATCATG
AATACCTTGAAGAACTAGGTGGTGATTACTCAGTATATCAAGATCTCTATTGTGATG---
-AGGTACTCTCTTCTTCATCGACAGAGGAAGAA------------GATGTAGGAGTAATA
TATAGGAATGTTATCATGGCATCGACACAAGAGAAGTTCTCTTGGAGTGATTGTCAGAAG
ATAGTTATATCAGACTATGATGTAACATTACTCTAATGTAATATCCATT--ATCATCAAT
AAAA--TAATGGAATG--TTGATTATGTATT-TATCATAAATACAT--AATGGTATACGT
ATAGCA---------TAAAATA-CA-TTAACC-----AACATACAACACACTATAAAATA
CAACACACTATAA----CAAATGTA----CGGGTATCTGATTGGGCTATATTAACCCCTT
AAGGGCCGAAGGCCCGTTTAAATATGTGTT-GGACGTAGTCCA-AGCACAAAAAAGTAAG
CAGAACAACGGAATAATATGAGCTGGC-AACGTA------GGGTC-CATGTCCCGAGTTA
GTGCGCCACGTAAGC-GCTGGGGACTATnnnnnTATTACCCCCCGTGCTTGGGACGGGAC
ATGACGTCAGCAATGGAGATAATGGGCCTAATAA-------AGCCCATTTA-TAGAATT-
GGG-CCGGGTTTT-GTCATCTTACAAAAGCCCGGTCCAGGATTAGAATAATGTCACGTGC
C--GAA-TAAG-AGGTTGCTTCGCCTCGAAGAAACCTATTTTGAGGTAGCGTATTCAATA
CGCTACCGAATATCTATTAATATGTGAG-TCTCTGCCG--AAAAAAAA-CCAGA-GCGAA
CGC--GAAGCAGAAGCGATGGATTGGGCGGAATCACAATTCAAGACCTGTACCCATGGAT
GCGATTGGAAGAAGATATCATCGGATTCAGCCGATAATCGACAATATGTGCCATGCGTCG
ATTCAGGAGCTGGAAGAAAGTCGCCTCGTAAGGTACTTCTTAGATCTATTGAAGCTGTGT
TTAATGG------AAGCTTCAGCGGAAATAACAGGAACGTTCGTGGATTTCTCTACGTAT
CGATCAGAGATGATGACGGAGAAATGCGTCCAGTGCTCATAGTACCATTCGGAGGTTATG
GATATCATAATGATTTCTATTATTTCGAAGGAAAGGGGAAAGTTGAATGTGATATATCAT
C-----AGATTATGTTGCGCCAGGAATAGATTGGAGCAGAGACATGGAAGTTAGTATTAG
TAACAGCAACAACTGTAATGAATTATGTGATCTGAAGTGTTATGTTGTTTGTTCGTTAAG
AATCAAGGAATAAAAGTTGTGCTGTAATGTTTATTAATA-AAACGTATATTTTGGATAAT
TG---------TAAGTTGTATAAA---ACATACAACACACTAT------------GAAAT
ACAAGA-CGCTATGACAAATGTACGGGTATCTGAATGAGTTTTAGT------ATCGATTA
AG-----------------GGCCGCAGGCCCGTTGAA--AAATAATAATCGAATTATATA
CGTTTG------------ATA-----ATAATCAGAGATAGATGATT-AGAATACATAAAG
ATAAACGAAGTA---------TATCCTGGTACAAATTA-AAAAATAAGTATTTAAA-AA-
TAAAAGGAATGTAAACTAATCTCTGATTG-----------GTTCAGCAGAAAGGCCCACC
AACTAAAAGGT-GGGGA---GAATGTCCCGA---------TGACGTAAGCACGGGGGACT
AT
>41to_TO_2010_C1
TATTACCCCCAGCGCTCGGGACGGGACAT-TTGCATCTATAAATAGACT---CCCCCCTC
TCC-ACTTCAA-GATCATCATCGACGACAG-AATGGCGCGATATGTGGTATGCTGGATGT
TTACCATCAACAATCCCACAACACTACCAGTGATGAGGGATGAGATCAAATACATGGTAT
ATCAAGTGGAGAGGGGACAGGAGGGTACTCGTCATGTGCAAGGATACGTGGAGATGAAGA
GACGAAGTTCTCTGAAGCAGATGAGAGTCTTCTTCCCAGGCGCACACCTTGAGAAACGAA
AGGGGAGCCAAGAAGAAGCGCGGTCATACTGTATGAAGGAAGATACAAGGATCGAAGGTC
CCTTCGAGTTTGGTTCATTTAAATTGTCATGTAATGATAATTTATTTGATGTCATACAGG
ATATGCGTGAAACGCACAAAAGACCTTTGGAGTATTTATATGATTGTCCTAATACCTTCG
ATAGAAGTAAGGATACATTATACAGAGTACAAGCAGAGATGAATAAAACGAGGGCGATGA
A----TAGCTGGAGAAC--GTCTTTCAGTGC-TTGGACATCAGAGGTTGAGAATATCATG
GCGCAGCCATGTCATCGGAGAATTATTTGGGTTTACGGCCCAAATGGAGGAGAAGGAAAG
ACAACGTATGCAAAACATCTAATGAAGACGAAGAATGCGTTTTATTCTCCAGGAGGAAAA
TCATTGGATATATGTAGACTGTATAATTATGAGGATATTGTTATATTTGATATCCCTAGA
TGCAAAGAGGATTATTTAAATTATGGTTTATTAGAGGAATTTAAGAATGGAATAATTCAA
AGCGGGAAATATGAACCCGTTTTGAAGATTGTAGAATATGTCGAAGTCATTGTAATGGCT
AACTTCCTTCCGAAGGAAGGAATCTTTTCTGAAGATCGAATAAAGTTGGTTTCTTGCTGA
ACACGCAATGACTTTACAG----CGCACGCTCCGAC-AAAAGCACACTATGACAAAAGTA
CGGGTATCTGATT--GGCTATC-CTAACGATCTAGGGCCGTA-GCC-------CGTGA--
GCAATGAAC--------GGC---GAGATCATATGTCCCG-AGTTAGTGCGCCACGT-AAG
CGCT-GGGGCTTATnnnnnTATTATTA-C-----------------------CCCCAGCG
----------------CTCA------GGAC-GGGACAT----------------------
------------------------------G-----------------------------
-------------------------GG--C-TT----TTTA---AATGGG--C-TTTGCG
AGT--TTGAACAGTTC-----------------AGTATCTTCGTTATTGGGCCAACCCGG
--CCCAATAATTAAGAGAAC--GT---GTTCAAATTCGT-GG------------TATGAC
CGAAGGTC-AAGGTAACCGGTCAA-CATTATTC-TGGCTTGCGCAGCAAGATACA-CGAA
--------------------------------------------------------TTAA
TTTATTAAT-TCG-----------------------------------------------
TAGGACACGTGGAC-GGACCGAAATACTCCTGCATC------TCTATAAATACCCAA-AA
CCTGTCAAGG-ATAATT-G--C-TCTCTC-TCTTCTGTCAAG-GTGGT--TGTGCTAAGG
C----------GGAAGA-----TCGC--------C-AGCGGCGATC--------------
----GTCGGAACGACCTG--CATCTAGAG--AGGCGG-----------------------
----------CGAGG-AAACTACG-AAGCGTATAT-----CGGGTA-TTTATAGACTTA-
TAGCGTAGCTAGAAGTAGACACTGTATA-GATATTGTATTTTGTAAAT-TACG-AAGAAA
TTCGTAT-TTGATATTAATAAAACAACTGGGTTTGTTAATGTTTACATTAACTAGTATC-
TTTTATGTA----CAAATTAAAAT--------ACAGTATACGGAACGTATACTAATG-AA
--AAAAATAAA-T---GACAGGCGAA----G-CATGATTTACAGGTGTTT-AGGTATAAT
TAAGATAATTATGTC-AAGCAATTATAATACGGAAAATGAATA-AGTATGA-GGTGAAAG
AGGAGATATTAGAATATTTAAAAACCCAATTATATT-AT-T----------------TTG
GA-----------------ACG---AA--ATACAACACG----------------CTATG
A-AA--------------TACAAGACGCTATGACA-AATGTACGGGTATCTGATTG-TG-
-----TAT-C-TTAACGTA-TAAGGGC-CGCAGGCCC-GTC-AA-G-ATGG-------A-
------------------------ATGAACGGT-------CCAGATCA------ATTCCT
T-AACGACGAAGGAAGG-----------AATCTATCAG-GG---GACCA-----------
-CACAAT------------ATACAGCTGTCAA---------------------------T
GATTT---A-ATAAAT--AATATAATAACCAAAAGAC-C-TTTGTACCCCTGA--T----
-A-----ATGATGACG-T-ATA-GGGGTGT-CCCG-AG----GTAA---TTTAAC---AT
----AGCTCTGAAAAGA--------GATATG--------------------------AG-
-TCGTTGGATGCCTCCATCGGACGAT-GG-AGGTTGAATGAA-CTTCTGCTGACGTA-AG
CGCT-GG----------GGCT-nnnnnTATTACCCCCAGCGCTCGGGAC-GGGACAT---
---GGGCTA--A----------TGGAT-TGT-GGAT---ATAGGG-CCCAAAGGGCCCGT
TTA-GATGGGTTTT-GGGCTTAT-GGGCTTTATCCAGAAGACCAAAAACAGGCGG-----
-----------GAAACCGTCCC-AAATTC-------AAACTTCGATTGCTTGCCGTGCAA
GCCATC-AGAAGT-CTATAAATACCAG-GGTCGAGATAGATGTTCA-----GACAACAA-
---ATGGCTAGGTATCCGAAGAAATCCATCAAGAAGAGGCGGGTTGGGCGCCGGAAGTAT
GGCAGCAAGGCGGCAACCAGTCACGACTGCTCGTCTTTAGGG--TCAATATTGGTTCCTG
AAAACACCGTCAAGGTATTTCGGATTGAGCCTACTGATAAAACATTACCCAGATATTTTA
TCTGGAAAATGTTTATGCTTCTTGTGTGCAAGGTGAAGCCCGGAAGAATACTTCACTGGG
CTATGATTAAGAGTTCTTGGGAAATCAACCAGCCGACAACCTGTCTTGAAGCACCAGGTT
TATTTATTAAACCTGAACATAGCCATCTGGTTAAACTGGTATGTAGTGGGGAACTTGAAG
CAGGAGTCGCAACAGGGACATCAGATGTTGAATGTCTTCTGAGGAAGACAACCGTGTTGA
GGAAGAATGTAACTGAGGTGGATTATTTATATTTGGCATTCTATTGTAGTTCTGGAGTAA
GTATAAACTACCAGAACAGAATTACATATCATGTTT---------------GATATGTTT
ATGTAAACATAAACTATTGTATGGAATGAAATCCAAATAACATACAACACGCTATGAAAT
ACAAGACGCTATGAC-AA------------ATGTA-CGGGTATCTG----ATTAG-GTAT
CCTAACGATCTAG-GGCCGAAGG--C---CCGTGAGCAATATGCGTCGAAATAA-TGTTT
AACAAACAAATATACATGATACGGATA---------GTTGAATACATAAACAACGAGGTA
T----------ACAATACAACAATCTGTTGTA-AAG-----AAAT-AAAAAAT----AAG
AAGAGAGAGTATATTTGTGTCGGATAAGCATGGCAAC------------CACCACTTTAG
T-GGT-GGGCCAGATGTCCCGAGTTAGTGCGCCACGTAA-GCGCT-GGGGCTTATnnnnn
TATTACCCCCA-GCGCTCAGGACGGGACATCACGTGCGTC--------------------
---AACAAATGCACGTGACTGATATAAGGGACATAACGGGTTTAGA-TAACGGTTTATTC
GGATTAGAATATAACGTCACGTGTGAAAG-CGAA-AAGCACGTGACGAAGACAAATGGAT
TGAATAAACATTTGACGTCCGGTAGCTTCCG-AAGGAAGT-AAGGATTGCTTCGT-GGCG
AAGCAAACCATTTATATATTTGCGTAGG-CTTGCGG--CCTATAAATAGG-ACGCAGCTA
-----AATGGCATTAACAACAGAGCGGGTTAAACTATTCTTTGAATGGTTTCTGTTTTTT
GCAGCAATATTTATTGCGATTACAATATTATATATATTGTTGGTTTTGCTCTTTGAGGTA
CCCAGGTATATTAAGGAGCTCGTGAGGTATTTGGTAGAATACCTGACCAGACGACGTGTA
TGGATGCAGAGGACGCAGTTGACGGAGGCAACTGGAGATGTAGAGATCGGCAGAGGTATT
GTGGAAGACAGACGAGATCAAGAACCGGCTGTCAGACCACATGTATCTCAGGTTATCCCT
TC---TCAAGCAAATAGAAGGGATGATCAAGGAAGACGAGGAAACGCTGGACCTATGTTC
T-AATACACG-GTATATTAATATACGA-AATATAAATGGGTATTG---------ATGT--
------------AA-AT-GATGATACATAATATA------TGTATGATAATG---AAACA
TATT-GTAATATGTGAATTGT---------------------------------------
-AAACGA-------------------------------GAGTTGTATGT-----------
----ATAAAACATACAACACGC---------------------TATGAAATACAAGACGC
TAT------------------------------GACAAATGTACGGGTATCTGATTAGG-
TATCCTAACGA--------TCTAGGGCCG-AAGGCCCGT-GAGCAATAT---GCGTCGAA
AT-AATGTTT-----AACAAA-CAAATATACA-----TGATACGGATAGTTGAATACATA
AACAACGAGGTATAC-AATACAACAATCTGTTGT-AAAGAAAT--AAAAAATAAGAAGAG
AGA-GTATATTT---------GTGTCGG--------------------------------
--ATAAGCATGGCAACCACCACTTTA--------------------GTGGT-GGGCCAGA
TGTCCCGAGTTAGTGCG-CCACGTAA-GCGCTGGGGCTAATnnnnnTATTACCCCCAGCG
CTCAGGACGGGACATCACGTG-CAACTA-ACAGACGCACGTGAGAATGTAGTA---GCTT
GC----AGCGAAAGATAGACGTCAACATCAATAAAGAAGAAGGAATATTCTTTGCTTCGG
AACGAAGCAAA--GGGTATAGATATTTGTTCGAGATGCGAAA-------ATGGAG-----
---GCTATTTAAACCTG---------ATGGTTTTGTGATTTCCGAAAT----CACTCGTC
GGAAGAGAAATGGAGTTCTGGGAATCGTCTGCCATGCCTGACGATGTGAAGAGAGAGATT
AAGGAA-ATATATT-GGG-AAGATCGGAAGAAACTTCTGTTCTGTCAGAAGTTGAAGAGC
-TATGTCAGAAGGATTCTTGTTTATGGAGATCAAGAGGATGCCCTTGCCGGAGTGAAGGA
TTTGAAGACTTCTATTATTCGCTATAGCGAATACTTGAAGAAACCATGTGTGGTAATTTG
TTGTGTTAGCAATAAATCAA-TTGTGTATAGGTTAAACAGCATGGTGTTCTTTTATCATG
AATACCTTGAAGAACTAGGTGGTGATTATTCAGTATATCAAGATCTCTATTGTGATG---
-AGGTACTCTCTTCTTCATCGACAGAGGAAGAA------------GATGTAGGAGTAATA
TATAGGAATGTTATCATGGCATCGACACAAGAGAAGTTCTCTTGGAGTGATTGTCAGAAG
ATAGTTATATCAGACTATGATGTAACATTACTCTAATGTAATATCCATT--ATCATCAAT
AAAA--TAATGGAATG--TTGATTATGTATT-TATCATAAATACAT--AATGGTATACGT
ATAGCA---------TAAAATA-CA-TTAACC-----AACATACAACACACTATAAAATA
CAACACACTATAA----CAAATGTA----CGGGTATCTGATTGGGCTATATTAACCCTTT
AAGGGCCGAAGGCCCGTTTAAATATGTGTT-GGACGAAGTCCA-AGCACAAAAAAGTAAG
CAGAACAACGGAATAATATGAGCTGGC-AACGTA------GGGTC-CATGTCCCGAGTTA
ATGCGCCACGTAAGC-GCTGGGGCTTATnnnnnTATTACCCCCCGTGCTTGGGACGGGAC
ATGACGTCAGCAATGTAGATAATGGGCCTAATAA-------AGCCCATTAA-TAGAATT-
GGG-CCGGGTTTT-GTCATCTTACAAAAGCCCGGTCCAGGATTAGAATAATGTCACGTGC
C--GAA-TAAG-AGGTTGCTTCGCCTCGAAGAAACCTATTTTGAGGTAGCGTATTCAATA
CGCTACCGAATATCTATTAATATGTGAG-TCTCTGCCG----AAAAAA-ACAGA-GCGAA
AGC--GAAGCAGAAGCGATGGATTGGGCGGAATCACAATTCAAGACCTGTACCCATGGAT
GCGATTGGAAGAAGATATCATCGGATTCAGCCGATAATCGACAATATGTGCCATGCGTCG
ATTCAGGAGCTGGAAGAAAGTCGCCTCGTAAGGTACTTCTTAGATCTATTGAAGCTGTGT
TTAATGG------AAGCTTCAGCGGAAATAACAGGAACGTTCGTGGATTTCTCTACGTAT
CGATCAGAGACGATGACGGAGAAATGCGTCCAGTGCTCATAGTACCATTCGGAGGTTATG
GATATCATAATGATTTCTATTATTTCGAAGGAAAGGGGAAAGTTGAATGTGATATATCAT
C-----AGATTATGTTGCGCCAGGAATAGATTGGAGCAGAGACATGGAAGTTAGTATTAG
TAACAGCAACAACTGTAATGAATTATGTGATCTGAAGTGTTATGTTGTTTGTTCGTTAAG
AATCAAGGAATAAAAGTTGTGCTGTAATGTTAATTAATA-AAACGTATATTTGGGA-AAT
TG---------ATAGTTGTATAAA---ACATACAACACACTAT------------GAAAT
ACAAGA-CGCTATGACAAATGTACGGGTATCTGAATGAGTTTTAGT------ATCGCTTA
AG-----------------GGCCGCAGGCCCGTTGAA--AAATAATAATCGAATTATAAA
CGTTAG------------ATA-----ATAATCAGAGATAGGTGATC-AGATAATATAAAC
ATAAACGAAGTA---------TATGCCGGTAC-AATAA-TAAAATAAGTATTTAAAAAT-
-AAAAGGAATGTAAACTAATCTCTGATTG-----------GTTCATCAGAAAGGCCCACC
TACTAAAAGGT-GGGGA---GAATGTCCCGA---------TGACGTAAGCACGGGGGACT
AT
>42to_TO_2010_C1
TATTACCCCCAGCGCTCGGGACGGGACAT-TTGCATCTATAAATAGACCT--CCCCCCTC
TCC-ACTTCAA-GATCATCATCGACGACAG-AATGGCGCGATATGTGGTATGCTGGATGT
TTACCATCAACAATCCCACAACACTACCAGTGATGAGGGATGAGATCAAATACATGGTAT
ATCAAGTGGAGAGGGGACAGGAGGGTACTCGTCATGTGCAAGGATACGTGGAGATGAAGA
GACGAAGTTCTCTGAAGCAGATGAGAGTCTTCTTCCCAGGCGCACACCTTGAGAAACGAA
AGGGGAGCCAAGAAGAAGCGCGGTCATACTGTATGAAGGAAGATACAAGAATCGAAGGTC
CCTTCGAGTTTGGTTCATTTAAATTGTCATGTAATGATAATTTATTTGATGTCATACAGG
ATATGCGTGAAACGCACAAAAGACCTTTGGAGTATTTATATGATTGTCCTAATACCTTCG
ATAGAAGTAAGGACACATTATACAGAGTACAAGCAGAGTTGAATAAAACGAGGGCGATGA
A----TAGCTGGAGAAC--GTCTTTCAGTGC-TTGGACATCAGAGGTTGAGAATATCATG
GCGCAGCCATGTCTTCGGAGAATTATTTGGGTTTACGGCCCAAATGGAGGAGAAGGAAAG
ACAACGTATGCAAAACATCTAATGAAGACGAAGAATGCGTTTTATTCTCCAGGAGGAAAA
TCATTGGATATATGTAGACTGTATAATTATGAGGATATTGTTATATTTGATATCCCTAGA
TGCAAAGAGGATTATTTAAATTATGGTTTATTAGAGGAATTTAAGAATGGAATAATTCAA
AGCGGGAAATATGAACCCGTTTTGAAAATTGTAGAATATGTCGAAGTCATTGTAATGGCT
AACTTCCTTCCGAAGGAAGGAATCTTTTCTGAAGATCGAATAAAGTTGGTTTCTTGCTGA
ACACGCAATGACTTTACAG----CGCACGCTCCGAC-AAAAGCACACTATGACAAAAGTA
CGGGTATCTGATT-GGGTTATC-CTAACGATCTAGGGCCGTAGGCC-------CGTGA--
GCAATGAAC--------GGC---GAGATCAGATGTCCCG-AGTTAGTGCGCCACGT-AAG
CGCT-GGGGCTTATnnnnnTATTATTA-C-----------------------CCCCAGCG
----------------CCCA------GGAC-GGGACAT----------------------
------------------------------G-----------------------------
-------------------------GG--C-TT----TTTA---AATGGG--C-TTTTCG
AGT--TTGAACAGTTC-----------------AGTATCTTCGTTATTGGGCCAACCCGG
--CCCAATAATTAAGAGAAC--GT---GTTCAAATTCGT-GG------------TATGAC
CGAAGGTC-AAGGTAACCGGTCAA-CATTATTC-TGGCTTGCGCAGCAAGAAACA-CGAA
--------------------------------------------------------TTAA
TTATTTAAT-TCG-----------------------------------------------
TAGGACACGTGGAC-GGACCGAAATACTCCTGCATC------TCTATAAATACCCTA-AA
CCTGTGAAGG-ATAATT-G--C-TCTCTC-TCTTCTGTCAAG-GTGGT--TGTGCTGAGG
C----------GGAAGA-----TCGC--------C-AGCGGCGATC--------------
----GTCGGAACGACCTG--CATCTAGAG--AGGCGG-----------------------
----------CGAGG-AAACTACG-AAGCGTATAT-----CGGGTA-TTTATAGACTTA-
TAGCGTAGCTAGAAGTATACACTGTACA-GATATTGTATTTTGTAAAT-TACG-AAGAAA
TTCGTAT-TTGATATTAATAAAACAACTGGGTTTTTTAATGTTTACATTAACTAGTATC-
TTTTATGTA----CAAATTAAAAT--------ACAGTATACGGAACGTATACTAATC-AA
--AAAATTAAA-T---GACAGGCGAA----G-CATGATTAACAGGTGTTT-AGGTATAAT
TAAAATAATTATGTC-AAGTAATTATAATACGGAAAATGAATA-AGTATGA-GGTGAAAG
AGGAGATATTAGAATATTTAAAAACCCAATTATATT-AT-T----------------TTG
GA-----------------ACG---AA--ATACAACACG----------------CTATG
A-AA--------------TACAAGACGCTATGACA-AATGTACGGGTATTTGATTG-GT-
-----TAT-C-TTAACGTA-TAAGGGC-CGCAGGCCC-GTC-AA-G-ATGG-------A-
------------------------ATGAACGGT-------CCAGATTA------ATTCCT
T-AACGACGAAGGAAGG-----------AATCTATCAG-GG---GACCA-----------
-CACAAT------------ATACAGCTGTCAA---------------------------T
GATTT---A-TTTAAT--AATATAATAACCAAAAGAC-C-TTTGTACCCCTGA--C----
-A-----ATGATGGCG-T-ATA-GGGGTGT-CCCG-AG----GTAA---TTTAAC---AT
----ATATCTGAGAAGA--------GATATG--------------------------GG-
-CCGTTGGATGCCTCCATCGGACGAT-GG-AGGTTGAATGAA-CTTCTGCTGACGTA-GG
CGCT-GG----------GGCT-nnnnnTATTACCCCCAGCGCTCGGGAC-GGGACAT---
---GGGCTA--A----------TGGAT-TGT-GGAT---ATAGGG-CCCAAAGGGCCCGT
TTA-GATGGGTTTT-GGGCTTAT-GGGCTTTATCCAGAAGACCAAAAACAGGCGG-----
-----------GAAACCGTCCC-AAATTC-------AAACTTCGATTGCTTGCCCTGCAA
GCCATC-AGAAGT-CTATAAATACCAG-GGTCGAGATAGATGTTCA-----GACAAGAA-
---ATGGCTAGGTATCCGAAGAAATCCATCAAGAAGAGGCGGGTTGGGCGCCGGAAGTAT
GGCAGCAAGGCGGCAACCAGTCACGACTACTCGTCGCTAGGG--TCAATATTGGTTCCTG
AAAATACCGTCAAGGTATTTCGGATTGAGCCTACTGATAAAACATTACCCAGATATTTTA
TCTGGAAAATGTTTATGCTTCTTGTGTGCAAGGTGAAGCCCGGAAGAATACTTCACTGGG
CTATGATTAAGAGTTCTTGGGAAATCAACCAGCCGACAACCTGTCTTGAAGCACCAGGTT
TATTTATTAAACCTGAACATAGCCATCTGGTTAAACTGGTATGTAGTGGGGAACTTGAAG
CAGCAGTCGCAACAGGGACATCAGATGTCGAATGTCTTCTGAGGAAGACAACCGTGTTGA
GGAAGAATGTAACGGAGGTGGATTATTTATATTTGGCATTCTATTGTAGTTCTGGAGTAA
GTATAAACTACCAGAACAGAATTACATATCATGTTT---------------GATATGTTT
ATGTAAACATAAACTATTGTATGGAATGAAATCCAAATAACATACAACACGCTATGAAAT
ACAAGACGCTATGAC-AA------------ATGTA-CGGGTATATG----ATTAG-GTAT
CCTAACGATCTAG-GGCCGAAGG--C---CCGTGAGCAATATGCGTCGAAATAA-TGTTT
AACAAACAAATATACATGATACGGATA---------GTTGAATACATAAACAACGAGGTA
T----------ACAATACAACAATCTGTTGTA-AAG-----AAAT-AAAAAAT----AAG
AAGAGAGAGTATACTTGTGTCGGATAAGCATGGCAAC------------CACCACTTTAG
T-GGT-GGGCCAGATGTCCCGAGTTAGTGCGCCACGTAA-GCGCT-GGGGCTTATnnnnn
TATTACCCCCA-GCGCTCAGGACGGGACATCACGTGCTTT--------------------
---AACAAATGCACGTGAGTGATATAAGGGACATAACGGGTTCAGA-TAACGGTATCTTT
GGTTTAGAATATAACGTCACGTGCGAAAG-CGAA-AGGCACGTGACTAAGTCAAATGTAT
TGAATAAACATTTGACGTCCGGTAGCTTCCG-AAGGAAGT-AAGGATTGCTTCGT-GGCG
AAGCAAACCATTTATATA-TTGCCTAGG-CTTGCGG--CCTATAAATAGG-ACCCTGCTA
-----AATGGCATTAACAACAGAGCGGGTTAAACTATTCTTTGAATGGTTTTTGTTTTTC
GCAGCAATATTTATTGCGATTACAATATTATATATATTGTTGGTTTTGCTCTTTGAGGTA
CCGAAGTATATTAAGCAGCTCGTGAGGTATTTGGTAGAATACCTGACCAGAAGACGTGTA
TGGATGCAGAGAACGCAGTTATCGGAGGCAACTGGAGACGTAGAGTTCGGCAGAGGTATT
GTGGAAGACAGACGGGATCAACAACCGGCTGTCATACCACAGGCATCTCTGGTTAACCCT
TC---TCAACAATTTAGAAGGGATGATCAAGGAAGACGAGGAAACGTCGGACCTATGTTT
T-AATACACG-GTATTGTAATATATGA-AATATAAATGGGTATTG---------ATGT--
------------AT-AA-GGTCATACATACTATA------TGTATGATAATG---AAACA
TATT-GTAATATGTGAATTGT---------------------------------------
-AAACGA-------------------------------GTGTTGAATGT-----------
----ATACAACATACAACACAC---------------------TATGAAATACAAGACGC
TAT------------------------------GAAAAATGTACGGGTATCTGATTAGG-
TATCCTAACGA--------TCTAGGGCCG-AAGGCCCGT-GAGCAATAT---GCGTCGAA
AT-AATGTTT-----AACAAA-CAAATATACA-----TGATACGGATAGTTGAATACATA
AACAACTAGGTATAC-AATACAACAAACTGTTGT-AAAGAAAT-AAAAAAATAAGAAGAG
AGA-GTATATTT---------GTGTCGG--------------------------------
--ATAAGCTTGGCAACCACCACTTTA--------------------GTGGT-GGGTCAGA
TGTCCCGAGTTAGTGCG-CCACGTAA-GCGCTGGGGCTTATnnnnnTATTACCCCCAGCG
CTCAGGACGGGACATCACGTG-CATCTA-ACAGACGCACGTGAGAATGCAGTA---GCTT
GC----AGCGAAAGATAGACGTCCACATCAATAAAGAAGAAGGAATATTCTTTGCTTCGG
CACGAAGCAAA--GGGTATAGATATTTGTTCGAGATGCGAAA-------TTGGAG-----
---GCTATTTAAACCTG---------ATGGTTTTGTGATTTCCGAAAT----CACTCGTC
GGAAGAGAAATGGAGTTCTGGGAATCGTCTGCCATGCCTGACGATGTCAAGAGAGAGATT
AAGGAA-ATATATT-GGG-AAGATCGGAAGAAACTTCTGTTCTGTCAGAAGTTGAAGAGC
-TATGTCAGAAGGATTCTTGTTTATGGAGATCAAGAGGATGCCCTTGCTGGAGTGAAGGG
TTTGAAGACTTCTATTATTCGCTATAGCGAATACCTGAAGAAACCATGTGTGGTAATTTG
TTGTGTTAGCAATAAATCAA-TTGTGTATAGGTTAAACAGCATGGTGTTCTTTTATCATG
AATACCTTGAAGAACTAGGCGGTGATTACTCAGTATATCAAGATCTCTATTGTGATG---
-AGGTTCTCTCTTCTTCATCGACAGAGGAAGAA------------GATGTAGGAGTAATA
TATAGGAATGTTATCATGGCATCGACACAAGAGAAGTTCTCTTGGAGTGATTGTCAGAAG
ATAGTTATATCAGACTATGATGTAACATTACTCTAATGTAATATCCATT--ATCATCAAT
AAAA--TAATGGAATG--TTGATTATGTATT-TATCATAAATACAT--AATGGTATACGT
ATAGCA---------TAAAATA-CA-TTAACC-----AACATACAACACACTATAAAATA
CAACACACTATAA----CAAATGTA----CGGGTATCTGATTGGGTTATATTAACCCCTT
AAGGGCCGAAGGCCCGTTTAAATATGTGTT-GGACGAAGTCCA-AGCACAAAAAAGTAAG
CAGAACAACGGAATAATATGAGCTGGC-AACGTA------GGGTC-CATGTCCCGAGTTA
GTGCGCCACGTGAGC-GCTGGGGCTTATnnnnnTATTACCCCCCGTGCTTGGGACGGGAC
ATGACGTCAGCAATGTAGATAATGGGCCTAATAA-------AGCCCATTAA-TAGAATT-
GGG-CCGGGTTTT-GTCATCTTACAAAAGCCCGGTCCAGGATTAGAATAATGTCACGTGC
C--GAA-TAAG-AGGTTGCTTCGCCTCGAAGAAACCTATTTTGAGGTAGCGTATTCAATA
CGCTACCGAATATCTATTAATATGTGAG-TCTCTGCCG---AAAAAAA-ACAGA-GCGAA
AGC--GAAGCAGAAGTGATGGATTGGGCGGAATCACAATTCAAGACATGTACTCATGGAT
GCGATTGGAAGAAGATATCATCGGATTCAGCCGATAATCGACAATATGTGCCATGCGTCG
ATTCAGGAGCTGGAAGAAAGTCGCCTCGTAAGGTACTTCTTAGATCTATTGAAGCTGTGT
TTAATGG------AAGCTTCAGCGGAAATAACAGGAACGTTCGTGGATTTCTCTACGTAT
CGATCAGAGACGATGACGGAGAAATGCGTCCAGTGCTCATAGTACCATTCGGAGGTTATG
GATATCATAATGATTTCTATTATTTCGAAGGAAAGGGGAAAGTTGAATGTGATATATCAT
C-----AGATTATGTTGCGCCAGGAATAGATTGGAGCAGAGACATGGAAGTTAGTATTAG
TAACAGCAACAACTGTAATGAATTATGTGATCTGAAGTGTTATGTTGTTTGTTCGTTAAG
AATCAAGGAATAAAAGTTGTGCTGTAATGTTAATTAATA-AAACGTATATTTGGGA-AAT
TG---------ATAGTTGTATAAA---ACATACAACACACTAT------------GAAAT
ACAAGA-CGCTATGACAAATGTACGGGTATCTGAATGAGTTTTAGT------ATCGCTTA
AG-----------------GGCCGCAGGCCCGTTGAA--AAATAATAATCGAATTATAAA
CGTTAG------------ATA-----ATAATCAGAGATAGGTGATC-AGATAATATAAAC
ATAAACGAAGTA---------TATGCCGGTAC-AATAA-TAAAATAAGTATTTAAAAAT-
-AAAAGGAATGTAAACTAATCTCTGATTG-----------GTTCAGCAGAAAGGCCCACC
TACTAAAAGGT-GGGGA---GAATGTCCCGA---------TGACGTAAGCACGGGGGACT
AT
>43to_TO_2010_C1
TATTACCCCCAGCGCTCGGGACGGGACAT-TTGCATCTATAAATAGACCT--CCCCCCTC
TCC-ACTTCAA-GATCATCATCGACGACAG-AATGGCGCGATATGTGGTATGCTGGATGT
TTACCATCAACAATCCCACAACACTACCAGTGATGAGGGATGAGATCAAATACATGGTAT
ATCAAGTGGAGAGGGGACAGGAGGGTACTCGTCATGTGCAAGGATACGTGGAGATGAAGA
GACGAAGTTCTCTGAAGCAGATGAGAGTCTTCTTCCCAGGCGCACACCTTGAGAAACGAA
AGGGGAGCCAAGAAGAAGCGCGGTCATACTGTATGAAGGAAGATACAAGAATCGAAGGTC
CCTTCGAGTTTGGTTCATTTAAATTGTCATGTAATGATAATTTATTTGATGTCATACAGG
ATATGCGTGAAACGCACAAAAGACCTTTGGAGTATTTATATGATTGTCCTAATACCTTCG
ATAGAAGTAAGGACACATTATACAGAGTACAAGCAGAGTTGAATAAAACGAGGGCGATGA
A----TAGCTGGAGAAC--GTCTTTCAGTGC-TTGGACATCAGAGGTTGAGAATATCATG
GCGCAGCCATGTCATCGGAGAATTATTTGGGTTTACGGCCCAAATGGAGGAGAAGGAAAG
ACAACGTATGCAAAACATCTAATGAAGACGAAGAATGCGTTTTATTCTCCAGGAGGAAAA
TCATTGGATATATGTAGACTGTATAATTATGAGGATATTGTTATATTTGATATCCCTAGA
TGCAAAGAGGATTATTTAAATTATGGTTTATTAGAGGAATTTAAGAATGGAATAATTCAA
AGCGGGAAATATGAACCCGTTTTGAAAATTGTAGAATATGTCGAAGTCATTGTAATGGCT
AACTTCCTTCCGAAGGAAGGAATCTTTTCTGAAGATCGAATAAAGTTGGTTTCTTGCTGA
ACACGCAATGACTTTACAG----CGCACGCTCCGAC-AAAAGCACACTATGACAAAAGT-
TGGGTATCTGATT-GGGTTATC-CTAACGATCTAGGGCCGTAGGCC-------CGTGA--
GCAATGAAC--------GGC---AAGATCAGATGTCCCG-AGTTAGTGCGCCACGT-AAG
CGCT-GGGGCTTATnnnnnTATTATTA-C-----------------------CCCCAGCG
----------------CTCA------GGAC-GGGACAT----------------------
------------------------------G-----------------------------
-------------------------GG--C-TT----TTTA---AATGGG--C-TTTTCG
AGT--TTGAACAGTTC-----------------AGTATCTTCGTTATTGGGCCAACCCGG
--CCCAATAAATAAGAGAAC--GT---GTTCAAATTCGT-GG------------TATGAC
CGAAGGTC-AAGGTAACCGGTCAA-CATTATTC-TGGCTTGCGCAGCAAGCAACA-CGAA
--------------------------------------------------------TTAA
ATAATTAAT-TCG-----------------------------------------------
TAGGACACGTGGAC-GGACCGAAATACTCCTGCATC------TCTATAAATACCCTA-AA
CCTGTGAAGG-ATAATT-G--C-TCTCTC-TCTTCTGTCAAG-GTGGT--TGTGCTGAGG
C----------GGAAGA-----TCGC--------C-AGCGGCGATC--------------
----GTCGGAACGACCTG--CATCTAGAG--AGGCGG-----------------------
----------CGAGG-AAACTACG-AAACGTATAT-----CGGGTA-TTTATAGACTTA-
TAGCGTAGCTAGAAGTATACACTGTACA-GATATTGTATTTTGTAAAT-TACG-AAGAAA
TTCGTAT-TTGATATTAATAAAACAACTGGGTTTGTTAATGTTTACATTAACTAGTATC-
TTTGATGTA----CAAATTAAAAT--------ACAGTATACGGAACGTATACTAATC-AA
--AAAATTAAA-T---GACAGGCGAA----G-CATGATTAACAGGTGTTT-AGGTATAAT
TAAAATAATTATGTC-AAGTAATTATAATACGGAAAATGAATA-AGTATGA-GGTGAAAG
AGGAGATATTAGAATATTTAAAAACCCAATTATATT-AT-T----------------TTG
GA-----------------ACG---AA--ATACATCACG----------------CTATG
A-AA--------------TACAAGACGCTATGACA-AATGTACGGGTATTTGATTG-GT-
-----TAT-C-TTAACGTG-TAAGGGC-CGCAGGCCC-GTC-AA-G-ATGG-------A-
------------------------ATGAACGGT-------CCAGATTA------ATTCCT
T-AACGACGAAGGAAGG-----------AATCTATCAG-GG---GACCA-----------
-CACAAT------------ATACAGCTGTCAA---------------------------T
GATTT---A-TTAAAT--AATATAATAACCAAAAGAC-C-TTTGTACCCCTGA--C----
-A-----ATGATGACG-T-ATA-GGGGTGT-CCCG-AG----GTAA---TTTAAC---AT
----ATATCTGAGAAGA--------GATATG--------------------------GG-
-CCGTTGGATGCCTCCATCGGACGAT-GG-AGGTTGAATGAA-CTTCTGCTGACGTA-GG
CGCT-GG----------GGCT-nnnnnTATTACCCCCAGCGCTCGGGAC-GGGACAT---
---GGGCTA--A----------TGGAT-TGT-GGAT---AAAGGG-CCCAAAGGGCCCGT
TTA-GATGGGTTTT-GGGCTTAT-GGGCTTTATCCAGAAGACCAAAAACAGGCGG-----
-----------GAAACCGTCCC-AAATTC-------AAACTTCGATTGCTTGCCCTGCAA
GCCATC-AGAAGT-CTATAAATACCAG-GGTCGAGATAGATGTTCA-----GACAAGAA-
---ATGGCTAGGTATCCGAAGAAATCCATCAAGAAGAGGCGGGTTGGGCGCCGGAAGTAT
GGCAGCAAGGCGGCAACCAGTCACGACTACTCGTCGCTAGGG--TCAATATTGGTTCCTG
AAAACACCGTCAAGGTATTTCGGATTGAGCCTACTGATAAAACATTACCCAGATATTTTA
TCTGGAAAATGTTTATGCTTCTTGTGTGCAAGGTGAAGCCCGGAAGAATACTTCACTGGG
CTATGATTAAGAGTTCTTGGGAAATCAACCAGCCGACAACCTGTCTTGAAGCACCAGGTT
TATTTATTAAACCTGAACATAGCCATCTGGTTAAACTGGTATGTAGTGGGGAACTTGAAG
CAGCAGTCGCAACAGGGACATCAGATGTCGAATGTCTTTTGAGGAAGACAACCGTGTTGA
GGAAGAATGTAACGGAGGTGGATTATTTATATTTGGCATTCTATTGTAGTTCTGGAGTAA
GTATAAACTACCAGAACAGAATTACATATCATGTTT---------------GATATGTTT
ATGTAAACATAAACTATTGTATGGAATGAAATCCAAATAACATACAACACGCTATGAAAT
ACAAGACGCTATGAT-AA------------ATGTA-CGGGTATATG----ATTAG-GTAT
CCTAACGATCTAG-GGCCGAAGG--C---CCGTGAGCAATATGCGTCGAAATAA-TGTTT
AACAAACAAATATACATGATACGGATA---------GTTGAATACATAAACAACGAGGTA
T----------ACAATACAACAATCTGTTGTA-AAG-----AAAT-AAAAAAT----AAG
AAGAGAGAGTATATTTGTGTCGGATAAGCATGGCAAC------------CACCACTTTAG
T-GGT-GGGCCAGATGTCCCGAGTTAGTGCGCCACGTAA-GCGCT-GGGGCTTATnnnnn
TATTACCCCCA-GCGCTCAGGACGGGACATCACGTGCTTT--------------------
---AACAAATGCACGTGAGTGATATAAGGGACATAACGGGTTCAGA-TAACGGTATCTTT
GGTTTAGAATATAACGTCACGTGTGAAAG-CGAA-AGGCACGTGACTAAGTCAAATGTAT
TGAATAAACATTTGACGTCCGGTAGCTTCCG-AAGGAAGT-AAGGATTGCTTCGT-GGCG
AAGCAAACCATTTATATATTTGCCTAGG-CTTGCGG--CCTATAAATAGG-ACCCTGCTA
-----AATGGCATTAACAACAGAGCGGGTGAAACTATTCTTTGAATGGTTTTTGTTCTTT
GCAGCAATATTTATTGCGATTACAATATTATATATATTGTTGGTTTTGCTCTTTGAGGTA
CCGAAGTATATTAAGCAGCTCGTGAGGTATTTGGTAGAATACCTGACCAGAAGACGTGTA
TGGATGCAGAGAACGCAGTTATCGGAGGCAACTGGAGACGTAGAGTTCGGCAGAGGTATT
GTGGAAGACAGACGGGATCAACAACCGGCTGTCATACCACAGGCATCTCTGGTTAACCCT
TC---TCAACAATTTAGAAGGGATGATCAAGGAAGACGAGGAAACGTCGGACCTATGTTT
T-AATACACG-GTATTGTAATATATGA-AATATAAATGGGTATTG---------ATGT--
------------AT-AA-GGTCATACATACTATA------TGTATGATAATG---AAACA
TATT-GTAATATGTGAATTGT---------------------------------------
-AAACGA-------------------------------GTGTTGAATGT-----------
----ATACAACATACAACACAC---------------------TATGAAATACAAGACGC
TAT------------------------------GAAAAATGTACGGGTATCTGATTAGG-
TATCCTAACGA--------TCTAGGGCCG-AAGGCCCGT-GAGCAATAT---GCGTCGAA
AT-AATGTTT-----AACAAA-CAAATATACA-----TGATACGGATAGTTGAATACATA
AACAACTAGGTATAC-AATACAACAAACTGTTGT-AAAGAAAT-AAAAAAATAAGAAGAG
ACA-GTATATTT---------GTGTCGG--------------------------------
--ATAAGCTTGGCAACCACCACTTTA--------------------GTGGT-GGGTCAGA
TGTCCCGAGTTAGTGCG-CCACGTAA-GCGCTGGGGCTTATnnnnnTATTACCCCCAGCG
CTCGGGACGGGACATCACGTG-CATCTA-ACAGACGCACGTGAGAATACAGTA---GCTT
GC----AGCGAAAGATAGACGTCCACATCAATAAAGAAGAAGGAATATTCTTTGCTTCGG
CACGAAGCAAA--GGGTATAGATATTTGTTCGAGATGCGAAA-------ATGGAG-----
---GCTATTTAAACCTG---------ATGGTTTTGTGATTTCCGAAAT----CACTCGTC
GGGAGAGAAATGGAGTTCTGGGAATCGTCTGCCATGCCTGACGATGTCAAGAGAGAGATT
AAGGAA-ATATATT-GGG-AAGATCGGAAGAAACTTCTGTTCTGTCAGAAGTTGAAGAGC
-TATGTCAGAAGGATTCTTGTTTATGGAGATCAAGAGGATGCCCTTGCTGGAGTGAAGGA
TATGAAGACTTCTATTATTCGCTATAGCGAATACTTGAAGAAACCATGTGTGGTAATTTG
TTGTGTTAGCAATAAATCAA-TTGTGTATAGGTTAAACAGCATGGTGTTCTTTTATCATG
AATACCTTGAAGAACTAGGTGGTGATTACTCAGTATATCAAGATCTCTATTGTGATG---
-AGGTACTCTCTTCTTCATCGACAGAGGAAGAA------------GATGTAGGAGTAATA
TATAGGAATGTTATCATGGCATCGACACAAGAGAAGTTCTCTTGGAGTGATTGTCAGAAG
ATAGTTATATCAGACTATGATGTAACATTACTCTAATGTAATATCCATT--ATCATCAAT
AAAA--TAATGGAATG--TTGATTATGTATT-TATCATAAATACAT--AATGGTATACGT
ATAGCA---------TAAAATA-CA-TTAACC-----AACATACAACACACTATAAAATA
CAACACACTATAA----CAAATGTA----CGGGTATCTGATTGGGTTATATTAACCCCTT
AAGGGCCGAAGGCCCGTTTAAATATGTGTT-GGACGAAGTCCA-AGCACAAAAAAGTAAG
CAGAACAACGGAATAATATGAGCTGGC-AACGTA------GGGTC-CATGTCCCGAGTTA
GTGCGCCACGTGAGC-GCTGGGGCTTATnnnnnTATTACCCCCCGTGCTTGGGACGGGAC
ATGACGTCAGCAATGCAGATAATGGGCCTAATAA-------AGCCCAATTA-TAGAATT-
GGG-CCGGGTTTT-GTCATCTTACAAAAGCCCGGTCCAGGATTAGAATAATGTCACGTGC
C--GAA-TAAG-AGGTTGCTTCGCCTCGAAGAAACCTAATTTGAGGTAGCGTATTCAATA
CGCTACCGAATATCTATTAATATGTGAG-TCTCTGCCG---AAAAAAA-ACAGA-GCGAA
AGC--GAAGCAGAAGCGATGGATTGGGCAGAATCACAATTCAAGACATGTACCCATGGAT
GCGATTGGAAGAAGATATCATCGGATTCAGCCGATAATCGACAATATGTGCCATGCGTCG
ATTCAGGAGCTGGAAGAAAGTCGCCTCGTAAGGTACTTCTTAGATCTATTGAAGCTGTGT
TTAATGG------AAGCTTCAGCGGAAATAACAGGAACGTTCGTGGATTTCTCTACGTAT
CGATCAGAGACGATGACGGAGAAATGCGTCCAGTGCTCATAGTACCATTCGGAGGTTATG
GATATCATAATGATTTCTATTATTTCGAAGGAAAGGGGAAAGTTGAATGTGATATATCAT
C-----AGATTATGTTGCGCCAGGAATAGATTGGAGCAGAGACATGGAAGTTAGTATTAG
TAACAGCAACAACTGTAATGAATTATGTGATCTGAAGTGTTATGTTGTTTGTTCGTTAAG
AATCAAGGAATAAAAGTTGTGCTGTAATGTTTATTAATA-AAACGTATATTTTGGATAAT
TG---------TAAGTTGTATAAA---ACATACAACACACTAT------------AAAAT
ACAAGA-CGCTATGACAAATATACGGGTATCTGAACGAGTTTTAGT------ATCGATTA
AG-----------------GGCCGCAGGCCCGTTGAA--AAATAATAATCGAATTATATA
CGTTTG------------ATA-----ATAATCAGAGATAGATGATT-AGAATACATAAAG
ATAAACGAAGTA---------TATCCTGGTAC-AATTA-AAAAATAAGTATTTAAAAAA-
TAAAAGGAATGTAAACTAATCTCTGATTG-----------GTTCAGCATAAAGGCCCACC
AACTAAAAGGT-GGGGA---GAATGTCCCGA---------TGACGTAAGCACGGGGGACT
AT
>44to_TO_2010_C1
TATTACCCCCAGCGCTCGGGACGGGACAT-TTGCATCTATAAATAGACT---CCCCCCTC
TCC-ACTTCAA-GATCATCATCGACGACAG-AATGGCGCGATATGTGGTATGCTGGATGT
TCACCATCAACAATCCCACAACACTACCAGTGATGAGGGATGAGATCAAATACATGGTAT
ATCAAGTGGAGAGGGGACAGGAGGGTACTCGTCATGTGCAAGGATACGTGGAGATGAAGA
GACGAAGTTCTCTGAAGCAGATGAGAGTCTTCTTCCCAGGCGCACACCTTGAGAAACGAA
AGGGGAGCCAAGAAGAAGCGCGGTCATACTGTATGAAGGAAGATACAAGAATCGAAGGTC
CCTTCGAGTTTGGTTCATTTAAATTGTCATGTAATGATAATTTATTTGATGTCATACAGG
ATATGCGTGAAACGCACAAAAGACCTTTGGAGTATTTATATGATTGTCCTAATACCTTCG
ATAGAAGTAAGGATACATTATACAGAGTACAAGCAGAGTTGAATAAAACGAGGGCGATGA
A----TAGCTGGAGAAC--GTCTTTCAGTGC-TTGGACATCAGAGGTTGAGAATATCATG
GCGCAGCCATGTCATCGGAGAATTATTTGGGTTTACGGCCCAAATGGAGGAGAAGGAAAG
ACAACGTATGCAAAACATCTAATGAAGACGAAGAATGCGTTTTATTCTCCAGGAGGAAAA
TCATTGGATATATGTAGACTGTATAATTATGAGGATATTGTTATATTTGATATCCCTAGA
TGCAAAGAGGATTATTTAAATTATGGTTTATTAGAGGAATTTAAGAATGGAATAATTCAA
AGCGGGAAATATGAACCCGTTTTGAAGATTGTAGAATATGTCGAAGTCATTGTAATGGCT
AACTTCCTTCCGAAGGAAGGAATCTTTTCTGAAGATCGAATAAAGTTGGTTTCTTGCTGA
ACACGCAATGACTTTACAG----CGCACGCTCCGAC-AAAAGCACACTATGACAAAAGTA
CGGGTATCTGATT--GGCTATC-GGAACGATCTAGGGCCGTAGGCC-------CGTGA--
GCAATGAAC--------GGC---GAGATCATATGTCCCG-AGTTAGTGCGCCACGT-AAG
CGCT-GGGGCTTATnnnnnTATTATTA-C-----------------------CCCCAGCG
----------------CTCA------GGAC-GGGACAT----------------------
------------------------------G-----------------------------
-------------------------GG--C-TT----TTTA---AATGGG--C-TTTGAG
AGT--TTGAACAGTTC-----------------AGTATCTTCGTTATTGGGCCAACCCGG
--CCCAATAATTAAGAGAAC--GT---GTTCAAATTCGT-GG------------TATGAC
CGAAGGTC-AAGGCAACCGGTCAA-CATTATTC-TGGCTTGCGCAGCAAGAAACA-CGAA
--------------------------------------------------------TTAA
TAATTTAAT-TCG-----------------------------------------------
TAGGACACGTGGAC-GGACCGAAATACTCTTGCATC------TCTATAAATACCCTA-AT
CCTGTCAAGG-ATAATT-G--C-TCTCTC-TCTTCTGTCAAG-GTGGT--TGTGCGGAGG
C----------GGAAGA-----TCGC--------C-AGCGGCGATC--------------
----GTCGGAACGACCTG--CATCTAGAG--AGGCGG-----------------------
----------CGAGG-AAACTACG-AAGCGTATAT-----CGGGTA-TTTATAGACTTT-
TAGCGTAGCTAGAAGTATACACTGTACA-GATATTGTATTTTGTAAAT-TACG-AAGAAA
TTCGTAT-TTGATATTAATAAAACAACTGGGTTTGTTAATGTTTACATTAACTAGTATC-
TTTGATGTA----CAAATTAAAAT--------ACAGTATACGGAACGTATACTAATG-TA
--AAAATTAAA-T---GATAGGCGAA----G-CATGATTAACAGGTGTTT-AGGTATAAT
TAACATAATTATGAG-AAGTAATAATAATACGGAAAATGAATA-AGTATGA-GGTGAAAG
AGGAGATATTAGAATATTTAAAAACCCAATTATATT-AT-T----------------TTG
GA-----------------ACG---AA--ATACAACACG----------------CTATG
A-AA--------------TACAAGACGCTATGACA-AATGTACGGGTATTTGATTG-TG-
-----TAT-C-GGAACGTA-TAAGGGC-CGCAGGCCC-GTC-AA-G--TTG-------A-
------------------------ATGAACGGT-------CCAGATTA------ATTCCT
T-AGCGACGAAGAAAGG-----------AATCTTAAAG-GG---GACCA-----------
-CATT-A------------AGACAGCTGTCAT---------------------------T
GATTT---A-ATAAAT--AATATAATAACCAAAAGAC-C-TTAGTACCCTTGC--T----
-A-----ATGATGACG-T-ATA-GGGGTGT-CCCG-AG----GTAA---TTTAAC---AT
----AGCTCTGAAAAGA--------GATATG--------------------------GG-
-CCGTTGGATGCCTCCATCGGACGAT-GG-AGGTTGAATGAA-CTTATGCTGACGTA-AG
CGCT-GG----------GGCT-nnnnnTATTACCCCCAGCGCTCGGGAC-GGGACAT---
---GGGCTA--A----------TGGAT-TGT-GGAT---ATAGGG-CCCAAAGGGCCCGT
TTA-GATGGGTTTT-GGGCTTAT-GGGCTTTATCCAGAAGACCAAAAACAGGCGG-----
-----------GAAACCGTCCC-AAATTC-------AAACTTCGATTGCTTGCCCTGCAA
GCCATC-AGAAGT-CTATAAATACCAG-TGTCGAGATAGATGTTCA-----GACAACAA-
---ATGGCTAGGTATCCGAAGAAATCCATCAAGAAGAGGCGGGTTGGGCGCCGGAAGTAT
GGCAGCAAGGCGGCAACCAGTCACGACTGCTCGTCGCTAGGG--TCAATATTGGTTCCTG
AAAATACCGTCAAGGTATTTCGGATTGAGCCTACTGATAGAACATTACCCAGATATTTTA
TCTGGAAAATGTTTATGCTTCTTGTGTGCAAGGTGAAGCCCGGAAGAATACTTCACTGGG
CTATGATTAAGAGTTCTTGGGAAATCAACCAGCCGACAACCTGTCTTGAAGCACCAGGTT
TATTTATTAAACCTGAACATAGCCATCTGGTTAAACTGGTATGTAGTGGGGAACTTGAAG
CAGGAGTCGCAACAGGGACATCAGATGTCGAATGTCTTCTGAGGAAGACAACCGTGTTGA
GGAAGAATGTAACGGAGGTGGATTATTTATATTTGGCATTCTATTGTAGTTCTGGAGTAG
GTATAAACTACCAGAACAGAATTACATATCATGTTT---------------GATATGTTT
ATGTAAACATAAACTATTGTATGGAATGAAATCCAAATAACATACAACACGGTATGAAAT
ACAAGACGCTATGAC-AA------------ATGTA-CGGGTATATG----ATTAG-GTAT
CCTAACGATCTAG-GGCCGAAGG--C---CCGTGAGCAATATGCGTCGAAATAA-TGTTT
AACAAACAAATATACATGATACGGATA---------GTTGAATACATAAACAACGAGGTA
T----------ACAATACAACAATCTGTTGTA-AAG-----AAAT-AAAAAAT----AAG
GAGAGAGAGTATATTTGTGTCGGATAAGCATGGCAAC------------CACCACTTTAG
T-GGT-GGGCCAGATGTCCCGAGTTAGTGCGCCACGTAA-GCGCT-GGGGCTTATnnnnn
TATTACCCCCA-GCGCTCAGGACGGGACATCACGTGCTTT--------------------
---AACAAATGCACGTGAGTGATATAAGGGACATAACGGGTTCAGA-TAACGGTATCTTT
GGTTTAGAATATAACGTCACGTGTGAAAG-CGAA-AGGCACGTGACTAAGTCAAATGTAT
TGAATAAACATTTGACGTCCGGTAGCTTCCG-AAGGAAGT-AAGGATTGCTTCGT-GGCG
AAGCAAACCATTTATATA-TTGCCTAGG-CTTGCGG--CCTATAAATAGG-ACCCTGCTA
-----AATGGCATTAACAACGGAGCGGGTGAAACTATTCTTTGAATTGTTTTTGTTTATT
GCAGCAATATTTATTGCGATTACAATATTATATATATTGTTGGTTTTGCTCTTTGAGGTA
CCGAAGTATACTAAGCAGCTCGTGAGGTACCCGGTAGAATACCTGACCAGAAGACGTGTA
TGGATGCAGAGAACGCAGTTATCGGAGGCAACCGGAGACGTAGAGTTCGGCAGAGGTATT
GTGGAAGACAGACGGGATCAACAACCGGCTGTCATACCACAGGCATCTCAGGTTAACCTT
TC---TCAACAATTTAGAAGGGATGATCAAGGAAGACGAGGAAACGTCGGACCTATGTTT
T-AATACACG-GTATTGTAATATATGA-AATATAAATGGGTATTG---------ATGT--
------------AT-AA-GGTCATACATAATATA------TGTATGATAATG---AAACA
TATT-GTAATATGTGAATTGT---------------------------------------
-AAACGA-------------------------------GTGTTGAATGT-----------
----ATACAACATACAACACAC---------------------TATGAAATACAAGACGC
TAT------------------------------GACAAATGTACGGGTATCTGATTAGG-
TATCCTAACGA--------TCTAGGGCCG-AAGGCCCGT-GAGTAATAT---ACGTCGAA
AT-AATGTTT-----AACAAA-CAAATATACA-----TGATACGGATAGTTGAATACATA
AACAACTAGGTATAC-AATACAACAATCTGTTGT-AAAGGAAT--AAAAAATAAGGAGAG
AGA-GTATATTT---------GTGTCGG--------------------------------
--ATAAGCATGGCAACCACCACTTTA--------------------GTGGT-GGGCCAGA
TGTCCCGAGTTAGTGCG-CCACGTAA-GCGCTGGGGCTTATnnnnnTATTACCCCCAGCG
CTCAGGACGGGACATCACGTG-CAACTA-ACAGACGCACGTGAGAATGCAGTA---GCTT
GC----AGCGAAAGATAGACGCCAACATCAATAAAGAAGAAGGAATATTCTTTGCTTCGG
CACGAAGCAAA--GGTTATAGATATTTGTTCGAGATGCGAAA-------ATGGAG-----
---GCTATTTAAACCTG---------ATGGTTTTGTGATTTCCGAAAT----CACTCGTC
GGAAGAGAAATGGAGTTCTGGGAATCGTCTGCCATGCCTGACGATGTCAAGAGAGAGATT
AAGGAA-ATATATT-GGG-AAGATCGGAAGAAACTTCTGTTCTGTCAGAAGTTGAAGAGC
-TATGTCAGAAGGATTCTTGTTTATGGAGATCAAGAGGATGCCCTTGCCGGAGTGAAGGA
TTTGAAGACTTCTATTAATCGCTATAGCGAATATTTGAAGAAACCATGTGTGGTAATTTG
TTGTGTTAGCAATAAATCAA-TGGTGTATAGGTTAAACAGCATGGTGTTCTTTTATCATG
AATACCTTGAAGAACTAGGTGGTGATTATTCAGTATATCAAGATCTCTATTGTGATG---
-AGGTACTCTCTTCTTCATCGACAGAGGAAGAA------------GATGTAGGAGTAATA
TATAGGAATGTTATCATGGCATCGACACAAGAGAAGTTCTCTTGGAGTGATTGTCAGAAG
ATAGTTATATCAGACTATGATGTAACATTACTCTAATGTAATATCCATT--ATCATCAAT
AAAA--TAATGGTATG--TTGATTATGTATT-TATCATAAATACAT--AATGGTATACGT
ATAGCA---------TAAAATA-CA-TTAACC-----AACATACACCACACTATAAAATA
CAACACACTATAA----CAAATGTA----CGGGTATCTGATTGGTTTATATTAACCCCTT
AAGGGCCGAAGGCCCGTTTAAATATGTGTT-GGACGAAGTCCA-AGCACAAAAAAGTAAG
CAGAACAAAGGAATAATATGAGCTGGC-AACGTA------GGGTC-CATGTCCCGAGTTA
GTGCGCCACGTAAGC-GCTGGGGCTTATnnnnnTATTACCCCCCGTGCTCGGGACGGGAC
ATGACGTCAGCAATGCAGATAATGGGCCTAATAA-------AGCCCATTTA-TAGAATT-
GGG-CCGGGTTTT-GTCATCTTACAAAAGCCCGGTCCAGGATTAGAATAATGTCACGTGC
C--GAA-TAAG-AGGTTGCTTCGCCTCGAAGAAACCTATTTTGAGGTAGCGTATTCAATA
CGCTACCGAATATCTATTAATATGTGAG-TCTCTGCCG---AAAAAAA-ACAGA-GCGAA
AGC--GTAGCAGAAGCGATGGATTGGGCGGAATCACAATTCAAGACCTGTACTCATGGAT
GCGATTGGAAGAAGATATCATCGGATTCAGCCGATAATCGACAATATGTGCCATGCGTCG
ATTCAGGAGCTGGAAGAAAGTCGCCTCGTAAGGTACTTCTTAGATCTATTGAAGCTGTGT
TTAATGG------AAGCTTCAGCGGAAATAACAGGAACGTTCGTGGATTTCTCTACGTAT
CGATCAGAGATGATGACGGAGAAATGCGTCCAGTGCTCATAGTACCTTTCGGAGGTTATG
GATATCATAATGATTTCTATTATTTCGAAGGAAAGGGGAAAGTTGAATGTGATATATCAT
C-----AGATTATGTTGCGCCAGGAATAGATTGGAGCAGAGACATGGAAGTTAGTATTAG
TAACAGCAACAACTGTAATGAATTATGTGATCTGAAGTGTTATGTTGTTTGTTCGTTAAG
AATCAAGGAATAAAAGTTGTGCTGTAATGTTTATTAATA-AAACGTATATTTTGGATAAT
TG---------TTAGTTGTATAAA---ACATACAACACACTAT------------GAAAT
ACAAGA-CGCTATGACAAATGTACGGGTATCTGAATGAGTTTTAGT------ATCGATTA
AG-----------------GGCCGCAGGCCCGTTGAA--AAATAATAATCGAATTATATA
CGTTTG------------ATA-----ATAATCAGAGATAGATGATT-AGAATACATAAAG
ATAAACGAAGTA---------TATCCTGGTACAAATAA--AAAATAAGTATTTAAAAA--
TAAAAGAAATGTAAACTAATCTCTGATTG-----------GTTCAGCAGAAAGGCCCACC
AACTAAAAGGT-GGGGA---GAATGTCCCGA---------TGACGTAAGCACGGGGGACT
AT
>45to_TO_2010_C1
TATTACCCCCAGCGCTCGGGACGGGACAT-TTGCATCTATAAATAGACT---CCCCCCTC
TCC-ACTTCAA-GATCATCATCGACGACAG-AATGGCGCGATATGTGGTATGCTGGATGT
TCACCATCAACAATCCCACAACACTACCAGTGATGAGGGATGAGATCAAATACATGGTAT
ATCAAGTGGAGAGGGGACAGGAGGGTACTCGTCATGTGCAAGGATACGTGGAGATGAAGA
GACGAAGTTCTCTGAAGCAGATGAGAGTCTTCTTCCCAGGCGCACACCTTGAGAAACGAA
AGGGGAGCCAAGAAGAAGCGCGGTCATACTGTATGAAGGAAGATACAAGAATCGAAGGTC
CCTTCGAGTTTGGTTCATTTAAATTGTCATGTAATGATAATTTATTTGATGTCATACAGG
ATATGCGTGAAACGCACAAAAGACCTTTGGAGTATTTATATGATTGTCCTAATACCTTCG
ATAGAAGTAAGGATACATTATACAGAGTACAAGCAGAGTTGAATAAAACGAGGGCGATGA
A----TAGCTGGAGAAC--GTCTTTCAGTGC-TTGGACATCAGAGGTTGAGAATATCATG
GCGCAGCCATGTCATCGGAGAATTATTTGGGTTTACGGCCCAAATGGAGGAGAAGGAAAG
ACAACGTATGCAAAACATCTAATGAAGACGAAGAATGCGTTTTATTCTCCAGGAGGAAAA
TCATTGGATATATGTAGACTGTATAATTATGAGGATATTGTTATATTTGATATCCCTAGA
TGCAAAGAGGATTATTTAAATTATGGTTTATTAGAGGAATTTAAGAATGGAATAATTCAA
AGCGGGAAATATGAACCCGTTTTGAAGATTGTAGAATATGTCGAAGTCATTGTAATGGCT
AACTTCCTTCCGAAGGAAGGAATCTTTTCTGAAGATCGAATAAAGTTGGTTTCTTGCTGA
ACACGCAATGACTTTACAG----CGCACGCTCCGAC-AAAAGCACACTATGACAAAAGTA
CGGGTATCTGATT--GGCTATC-GGAACGATCTAGGGCCGTAGGCC-------CGTGA--
GCAATGAAC--------GGC---GAGATCATATGTCCCG-AGTTAGTGCGCCACGT-AAG
CGCT-GGGGCTTATnnnnnTATTATTA-C-----------------------CCCCAGCG
----------------CTCA------GGAC-GGGACAT----------------------
------------------------------G-----------------------------
-------------------------GG--C-TT----TTTA---AATGGG--C-TTTGCG
AGT--TTGAACAGTTC-----------------AGTATCTTCGTTATTGGGCCAACCCGG
--CCCAATAATTAAGAGAAC--GT---GTTCAAATTCGT-GG------------TATGAC
CGAAGGTC-AAGGTAACCGGTCAA-CATTATTC-TGGCTTGCGCAGCAAGAAACA-CGAA
--------------------------------------------------------TTAA
TTATTTAAT-TCG-----------------------------------------------
TAGGACACGTGGAC-GGACCGAAATACTCTTGCATC------TCTATAAATACCCTA-AT
CCTGTCAAGG-ATAATT-G--C-TCTCTC-TCTTCTGTCAAG-GTGGT--TGTGCGGAGG
C----------GGAAGA-----TCGC--------C-AGCGGCGATC--------------
----GTCGGAACGACCTG--CATCTAGAG--AGGCGG-----------------------
----------CGAGG-AAACTACG-AAGCGTATAT-----CGGGTA-TTTATAGACTTT-
TAGCGTAGCTAGAAGTATACACTGTACA-GATATTGTATTTTGTAAAT-TACG-AAGAAA
TTCGTAT-TTGATATTAATAAAACAACTGGGTTTGTTAATGTTTACATTAACTAGTATC-
TTTGATGTA----CAAATTAAAAT--------ACAGTATACGGAACGTATACTAACG-TA
--AAAATTAAA-T---GATAGGCGAA----G-CATGATTAACAGGTGTTT-AGGTATAAT
TAACATAATTATGAG-AAGTAATAATAATACGGAAAATGAATA-AGTATGA-GGTGAAAG
AGGAGATATTAGAATATTTAAAAACCCAATTATATT-AT-T----------------TTG
GA-----------------ACG---AA--ATACAACACG----------------CTATG
A-AA--------------TACAAGACGCTATGACA-GATGTACGGGTATTTGATTG-TG-
-----TAT-C-GGAACGTA-TAAGGGC-CACAGGCCC-GTC-AA-G--TTG-------A-
------------------------ATGAACGGT-------CCAGATTA------ATTCCT
T-AGCGACGAAGAAAGG-----------AATCTTAAAG-GG---GACCA-----------
-CATT-A------------AGACAGCTGTCAT---------------------------T
GATTT---A-ATAAAT--AATATAATAACCAAAAGAC-C-TTAGTACCCTTGC--T----
-A-----ATGATGACG-T-ATA-GGGGTGT-CCCG-AG----GTAA---TTTAAC---AT
----AGCTCTGAAAAGA--------GATATG--------------------------GG-
-CCGTTGGATGCCTCCATCGGACGAT-GG-AGGTTGAATGAA-CTTATGCTGACGTA-AG
CGCT-GG----------GGCT-nnnnnTATTACCCCCAGCGCTCGGGAC-GGGACAT---
---GGGCTA--A----------TGGAT-TGT-GGAT---ATAGGG-CCCAAAGGGCCCGT
TTA-GATGGGTTTT-GGGCTTAT-GGGCTTTATCCAGAAGACCAAAAACAGGCGG-----
-----------GAAACCGTCCC-AAATTC-------AAACTTCGATTGCTTGCCCTGCAA
GCCATC-AGAAGT-CTATAAATACCAG-GGTCGAGATAGATGTTCA-----GACAACAA-
---ATGGCTAGGTATCCGAAGAAATCCATCAAGAAGAGGCGGGTTGGGCGCCGGAAGTAT
GGCAGCAAGGCGGCAACCAGTCACGACTGCTCGTCTCTAGGA--TCAATATCGGTTCCTG
AAAATACCGTCAAGGTATTTCGGATTGAGCCTACTGATAAAACATTACCCAGATATTTTA
TCTGGAAAATGTTTATGCTTCTTGTGTGCAAGGTGAAGCCCGGAAGAATACTTCACTGGG
CTATGATTAAGAGTTCTTGGGAAATCAACCAGCCGACAACCTGTCTTGAAGCACCAGGTT
TATTTATTAAACCTGAACATAGCCATCTGGTTAAACTGGTATGTAGTGGGGAACTTGAAG
CAGGAGTCGCAACAGGGACATCAGATGTCGAATGTCTTCTGAGGAAGACAACCGTGTTGA
GGAAGAATGTAACGGAGGTGGATTATTTATATTTGGCATTCTATTGTAGTTCTGGAGTAA
GTATAAACTACCAGAACAGAATTACATATCATGTTT---------------GATATGTTT
ATGTAAACATAAACTATTGTATGGAATGAAATCCAAATAACATACAACACGGTATGAAAT
ACAAGACGCTATGAC-AA------------ATGTA-CGGGTATATG----ATTAG-GTAT
CCTAACGATCTAG-GGCCGAAGG--C---CCGTGAGCAATATGCGTCGAAATAA-TGTTT
AACAAACAAATATACATGATACGGATA---------GTTGAATACATAAACAACGAGGTA
T----------ACAATACAACAATCTGTTGTA-AAG-----AAAT-AAAAAAT----AAG
GAGAGAGAGTATATTTGTGTCGGATAAGCATGGCAAC------------CACCACTTTAG
T-GGT-GGGCCAGATGTCCCGAGTTAGTGCGCCACGTAA-GCGCT-GGGGCTTATnnnnn
TATTACCCCCA-GCGCTCAGGACGGGACATCACGTGCTTT--------------------
---AACAAATGCACGTGAGTGATATAAGGGACATAACGGGTTCAGA-TAACGGTATCTTT
GGTTTAGAATATAACGTCACGTGTGAAAG-CGAA-AGGCACGTGACTAAGTCAAATGTAT
TGAATAAACATTTGACGTCCGGTAGCTTCCG-AAGGAAGT-AAGGATTGCTTCGT-GGCG
AAGCAAACCATTTATATA-TTGCCTAGG-CTTGCGG--CCTATAAATAGG-ACCCTGCTA
-----AATGGCATTAACAACAGAGCGGGTGAAACTATTCTTCGAATGGTTTTTGTTTATT
GAAGCAATATTTATTGCGATTACAATATTATATATATTGTTGGTTTTGCTCTTTGAGGTA
CCGAAGTATATTAAGCAGCTCGTGAGGTATTTGGTAGAATACCTGACCAGAAGACGTGTA
TGGATGCAGAGAACGCAGTTATCGGAGGCAACTGGAGACGTAGAGTTCGGCAGAGGTATT
GTGGAAGACAGACGGGATCAACAACCGGCTGTCATACCACAGGCTTCTCAGGTTAACCTT
TC---TCAACAATTTAGAAGGGATGATCAAGGAAGACGAGGAAACGTCGGACCTATGTTT
T-AATACACG-GTATTGTAATATATGA-AATATAAATGGGTATTG---------ATGT--
------------AT-AA-GGTCATACATAATATA------TGTATGATAATG---AAACA
TATT-GTAATATGTGAATTGT---------------------------------------
-AAACGA-------------------------------GTGTTGAATGT-----------
----ATACAACATACAACACAC---------------------TATGAAATACAAGACGC
TAT------------------------------GACAAATGTACGGGTATCTGATTAGG-
TATCCTAACGA--------TCTAGGGCCG-AAGGCCCGT-GAGTAATAT---GCGTCGAA
AT-AATGTTT-----AACAAA-CAAATATACA-----TGATACGGATAGTTGAATACATA
AACAACTAGGTATAC-AATACAACAAACTGTTGT-AAAGAAAT-AAAAAAATAAGAAGAG
AGA-GTATATTT---------GTGTCGG--------------------------------
--ATAAGCTTGGCAACCACCACTTTA--------------------GTGGT-GGGTCAGA
TGTCCCGAGTTAGTGCG-CCACGTAA-GCGCTGGGGCTTATnnnnnTATTACCCCCAGCG
CTCAGGACGGGACATCACGTG-CAACTA-ACAGACGCACGTGAGAATGCAGTA---GCTT
GC----AGCGAAAGATAGACGTCAACATCAATAAAGAAGAAGGAATATTCTTTGCTTCGG
CACGAAGCAAA--GGGTATAGATATTTGTTCGAGATGCGAAA-------ATGGAG-----
---GCTATTTAAACCTG---------ATGGTTTTGTGATTTCCGAAAT----CACTCGTC
GGAAGAGAAATGGAGTTCTGGGAATCGTCTGCCATGCCTGACGATGTCAAGAGAGAGATT
AAGGAA-ATATATT-GGG-AAGATCGGAAGAAACTTCTGTTCTGTCAGAAGTTGAAGAGC
-TATGTCAGAAGGATTCTTGTTTATGGAGATCAAGAGGATGCCCTTGCCGGAGTGAAGGA
TATGAAGACTTCTATTATTCGCTATAGCGAATACCTGAAGAAACCATGTGTGGTAATTTG
TTGTGTTAGCAATAAATCAA-TGGTGTATAGGTTAAACAGCATGGTGTTCTTTTATCATG
AATACCTTGAAGAACTAGGTGGTGATTACTCAGTATATCAAGATCTCTATTGTGATG---
-AGGTACTCTCTTCTTCATCGACAGAGGAAGAA------------GATGTAGGAGTAATA
TATAGGAATGTTATCATGGCATCGACACAAGAGAAGTTCTCTTGGAGTGATTGTCAGAAG
ATAGTTATATCAGACTATGATGTAACATTACTCTAATGTAATATCCATT--ATCATCAAT
AAAA--TAATGGTATG--TTGATTATGTATT-TATCATAAATACAT--AATGGTATACGT
ATAGCA---------TAAAATA-CA-TTAACC-----AACATACACCACACTATAAAATA
CAACACACTATAA----CAATTGTA----CGGGTATCTGATTGGTTTATATTAACCCCTT
AAGGGCCGAAGGCCCGTTTAAATATGTGTT-GGACGAAGTCCA-AGCACAAAAAAGTAAG
CAGAACAATGGAATAATATGAGCTGGC-AACGTA------GGGTC-CATGTCCCGAGTTA
GTGCGCCACGTAAGC-GCTGGGGCTTATnnnnnTATTACCCCCCGTGCTTGGGACGGGAC
ATGACGTCAGCAATGTAGATAATGGGCCTAATAA-------AGCCCATTAA-TAGAATT-
GGG-CCGGGTTTT-GTCATCTTACAAAAGCCCGGTCCAGGATTAGAATAATGTCACGTGC
C--GAA-TAAG-AGGTTGCTTCGCCTCGAAGAAACCTATTTTGAGGTAGCGTATTCAATA
CGCTACCGAATATCTATTAATATGTGAG-TCTCTGCCG----AAAAAA-ACAGA-GCGAA
AGC--GAAGCAGAAGCGATGGATTGGGCAGAATCACAATTCAAGACCTGTACCCATGGAT
GCGATTGGAAGAAGATATCATCGGATTCAGCCGATAATCGACAATATGTGCCATGCGTCG
ATTCAGGAGCTGGAAGAAAGTCGCCTCGTAAGGTACTTCTTAGATCTATTGAAGCTGTGT
TTAATGG------AAGCTTCAGCGGAAATAACAGGAACGTTCGTGGATTTCTCTACGTAT
CGATCAGAGACGATGACGGAGAAATGCGTCCAGTGCTCATAGTACCATTCGGAGGTTATG
GATATCATAATGATTTCTATTATTTCGAAGGAAAGGGGAAAGTTGAATGTGATATATCAT
C-----AGATTATGTTGCGCCAGGAATAGATTGGAGCAGAGACATGGAAGTTAGTATTAG
TAACAGCAACAACTGTAATGAATTATGTGATCTGAAGTGTTATGTTGTTTGTTCGTTAAG
AATCAAGGAATAAAAGTTGTGCTGTAATGTTAATTAATA-AAACGTATATTTGGGA-AAT
TG---------ATAGTTGTATAAA---ACATACAACACACTAT------------GAAAT
ACAAGA-CGCTATGACAAATGTACGGGTATCTGAATGAGTTTTAGT------ATCGCTTA
AG-----------------GGCCGCAGGCCCGTTGAA--AAATAATAATCGAATTATAAA
CGTTAG------------ATA-----ATAATCAGAGATAGGTGATC-AGATAATATAAAC
ATAAACGAAGTA---------TATGCCGGTAC-AATAT-GAAAATAAGTATTTAAAAAT-
-AAAAGTAATGTAAACTAATCTCTGATTG-----------GTTTAGCAGAAAGGCCCACC
TACTAAAAGGT-GGGGA---GAATGTCCCGA---------TGACGTAAGCACGGGGGACT
AT
>46to_TO_2010_C1
TATTACCCCCAGCGCTCGGGACGGGACAT-TTGCATCTATAAATAGACCT--CCCCCCTC
TCC-ATTTCAA-GATCATCATCGACGACAG-AATGGCGCGATATGTGGTATGCTGGATGT
TTACCATCAACAATCCCACAACACTACCAGTGATGAGGGATGAGATCAAATACATGGTAT
ATCAAGTGGAGAGGGGAAAGGAGGGTACTCGTCATGTGCAAGGATACGTGGAGATGAAGA
GACGAAGTTCTCTGAAGCAGATGAGAGGCTTCTTCCCAGGCGCACACCTTGAGAAACGAA
AGGGGAGCCAAGAAGAAGCGCGGTCATACTGTATGAAGGAAGATACAAGAATCGAAGGTC
CCTTCGAGTTTGGTTCATTTAAATTGTCATGTAATGATAATTTATTTGATGTCATACAGG
ATATGCGTGAAACGCACAAAAGGCCTTTGGAGTATTTATATGAATGTCCTAACACCTTCG
ATAGAAGTAAGGATACATTATACAGAGTACAAGCAGAGATGAATAAAACGAAGGCGATGA
A----TAGCTGGAGAAC--TTCTTTCAGTGC-TTGGACATCAGAGGTGGAGAATATCATG
GCGCAGCCATGTCATCGGAGAATAATTTGGGTCTATGGCCCAAATGGAGGAGAAGGAAAG
ACAACGTATGCAAAACATCTAATGAAGACGAAGAATGCGTTTTATTCTCCAGGAGGAAAA
TCATTGGATATATGTAGACTGTATAATTATGAGGATATTGTTATATTTGATATCCCTAGA
TGCAAAGAGGATTATTTAAATTATGGTTTATTAGAGGAATTTAAAAATGGAATAATTCAA
AGCGGGAAATATGAACCCGTTTTGAAGATTGTAGAATATGTCGAAGTCATTGTAATGGCT
AACTTCCTTCCGAAGGAAGGAATCTTTTCTGAAGATCGAATAAAGTTGGTTTCTTGCTGA
ACACGCAATGACTTTACAG----CGCACGCTCCGAC-AAAAGCACACTATGACAAAAGTA
CGGGTATCTGATT--GGCTATC-GGAACGATCTAGGGCCGTAGGCC-------CGTGA--
GCAATGAAC--------GGC---GAGATCATATGTCCCG-AGTTAGTGCGCCACGT-AAG
CGCT-GGGGCTTATnnnnnTATTATTA-C-----------------------CCCCAGCG
----------------CTCA------GGAC-GGGACAT----------------------
------------------------------G-----------------------------
-------------------------GG--C-TT----TTTA---AATGGG--C-TTTGCG
AGT--TTGAACAGTTC-----------------AGTATCTTCGTTATTGGGCCAACCCGG
--CCCAATAATTAAGAGAAC--GT---GTTCAAATTCGT-GG------------TATGAC
CGAAGGTC-AAGGTAACCGGTCAA-CATTATTC-TGGCTTGCGCAGCAAGAAACA-CGAA
--------------------------------------------------------TTAA
TTATTTAAT-TCG-----------------------------------------------
TAGGACACGTGGAC-GGACCGAAATACTCTTGCATC------TCTATAAATACCCTA-AT
CCTGTCAAGG-ATAATT-G--C-TCTCTC-TCTTCTGTCAAG-GTGGT--TGTGCGGAGG
C----------GGAAGA-----TCGC--------C-AGCGGCGATC--------------
----GTCGGAACGACCTG--CATCTAGAG--AGGCGG-----------------------
----------CGAGG-AAACTACG-AAGCGTATAT-----CGGGTA-TTTATAGACTTT-
TAGCGTAGCTAGAAGTATACACTGTACA-GATATTGTATTTTGTAAAT-TACG-AAGAAA
TTCGTAT-TTGATATTAATAAAACAACTGGGTTTGTTAATGTTTACATTAACTAGTATC-
TTGGATGTA----CAAATTAAAAT--------ACAGTATACGGAACGTATACTAACG-TA
--AAAATTAAA-T---GATAGGCGAA----G-CATGATTAACAGGTGTTT-AGGTATAAT
TAACATAATTATGAG-AAGTAATAATAATACGGAAAATGAATA-AGTATGA-GGTGAAAG
AGGAGATATTAGAATATTTAAAAACCCAATTATATT-AT-T----------------TTG
GA-----------------ACG---AA--ATACAACACG----------------CTATG
A-AA--------------TACAAGACGCTATGACA-AATGTACGGGTATTTGATTG-TG-
-----TAT-C-GGAACGTA-TAAGGGC-CGCAGGCCC-GTC-AA-G--TTG-------A-
------------------------ATGAACGGT-------CCAGATTA------ATTCCT
T-AGCGACGAAGAAAGG-----------AATCTTAAAG-GG---GACCA-----------
-CATT-A------------AGACAGCTGTCAT---------------------------T
GATTT---A-ATAAAT--AATATAATAACCAAAAGAC-C-ATAGTACCCTTGC--T----
-A-----ATGATGACG-T-ATA-GGGGTGT-CCCG-AG----GTAA---TTTAAC---AT
----AGCTCTGAAAAGA--------GATATG--------------------------GG-
-CCGTTGGATGCCTCCATCGGACGAT-GG-AGGTTGAATGAA-CTTATGCTGACGTA-AG
CGCT-GG----------GGCT-nnnnnTATTACCCCCAGCGCTCGGGAC-GGGACAT---
---GGGCTA--A----------TGGAT-TGT-GGAT---ATAGGG-CCCAAAGGGCCCGT
TTA-GATGGGTTTT-GGGCTTAT-GGGCTTTATCCAGAAGACCAAAAACAGGCGG-----
-----------GAAACCGTCCC-AAATTC-------AAACTTCGATTGCTTGCCCTGCAA
GCCATC-AGAAGT-CTATAAATACCAG-GGTCGAGATAGATGTTCA-----GACAACAA-
---ATGGCTAGGTATCCGAAGAAATCCATCAAGAAGAGGCGGGTTGGGCGTCGGAAGTAT
GGCAGCAAGGCGGCAACCAGTCACGACTGCTCGTCGTTAGGG--TCAATATTGGTTCCTG
AAAACACCGTCAAGGTATTTCGGATTGAGCCTACTGATAAAACATTACCCAGATATTTTA
TCTGGAAAATGTTTATGCTTCTTGTGTGCAAGGTGAAGCCCGGAAGAATACTTCACTGGG
CTATGATTAAGAGTTCTTGGGAAATCAACCAGCCGACAACCTGTCTTGAAGCACCAGGTT
TATTTATTAAACCTGAACATAGCCATCTGGTTAAACTGGTATGTAGTGGGGAACTTGAAG
CAGGAGTCGCAACAGGGACATCAGATGTCGAATGTCTTCTGAGGAAGACAACCGTGTTGA
GGAAGAATGTAACGGAGGTGGATTATTTATATTTGGCATTCTATTGTAGTTCTGGAGTAA
GTATAAACTACCAGAACAGAATTACATATCATGTTT---------------GATATGTTT
ATGTAAACATAAACTATTGTATGGAATGAAATCCAAATAACATACAACACGGTATGAAAT
ACAAGACGCTATGAC-AA------------ATGTA-CGGGTATATG----ATTAG-GTAT
CCTAACGATCTAG-GGCCGAAGG--C---CCGTGAGCAATATGCGTCGAAATAA-TGTTT
AACAAACAAATATACATGATACGGATA---------GTTGAATACATAAACAACGAGGTA
T----------ACAATACAACAATCTGTTGTA-AAG-----AAAT-AAAAAGT----AAG
GAGAGAGAGTATATTTGTGTCGGATAAGCATGGCAAC------------CACCACTTTAG
T-GGT-GGGCCAGATGTCCCGAGTTAGTGCGCCACGTAA-GCGCT-GGGGCTTATnnnnn
TATTACCCCCA-GCGCTCGGGACGGGACATCACGTGCTTT--------------------
---AACAAATGCACGTGAGTGATATAAGGGACATAACGGGTTCAGA-TAACGGTATCTTT
GGTTTAGAATATAACGTCACGTGTGAAAG-CGAA-AGGCACGTGACTAAGTCAAATGTAT
TGAATAAACATTTGACGTCCGGTAGCTTCCG-AAGGAAGT-AAGGATTGCTTCGT-GGCG
AAGCAAACCATTTATATATTTGCCTAGG-CTTGCGG--CCTATAAATAGG-ACCCTGCTA
-----AATGGCATTAACAACAGAGCGGGTTAAACTATTCTTTGAATTGTTTTTGTTTATT
GCAGCAATATTTATTGCGATTACAATATTATATATATTGTTGGTTTTGCTCTTTGAGGTA
CCGAAGTATATTAAGCAGCTCGTGAGGTATTTGGTAGAATACCTGACCAGAAGACGTGTA
TGGATGCAGAGAACGCAGTTATCGGAGGCAACTGGAGACGTAGAGTTCGGCAGAGGTATT
GTGGAAGACAGACGGGATCAACAACCGGCTGTCATACCACAGGCATCTCAGGTTAACCTT
TC---TCAACAATTTAGAAGGGATGATCAAGGAAGACGAGGAAACGTCGGACCTATGTTT
T-AATACACG-GTATTGTAATATATGA-AATATAAATGGGTATTG---------ATGT--
------------AT-AA-GGTCATACATAATATA------TGTATGATAATG---AAACA
TATT-GTAATATGTGAATTGT---------------------------------------
-AAACGA-------------------------------GTGTTGAATGT-----------
----ATACAACATACAACACAC---------------------TATGAAATACAAGACGC
TAT------------------------------GACAAATGTACGGGTATCTGATTAGG-
TATCCTAACGA--------TCTAGGGCCG-AAGGCCCGT-GAGTAATAT---GCGTCGAA
AT-AATGTTT-----AACAAA-CAAATATACA-----TGATACGGATAGTTGAATACATA
AACAACTAGGTATAC-AATACAACAAACTGTTGT-AAAGAAAT-AAAAAAATAAGAAGAG
AGA-GTATATTT---------GTGTCGG--------------------------------
--ATAAGCTTGGCAACCACCACTTTA--------------------GTGGT-GGGCCAGA
TGTCCCGAGTTAGTGCG-CCACGTAA-GCGCTGGGGCTTATnnnnnTATTACCCCCAGCG
CTCAGGACGGGACATCACGTG-CAACTA-ACAGACGCACGTGAGAATGCAGTA---GCTT
GC----AGCGAAAGATAGACGTCAACATCAATAAAGAAGAAGGAATATTCTTTGCTTCGG
CACGAAGCAAA--GGGTATAGATATTTGTTCGAGATGCGAAA-------ATGGAG-----
---GCTATTTAAACCTG---------ATGGTTTTGTGATTTCCGAAAT----CACTCGTC
GGAAGAGAAATGGAGTTCTGGGAATCGTCTGCCATGCCTGACGATGTCAAGAGAGAGATT
AAGGAA-ATATATT-GGG-AAGATCGGAAGAAACTTCTGTTCTGTCAGAAGTTGAAGAGC
-TATGTCAGAAGGATTCTTGTTTATGGAGATCAAGAGGATGCCCTTGCCGGAGTGAAGGA
TTTGAAGACTTCTATCATTCGCTATAGCGAATATCTGAAGAAACCATGTGTGGTAATTTG
TTGTGTTAGCAATAAATCAA-TGGTGTATAGGTTAAACAGCATGGTGTTCTTTTATCATG
AATACCTTGAAGAACTAGGTGGTGATTACTCAGTATATCAAGATCTCTATTGTGATG---
-AGGTACTCTCTTCTTCATCGACAGAGGAAGAA------------GATGTAGGAGTAATA
TATAGGAATGTTATCATGGCATCGACACAAGAGAAGTTCTCTTGGAGTGATTGTCAGAAG
ATAGTTATATCAGACTATGATGTAACATTACTCTAATGTAATATCCATT--ATCATCAAT
AAAA--TAATGGTATG--TTGATTATGTATT-TATCATAAATACAT--AATGGTATACGT
ATAGCA---------TAAAATA-CA-TTAACC-----AACATACACCACACTATAAAATA
CAACACACTATAA----CAATTGTA----CGGGTATCTGATTGGTTTATATTAACCCCTT
AAGGGCCGAAGGCCCGTTTAAATATGTGTT-GGACGAAGTCCA-AGCACAAAAAAGTAAG
CAGAACAATGGAATAATATGAGCTGGC-AACGTA------GGGTC-CATGTCCCGAGTTA
GTGCGCCACGTAAGC-GCTGGGGCTTATnnnnnTATTACCCCCCGTGCTTGGGACGGGAC
ATGACGTCAGCAATGTAGATAATGGGCCTAATAA-------AGCCCATTAA-TAGAATT-
GGG-CCGGGTTTT-GTCATCTTACAAAAGCCCGGTCCAGGATTAGAATAATGTCACGTGC
C--GAA-TAAG-AGGTTGCTTCGTCTCGAAGAAACCTATTTTGAGGTAGCGTATTCAATA
CGCTACCGAATATCTATTAATATGTGAG-TCTCTGCCG----AAAAAA-ACAGA-GCGAA
AGC--GAAGCAGAAGCGATGGATTGGGCGGAATCACAATTCAAGACATGTACCCATGGAT
GCGATTGGAAGAAGATATCATCGGATTCAGCCGATAATCGACAATATGTGCCATGCGTCG
ATTCAGGAGCTGGAAGAAAGTCGCCTCGTAAGGTACTTCTTAGATCTATTGAAGCTGTGT
TTAATGG------AAGCTTCAGCGGAAATAACAGGAACGTTCGTGGATTTCTCTACGTAT
CGATCAGAGACGATGACGGAGAAATGCGTCCAGTGCTCATAGTACCATTCGGAGGTTATG
GATATCATAATGATTTCTATTATTTCGAAGGAAAGGGGAAAGTTGAATGTGATATATCAT
C-----AGATTATGTTGCGCCAGGAATAGATTGGAGCAGAGACATGGAAGTTAGTATTAG
TAACAGCAACAACTGTAATGAATTATGTGATCTGAAGTGTTATGTTGTTTGTTCGTTAAG
AATCAAGGAATAAAAGTTGTGCTGTAATGTTAATTAATA-AAACGTATATTTGGGA-AAT
TG---------ATAGTTGTATAAA---ACATACAACACACTAT------------GAAAT
ACAAGA-CGCTATGACAAATGTACGGGTATCTGAATGAGTTTTAGT------ATCGCTTA
AG-----------------GGCCGCAGGCCCGTTGAA--AAATAATAATCGAATTATAAA
CGTTAG------------ATA-----ATAATCAGAGATAGGTGATC-AGATAATATAAAC
ATAAACGAAGTA---------TATGCCGGTAC-AATAA-GAAAATAAGTATTTAAAAAT-
-AAAAGTAATGTAAACTAATCTCTGATTG-----------GTTTAGCAGAAAGGCCCACC
TACTAAAAGGT-GGGGA---GAATGTCCCGA---------TGACGTAAGCACGGGGGACT
AT
>47mw_MW_2008_C2
TATTACCCCCAGCGCTCGGGACGGGACAT-TTGCATCTATAAATAGACCT--CCCCCCTC
TCC-ATTACAA-GATCATCATCGACGACAG-AATGGCGCGATATGTGGTATGCTGGATGT
TCACCATCAACAATCCCACAACACTACCAGTGATGAGGGATGAGATCAAATATATGGTAT
ATCAAGTGGAGAGGGGACAGGAGGGTACTCGTCATGTGCAAGGTTATGTCGAGATGAAGA
GACGAAGCTCTCTGAAGCAGATGCGAGGCTTCTTCCCAGGCGCACACCTTGAGAAACGAA
AGGGAAGCCAAGAAGAAGCGCGGTCATACTGTATGAAGGAAGATACAAGAATCGAAGGTC
CCTTCGAGTTTGGTGCATTTAAATTGTCATGTAATGATAATTTATTTGATGTCATACAGG
ATATGCGTGAAACGCACAAAAGGCCTTTGGAGTATTTATATGATTGTCCTAATACCTTCG
ATAGAAGTAAGGATACATTATACAGAGTACAAGCAGAGATGAATAAAACGAAGGCGATGA
A----TAGCTGGAGGAC--GTCTTTCAGTGC-ATGGACATCAGAGGTGGAGAATATCATG
GCGCAGCCATGTCATCGGAGAATAATTTGGGTCTATGGACCAAATGGAGGAGAAGGAAAG
ACAACGTATGCAAAACATCTAATGAAGACGAGAAATGCGTTTTATTCTCCAGGAGGAAAA
TCATTGGATATATGTAGACTGTATAATTACGAGGATATTGTTATATTTGATATTCCAAGA
TGCAAAGAGGATTATTTAAATTATGGGTTATTAGAGGAATTTAAGAATGGAATAATACAA
AGCGGGAAATATGAACCCGTTTTGAAGATAGTAGAATATGTCGAAGTCATTGTAATGGCT
AACTTCCTTCCGAAGGAAGGAATCTTTTCTGAAGATCGAATAAAGTTGGTTTCTTGCTGA
ACAAGTAATGACTTTACAG----CGCACGCTCCGAC-AAAAGCACACTATGACAAATGTA
CGGGTATCTGATT-GGTTTATC-CTAACGATCTAGGGCCGTAGGCC-------CGTGA--
GCAATGAAC--------GGC---GAGATCAGATGTCCCG-AGTTAGTGCGCCACGT-AAG
CGCT-GGGGACTATnnnnnTATTATTA-C-----------------------CCCCCGTG
----------------CTCG------GGAC-GGGACAT----------------------
------------------------------G-----------------------------
-------------------------GG--C-TT----TTTA---AATGGG--C-CTTGAG
AGT--TTGAACAGTTC-----------------AGTATCTTCGTTATTGGGCCAACTCGG
--CCCAATAATTAAGAGAAC--GT---GTTCAAATTCGT-GG------------TATGAC
CGAAGGTC-AAGGTAACCGGTCAA-CATTATTC-TGGCTTGCGCAGCAAGATACA-CGAA
--------------------------------------------------------TTAA
ATTATTAAT-TCG-----------------------------------------------
TAGGACACGTGGAC-GGACCGAAATACTCCTGCATC------TCTATAAATACCCTA-GT
CTTGTGAAGG-ATAATT-G--C-TCTCTC-TCTTCTGTCAAG-GTGGT--TGTGCTGAGG
C----------GGAAGA-----TCGC--------C-AGCGGCGATC--------------
----GTCGGAACGATGTG--CATCTAGAG--AGGCGG-----------------------
----------TGAAGGAAACTACG-AAGCATATAT-----CGGGTA-TTTATAGACTTA-
TAGCGCAGCTAGAAGTATACACTGTACA-GATATTGTATTTTGTAAATATACG-AAGAAT
TTCGTAT-ATGATATTAATAAAACACCTGGGTGTTTTAATGTTTACATTAAATAGTATC-
CTGAATGTA----CACAATAAAAT--------ACAGTATACGGAACGTATACTGACA--A
--AGTAATAAA-T---GATAGGCGAA----G-CATGATTAACAGGTGTTT-AGGTATAAT
TAACATAATTATGAG-AAGTAATTATAATACGGAAAATGAATA-AGTATGA-GGTGAAAG
AGGAGATATTAGAATATTTAAAAACCCAATTATATT-AT-T----------------TTG
GA-----------------ACG---AA--ATACAACACG----------------CTATG
A-AA--------------TACAAGACGCTATGACA-AATGTACGGGTATCTGATTG-TG-
-----TAT-C-TTAACGCT-TAAGGGC-CGCAGGCCC-GTC-AA-G--TTG-------A-
------------------------ATGAACGGT-------CCAGATTA------ATTCCT
T-AGCGACGAAGAAAGG-----------AATCTTAATG-GG---GATCA-----------
-CATTAA------------AGACAGCTGTCAT---------------------------T
GATTA---A-ATAAAT--AATATAATATACAAAAGAC-T-TATGTACCCCTGA--T----
-A-----ATGATGACG-T-GTA-GGGGTGT-CCCG-AT----GTAA---TATAGC---AT
----AGCTATGTGAAGA--------GATAAGCATGTGGCCGACAACTTTAGTTGT--GG-
---GCCAGATGTCCC---------------GAGTT-AGTGCG--------CCACGTA-AG
CACG-GG----------GGAC-nnnnnTATTACCCCCAGCGCTCGGGAC-GGGACAT---
---GGGCTA--A----------TGGAT-TGT-GGAT---ATAGGG-CCCAAAGGGCCCGT
TTA-GATGGGTTTT-GGGCTTAT-GGGCTTTATCCAGAAGACCAAAAACAGGCGG-----
-----------G-AACCGTCCC-AAATTC-------AAACTTCGATTGCTTGCCCTGCAA
GCCATCTAGAAGT-CTATAAATACCAG-TGTCTAGATAGATGTTCA-----GACAAGAA-
---ATGGCTAGGTATCCGAAGAAATCCATCAAGAAGAGGCGGGTTGGGCGCCGGAAGTAT
GGCAGCAAGGCGGCAACGAGCCACGACTACTCGTCGTTAGGG--TCAATATTGGTTCCTG
AAAACACCGTCAAGGTATTTCGGATTGAGCCTACTGATAAAACATTACCCAGATATTTTA
TCTGGAAAATGTTTATGCTTCTTGTGTGCAAGGTGAAGCCCGGAAGAATACTTCATTGGG
CTATGATCAAGAGTTCTTGGGAAATCAACCAGCCGACAACCTGTCTGGAAGCCCCAGGTT
TATTTATTAAACCTGAACATAGCCATCTGGTTAAACTGGTATGTAGTGGGGAACTTGAAG
CAGGAGTCGCAACAGGGACATCAGATGTTGAATGTCTTTTGAGGAAGACAACCGTGTTGA
GGAAGAATGTAACAGAGGTGGATTATTTATATTTGGCATTCTATTGTAGTTCTGGAGTAA
GTATAAACTACCAGAACAGAATTACATATCATGTTT---------------GATATGTTT
ATGTAAACATAAACTATTGTATGGAATGAAATCCAAATAACATACAACACGGTATGAAAT
ACAAGACGCTATGCC-AA------------ATGTA-CGGGTATTTG----ATTAG-GTAT
CCTAACGATCTAG-GGCCGAAGG--C---CCGTGAGCAATATGCGTCGAAATAA-TGTTT
AACAAACAAATATACATGATACGGATA---------GTTGAATACATAAACAACGAGGTA
T----------ACAATACAACAAACTGTTGTA-AAG-----AAAT-AAAAAAT----AAG
AAGAGAGAGTATATTTGTGTCGGATAAGCATGACACC------------CACCACTTTAG
T-GGT-GGGTCAGATGTCCCGAGTTAGTGCGCCACGTAA-GCGCT-GGGGACTATnnnnn
TATTACCCCCA-GCGCTCAGGACGGGACATCACGTGCTTC--------------------
---AACAAATGCACGTGAGTGATATAAGGGACATAACGGGTTCAGA-TAACGGTATCTTT
GGTTTAGAATATAACGTCACGTGTGAAAG-CGAT-TGGCACGTGACTAAGTCAAATGTAT
TGAATAAACATTTGACGTCCGGTAGCTTCCG-AAGGAAGT-AAGGATTGCTTCGT-GGCG
AAGCAAACCATTTATATA-TTGCCTAGG-CTTGCGG--CCTATAAATAGG-ACCCTGCTA
-----AATGGCATTAACAACAGAGCGGGTTAAACTATTCTTTGAATGGTTTTTGTTCTTT
GCAGCAATATTTATTGCGATTACAATATTATATATATTGTTGGTTTTGCTCTTTGAGGTA
CCGAAGTATATTAAGCAGCTCGTGAGGTATTTGGTAGAATACCTGACCAGAAGACGTGTA
TGGATGCAGAGAACGCAGTTATCGGAGGCAACTGGAGACGTAGAGTTCGGCAGAGGTATT
GTGGAAGACAGACGGGATCAACAACCGGCTGTCATACCACAGGCATCTCAGGTTAACCCT
TC---TCAACAAATTAGAAGGGATGATCAAGGAAGACGAGGAAACGTCGGTCCTATGTTT
T-AATACACA-GTATTGTAATATATGA-AATATAAATGGGGATTG---------ATGT--
------------AT-AA-GGTCATACATACTATA------TGTATGATAATG---AAACA
TATT-GTAATATGTGAATTGT---------------------------------------
-AAACGA-------------------------------GTGTTGAATGT-----------
----ATACAACATACAACACAC---------------------TATGAAATACAAGACGC
TAT------------------------------GCCAAATGTACGGGTATCTGATTAGG-
TATCCTAACGA--------TCTAGGGCCG-AAGGCCCGT-GAGCAATAT---GCGTCGAA
AT-AATGTTT-----AACAAA-CAAATATACA-----TGATACGGATAGTTGAATACATA
AACAACTAGGTATAC-AATACAACAAACTGTTGT-AAAGAAAT--AAAAAATAAGAAGAG
AGA-GTATATTT---------GTGTCGG--------------------------------
--ATAAGCTTGGCAACCATCACTTTA--------------------GTGGT-GGGTCAGA
TGTCCCGAGTTAGTGCG-CCACGTAA-GCGCTGGGGCTTATnnnnnTATTACCCCCAGCG
CTCAGGACGGGACATCACGTG-CGACTA-ACAGACGCACGTGAGAATGCAGTA---GCTT
GC----AGCGAAAGATAGACGTCTACATCAATAAAGAAGAAGGAATATTCTTTGCTTCGG
CACGAAGCAAA--GGGTATAGATATTTGTTCGAGATGCGAAA-------ATGGAG-----
---GCTATTTAAACCTG---------ATGGTTTTGTGATTTCCGAAAT----CACTCGAC
GGAAGAGAAATGGAGTTCTGGGAATCGTCTGCCATGCCTGACGATGTCAAGAGAGAGATT
AAGGAA-ATATATT-GGG-AAGATCGGAAAAAACTTCTGTTCTGTCAGAAGTTGAAGAGC
-TATGTCAGAAGGATTCTTGTTTATGGAGATCAAGAGGATGCCCTTGCCGGAGTGAAGGA
TATGAAGACTTCTATTATTCGCTATAGCGAATACTTGAAGAAACCATGTGTGGTAATTTG
TTGTGTTAGCAATAAATCAA-TTGTGTATAGGTTAAACAGCATGGTGTTCTTTTATCATG
AATACCTTGAAGAACTAGGTGGTGATTACTCAGTATATCAAGATCTCTATTGTGATG---
-AGGTTCTCTCTTCTTCATCGACAGAGGAAGAA------------GATGTAGGAGTAATA
TATAGGAATGTTATCATGGCATCGACACAAGAGAAGTTCTCTTGGAGTGATTGTCAGAAG
ATAGTTATATCAGACTATGATGTAACATTACTCTAATGTAATATCCATT--ATCATCAAT
AAAA--TAATGGAATG--TTGATTATGTATT-TATCATAAATACAT--AATGGTATACGT
ATAGCA---------TAAAATA-CA-TTAACC-----AACATACAACACACTATAAAATA
CAACACACTATAA----CAAATGTA----CGGGTATCTGATTGGTTTATATTAACCCCTT
TAGGGCCGAAGGCCCGTTTAAATATGTGTT-GGACGAAGTCCA-AGCACAAAAAAGTAAG
CAGAACAACGGAATAATATGAGCTGGC-AACGTA------GGGTC-CATGTCCCGAGTTA
GTGCGCCACGTAAGC-GCTGGGGCTTATnnnnnTATTACCCCCCGTGCTCGGGACGGGAC
ATGACGTCAGCAAGGATTATAATGGGCTTTTTAT------TAGCCCATGTA-TTGAATT-
GGG-CCGGGTTTT-GTCATTTTACAAAAGCCCGGTCCAGGATAAGTATAATGTCACGTGC
C--GAA-TAAA-AGGTTGCTTCGCCTCGAAGAAACCTAATTTGAGGTTGCGTATTCAATA
CGCTACCGAGTATCTATTAATAAGCGAG-TCTCTGCCG----AAACAA-TCAGA-GCGAA
AGC--AAAGCAGAAGCGATGGATTGGGCGGAATCACAATTCAAGACTTGTACTCATGGAT
GCGATTGGAAGAAGATATCATCGGATTCAGCCGATAATCGACAATATGTACCATGCGTCG
ATTCTGGAGCTGGAAGAAAGTCGCCTCGCAAGGTACTTCTTAGATCTATTGAAGCTGTGT
TTAACGG------AAGCTTCAGCGGAAATAATAGGAACGTTCGTGGATTTCTCTACGTAT
CGATCAGAGACGATGACGGAGAAATGCGTCCAGTACTCATAGTACCATTCGGAGGATATG
GATATCATAATGATTTCTATTATTTCGAAGGAAAGGGGAAAGTTGAATGTGATATATCAT
C-----AGATTATGTTGCGCCAGGAATAGATTGGAGCAGAGACATGGAAGTTAGTATTAG
TAACAGCAACAACTGTAATGAATTATGTGATCTGAAGTGTTATGTTGTTTGTTCTTTAAG
AATCAAGGAATAAAAGTTGTGCTGTAATGTTTATTAATA-AAACGTATATTTGGGA-AAT
TG---------ATAGTTGTATAAA---ACATACAACACACTAT------------GAAAT
ACAAGA-CGCTATGCCAAATGTACGGGTATCTGAATGAGTTTTAGT------ATCGCTTA
AG-----------------GGCCGCAGGCCCGTTGAA--AAATAATAATCGAATTATAAA
CGTTAG------------ATA-----ATAATCAGAGATAGGTGATC-AGATAACATAAAC
ATAAACGAAGTA---------TATGGCGGTAC-AATAA-TAAAATAAGT---TAAAAAA-
AAAACATAATGAATACTAATCTCTGATTG-----------GTTCAGAAGGAAGGCCCACC
AACTAAAAGGT-GGGGA---GAATGTCCCGA---------TGACGTAAGCACGGGGGACT
AT
>482-96_AU_1996_C3
TATTACCCCCAGCGCTCGGGACGGGACAT-TTGCATCTATAAATAGACCT--CCCCCCTC
TCC-ATTACAA-GATCATCATCGACGACAG-AATGGCGCGATATGTGGTATGCTGGATGT
TCACCATCAACAATCCCACAACACTACCAGTGATGAGGGATGAGATAAAATATATGGTAT
ATCAAATGGAGAGGGGACAGGAGGGTACTCGTCATGTGCAAGGTTATGTCGAGATGAAGA
GACGAAGCTCTCTGAAGCAGATGAGAGGCTTCTTCCCAGGCGCACACCTTGAGAAACGAA
AGGGGAGCCAAGAAGAAGCGCGGTCATACTGTATGAAGGAAGATACAAGAATCGAAGGTC
CCTTCGAGTTTGGTTCATTTAAATTGTCATGTAATGATAATTTATTTGATGTCATACAGG
ATATGCGTGAAACGCACAAAAGGCCTTTGGAGTATTTATATGATTGTCCTAACACCTTCG
ATAGAAGTAAGGATACATTATACAGAGTACAAGCAGAGATGAATAAAACGAAGGCGATGA
A----TAGCTGGAGAAC--TTCTTTCAGTTC-TTGGACATCAGAGGTGGAGAATATCATG
GCGCAGCCATGTCATCGGAGAATAATTTGGGTCTATGGCCCAAATGGAGGAGAAGGAAAG
ACAACGTATGCTAAACATCTAATGAAGACGAGAAATGCGTTTTATTCTCCAGGAGGAAAA
TCATTGGATATATGTAGACTGTATAATTACGAGGATATTGTTATATTTGATATTCCAAGA
TGCAAAGAGGATTATTTAAATTATGGGTTATTAGAGGAATTTAAGAATGGAATAATTCAA
AGCGGGAAATATGAACCCGTTTTGAAGATAGTAGAATATGTCGAAGTCATTGTAATGGCT
AACTTCCTTCCGAAGGAAGGAATCTTTTCTGAAGATCGAATAAAGTTGGTTTCTTGCTGA
ACAAGTAATGACTTTACAG----CTCACGCTCCGACAAAAAGCACACTATGACAAAAGTA
AGGGTATCTGATT-GTGATATC-TTAACGATCTAGGGCCGTAGGCC-------CGTGA--
GCAATGAAC--------GGC---GAGATCAGATGTCCCG-AGTTAGTGCGCCACGT-AAG
CGCT-GGGGACTATnnnnnTATTATTA-C-----------------------CCCCAGCG
-----------------CCG------GGAC-GGGACAT----------------------
------------------------------G-----------------------------
-------------------------GG--C-TT----TTTA---AATGGG--C-TTTGCG
AGT--TTGAACAGTTC-----------------AGTATCTTCGTTATTGGGCCAACCCGG
--CCCAATAATTAAGAGAAC--GT---GTTCAAATTCGT-GG------------TATGAC
CGAAGGTC-AAGGTAACCGGTCAA-CATTATTC-TGGCTTGCGCAGCAAGCAACA-CGAA
--------------------------------------------------------TTAA
AATTTTAAT-TCG-----------------------------------------------
TAGGACACGTGGAC-GGACCGAAATACTCTTGCATC------TCTATAAATACCCTA-AT
CCTGTCAAGG-ATAATT-G--C-TCTCTC-TCTTCTGTCAAG-GTGGT--TGTGCTGAGG
C----------GGAAGA-----TCGC--------C-AGCGGCGATC--------------
----GTCGGAACGACCTG--CATCTAGAG--AGGCGG-----------------------
----------CGAGG-AAACTACG-AAGCGTATAT-----CGGGTA-TTTATAGACTTC-
TAGCGTAGCTAGAAGTATACACTGTACA-GATATTGTATCTTGTAAAT-TACG-AAGCAA
TTCGTAT-ATGATATTAATAAAACAACTGGGTTTGTTAATGTTTACATTAACTAGTATC-
TTATATGTA----CAAATTAAAAT--------ACAGTATACGGAACGTATACTAACG-TA
--AAAATTAAA-T---GATAGGCGAA----G-CATGATTAACAGGTGTTT-AGGTATAAT
TAACATAATTATGAG-AAGTAATAATAATACGGAAAATGAATA-AGTATGA-GGTGAAAG
AGGAGATATTAGAATATTTAAAAACCCAATTATATT-AT-T----------------TTG
GA-----------------ACG---AA--ATACAACACG----------------CTATG
A-AA--------------TACAAGACGCTATGACA-AATGT-TGGGTATCTGATTG-TG-
-----TAT-C-TTAACGTA-TAAGGGC-CGCAGGCCC-GTC-AA-G--TTG-------A-
------------------------ATGAACGGT-------CCAGATTA------ATTCCT
T-AGCGACGAAGAAAGG-----------AATCTTAAAG-GG---GACCA-----------
-CATTAA------------AGACAGCTGTCAT---------------------------T
GATTA---A-ATAAAT--AATATAATAACCAAAAGAC-C-TTTGTACCCTTCC--T----
-A-----ATGATGACG-T-ATA-GGGGTGT-CCCG-AT----GTAA---TTTAAC---AT
----AGCTCTGAAAAGA--------GATATG--------------------------GG-
-CCGTTGGATGCCTCCATCGGACGAT-GG-AGGTTGAATGAA-CTTCTGCTGACGTA-GG
CGCT-GG----------GGCT-nnnnnTATTACCCCCAGCGCTCGGGAC-GGGACAT---
---GGGCTA--A----------TGGAT-TGT-GGAT---ATAGGG-CCCAAAGGGCCCGT
TTA-GATGGGTTTT-GGGCTTAT-GGGCTTTATCCAGAAGACCAAAAACAGGCGG-----
-----------G-AACCGTCCC-AAATTC-------AAACTTCGATTGCTTGCCCTGCAA
GCCATCTAGAAGT-CTATAAATACCAG-TGTCTAGATAGATGTTCA-----GACAACAA-
---ATGGCTAGGTATCCGAAGAAATCCATCAAGAAGAGGCGGGTTGGGCGCCGGAAGTAT
GGCAGCAAGGCGGCAACGAGCCACGACTACTCGTCTTTAGGG--TCAATATTGGTTCCTG
AAAACACCGTCAAGGTATTTCGGATTGAGCCTACTGATAAAACATTACCCAGATATTTTA
TCTGGAAAATGTTTATGCTTCTTGTGTGCAAGGTGAAGCCCGGAAGAATACTTCATTGGG
CTATGATCAAGAGTTCTTGGGAAATCAACCAGCCGACAACCTGTCTGGAAGCCCCAGGTT
TATTTATTAAACCTGAACATAGCCATCTGGTTAAACTGGTATGTAGTGGGGAACTTGAAG
CAGGAGTCGCAACAGGAACATCAGATGTTGAATGTCTTTTGAGGAAGACAACCGTGTTGA
GGAAGAATGTAACAGAGGTGGATTATTTATATTTGGCATTCTATTGTAGTTCTGGAGTAA
GTATAAACTACCAGAACAGAATTACATATCATGTTT---------------GATATGTTT
ATGTAAACATAAACTATTGTATGGAATGAAATCCAAATAACATACAACACGGTATGAAAT
ACAAGACGCTATGAC-AA------------AAGTA-CTGGTATATG----ATTAG-GTAT
CCTAACGATCTAG-GGCCGAAGG--C---CCGTGAGCAATATGCGTCGAAATAA-TGTTT
AACAAACAAATATACATGATACGGATA---------GTTGAATACATAAACAACGAGGTA
T----------ACAATACAACAAACTGTTGTA-AAG-----AAAT-AAAAAAT----AAG
AAGAGATAGTATATTTGTGT-GGATAAGCATCACAAC------------CACCACTTTAG
T-GGT-GGGCCAGATGTCCCGAGTTAGTGCGCCACGTAA-GCGCT-GGGGACTATnnnnn
TATTACCCCCA-GCGCTCAGGACGGGACATCACGTGCGTC--------------------
---AACAAATGCACGTGACTGATATAAGGGACATAACGGGTTTAGA-TAACGATTTATTC
GGATTAGAATATAACGTCACGTGTGAAAG-CGAA-AGGCACGTGACGAAGACAAATGGAT
TGAATAAACATTTGACGTCCGGTAGCTTCCG-AAGGAAGT-AAGGATTGCTTCGC-GGCG
AAGCAAACCATTTATATATTTGCGTAGG-CTTGCGG--CCTATAAATAGG-ACGCAGCTA
-----AATGGCATTAACAACAGAGCGGGTGAAACTATTCTTTGAATGGTTTTTGTTCATT
GGAGCAATATTTATTGCGATTACAATATTATATATATTGTTGGTTTTGCTCTTTGAGGTA
CCCAGGTATATTAAGGAGCTCGTTAGGTATTTGGTAGAATACCTGACCAGACGACGTGTA
TGGATGCAGAGGACGCAGTTGACGGAGGCAACTGGAGATGTAGAGATCGGCAGAGGTATT
GTGGAAGACAGACGAGATCAAGAACCGGCTGTCATACCACATGTATCTCAGGTTATCCCT
TC---TCAACCAAATAGAAGGGATGATCAAGGAAGACGAGGAAACGCTGGACCTATGTTC
T-AATACACG-GTATATTAATATACGA-AATATAAATGGGTATGG---------ATGT--
------------AA-AT-GATCATACATAATATA------TGTATGATAATG---AAACA
TATT-GTAATATGTGAATTGT---------------------------------------
-AAACGA-------------------------------GAGTTGTATGT-----------
----ATAAAACATACAACACGC---------------------TATGAAATACAAGACGC
TAT------------------------------GACAAAAGTACTGGTATATGATTAGG-
TATCTTAACGA--------TCTAGGGCCG-AAGGCCCGT-TAGCAATAT---GCGTCGAA
AT-AATGTTT-----AACAAA-CAAATATACA-----TGATACGGATAGTTGAATACATA
AACAACGAGGTATAC-AATACAACAATCTGTTGT-AAAGAAAT--AATAAATAAGAAGAG
ATA-GTATATTT---------GTGTTGG--------------------------------
--ATAAGCCTTGCAACCACCACTTTA--------------------GTGGT-GGGCCAGA
TGTCCCGAGTTAGTGCG-CCACGTAA-GCGCTGGGGACTATnnnnnTATTACCCCCAGCG
CTCAGGACGGGACATCACGTG-CAACTA-ACAGACGCACGTGAGAATGCAGTA---GCTT
GC----AGCGAAAGATAGACGTCAACATCAATAAAGAAGAAGGAATATTCTTTGCTTCGG
CACGAAGCAAA--GGATATAGATATTTGTTCGAGATGCGAAA-------ATGGAG-----
---GCTATTTAAACCTG---------ATGGTTTTGTGATTTCCGAAAT----CACTCGTC
GGAAGAGAAATGGATTTCTGGGAATCGTCTGCCATGCCTGACGATGTCAAGAGAGAGATT
AAGGAA-ATATATT-GGG-AAGATCGGAAGAAACTTCTGTTCTGTCAGAAGTTGAAGAGC
-TATGTCAGAAGGATTCTTGTTTATGGAGATCAAGAGGATGCCCTTGCCGGAGTGAAGGA
TATGAAGACTTCTATTATTCG-TATAGCGAATACCTGAAGAAACCATGTGTGGTAATTTG
TTGTGTTAGCAATAAATCAA-TTGTGTATAGGTTAAACAGCATGGTGTTCTTTTATCATG
AATACCTTGAAGAACTAGGTGGTGATTACTCAGTATATCAAGATCTCTATTGTGATG---
-AGGTACTCTCTTCGTCATCGACAGAGGAAGAA------------GATGTAGGAGTAATA
TATAGGAATGTTATCATGGCATCGACACAAGAGAAGTTCTCTTGGAGTGATTGTCAGAAG
ATAGTTATATCAGACTATGATGTAACATTACTCTAATGTAATATCCATT--ATCATCAAT
AAAA--TAATGGAATG--TTGATTATGTATT-TATCATAAATACAT--AATGGTATACGT
ATAGCA---------TAAAATA-CA-TTAACC-----AACATACAACACACTATAAAATA
CAACACACTATAA----CAAATGTA----CGGGTATTTGATT-GTTTATATTAAACCCTT
AAGGGCCGAAGGCCCGTTTAAATATGTGTT-GGACGAAGCCCA-AACACAAAAAAGTAAG
CAGAACAACGGAATAATATGAGCTGGC-AACGTA------GGGTC-CATGTCCCGAGTTA
GTGCGCCACGTAAGC-GCTGGGGACTATnnnnnTATTACCCCCCGTGCTCGGGACGGGAC
ATGACGTCAGCAAGGACTATAATGGGCTTTTTAT------TAGCCCATTTA-TTGAATT-
GGG-CCGGGTTTT-GTCATTTTACAAAAGCCCGGTCCAGGATAAGTATAATGTCACGTGC
C--GAA-TAAA-AGGTTGCTTCGCCACGAAGAAACCTAATTTGAGGTTGCGTATTCAATA
CGCTACCGAATATTTATTAATATGTGAG-TCTCTGCCG---AAAAAAA-TCAGA-GCGAA
AGC--GAAGCAGAAGCGATGGATTGGGCGGAATCACAATTCAAGACCTGTACTCATGGAT
GCGATTGGAAGAAGATATCATCGGATTCAGCCGATAATCGACAATATGTACCATGCGTCG
ATTCTGGAGCTGGAAGAAAGTCGCCTCGCAAGGTACTTCTTAGATCTATTGAAGCTGTGT
TTAACGG------AAGCTTCAGCGGAAATAATAGGAATGTTCGTGGATTTCTCTACGTAT
CGATCAGAGACGATGACGGAGAAATGCGTCCAGTACTCATAGTACCATTCGGAGGATATG
GATATCATAATGATTTTTATTATTTCGAAGGGAAGGGGAAAGTTGAATGTGATATATCAT
C-----AGATTATGTTGCGCCAGGAATAGATTGGAGCAGAGACATGGAAGTTAGTATTAG
TAACAGCAACAACTGTAATGAATTATGTGATCTGAAGTGTTATGTTGTTTGTTCGTTAAG
AATCAAGGAATAAAAGTTGTGCTGTAATGTTAATTAATA-AAACGTATATTTGGGA-AAT
TG---------ATAGTTGTATAAA---ACATACAACACACTAT------------GAAAT
ACAAGA-CGCTATGACAAATGTACGGGTATCTGAATGAGTTTTAGT------ATCGCTTA
AG-----------------GGCCGCAGGCCCGTTGAA--AAATAATAATCGAATTATAAA
CGTTAG------------ATA-----ATAATCAGAGATAGGTGATC-AGATAATATAAAC
ATAAACGAAGTA---------TATGCCGGTAC-AATAA-TAAAATAAGTAACAACAAAA-
AAAAAAATATGTATACTAATCTCTGATTG-----------GTTCAGGAGAAAGGCCCACC
AACTAAAAGGT-GGGCA---GAATGTCCCGA---------TGACGTAAGCACGGGGGACT
AT
>482-97_AU_1997_C3
TATTACCCCCAGCGCTCGGGACGGGACAT-TTGCATCTATAAATAGACCT--CCCCCCTC
TCC-ATTACAA-GATCATCATCGACGACAG-AATGGCGCGATATGTGGTATGCTGGATGT
TCACCATCAACAATCCCACAACACTACCAGTGATGAGGGATGAGATAAAATATATGGTAT
ATCAAATGGAGAGGGGACAGGAGGGTACTCGTCATGTGCAAGGTTATGTCGAGATGAAGA
GACGAAGTTCTCTGAAGCAGATGAGAGGCTTCTTCCCAGGCGCACACCTTGAGAAACGAA
AGGGGAGCCAAGAAGAAGCGCGGTCATACTGTATGAAGGAAGATACAAGAATCGAAGGTC
CCTTCGAGTTTGGTTCATTTAAATTGTCATGTAATGATAATTTATTTGATGTCATACAGG
ATATGCGTGAAACGCACAAAAGGCCTTTGGAGTATTTATATGATTGTCCTAACACCTTCG
ATAGAAGTAAGGATACATTATACAGAGTACAAGCAGAGATGAATAAAACGAAGGCGATGA
A----TAGCTGGAGAAC--TTCTTTCAGTGC-TTGGACATCAGAGGTGGAGAATATCATG
GCGCAGCCATGTCATCGGAGAATAATTTGGGTCTATGGCCCAAATGGAGGAGAAGGAAAG
ACAACGTATGCTAAACATCTAATGAAGACGAGAAATGCGTTTTATTCTCCAGGAGGAAAA
TCATTGGATATATGTAGACTGTATAATTACGAGGATATTGTTATATTTGATATTCCAAGA
TGCAAAGAGGATTATTTAAATTATGGGTTATTAGAGGAATTTAAGAATGGAATAATTCAA
AGCGGGAAATATGAACCCGTTTTGAAGATAGTAGAATATGTCGAAGTCATTGTAATGGCT
AACTTCCTTCCGAAGGAAGGAATCTTTTCTGAAGATCGAATAAAGTTGGTTTCTTGCTGA
ACAAGTAATGACTTTACAG----CTCACGCTCCGACAAAAAGCACACTATGACAAAAGTA
AGGGTATCTGATT-GTGATATC-TTAACGATCTAGGGCCGTAGGCC-------CGTGA--
GCAATGAAC--------GGC---GAGATCAGATGTCCCG-AGTTAGTGCGCCACGT-AAG
CGCT-GGGGACTATnnnnnTATTATTA-C-----------------------CCCCAGCG
-----------------CCG------GGAC-GGGACAT----------------------
------------------------------G-----------------------------
-------------------------GG--C-TT----TTTA---AATGGG--C-TTTGCG
AGT--TTGAACAGTTC-----------------AGTATCTTCGTTATTGGGCCAACCCGG
--CCCAATAATTAAGAGAAC--GT---GTTCAAATTCGT-GG------------TATGAC
CGAAGGTC-AAGGTAACCGGTCAA-CATTATTC-TGGCTTGCGCAGCAAGATACA-CGAA
--------------------------------------------------------TTAA
ATATTTAAT-TCG-----------------------------------------------
TAGGACACGTGGAC-GGACCGAAATACTCTTGCATC------TCTATAAATACCCTA-AT
CCTGTCAAGG-ATAATT-G--C-TCTCTC-TCTTCTGTCAAG-GTGGT--TGTGCTGAGG
C----------GGAAGA-----TCGC--------C-AGCGGCGATC--------------
----GTCGGAACGACCTG--CATCTAGAG--AGGCGG-----------------------
----------CGAGG-AAACTACG-AAGCGTATAT-----CGGGTA-TTTATAGACTTC-
TAGCGTAGCTAGAAGTATACACTGTACA-GATATTGTATCTTGTAAAT-TACG-AAGCAA
TTCGTAT-ATGATATTAATAAAACAACTGGGTTTGTTAATGTTTACATTAACTAGTATC-
TTATATGTA----CAAATTAAAAT--------ACAGTATACGGAACGTATACTAACG-TA
--AAAATTAAA-T---GATAGGCGAA----G-CATGATTAACAGGTGTTT-AGGTATAAT
TAACATAATTATGAG-AAGTAATAATAATACGGAAAATGAATA-AGTATGA-GGTGAAAG
AGGAGATATTAGAATATTTAAAAACCCAATTATATT-AT-T----------------TTG
GA-----------------ACG---AA--ATACAACACG----------------CTATG
A-AA--------------TACAAGACGCTATGACA-AATGT-TGGGTATCTGATTG-TG-
-----TAT-C-TTAACGTA-TAAGGGC-CGCAGGCCC-GTC-AA-G--TTG-------A-
------------------------ATGAACGGT-------CCAGATTA------ATTCCT
T-AGCGACGAAGAAAGG-----------AATCTTAAAG-GG---GACCA-----------
-CATTAA------------AGACAGCTGTCAT---------------------------T
GATTA---A-ATAAAT--AATATAATAACCAAAAGAC-C-TTTGTACCCTTCC--T----
-A-----ATGATGACG-T-ATA-GGGGTGT-CCCG-AT----GTAA---TTTAAC---AT
----AGCTCTGAAAAGA--------GATATG--------------------------GG-
-CCGTTGGATGCCTCCATCGGACGAT-GG-AGGTTGAATGAA-CTTCTGCTGACGTA-GG
CGCT-GG----------GGCT-nnnnnTATTACCCCCAGCGCTCGGGAC-GGGACAT---
---GGGCTA--A----------TGGATGTGT-GGAT---ATAGGG-CCCAAAGGGCCCGT
TTA-GATGGGTTTT-GGGCTTAT-GGGCTTTATCCAGAAGACCAAAAACAGGCGG-----
-----------G-AACCGTCCC-AAATTC-------AAACTTCGATTGCTTGCCCTGCAA
GCCATCTAGAAGT-CTATAAATACCAG-TGTCTAGATAGATGTTCA-----GACAACAA-
---ATGGCTAGGTATCCGAAGAAATCCATCAAGAAGAGGCGGGTTGGGCGCCGGAAGTAT
GGCAGCAAGGCGGCAACGAGCCACGACTGCTCGTCGTTAGGA--TCAATATTGGTTCCTG
AAAACACCGTCAAGGTATTTCGGATTGAGCCTACTGATAAAACATTACCCAGATATTTTA
TCTGGAAAATGTTTATGCTTCTTGTGTGCAAGGTGAAGCCCGGAAGAATACTTCATTGGG
CTATGATCAAGAGTTCTTGGGAAATCAACCAGCCGACAACCTGTCTGGAAGCCCCAGGTT
TATTTATTAAACCTGAACATAGCCATCTGGTTAAACTGGTATGTAGTGGGGAACTTGAAG
CAGGAGTCGCAACAGGAACATCAGATGTTGAATGTCTTTTGAGGAAGACAACCGTGTTGA
GGAAGAATGTAACAGAGGTGGATTATTTATATTTGGCATTCTATTGTAGTTCTGGAGTAA
GTATAAACTACCAGAACAGAATTACATATCATGTTT---------------GATATGTTT
ATGTAAACATAAACTATTGTATGGAATGAAATCCAAATAACATACAACACGGTATGAAAT
ACAAGACGCTATGAC-AA------------AAGTA-CTGGTATATG----ATTAG-GTAT
CCTAACGATCTAG-GGCCGAAGG--C---CCGTGAGCAATATGCGTCGAAATAA-TGTTT
AACAAACAAATATACATGATACGGATA---------GTTGAATACATAAACAACGAGGTA
T----------ACAATACAACAAACTGTTGTA-AAG-----AAAT-AAAAAAT----AAG
AAGAGATAGTATATTTGTGT-GGATAAGCATCACAAC------------CACCACTTTAG
T-GGT-GGGCCAGATGTCCCGAGTTAGTGCGCCACGTAA-GCGCT-GGGGACTATnnnnn
TATTACCCCCA-GCGCTCAGGACGGGACATCGCGTGCGTC--------------------
---AACAAATGCACGTGACTGATATAAGGGACATAACGGGTTTAGA-TAACGGTTTATTC
GGATTAGAATATAACGTCACGTGTGAAAG-CGAA-AGGCACGTGACGAAGACAAATGGAT
TGAATAAACATTTGACGTCCGGTAGCTTCCG-AAGGAAGT-AAGGATTGCTTCGC-GGCG
AAGCAAACCATTTATATATTTGCGTAGG-CTTGCGG--CCTATAAATAGG-ACGCAGCTA
-----AATGGCATTAACAACAGAGCGGGTGAAACTATTCTTCGAATGGTTTCTGTTCTTC
GGAGCAATATTTATTGCGATTACAATATTATATATATTGTTGGTTTTGCTCTTTGAGGTA
CCCAGGTATATTAAGGAGCTCGTTAGGTATTTGGTAGAATACCTGACCAGACGACGTGTA
TGGATGCAGAGGACGCAGTTGACGGAGGCAACTGGAGATGTAGAGATCGGCAGAGGTATT
GTGGAAGACAGACGAGATCAAGAACCGGCTGTCATACCACATGTATCTCAGGTTATCCCT
TC---TCAACCAAATAGAAGGGATGATCAAGGAAGACGAGGAAACGCTGGACCTATGTTC
T-AATACACG-GTATATTAATATACGA-AATATAAATGGGTATGG---------ATGT--
------------AA-AT-GATCATACATAATATA------TGTATGATAATG---AAACA
TATT-GTAATATGTGAATTGT---------------------------------------
-AAACGA-------------------------------GAGTTGTATGT-----------
----ATAAAACATACAACACGC---------------------TATGAAATACAAGACGC
TAT------------------------------GACAAAAGTACTGGTATATGATTAGG-
TATCTTAACGA--------TCTAGGGCCG-AAGGCCCGT-TAGCAATAT---GCGTCGAA
AT-AATGTTT-----AACAAA-CAAATATACA-----TGATACGGATAGTTGAATACATA
AACAACGAGGTATAC-AATACAACAATCTGTTGT-AAAGAAAT--AATAAATAAGAAGAG
ATA-GTATATTT---------GTGTTGG--------------------------------
--ATAAGCCTTGCAACCACCACTTTA--------------------GTGGT-GGGCCAGA
TGTCCCGAGTTAGTGCG-CCACGTAA-GCGCTGGGGACTATnnnnnTATTACCCCCAGCG
CTCAGGACGGGACATCACGTG-CAACTA-ACAGACGCACGTGAGAATGCAGTA---GCTT
GC----AGCGAAAGATAGACGTCAACATCAATAAAGAAGAAGGAATATTCTTTGCTTCGG
CACGAAGCAAA--GGATATAGATATTTGTTCGAGATGCGAAA-------ATGGAG-----
---GCTATTTAAACCTG---------ATGGTTTTGTGATTTCCGAAAT----CACTCGTC
GGAAGAGAAATGGATTTCTGGGAATCGTCTGCCATGCCTGACGATGTCAAGAGAGAGATT
AAGGAA-ATATATT-GGG-AAGATCGGAAGAAACTTCTGTTCTGTCAGAAGTTGAAGAGC
-TATGTCAGAAGGATTCTTGTTTATGGAGATCAAGAGGATGCCCTTGCCGGAGTGAAGGG
TTTGAAGACTTCTATCATTCG-TATAGCGAATATTTGAAGAAACCATGTGTGGTAATTTG
TTGTGTTAGCAATAAATCAA-TTGTGTATAGGTTAAACAGCATGGTGTTCTTTTATCATG
AATACCTTGAAGAACTAGGTGGTGATTACTCAGTATATCAAGATCTCTATTGTGATG---
-AGGTACTCTCTTCGTCATCGACAGAGGAAGAA------------GATGTAGGAGTAATA
TATAGGAATGTTATCATGGCATCGACACAAGAGAAGTTCTCTTGGAGTGATTGTCAGAAG
ATAGTTATATCAGACTATGATGTAACATTACTCTAATGTAATATCCATT--ATCATCAAT
AAAA--TAATGGAATG--TTGATTATGTATT-TATCATAAATACAT--AATGGTATACGT
ATAGCA---------TAAAATA-CA-TTAACC-----AACATACAACACACTATAAAATA
CAACACACTATAA----CAAATGTA----CGGGTATTTGATT-GTTTATATTAAACCCTT
AAGGGCCGAAGGCCCGTTTAAATATGTGTT-GGACGAAGCCCA-AACACAAAAAAGTAAG
CAGAACAACGGAATAATATGAGCTGGC-AACGTA------GGGTC-CATGTCCCGAGTTA
GTGCGCCACGTAAGC-GCTGGGGACTATnnnnnTATTACCCCCCGTGCTCGGGACGGGAC
ATGACGTCAGCAAGGACTATAATGGGCTTTTTAT------TAGCCCATTTA-TTGAATT-
GGG-CCGGGTTTT-GTCATTTTACAAAAGCCCGGTCCAGGATAAGTATAATGTCACGTGC
C--GAA-TAAA-AGGTTGCTTCGCCACGAAGAAACCTAATTTGAGGTTGCGTATTCAATA
CGCTACCGAATATTTATTAATATGTGAG-TCTCTGCCG---AAAAAAA-TCAGA-GCGAA
AGC--GAAGCAGAAGCGATGGATTGGGCAGAATCACAACTCAAGACCTGTACTCATGGAT
GCGATTGGAAGAAGATATCATCGGATTCAGCCGATAATCGACAATATGTACCATGCGTCG
ATTCTGGAGCTGGAAGAAAGTCGCCTCGCAAGGTACTTCTTAGATCTATTGAAGCTGTGT
TTAACGG------AAGCTTCAGCGGAAATAATAGGAATGTTCGTGGATTTCTCTACGTAT
CGATCAGAGACGATGACGGAGAAATGCGTCCAGTACTCATAGTACCATTCGGAGGATATG
GATATCATAATGATTTTTATTATTTCGAAGGGAAGGGGAAAGTTGAATGTGATATATCAT
C-----AGATTATGTTGCGCCAGGAATAGATTGGAGCAGAGACATGGAAGTTAGTATTAG
TAACAGCAACAACTGTAATGAATTATGTGATCTGAAGTGTTATGTTGTTTGTTCGTTAAG
AATCAAGGAATAAAAGTTGTGCTGTAATGTTAATTAATA-AAACGTATATTTGGGA-AAT
TG---------ATAGTTGTATAAA---ACATACAACACACTAT------------GAAAT
ACAAGA-CGCTATGACAAATGTACGGGTATCTGAATGAGTTTTAGT------ATCGCTTA
AG-----------------GGCCGCAGGCCCGTTGAA--AAATAATAATCGAATTATAAA
CGTTAG------------ATA-----ATAATCAGAGATAGGTGATC-AGATAATATAAAC
ATAAACGAAGTA---------TATGCCGGTAC-AATAA-TAAAATAAGTAACAACAAAA-
-AAAAAATATGTATACTAATCTCTGATTG-----------GTTCAGGAGAAAGGCCCACC
AACTAAAAGGT-GGGCA---GAATGTCCCGA---------TGACGTAAGCACGGGGGACT
AT
>482-98_AU_1998_C3
TATTACCCCCAGCGCTCGGGACGGGACAT-TTGCATCTATAAATAGACCT--CCCCCCTC
TCC-ATTACAA-GATCATCATCGACGACAG-AATGGCGCGATATGTGGTATGCTGGATGT
TCACCATCAACAATCCCACAACACTACCAGTGATGAGGGATGAGATAAAATATATGGTAT
ATCAAATGGAGAGGGGACAGGAGGGTACTCGTCATGTGCAAGGTTATGTCGAGATGAAGA
GACGAAGTTCTCTGAAGCAGATGAGAGGCTTCTTCCCAGGCGCACACCTTGAGAAACGAA
AGGGGAGCCAAGAAGAAGCGCGGTCATACTGTATGAAGGAAGATACAAGAATCGAAGGTC
CCTTCGAGTTTGGTTCATTTAAATTGTCATGTAATGATAATTTATTTGATGTCATACAGG
ATATGCGTGAAACGCACAAAAGGCCTTTGGAGTATTTATATGATTGTCCTAACACCTTCG
ATAGAAGTAAGGATACATTATACAGAGTACAAGCAGAGATGAATAAAACGAAGGCGATGA
A----TAGCTGGAGAAC--TTCTTTCAGTGC-TTGGACATCAGAGGTGGAGAATATCATG
GCGCAGCCATGTCATCGGAGAATAATTTGGGTCTATGGCCCAAATGGAGGAGAAGGAAAG
ACAACGTATGCTAAACATCTAATGAAGACGAGAAATGCGTTTTATTCTCCAGGAGGAAAA
TCATTGGATATATGTAGACTGTATAATTACGAGGATATTGTTATATTTGATATTCCAAGA
TGCAAAGAGGATTATTTAAATTATGGGTTATTAGAGGAATTTAAGAATGGAATAATTCAA
AGCGGGAAATATGAACCCGTTTTGAAGATAGTAGAATATGTCGAAGTCATTGTAATGGCT
AACTTCCTTCCGAAGGAAGGAATCTTTTCTGAAGATCGAATAAAGTTGGTTGCTTGCTGA
ACAAGTAATGACTTTACAG----CTCACGCTCCGACAAAAAGCACACTATGACAAAAGTA
AGGGTATCTGATT-GTGATATC-TTAACGATCTAGGGCCGTAGGCC-------CGTGA--
GCAATGAAC--------GGC---GAGATCAGATGTCCCG-AGTTAGTGCGCCACGT-AAG
CGCT-GGGGACTATnnnnnTATTATTACC-----------------------CCCCAGCG
-----------------CCG------GGAC-GGGACAT----------------------
------------------------------G-----------------------------
-------------------------GGGCT-TT----TTTA---AATGGG--C-TTTGCG
AGT--TTGAACAGTTC-----------------AGTATCTTCGTTATTGGGCCAACCCGG
--CCCAATAATTAAGAGAAC--GT---GTTCAAATTCGT-GG------------TATGAC
CGAAGGTC-AAGGTAACCGGTCAA-CATTATTC-TGGCTTGCGCAGCAAGAAACA-CGAA
--------------------------------------------------------TTAA
TTATTTAAT-TCG-----------------------------------------------
TAGGACACGTGGAC-GGACCGAAATACTCTTGCATC------TCTATAAATACCCTA-AT
CCTGTCAAGG-ATAATT-G--C-TCTCTC-TCTTCTGTCAAG-GTGGT--TGTGCTGAGG
C----------GGAAGA-----TCGC--------C-AGCGGCGATC--------------
----GTCGGAACGACCTG--CATCTAGAG--AGGCGG-----------------------
----------CGAGG-AAACTACG-AAGCGTATAT-----CGGGTA-TTTATAGACTTC-
TAGCGTAGCTAGAAGTATACACTGTACA-GATATTGTATCTTGTAAAT-TACG-AAGCAA
TTCGTAT-ATGATATTAATAAAACAACTGGGTTTGTTAATGTTTACATTAACTAGTATC-
TTATATGTA----CAAATTAAAAT--------ACAGTATACGGAACGTATACTAACG-TA
--AAAATTAAA-T---GATAGGCGAA----G-CATGATTAACAGGTGTTT-AGGTATAAT
TAACATAATTATGAG-AAGTAATAATAATACGGAAAATGAATA-AGTATGA-GGTGAAAG
AGGAGATATTAGAATATTTAAAAACCCAATTATATT-AT-T----------------TTG
GA-----------------ACG---AA--ATACAACACG----------------CTATG
A-AA--------------TACAAGACGCTATGACA-AATGT-TGGGTATCTGATTG-TG-
-----TAT-C-TTAACGTA-TAAGGGC-CGCAGGCCC-GTA-AA-G--TTG-------A-
------------------------ATGAACGGT-------CCAGATTA------ATTCCT
T-AGCGACGAAGAAAGG-----------AATCTTAAAG-GG---GACCA-----------
-CATTAA------------AGACAGCTGTCAT---------------------------T
GATTA---A-ATAAAT--AATATAATAACCAAAAGAC-C-TTTGTACCCTTCC--T----
-A-----ATGATGACG-T-ATA-GGGGTGTCCCCG-AT----GTAA---TTTAAC---AT
----AGCTCTGAAAAGA--------GATATG--------------------------GG-
CCCGTTGGATGCCTCCATCGGACGAT-GG-AGGTTGAATGAA-CTTCTGCTGACGTA-GG
CGCT-GG----------GGCT-nnnnnTATTACCCCCAGCGCTCGGGAC-GGGACAT---
---GGGCTA--A----------TGGAT-TGT-GGAT---ATAGGG-CCCAAAGGGCCCGT
TTA-GATGGGTTTT-GGGCTTAT-GGGCTTTATCCAGAAGACCAAAAACAGGCGG-----
-----------G-AACCGTCCC-AAATTC-------AAACTTCGATTGCTTGCCCTGCAA
GCCATCTAGAAGT-CTATAAATACCAG-TGTCTAGATAGATGTTCA-----GACAACAA-
---ATGGCTAGGTATCCGAAGAAATCCATCAAGAAGAGGCGGGTTGGGCGCCGGAAGTAT
GGCAGCAAGGCGGCAACGAGCCACGACTACTCGTCTTTAGGA--TCAATATTGGTTCCTG
AAAACACCGTCAAGGTATTTCGGATTGAGCCTACTGATAAAACATTACCCAGATATTTTA
TCTGGAAAATGTTTATGCTTCTTGTGTGCAAGGTGAAGCCCGGAAGAATACTTCATTGGG
CTATGATCAAGAGTTCTTGGGAAATCAACCAGCCGACAACCTGTCTGGAAGCCCCAGGTT
TATTTATTAAACCTGAACATAGCCATCTGGTTAAACTGGTATGTAGTGGGGAACTTGAAG
CAGGAGTCGCAACAGGAACATCAGATGTTGAATGTCTTTTGAGGAAGACAACCGTGTTGA
GGAAGAATGTAACAGAGGTGGATTATTTATATTTGGCATTCTATTGTAGTTCTGGAGTAA
GTATAAACTACCAGAACAGAATTACATATCATGTTT---------------GATATGTTT
ATGTAAACATAAACTATTGTATGGAATGAAATCCAAATAACATACAACACGGTATGAAAT
ACAAGACGCTATGAC-AA------------AAGTA-CTGGTATATG----ATTAG-GTAT
CCTAACGATCTAG-GGCCGAAGG--C---CCGTGAGCAATATGCGTCGAAATAA-TGTTT
AACAAACAAATATACATGATACGGATA---------GTTGAATACATAAACAACGAGGTA
T----------ACAATACAACAAACTGTTGTA-AAG-----AAATAAAAAAAT----AAG
AAGAGATAGTATATTTGTGT-GGATAAGCATCACAAC------------CACCACTTTAG
T-GGT-GGGCCAGATGTCCCGAGTTAGTGCGCCACGTAA-GCGCT-GGGGACTATnnnnn
TATTACCCCCA-GCGCTCAGGACGGGACATCACGTGCGTC--------------------
---AACAAATGCACGTGACTGATATAAGGGACATAACGGGTTTAGA-TAACGGTTTATTC
GGATTAGAATATAACGTCACGTGTGAAAG-CGAA-AGGCACGTGACGAAGACAAATGGAT
TGAATAAACATTTGACGTCCGGTAGCTTCCG-AAGGAAGT-TTGGATTGCTTCGC-GGCG
AAGCAAACCATTTATATATTTGCGTAGG-CTTGCGG--CCTATAAATAGG-ACGCAGCTA
-----AATGGCATTAACAACAGAGCGGGTTAAACTATTCTTCGAATGGTTTTTGTTTATC
GGAGCAATATTTATTGCGATTACAATATTATATATATTGTTGGTTTTGCTCTTTGAGGTA
CCCAGGTATATTAAGGAGCTCGTTAGGTATTTGGTAGAATACCTGACCAGACGACGTGTA
TGGATGCAGAGGACGCAGTTGACGGAGGCAACTGGAGATGTAGAGATCGGCAGAGGTATT
GTGGAAGACAGACGAGATCAAGAACCGGCTGTCATACCACATGTATCTCAGGTTATCCCT
TC---TCAACCAAATAGAAGGGATGATCAAGGAAGACGAGGAAACGCTGGACCTATGTTC
T-AATACACG-GTATATTAATATACGA-AATATAAATGGGTATGG---------ATGT--
------------AA-AT-GATCATACATAATATA------TGTATGATAATG---AAACA
TATT-GTAATATGTGAATTGT---------------------------------------
-AAACGA-------------------------------GAGTTGTATGT-----------
----ATAAAACATACAACACGC---------------------TATGAAATACAAGACGC
TAT------------------------------GACAAAAGTACTGGTATATGATTAGG-
TATCTTAACGA--------TCTAGGGCCG-AAGGCCCGT-TAGCAATAT---GCGTCGAA
AT-AATGTTT-----AACAAA-CAAATATACA-----TGATACGGATAGTTGAATACATA
AACAACGAGGTATAC-AATACAACAATCTGTTGT-AAAGAAAT--AATAAATAAGAAGAG
ATA-GTATATTT---------GTGTTGG--------------------------------
--ATAAGCCTTGCAACCACCACTTTA--------------------GTGGT-GGGCCAGA
TGTCCCGAGTTAGTGCG-CCACGTAA-GCGCTGGGGACTATnnnnnTATTACCCCCAGCG
CTCAGGACGGGACATCACGTG-CAACTA-ACAGACGCACGTGAGAATGCAGTA---GCTT
GC----AGCGAAAGATAGACGTCAACATCAATAAAGAAGAAGGAATATTCTTTGCTTCGG
CACGAAGCAAA--GGATATAGATATTTGTTCGAGATGCGAAA-------ATGGAG-----
---GCTATTTAAACCTG---------ATGGTTTTGTGATTTCCGAAAT----CACTCGTC
GGAAGAGAAATGGATTTCTGGGAATCGTCTGCCATGCCTGACGATGTCAAGAGAGAGATT
AAGGAA-ATATATT-GGG-AAGATCGGAAGAAACTTCTGTTCTGTCAGAAGTTGAAGAGC
-TATGTCAGAAGGATTCTTGTTTATGGAGATCAAGAGGATGCCCTTGCCGGAGTGAAGGG
TTTGAAGACTTCTATCATTCG-TATAGCGAATACCTGAAGAAACCATGTGTGGTAATTTG
TTGTGTTAGCAATAAATCAA-TTGTGTATAGGTTAAACAGCATGGTGTTCTTTTATCATG
AATACCTTGAAGAACTAGGTGGTGATTACTCAGTATATCAAGATCTCTATTGTGATG---
-AGGTACTCTCTTCGTCATCGACAGAGGAAGAA------------GATGTAGGAGTAATA
TATAGGAATGTTATCATGGCATCGACACAAGAGAAGTTCTCTTGGAGTGATTGTCAGAAG
ATAGTTATATCAGACTATGATGTAACATTACTCTAATGTAATATCCATT--ATCATCAAT
AAAA--TAATGGAATG--TTGATTATGTATT-TATCATAAATACAT--AATGGTATACGT
ATAGCA---------TAAAATA-CA-TTAACC-----AACATACAACACACTATAAAATA
CAACACACTATAA----CAAATGTA----CGGGTATTTGATT-GTTTATATTAAACCCTT
AAGGGCCGAAGGCCCGTTTAAATATGTGTT-GGACGAAGCCCA-AACACAAAAAAGTAAG
CAGAACAACGGAATAATATGAGCTGGC-AACGTA------GGGTC-CATGTCCCGAGTTA
GTGCGCCACGTAAGC-GCTGGGGACTATnnnnnTATTACCCCCCGTGCTCGGGACGGGAC
ATGACGTCAGCAAGGACTATAATGGGCTTTTTAT------TAGCCCATTTA-TTGAATT-
GGG-CCGGGTTTT-GTCATTTTACAAAAGCCCGGTCCAGGATAAGTATAATGTCACGTGC
C--GAA-TAAA-AGGTTGCTTCGCCACGAAGAAACCTAATTTGAGGTTGCGTATTCAATA
CGCTACCGAATATTTATTAATATGTGAG-TCTCTGCCG---AAAAAAA-TCAGA-GCGAA
AGC--GAAGCAGAAGCGATGGATTGGGCAGAATCACAACTCAAGACCTGTACTCATGGAT
GCGATTGGAAGAAGATATCATCGGATTCAGCCGATAATCGACAATATGTACCATGCGTCG
ATTCTGGAGCTGGAAGAAAGTCGCCTCGCAAGGTACTTCTTAGATCTATTGAAGCTGTGT
TTAACGG------AAGCTTCAGCGGAAATAATAGGAATGTTCGTGAATTTCTCTACGTAT
CGATCAGAGACGATGACGGAGAAATGCGTCCAGTACTCATAGTACCATTCGGAGGATATG
GATATCATAATGATTTTTATTATTTCGAAGGGAAGGGGAAAGTTGAATGTGATATATCAT
C-----AGATTATGTTGCGCCAGGAATAGATTGGAGCAGAGACATGGAAGTTAGTATTTG
TAACAGCAACAACTGTAATGAATTATGTGATCTGAAGTGTTATGTTGTTTGTTCGTTAAG
AATCAAGGAATAAAAGTTGTGCTGTAATGTTAATTAATA-AAACGTATATTTGGGA-AAT
TG---------ATAGTTGTATAAA---ACATACAACACACTAT------------GAAAT
ACAAGA-CGCTATGACAAATGTACGGGTATCTGAATGAGTTTTAGT------ATCGCTTA
AG-----------------GGCCGCAGGCCCGTTGAA--AAATAATAATCGAATTATAAA
CGTTAG------------ATA-----ATAATCAGAGATAGGTGATC-AGATAATATAAAC
ATAAACGAAGTA---------TATGCCGGTAC-AATAA-TAAAATAAGTAACAACAAAA-
-AAAAAATATGTATACTAATCTCTGATTG-----------GTTCAGGAGAAAGGCCCACC
AACTAAAAGGT-GGGCA---GAATGTCCCGA---------TGACGTAAGCACGGGGGACT
AT
>4au_AU_C3
TATTACCCCCAGCGCTCGGGACGGGACAT-TTGCATCTATAAATAGACCT--CCCCCCTC
TCC-ATTACAA-GATCATCATCGACGACAG-AATGGCGCGATATGTGGTATGCTGGATGT
TCACCATCAACAATCCCACAACACTACCAGTGATGAGGGATGAGATAAAATATATGGTAT
ATCAAGTGGAGAGGGGACAGGAGGGTACTCGTCATGTGCAAGGTTATGTCGAGATGAAGA
GACGAAGCTCTCTGAAGCAGATGAGAGGCTTCTTCCCAGGCGCACACCTTGAGAAACGAA
AGGGAAGCCAAGAAGAAGCGCGGTCATACTGTATGAAGGAAGATACAAGAATCGAAGGTC
CCTTCGAGTTTGGTTCATTTAAATTGTCATGTAATGATAATTTATTTGATGTCATACAGG
ATATGCGTGAAACGCACAAAAGGCCTTTGGAGTATTTATATGATTGTCCTAACACCTTCG
ATAGAAGTAAGGATACATTATACAGAGTACAAGCAGAGATGAATAAAACGAAGGCGATGA
A----TAGCTGGAGAAC--TTCTTTCAGTGC-TTGGACATCAGAGGTGGAGAATATCATG
GCGCAGCCATGTCATCGGAGAATAATTTGGGTCTATGGCCCAAATGGAGGAGAAGGAAAG
ACAACGTATGCAAAACATCTAATGAAGACGAGAAATGCGTTTTATTCTCCAGGAGGAAAA
TCATTGGATATATGTAGACTGTATAATTACGAGGATATTGTTATATTTGATATTCCAAGA
TGCAAAGAGGATTATTTAAATTATGGGTTATTAGAGGAATTTAAGAATGGAATAATTCAA
AGCGGGAAATATGAACCCGTTTTGAAGATAGTAGAATATGTCGAAGTCATTGTAATGGCT
AACTTCCTTCCGAAGGAAGGAATCTTTTCTGAAGATCGAATAAAGTTGGTTTCTTGCTGA
ACAAGTAATGACTTTACAG----CGCACGCTCCGAC-AAAAGCACACTATGACAAAAGTA
CGGGTATCTGATT-GGGTTATC-TTAACGATCTAGGGCCGTAGGCC-------CGTGA--
GCAATGAAC--------GGC---GAGATCAGATGTCCCG-AGTTAGTGCGCCACGT-AAG
CGCT-GGGGCTTATnnnnnTATTATTA-C-----------------------CCCCAGCG
-----------------CCG------GGAC-GGGACAT----------------------
------------------------------G-----------------------------
-------------------------GG--C-TT----TTTA---AATGGG--C-TTTGCG
AGT--TTGAACAGTTC-----------------AGTATCTTCGTTATTGGGCCAACCCGG
--CCCAATAATTAAGAGAAC--GT---GTTCAAATTCGT-GG------------TATGAC
CGAAGGTC-AAGGTAACCGGTCAA-CATTATTC-TGGCTTGCGCAGCAAGATACA-CGAA
--------------------------------------------------------TTAA
TTTATTAAT-TCG-----------------------------------------------
TAGGACACGTGGAC-GGACCGAAATACTCTTGCATC------TCTATAAATACCCTA-AT
CCTGTCAAGG-ATAATT-G--C-TCTCTC-TCTTCTGTCAAG-GTGGT--TGTGCTGAGG
C----------GGAAGA-----TCGC--------C-AGCGGCGATC--------------
----GTCGGAACGACCTG--CATCTAGAG--AGGCGG-----------------------
----------CGAGG-AAACTACG-AAGCGTATAT-----CGGGTA-TTTATAGACTTA-
TAGCGTAGCTAGAAGTATACACTGTACA-GATATTGTATCTTGTAAAT-TACG-AAGCAA
TTCGTAT-TTGATATTAATAAAACAACTGGGTTTGTTAATGTTTACATTAACTAGTATC-
TTATATGTA----CAAATTAAAAT--------ACAGTATACGGAACGTATACTAACG-TA
--AAAATTAAA-T---GATAGGCGAA----G-CATGATTAACAGGTGTTT-AGGTATAAT
TAACATAATTATGAG-AAGTAATAATAATACGGAAAATGAATA-AGTATGA-GGTGAAAG
AGGAGATATTAGAATATTTAAAAACCCAATTATATT-AT-T----------------TTG
GA-----------------ACG---AA--ATACAACACG----------------CTATG
A-AA--------------TACAAGACGCTATGACA-AATGTACGGGAATATGATTG-TG-
-----TAT-C-TTAACGTA-TAAGGGC-CGCAGGCCC-GTC-AA-G--TTG-------A-
------------------------ATGAACGGT-------CCAGATTA------ATTCCT
T-AGCGACGAAGAAAGG-----------AATCTTAAAG-GG---GACCA-----------
-CATTAA------------AGACAGCTGTCAT---------------------------T
GATTA---A-ATAAAT--AATATAATAACCAAAAGAC-C-TTTGTACCCTTCC--T----
-A-----ATGATGACG-T-ATA-GGGGTGT-CCCG-AT----GTAA---TTTAAC---AT
----AGCTCTGAAAAGA--------GATATG--------------------------GG-
-CCGTTGGATGCCTCCATCGGACGAT-GG-AGGTTGAATGAA-CTTCTGCTGACGTA-GG
CGCT-GG----------GGCT-nnnnnTATTACCCCCAGCGCTCGGGAC-GGGACAT---
---GGGCTA--A----------TGGAT-TGT-GGAT---ATAGGG-CCCAAAGGGCCCGT
TTA-GATGGGTTTT-GGGCTCAT-GGGCTTTATCCAGAAGACCAAAAACAGGCGG-----
-----------G-AACCGTCCC-AAATTC-------AAACTTCGATTGCTTGCCCTGCAA
CGCATCTAGAAGT-CTATAAATACCAG-TGTCTAGATAGATGTTCA-----GACAAGAA-
---ATGGCTAGGTATCCGAAGAAATCCATCAAGAAGAGGCGGGTTGGGCGCCGGAAGTAT
GGCAGCAAGGCGGCAACGAGCCACGACTACTCGTCGTCAGGG--TCAATATTGGTTCCTG
AAAACACCGTCAAGGTATTTCGGATTGAGCCTACTGATAAAACATTACCCAGATATTTTA
TCTGGAAAATGTTTATGCTTCTTGTGTGCAAGGTGAAGCCCGGAAGAATACTTCATTGGG
CTATGATCAAGAGTTCTTGGGAAATCAACCAGCCGACAACCTGTCTGGAAGCCCCAGGTT
TATTTATTAAACCTGAACACAGCCATCTGGTTAAACTGGTATGTAGTGGGGAACTTGAAG
CAGGAGTCGCAACAGGAACATCAGATGTTGAATGTCTTTTGAGGAAGACAACCGTGTTGA
GGAAGAATGTAACAGAGGTGGATTATTTATATTTGGCATTCTATTGTAGTTCTGGAGTAA
GTATAAACTACCAGAACAGAATTACATATCATGTTT---------------GATATGTTT
ATGTAAACATAAACTATTGTATGGAATGAAATCCAAATAACATACAACACGCTATGAAAT
ACAAGACGCTATGAC-AA------------AAGTA-CTGGTATATG----ATTAG-GTAT
CCTAACGATCTAG-GGCCGAAGG--C---CCGTGAGCAATATGCGTCGAAATAA-TGTTT
AACAAACAAATATACATGATACGGATA---------GTTGAATACATAAACAACGAGGTA
T----------ACAATACAACAAACTGTTGTA-AAG-----AAAT-AAAAAAT----AAG
AAGAGAGAGTATATTTGTGTCGGATAAGCATCACACC------------CACCACTTTAG
T-GGT-GGGCCAGATGTCCCGAGTTAGTGCGCCACGTAA-GCGCT-GGGGACTATnnnnn
TATTACCCCCA-GCGCTCGGGACGGGACATCACGTGCGTC--------------------
---AACAAATGCACGTGACTGATATAAGGGACATAACGGGTTTAGA-TAACGGTTTATGC
GGATTAGAATATAACGTCACGTGTGAAAGCCGAA-AGGCACGTGACGAAGACAAATGGAT
TGAATAAACATTTGACGTCCGGTAGCTTCCG-AAGGAAGT-AA-----GCTTCGC-GGCG
AAGCAAACCATTTATATATTTGCGTAGG-CTTGCGG--CCTATAAATAGG-ACGCAGCTA
-----AATGGCATTAACAACAGAGCGGGTGAAACTATTCTTTGAATGGTTTCTGTTCTTT
GGAGCAATATTTATTGCGATTACAATATTATATATATTGTTGGTTTTGCTCTTTGAGGTA
CCCAGGTATATTAAGGAGCTCGTGAGGTGTTTGGTAGAATACCTGACCAGACGACGTGTA
TGGATGCAGAGGACGCAGTTGACGGAGGCAACTGGAGATGTAGAGATCGGCAGAGGTATT
GTGGAAGACAGACGAGATCAAGAACCGGCTGTCATACCACATGTATCTCAGGTAATCCCT
TC---TCAACCAAATAGAAGGGATGATCAAGGAAGACGAGGAAACGCTGGACCTATGTTC
T-AATACACG-GTATATTAATATACGA-AATATAAATGGGTATTG---------ATGT--
------------AA-AT-GATCATACATAATATA------TGTATGATAATG---AAACA
TATT-GTAATATGTGAATTGT---------------------------------------
-AAACGA-------------------------------GAGTTGTATGT-----------
----ATAAAACATACAACACGC---------------------TATGAAATACAAGACGC
TAT------------------------------GACAAAAGTACTGGTATATGATTAGG-
TATCCTAACGA--------TCTAGGGCCG-AAGGCCCGT-GAGCAATAT---GCGTCGAA
AT-AATGTTT-----AACAAA-CAAATATACA-----TGATACGGATAGTTGAATACATA
AACAACGAGGTATAC-AATACAACAAACTGTTGT-AAAGAAAT--AAAAAATAAGAAGAG
ATA-GTATATTT---------GTGTTGG--------------------------------
--ATAAGCCTTGCAACCACCACTTTA--------------------GTGGT-GGGCCAGA
TGTCCCGAGTTAGTGCG-CCACGTAA-GCGCTGGGGCTTATnnnnnTATTACCCCCAGCG
CTCGGGACGGGACATCACGTG-CAACTA-ACAGACGCACGTGAGAATGCAGTA---GCTT
GC----AGCGAAAGATAGACGTCAACATCAATAAAGAAGAAGGAATATTCTTTGCTTCGG
CACGAAGCAAA--GGGTATAGATATTTGTTCGAGATGCGAAA-------ATGGAG-----
---GCTATTTAAACCTG---------ATGGTTTTGTGATTTCCGAAAT----CACTCGTC
GGAAGAGAAATGGAGTTCTGGGAATCGTCTGCCATGCCTGACGATGTCAAGAGAGAGATT
AAGGAA-ATATATT-GGG-AAGATCGGAAGAAACTTCTGTTCTGTCAGAAGTTGAAGAGC
-TATGTCAGAAGGATTCTTGTTTATGGAGATCAAGAGGATGCCCTTGCCGGAGTGAAGGA
TATGAAGACTTCTATTATTCGCTATAGCGAATACTTGAAGAAACCATGTGTGGTAATTTG
TTGTGTTAGCAATAAATCAA-TTGTGTATAGGTTAAACAGCATGGTGTTCTTTTATCATG
AATACCTTGAAGAACTAGGTGGTGATTACTCAGTATATCAAGATCTCTATTGTGATG---
-AGGTACTCTCTTCTTCATCGACAGAGGAAGAA------------GATGTAGGAGTAATA
TATAGGAATGTTATCATGGCATCGACACAAGAGAAGTTCTCTTGGAGTGATTGTCAGCAG
ATAGTTATATCAGACTATGATGTAACATTACTCTAATGTAATATCCATT--ATCATCAAT
AAAA--TAATGGAATG--TTGATTATGTATT-TATCATAAATACAT--AATGGTATACGT
ATAGCA---------TAAAATA-CA-TTAACC-----AACATACAACACACTATAAAATA
CAACACACTATAA----CAAATGTA----CGGGTATTTGATTGGGCTATATTAACCCCTT
AAGGGCCGAAGGCCCGTTTAAATATGTGTT-GGACGAAGTCCA-AACACAAAAAAGTAAG
CAGAACAACGGAATAATATGAGCTGGC-AACGTA------GGGTC-CATGTCCCGAGTTA
GTGCGCCACGTAAGC-GCTGGGGCTTATnnnnnTATTACCCCCCGTGCTCGGGACGGGAC
ATGACGTCAGCAAGGATTATAATGGGCTTTTTAT------TAGCCCATTTA-TTGAATT-
GGG-CCGGGTTTT-GTCATTTTACAAAAGCCCGGTCCAGGATAAGTATAATGTCACGTGC
C--GAATTAAA-AGGTTGCTTCGCCACGAAGAAACCTAATTTGAGGTTGCGTATTCAATA
CGCTACCGAATATCTATTAATATGTGAG-TCTCTGCCG---AAAAAAA-TCAGA-GCGAA
AGCGGAAGGCAGAAGCGATGGATTGGGCGGAATCACAATTCAAGACCTGTACTCATGGAT
GCGATTGGAAGAAGATATCATCGGATTCAGCCGATAATCGACAATATGTACCATGCGTCG
ATTCTGGAGCTGGAAGAAAGTCGCCTCGCAAGGTACTTCTTAGATCTATTGAAGCTGTGT
TTAACGG------AAGCTTCAGCGGAAATAATAGGAATGTTCGTGGATTTCTCTACGTAT
CGATCAGAGACGATGACGGAGAAATGCGTCCAGTACTCATAGTACCATTCGGAGGATATG
GATATCATAATGATTTTTATTATTTCGAAGGGAAGGGGAAAGTTGAATGTGATATATCAT
C-----AGATTATGTTGCGCCAGGAATAGATTGGAGCAGAGACATGGAAGTTAGTATTAG
TAACAGCAACAACTGTAATGAATTATGTGATCTGAAGTGTTATGTTGTTTGTTCGTTAAG
AATCAAGGAATAAAAGTTGTGCTGTAATGTTAATTAATA-AAACGTATATTTGGGA-AAT
TG---------ATAGTTGTATAAA---ACATACAACACACTAT------------GAAAT
ACAAGA-CGCTATGACAAATGTACGGGTATCTGAATGAGTTTTAGT------ATCGCTTA
AG-----------------GGCCGCAGGCCCGTTAA---AAATAATAATCGAATTATAAA
CGTTAG------------ATA-----ATAATCAGAGATAGGTGATC-AGATAATATAAAC
ATAAACGAAGTA---------TATGCCGGTAC-AATAA-TAAAATAAGTAATAACAAAA-
---AAAATATGTATACTAATCTCTGATTG-----------GTTCAGGAGAAAGGCCCACC
AACTAAAAGGT-GGGGA---GAATGTCCCGA---------TGACGTAAGCACGGGGGACT
AT
>51in_IN_C2
TATTACCCCCAGCGCTCGGGACGGGACAT-TTGCATCTATAAATAGACCT--CCCCCCTC
TCC-ATTACAA-GATCATCATCGACGACAG-AATGGCGCGATATGTGGTATGCTGGATGT
TCACCATCAACAATCCCACAACACTACCAGTGATGAGGGATGAGATCAAATATATGGTAT
ATCAAGTGGAGAGGGGACAGGAGGGTACACGTCATGTGCAAGGTTATGTCGAGATGAAGA
GACGAAGCTCTCTGAAGCAGATGAGAGGCTTCTTCCCAGGCGCACACCTTGAGAAACGAA
AGGGAAGCCAAGAAGAAGCGCGGTCATACTGTATGAAGGAAGATACAAGAATCGAAGGTC
CCTTCGAGTTTGGTTCATTTAAATTGTCATGTAATGATAATTTATTTGATGTCATACAGG
ATATGCGTGAAACGCACAAAAGGCCTTTGGAATATTTATATGATTGTCCTAACACCTTCG
ATAGAAGTAAGGATACATTATACAGAGTACAAGCAGAGATGAATAAAACGAAGGCGATGA
A----TAGCTGGAGAAC--GTCTTTCAGTGC-TTGGACATCAGAGGTGGAGAATATCATG
GCGCAGCCATGTCATCGGAGAGTAATTTGGGTCTATGGCCCAAATGGAGGAGAAGGAAAG
ACAACGTATGCAAAACATCTAATGAAGACGAGAAATGCGTTTTATTCTCCAGGAGGAAAA
TCATTGGATATATGTAGACTGTATAATTACGAGGATATTGTTATATTTGATATCCCAAGA
TGCAAAGAGGATTATTTAAATTATGGGTTATTGGAGGAATTTAAGAATGGAATAATTCAA
AGCGGGAAATATGAACCCGTTTTGAAGATAGTAGAATATGTCGAAGTCATTGTAATGGCT
AACTTCCTTCCGAAGGAAGGAATCTTTTCTGAAGATCGAATAAAGTTGGTTTCTTGCTGA
ACAAGTAATGACTTTACAG----CGCACGCTCCGAC-AAAAGCACACTATGACAAAAGTA
CGGGTATCTGATT-GGGTTATC-TTAACGATCTAGGGCCGTAGGCC-------CGTGA--
GCAATGAAC--------GGC---GAGATCAGATGTCCCG-AGTTAGTGCGCCACGT-AAG
CGCT-GGGGCTTATnnnnnTATTATTA-C-----------------------CCCCAGCG
-----------------CCG------GGAC-GGGACAT----------------------
------------------------------G-----------------------------
-------------------------GG--C-TT----TTTA---AATGGG--C-TTTGAG
AGT--TTGAACAGTTC-----------------AGTATCTTCGTTATTGGGCCAACCCGG
--CCCAATAATTAAGAGAAC--GT---GTTCAAATTCGT-GA------------TATGAC
CGAAGGTC-AAGGTAACCGGTCAA-CATTATTC-TGGCTTGCGCAGCAAGATACA-CGAA
--------------------------------------------------------TTAA
ATTATTAAT-TCG-----------------------------------------------
TAGGACACGTGGAC-GGACCGAAATACTCTTGCATC------TCTATAAATACCCTA-CT
CCTGTCAAGG-ATAATT-G--C-TCTCTC-TCTTCTGTCAAG-GTGGT--TGTGCTGTGG
C----------GGAAGA-----TCGC--------C-GGCGGCGATC--------------
----GTCGGAACGACCTG--CATCAAGAG--AGGCGG-----------------------
----------TGAAGCAAACTACG-AAGCGTATAT-----CGGGTA-TTTATAGACCTA-
TAGCGCAGCTAGAAGTATACACTGTACA-GATATTGTATTTTGTAATT-TACG-AAGAAT
TTCGTAT-TTGATATTAATAAAACACCTGGGTGTGTTAATGTTTACATTAAATAGTATC-
CTGAATGTA----CACAATAAAAT--------ACAGTATACGGAACGTATACTGACA--A
--AGAAATAAA-T---GATAGGCGAA----G-CATGATTAACAGGTGTTT-AGGTATAAT
TAACATAATTATGAG-AAGTAATAATAATACGGAAAATGAATA-AGTATGA-GGTGAAAG
AGGAGATATTAGAATATTTAAAAACCCAATTATATT-AT-T----------------TTG
GA-----------------ACG---AA--ATACAACACG----------------CTATG
A-AA--------------TACAAGACGCTATGACA-AATGTACGGGTATCTGAATG-AG-
-----TTT-TAGTATCGCT-TAAGGGC-CGCAGGCCC-GTC-AA-G--TTG-------A-
------------------------ATGAACGGT-------CCAGATTA------ATTCCT
T-AGCGACGAAGAAAGG-----------AATCTTAAAG-GG---GACCA-----------
-CACAAA------------ATACAGCTGTCAT---------------------------A
GATTT---A-TTAAAT--AATATAATAACCAAATGAC-C-ATTGTACCCTTGC--T----
-A-----ATGATGACG-T-ATA-GGGGTGT-CCCG-AA----GTAA---TTTAAC---AT
----AGATCTGAGAAGA--------GATATG--------------------------GG-
-CCGTTGGATGCCTCCATCGGACGATGG--AGGTTGAATGAA-CTTCTGCTGACGTA-GG
CGCT-GG----------GGCT-nnnnnTATTACCCCCAGCGCTCGGGAC-GGGACAT---
---GGGCTA--A----------TGGAT-TGT-GGAT---ATAGGG-CCCAAAGGGCCCGT
TTA-GATGGGTTTT-GGGCTTAT-GGGCTTTATCCAGAAGACCAAAAACAGGCGG-----
-----------G-AACCGTCCC-AAATTC-------AAACTTCGATTGCTTGCCCTGCAA
GCCATCTAGAAGT-CTATAAATACCAG-TGTGTAGATAGATGATCA-----GACAACAA-
---ATGGCTAGGTATCCGAAGAAATCCATCAAGAAGAGGCGGGTTGGGCGCCGGAAGTAT
GGCAGCAAGGCGGCAACGAGTCACGACTACTCGTCGTTAGGG--TCAATATTGGTTCCTG
AAAACACCGTGAAGGTATTTCGGATTGAGCCTACTGATAAAACATTACCCAGATATTTTA
TCTGGAAAATGTTTATGCTTCTTGTGTGCAAGGTGAAGCCCGGAAGAATACTTCATTGGG
CTATGATCAAGAGTTCTTGGGAAATCAACCAGCCGACAACTTGTCTCGAAGCACCAGGTT
TATTTATTAAACCTGAACATAGCCATCTGGTTAAACTGGTATGTAGAGGGGAACTTGAAG
CAGGAGTCGCAACAGGGACATCAGATGTTGAATGTCTTTTGAGGAAGACAACCGTGTTGA
GGAAGAATGTAACAGAGGTGGATTATTTATATTTGGCATTCTATTGTAGTTCTGGAGTAA
GTATAAACTACCAGAACAGAATTACATATCATGTTT---------------GATATGTTT
ATGTAAACATAAACTATTGTATGGAATGAAATCCAAATAACATACAACACGCTATGAAAT
ACAAGACGCTATGAC-AA------------ATGTA-CGGGTATCTG----ATTAG-GTAT
CCTAACGATCTAG-GGCCGAAGG--C---CCGTGAGCAATAAGCGTCGAAATAA-TGTTT
AACACACAAATATACATGATACGGATA---------GTTGAATACATAAACAACGAGGTA
T----------ACAATACAACAAACTGTTGTA-AAG-----AAAT-AAAAAAT----AAG
AAGAGAGAGTATATTTGTGTCGGATAAGCATCGCACC------------CACCACTATAG
T-GGT-GGGTCAGATGTCCCGAGTTAGTGCGCCACGTAA-GCGCT-GGGGCTTATnnnnn
TATTACCCCCA-GCGCTCAGGACGGGACATCACGTGCTTC--------------------
---AACAAATGCACGTGAGTGATATAAGGGACATAACGGGTTCAGA-TAACGGTATCGTT
GGTTTAGAATATAACGTCACGTGTGAAAG-CGAA-AGGCACGTGACTAAGTCAAATGTAT
TGAATAAACATTTGACGTCCGGTAGCTTCCG-AAGGAAGT-AAGGATTGCTTCGT-GGCG
AAGCAAACCATTTATATA-TTGCCTAGG-CTTGCGG--CCTATAAATAGG-ACCCTGCTA
-----AATGGCATTAACAACAGAGCGGGTTAAACTATTCTTTGAATGGTTTTTGTTCTTT
GCAGCAATATTTATTGCGATTACAATATTATATATATTGTTGGTTTTGCTCTTTGAGGTA
CCGAAGTATATTAAGCAGCTCGTGAGGTATTTGGTAGAATACCTGACCAGAAGACGTGTA
TGGATGCAGAGGACGCAGTTGTCGGAGGCAACTGGAGACGTAGAGTTCGGCAGAGGTATT
GTGGAAGACAGACGGGATCAACAACCGGCTGTCATACCACAGGCATCTCAGGTTAACCCT
TC---TCAACAAATTAGAAGGGATGATCAAGGAAGACGAGGAAACGTTGGACCTATGTTT
T-AATACACG-GTATTGTAATATATGA-AATATAAATGGGTATTG---------ATGT--
------------AT-AA-GGTCATACATACTATA------TGTATGATAATG---AGACA
TATT-GTAATATGTGAATTGT---------------------------------------
-AAACGA-------------------------------GTGTTGAATGT-----------
----ATACAACATACAACACGC---------------------TATGAAATACAAGACGC
TAT------------------------------GACAAATGTACGGGTATCTGATTAGG-
TATCCTAACGA--------TCTAGGGCCG-AAGGCCCGT-GAGCAATAT---GCGTCGAA
AT-AATGTTT-----AACACA-CAAATATACA-----TGATACGGATAGTTGAATACATA
AACAACTAGGTATAC-AATACAACAAACTGTTGT-AAAGAAAT--AAAAAATAAGTAGAG
AGA-GTATATTT---------GTGTCGG--------------------------------
--ATAAGCTTGGCAACCACCACTTTA--------------------GTGGT-GGGTCAGA
TGTCCCGAGTTAGTGCG-CCACGTAA-GCGCTGGGGATTATnnnnnTATTACCCCCAGCG
CTCAGGACGGGACATCACGTG-CAACTA-ACAGACGCACGTGAGAATGCAGTA---GCTT
GC----AGCGAAAGATAGACGTCAACATCAATAAAGAAGAAGGAATATTCTTTGCTTCGG
CACGAAGCAAA--GGGTATAGATATTTGTTCGAGATGCGAAA-------ATGGAG-----
---GCTATTTAAACCTG---------ATGGTTTTGTGATTTCCGAAAT----CACTCGTC
GGAAGAGAAATGGAGTTCTGGGAATGGTCTGCTATGCCTGACGATGTCAAGAGAGAGATT
AAGGAA-ATATATT-GGG-AAGATCGGAAGAAACTTCTGTTCTGTCAGAAGTTGAAGAGC
-TATGTCAGAAGGATTCTTGTTTATGGAGATCAAGAGGATGCCCTTGCCGGAGTGAAGGA
TATGAAGACTTCTATTATTCGCTATAGCGAATACTTGAAGAAACCATGTGTGGTAATTTG
TTGTGTTAGCAATAAATCAA-TTGTGTATAGGTTAAACAGCATGGTGTTCTTTTATCATG
AATACCTTGAAGAACTAGGTGGTGATTACTCAGTATATCAAGATCTCTATTGTGATG---
-AGGTTCTCTCTTCTTCATCGACAGAGGAAGAA------------GATGTAGGAGTAATA
TATAGGAATGTTATCATGGCATCGACACAAGAGAAGTTCTCTTGGAGTGATTGTCAGAAG
ATAGTTATATCAGATTATGATGTAACATTACTCTAATGTAATATCCATT--ATCATCAAT
AAAA--TAATGGAATG--TTGATTATGTATT-TATCATAAATACAT--AATGGTATACGT
ATAGCA---------TAAAATA-CA-TTAACC-----AACATACAACACACTATAAAATA
CAACACACTATAA----CAAATGTA----CGGGTATCTGATTGGGCTATATTAACCCCTT
AAGGGCCGAAGGCCCGTTTAAATATGTGTT-GGACGAAGTCCA-AACACAAAAAAGTAAG
CAGAACAACGGAATATTATGAGCTGGC-AACGTA------GGGTC-CATGTCCCGAGTTA
GTGCGCCACGTAAGC-GCTGGGGCTTATnnnnnTATTACCCCCCGTGCTCGGGACGGGAC
ATGACGTCAGCAAGGATTATAATGGGCTTTTTAT------TAGCCCATTTT-TTGAATT-
GGG-CCGGGTTTT-GTCATTTTACAAAAGCCCGGTCCAGGATAAGTATAATGTCACGTGC
C--GAA-TAAA-AGGTTGCTTCGCCTCGAAGAAACCTAATTTGAGGTTGCGTATTCAATA
CGCTACCGAATATCTATTAATATGTGAG-TCTCTGCCG----AAACAA-TCAGA-GCGAA
AGC--AAAGCAGAAGCGATGGATTGGGCGGAATCACAATTCAAGACCTGTACTCATGGAT
GCGATTGGAAGAAGATATCATCGGATTCAGCCGATAATCGACAATATGTACCATGCGTCG
ATTCTGGAGCTGGAAGAAAGTCGCCTCGCAAGGTACTTCTTAGATCTATTGAAGCTGTGT
TTAACGG------AAGCTTCAGCGGAAATAATAGGAACGTTCGTGGATTTCTCTACGTAT
CGATCAGAGACGATGACGGAGAAATGCGTCCAGTACTCATAGTACCATTCGGAGGATATG
GATATCATAATGATTTCTATTATTACGAAGGAAAGGGGAAAGTTGATGGTGATAATTCAT
C-----AGATTATGTTGCGCCAGGAATAGATTGGAGCAGAGACATGGAAGTTGGTATAAG
TAACAGCAACAACTGTAATGAATTATGTGATCTGAAGTGTTATGTTGTTTGTTCTTTAAG
AATCAAGGAATAAAAGTTGTGCTGCAATGTTTATTAATA-AAACGTATATTTGGGA-AAT
TG---------ATAGTTGTATAAA---ACATACAACACGCTAT------------GAAAT
ACAAGA-CGCTATGACAAATATACGGGTATCTGAATGAGTTTTAGT------ATCGCTTA
AG-----------------GGCCGCAGGCCCGTTGAA--AAATAATAATCGAATTATAAA
CGTTAG------------ATA-----ATAATCAGAGATAGGTGATC-AGATAACATAAAC
ATAAACGAAGTA---------TATGGCGGTAC-AATAATAAAAATAAGTTATAAAAAAA-
AAAATATAATGAATACTAATCTCTGATTG-----------GTTCAGAAGAAAGGCCCACC
AACTAAAAGGT-GGGGA---GAATGTCCCGA---------TGACGTAAGCACGGGGGACT
AT
>520_ID_1995_D5
TATTACCCCCAGCGCTCGGGACGGGACAT-TTGCATCTATAAATAGACCT--CCCCCCCC
TCC-ACTACAA-GATCATCATCGTCGACAGAAATGGCGCGATATGTGGTATGCTGGATGT
TCACCATCAACAATCCCGCTTCGCTACCAGTGATGCGGGATGAGTTTAAATATATGGTAT
ATCAAGTGGAGAGGGGACAGGAGGGTACTCGTCATGTGCAAGGATACGTCGAGATGAAGA
GACGAAGTTCTCTGAAACAGATGAGAGGCTTCTTCCCAGGCGCACACCTTGAGAAACGAA
AGGGGAGCCAGGAAGAAGCACGGGCTTACTGTATGAAGGAAGATACAAGAATCGAAGGTC
CCTTCGAGTTTGGTGCTTTTAAATTGTCATGTAATGATAATTTATTTGATGTCATACAGG
ATATGCGTGAAACGCATAAACGGCCTCTGGAATATTTATATGATTGTCCGAATACCTTCG
ACAGAAGTAAGGATACATTATACAGGGTGCAAGCAGAGTTGAATAAAACGAAGGCGATGA
A----TAGCTGGAAGAC--TTCCTTCAATGC-ATGGACATCTGAAGTAGAAAATATTATG
GCGGAGCCATGTTATCGAAGGATTATTTGGGTCTACGGACCAAATGGAGGCGAAGGAAAG
ACAACGTTTGCAAAACATTTAATGAAGACTAAGAATGCGTTTTATTCGCCAGGAGGAAAA
TCATTGGATATATGTAGATTGTATAATTATGAGGATATAGTTATATTTGATATTCCCAGA
TGCAAAGAGGAATATTTAAACTATGGTTTATTAGAAGAATTTAAAAATGGAATTATTCAA
AGCGGGAAATATGAACCCGTTTTGAAAATTGTAGAATATGTTGAAGTCATTGTAATGGCT
AACTTCCTTCCGAAGGAAGGAATCTTTTCTGAAGATCGAATAAAGCTAGTTGCTTGCTGA
ACACGCTATGACAAT--------CGTACGCTATGAC-AAAAGGGGA--AAAGCAAAGATT
CGGGGGT-TGATT-GTGCTATC-CTAACGATTAAGGGCCGCAGGCC-------CGTCA--
-AGATGGAC--------GAC---GCGATCATATGTCCCG-AGTTAGTGCGCCACGT-AAG
CGCT-GGGGCTTATnnnnnTATTATTA-C-----------------------CCCCCGTG
----------------CTCG------GGAC-GGGACAT----------------------
------------------------------G-----------------------------
-------------------------GG--C-TT----TTTA---AATGGG--C-CGAGAG
AGT--TTGAACAGTTC-----------------AGTATCTTCGTTATTGGGCC-ATCTGG
--CCCAATAATTAAGAGAAC--GT---GTTCAAAATCTG-GG------------TTTGAC
CGAAGGTC-AAGGTAGACGGTCAA-CAATATTC-TGGCTTGCGCAGCAAGCTACA-CGAA
--------------------------------------------------------TTAA
AAAATTAAT-TCG-----------------------------------------------
TAGGACACGTGGAC-GGACCGAAATACTTCCG-ATC------TCTATAAATAGCCTA--A
ACTGTTATTG-ATAATT-G--C-TCTCTC-TCTTCTGTCAAA-GTTGT--TGTGCTGAGG
A----------GGAATA-----TCGC--------C-AACTGCGATC--------------
----ATCGGACTGAAA-G--CGTCAAGAG--AGACGG-----------------------
----------AGAATCATGCTGCG-AAGCGTATAT-----CGGGTA-TTTATAGACTTC-
TAGCGCAGCTAGAAGT-TTCGTTGTATTTGATATCGTATTTTGTAAAT-TACG-ATGAAA
ATCGTATATTGATATTAATTAAACAACTGGGATTGTTTATGTTTACATTAACTAGTATT-
AAAAATGCA----CAATAT-AAAT--------ATTGTATAAGGAACTTATA-CAATATAT
--ATTACAATA-T---GTTGAGCGTA----G-CGTGATAAACAGATGTTT-AGGAATAAT
TAAAATAATTATGTC-ATGTAA-AATAATACTGAACATGTTTA-AGTATGA-GGTGAAAG
AGGAGATATAAGAATAT-TAAAAACCCAATTATATT-AT------------------GCA
CT-----------------ATG---AC--AAGCGT-ACG----------------CTATG
A-CA--------------AAAAGGGAAAAATGAAA-AAT-CAGGGGT---TGATTG-TGC
-----TAT-C-GTAACGAT-TAAGGGC-CGCAGGCCC-GTC-AA-G-ATGG---------
------------------------ATGAACGGT-------CAGATTTG------ATTGCT
T-AGCCACGAAGCAAGG-----------AATCTTTTTG-TG-----TCA-----------
-CTGTCA------------AGACAGCTGTTAT---------------------------T
GTTTT---A-AAAAAT--AATATAATAACCAATTGAC-A-ATAGTACCCCTCA-CT----
-AACAAGATAATAACG---ATA----GTAT-CCCT-AA----CTAG---CGCGAC-GGAT
----GAGAATGAGACCACCACTTTAGTGGTG--------------------------GG-
----CCATATGTCCC---------------GAGTT-AGTGCG--------CCACGTA-AG
CACG-GG----------GGAC-nnnnnTATTACCCCCAGCGCTCGGGAC-GGGACAT---
---GGGCTA--A----------TGGAT-GAT-GGAT---TTAGGG-CCCAACGGGCCCGT
TAA-GATGGGTTTT-GGGCTTCT-GGGCTAAATCCAGAAGACCAAAAACAGGCGG-----
-----------G-AACCGTCCT-AATTTC-------AAACATAGATTGCTTGCCCTGCAA
GCCATCTAGATGT-CTATATATACCAG-TGTCGATATAT-TGCCTA-----GATATCAA-
---ATGGCGAGGTTTCCGAAGAAATCGATCAAGAAGAGGCGGGTTGGCAGGAGGAAGTAT
GGAAGCAAGGCGGCAACAAGTCACGACTGCTCGTCGTTAGGA--TCAATATTGGTTCCTG
AAAATACCGTCAAGGTATTTAGGATTGAGCCTACTGATAAAACATTACCCAGATATTTTA
TCTGGAAAATGTTTATGCTGTTGGTGTGCAAGGTGAAGCCCGGAAGAATACTTCACTGGG
CTATGATTAAAAGTTCTTGGGAAATCAACCAGCCGACTACATGTCTGGAAGCACCAGGTT
TATTTATAAAACCTGAACATAGCCATCTGGTTAAACTGGTATGCAGTGGGGAACTTGAAG
CAGGAGTCGCAACAGGGACATCAGATGTTGAATGTCTTCTAAGGAAGACAACCGTGTTGA
GGAAGAATGTAACAGAGGTGGATTACTTGTATTTGGCATTTTATTGTAGTGCTGGAGTTA
GTATTAACTACCAGAACAGAATTACATATCATGTAT---------------GATATGTTT
ATGTAAACATAAACCTATGAATGGAATAATGTCCAAATAACATACAACACGCTATGACAA
AAGGGGAAAAATGAAGAA------------------TCGGGGGTTG----ATTGGTCTAT
CGTATCGCTTAAG-GGCCGCAGG-CC-----------------CGTTGAAATGATTCTTT
ATTCAACAAATATACATGATACGGATA---------GTTGAATATATAAACAACTATGTA
T-----------AAATACAACAGAATGTTGAA-AAT-----AATTAATATAAT----GAG
AAG-GAAGGTATATTTGTGACGGATAAGGATGAGAAC------------CACCACTTTAG
T-GGT-GGGTCATATGTCCCGAGTTAGTGCGCCACGTAA-GCGCT-GGGGCTTATnnnnn
TATTACCCCCA-GCGCTCAGGACGGGACATCACGTGCATC--------------------
--TAACAAATGCACGTGACTGATATATATGATATAACGGTTCATTG-AAACGTTATATTG
AGAT-ATAACGAAAAGTCACGTATGAAAG-AGAC-ATGAACGTGACGGAGTCAAATGTAA
TGAATAAACATTTGACGTCCGGAAACTTCCG-AAGGAAGC-CAAGATTGCTTCGA-GGCG
AAGCAAAACATTTATATATTGGTCTGAA--CTGCTG--CCTATAAATAAG-AGGCAGGGA
-----AATGGCATTGACAACAGAGCGGGTGAAACTATTCTTTGAATTGTTTCTGTTTATC
GGAGCAATATTCATTGCGATAACAATATTATATATATTGTTGGTATTGCTCTTTGAGGTC
CCCAAGTATATTAAGGAGGTTGTGAGGTATCTCGTAGAATACCTGACCAGACGACGTGTA
TGGATGCAGAAAACGCAGTTGACGGAGGCAACCGGAGATGCAGAGCTCGTCAGAGGTAGT
GTGGAAGACAGACGCGATCAACAACCGGCTGTCATACCACATGGAAGTCATGTTATCCCT
TC---TCAACCA---AGAAGGGATGAACAAGCAAGACGAGGAAACGCCGGCCCTATGTTT
T-AATACACT-GTATTATAATATACGA-AATATAAATGGATAAGG---------ATATTT
AGTGGGAAACATAT-ATAAGTGAAACATAATATA------TGTTGTATAAG----AAACA
TATT-GTAATATGTGACTTGT---------------------------------------
-ATACGA-------------------------------GTGTTGTATTT-----------
----ATAAACTATACAACACGC---------------------TATGACAAAAGGGGAAA
AAT------------------------------GAAGAAT-CGGGGGT---TGATTGGTC
TATCGTATCGC--------TTAAGGGCCG-CAGGCCCGT-----------------TGAA
AT-GATTCTT-----AATTAAACAAATATACA-----TGATACGGATAGTTGAATATATA
AACAACTATGTAGA--AATACAACAGCATGTTGT-ACATAATA--ATATAATGAGAAGAG
AA--GTATATTT---------GTACAGG--------------------------------
--ATAGTGATCACAAACACCACTTTA--------------------GTGGT-GGGTCATA
TGTCCCGAGTTAGTGCG-CCACGTAA-GCGCTGGGGCTTATnnnnnTATTACCCCCAGCG
CTCAGGACGGGACATCACGTG-CATCTA-ACAAATGCACGTGATAAGGCAGTA---GCTT
GC----AGCGAAAGATAACCATCAACATCAAAAAAGAAGAGGGCATATTCGTTGCTTCGA
GTCGAAGCAAC--GGTGATAGATAAATGTTCGAGAATCGAAA-------ATGGAG-----
---GCTATTTAAACCTG---------ATGGTGTTGCGATTTCCGAAAT----CACTCGTC
GGAGGAG-AATGGAGTTTTGGGAATCGTCTGCCATGCCAGACGATGTGAAGAGAGTGATC
AAGGAA-ATATATT-GGG-AAGATCGGAAGAAACTTCTGTTTTGTCAGAAGTTGAAGTGC
-TGTGTCAGAAGGATTCTTGTATATGGAGATCAAGATGATGCTCTAGCTGCAGTGAAGGG
TATGAAGACTTCTATCATTCG-TATAGCGAATATTTGAAGAAACCATGTGTGGTAATATG
TTGTCTGACTAATAAGTCTA-TTGTTCATAGGTTAAACACAATGGTGTTCTTTTATCATG
AATATATTGAAGAACTAGGTGGTGACTACTCGGTATATCAAGATTTGTATTGTGATG---
-AGGAACTTCCTGCTTCCTTGACAGAGGAAGAA------------GATGAAGAAGTAATA
TACAGGAATGTTATCATGTCATCGACAGAAGAGAAGATCTCTTGGAGTGAATGTCAGAAG
ATAGTTATATCGGATTATGATGTAACATTACTGTAATGTAATATCCATT--ATCATAAAT
AAAA--TAATGGAATG--ATGATTATGTATT-TATACTAAATACAT--AATGGTGTACGT
ATAGCA---------TAAAATA-CA-TTAACA-----TACATACAACACACTATGACAAA
AAGGGAA--AAAA----GAAATATC------GGGGGTTGATTGGGCTATCTTAA-CGATT
AAGGGCCGAAGGCCCGTTTAAATATGTGTT-GGACGAAGTCCAAAACACAAAAAAGTCAT
CAGAACAGTGGAATATAATGAGCTGGC-AGTGGA------GGGTC-CATGTCCCGAGTTA
GTGCGCCACGTAAGC-GCTGGGGCTTATnnnnnTATTACCCCCCGTGCTCGGGACGGGAC
ATGACGTAAGCATAGATTATAATGGGCTTTTTAA-------AGCCCATATAAAGGAAGT-
GGG-CCGGGTTTGAGACATATTTCGAAAGCCCGGCCT-GGAAAAGGATAAAGTCACGTGC
C--GAA-TAAT-AGGTTGCTTCGCCGCGAAGCAACCTAATAAATTGTTGCGTATTCAATA
CGCAACAAAAAGTCTATTAATATGCCTG-TCTCTGCCG----AATAAA-TCAGA-GCGTA
TGC--GAAGCAGAAGCGATGGATTGGGCAGAATCACAACTCAAGACATGTACTCATGGCT
GTGATTGGAAGACGATATCATCGGATTCATCGGAAAATCGGCAATATGTACCTTGCGTCG
ATTCTGGTTCTGGAAGAAAGACGCCTCGCAAGGTACTTCTTCGATCTATCGAAGCTGTAT
TTAATGG------AAGTTTCAAAGGGAATAATCGGAATGTTCGTGGTTTCTTATACGTAT
CAATCCGAGACGATGATGGAACAATGCGTCCAGTACTTATAGTACCATTTGGAGGATATG
GATATCACAATGATTTTTATTATTTCGAAGGGAAGGGGAAAGTTGAATGTGATATATCAT
C-----AGATTATGTTGCGCCAGAAGTAGATTGGAGCAGAGACATGGAAGTTAGTATTAG
TAACAGCAACAACTGTAATGAATCATGTGATCTGAAGTGTTATGTTATTTGTTCGTTAAG
AATAAAGGAATAACAGATGTGCTGTATTGAATATTAATA-AATCTTATTTTAAATGAAAT
TG---------ATAGTTGTATAAA---CTATACAACACGCTAT------------GACAA
AAGGGG-AAAAATGAAAAATA-AGGGGT---TGATTGTTCTATAGT------ATCGCTTA
AG-----------------GGCCGCAGGCCCGTTGAA--AAATAATAATCGAATTATATA
CGATTG------------ATA-----ATAATCAGAGATAGATGATCAAGGATATATAAAC
ATAGACGAAGTA---------TATGGCTGTAT-AATAA-AAAAAGAAGCATATAA-----
TATAAAATATGTATACTAATCTCTGATTG-----------GTGCAGAAGGTAGACCCACT
AACTTTAAGTTAGTGGA----AATGTCCCGA---------TGACGTAAGCACGGGGGACT
AT
>522A_PH_1991_D5
TATTACCCCCAGCGCTCGGGACGGGACAT-TTGCATCTATAAATAGACCT---CCCCCCC
TCC-ACTACAA-GATCATCATCGTCGACAGAAATGGCGCGATATGTGGTATGCTGGATGT
TCACCATCAACAATCCCGCTTCGCTACCAGTGATGCGGGATGAGTTTAAATATATGGTAT
ATCAAGTGGAGAGGGGACAGGAGGGTACTCGTCATGTGCAAGGATACGTCGAGATGAAGA
GACGAAGTTCCCTGAAACAGATGAGAGGCTTCTTCCCAGGCGCACACCTTGAGAAACGAA
AGGGGAGCCAGGAAGAAGCACGGGCTTACTGTATGAAGGAAGATACAAGAATCGAAGGTC
CCTTCGAGTTTGGTGCTTTTAAATTGTCATGTAATGATAATTTATTTGATGTCATACAGG
ATATGCGTGAAACGCATAAACGGCCTCTGGAATATTTATATGAGTGTCCGAATACCTTCG
ACAGAAGTAAGGATACATTATACAGAGTGCAAGCAGAGTTGAATAAAACGAAGGCGATGA
A----TAGCTGGAAGAC--ATCCTTCAATGC-ATGGACATCTGAAGTAGAAAATATTATG
GCGGAGCCATGTTATCGAAGGATTATTTGGGTCTACGGACCAAATGGAGGCGAAGGAAAG
ACAACGTTTGCAAAACATTTAATGAAGACTAAGAATGCGTTTTATTCGCCAGGAGGAAAA
TCATTGGATATATGTAGATTGTATAATTATGAGGATATAGTTATATTTGATATTCCCAGA
TGCAAAGAGGAATATTTAAACTATGGCTTATTAGAAGAATTTAAAAATGGAATTATTCAA
AGCGGGAAATATGAACCCGTTTTGAAAATTGTAGAATATGTGGAAGTCATTGTAATGGCT
AACTTCCTTCCGAAGGAAGGAATCTTTTCTGAAGATCGAATAAAGCTAGTTGCTTGCTGA
ACACGCTATGACAAT--------CGTACGCTATGAC-AAACAGGGA--ACAGCAAAGATT
C-GGGGGTTGATT-GTGCTATC-CTAACGATTAAGGGCCGCAGGCC-------CGTCA--
-AGATGGAC--------GAC---GCGATCATATGTCCCG-AGTTAGTGCGCCACGT-AAG
CGCT-GGGGCTTATnnnnnTATTATTA-C-----------------------CCCCCGTG
----------------CTCG------GGAC-GGGACAT----------------------
------------------------------G-----------------------------
-------------------------GG--C-TT----TTTA---AATGGG--C-CGAGAG
AGT--TTGAACAGTTC-----------------AGTATCTTCGTTATTGGGGCCATCTGG
--CCCAATAATTAAGAGAAC--GT---GTTCAAAATCTG-GG------------TTTGAC
CGAAGGTC-AAGGTAGACGGTCAA-CAATATTC-TGGCTTGCGCAGCAAGCTACA-CGAA
--------------------------------------------------------TTAA
AAAATTAAT-TCG-----------------------------------------------
TAGGACACGTGGAC-GGACCGAAATACTTCCG-ATC------TCTATAAATAGCCTA--A
ACTGTTATTG-ATAATT-G--C-TCTCTC-TCTTCTGTCAAA-GTTGT--TGTGCTGAGG
A----------GGAAGA-----TCGC--------C-AACTGCGATC--------------
----ATCGGACTGAAA-G--CGTCAAGAG--AGACGG-----------------------
----------AGAATCATGCTGCG-AAGCGTATAT-----CGGGTA-TTTATAGACTTC-
TAGCGCAGCTAGAAGT-TTCGTTGTATTTGATATCGTATTTTGTAAAT-TACG-ATGAAA
ATCGTATATTGATATTAATAAAACAACTGGGATTGTTTATGTTTACATTAACTAGTATT-
AAAAATGCA----CAATAT-AAAT--------ATTGTATAAGGAACTTATA-CAATATAT
--ATTACAATA-T---GTTGAGCGTA----G-CGTGATAAACAGATGTTT-AGGAATAAT
TAAAATAATTATGTC-ATGTAA-AATAATACTGAACATGTTTA-AGTATGA-GGTGAAAG
AGGAGATATAAGAATAT-TAAAAACCCAATTATATT-AT------------------GCA
CT-----------------ATG---AC--AAGCGT-ACG----------------CTATG
A-CA--------------AAAAGGGAAAAATGAAA-AAT-CAGGGGT---TGATTG-TGC
-----TAT-C-GTAACGAT-TAAGGGC-CGCAGGCCC-GTC-AA-G-ATGG---------
------------------------ATGAACGGT-------CAGATTTG------ATTGCT
T-AGCCACGAAGCAAGG-----------AATCTTTTTG-TG-----TCA-----------
-CTGTCA------------AGACAGCTGTTAT---------------------------T
GTTTT---A-AAAAAT--AATATAATAACTAATTGAC-A-ATAGTACCCCTCA-CT----
-AACAAGATAATAACG---ATA----GTAT-CCCTTAC-----TAG---CGTGAC-GGAT
----GAGAAGGGGACCACCACTTTTAGTGGT--------------------------GG-
---GCCATATGTCCC---------------GAGTT-AGTGCG--------CCACGTA-AG
CACGGGG----------GGAC-nnnnnTATTACCCCCAGCGCTCGGGAC-GGGACAT---
---GGGCTA--A----------TGGAT-GAT-GGAT---TTAGGG-CCCAACGGGCCCGT
TAA-GATGGGTTTT-GGGCTTCT-GGGCTAAATCCAGAAGACCAAAAACAGGCGG-----
-----------G-AACCGTCCT-AATTTC-------AAACATAGATTGCTTGCCCTGCAA
GCCATCTAGATGT-CTATATATACCAG-TGTCGATATAT-TGCCTA-----GATATCAA-
---ATGGCGAGGTTTCCGAAGAAATCGATCAAGAAGAGGCGGGTTGGCAGGAGGAAGTAT
GGAAGCAAGGCGGCAACAAGCCACGACTGCTCGTCTCTAGGG--TCAATATTGGTTCCTG
AAAACACCGTCAAGGTATTTAGGATTGAGCCTACTGATAAAACATTACCCAGATATTTTA
TCTGGAAAATGTTTATGCTGTTGGTGTGCAAGGTGAAGCCCGGAAGAATACTTCACTGGG
CTATGATTAAAAGTTCTTGGGAAATCAACCAGCCGACTACATGTCTGGAAGCACCAGGTT
TATTTATAAAACCTGAACATAGCCATCTGGTTAAACTGGTATGCAGTGGGGAACTTGAAG
CAGGAGTCGCAACAGGGACATCAGATGTTGAATGTCTTCTAAGGAAGACAACCGTGTTGA
GGAAGAATGTAACAGAGGTGGATTACTTGTATTTGGCATTTTATTGTAGTGCTGGAGTTA
GTATTAACTACCAGAACAGAATTACATATCATGTAT---------------GATATGTTT
ATGTAAACATAAACCTATGAATGGAATAATGTCCAAATAACATACAACACGCTATGACAA
AAGGGGAAAAATGAAGAA------------------TCGGGGGTTG----ATTGGTCTAT
CGTATCGCTTAAG-GGCCGCAGG-CC-----------------CGTTGAAATGATTCTTT
ATTCAACAAATATACATGATACGGATA---------GTTGAATATATAAACAACTATGTA
T-----------AAATACAACAGAATGTTGAA-AAT-----AATTAATATAAT----GAG
AAG-GAAGGTATATTTGTGACGGATAATGATGAGAAC------------CACCACTTTAG
T-GGT-GGGTCATATGTCCCGAGTTAGTGCGCCACGTAA-GCGCT-GGGGCTTATnnnnn
TATTACCCCCA-GCGCTCAGGACGGGACATCACGTGCATC--------------------
--TAACAAATGCACGTGACTGATATATATGATATAACGGTTCATTG-AAACGTTATATTG
AGAT-ATAACGAAAAGTCACGTATGAAAG-AGAC-ATGAACGTGACGGAGTCAAATGTAA
TGAATAAACATTTGACGTCCGGAAACTTCCG-AAGGAAGC-CAAGATTGCTTCGA-GGCG
AAGCAAAACATTTATATATTGGTCTGAA--CTGCTG--CCTATAAATAAG-AGGCAGGGA
-----AATGGCATTGACAACAGAGCGGGTGAAACTATTCTTCGAATGGTTTTTGTTTTTT
GGAGCAATATTCATTGCGATAACAATATTATATATATTGTTGGTATTGCTCTTTGAGGTC
CCCAAGTATATTAAGGAGGTTGTGAGGTATCTCGTAGAATACCTGACCAGACGACGTGTA
TGGATGCAGAAAACGCAGTTGACGGAGGCAACCGGAGATGCAGAGCTCGTCAGAAGTAGT
GTGGAAGACAGACGCGATCAACAACCGGCTGTCATACCACATGCAAGTCATGTTATCCCT
TC---TCAACCA---AGAAGGGATGAACAAGCAAGACGAGGAAACGCCGGCCCTATGTTT
T-AATACACT-GTATTATAATATACGA-AATATAAATGGATAAGG---------ATATTT
AGTGGGAAACATAT-ATAAGTGAAACATAATATA------TGTTGTATAAG----AAACA
TATT-GTAATATGTGACTTGT---------------------------------------
-ATACGA-------------------------------GTGTTGTATTT-----------
----ATAAAACATACAACACGC---------------------TATGACAAAAGGGGAAA
AAT------------------------------GAAGAAT-CGGGGGT---TGATTGGTC
TATCGTATCGC--------TTAAGGGCCG-CAGGCCCGT-----------------TGAA
AT-GATTCTT-----AATTAAACAAATATACA-----TGATACGGATAGTTGAATATATA
AACAACTATGTAGA--AATACAACAGCATGTTGT-ACATAATA--ATATAATGAGAAGAG
AA--GTATATTT---------GTATAGG--------------------------------
--ATAGTGATCACAAACACCACTTTA--------------------GTGGT-GGGTCATA
TGTCCCGAGTTAGTGCG-CCACGTAA-GCGCTGGGGCTTATnnnnnTATTACCCCCAGCG
CTCAGGACGGGACATCACGTG-CATCTA-ACAAATGCACGTGATAAGGCAGTA---GCTT
GC----AGCGAAAGATAACCATCAACATCAAAAAAGAAGAGGGCATATTCGTTGCTTCGA
GTCGAAGCAAC--GGTGATAGATAAATGTTCGAGAATCGAAA-------ATGGAG-----
---GCTATTTAAACCTG---------ATGGTGTTGCGATTTCCGAAAT----CACTCGTC
GGAGGAG-AATGGAGTTTTGGGAATCGTCTGCCATGCCAGACGATGTGAAGAGAGTGATC
AAGGAA-ATATATT-GGG-AAGATCGGAAGAAACTTCTGTTTTGTCAGAAGTTGAAGTGC
-TGTGTCAGAAGGATTCTTGTATATGGAGATCAAGATGATGCTCTAGCTGCAGTGAAGGG
TTTGAAGACTTCTATCATTCG-TATAGCGAATATTTGAAGAAACCATGTGTGGTAATATG
TTGTCTGACTAATAAGTCTA-TTGTTCATAGGTTAAACACAATGGTGTTCTTTTATCATG
AATATATTGAAGAACTAGGTGGTGACTACTCGGTATATCAAGATTTGTATTGTGATG---
-AGGAACTTCCTGCTTCCTTGACAGAGGAAGAA------------GATGAAGAAGTAATA
TACAGGAATGTTATCATGTCATCGACAGAAGAGAAGATCTCTTGGAGTGAATGTCAGAAG
ATAGTTATATCGGACTATGATGTAACATTACTGTAATGTAATATCCATT--ATCATAAAT
AAAA--TAATGGAATG--ATGATTATGTATT-TATACTAAATACAT--AATGGTGTACGT
ATAGCA---------TAAAATA-CA-TTAACA-----TACATACAACACACTATGACA-A
AAAGGGAAAAAAA----GAAATATC------GGGGGTTGATTGGTCTATCTTAA-CGATT
AAGGGCCGAAGGCCCGTTTAAATATGTGTT-GGACGAAGTCCAAAACACAAAAAAGGCAT
CAGAACAGTGGAATATAATGAGCTGGC-AGTGGA------GGGTC-CATGTCCCGAGTTA
GTGCGCCACGTAAGC-GCTGGGGCTTATnnnnnTATTACCCCCCGTGCTCGGGACGGGAC
ATGACGTAAGCATAGATTATAATGGGCTTTTTAA-------AGCCCATATAAAGGAAGT-
GGG-CCGGGTTTGAGACATATTTCGAAAGCCCGGCCT-GGAAAAGGATAAAGTCACGTGC
C--GAA-TAAT-AGGTTGCTTCGCCGCGAAGCAACCTAATAAATTGTTGCGTATTCAATA
CGCAACAAAAAGTCTATTAATATGCCTG-TCTCTGCCG----AATAAA-TCAGA-GCGTA
TGC--GAAGCAGAAGCGATGGATTGGGCGGAATCACAACTCAAGACATGTACCCATGGCT
GTGATTGGAAGACGATATCATCGGATTCATCGGAAAATCGGCAATATGTACCTTGCGTCG
ACTCTGGTTCTGGAAGAAAGACGCCTCGCAAGGTACTTCTTCGATCTATCGAAGCTGTAT
TTAATGG------AAGTTTCAAAGGGAATAATCGGAATGTTCGTGGCTTCTTATACGTAT
CAATCCGAGACGATGATGGAACAATGCGTCCAGTACTTATAGTACCATTTGGAGGATATG
GATATCACAATGATTTTTATTATTTCGAAGGGAAGGGGAAAGTTGAATGTGATATATCAT
C-----AGATTATGTTGCGCCAGAAGTAGATTGGAGCAGAGACATGGAAGTTAGTATTAG
TAACAGCAACAACTGTAATGAATCATGTGATCTGAAGTGTTATGTTATTTGTTCGTTAAG
AATAAAGGAATAACAGATGTGCTGTATTGAATATTAATA-AATCTTATTTTAAATGAAAT
TG---------ATAGTTGTATAAA---CTATACAACACGCTAT------------GACAA
AAGGGG-AAAAATGAAAAATA-AGGGGT---TGATTGTTCTATAGT------ATCGCTTA
AG-----------------GGCCGCAGGCCCGTTGAA--AAATAATAATCGAATTATATA
CGATTG------------ATA-----ATAATCAGAGATAGATGATCAAGGATATATAAAC
ATAGACGAAGTA---------TATGGCTGTAT-AATAA-AAAAAGAAGCATATAA-----
TATAAAATATGTATACTAATCTCTGATTG-----------GTGCAGAAAGTAGACCCACT
AACTTTAAGTTAGTGGA----AATGTCCCGA---------TGACGTAAGCACGGGGGACT
AT
>522B_PH_1991_D5
TATTACCCCCAGCGCTCGGGACGGGACAT-TTGCATCTATAAATAGACCT---CCCCCCC
TCC-ACTACAA-GATCATCATCGTCGACAGAAATGGCGCGATATGTGGTATGCTGGATGT
TCACCATCAACAATCCCGCTTCGCTACCAGTGATGCGGGATGAGTTTAAATATATGGTAT
ATCAAGTGGAGAGGGGACAGGAGGGTACTCGTCATGTGCAAGGATACGTCGAGATGAAGA
GACGAAGTTCTCTGAAACAGATGAGAGGCTTCTTCCCAGGCGCACACCTTGAGAAACGAA
AGGGGAGCCAGGAAGAAGCACGGGCTTACTGTATGAAGGAAGATACAAGAATCGAAGGTC
CCTTCGAGTTTGGTGCTTTTAAATTGTCATGTAATGATAATTTATTTGATGTCATACAGG
ATATGCGTGAAACGCATAAACGGCCTCTGGAATATTTATATGAGTGTCCGAATACCTTCG
ACAGAAGTAAGGATACATTATACAGAGTGCAAGCAGAGTTGAATAAAACGAAGGCGATGA
A----TAGCTGGAAGAC--ATCCTTCAATGC-ATGGACTTCTGAAGTAGAAAATATTATG
GCGGAGCCATGTTATCGAAGGATTATTTGGGTCTACGGACCAAATGGAGGCGAAGGAAAG
ACAACGTTTGCAAAACATTTAATGAAGACTAAGAATGCGTTTTATTCGCCAGGAGGAAAA
TCATTGGATATATGTAGATTGTATAATTATGAGGATATAGTTATATTTGATATTCCCAGA
TGCAAAGAGGAATATTTAAACTATGGCTTATTAGAAGAATTTAAAAATGGAATTATTCAA
AGCGGGAAATATGAACCCGTTTTGAAAATTGTAGAATATGTGGAAGTCATTGTAATGGCT
AACTTCCTTCCGAAGGAAGGAATCTTTTCTGAAGATCGAATAAAGCTAGTTGCTTGCTGA
ACACGCTATGACAAT--------CGTACGCTATGAC-AAACAGGGA--ACAGCAAAGATT
C-GGGGGTTGATT-GTGCTATC-CTAACGATTAAGGGCCGCAGGCC-------CGTCA--
-AGATGGAC--------GAC---GCGATCATATGTCCCG-AGTTAGTGCGCCACGT-AAG
CGCT-GGGGCTTATnnnnnTATTATTA-C-----------------------CCCCCGTG
----------------CTCG------GGAC-GGGACAT----------------------
------------------------------G-----------------------------
-------------------------GG--C-TT----TTTA---AATGGG--C-CGAGAG
AGT--TTGAACAGCTC-----------------AGTATCTTCGTTATTGGGCC-ATCTGG
--CCCAATAATTAAGAGAAC--GT---GTTCAAAATCTG-GG------------TTTGAC
CGAAGGTC-AAGGTAGACGGTCAA-CAATATTC-TGGCTTGCGCAGCAAGAAACA-CGAA
--------------------------------------------------------ATTA
AATTTTAAT-TCG-----------------------------------------------
TAGGACACGTGGAC-GGACCGAAATACTTCCG-ATC------TCTATAAATAGCCTA--A
ACTGTTATTG-ATAATTCG--C-TCTCTC-TCTTCTGTCAAA-GTTGT--TGTGCTGAGG
A----------GGAAGA-----TCGC--------C-AACTGCGATC--------------
----ATCGGACTGAAA-G--CGTCAAGAG--AGACGG-----------------------
----------AGAATCATGCTGCG-AAGCGTATAT-----CGGGTA-TTTATAGACTTC-
TAGCGCAGCTAGAAGT-TTCGTTGTATTTGATATCGTATTTTGTAAAT-TACG-ATGAAA
ATCGTATATTGATATTAATAAAACAACTGGGATTGTTTATGTTTACATTAACTAGTATT-
AAAAATGCA----CAATAT-AAAT--------ATTGTATAAGGAACTTATA-CAATATAT
--ATTACAATA-T---GTTGAGCGTA----G-CGTGATAAACAGATGTTT-AGGAATAAT
TAAAATAATTATGTC-ATGTAA-AATAATACTGAACATGTTTA-AGTATGA-GGTGAAAG
AGGAGATATAAGAATAT-TAAAAACCCAATTATATT-AT------------------GCA
CT-----------------ATG---AC--AAGCGT-ACG----------------CTATG
A-CA--------------AAAAGGGAAAAATGAAA-AATCAGGGGGT---TGATTG-TGC
-----TAT-C-GTAACGAT-TAAGGGC-CGCAGGCCC-GTC-AA-G-ATGG---------
------------------------ATGAACGGT-------CAGATTTG------ATTGCT
T-AGCCACGAAGCAAGG-----------AATCTTTTTG-TG-----TCA-----------
-CTGTCA------------AGACAGCTGTTAT---------------------------T
GTTTT---A-AAAAAT--AATATAATAACTAATTGAC-A-ATAGTACCCCTCA-CT----
-AACAAGATAATAACG---ATA----GTAT-CCCT-AA----CTAG---CGTGAC-GGAT
----GAGAATGAGACCACCACTTTTAGTGGT--------------------------GG-
---GCCATATGTCCC---------------GAGTT-AGTGCG--------CCACGTA-AG
CACG-GG----------GGAC-nnnnnTATTACCCCCAGCGCTCGGGAC-GGGACAT---
---GGGCTA--A----------TGGAT-GAT-GGAT---TTAGGG-CCCAACGGGCCCGT
TAA-GATGGGTTTT-GGGCTTCT-GGGCTAAATCCAGAAGACCAAAAACAGGCGG-----
-----------G-AACCGTCCT-AATTTC-------AAACATAGATTGCTTGCCCTGCAA
GCCATCTAGATGT-CTATATATACCAG-TGTCGATATAT-TGCCTA-----GATATCAA-
---ATGGCGAGGTTTCCGAAGAAATCGATCAAGAAGAGGCGGGTTGGCAGGAGGAAGTAT
GGAAGCAAGGCGGCAACAAGCCACGACTGCTCGTCGCTAGGA--TCAATATTGGTTCCTG
AAAATACCGTCAAGGTATTTAGGATTGAGCCTACTGATAAAACATTACCCAGATATTTTA
TCTGGAAAATGTTTATGCTGTTGGTGTGCAAGGTGAAGCCCGGAAGAATACTTCACTGGG
CTATGATTAAAAGTTCTTGGGAAATCAACCAGCCGACTACATGTCTGGAAGCACCAGGTT
TATTTATAAAACCTGAACATAGCCATCTGGTTAAACTGGTATGCAGTGGGGAACTTGAAG
CAGGAGTCGCAACAGGGACATCAGATGTTGAATGTCTTCTAAGGAAGACAACCGTGTTGA
GGAAGAATGTAACAGAGGTGGATTACTTGTATTTGGCATTTTATTGTAGTGCTGGAGTTA
GTATTAACTACCAGAACAGAATTACATATCATGTAT---------------GATATGTTT
ATGTAAACATAAACCTATGAATGGAATAATGTCCAAATAACATACAACACGCTATGACAA
AAGGGGAAAAATGAAGAA------------------TCGGGGGTTG----ATTGGTCTAT
CGTATCGCTTAAG-GGCCGCAGG-CC-----------------CGTTGAAATGATTCTTT
ATTCAACAAATATACATGATACGGATA---------GTTGAATATATAAACAACTATGTA
T-----------AAATACAACAGAATGTTGAA-AAT-----AATTAATATAAT----GAG
AAG-GAAGGTATATTTGTGACGGATAATGATGAGAAC------------CACCACTTTAG
T-GGT-GGGTCATATGTCCCGAGTTAGTGCGCCACGTAA-GCGCT-GGGGCTTATnnnnn
TATTACCCCCA-GCGCTCAGGACGGGACATCACGTGCATC--------------------
--TAACAAATGCACGTGACTGATATATATGATATAACGGTTCATTG-AAACGTTATATTG
AGAT-ATAACGAAAAGTCACGTATGAAAG-AGAC-ATGAACGTGACGGAGTCAAATGTAA
TGAATAAACATTTGACGTCCGGAAACTTCCG-AAGGAAGC-CAAGATTGCTTCGA-GGCG
AAGCAAAACATTTATATATTGGTCTGAA--CTGCTG--CCTATAAATAAG-AGGCAGGGA
-----AATGGCATTGACAACAGAGCGGGTTAAACTATTCTTTGAATGGTTTTTGTTTATC
GGAGCAATATTCATTGCGATAACAATATTATATATATTGTTGGTATTGCTCTTTGAGGTC
CCCAAGTATATTAAGGAGGTTGTGAGGTATCTCGTAGAATACCTGACCAGACGACGTGTA
TGGATGCAGAAAACGCAGTTGACGGAGGCAACCGGAGATGCAGAGCTCGTCAGAAGTAGT
GTGGAAGACAGACGCGATCAACAACCGGCTGTCATACCACATGCAAGTCATGTTATCCCT
TC---TCAACCA---AGAAGGGATGAACAAGCAAGACGAGGAAACGCCGGCCCTATGTTT
T-AATACACT-GTATTATAATATACGA-AATATAAATGGATAAGG---------ATATTT
AGTGGGAAACATAT-ATAAGTGAAACATAATATA------TGTTGTATAAG----AAACA
TATT-GTAATATGTGACTTGT---------------------------------------
-ATACGA-------------------------------GTGTTGTATTT-----------
----ATAAACTATACAACACGC---------------------TATGACAAAAGGGGAAA
AAT------------------------------GAAGAAT-CGGGGGT---TGATTGGTC
TATCGTATCGC--------TTAAGGGCCG-CAGGCCCGT-----------------TGAA
AT-GATTCTT-----AATTAAACAAATATACA-----TGATACGGATAGTTGAATATATA
AACAACTATGTAGA--AATACAACAGCATGTTGT-ACATAATA--ATATAATGAGAAGAG
AA--GTATATTT---------GTATAGG--------------------------------
--ATAGTGATCACAAACACCACTTTA--------------------GTGGT-GGGTCATA
TGTCCCGAGTTAGTGCG-CCACGTAA-GCGCTGGGGCTTATnnnnnTATTACCCCCAGCG
CTCAGGACGGGACATCACGTG-CATCTA-ACAAATGCACGTGATAAGGCAGTA---GCTT
GC----AGCGAAAGATAACCATCAACATCAAAAAAGAAGAGGGCATATTCGTTGCTTCGA
GTCGAAGCAAC--GGTGATAGATAAATGTTCGAGAATCGAAA-------ATGGAG-----
---GCTATTTAAACCTG---------ATGGTGTTGCGATTTCCGAAAT----CACTCGTC
GGAGGAG-AATGGAGTTTTGGGAATCGTCTGCCATGCCAGACGATGTGAAGAGAGTGATC
AAGGAA-ATATATT-GGG-AAGATCGGAAGAAACTTCTGTTTTGTCAGAAGTTGAAGTGC
-TGTGTCAGAAGGATTCTTGTATATGGAGATCAAGATGATGCTCTAGCTGCAGTGAAGGG
TTTGAAGACTTCTATTATTCG-TATAGCGAATACTTGAAGAAACCATGTGTGGTAATATG
TTGTCTGACTAATAAGTCTA-TTGTTCATAGGTTAAACACAATGGTGTTCTTTTATCATG
AATATATTGAAGAACTAGGTGGTGACTACTCGGTATATCAAGATTTGTATTGTGATG---
-AGGAACTTCCTGCTTCCTTGACAGAGGAAGAA------------GATGAAGAAGTAATA
TACAGGAATGTTATCATGTCATCGACAGAAGAGAAGATCTCTTGGAGTGAATGTCAGAAG
ATAGTTATATCGGATTATGATGTAACATTACTGTAATGTAATATCCATT--ATCATAAAT
AAAA--TAATGGAATG--ATGATTATGTATT-TATACTAAATACAT--AATGGTATACGT
ATAGCA---------TAAAATA-CA-TTAACA-----TACATACAACACACTATGACA-A
AAAGGGAAAAAAA----GAAATATC------GGGGGTTGATTGGTCTATCTTAA-CGATT
AAGGGCCGAAGGCCCGTTTAAATATGTGTT-GGACGAAGTCCAAAACACAAAAAAGGCGT
CAGAACAGTGGAATATAATGAGCTGGC-AGTGGA------GGGTC-CATGTCCCGAGTTA
GTGCGCCACGTAAGC-GCTGGGGCTTATnnnnnTATTACCCCCCGTGCTCGGGACGGGAC
ATGACGTAAGCATAGATTATAATGGGCTTTTTAA-------AGCCCATATAAAGGAAGT-
GGG-CCGGGTTTGAGACATATTTCGAAAGCCCGGCCT-GGAAAAGGATAAAGTCACGTGC
C--GAA-TAAT-AGGTTGCTTCGCCGCGAAGCAACCTAATAAATTGTTGCGTATTCAATA
CGCAACAAAAAGTCTATTAATATGCCTG-TCTCTGCCG----AATAAA-TCAGA-GCGTA
TGC--GAAGCAGAAGCGATGGATTGGGCAGAATCACAATTCAAGACCTGTACTCATGGCT
GTGATTGGAAGACGATATCATCGGATTCATCGGAAAATCGGCAATATGTACCTTGCGTCG
ACTCTGGTTCTGGAAGAAAGACGCCTCGCAAGGTACTTCTTCGATCTATCGAAGCTGTAT
TTAATGG------AAGTTTCAAAGGGAATAATCGGAATGTTCGTGGCTTCTTATACGTAT
CAATCCGAGACGATGATGGAACAATGCGTCCAGTACTTATAGTACCATTTGGAGGATATG
GATATCACAATGATTTTTATTATTTCGAAGGGAAGGGGAAAGTTGAATGTGATATATCAT
C-----AGATTATGTTGCGCCAGAAGTAGATTGGAGCAGAGACATGGAAGTTAGTATTAG
TAACAGCAACAACTGTAATGAATCATGTGATCTGAAGTGTTATGTTATTTGTTCGTTAAG
AATAAAGGAATAACAGATGTGCTGTATTGAATATTAATA-AATCTTATTTTAAATGAAAT
TG---------ATAGTTGTATAAA---CTATACAACACGCTAT------------GACAA
AAGGGG-AAAAATGAAAAATA-AGGGGT---TGATTGTTCTATAGT------ATCGCTTA
AG-----------------GGCCGCAGGCCCGTTGAA--AAATAATAATCGAATTATATA
CGATTG------------ATA-----ATAATCAGAGATAGATGATCAAGGATATATAAAC
ATAGACGAAGTA---------TATGGCTGTAT-AATAA-AAAAAGAAGCATATAA-----
TATAAAATATGTATACTAATCTCTGATTG-----------GTGCAGAAAGTAGACCCACT
AACTTTAAGTTAGTGGA----AATGTCCCGA---------TGACGTAAGCACGGGGGACT
AT
>523-6B_IN_1991_D8
TATTACCCCCAGCGCTCGGGACGGGACAT-TTGCATCTATAAATAGACCT--CCCCCCCC
TCC-ACTACAA-GATCATCATCGTCGACAGAAATGGCGCGATATGTGCTATGCTGGATGT
TCACCATCAACAATCCCGCTTCGCTACCAGTGATGCGGGATGAGTTTAAATATATGGTAT
ATCAAGTGGAGAGGGGACAGGAGGGTACTCGTCATGTGCAAGGATACGTCGAGATGAAGA
GACGAAGTTCTCTGAAACAGATGAGAGGCTTCTTCCCAGGCGCACACCTTGAGAAACGAA
AGGGAAGCCAGGAAGAAGCACGGGCTTACTGTATGAAGGAAGATACAAGAATCGAAGGTC
CCTTCGAGTTTGGTGCTTTTAAATTGTCATGTAATGATAATTTATTTGATGTCATACAGG
ATATGCGTGAAACGCATAAACGGCCTCTGGAATATTTATATGAGTGTCCGAATACCTTCG
ACAGAAGTAAGGATACATTATACAGAGTGCAAGCAGAGTTGAATAAAACGAAGGCGATGA
A----TAGCTGGAAGAC--ATCCTTCAATGC-ATGGACATCTGAAGTAGAAAATATTATG
GCGGAGCCATGTTATCGAAGGATTATTTGGGTCTACGGCCCAAATGGAGGCGAAGGAAAG
ACAACGTTTGCAAAACATTTAATGAAGACTAAGAATGCGTTTTATTCGCCAGGAGGAAAA
TCATTGGATATATGTAGATTGTATAATTATGAGGATATAGTTATATTTGATATTCCCAGA
TGCAAAGAGGAATATTTAAACTATGGTTTATTAGAAGAATTTAAAAATGGAATTATTCAA
AGCGGGAAATATGAACCCGTTTTGAAAATTGTAGAATATGTGGAAGTCATTGTAATGGCT
AACTTCCTTCCGAAGGAAGGAATCTTTTCTGAAGATCGAATAAAGCTAGTTGCTTGCTGA
ACACGCTATGACAAT--------CGTACGCTATGAC-AAAAGGGGA--AAAGCAAAGATT
CGGGGGT-TGATT-GTGCTATC-CTAACGATTAAGGGCCGCAGGCC-------CGTCA--
-AGATGGAC--------GAC---GCGATCATATGTCCCG-AGTTAGTGCGCCACGT-AAG
CGCT-GGGGCTTATnnnnnTATTATTA-C-----------------------CCCCCGTG
----------------CTCG------GGAC-GGGACAT----------------------
------------------------------G-----------------------------
-------------------------GG--C-TT----TTTA---AATGGG--C-CTTGAG
AGT--TTGAACAGTTC-----------------AGTATCTTCGTTATTGGGCCAACCCGG
--CCCAATAATTAAGAGAAC--GT---GTTCAAATTCGT-GG------------TATGAC
CGAAGGTC-AAGGTAACCGGTCAA-CATTATTC-TGGCTTGCGCAGCAAGCAACA-CGAA
--------------------------------------------------------TTAA
ATTATTAAT-TCG-----------------------------------------------
TAGGACACGTGGAC-GGACCGAAATACTCCTGCATC------TCTATAAATACCCTA-GT
CCTGTGAAGG-ATAATT-G--C-TCTCTC-TCTTCTGTCAAG-GTGGT--TGTGCTGAGG
C----------GGAAGA-----TCGC--------C-AGCGGCGATC--------------
----GTCGGAACGATGTG--CATCTAGAG--AGGCGG-----------------------
----------TGAAGCAAACTACGAAAGCGTATAT-----CGGGTA-TTTATAGACTTA-
TAGCGCAGCTAGAAGTATAAACTGTACA-GATTTTGTATTTTGTAAAT-TACG-AAGAAT
TTCGTAT-ATGATATTAATAAAACACCTGGGTGTGTTAATGTTTACATTAAATAGTATC-
CTGAATGTA----CTCAATAAAAT--------ACAGTATACGGAACGTATACTGACA--A
--AGTAATAAA-T---GATAGGCGAA----G-CATGATTAACAGGTGTTA-AGGTATAAT
TAACATAATTATGAG-AAGTAATAATAATACGGAAAATGAATA-AGTATGA-GGTGAAAG
AGGAGATATTAGAATATTTAAAAACCCAATTATATT-AT-T----------------TTG
GA-----------------ACG---AA--ATACAACACA----------------CTATG
A-AA--------------TACAAGACGCTATGACA-AATGTACGGGTATCTGATTG-TG-
-----TAT-C-TTAACGCT-TAAGGGC-CGCAGGCCC-GTC-AA-G--TTG-------A-
------------------------ATGAACGGT-------TCAGATTA------ATTCCT
T-AGCGACGAAGAAAGG-----------AATCTTGATG-AG---GACCA-----------
-CAATAA------------AGACAGCTGTCAT---------------------------T
GATTA---A-ATAAAT--AATATAATATCCAAAAGAC-C-TTTGTACCCTTGA--T----
-A-----ATGATGACG-T-GTA-GGGGTGT-CCCG-AT----GTAA---TATAGC---AT
----AGCTATGTGAAGA--------GATAAGCATGTGGCCGACAACTTTAGTTGT--GG-
---GCCAGATGTCCC---------------GAGTT-AGTGCG--------CCACGTA-AG
CACGGGG----------GGAC-nnnnnTATTACCCCCAGCGCTCGGGAC-GGGACAT---
---GGGCTA--A----------TGGAT-GAT-GGAT---TTAGGG-CCCAACGGGCCCGT
TAA-GATGGGTTTT-GGGCTTCT-GGGCTAAATCCAGAAGACCAAAAACAGGCGG-----
-----------G-AACCGTCCT-AATTTC-------AAACATAGATTGCTTGCCCTGCAA
GCCATCTAGATGT-CTATATATACCAG-TGTCGATATAT-TGCCTA-----GATATCAA-
---ATGGCGAGGTTTCCGAAGAAATCGATCAAGAAGAGGCGGGTTGGCAGGAGGAAGTAT
GGAAGCAAGGCGGCAACAAGCCACGACTACTCGTCTTTAGGA--TCAATATTGGTTCCTG
AAAATACCGTCAAGGTATTTAGGATTGAGCCTACTGATAAAACATTACCCAGATATTTTA
TCTGGAAAATGTTTATGCTGTTGGTGTGCAAGGTGAAGCCCGGAAGAATACTTCACTGGG
CTATGATTAAAAGTTCTTGGGAAATCAACCAGCCGACTACATGTCTGGAAGCACCAGGTT
TATTTATAAAACCTGAACATAGCCATCTGGTTAAACTGGTATGCAGTGGGGAACTTGAAG
CAGGAGTCGCAACAGGGACATCAGATGTTGAATGTCTTCTAAGGAAGACAACCGTGTTGA
GGAAGAATGTAACAGAGGTGGATTACTTGTATTTGGCATTTTATTGTAGTGCTGGAGTTA
GTATTAACTACCAGAACAGAATTACATATCATGTAT---------------GATATGTTT
ATGTAAACATAAACCTATGAATGGAATAATGTCCAAATAACATACAACACGCTATGACAA
AAGGGGAAAAATGAAGAAT-----------------CGGGGGGTTG----ATTGGTCTAT
CGTATCGCTTAAG-GGCCGCAGG-CC-----------------CGTTGAAATGATTCTTT
ATTCAACAAATATACATGATACGGATA---------GTTGAATATATAAACAACTATGTA
T-----------AAATACAACAGAATGTTGAA-AAT-----AATTAATATAAT----GAG
AAG-GAAGGTATATTTGTGACGGATAAGGATGAGAAC------------CACCACTTTAG
T-GGT-GGGTCATATGTCCCGAGTTAGTGCGCCACGTAA-GCGCT-GGGGCTTATnnnnn
TATTACCCCCA-GCGCTCAGGACGGGACATCACGTGCATC--------------------
--TAACAAATGCACGTGACTGATATATATGATATAACGGTTCATTG-AAACGTTATATTG
AGAT-ATAACGAAAAGTCACGTATGAAAG-AGAC-ATGAACGTGACGAAGTCAAATGTAA
TGAATAAACATTTGACGTCCGGAAACTTCCG-AAGGAAGC-CAAGATTGCTTCGA-GGCG
AAGCAAAACATTTATATATTGGTCTGAA--CTGCTG--CCTATAAATAAG-AGGCAGGGA
-----AATGGCATTGACAACAGAGCGGGTGAAACTATTCTTCGAATGGTTTTTGTTCTTC
GGAGCAATATTTATTGCGATAACAATATTATATATATTGTTGGTATTGCTCTTTGAGGTC
CCCAAGTATATTAAGGAGGTTGTGAGGTATCTCGTAGAATACCTGACCAGACGACGTGTA
TGGATGCAGAAAACGCAGTTGACGGAGGCAACCGGAGATGCAGAGCTCGTCAGAAGTAGT
GTGGAAGACAGACGCGATCAACAACCGGCTGTCATACCACATGCAAGTCATGTTATCCCT
TC---TCAACCA---AGAAGGGATGAACAAGCAAGACGAGGAAACGCCGGCCCTATGTTT
T-AATACACT-GTATTATAATATACGA-AATATAAATGGATAAGG---------ATATTT
AGTGGGAAACATAT-ATAAGTAAAACATAATATA------TGTTGTATAAG----AAACA
TATT-GTAATATGTGACTTGT---------------------------------------
-ATACGA-------------------------------GTGTTGTATTT-----------
----ATAAACTATACAACACGC---------------------TATGACAAAAGGGGAAA
AAT------------------------------GAAGAAT-CGGGGGT---TGATTGGTC
TATCGTATCGC--------TTAAGGGCCG-CAGGCCCGT-----------------TGAA
AT-GATTCTT-----AATTAAACAAATATACA-----TGATACGGATAGTTGAATATATA
AACAACTATGTAGA--AATACAACAGCATGTTGT-ACATAATA--ATATAATGAGAAGAG
AA--GTATATTT---------GTACAGG--------------------------------
--ATAGTGATCACAAACACCACTTTA--------------------GTGGT-GGGTCATA
TGTCCCGAGTTAGTGCG-CCACGTAA-GCGCTGGGGCTTATnnnnnTATTACCCCCAGCG
CTCAGGACGGGACATCACGTG-CATCTA-ACAAATGCACGTGATAAGGCAGTA---GCTT
GC----AGCGAAGGATAACCATCAACATCAAAAAAGAAGGGGGCATATTCGTTGCTTCGA
GTCGAAGCAAC--GGTGATAGATAAATGTTCGAGAATCGAAA-------ATGGAG-----
---GCTATTTAAACCTG---------ATGGTGTTGCGATTTCCGAAAT----CACTCGTC
GGAGGAG-AATGGAGTTTTGGGAATCGTCTGCCATGCCAGACGATGTGAAGAGAGTGATT
AAGGAA-ATATATT-GGG-AAGATCGGAAGAAACTTCTGTTTTGTCGGAAGTTGACGTGC
-TGTGTCAGAAGGATTCTTGTATATGGAGATCAAGATGATGCTCTAGCTGCAGTGAAGGG
TATGAAGACTTCTATCATTCG-TATAGCGAATACTTGAAGAAACCATGTGTGGTAATATG
TTGTCTGACTAATAAGTCTA-TTGTTCATAGGTTAAACACAATGGTGTTCTTTTATCATG
AATATATTGAGGAACTAGGTGGTGACTACTCGGTATATCAAGATTTGTATTGTGATG---
-AGGAACTTCCTGCTTCCTTGACAGAGGAAGAA------------GATGAAGAAGTAATA
TACAGGAATGTTATCATGTCATCGACAGAAGAGAAGATCTCTTGGAGTGAATGTCAGAAG
ATAGTTATATCGGATTATGATGTAACATTACTGTAATGTAATATCCATT--ATCATAAAT
AAAA--TAATGGAATG--ATGATTATGTATT-TATACTAAATACAT--AATGGTGTACGT
ATAGCA---------TAAAATA-CA-TTAACA-----TACATACAACACACTATGACA-A
AAAGGGAAAAAAA----GAAATATC------GGGGGTTGATTGGGCTATCTTAA-CGATT
AAGGGCCGAAGGCCCGTTTAAATATGTGTT-GGACGAAGTCCAAAACACAAAAAAGTCAT
CAGAACAGTGGAAAATAATGAGCTGGC-AGTGGA------GGGTC-CATGTCCCGAGTTA
GTGCGCCACGTAAGC-GCTGGGGCTTATnnnnnTATTACCCCCCGTGCTCGGGACGGGAC
ATGACGTAAGCATAGATTATAATGGGCTTTTTAA-------AGCCCATATAAAGGAAGTG
GGG-CCGGGTTTGAGACATATTTCGAAAGCCCGGCCT-GGAAAAGGATAAAGTCACGTGC
C--GAA-TAAT-AGGTTGCTTCGCCGCGAAGCAACCTAATAAATTGTTGCGTATTCAATA
CGCAACAAAAAGTCTATTAATATGCCTG-TCTCTGCCG----AATAAA-TCAGA-GCGTA
TGC--GAAGCAGAAGCGATGGGTTGGGCGGAATCACAACTCAAGACATGTACTCATGGCT
GTGATTGGAAGACGATATCATCGGATTCATCGGAAAATCGGCAATATGTACCTTGCGTCG
ACTCTGGTTCTGGAAGAAAGACGCCTCGCAAGGTACTTCTTCGATCTATCGAAGCTGTAT
TTAATGG------AAGTTTCAAAGGGAATAATCGGAATGTTCGTGGCTTCTTATACGTAT
CAATCCGAGACGATGATGGAACAATGCGTCCAGTACTTATAGTACCATTTGGAGGATATG
GATATCACAATGATTTTTATTATTTCGAAGGGAAGGGGAAAGTTGAATGCGATATATCAT
C-----AGATTATGTTGCGCCAGAAGTAGATTGGAGCAGAGACATGGAAGTTAGTATTAG
TAACAGCAACAACTGTAATGAATCATGTGATCTGAAGTGTTATGTTATTTGTTCGTTAAG
AATAAAGGAATAACAGATGTGCTGTATTGAATATTAATA-AATCTTATTTTAAATGAAAT
TG---------ATAGTTGTATAAA---CTATACAACACGCTAT------------GACAA
AAGGGG-AAAAATGAAAAATA-AGGGGT---TGATTGTTCTATAGT------ATCGCTTA
AG-----------------GGCCGCAGGCCCGTTGAA--AAATAATAATCGAATTATATA
CGATTG------------ATA-----ATAATCAGAGATAGATGATCAAGGATATATAAAC
ATAGACGAGGTA---------TATGGCTGTAT-AATAA-AAAAAGAAGCATATAATATA-
---AAAATATGTATACTAATCTCTGATTG-----------GTGCAGAAAGTAGACCCACT
AACTTTAAGTTAGTGGA----AATGTCCCGA---------TGACGTAAGCACGGGGGACT
AT
>526_BI_1992_C2
TATTACCCCCAGCGCTCGGGACGGGACAT-TTGCATCTATAAATAGACCT--CCCCCCTC
TCC-ATTACAA-GATCATCATCGACGACAG-AATGGCGCGATATGTGGTATGCTGGATGT
TCACCATCAACAATCCCACAACACTACCAGTGATGAGGGATGAGATCAAATATATGGTAT
ATCAAGTGGAGAGGGGACAGGAGGGTACTCGTCATGTGCAAGGTTATGTCGAGATGAAGA
GACGAAGCTCTCTGAAGCAGATGAGAGGCTTCTTCCCAGGCGCACACCTTGAGAAACGAA
AGGGGAGCCAAGAAGAAGCGCGGTCATACTGTATGAAGGAAGATACAAGAATCGAAGGTC
CCTTCGAGTTTGGTGCATTTAAATTGTCATGTAATGATAATTTATTTGATGTCATACAGG
ATATGCGTGAAACGCACAAAAGGCCTTTGGAGTATTTATATGATTGTCCTAACACCTTCG
ATAGAAGTAAGGATACATTATACAGAGTACAAGCAGAGATGAATAAAACGAAGGCGATGA
A----TAGCTGGAGAAC--TTCTTTCAGTGC-ATGGACATCAGAGGTGGAGAATATCATG
GCGCAGCCATGTCATCGGAGAATAATTTGGGTCTATGGACCAAATGGAGGAGAAGGAAAG
ACAACGTATGCAAAACATCTAATGAAGACGAGAAATGCGTTTTATTCTCCAGGAGGAAAA
TCATTGGATATATGTAGACTGTATAATTACGAGGATATTGTTATATTTGATATTCCAAGA
TGCAAAGAGGAATATTTAAATTATGGGTTATTAGAGGAATTTAAGAATGGAATAATTCAA
AGCGGGAAATATGAACCCGTTTTGAAGATAGTAGAATATGTCGAAGTCATTGTAATGGCT
AACTTCCTTCCGAAGGAAGGAATCTTTTCTGAAGATCGAATAAAGTTGGTTTCTTGCTGA
ACAAGTAAAGACTTTACAG----CGCACGCTCCGAC-AAAAGCACACTATGACAAAAGTA
CGGGTATCTGATT-GGGTTATC-TTAACGATCTAGGGCCGTAGGCC-------CGTGA--
GCAATGAAC--------GGC---GAGATCAGATGTCCCG-AGTTAGTGCGCCACGT-AAG
CGCT-GGGGCTTATnnnnnTATTATTA-C-----------------------CCCCCGTG
----------------CTCG------GGAC-GGGACAT----------------------
------------------------------G-----------------------------
-------------------------GG--C-TT----TTTA---AATGGG--C-CTTGAG
AGT--TTGAACAGTTC-----------------AGTATCTTCGTTATTGGGCCAACTCGG
--CCCAATAATTAAGAGAAC--GT---GTTCAAATTCGT-GG------------TATGAC
CGAAGGTC-AAGGTAACCGGTCAA-CATTATTC-TGGCTTGCGCAGCAAGATACA-CGAA
--------------------------------------------------------TTAA
TTTATTAAT-TCG-----------------------------------------------
TAGGACACGTGGAC-GGACCGAAATACTCCTGCATC------TCTATAAATACCCTA-GT
CCTGTGAAGG-ATAATT-G--C-TCTCTC-TCTTCTGTCAAG-GTGGT--TGTGCTGAGG
C----------GGAAGA-----TCGC--------C-AACGGCGATC--------------
----GTCGGAACGATGTG--CATCTAGAG--AGGCGG-----------------------
----------TGAAGCAAACTACG-AAGCGTATAT-----CGGGTA-TTTATAGACTTA-
TAGCGCAGCTAGAAGTATACACTGTACA-GATTTTGTATTTTGTAAAT-TACG-AAGAAT
TTCGTAT-ATGATATTAATAAAACACCTGGGTGTGTTAATGTTTACATTAAATAGTATC-
CTGAATGTA----CTCAATAAAAT--------ACAGTATACGGAACGTATACTGACA--A
--AGTAATAAA-T---GATAGGCGAA----G-CATGATTAACAGGTGTTT-AGGTATAAT
TAACATAATTATGAG-AAGTAATAATAATACGGAAAATGAATA-AGTATGA-GGTGAAAG
AGGAGATATTAGAATATTTAAAAACCCAATTATATT-AT-T----------------TTG
GA-----------------ACG---AA--ATACAACACA----------------CTATG
A-AA--------------TACAAGACGCTATGACA-AATGTACGGGTATCTGATTG-TG-
-----TAT-C-TTAACGCT-TAAGGGC-CGCAGGCCC-GTC-AA-G--TTG-------A-
------------------------ATGAACGGT-------TCAGATTA------ATTCCT
T-AGCGACGAAGAAAGG-----------AATCTTAATG-AG---GACCA-----------
-CAATAA------------AGACAGCTGTCAT---------------------------T
GATTA---A-ATAAAT--AATATAATATCCAAAAGAC-C-TTTGTACCCCTGA--T----
-A-----ATGATGACG-T-ATA-GGGGTGT-CCCG-AT----GTAA---TATAGC---AT
----AGCTATGTGAAGA--------GATAAGCATGTGGCCGACAACTTTAGTGGT--GG-
---GCCAGATGTCCC---------------GAGTT-AGTGCG--------CCACGTA-AG
CACG-GG----------GGAC-nnnnnTATTACCCCCAGCGCTCGGGAC-GGGACAT---
---GGGCTA--A----------TGGAT-TGT-GGAT---ATAGGG-CCCAAAGGGCCCGT
TTA-GATGGGTTTT-GGGCTTAT-GGGCTTTATCCAGAAGACCAAAAACAGGCGG-----
-----------G-AACCGTCCC-AAATTC-------AAACTTCGATTGCTTGCCCTGCAA
GCCATCTAGAAGT-CTATAAATACCAG-TGTCTAGATAGATGTTCA-----GACAACAA-
---ATGGCTAGGTATCCGAAGAAATCCATCAAGAAGAGGCGGGTTGGGCGCCGGAAGTAT
GGCAGCAAGGCGGCAACGAGCCACGACTGCTCGTCTCTAGGG--TCAATATTGGTTCCTG
AAAATACCGTCAAGGTATTTCGGATTGAGCCTACTGATAAAACATTACCCAGATATTTTA
TCTGGAAAATGTTTATGCTTCTTGTGTGCAAGGTGAAGCCCGGAAGAATACTTCATTGGG
CTATGATCAAGAGTTCTTGGGAAATCAACCAGCCGACAACCTGTCTGGAAGCCCCAGGTT
TATTTATTAAACCTGAACATAGCCATCTGGTTAAACTGGTATGTAGTGGGGAACTTGAAG
CAGGAGTCGCAACAGGGACATCAGATGTTGAATGTCTTTTGAGGAAGACAACCGTGTTGA
GGAAGAATGTAACAGAGGTGGATTATTTATATTTGGCATTCTATTGTAGTTCTGGAGTAA
GTATAAACTACCAGAACAGAATTACATATCATGTTT---------------GATATGTTT
ATGTAAACATAAACTATTGTATGGAATGAAATCCAAATAACATACAACACGCTATGAAAT
AAAAGACGCTATGAC-AA------------AAGTA-CGGGTATCTG----ATTAG-GTAT
CCTAACGATCTAG-GGCCGAAGG--C---CCGTGAGCAATATGCGTCGAAATAA--GTTT
AACAAACAAATATACATGATACGGATA---------GTTGAATACATAAACAACGAGGTA
T----------ACAATACAACAAACTGTTGTA-AAG-----AAAT-AAAAAAT----AAG
AAGAGAGAGTATATTTGTGTCGGATAAGCATGACACC------------CACCACTTTAG
T-GGT-GGGTCAGATGTCCCGAGTTAGTGCGCCACGTAA-GCGCT-GGGGCTTATnnnnn
TATTACCCCCA-GCGCTCAGGACGGGACATCACGTGCTTC--------------------
---AACAAATGCACGTGAGTGATATAAGGGACATAACGGGTTCAGA-TAACGGTATCTTT
GGTTTAGAATATAACGTCACGTGTGAAAG-CGAT-AGGCACGTGACTAAGTCAAATGTAT
TGAATAAACATTTGACGTCCGGTAGCTTCCG-AAGGAAGT-AAGGATTGCTTCGT-GGCG
AAGCAAACCATTTATATA-TTGCCTAGG-CTTGCGG--CCTATAAATAGG-ACCCTGCTA
-----AATGGCATTAACAACAGAGCGGGTTAAACTATTCTTCGAATGGTTTCTGTTTTTT
GGAGCAATATTTATTGCGATTACAATATTATATATATTGTTGGTTTTGCTCTTTGAGGTA
CCGAAGTATATTAAGCAGCTCGTGAGGTATTTGGTAGAATACCTGACCAGAAGACGTGTA
TGGATGCAGAGAACGCAGTTATCGGAGGCAACTGGAGACGTAGAGTTCGGCAGAGGTATT
GTGGAAGACAGACGGGATCAACAACCGGCTGTCATACCACAGGCATCTCAGGTTAACCCT
TC---TCAACAAATTAGAAGGGATGATCAAGGAAGACGAGGAAACGTCGGACCTATGTTT
T-AATACACG-GTATTGTAATATATGA-AAAATAAATGGGGATTG---------ATGT--
------------AT-AA-GGTCATACATACTATA------TGTATGATAATG---AAACA
TATT-GTAATATGTGAATTGT---------------------------------------
-AAACGA-------------------------------GTGTTGAATGT-----------
----ATACAACATACAACACAC---------------------TATGAAATACAAGACGC
TAT------------------------------GACAAATGTACGGGTATCTGATTAGG-
TATCCTAACGA--------TCTAGGGCCG-AAGGCCCGT-GAGCAATAT---GCGTCGAC
AT-AATGTAT-----AACAAA-CAAATATACA-----TGATACGGATAGTTAAATACATA
AACAACTAGGTATAC-AATACAACAAACTGTTGT-AAAGAAAT--ATAAAATAAGAAGAG
AGA-GTATATTT---------GTGTCGG--------------------------------
--ATAAGCTTGGCAACCACCACTTTA--------------------GTGGT-GGGTCAGA
TGTCCCGAGTTAGTGCG-CCACGTAA-GCGCTGGGGCTTATnnnnnTATTACCCCCAGCG
CTCAGGACGGGACATCACGTG-CGACTA-ACAGACGCACGTGAGAATGCAGTA---GCTT
GC----AGCGAAAGATAGACGTCAACATCAATAAAGAAGAAGGAATATTCTTTGCTTCGG
CACGAAGCAAA--GGGTATAGATATTTGTTCGAGATGCGAAA-------ATGGAG-----
---GCTATTTAAACCTG---------ATGGTTTTGTGATTTTCGAAAT----CACTCGAC
GGAAGAGAAATGGAGTTCTGGGAATCGTCTGCCATGCCTGACGATGTCAAGAGAGAGATT
AAGGAA-ATATATT-GGG-AAGATCGGAAGAAACTTCTGTTCTGTCAGAAGTTGAAGAGC
-TATGTCAGAAGGATTCTTGTTTATGGAGATCAAGAGGATGCCCTTGCCGGAGTGAAGGA
TTTGAAGACTTCTATCATTCG-TATAGCGATTAATTCGATTAACCATGTGTGGTAATTTG
TTGTGTTAGCAATAAATCAA-TTGTGTATAGGTTAAACAGCATGGTGTTCTTTTATCATG
AATACCTTGAAGAACTAGGTGGTGATTACTCAGTATATCAAGATCTCTATTGTGATG---
-AGGTTCTCTCTTCTTCATCGACAGAGGAAGAA------------GATGTAGGAGTAATA
TATAGGAATGTTATCATGGCATCGACACAAGAGAAGTTCTCTTGGAGTGATTGTCAGAAG
ATAGTTATATCAGACTATGATGTAACATTACTCTAATGTAATATCCATT--ATCATCAAT
AAAA--TAATGGAATG--TTGATTATGTATT-TATCATAAATACAT--AATGGTATACGT
ATAGCA---------TAAAATA-CA-TTAACC-----AACATACAACACACTATAAAATA
CAACACACTATAA----CAAATGTA----CGGGTATCTGATT-GTTTATATTAACCCCTT
AAGGGCCGAAGGCCCGTTTAAATATGTGTT-GGACGAAGTCCA-AGCACAAAAAAGGAAG
CAGAACAACGGAATAAAATGAGCTGGC-AACGTA------GGGTC-CATGTCCCGAGTTA
GTGCGCCACGTAAGC-GCTGGGGCTTATnnnnnTATTACCCCCCGTGCTCGGGACGGGAC
ATGACGTCAGCAAGGATTATAATGGGCTTTTTAT------TAGCCCATGTA-TTGAATTG
GGG-CCGGGTTTT-GTCATTTTACAAAAGCCCGGTCCAGGATAAGAATAATGTCACGTGC
C--GAA-TAAA-AGGTTGCTTCGCCTCGAAGAAACCTAATTTGAGGTTGCGTATTCAATA
CGCTACCGAATATCTATTAATATGTGAG-TCTCTGCCG----AAACAA-TCAGA-GCGAA
AGC--AAAGCAGAAGCGATGGATTGGGCAGAATCACAATTCAAGACCTGTACTCATGGAT
GCGATTGGAAGAAGATATCATCGGATTCAGCCGATAATCGACAATATGTACCATGCGTCG
ATTCTGGAGCTGGAAGAAAGTCGCCTCGCAAGGTACTTCTTAGATCTATTGAAGCTGTGT
TTAACGG------AAGCTTCAGCGGAAATAATAGGAACGTTCGTGGATTTCTCTACGTAT
CGATCAGAGACGATGACGGAGAAATGCGTCCAGTACTCATAGTACCATTCGGAGGATATG
GATATCATAATGATTTCTATTATTTCGAAGGAAAGGGGAAAGTTGAACGTGATATATCAT
C-----AGATTATGTTGCGCCAGGAATAGATTGGAGCAGAGACATGGAAGTTAGTATTAG
TAACAGCAACAACTGTAATGAATTATGTGATCTGAAGTGTTATGTTGTTTGTTCTTTAAG
AATCAAGGAATAAAAGTTGTGCTGTAATGTTTATTAATA-AAACGTATATTTGGGA-AAT
TG---------ATAGTTGTATAAA---ACATACAACACGCTAT------------GAAAT
ACAAGA-CGCTATGACAAATGTACGGGTATCTGAATGAGTTTTAGT------ATCGCTTA
AG-----------------GGCCGCAGGCCCGTTGAA--AAATAATAATCGAATTATAAA
CGTTAG------------ATA-----ATAATCAGAGATAGGTGATC-AGATAACATAAAC
ATAAACGAAGTA---------TATGGCGGTAC-AATAA-TAAAATAAGT--TAAAAAAA-
AAAACATTATGAATACTAATCTCTGATTG-----------GTTCAGAAGAAAGGCCCACC
AAATTAAAGGTGGGGGA---GAATGTCCCGA---------TGACGTAAGCACGGGGGACT
AT
>527_US_1992_C1
TATTACCCCCAGCGCTCGGGACGGGACAT-TTGCATCTATAAATAGACCT--CCCCCCTC
TCC-ATTTCAA-GATCATCATCGACGACAG-AATGGCGCGATATGTGGTATGCTGGATGT
TCACCATCAACAATCCCACAACACTACCAGTGATGAGGGATGAGATCAAATACATGGTAT
ATCAAGTGGAGAGGGGACAGGAGGGTACTCGGCATGTGCAAGGATACGTGGAGATGAAGA
GACGAAGTTCTCTGAAGCAGATGAGAGGCTTCTTCCCAGGCGCACACCTTGAGAAACGAA
AGGGGAGCCAAGAAGAAGCGCGGTCATACTGTATGAAGGAAGATACAAGAATCGAAGGTC
CCTTCGAGTTTGGTGCATTTAAATTGTCATGTAATGATAATTTATTTGATGTCATACAGG
ATATGCGTGAAACGCACAAAAGGCCTTTGGAGTATTTATATGATTGTCCTAACACCTTCG
ATAGAAGTAAGGATACATTATACAGAGTACAAGCAGAGATGAATAAAACGAAGGCGATGA
A----TAGCTGGAGAAC--TTCTTTCAGTGC-TTGGACATCAGAGGTGGAGAATATCATG
GCGCAGCCATGTCATCGGAGAATAATTTGGGTCTATGGCCCAAATGGAGGAGAAGGAAAG
ACAACGTATGCAAAACATCTAATGAAGACGAGAAATGCGTTTTATTCTCCAGGAGGAAAA
TCATTGGATATATGTAGACTGTATAATTATGAGGATATTGTTATATTTGATATCCCTAGA
TGCAAAGAGGATTATTTAAATTATGGTTTATTAGAGGAATTTAAGAATGGAATAATTCAA
AGCGGGAAATATGAACCCGTTTTGAAGATAGTAGAATATGTCGAAGTCATTGTAATGGCT
AACTTCCTTCCGAAGGAAGGAATCTTTTCTGAAGATCGAATAAAGTTGGTTTCTTGCTGA
ACAAGTAATGACTTTACAG----CGCACGCTCCGAC-AAAAGCACACTATGACAAAAGTA
CGGGTATCTGATT--AGGTATC-CTAACGATCTAGGGCCGTAGGCC-------CGTGA--
GCAATGAAC--------GGC---GAGATCATATGTCCCG-AGTTAGTGCGCCACGT-AAG
CGCT-GGGGCTTATnnnnnTATTATTA-C-----------------------CCCCAGCG
----------------CCCG------GGAC-GGGACAT----------------------
-------------------------G----G-----------------------------
-------------------------GG--C-TT----TTTA---AATGGG--C-TTTGAG
AGT--TTGAACAGTTC-----------------AGTATCTTCGTTATTGGGCCAACCCGG
--CCCAATAATTAAGAGAAC--GT---GTTCAAATTCGT-GG------------TATGAC
CGAAGGTC-GAGGTAACCGGTCAA-CATTATTC-TGGCTTGCGCAGCAAGAAACA-CGAA
--------------------------------------------------------TTAA
TTTATTAAT-TCG-----------------------------------------------
TAGGACACGTGGAC-GGACCGAAATACTCCTGCATC------TCTATAAATACCCTA-AT
CCTGTCAAGG-ATAATT-G--C-TCTCTC-TCTTCTGTCAAG-GTGGT--TGTGCCGAGG
C----------GGAAGA-----TCGC--------C-AGCGGCGATC--------------
----GTCGGAACGACCTG--CATCTAGAG--AGGCGG-----------------------
----------CGAGG-AAACTACG-AAGCGTATAT-----CGGGTA-TTTATAGACTTA-
TAGCGTAGCTAGAAGTATACACTGTACA-GATATTGTATTTTGTAAAT-TACG-AAGAAA
GTCGTAT-TTGATATTAATAAAACAACTGGGTTTGTTAATGTTTACATTAACTAGTATC-
TTTTATGTA----CAAATTAAAAT--------ACAGTATACGGAACGTATACTAATC--A
--AAAAATAAA-T---GACAGGCGAA----G-CATGATTAACAGGTGTTT-AGGTATAAT
TAAAATAATTATGTC-AAGTAATTATAATACGGAAAATGAATA-AGTATGA-GGTGAAAG
AGGAGATATTAGAATATTTAAAAACCCAATTATATT-AT-T----------------TTG
GA-----------------ACG---AA--ATACAACACA----------------CTATG
A-AA--------------TACAAGACGCTATGACA-AATGTACGGGTATCTGATTA-GG-
-----TAT-C-TGAACGTA-TAAGGGC-CGCAGGCCC-GTC-AA-G--TTG-------A-
------------------------ATGGACGGT-------CCAGATTA------ATTCCT
T-AGCGACGAAGAAAGG-----------AATCTTAAAG-GG---GACCA-----------
-CACAAT------------ATACAGCTGTCAC---------------------------T
GATTT---A-TTAAAT--AATATAATAACCAAAAGAC-C-TTTGTACCCCTGA--T----
-A-----ATGATGACG-T-ATA-GGGGTGT-CCCG-AG----GTAA---TTTAAC---AT
----AGCTCTAAAAAGA--------GATATG--------------------------GG-
-CCGTTGGATGCCTCCATCGGACGAT-GG-AGGTTGAATGAA-CTTCTGCTGACGTA-GG
CGCTGGG----------GGCT-nnnnnTATTACCCCCAGCGCTCGGGAC-GGGACAT---
---GGGCTA--A----------TGGATGTGT-GGAT---ATAGGG-CCCAAAGGGCCCGT
TTA-GATGGGTTTT-GGGCTTAT-GGGCTTTATCCAGAAGACCAAAAACAGGCGG-----
-----------G-AACCGTCCC-AAATTC-------AAACTTCGATTGCTTGCCCTGCAA
GCCATCTAGAAGT-CTATAAATACCAG-TGTCTAGATAGATGTTCA-----GACAACAA-
---ATGGCTAGGTATCCGAAGAAATCCATCAAGAAGAGGCGGGTTGGGCGCCGGAAGTAT
GGCAGCAAGGCGGCAACGAGCCACGACTGCTCGTCTCTAGGA--TCAATATTGGTTCCTG
AAAATACCGTCAAGGTATTTCGGATTGAGCCTACTGATAAAACATTACCCAGATATTTTA
TCTGGAAAATGTTTATGCTTCTTGTGTGCAAGGTGAAGCCCGGAAGAATACTTCATTGGG
CTATGATCAAGAGTTCTTGGGAAATCAACCAGCCGACAACCTGTCTGGAAGCCCCAGGTT
TATTTATTAAACCTGAACATAGCCATCTGGTTAAACTGGTATGTAGTGGGGAACTTGAAG
CAGGAGTCGCAACAGGAACATCAGATGTTGAATGTCTTTTGAGGAAGACAACCGTGTTGA
GGAAGCATGTAACAGAGGTGGATTATTTATATTTGGCATTCTATTGTAGTTCTGGAGTAA
GTATAAACTACCAGAACAGAATTACATATCATGTTT---------------GATATGTTT
ATGTAAACATAAACTATTGTATGGAATGAAATCCAAATAACATACAACACGCTATGAAAT
ACAAGACGCTATGAC-AA------------AAGTA-CGGGTATCTG----ATTAG-GTAT
CCTAACGATCTAG-GGCCGAAGG--C---CCGTGAGCAATATGCGTCGAAATAA-TGTTT
AACAAACAAATATACATGATACGGATA---------GTTGAATACATAAACAACGAGGTA
T----------ACAATACAACAAACTGTTGTA-AAG-----AAAT-AAAAAAT----AAG
AAGAGAGAGTATATTTGTGTCGGATAAGCATGACACC------------CACCACTTTAG
T-GGT-GGGTCAGATGTCCCGAGTTAGTGCGCCACGTAA-GCGCT-GGGGCTTATnnnnn
TATTACCCCCA-GCGCTCAGGACGGGACATCACGTGCTTC--------------------
---GACAAATGCACGTGAGTGATATAAGGGACATAACGGGTTCAGA-TAACGGTATCTTA
GGTTTAGAATATAACGTCACGTGTGAAAG-CGAA-AGGCACGTGACTAAGTCAAATGTAT
TGAATAAACATTTGACGTCCGGTAGCTTCCG-AAGGAAGT-AAGGATTGCTTCGT-GGCG
AAGCAAACCATTTATATA-TTGCCTAGG-CTTGCGG--CCTATAAATAGG-ACCCTGCTA
-----AATGGCATTAACAACAGAGCGGGTTAAACTATTCTTCGAATTGTTTTTGTTTTTT
GGAGCAATATTTATTGCGATTACAATATTATATATATTGTTGGTTTTGCTCTTTGAGGTA
CCGAAGTATATTAAGCAGCTCGTGAGGTATTTGGTAGAATACCTGACCAGAAGACGTGTA
TGGATGCAGAGAACGCAGTTATCGGAGGCAACTGGAGACGTAGAGTTCGGCAGAGGTATT
GTGGAAGACAGACGGGATCAACAACCGGCTGTCATACCACAGGCATCTCAGGTTAACCCT
TC---TCAACAAATTAGAAGGGATGATCAAGGAAGACGAGGAAACGTCGGACCTATGTTT
T-AATACACG-GTATTGTAATATATGA-AATATAAATGGGTATTG---------ATGT--
------------AT-AA-GGTCATACATACTATA------TGTATGATAATG---AAACA
TATT-GTAATATGTGAATTGT---------------------------------------
-AAACGA-------------------------------GTGTTGAATGT-----------
----ATACAACATACAACACAC---------------------TATGAAATACAAGACGC
TAT------------------------------GACAAATGTACGGGTATCTGATTAGG-
TATCCTAACGC--------TCTAGGGCCG-AAGGCCCGT-GAGCAATAT---GCGTCGAA
AT-AATGTTT-----AACAAA-CAAATATACA-----TGATACGGATAGTTGAATACATA
AACAACTAGGTATAC-AATACAACAAACTGTTGT-AAAGAAAT--GAAAAATAAGAAGAG
AGA-GTATATTT---------GTGTCGG--------------------------------
--ATAAGCTTGGCAACCACCACTTTA--------------------GTGGT-GGGTCAGA
TGTCCCGAGTTAGTGCG-CCACGTAA-GCGCTGGGGCTTATnnnnnTATTACCCCCAGCG
CTCAGGACGGGACATCACGTG-CAACTA-ACAGACGCACGTGAGAATGCAGTA---GCTT
GC----AGCGAAAGATAGACGTCAACATCAATAAAGAAGAAGGAATATTCTTTGCTTCGG
CACGAAGCAAA--GGGTATAGATATTTGTTCGAGATGCGAAA-------ATGGAG-----
---GCTATTTAAACCTG---------ATGGTTTTGTGATTTCCGAAAT----CACTCGTC
GGAAGAGAAATGGAGTTCTGGGAATCGTCTGCCATGCCTGACGATGTCAAGAGAGAGATT
AAGGAA-ATATATT-GGG-AAGATCGGAAGAAACTTCTGTTCTGTCAGAAGTTGAAGAGC
-TATGTCAGAAGGATTCTTGTTTATGGAGATCAAGAGGATGCCCTTGCCGGAGTGAAGGA
TATGAAGACTTCTATTATTCG-TATAGCGAATATTTGAAGAAACCATGTGTGGTAATTTG
TTGTGTTAGCAATAAATCAA-TTGTGTATAGGTTAAACAGCATGGTGTTCTTTTATAATG
AATACCTTGAAGAACTAGGTGGTGATTACTCAGTATATCAAGATCTCTATTGTGATG---
-AGGTACTCTCTTCTTCATCGACAGAGGAAGAA------------GATGTAGGAGTAATA
TATAGGAATGTTATCATGGCATCGACACAAGAGAAGTTCTCTTGGAGCGATTGTCAGAAG
ATAGTTATATCAGACTACGATGTAACATTACTCTAATGTAATATCCATT--ATCATCAAT
AAAA--TAATGGAATG--TTGATTATGTATT-TATCATAAATACAT--AATGGTATACGT
ATAGCA---------TAAAATA-CA-TTAACC-----AACATACAACACACTATAAAATA
CAACACACTATAA----CAAATGTA----CGGGTATCTGATTGGGCTATATTAACCCCTT
AAGGGCCGAAGGCCCGTTTAAATATGTGTT-GGACGAAGTCCA-AGCACAAAAAAGTAAG
CAGAACAATGGAATAATATGAGCTGGC-AACGTA------GGGTC-CATGTCCCGAGTTA
GTGCGCCACGTAAGC-GCTGGGGCTTATnnnnnTATTACCCCCCGTGCTTGGGACGGGAC
ATGACGTCAGCAATGTAGATAATGGGCCTAATAA-------AGCCCATTTA-TAGAATT-
GGG-CCGGGTTTT-GTCATCTTACAAAAGCCCGGTCCAGGATTAGAATAATGTCACGTGC
C--GAA-TAAG-AGGTTGCTTCGCCTCGAAGAAACTTATTTTGAGGTAGCGTATTCAATA
CGCTACCGAATATCTATTAATATGTGAG-TCTCTGCCG---AAAAAAA-ACAGA-GCGAA
AGC--GAAGCAGAAGCGATGGATTGGGCGGAATCACAATTCAAGACCTGTACTCATGGAT
GCGATTGGAAGAAGATATCATCGGATTCAGCTGATAATCGACAATATGTGCCATGCGTCG
ATTCAGGAGCTGGAAGAAAGTCGCCTCGTAAGGTACTTCTTAGATCTATTGAAGCTGTGT
TTAATGG------AAGCTTCAGCGGAAATAATAGGAACGTTCGTGGATTTCTCTACGTAT
CGATCAGAGACGATGACGGAGAAATGCGTCCAGTGCTCATAGTACCATTCGGAGGTTATG
GATATCATAATGATTTCTATTATTTCGAAGGAAAGGGGAAAGTTGAATGTGATATATCAT
C-----AGATTATGTTGCGCCAGGAATAGATTGGAGCAGAGACATGGAAGTTAGTATTAG
TAACAGCAACAACTGTAATGAATTATGTGATCTGAAGTGTTATGTTGTTTGTTCGTTAAG
AATCAAGGAATAAAAGTTGTGCTGTAATGTTTATTAATA-AAACGTATATTTTGGATAAT
TG---------TAAGTTGTATAAA---ACATACAACACACTAT------------GAAAT
ACAAGA-CGCTATGACAAATGTACGGGTATCTGAATGAGTTTTAGT------ATCGATTA
AG-----------------GGCCGCAGGCCCGTTGAA--AAATAATAATCGAATTATATA
CGTTTG------------ATA-----ATAATCAGAGATAGATGATC-AGATAATATAAAC
ATAAACGAAGTA---------TATGCCGGTAC-AATAA-TAAAATAAGTATTTAAACAA-
TAAAAGAAATGTAAACTAATCTCTGATTG-----------GTGCAGAAGAAAGACCCACC
AACTAAAAGGT-GGGGA---GAATGTCCCGA---------TGACGTAAGCACGGGGGACT
AT
>536_TO_1993_C1
TATTACCCCCAGCGCTCGGGACGGGACAT-TTGCATCTATAAATAGACTC--CCCCCCTC
TCC-ACTTCAA-GATCATCATCGACGACAG-AATGGCGCGATATGTGGTATGCTGGATGT
TTACCATCAACAATCCCACAACACTACCAGTGATGAGGGATGAGATCAAATACATGGTAT
ATCAAGTGGAGAGGGGACAGGAGGGTACTCGTCATGTGCAAGGATACGTGGAGATGAAGA
GACGAAGTTCTCTGAAGCAGATGAGAGTCTTCTTCCCAGGCGCACACCTTGAGAAACGAA
AGGGGAGCCAAGAAGAAGCGCGGTCATACTGTATGAAGGAAGATACAAGAATCGAAGGTC
CCTTTGAGTTTGGGGCATTTAAATTGTCATGTAATGATAATTTATTTGATGTCATACAGG
ATATGCGTGAAACGCACAAAAGACCTTTGGAGTATTTATATGATTGTCCTAATACCTTCG
ATAGAAGTAAGGATACATTATACAGAGTACAAGCAGAGATGAATAAAACGAGGGCGATGA
A----TAGCTGGAGAAC--GTCTTTCAGTGC-TTGGACATCAGAGGTTGAGAATATCATG
GCGCAGCCATGTCATCGGAGAATTATTTGGGTTTACGGCCCAAATGGAGGAGAAGGAAAG
ACAACGTATGCAAAACATCTAATGAAGACGAAGAATGCGTTTTATTCTCCAGGAGGAAAA
TCATTGGATATATGTAGACTGTATAATTATGAGGATATTGTTATATTTGATATCCCCAGA
TGCAAAGAGGATTATTTAAATTATGGTTTATTAGAGGAATTTAAGAATGGAATAATTCAA
AGCGGGAAATATGAACCCGTTTTGAAGATTGTAGAATATGTCGAAGTCATTGTAATGGCT
AACTTCCTTCCGAAGGAAGGAATCTTTTCTGAAGATCGAATAAAGTTGGTTTCTTGCTGA
ACACGCAATGACTTTACAG----CGCACGCTCCGAC-AAAAGCACACTATGACAAAAGTA
CGGGTATCTGATT--GGCTATC-CTAACGATCTAGGGCCGTAGGCC-------CGTGA--
GCAATGAAC--------GGC---GAGATCATATGTCCCG-AGTTAGTGCGCCACGT-AAG
CGCT-GGGGCTTATnnnnnTATTATTA-C-----------------------CCCCAGCG
-----------------CCA------GGAC-GGGACAT----------------------
------------------------------G-----------------------------
-------------------------GG--C-TT----TTTA---AATGGG--C-TTTGCG
AGT--TTGAACAGTTC-----------------AGTATCTTCGTTATTGGGCCAACCCGG
--CCCAATAATTAAGAGAAC--GT---GTTCAAATTCGT-GG------------TATGAC
CGAAGGTC-AAGGTAACCGGTCAA-CATTATTC-TGGCTTGCGCAGCAAGAAACA-CGAA
--------------------------------------------------------TTAA
TTTATTAAT-TCG-----------------------------------------------
TAGGACACGTGGAC-GGACCGAAATACTCCTGCATC------TCTATAAATACCCTA-AA
CCTGTGAAGG-ATAATTCG--C-TCTCTC-TCTTCTGTCAAG-GTGG---TGTGCTAAGG
C----------GGAAGA-----TCGC--------C-AGCGGCGATC--------------
----GTCGGAACGACCTG--CATCTAGAG--AGGCGG-----------------------
----------CGAGG-AAACTACG-AAGCGTATAT-----CGGGTA-TTTATAGACTTA-
TAGCGTAGCTAGAAGTATACCCTGTACA-GATATTGTATTTTGTAAAT-TACG-AAGAAA
TTCGTAT-TTGATATTAATAAAACAACTGGGTTTGTTAATGTTTACATTAACTAGTATC-
TTTTATGTA----CAAATTAAAAT--------ACAGTATACGGAACGTATACTAATC-AA
--AAAATTAAA-T---GACAGGCGAA----G-CATGATTAACAGGTGTTT-AGGTATAAT
TAAAATAATTATGTC-AAGTAATTATAATACGGAAAATGAATA-AGTATGA-GGTGAAAG
AGGAGATATTAGAATATTTTAAAACCCAATTATATT-AT-T----------------TTG
GA-----------------ACG---AA--ATACAACACG----------------CTATG
A-AA--------------TACAAGACGCTATGACA-AATGTACGGGTATCTGATTG--GT
-----TAT-C-TTAACGTA-TAAGGGC-CGCAGGCCC-GTCAAA-G-ATGG-------A-
------------------------ATGAACGGT-------CCAGATTA------ATTCCT
T-AACGACGAAGGAAGG-----------AATCTATCAG-GG---GACCA-----------
-CTTAAT------------ATACAGCTGTCAA---------------------------T
GATTT---A-TTAAAT--AATATAATAACCAAAAGAC-C-TTCGTACCCTTGC--T----
-A-----ATGATGACG-T-ATA-GGGGTGT-CCCG-AG----GTAA---TTTAAC---AT
----ATATCTGAGAAGA--------GATATG--------------------------GGG
CCCGTTGGATGCCTCCATCGGACGAT-GG-AGGTTGAATGAA-CTTCTGCTGACGTA-GG
CGCT-GG----------GGCT-nnnnnTATTACCCCCAGCGCTCGGGAC-GGGACAT---
---GGGCTA--A----------TGGAT-TGT-GGAT---ATAGGG-CCCAAAGGGCCCGT
TTA-GATGGGTTTT-GGGCTTAT-GGGCTTTATCCAGAAGACCAAAAACAGGCGG-----
-----------GAAACCGTCCC-AAATTC-------AAACTTCGATTGCTTGCCGTGCAA
GCCATC-AGAAGT-CTATAAATACCAG-GGTCGAGATAGATGTTCA-----GACAACAA-
---ATGGCTAGGTATCCGAAGAAATCCATCAAGAAGAGGCGGGTTGGGCGCCGGAAGTAT
GGCAGCAAGGCGGCAACCAGTCACGACTACTCGTCGCTAGGA--TCAATATTGGTTCCTG
AAAATACCGTCAAGGTATTTCGGATTGAGCCTACTGATAAAACATTACCCAGATATTTTA
TCTGGAAAATGTTTATGCTTCTTGTGTGCAAGGTGAAGCCCGGAAGAATACTTCACTGGG
CTATGATTAAGAGTTCTTGGGAAATCAACCAGCCGACAACCTGTCTTGAAGCACCAGGTT
TATTTATTAAACCTGAACATAGCCATCTGGTTAAACTGGTATGTAGTGGGGAACTTGAAG
CAGGAGTCGCAACAGGGACATCAGATGTCGAATGTCTTCTGAGGAAGACAACCGTGTTGA
GGAAGAATGTAACGGAGGTGGATTATTTATATTTGGCATTCTATTGTAGTTCTGGAGTAA
GTATAAACTACCAGAACAGAATTACATATCATGTTT---------------GATATGTTT
ATGTAAACATAAACTATTGTATGGAATGAAATCCAAATAACATACAACACGCTATGAAAT
ACAAGACGCTATGAC-AA------------ATGTA-CGGGTATCTG----ATTGG-GTAT
CGTAACGATCTAG-GGCCGAAGG--C---CCGTGAGCAATATGCGTCGAAATAA-TGTTT
AACAAACAAATATACATGATACGGATA---------GTTGAATCCATAAACAACGAGGTA
T----------ACAATACAACAATCTGTTGTA-AAG-----AAAT-AAAAAAT----AAG
AAGAGAGAGTATATTTGTGTCGGATAAGCATGGCAAC------------CACCACTTTAG
T-GGT-GGGCCAGATGTCCCGAGTTAGTGCGCCACGTAA-GCGCT-GGGGACTATnnnnn
TATTACCCCCA-GCGCTCAGGACGGGACATCACGTGCGTC--------------------
---AACAAATGCACGTGACTGATATAAGGGACATAACGGGTTTAGA-TAACGGTTTATTC
GGATTAGAATATAACGTCACGTGTGAAAG-CGAA-AGGCACGTGACGAAGACAAATGGAT
TGAATAAACATTTGACGTCCGGTAGCTTCCG-AAGGAAGT-AAGGATTGCTTCGC-GGCG
AAGCAAACCATTTATATA-TTGCGTAGG-CTTGCGG--CCTATAAATAGG-ACGCAGCTA
-----CATGGCATTAACAACAGAGCGGGTTAAACTATTCTTCGAATGGTTTTTGTTTTTT
GCAGCAATATTTATTGCGATTACAATATTATATATATTGTTGGTTTTGCTCTTTGAGGTA
CCCAGGTATATTAAGGAGCTCGTGAGGTATTTGGTAGAATACCTGACCAGACGACGTGTA
TGGATGCAGAGGACGCAGTTGACGGAGGCAACTGGAGATGTAGAGATCGGCAGAGGTATT
GTGGAAGACAGACGAGATCAAGAACCGGCTGTCATACCACATGTATCTCAGGTTATCCCT
TC---TCAACCAAATAGAAGGGATGATCAAGGAAGACGAGGAAACGCTGGACCTATGTTC
T-AATACACG-GTATATTAATATACGA-AATATAAATGGGTATTG---------ATGT--
------------AA-AT-GATCATACATAATATA------TGTATGATAATG---AAACA
TATT-GTAATATGTTAATTGT---------------------------------------
-AAACGA-------------------------------GAGTTGTATGT-----------
----ATAAAACATACAACACGC---------------------TATGAAATACAAGACGC
TAT------------------------------GACAAATGTACTGGTATCTGATTAGG-
TATCCTAACGA--------TCTAGGGCCG-AAGGCCCGT-GAGCAATAT---GCGTCGAA
AT-TATGTTT-----AACAAA-CAAATATACA-----TGATACGGATAGTTGAATACATA
AACAACGAGGTATAC-AATACAACAATCTGTTGT-AAAGAAAT--AGAAAATAAGAAGAG
ATT-GTATATTT---------GTGTTGG--------------------------------
--ATAAGCCTTGCATCCACCACTTTA--------------------GTGGT-GGGCCAGA
TGTCCCGAGTTAGTGCG-CCACGTAA-GCGCTGGGGCTTATnnnnnTATTACCCCCAGCG
CTCAGGACGGGACATCACGTG-CAACTA-ACAGACGCACGTGAGAATGCAGTA---GCTT
GC----AGCGAAAGATAGACGTCAACATCAATAAAGAAGAAGGAATATTCTTTGCTTCGG
CACGAAGCAAA--GGGTATAGATATTTGTTCGAGATGCGAAA-------ATGGAG-----
---GCTATTTAAACCTG---------ATGGTTTTGTGATTTCCGAAAT----CACTCGTC
GGAAGAGAAATGGAGTTCTGGGAATCGTCTGCCATGCCTGACGATGTCAAGAGAGAGATT
AAGGAA-ATATATT-GGG-AAGATCGGAAGAAACTTCTGTTCTGTCAGAAGTTGAAGAGC
-TATGTCAGAAGGATTCTTGTTTATGGAGATCAAGAGGATGCCCTTGCCGGAGTGAAGGG
TATGAAGACTTCTATCATTCG-TATAGCGAATACTTGAAGAAACCATGTGTGGTAATTTG
TTGTGTTAGCAATAAATCAA-TTGTGTATAGGTTAAACAACATGGTGTTCTTTTATCATG
AATACCTTGAAGAACTAGGTGGTGATTACTCAGTATATCAAGATCTCTATTGTGATG---
-AGGTACTCTCTTCTTCATCGACAGAGGAAGAA------------GATGTAGGAGTAATA
TATAGGAATGTTATCATGGCATCGACACAAGAGAAGTTCTCTTGGAGTGATTGTCAGAAG
ATAGTTATATCAGACTATGATGTAACATTACTCTAATGTAATATCCATT--ATCATCAAT
AAAA--TAATGGAATG--TTGATTATGTATT-TATCATAAATACAT--AATGGTATACGT
ATAGCA---------TAAAATA-CA-TTAACC-----AACATACAACACACTATAAAATA
CAACACACTATAA----CAAATGTA----CGGGTATCTGATT-GTCTATATTAACCCCTT
AAGGGCCGAAGGCCCGTTTAAATATGTGTT-GGACGAAGTCCA-AGCACAAAAAAGTAAG
TAGAACAACGGAATAATATGAGCTGGC-AACGTA------GGGTC-CATGTCCCGAGTTA
GTGCGCCACGTAAGC-GCTGGGGCTTATnnnnnTATTACCCCCCGTGCTTGGGACGGGAC
ATGACGTCAGCAATGAAGATAATGGGCCTAATAA-------AGCCCATTTA-TAGAATT-
GGG-CCGGGTTTT-GTCATCTTACAAAAGCCCGGTCCAGGATTAGAATAATGTCACGTGC
C--GAA-TAAG-AGGTTGCTTCGCCTCGAAGAAACCTATTTTGAGGTAGCGTATTCAATA
CGCTACCGAATATCTATTAATATGTGAG-TCTCTGCCG---AAAAAAA--CAGA-GCGAA
AGC--GAAGCAGAAGCGATGGATTGGGCGGAATCACAATTCAAGACCTGTACCCATGGAT
GCGATTGGAAGAAGATATCATCGGATTCAGCCGATAATCGACAATATGTGCCATGCGTCG
ATTCAGGAGCTGGAAGAAAGTCGCCTCGTAAGGTACTTCTTAGATCTATTGAAGCTGTGT
TTAATGG------AAGCTTCAGCGGAAATAACAGGAACGTTCGTGGATTTCTCTACGTAT
CGATCAGAGATGATGACGGAGAAATGCGTCCAGTGCTCATAGTACCATTCGGAGGTTATG
GATATCATAATGATTTCTATTATTTCGAAGGAAAGGGGAAAGTTGAATGTGATATATCAT
C-----AGATTATGTTGCGCCAGGAATAGATTGGAGCAGAGACATGGAAGTTAGTATTAG
TAACAGCAACAACTGTAATGAATTATGTGATCTGAAGTGTTATGTTGTTTGTTCGTTAAG
AATCAAGGAATAAAAGTTGTGCTGTAATGTTTATTAATA-AATCGTATATTTTGGATAAT
TG---------TAAGTTGTATAAA---ACATACAACACACTAT------------GAAAT
ACAAGA-CGCTATGACAAATGTACGGGTATCTGAATGAGTTTTAGT------ATCGATTA
AG-----------------GGCCGCAGGCCCGTTGAA--AAATAATAATCGAATTATATA
CGTTTG------------ATA-----ATAATCAGAGATAGATGATT-AGAATACATAAAG
ATAAACGAAGTA---------TATCCTGGTAC-AATTA-AAAAATAAGTATTTAAA-AA-
TAAAAGGAATGTAAACTAATCTCTGATTG-----------GTTCAGCAGAAAGGCCCACC
AATTAAAAGGT-GGGGA---GAATGTCCCGA---------TGACGTAAGCACGGGGGACT
AT
>548_BI_1995_C2
TATTACCCCCAGCGCTCGGGACGGGACAT-TTGCATCTATAAATAGACCT--CCCCCCTC
TCC-ATTACAA-GATGATCATCGACGACAG-AATGGCGCGATATGTGGTATGCTGGATGT
TCACCATCAACAATCCCACAACACTACCAGTGATGAGGGATGAGATCAAATATATGGTAT
ATCAAGTGGAGAGGGGACAGGAGGGTACTCGTCATGTGCAAGGTTATGTCGAGATGAAGA
GACGAAGCTCTCTGAAGCAGATGAGAAGCTTCTTCCCAGGCGCACACCTTGAGAAACGAA
AGGGGAGCCAAGAAGAAGCGCGGTCATACTGTATGAAGGAAGATACAAGAATCGAAGGTC
CCTTCGAGTTTGGTGCATTTAAATTGTCATGTAATGATAATTTATTTGATGTCATACAGG
ATATGCGTGAAACGCACAAAAGGCCTTTGGAGTATTTATATGATTGTCCTAACACCTTCG
ATAGAAGTAAGGATACATTATACAGAGTACAATCAGAGATGAATAAAACGAAGGCGATGA
A----TAGCTGGAGAAC--TTCTTTCAGTGC-ATGGACATCAGAGGTGGAGAATATCATG
GCGCAGCCATGTCATCGGAGAATAATTTGGGTCTATGGACCAAATGGAGGAGAAGGAAAG
ACAACGTATGCAAAACATCTAATGAAGACGAGAAATGCGTTTTATTCTCCAGGAGGAAAA
TCATTGGATATATGTAGACTGTATAATTACGAGGATATTGTTATATTTGATATTCCAAGA
TGCAAAGAGGATTATTTAAATTATGGGTTATTAGAGGAATTTAAGAATGGAATAATTCAA
AGCGGGAAATATGAACCCGTTTTGAAGATAGTAGAATATGTCGAAGTCATTGTAATGGCT
AACTTCCTTCCGAAGGAAGGAATCTTTTCTGAAGATCGAATAAAGTTGGTTTCTTGCTGA
GCAAGTAAAGACTTTACAG----CTCACGCTCCGAC-AAAAGCACACTATGACAAAAGTA
CGGGTATCTGATT-GGGATATC-TTAACGATCTAGGGCCGTAGGCC-------CGTGA--
GCAATGAAC--------GGC---GAGATCAGATGTCCCG-AGTTAGTGCGCCACGT-AAG
CGCT-GGGGCTTATnnnnnTATTATTA-C-----------------------CCCCCGTG
----------------CTCG------GGAC-GGGACAT----------------------
------------------------------G-----------------------------
-------------------------GG--C-TT----TTTA---AATGGG--C-CTTGAG
AGT--TTGAACAGTTC-----------------AGTATCTTCGTTATTGGGCCAACCCGG
--CCCAATAATTAAGAGAAC--GT---GTTCAAATTCGT-GG------------TATGAC
CGAAGGTC-AAGGTAACCGGTCAA-CATTATTC-TGGCTTGCGCAGCAAGAAACA-CGAA
--------------------------------------------------------TTAA
TATCCAGATCTCG-----------------------------------------------
TAGGACACGTGGAC-GGACCGAAATACTCCTGCATC------TCTATAAATACCCTA-GT
CCTGTGAAGG-ATAATT-G--C-TCTCTC-TCTTCTGTCAAG-GTGGT--TGTGCTGAGG
C----------GGAAGA-----TCGC--------C-AGCGGCGATC--------------
----GTCGGAACGATGTG--CATCTAGAG--AGGCGG-----------------------
----------TGAAGCAAACTACG-AAGCGTATAT-----CGGGTA-TTTATAGACTTA-
TAGCGCAGCTAGAAGTATAAACTGTACA-GATTTTGTATTTTGTAAAT-TACG-AAGAAT
TTCGTAT-ATGATATTAATAAAACACCTGGGTGTGTTAATGTTTACATTAAATAGTATC-
CTGAATGTA----CTCAATAAAAT--------ACAGTATACGGAACGTATACTGACA--A
--AGTAATAAA-T---GATAGGCGAA----G-CATGATTAACAGGTGTTT-AGGTATAAT
TAACATAATTATGAG-AAGTAATAATAATACGGAAAATGAATA-AGTATGA-GGTGAAAG
AGGAGATATTAGAATATTTAAAAACCCAATTATATT-AT-T----------------TTG
GA-----------------ACG---AA--ATACAACACA----------------CTATG
A-AA--------------TACAAGACGCTATGACA-AATGTACGGGTATCTGATTG-TG-
-----TAT-C-TTAACGCT-TAAGGGC-CGCAGGCCC-GTC-AAGG--TTG-------A-
------------------------ATGAACGGT-------TCAGATTA------ATTCCT
T-AGCGACGAAGAAAGG-----------AATCTTGATG-AG---GACCA-----------
-CAATAA------------AGACAGCTGTCAT---------------------------T
GATTA---A-ATAAAT--AATATAATATCCAAAAGAC-C-TTTGTACCCTTGA--T----
-A-----ATGATGACG-TGGTA-GGGGTGT-CCCG-AT----GTAA---TATAGC---AT
----AGCTATGTGAAGA--------GATAAGCATGTGGCCGACAACTTTAGTTGT--GG-
---GCCAGATGTCCC---------------GAGTT-AGTGCG--------CCACGTA-AG
CACG-GG----------GGAC-nnnnnTATTACCCCCCGTGCTCGGGAC-GGGACAT---
---GGGCTA--A----------TGGAT-TGT-GGAT---ATAGGG-CCCAACGGGCCCGT
TTA-GATGGGTTTT-GGGCTTAT-GGGCTTTATCCAGAAGACCAAAAACAGGCGG-----
-----------G-AACCGTCCC-AAATTC-------AAACTTCGATTGCTTGCCCTGCAA
GCCATCTAGAAGT-CTATAAATACCAG-TGTCTAGATAGATGTTCA-----GACAACAA-
---ATGGCTAGGTATCCGAAGAAATCCATCAAGAAGAGGCGGGTTGGGCGCCGGAAGTAT
GGCAGCAAGGCGGCAACGAGCCACGACTACTCGTCTTTAGAA--TCGAATTCGGTTCCTG
AAAACACCGTCAAGGTATTTCGGATTGAGCCTACTGATAAAACATTACCCAGATATTTTA
TCTGGAAAATGTTTATGCTTCTTGTGTGCAAGGTGAAGCCCGGAAGAATACTTCATTGGG
CTATGATCAAGAGTTCTTGGGAAATCAACCAGCCGACAACCTGTCTGGAAGCCCCAGGTT
TATTTATTAAACCTGAACATAGCCATCTGGTTAAACTGGTATGTAGTGGGGAACTTGAAG
CAGGAGTCGCAACAGGGACATCAGATGTTGAATGTCTTTTGAGGAAGACAACCGTGTTGA
GGAAGAATGTAACAGAGGTGGATTATTTATATTTGGCATTCTATTGTAGTTCTGGAGTAA
GTATAAACTACCAGAACAGAATTACATATCATGTTT---------------GATATGTTT
ATGTAAACATAAACTATTGTATGGAATGAAATCCAAATAACATACAACACGCTATGAAAT
AAAAGACGCTATGAC-AA------------AATTA-CGGGTATCTG----ATTAG-GTAT
CCTAACGATCTAG-GGCCGAAGG--C---CCGTGAGCAATATGCGTCGAAATAA--GTTT
AACAAACAAATATACATGATACGGATA---------GTTGAATACATAAACAACGAGGTA
T----------ACAATACAACAAACTGTTGTA-AAG-----AAAT-AAAAAAT----AAG
AAGAGAGAGTATATTTGTGTCGGATAAGCATGAGACC------------CACCACTTTAG
T-GGT-GGGTCAGATGTCCCGAGTTAGTGCGCCACGTAA-GCACG-GGGGACTATnnnnn
TATTACCCCCA-GCGCTCAGGACGGGACATCACGTGCTTC--------------------
---AACAAATGCACGTGAGTGATATAAGGGACATAACGGGTTCAGA-TAACGGTATCTTT
GGTTTAGAATATAACGTCACGTGTGAAAG-CGAT-AGGCACGTGACTGAGTCAAATGTAT
TGAATAAACATTTGACGTCCGGTAGCTTCCG-AAGGAAGT-AAGGATTGCTTCGT-GGCG
AAGCAAACCATTTATATA-TTGCCTAGG-CTTGCGG--CCTATAAATAGG-ACCCTGCTA
-----AATGGCATTAACAACAGAGCGGGTTAAACTATTCTTCGAATGGTTTCTGTTTATC
GGAGCAATATTTATTGCGATTACAATATTATATATATTGTTGGTTTTGCTCTTTGAGGTA
CCGAAGTATATTAAGCAGCTCGTGAGGTATTTGGTAGAATACCTGACCAGAAGACGTGTA
TGGATGCAGAGAACGCAGTTATCGGAGGCAACTGGAGACGTAGAGTTCGGCAGAGGTATT
GTGGAAGACAGACGGGATCAACAACCGGCTGTCATACCACAGGCATCTCAGGTTAACCCT
TC---TCAACAAATTAGAAGGGATGATCAAGGAAGACGAGGAAACGTCGGACCTATGTTT
T-AATACACG-GTATTGTAATATATGA-AAAATAAATGGGGATTG---------ATGT--
------------AT-AA-GGTCATACATACTATA------TGTATGATAATG---AAACA
TATT-GTAATATGTGAATTGT---------------------------------------
-AAACGA-------------------------------GTGTTGAATGT-----------
----ATACAACATACAACACAC---------------------TATGAAATACAAGACGC
TAT------------------------------GACAAATGTACGGGTATCTGATTAGG-
TATCCTAACGA--------TCTAGGGCCG-AAGGCCCGT-GAGCAATAT---GCGTCGAC
AT-AATGTAT-----AACAAA-CAAATATACA-----TGATACGGATAGTTAAATACATA
ATCAACTAGGTATAC-AATACAACAAGCTGTTGT-AAAGAAAT--AAAAAATAAGAAGAG
AGA-GTATATTT---------GTGTCGG--------------------------------
--ATAAGCTTGGCAACCACCACTTTA--------------------GTGGT-GGGTCAGA
TGTCCCGAGTTAGTGCG-CCACGTAA-GCGCTGGGGCTTATnnnnnTATTACCCCCAGCG
CTCAGGACGGGACATCACGTG-CGACTA-ACAGATGCACGTGAGAATGCAGTA---GCTT
GC----AGCGAAAGATAGACGTCAACATCAATAAAGAAGAAGGAATATTCTTTGCTTCGG
CACGAAGCAAA--GGGTATAGATATTTGTTCGAGATGCGAAA-------ATGGAG-----
---GCTATTTAAACCTG---------ATGGTTTTGTGATTTCCGAAAT----CACTCGAC
GGAAGAGAAATGGAGTTCTGGGAATCGTCTGCCATGCCTGACGATGTCAAGAGAGAGATT
AAGGAA-ATATATT-GGG-AAGATCGGAAGAAACTTCTGTTCTGTCAGAAGTTGAAGAGC
-TATGTCAGAAGGATTCTTGTTTATGGAGATCAAGATGATGTCCTTGCCGGAGTGAAGGG
TTTGAAGACTTCTATTATTCG-TATAGCGAATATTTGAAGAAACCATGTGTGGTAATTTG
TTGTGTTAGCAATAAATCAA-TTGTGTATAGGTTAAACAGCATGGTGTTCTTTTATAATG
AATACCTTGAAGAACTAGGTGGTGATTACTCAGTATATCAAGATCTCTATTGTGATG---
-AGGTTCTCTCTTCTTCATCGACAGAGGAAGAA------------GATGTAGGAGTAATA
TATAGGAATGTTATCATGGCATCGACACAAGAGAAGTTCTCTTGGAGTGATTGTCAGAAG
ATAGTTATATCAGACTATGATGTAACATTACTCTAATGTAAAATCCATT--ATCATCAAT
AAAA--TAATGGAATG--TTGATTATGTATT-TATCATAAATACAT--AATGGTATACGT
ATAGCA---------TAAAATA-CA-TTAACC-----AACATACAACACACTATAAAATA
CAACACACTATAA----CAAATGTA----CGGGTATCTGATTGGTTTATATTAACCCCTT
AAGGGCCGAAGGCCCGTTTAAATATGTGTT-GGACGAAGTCCA-AGCACAAAAAAGGAAG
CAGAACAACGGAATAAAATGAGCTGGC-AACGTA------GGGTC-CATGTCCCGAGTTA
GTGCGCCACGTAAGC-GCTGGGGCTTATnnnnnTATTACCCCCCGTGCTCGGGACGGGAC
ATGACGTCAGCAAGGATTATAATGGGCTTTTTAT------TAGCCCATTTA-TTGAATT-
GGG-CCGGGTTTT-GTCATTTTACAAAAGCCCGGTCCAGGATAAGAATAATGTCACGTGC
C--GAA-TAAA-AGGTTGCTTCGCCTCGAAGAAACCTAATTTGAGGTTGCGTATTCAATA
CGCTACCGAATATCTATTAATATGTGAG-TCTCTGCCG----AAACAA-TCAGA-GCGAA
AGC--AAAGCAGAAGCGATGGATTGGGCGGAATCACAATTCAAGACATGTACTCATGGAT
GCGATTGGAAGAAGATATCATCGGATTCAGCCGATAATCGACAATATGTACCATGCGTCG
ATTCTGGAGCTGGAAGAAAGTCGCCTCGCAAGGTACTTCTTAGATCTATTGAAGCTGTGT
TTAACGG------AAGCTTCAGCGGAAATAATAGGAACGTTCGTGGATTTCTCTACGTAT
CGATCAGAGACGATGACGGAGAAATGCGTCCAGTACTCATAGTACCATTCGGAGGATATG
GATATCATAATGATTCCTATTATTTCGAAGGAAAGGGGAAAGTTGAATGTGATATATCAT
C-----AGATTATGTTGCGCCAGGAATAGATTGGAGCAGAGACATGGAAGTTAGTATTAG
TAACAGCAACAACTGTAATGAATTATGTGATCTGAAGTGTTATGTTGTTTGTTCTTTAAG
AATCAAGGAATAAAAGTTGTGCTGTAATGTTTATTAATA-AAACGTATATTTGGGA-AAT
TG---------ATAGTTGTATAAA---ATATACAACACGCTAT------------GAAAT
ACAAGA-CGCTATGACAAATGTACGGGTATCTGAATGAGTTTTAGT------ATCGCTTA
AG-----------------GGCCGCAGGCCCGTTGAA--AAATAATAATCGAATTATAAA
CGTTAG------------ATA-----ATAATCAGAGATAGGTGATC-AGATAACATAAAC
ATAAACGAAGTA---------TATGGCGGTAC-AATAA-TAAAATAAGT--TAAAAAAA-
AAAACATTATGAATACTAATCTCTGATTG-----------GTTCAGAAGAAAGGCCCACC
AAATAAAAGGT-GGGGA---GAATGTCCCGA---------TGACGTAAGCACGGGGGACT
AT
>549_BI_1995_C2
TATTACCCCCAGCGCTCGGGACGGGACAT-TTGCATCTATAAATAGACCT--CCCCCCTC
TCC-ATTACAA-GATCATCATCGACGACAG-AATGGCGCGATATGTGGTATGCTGGATGT
TCACCATCAACAATCCCACAACACTACCAGTGATGAGGGATGAGATCAAATATATGGTAT
ATCAAGTGGAGAGGGGACAGGAGGGTACTCGTCATGTGCAAGGTTATGTCGAGATGAAGA
GACGAAGCTCTCTGAAGCAGATGAGAGGCTTCTTCCCAGGCGCACACCTTGAGAAACGAA
AGGGAAGCCAAGAAGAAGCGCGGTCATACTGTATGAAGGAAGATACAAGAATCGAAGGTC
CCTTCGAGTTTGGTGCATTTAAATTGCCATGTAATGATAATTTATTTGATGTCATACAGG
ATATGCGTGAAACGCACAAAAGGCCTTTGGAGTATTTATATGATTGTCCTAACACCTTCG
ATAGAAGTAAGGATACATTATACAGAGTACAAGCAGAGATGAATAAAACGAAGGCGATGA
A----TAGCTGGAGAAC--TTCTTTCAGTGC-ATGGACATCAGAGGTGGAGAATATCATG
GCGCAGCCATGTCATCGGAGAATAATTTGGGTCTATGGACCAAATGGAGGAGAAGGAAAG
ACAACCTATGCAAAACATCTAATGAAGACGAGAAATGCGTTTTATTCTCCAGGAGGAAAA
TCATTGGATATATGTAGACTGTATAATTACGAGGATATTGTTATATTTGATATTCCAAGA
TGCAAAGAGGATTATTTAAATTATGGGTTATTAGAGGAATTTAAGAATGGAATAATTCAA
AGCGGGAAATATGAACCCGTTTTGAAGATAGTAGAATATGTCGAAGTCATTGTAATGGCT
AACTTCCTTCCGAAGGAAGGAATCTTTTCTGAAGATCGAATAAAGTTGGTTTCTTGCTGA
ACAAGTAAAGACTTTACAG----CGCACGCTCCGAC-AAAAGCACACTATGACAAAAGTA
CGGGTATCTGATT-GGGTTATC-TTAACGATCTAGGGCCGTAGGCC-------CGTGA--
GCAATGAAC--------GGC---GAGATCAGATGTCCCG-AGTTAGTGCGCCACGT-AAG
CGCT-GGGGACTATnnnnnTATTATTA-C-----------------------CCCCCGTG
----------------CTCG------GGAC-GGGACAT----------------------
------------------------------G-----------------------------
-------------------------GG--C-TT----TTTA---AATGGG--C-CTTGAG
AGT--TTGAACAGTTC-----------------AGTATCTTCGTTATTGGGCCAACTCGG
--CCCAATAATTAAGAGAAC--GT---GTTCAAATTCGT-GG------------TATGAC
CGAAGGTC-AAGGTAACCGGTCAA-CATTATTC-TGGCTTGCGCAGCAAGATACA-CGAA
--------------------------------------------------------TTAA
AATATTAAT-TCG-----------------------------------------------
TAGGACACGTGGAC-GGACCGAAATACTCCTGCATC------TCTATAAATACCCTA-GT
CCTGTGAAGG-ATAATT-G--C-TCTCTC-TCTTCTGTCAAG-GTGGT--TGTGCTGAGG
C----------GGAAGA-----TCGC--------C-AGCGGCGATC--------------
----GTCGGAACGATGTG--CATCTAGAG--AGGCGG-----------------------
----------TGAAGCAAACTACG-AAGCGTATAT-----CGGGTA-TTTATAGACTTA-
TAGCGCAGCTAGAAGTATACACTGTACA-GATTTTGTATTTTGTAAAT-TACG-AAGAAT
TTCGTAT-ATGATATTAATAAAACACCTGGGTGTGTTAATGTTTACATTAAATAGTATT-
CTGAATGTA----CTCAATAAAAT--------ACAGTATACGGAACGTATACTGACA--A
--AGTAATAAA-T---GATAGGCGAA----G-CATGATTAACAGGTGTTT-AGGTATAAT
TAACATAATTATGAG-AAGTAATAATAATACGGAAAATGAATA-AGTATGA-GGTGAAAG
AGGAGATATTAGAATATTTAAAAACCCAATTATATT-AT-T----------------TTG
GA-----------------ACG---AA--ATACAACACA----------------CTATG
A-AA--------------TACAAGACGCTATGACA-AATGTACGGGTATCTGATTG-TG-
-----TAT-C-TTAACGCT-TAAGGGC-CGCAGGCCC-GTC-AA-G--TTG-------A-
------------------------ATGAACGGT-------TCAGATTA------ATTCCT
T-AGCGACGAAGAAAGG-----------AATCTTAATG-AG---GACCA-----------
-CAATAA------------AGACAGCTGTCAT---------------------------T
GATTA---A-ATAAAT--AATATAATATCCAAAAGAC-C-TTTGTACCCCTGA--T----
-A-----ATGATGACG-T-GTA-GGGGTGT-CCCG-AT----GTAA---TATAGC---AT
----AGCTATGTGAAGA--------GATAAGAATGTGGCCGACAACTTTTAGTGGTGGG-
---GCCAGATGTCCC---------------GAGTT-AGTGCG--------CCACGTA-AG
CACG-GG----------GGAC-nnnnnTATTACCCCCAGCGCTCGGGAC-GGGACAT---
---GGGCTA--A----------TGGAT-TGT-GGAT---ATAGGG-CCCAAAGGGCCCGT
TTA-GATGGGTTTT-GGGCTTAT-GGGCTTTATCCAGAAGACCAAAAACAGGCGG-----
-----------G-AACCGTCCC-AATTTC-------AAACTTCGATTGCTTGCCCTGCAA
GCCATCTAGAAGT-CTATAAATACCAG-TGTCTAGATAGATGTTCA-----GACAACAA-
---ATGGCTAGGTATCCGAAGAAATCCATCAAGAAGAGGCGGGTTGGGCGCCGGAAGTAT
GGCAGCAAGGCGGCAACGAGCCACGACTGCTCGTCTCTAGGA--TCAATATTGGTTCCTG
AAAACACCGTCAAGGTATTTCGGATTGAGCCTACTGATAAAACATTACCCAGATATTTTA
TCTGGAAAATGTTTATGCTTCTTGTGTGCAAGGTGAAGCCCGGAAGAATACTTCATTGGG
CTATGATCAAGAGTTCTTGGGAAATCAACCAGCCGACAACCTGTCTGGAAGCCCCAGGTT
TATTTATTAAACCTGAACATAGCCATCTGGTTAAACTGGTATGTAGTGGGGAACTTGAAG
CAGGAGTCGCAACAGGGACATCAGATGTTGAATGTCTTTTGAGGAAGACAACCGTGTTGA
GGAAGAATGTAACAGAGGTGGATTATTTATATTTGGCATTCTATTGTAGTTCTGGAGTAA
GTATAAACTACCAGAACAGAATTACATATCATGTTT---------------GATATGTTT
ATGTAAACATAAACTATTGTATGGAATGAAATCCAAATAACATACAACACGCTATGAAAT
AAAAGACGCTATGAC-AA------------AAGTA-CGGGTATCTG----ATTAG-GTAT
CCTAACGATCTAG-GGCCGAAGG--C---CCGTGAGCAATATGCGTCGAAATAA--GTTT
AACAAACAAATATACATGATACGGATA---------GTTGAATACATAAACAACGAGGTA
T----------ACAATACAACAAACTGTTGTA-AAG-----AAAT-AAAAAAT----AGG
AAGAGAGAGTATATTTGTGTCGGATAAGCATGACACC------------CACCACTTTAG
T-GGT-GGGTCAGATGTCCCGAGTTAGTGCGCCACGTAA-GCGCT-GGGGACTATnnnnn
TATTACCCCCA-GCGCTCAGGGCGGGACATCACGTGCTTC--------------------
---AACAAATGCACGTGAGTGATATAAGGGACATAACGGGTTCAGA-TAACGGTATCTTT
GGTTTAGAATATAACGTCACGTGTGAAAG-CGAT-AGGCACGTGACTAAGTCAAATGTAT
TGAATAAACATTTGACGTCCGGTAGCTTCCG-AAGGAAGT-TAGGATTGCTTCGT-GGCG
AAGCAAACCATTTATATA-TTGCCTAGG-CTTGCGG--CCTATAAATAGG-ACCCTGCTA
-----AATGGCATTAACAACAGAGCGGGTGAAACTATTCTTCGAATTGTTTCTGTTCATT
GGAGCAATATTTATTGCGATTACAATATTATATATATTGTTGGTTTTGCTCTTTGAGGTA
CCGAAGTATATTAAGCAGCTCGTGAGGTATTTGGTAGAATACCTGACCAGAAGACGTGTA
TGGATGCAGAGAACGCAGTTATCGGAGGCAACTGGAGACGTAGAGTTCGGCAGAGGTATT
GTGGAAGACAGACGGGATCAACAACCGGCTGTCATACCACAGGCATCTCAGGTTAACCCT
TC---TCAACAAATTAGAAGGGATGATCAAGGAAGACGAGGAAACGTCGGACCTATGTTT
T-AATACACG-GTATTGTAATATATGA-AAAATAAATGGGGATTG---------ATGT--
------------AT-AA-GGTCATACATACTATA------TGTATGATAATG---AAACA
TATT-GTAATATGTGAATTGT---------------------------------------
-AAACGA-------------------------------GTGTTGAATGT-----------
----ATACAACATACAACACAC---------------------TATGAAATACAAGACGC
TAT------------------------------GACAAATGTACGGGTATCTGATTAGG-
TATCCTAACGA--------TCTAGGGCCG-AAGGCCCGT-GAGCAATAT---GCGTCGAC
AT-AATGTAT-----AACAAA-CAAATATACA-----TGATACGGATAGTTAAATACATA
AACAACTAGGTATAC-AATACAACAAACTGTTGT-AAAGAAAT--AAAAAATAAGAAGAG
AGA-GTATATTT---------GTGTCGG--------------------------------
--ATAAGCTTGGCAACCACCACTTTA--------------------GTGGT-GGGTCAGA
TGTCCCGAGTTAGTGCG-CCACGTAA-GCGCTGGGGACTATnnnnnTATTACCCCCAGCG
CTCAGGACGGGACATCACGTG-CGACTA-ACAGACGCACGTGAGAATGCAGTA---GCTT
GC----AGCGAAAGATAGACGTCAACATCAATAAAGAAGAAGGAATATTCTTTGCTTCGG
CACGAAGCAAA--GGGTATAGATATTTGTTCGAGATGCGAAA-------ATGGAG-----
---GCTATTTAAACCTG---------ATGGTTTTGTGATTTCCGAAAT----CACTCGAC
GGAAGAGAAATGGAGTTCTGGGAATCGTCTGCCATGCCTGACGATGTCAAGAGAGAGATT
AAGGAA-ATATATT-GGG-AAGATCGGAAGAAACTTCTGTTCTGTCAGAAGTTGAAGAGC
-TATGTCAGAAGGATTCTTGTTTATGGAGATCAAGAGGATGCCCTTGCCGGAGTGAAGGG
TATGAAGACTTCTATCATTCG-TATAGCGAATATTTGAAGAAACCATGTGTGGTAATTTG
TTGTGTTAGCAATAAATCAA-TTGTGTATAGGTTAAACAGCATGGTGTTCTTTTATCATG
AATACCTTGAAGAACTAGGTGGTGATTACTCAGTATATCAAGATCTCTATTGTGATG---
-AGGTTCTCTCTTCTTCATCGACAGAGGAAGAA------------GATGTAGGAGTAATA
TATAGGAATGTTATCATGGCATCGACACAAGAGAAGTTCTCTTGGAGTGATTGTCAGAAG
ATAGTTATATCAGACTATGATGTAACATTACTCTAATGTAATATCCATT--ATCATCAAT
AAAA--TAATGGAATG--TTGATTATGTATT-TATCATAAATACAT--AATGGTATACGT
ATAGCA---------TAAAATA-CA-TTAACC-----AACATACAACACACTATAAAATA
CAACACACTATAA----CAAATGTA----CGGGTATCTGATT-GTTTATATTAACCCCTT
AAGGGCCGGAGGCCCGTTTAAATATGTGTT-GGACGAAGTCCA-AGCACAAAAAAGGAAG
CAGAACAACGGAATAAAATGAGCTGGC-AACGTA------GGGTC-CATGTCCCGAGTTA
GTGCGCCACGTAAGC-GCTGGGGACTATnnnnnTATTACCCCCCGTGCTCGGGACGGGAC
ATGACGTCAGCAAGGATTATAATGGGCTTTTTAT------TAGCCCATGTA-TTGAATT-
GGG-CCGGGTTTT-GTCATTTTACAAAAGCCCGGTCCAGGATAAGAATAATGTCACGTGC
C--GAA-TAAA-AGGTTGCTTCGCCTCGAAGAAACCTAATTTGAGGTTGCGTATTCAATA
CGCTACCGAATATCTATTAATATGTGAG-TCTCTGCCG----AAACAA-TCAGA-GCGAA
AGC--AAAGCAGAAGCGATGGATTGGGCGGAATCACAATTCAAGACCTGTACTCATGGAT
GCGATTGGAAGAAGATATCATCGGATTCAGCCGATAATCGACAATATGTACCATGCGTCG
ATTCTGGAGCTGGAAGAAAGTCGCCTCGCAAGGTACTTCTTAGATCTATTGAAGCTGTGT
TTAACGG------AAGCTTCAGCGGAAATAATAGGAACGTTCGTGGATTTCTCTACGTAT
CGATCAGAGACGATGACGGAGAAATGCGTCCAGTACTCATAGTACCATTCGGAGGATATG
GATATCATAATGATTTCTATTATTTCGAAGGAAAGGGGAAAGTTGAATGTGATATATCAT
C-----AGATTATGTTGCGCCAGGAATAGATTGGAGCAGAGACATGGAAGTTAGTATTAG
TAACAGCAACAACTGTAATGAATTATGTGATCTGAAGTGTTATGTTGTTTGTTCTTTAAG
AATCAAGGAATAAAAGTTGTGCTGTAATGTTTATTAATA-AAACGTATATTTGGGA-AAT
TG---------ATAGTTGTATAAA---ACATACAACACGCTAT------------GAAAT
ACAAGA-CGCTATGACAAATGTACGGGTATCTGAATGAGTTTTAGT------ATCGCTTA
AG-----------------GGCCGCAGGCCCGTTGAA--AAATAATAATCGAATTATAAA
CGTTAG------------ATA-----ATAATCAGAGATAGGTGATC-AGATAACATAAAC
ATAAACGAAGTA---------TATGGCGGTAC-AATAA-TAAAATAAGTA---AAAAAA-
AAAACATTATGAATACTAATCTCTGATTG-----------GTTCAGAAGAAAGGCCCACC
AAATAAAAGGT-GGGGA---GAATGTCCCGA---------TGACGTAAGCACGGGGGACT
AT
>550_CG_1995_C2
TATTACCCCCAGCGCTCGGGACGGGACAT-TTGCATCTATAAATAGACCT--CCCCCCTC
TCC-ATTACAA-GATCATCATCGACGACAG-AATGGCGCGATATGTGGTATGCTGGATGT
TCACCATCAACAATCCCACAACACTACCAGTGATGAGGGATGAGATCAAATATATGGTAT
ATCAAGTGGAGAGGGGACAGGAGGGTACTCGTCATGTGCAAGGTTATGTCGAGATGAAGA
GACGAAGCTCTCTGAAGCAGATGAGAGGCTTCTTCCCAGGCGCACACCTTGAGAAACGAA
AGGGGAGCCAAGAAGAAGCGCGGTCATACTGTATGAAGGAAGATACAAGAATCGAAGGTC
CCTTCGAGTTTGGTGCATTTAAATTGTCATGTAATGATAATTTATTTGATGTCATACAGG
ATATGCGTGAAACGCACAAAAGGCCTTTGGAGTATTTATATGATTGTCCTAACACCTTCG
ATAGAAGTAAGGATACATTATACAGAGTACAAGCAGAGATGAATAAAACGAAGGCGATGA
A----TAGCTGGAGAAC--TTCTTTCAGTGC-ATGGACATCAGAGGTGGAGAATATCATG
GCGCAGCCATGTCATCGGAGAATAATTTGGGTCTATGGACCAAATGGAGGAGAAGGAAAG
ACAACGTATGCAAAACATCTAATGAAGACGAGAAATGCGTTTTATTCTCCAGGAGGAAAA
TCATTGGATATATGTAGACTGTATAATTACGAGGATATTGTTATATTTGATATTCCAAGA
TGCAAAGAGGATTATTTAAATTATGGGTTATTAGAGGAATTTAAGAATGGAATAATTCAA
AGCGGGAAATATGAACCCGTTTTGAAGATAGTAGAATATGTCGAAGTCATTGTAATGGCT
AACTTCCTTCCGAAGGAAGGAATCTTTTCTGAAGATCGAATAAAGTTGGTTTCTTGCTGA
ACAAGTAATGACTTTACAG----CGCACGCTCCGAC-AAAAGCACACTATGACAAAAGTA
CGGG-ATTTGATT-GGGTTATC-TTAACGATCTAGGGCCGTAGGCC-------CGTGA--
GCAATGAAC--------GGC---GAGATCAGATGTCCCG-AGTTAGTGCGCCACGT-AAG
CGCT-GGGGACTATnnnnnTATTATTA-C-----------------------CCCCCGTG
----------------CTCG------GGAC-GGGACAT----------------------
------------------------------G-----------------------------
-------------------------GG--C-TT----TTTA---AATGGG--C-CTTGAG
AGT--TTGAACAGTTC-----------------AGTATCTTCGTTATTGGGCCAACTCGG
--CCCAATAATTAAGAGAAC--GT---GTTCAAATTCGT-GG------------TATGAC
CGAAGGTC-AAGGTAACCGGTCAA-CATTATTC-TGGCTTGCGCAGCAAGCTACA-CGAA
--------------------------------------------------------TTAA
TTTTTTAAT-TCG-----------------------------------------------
TAGGACACGTGGAC-GGACCGAAATACTCCTGCATC------TCTATAAATACCCTA-GT
CCTGTGAAGG-ATAATT-G--C-TCTCTC-TCTTCTGTCAAG-GTGGT--TGTGCTGAGG
C----------GGAAGA-----TCGC--------C-AGCGGCGATC--------------
----GTCGGAACGATGTG--CATCTAGAG--AGGCGG-----------------------
----------TGAAGCAAACTACG-AAGCATATAT-----CGGGTA-TTTATAGACTTA-
TAGCGCAGCTAGAAGTATACACTGTACA-GATTTTGTATTCTGTAAAT-TACG-AAGAAT
TTCGTAT-ATGATATTAATAGAACACCTGGGTGTGTTAATGTTTACATTAAATAGTATC-
CTGAATGTA----CACAATAAAAT--------ACAGTATACGGAACGTATACTGACA--A
--AGTAATAAA-T---GATAGGCGAA----G-CATGATTAACAGGTGTTT-AGGTATAAT
TAACATAATTATGAG-AAGTAATAATAATACGGAAAATGAATA-AGTATGA-GGTGAAAG
AGGAGATATTAGAATATTTAAAAACCCAATTATATT-AT-T----------------TTG
GA-----------------ACG---AA--ATACAACACG----------------CTATG
A-AA--------------TACAAGACGCTATGACA-AATGTACGGGTATCTGATTG-TA-
-----TAT-C-TTAACGCT-TAAGGGC-CGCAGGCCC-GTC-AA-G--TTG-------A-
------------------------ATGAACGGT-------CCAGATTA------ATTCCT
T-AGCGACGAAGAAAGG-----------AATCTTAATG-GG---GACCA-----------
-CATTAA------------AGACAGCTGTTAT---------------------------T
GATTA---A-ATAAAT--AATATAATATCCAAAAGAC-T-ATTGTACCCCTGA--T----
-A-----ATGATGACG-T-GTA-GGGGTGT-CCCG-AT----GTAA---TATAGC---AT
----AGCTATGTGAAGA--------GATAAGCATGTGGCCGACAACTTTAGTTGT--GG-
---GCCAGATGTCCC---------------GAGTT-AGTGCG--------CCACGTA-AG
CACG-GG----------GGAC-nnnnnTATTACCCCCCGTGCTCGGGAC-GGGACAT---
---GGGCTA--A----------TGGAT-TGT-GGAT---ATAGGG-CCCAAAGGGCCCGT
TTA-GATGGGTTTT-GGGCTTCT-GGGCTTTATCCAGAAGACCAAAAACAGGCGG-----
-----------G-AAACGTCCC-AAATTC-------AAACTTCGATTGCTTGCCCTGCAA
GCCATCTAGAAGT-CTATAAATACCAG-TGTCTAGATAGATGTTCA-----GACAACAA-
---ATGGCTAGGTATCCGAAGAAATCCATCAAGAAGAGGCGGGTTGGGCGCCGGAAGTAT
GGCAGCAAGGCGGCAACGAGCCACGACTACTCGTCGCTAGGA--TCAATATTGGTTCCTG
AAAATACCGTCAAGGTATTTCGGATTGAGCCTACTGATAAAACATTACCCAGATATTTTA
TCTGGAAAATGTTTATGCTTCTTGTGTGCAAGGTGAAGCCCGGAAGAATACTTCATTGGG
CTATGATCAAGAGTTCTTGGGAAATCAACCAGCCGACAACCTGTCTGGAAGCCCCAGGTT
TATTTATTAAACCTGAACATAGCCATCTGGTTAAACTGGTATGTAGTGGGGAACTTGAAG
CAGGAGTCGCAACAGGGACATCAGATGTTGAATGTCTTTTGAGGAAGACAACCGTGTTGA
GGAAGAATGTAACAGAGGTGGATTATTTATATTTGGCATTCTATTGTAGTTCTGGAGTAA
GTATAAACTACCAGAACAGAATTACATATCATGTTT---------------GATATGTTT
ATGTAAACATAAACTATTGTATGGAATGAAATCCAAATAACATACAACACGCTATGAAAT
ACAAGACGCTATGAC-AA------------AAGTA-CGGGTATTTG----ATTGGTTTAT
CCTAACGATCTAG-GGCCGAAGG--C---CCGTGAGCAATATGCGTCGAAATAA-TGTTT
AACAAACAAATATACATGATACGGATA---------GTTGAATACATAAACAACGAGGTA
T----------ACAATACAACAAACTGTTGTA-AAG-----AAAT-AAAAAAT----AAG
AAGAGAGAGTATATTTGTGTCGGATAAGCATGACACC------------CACCACTTTAG
T-GGT-GGGTCAGATGTCCCGAGTTAGTGCGCCACGTAA-GCACG-GGGGACTATnnnnn
TATTACCCCCA-GCGCTCAGGACGGGACATCACGTGCTTC--------------------
---GACAAATGCACGTGAGTGATATAAGGGACATAACGGGTTCAGA-TAACGGTATCTTT
GGTTTAGAATATAACGTCACGTGTGAAAG-GGAT-AGGCACGTGACTAAGTCAAATGTAT
TGAATAAACATTTGACGTCCGGTAGCTTCCG-AAGGAAGT-AAGGATTGCTTCGT-GGCG
AAGCAAACCATTTATATA-TTGCCTTGG-CTTGCGG--CCTATAAATAGG-ACCCTGCTA
-----AATGGCATTAACAACAGAGCGGGTGAAACTATTCTTTGAATGGTTTTTGTTTTTT
GGAGCAATATTTATTGCGATTACAATATTATATATATTGTTGGTTTTGCTCTTTGAGGTA
CCGAAGTATATTAAGCAGCTCGTGAGGTATTTGGTAGAATACCTGACCAGAAGACGTGTA
TGGATGCAGAGAACGCAGTTATCGGAGGCAACTGGAGACGTAGAGTTCGGCAGAGGTATT
GTGGAAGACAGACGGGATCAACAACCGGCTGTCATACCACAGGCATCTCAGGTTAACCCT
TC---TCAACAAATTAGAAGGGATGATCAAGGAAGACGAGGAAACGTCGGACCTATGTTT
T-AATACACG-GTATTGTAATATATGA-AATATAAATGGGGATTG---------ATGT--
------------AT-AA-GGTCATACATACTATA------TGTATGATAATG---AAACA
TATT-GTAATATGTGAATTGT---------------------------------------
-AAACGA-------------------------------GTGTTGAATGT-----------
----ATACAACATACAACACAC---------------------TATGAAATACAAGACGC
TAT------------------------------GACAAATGTACGGGTATCTGATTAGG-
TATCCTAACGA--------TCTAGGGCCG-AAGGCCCGT-GAGCAATAT---GCGTCGAA
AT-AATGTTT-----AACAAA-CAAATATACA-----TGATACGGATAGTTGAATACATA
AACAACTAGGTTTAC-AATACAACAAACTGTTGT-AAAGAAAT--AAAAAATAAGAAGAG
AGA-GTATATTT---------GTGTCGG--------------------------------
--ATAAGCTTGGCAACCACCACTTTA--------------------GTGGT-GGGTCAGA
TGTCCCGAGTTAGTGCG-CCACGTAA-GCGCTGGGGCTTATnnnnnTATTACCCCCAGCG
CTCAGGACGGGACATCACGTG-CGACTA-ACAGACGCACGTGAGAAGGCAGTA---GCTT
GC----AGCGAAAGATAGACGTCAACATCAATAAAGAAGAAGGAATATTCTTTGCTTCGG
CACGAAGCAAA--GGGTATAGATATTTGTTCGAGATGCGAAA-------ATGGAG-----
---GCTATTTAAACCTG---------ATGGTTTTGTGATTTCCGAAAT----CACTCGAC
GGAAGAGAAATGGAGTTCTGGGAATCGTCTGCCATGCCTGACGATGTCAAGAGAGAGATT
AAGGAA-ATATATT-GGG-AAGATCGGAAGAAACTTCTGTTCTGTCAGAAGTTGAAGAGC
-TATGTCAGAAGGATTCTTGTTTATGGAGATCAAGAGGATGCCCTTGCCGGAGTGAAGGA
TTTGAAGACTTCTATTATTCG-TATAGCGAATACCTGAAGAAACCATGTGTGGTAATTTG
TTGTGTTAGCAATAAATCAA-TTGTGTATAGGTTAAACAGCATGGTGTTCTTTTATCATG
AATACCTTGAAGAACTAGGTGGTGATTACTCAGTATATCAAGATCTCTATTGTGATG---
-AGGTTCTCTCTTCTTCATCGACAGAGGAAGAA------------GATGTAGGAGTAATA
TATAGGAATGTTATCATGGCATCGACACAAGAGAAGTTCTCTTGGAGTGATTGTCAGAAG
ATAGTTATATCAGACTATGATGTAACATTACTCTAATGTAATATCCATT--ATCATCAAT
AAAA--TAATGGAATG--TTGATTATGTATT-TATCATAAATACAT--AATGGTATACGT
ATAGCA---------TAAAATA-CA-TTAACC-----AACATACAACACACTATAAAATA
CAACACACTATAA----CAAATGTA----CGGGTATCTGATTGG-TTATATTAACCCTTT
AAGGGCCGAAGGCCCGTTTAAATATGTGTT-GGACGAAGTCCA-AGCACAAAAAAGTAAG
CAGAACAACGGAATAATATGAGCTGGC-AACGTA------GGGTC-CATGTCCCGAGTTA
GTGCGCCACGTAAGC-GCTGGGGACTATnnnnnTATTACCCCCCGTGCTCGGGACGGGAC
ATGACGTCAGCAATGATTATAATGGGCTTTTTAT------TAGCCCATGTA-TTGAATT-
GGG-CCGGGTTTT-GTCATTTTACAAAAGCCCGGTCCAGGATAAGTATAATGTCACGTGC
C--GAA-TAAA-AGGTTGCTTCGCCTCGAAGAAACCTAATTTGAGGTTGCGTATTCAATA
CGCTACCGAGTATCTATTAATATGTGAG-TCTCTGCCG----AAACAA-TCAGA-GCGAA
AGC--AAAGCAGAAGCGATGGATTGGGCAGAATCACAATTCAAGACCTGTACTCATGGAT
GCGATTGGAAGAAGATATCATCGGATTCAGCCGATAATCGACAATATGTGCCATGCGTCG
ATTCTGGAGCTGGAAGAAAGTCGCCTCGCAAGGTACTTCTTAGATCTATTGAAGCTGTGT
TTAACGG------AAGCTTCAGCGGAAATAATAGGAACGTTCGTGGATTTCTCTACGTAT
CGATCAGAGACGATGACGGAGAAATGCGTCCAGTACTCATAGTACCATTCGGAGGATATG
GATATCATAATGATTTCTATTATTTCGAAGGAAAGGGGAAAGTTGAATGTGATATATCAT
C-----AGATTATGTTGCGCCAGGAATAGATTGGAGCAGAGACATGGAAGTTAGTATTAG
TAACAGCAACAACTGTAATGAATTATGTGATCTGAAGTGTTATGTTGTTTGTTCTTTAAG
AATCAAGGAATAAAAGTTGTGCTGTAATGTTTATTAATA-AAACGTATATTTGGGA-AAT
TG---------ATAGTTGTATAAA---ACATACAACACGCTAT------------GAAAT
ACAAGA-CGCTATGACAAATGTACGGGTATCTGAATAAGTTTTAGT------ATCGCTTA
AG-----------------GGCCGCAGGCCCGTTGAA--AAATAATAATCGAATTATAAA
CGTTAG------------ATA-----ATAATCAGAGATAGGTGATT-AGATAACATAAAC
ATAAACGAAGTA---------TATGGCGGTAC-AATAA-TAAAATAAGT---TAAATAA-
AAAACATAATGAATACTAATCTCTGATTG-----------GTTCAGAAGAAAGGCCCACC
AACTAAAAGGT-GGGGA---GAATGTCCCGA---------TGACGTAAGCACGGGGGACT
AT
>571-1_PH_1993_D5
TATTACCCCCAGCGCTCGGGACGGGACAT-TTGCATCTATAAATAGACC---TCCCCCCC
CCC-ACTACAA-GATCATCATCGTCGACAGAAATGGCGCGATATGTGGTATGCTGGATGT
TCACCATCAACAATCCCGCTTCGCTACCAGTGATGCGGGATGAGTTTAAATATATGGTAT
ATCAAGTGGAGAGGGGACAGGAGGGTACTCGTCATGTGCAAGGATACGTCGAGATGAAGA
GACGAAGTTCTCTGAAACAGATGAGAGGCTTCTTCCCAGGCGCACACCTTGAGAAACGAA
AGGGGAGCCAGGAAGAAGCACGGGCTTACTGTATGAAGGAAGATACAAGAATCGAAGGTC
CCTTCGAGTTTGGTGCTTTTAAATTGTCATGTAATGATAATTTATTTGATGTCATACAGG
ATATGCGTGAAACGCATAAACGGCCTCTGGAATATTTATATGAGTGTCCGAATACCTTCG
ACAGAAGTAAGGATACATTATACAGAGTGCAAGCAGAGTTGAATAAAACGAAGGCGATGA
A----TAGCTGGAAGAC--ATCCTTCAATGC-ATGGACATCTGAAGTAGAAAATATTATG
GCGGAGCCATGTTATCGAAGGATTATTTGGGTCTACGGCCCAAATGGAGGCGAAGGAAAG
ACAACGTTTGCAAAACATTTAATGAAGACTAAGAATGCGTTTTATTCGCCAGGAGGAAAA
TCATTGGATATATGTAGATTGTATAATTATGAGGATATAGTTATATTTGATATTCCCAGA
TGCAAAGAGGAATATTTAAACTATGGTTTATTAGAAGAATTTAAAAATGGAATTATTCAA
AGCGGGAAATATGAACCCGTTTTGAAAATTGTAGAATATGTGGAAGTCATTGTAATGGCT
AACTTCCTTCCGAAGGAAGGAATCTTTTCTGAAGATCGAATAAAGCTAGTTGCTTGCTGA
ACACGCTATGACAAT--------CGTACGCTATGAC-AAAAGGGGA--AAAGCAAAGATT
CGGGGGT-TGATT-GTGCTATC-CTAACGATTAAGGGCCGCAGGCC-------CGTCA--
-AGATGGAC--------GAC---GCGATCATATGTCCCG-AGTTAGTGCGCCACGT-AAG
CGCT-GGGGCTTATnnnnnTATTATTA-C-----------------------CCCCCGTG
----------------CTCG------GGAC-GGGACAT----------------------
------------------------------G-----------------------------
-------------------------GG--C-TT----TTTA---AATGGG--C-CGAGAG
AGT--TTGAACAGTTC-----------------AGTATCTTCGTTATTGGGCC-ATCTGG
--CCCAATAATTAAGAGAAC--GT---GTTCAAAATCTG-GG------------TTTGAC
CGAAGGTC-AAGGTAGACGGTCAA-CAATATTC-TGGCTTGCGCAGCAAGAAACA-CGAA
--------------------------------------------------------TTAA
ATAATTAAT-TCG-----------------------------------------------
TAGGACACGTGGAC-GGACCGAAATACTTCCG-ATC------TCTATAAATAGCCTA--A
ACTGTTATTG-ATAATT-G--C-TCTCTC-TCTTCTGTCAAA-GTTGT--TGTGCTGAGG
A----------GGAAGA-----TCGC--------C-AACTGCGATC--------------
----ATCGGACTGAAA-G--CGTCAAGAG--AGACGG-----------------------
----------AGAATCATGCTGCG-AAGCGTATAT-----CGGGTA-TTTATAGACTTC-
TAGCGCAGCTAGAAGT-TTCGTTGTATTTGATATCGTATTTTGTAAAT-TACG-ATGAAA
ATCGTATATTGATATTAATAAAACAACTGGGATTGTTTATGTTTACATTAACTAGTATTA
AAAAATGCA----CAATAT-AAAT--------ATTGTATAAGGAACTTATA-CAATATAT
--ATTACAATA-T---GTTGAGCGTA----G-CGTGATAAACAGATGTTT-AGGAATAAT
TAAAATAATTATGTC-ATGTAA-AATAATACTGAACATGTTTA-AGTATGA-GGTGAAAG
AGGAGATATAAGAATAT-TAAAAACCCAATTATATT-AT------------------GCA
CT-----------------ATG---AC--AAGCGT-ACG----------------CTATG
A-CA--------------AAAAGGGAAAAAAGAAA-TATCGGGGGGT---TGATTG-TGC
-----TAT-C-GTAACGAT-TAAGGGC-CGCAGGCCC-GTC-AA-GAATGG---------
------------------------ATGAACGGT-------CAGATTTG------ATTGCT
T-AGCCACGAAGCAAGG-----------AATCTTTTTG-TG-----TCA-----------
-CTGTCA------------AGACAGCTGTTAT---------------------------T
GTTTT---A-AAAAAT--AATATAATAACTAATTGAC-A-ATAGTACCCCTCA-CT----
-AACAAGATAATAACG---ATA----GTAT-CCCT-AA----CTGG---CGTGAC-GGAT
----GAGAATGGGACCACCACTTTAGTGGTG--------------------------GG-
----TCATATGTCCC---------------GAGTT-AGTGCG--------CCACGTA-AG
CACG-GG----------GGAC-nnnnnTATTACCCCCAGCGCTCGGGAC-GGGACAT---
---GGGCTA--A----------TGGAT-GAT-GGAT---TTAGGG-CCCAACGGGCCCGT
TAA-GATGGGTTTT-GGGCTTCT-GGGCTAAATCCAGAAGACCAAAAACAGGCGG-----
-----------G-AACCGTCCT-AATTTC-------AAACATAGATTGCTTGCCCTGCAA
GCCATCTAGATGT-CTATATATACCAG-TGTCGATATAT-TGCCTA-----GATATCAA-
---ATGGCGAGGTTTCCGAAGAAATCGATCAAGAAGAGGCGGGTTGGCAGGAGGAAGTAT
GGAAGCAAGGCGGCAACAAGCCACGACTACTCGTCTTTAGGA--TCAATATTGGTTCCTG
AAAACACCGTCAAGGTATTTAGGATTGAGCCTACTGATAAAACATTACCCAGATATTTTA
TCTGGAAAATGTTTATGCTGTTGGTGTGCAAGGTGAAGCCCGGAAGAATACTTCACTGGG
CTATGATTAAAAGTTCTTGGGAAATCAACCAGCCGACTACATGTCTGGAAGCACCAGGTT
TATTTATAAAACCTGAACATAGCCATCTGGTTAAACTGGTATGCAGTGGGGAACTTGAAG
CAGGAGTCGCAACAGGGACATCAGATGTTGAATGTCTTCTAAGGAAGACAACCGTGTTGA
GGAAGAATGTAACAGAGGTGGATTACTTGTATTTGGCATTTTATTGTAGTGCTGGAGTTA
GTATTAACTACCAGAACAGAATTACATATCATGTAT---------------GATATGTTT
ATGTAAACATAAACCTATGAATGGAATAATGTCCAAATAACATACAACACGCTATGACAA
AAGGGGAAAAATGAAGAA------------------TCGGGGGTTG----ATTGGTCTAT
CGTATCGCTTAAG-GGCCGCAGG-CC-----------------CGTTGAAATGATTCTTT
ATTCAACAAATATACATGATACGGATA---------GTTGAATATATAAACAACTATGTA
T-----------AAATACAACAGAATGTTGAA-AAT-----AATTAATATAAT----GAG
AAG-GAAGGTATATTTGTGACGGATAAGGATGAGAAC------------CACCACTTTAG
T-GGT-GGGTCATATGTCCCGAGTTAGTGCGCCACGTAA-GCGCT-GGGGCTTATnnnnn
TATTACCCCCA-GCGCTCAGGACGGGACATCACGTGCATC--------------------
--TAACAAATGCACGTGACTGATATATATGATATAACGGTTCATTG-AAACGTTATATTG
AGAT-ATAACGAAAAGTCACGTATGAAAG-AGAC-ATGAACGTGACGAAGTCAAATGTAA
TGAATAAACATTTGACGTCCGGAAACTTCCG-AAGGAAGC-CAAGATTGCTTCGA-GGCG
AAGCAAAACATTTATATATTGGTCTGAA--CTGCTG--CCTATAAATAAG-AGGCAGGGA
-----AATGGCATCGACAACAGAGCGGGTTAAACTATTCTTCGAATGGTTTCTGTTTTTC
GGAGCAATATTTATTGCGATAACAATATTATATATATTGTTGGTATTGCTCTTTGAGGTC
CCCAAGTATATTAAGGAGGTTGTGAGGTATCTCGTAGAATACCTGACCAGACGACGTGTA
TGGATGCAGAAAACGCAGTTGACGGAGGCAACCGGAGATGCAGAGCTCGTCAGAAGTAGT
GTGGAAGACAGACGCGATCAACAACCGGCTGTCATACCACATGCAAGTCATGTTATCCCT
TC---TCAACCA---AGAAGGGATGAACAAGCAAGACGAGGAAACGCCGGCCCTATGTTT
T-AATACACT-GTATTATAATATACGA-AATATAAATGGATAAGG---------ATATTT
AGTGGGAAACATAT-ATAAGTGAAACATAATATA------TGTTGTATAAG----AAACA
TATT-GTAATATGTGACTTGT---------------------------------------
-ATACGA-------------------------------GTGTTGTATTT-----------
----ATAAACTATACAACACGC---------------------TATGACAAAAGGGGAAA
AAT------------------------------GAAGAAT-CGGGGGT---TGATTGGTC
TATCGTATCGC--------TTAAGGGCCG-CAGGCCCGT-----------------TGAA
AT-GATTCTT-----AATTAAACAAATATACA-----TGATACGGATAGTTGAATATATA
AACAACTATGTAGA--AATACAACAGCATGTTGT-ACATAATA--ATATAATGAGAAGAG
AA--GTATATTT---------GTACAGG--------------------------------
--ATAGTGATCACAAACACCACTTTA--------------------GTGGT-GGGTCATA
TGTCCCGAGTTAGTGCG-CCACGTAA-GCGCTGGGGCTTATnnnnnTATTACCCCCAGCG
CTCAGGACGGGACATCACGTG-CATCTA-ACAAATGCACGTGATAAGGCAGTA---GCTT
GC----AGCGAAAGATAACCATCAACATCAAAAAAGAAGGGGGCATATTCGTTGCTTCGA
GTCGAAGCAAC--GGTGATAGATAAATGTTCGAGAATCGAAA-------ATGGAG-----
---GCTATTTAAACCTG---------ATGGTGTTGCGATTTCCGAAAT----CACTCGTC
GGAGGAG-AATGGAGTTTTGGGAATCGTCTGCCATGCCAGACGATGTGAAGAGAGTGATT
AAGGAA-ATATATT-GGG-AAGATCGGAAGAAACTTCTGTTTTGTCAGAAGTTGACGTGC
-TGTGTCAGAAGGATTCTTGTATATGGAGATCAAGATGATGCTCTAGCTGCAGTGAAGGA
TATGAAGACTTCTATCATTCG-TATAGCGAATACCTGAAGAAACCATGTGTGGTAATATG
TTGTCTGACTAATAAGTCTA-TTGTTCATAGGTTAAACACAATGGTGTTCTTTTATCATG
AATATATTGAGGAACTAGGTGGTGACTACTCGGTATATCAAGATTTGTATTGTGATG---
-AGGAACTTCCTGCTTCCTTGACAGAGGAAGAA------------GATGAAGAAGTAATA
TACAGGAATGTTATCATGTCATCGACAGAAGAGAAGATCTCTTGGAGTGAATGTCAGAAG
ATAGTTATATCGGATTATGATGTAACATTACTGTAATGTAATATCCATT--ATCATAAAT
AAAA--TAATGGAATG--ATGATTATGTATT-TATACTAAATACAT--AATGGTGTACGT
ATAGCA---------TAAAATA-CA-TTAACA-----TACATACAACACACTATGACA-A
AAAGGGAAAAAAA----GAAATATC------GGGGGTTGATTGGGCTATCTTAA-CGATT
AAGGGCCGAAGGCCCGTTTAAATATGTGTT-GGACGAAGTCCAAAACACAAAAAAGTCAT
CAGAACAGTGGAAAATAATGAGCTGGC-AGTGGA------GGGTC-CATGTCCCGAGTTA
GTGCGCCACGTAAGC-GCTGGGGCTTATnnnnnTATTACCCCCCGTGCTCGGGACGGGAC
ATGACGTAAGCATAGATTATAATGGGCTTTTTAA-------AGCCCATATAAAGGAAGT-
GGG-CCGGGTTTGAGACATATTTCGAAAGCCCGGCCT-GGAAAAGGATAAAGTCACGTGC
C--GAA-TAAT-AGGTTGCTTCGCCGCGAAGCAACCTAATAAATTGTTGCGTATTCAATA
CGCAACAAAAAGTCTATTAATATGCCTG-TCTCTGCCG----AATAAA-TCAGA-GCGTA
TGC--GAAGCAGAAGCGATGGATTGGGCGGAATCACAATTCAAGACATGTACTCATGGCT
GTGATTGGAAGACGATATCATCGGATTCATCGGAAAATCGGCAATATGTACCTTGCGTCG
ACTCTGGTTCTGGAAGAAAGACGCCTCGCAAGGTACTTCTTCGATCTATCGAAGCTGTAT
TTAATGG------AAGTTTCAAAGGGAATAATCGGAATGTTCGTGGCTTCTTATACGTAT
CAATCCGAGACGATGATGGAACAATGCGTCCAGTACTTATAGTACCATTTGGAGGATATG
GATATCACAATGATTTTTATTATTTCGAAGGGAAGGGGAAAGTTGAATGTGATATATCAT
C-----AGATTATGTTGCGCCAGAAGTAGATTGGAGCAGAGACATGGAAGTTAGTATTAG
TAACAGCAACAACTGTAATGAATCATGTGATCTGAAGTGTTATGTTATTTGTTCGTTAAG
AATAAAGGAATAACAGATGTGCTGTATTGAATATTAATA-AATCTTATTTTAAATGAAAT
TG---------ATAGTTGTATAAA---CTATACAACACGCTAT------------GACAA
AAGGGG-AAAAATGAAAAATA-AGGGGT---TGATTGTTCTATAGT------ATCGCTTA
AG-----------------GGCCGCAGGCCCGTTGAA--AAATAATAATCGAATTATATA
CGATTG------------ATA-----ATAATCAGAGATAGATGATCAAGGATATATAAAC
ATAGACGAAGTA---------TATGGCTGTAT-AATAA-AAAAAGAAGCATATAA-----
TATAAAATATGTATACTAATCTCTGATTG-----------GTGCAGAAAGTAGACCCACT
AACTTTAAGTTAGTGGA----AATGTCCCGA---------TGACGTAAGCACGGGGGACT
AT
>571-2_PH_1993_D5
TATTACCCCCAGCGCTCGGGACGGGACAT-TTGCATCTATAAATAGACCT---CCCCCCC
TCC-ACTACAA-GATCATCATCGTCGACAGAAATGGCGCGATATGTGGTATGCTGGATGT
TCACCATCAACAATCCCGCTTCGCTACCAGTGATGCGGGATGAGTTTAAATATATGGTAT
ATCAAGTGGAGAGGGGACAGGAGGGTACTCGTCATGTGCAAGGATACGTCGAGATGAAGA
GACGAAGTTCTCTGAAACAGATGAGAGGCTTCTTCCCAGGCGCACACCTTGAGAAACGAA
AGGGGAGCCAGGAAGAAGCACGGGCTTACTGTATGAAGGAAGATACAAGAATCGAAGGTC
CCTTCGAGTTTGGTGCTTTTAAATTGTCATGTAATGATAATTTATTTGATGTCATACAGG
ATATGCGTGAAACGCATAAACGGCCTCTGGAATATTTATATGAGTGTCCGAATACCTTCG
ACAGAAGTAAGGATACATTATACAGAGTGCAAGCAGAGTTGAATAAAACGAAGGCGATGA
A----TAGCTGGAAGAC--ATCCTTCAATGC-ATGGACATCTGAAGTAGAAAATATTATG
GCGGAGCCATGTTATCGAAGGATTATTTGGGTCTACGGACCAAATGGAGGCGAAGGAAAG
ACAACGTTTGCAAAACATTTAATGAAGACTAAGAATGCGTTTTATTCGCCAGGAGGAAAA
TCATTGGATATATGTAGATTGTATAATTATGAGGATATAGTTATATTTGATATTCCCAGA
TGCAAAGAGGAATATTTAAACTATGGTTTATTAGAAGAATTTAAAAATGGAATTATTCAA
AGCGGGAAATATGAACCCGTTTTGAAAATTGTAGAATATGTGGAAGTCATTGTAATGGCT
AACTTCCTTCCGAAGGAAGGAATCTTTTCTGAAGATCGAATAAAGCTAGTTGCTTGCTGA
ACACGCTATGACAAT--------CGTACGCTATGAC-AAACAGGGA--ACAGCAAAGAAT
C-GGGGGTTGATT-GTGCTATC-CTAACGATTAAGGGCCGCAGGCC-------CGTCA--
-AGATGGAC--------GAC---GCGATCATATGTCCCG-AGTTAGTGCGCCACGT-AAG
CGCT-GGGGCTTATnnnnnTATTATTA-C-----------------------CCCCCGTG
----------------CTCG------GGAC-GGGACATGACGTCAGCATAGATTATAATG
GGCTTTTTAAAGCCCATATAAAAGGAAGTGGGCCGGGTTTGAGACATATTTTCGAAAGCC
CGGCCCGTGCTCGGGGACGGGACATGGGGCTTT----TTTA---AATGGG--C-CGAGAG
AGT--TTGAACCGTTC-----------------AGTATCCTCGTTATTGGGCC-ATCTGG
--CCCAATAATTAAGAGAAC--GT---GTTCAAAATCTG-GG------------TTTGAC
CGAAGGTC-AAGGTAGACGGTCAA-CAATATTC-TGGCTTGCGCAGCAAGCAACA-CGAA
--------------------------------------------------------TTAA
ATTTTTAAT-TCG-----------------------------------------------
TAGGACACGTGGAC-GGACCGAAATACTTTCG-ATC------TCTATAAATAGCCTA--A
ACTGTTATTG-ATAATT-G--C-TCTCTC-TCTTCTGTCAAA-GTTGT--TGTGCTGAGG
A----------GGAAGA-----TCGC--------C-AACTGCGATC--------------
----ATCGGACTGAAA-G--CGTCAAGAG--AGACGG-----------------------
----------AGAATCATGCTGCG-AAGCGTATAT-----CGGGTA-TTTATAGACTTC-
TAGCGCAGCTAGAAGT-TTCGTTGTATTTGATATCGTATTTTGTAAAT-TACG-ATGAAA
ATCGTATATTGATATTAATAAAACAACTGGGATTGTTTATGTTTACATTAACTAGTATT-
AAAAATGCA----CAATAT-AAAT--------ATTGTATAAGGAACTTATA-CAATATAT
--ATTACAATA-T---GTTGAGCGTA----G-CGTGATAAACAGATGTTT-AGGAATAAT
TAAAATAATTATGTC-ATGTAA-AATAATACTGAACATGTTTA-AGTATGA-GGTGAAAG
AGGAGATATAAGAATAT-TAAAAACCCAATTATATT-AT------------------GCA
CT-----------------ATG---AC--AAGCGT-ACG----------------CTATG
A-CA--------------AAAAGGGAAAAATGAAA-AAT-CAGGGGT---TGATTG-TGC
-----TAT-C-GTAACGAT-TAAGGGC-CGCAGGCCC-GTC-AA-G-ATGG---------
------------------------ATGAACGGT-------CAGATTTG------ATTGCT
T-AGCCACGAAGCAAGG-----------AATCTTTTTG-TG-----TCG-----------
-CTGTCA------------AGACAGCTGTCAT---------------------------T
GCTTT---A-AAAAAT--AATATAATAACTAATTGACAC---------------------
--------------------------GTGT-CTCA-TT-----------CTCAGC--CGT
---------------------------------------------------------GG-
------AAATGTCCC---------------------------------GATGACGTA-AG
CACG-GG----------GGAC-nnnnnTATTACCCCCAGCGCTCGGGAC-GGGACAT---
---GGGCTA--A----------TGGAT-TGG-GAAT---TTAGGG-CCCAACGGGCCCGT
TAA-GATGGGTTTT-GGGCTTCT-GGGCTAAATCCAGAAGACCAAAAACAGGCGG-----
-----------G-AACCGTCCA-AATTTC-------AAACATAGATTGCTTGCCCTGCAA
GCCATCTAGATGT-CTATATATACCAG-TGTCGATATAT-TGCCTA-----GATATCAA-
---ATGGCGAGGTTTCCGAAGAAATCGATCAAGAAGAGGCGGGTTGGCGGAGGAAAGTAT
GGAAGCAAGGCGGCAACAAGCCACGACTGCTCGTCGCTAGGA--TCAATATTGGTTCCTG
AAAACACCGTCAAGGTATTTAGGATTGAGCCTACTGATAAAACATTACCCAGATATTTTA
TCTGGAAAATGTTTATGCTGTTGGTGTGCAAGGTGAAGCCCGGAAGAATACTTCACTGGG
CTATGATTAAAAGTTCTTGGGAAATCAACCAGCCGACTACATGTCTGGAAGCACCAGGTT
TATTTATAAAACCTGAACATAGCCATCTGGTTAAACTGGTATGCAGTGGGGAACTTGAAG
CAGGAGTCGCAACAGGGACATCAGATGTTGAATGTCTTCTAAGGAAGACAACCGTGTTGA
GGAAGAATGTAACAGAGGTGGATTACTTGTATTTGGCATTTTATTGTAGTGCTGGAGTTA
GTATTAACTACCAGAACAGAATTACATATCATGTAT---------------GATATGTTT
ATGTAAACATAAACCTATGAATGGAATAATGTCCAAATAACATACAACACGCTATGACAA
AAGGGGAAAAATGAAGAA------------------TCGGGGGTTG----ATTGGTCTAT
CGTATCGCTTAAG-GGCCGCAGG-CC-----------------CGTTGAAATGATTCTTT
ATTCAACAAATATACATGATACGGATA---------GTTGAATATATAAACAACTATGTA
T-----------AAATACAACAGAATGTTGAA-AAT-----AATTAATATAAT----GAG
AAG-GAAGGTATATTTGTGACGGATAAGGATGAGAAC------------CACCACTTTAG
T-GGT-GGGTCATATGTCCCGAGTTAGTGCGCCACGTAA-GCGCT-GGGGCTTATnnnnn
TATTACCCCCA-GCGCTCAGGACGGGACATCACGTGCATC--------------------
--TAACAAATGCACGTGACTGATATATATGATATAACGGTTCATTG-AAACGTTATATAG
AGAT-ATAACGAAAAGTCACGTATGAAAG-AGAC-ATGAACGTGACGGAGTCAAATGTAA
TGAATAAACATTTGACGTCCGGAAACTTCCG-AAGGAAGC-CAAGATTGCTTCGA-GGCG
AAGCAAAACATTTATATATTGGTCTGAA--CTGCTG--CCTATAAATAAG-AGGCAGGGA
-----AATGGCATTGACAACAGAGCGGGTGAAACTATTCTTTGAATGGTTTCTGTTTATT
GGAGCAATATTCATTGCGATAACAATATTATATATATTGTTGGTATTGCTCTTTGAGGTC
CCCAAGTATATTAAGGAGGTTGTGAGGTATCTCGTAGAATACCTGACCAGACGACGTGTA
TGGATGCAGAAAACGCAGTTGACGGAGGCAACCGGAGATGCAGAGCTCGTCAGAAGTAGT
GTGGAAGACAGACGCGATCAACAACCGGCTGTCATACCACATGCAAGTCATGTTATCCCT
TC---TCAACCA---AGAAGGGATGAACAAGCAAGACGAGGAAACGCCGGCCCTATGTTT
T-AATACACT-GTATTATAATATACGA-AATATAAATGGATAAGG---------ATATTT
AGTGGGAAACATAT-ATAAGTGAAACATAATATA------TGTTGTATAAG----AAACA
TATT-GTAATATGTGACTTGT---------------------------------------
-ATACGA-------------------------------GTGTTGTATTT-----------
----ATAAACTATACAACACGC---------------------TATGACAAAAGGGGAAA
AAT------------------------------GAAGAATCGGGGGGT---TGATTGGTC
TATCGTATCGC--------TTAAGGGCCG-CAGGCCCGT-----------------TGAA
AT-GATTCTT-----AATTAAACAAATATACA-----TGATACGGATAGTTGAATATATA
AACAACTATGTAGA--AATACAACAGCATGTTGT-ACATAATA--ATATAATGAGAAGAG
AA--GTATATTT---------GTATAGG--------------------------------
--ATAGTGATCACAAACACCACTTTA--------------------GTGGT-GGGTCATA
TGTCCCGAGTTAGTGCG-CCACGTAA-GCGCTGGGGCTTATnnnnnTATTACCCCCAGCG
CTCAGGACGGGACATCACGTG-CATCTA-ACAAATGCACGTGATAAGGCAGTA---GCTT
GC----AGCGAAAGATAACCATCAACATCAAAAAAGAAGAGGGCATATTCGTTGCTTCGA
GTCGAAGCAAC--GGTGATAGATAAATGTTCGAGAATCGAAA-------ATGGAG-----
---GCTATTTAAACCTG---------ATGGTGTTGCGATTTCCGAAAT----CACTCGTC
GGAGGAG-AATGGAGTTTTGGGAATCGTCTGCCATGCCAGACGATGTGAAGAGAGTGATC
AAGGAA-ATATATT-GGG-AAGATCGGAAGAAACTTCTGTTTTGTCAGAAGTTGAAGTGC
-TGTGTCAGAAGGATTCTTGTATATGGAGATCAAGATGATGCTCTAGCTGCAGTGAAGGG
TTTGAAGACTTCTATCATTCG-TATAGCGAATATCTGAAGAAACCATGTGTGGTAATATG
TTGTCTGACTAATAAGTCTA-TTGTTCATAGGTTAAACACAATGGTGTTCTTTTATCATG
AATATATTGAAGAACTAGGTGGTGACTACTCGGTATATCAAGATTTGTATTGTGATG---
-AGGAACTTCCTGCTTCCTTGACAGAGGAAGAA------------GATGAAGAAGTAATA
TACAGGAATGTTATCATGTCATCGACAGAAGAGAAGATCTCTTGGAGTGAATGTCAGAAG
ATAGTTATATCGGATTATGATGTAACATTACTGTAATGTAATATCCATT--ATCATAAAT
AAAA--TAATGGAATG--ATGATTATGTATT-TATACTAAATACAT--AATGGTGTACGT
ATAGCA---------TAAAATA-CA-TTAACA-----TACATACAACACACTATGACA-A
AAAGGGAAAAAAA----GAAATATC------GGGGGTTGATTGGTCTATCTTAA-CGATT
AAGGGCCGAAGGCCCGTTTAAATATGTGTT-GGACGAAGTCCAAAACACAAAAAAGGCAT
CAGAACAGTGGAATATAATGAGCTGGC-AGTGGA------GGGTC-CATGTCCCGAGTTA
GTGCGCCACGTAAGC-GCTGGGGCTTATnnnnnTATTACCCCCCGTGCTCGGGACGGGAC
ATGACGTAAGCATAGATTATAATGGGCTTTTTAA-------AGCCCATATAAAGGAAGT-
GGG-CCGGGTTTGAGACATATTTCGAAAGCCCGGCCT-GGAAAAGGATAAAGTCACGTGC
C--GAA-TAAT-AGGTTGCTTCGCCGCGAAGCAACCTAATAAATTGTTGCGTATTCAATA
CGCAACAAAAAGTCTATTAATATGCCTG-TCTCTGCCG----AATAAA-TCAGA-GCGTA
TGC--GAAGCAGAAGCGATGGATTGGGCGGAATCACAATTCAAGACCTGTACCCATGGCT
GTGATTGGAAGACGATATCATCGGATTCATCGGAAAATCGGCAATATGTACCTTGCGTCG
ACTCTGGTTCTGGAAGAAAGACGCCTCGCAAGGTACTTCTTCGATCTATCGAAGCTGTAT
TTAATGG------AAGTTTCAAAGGGAATAATCGGAATGTTCGTGGCTTCTTATACGTAT
CAATCCGAGACGATGATGGAACAATGCGTCCAGTACTTATAGTACCATTTGGAGGATATG
GATATCACAATGATTTTTATTATTTCGAAGGGAAGGGGAAAGTTGAATGTGATATATCAT
C-----AGATTATGTTGCGCCAGAAGTAGATTGGAGCAGAGACATGGAAGTTAGTATTAG
TAACAGCAACAATTGTAATGAATCATGTGATCTGAAGTGTTATGTTATTTGTTCGTTAAG
AATAAAGGAATAACAGATGTGCTGTATTGAATATTAATA-AATCTTATTTTAAATGAAAT
TG---------ATAGTTGTATAAA---CTATACAACACGCTAT------------GACAA
AAGGGG-AAAAATGAAAAATA-AGGGGT---TGATTGTTCTATAGT------ATCGCTTA
AG-----------------GGCCGCAGGCCCGTTGAA--AAATAATAATCGAATTATATA
CGATTG------------ATA-----ATAATCAGAGATAGATGATCAAGGATATATAAAC
ATAGACGAAGTA---------TATGGCTGTAT-AATAA--AAAAGAAGCATATAA-----
TATAAAATATGTATACTAATCTCTGATTG-----------GTGCAGAAAGTAGACCCACT
AACTTTAAGTTAGTGGA----AATGTCCCGA---------TGACGTAAGCACGGGGGACT
AT
>627_TW_1996_D8
TATTACCCCCAGCGCTCGGGACGGGACAT-TTGCATCTATAAATAGACCT--CCCCCCTC
TCC-ACTACAA-GATCATCATCGTCGACAGAAATGGCGCGATATGTGGTATGCTGGATGT
TCACCATCAACAATCCCGCTTCGCTACCAGTGATGCGGGATGAGTTTAAATATATGGTAT
ATCAAGTGGAGAGGGGACAGGAGGGTACTCGTCATGTGCAAGGATACGTCGAGATGAAGA
GACGAAGTTCTCTGAAACAGATGAGAGGCTTCTTCCCAGGCGCACACCTTGAGAAACGAA
AGGGGAGCCAGGAAGAAGCACGGGCTTACTGTATGAAGGAAGATACAAGAATCGAAGGTC
CCTTCGAGTTTGGTGCTTTTAAATTGTCATGTAATGATAATTTATTTGATGTCATACAGG
ATATGCGTGAAACGCATAAACGGCCTCTGGAATATTTATATGAGTGTCCGAATACCTTCG
ACAGAAGTAAGGATACATTATACAGAGTGCAAGCAGAGTTGAATAAAACGAAGGCGATGA
A----TAGCTGGAAGAC--ATCCTTCAACGC-ATGGACATCTGAAGTAGAAAATATCATG
GCGGAGCCATGTTATCGAAGGATTATTTGGGTCTACGGCCCAAATGGAGGTGAAGGAAAG
ACAACGTTTGCAAAACATTTAATGAAGACTAAGAATGCGTTTTATTCGCCAGGAGGAAAA
TCATTGGATATATGTAGATTGTATAATTATGAGGATATAGTTATATTTGATATTCCCAGA
TGCAAAGAGGAATATTTAAACTATGGTTTATTAGAAGAATTTAAAAATGGAATTATTCAA
AGCGGGAAATATGAACCCGTTTTGAAAATTGTAGAATATGTGGAAGTCATTGTAATGGCT
AACTTCCTTCCGAAGGAAGGAATCTTTTCTGAAGATCGAATAAAGCTAGTTGCTTGCTGA
ACACGCTATGACAAT--------CGTACGCTATGAC-AAAAGGGGA--AAAGCAAAGATT
CGGGGGGTTGATT-GTGCTATC-CTAACGATTAAGGGCCGCAGGCC-------CGTCA--
-AGATGGAC--------GAC---GCGATCATATGTCCCG-AGTTAGTGCGCCACGT-AAG
CGCT-GGGGCTTATnnnnnTATTATTA-C-----------------------CCCCAGCG
-----------------CCG------GGAC-GGGACAT----------------------
------------------------------G-----------------------------
-------------------------GG--C-TT----TTTA---AATGGG--C-TTTGAG
AGT--TTGAACAGTTC-----------------AGTATCTTCGTTATTGGGCCAACCCGG
--CCCGATAATTAAGAGAAC--GT---GTTCAAATTCGT-GG------------TATGAC
CGAAAGTC-AAGGTAACCGGTCAA-CATTATTC-TGGCTTGCGCAGCAAGATACA-CGAA
--------------------------------------------------------TTAA
AATTTTAAT-TCG-----------------------------------------------
TAGGACACGTGGAC-GGACCGAAATACTCCTGCATC------TCTATAAATACCCTA-AT
CCTGTCAAGG-ATAATT-G--C-TCTCTC-TCTTCTGTCAAG-GTGGT--TGTGCCGAGG
C----------GGAAGA-----TCGC--------C-AGCGGCGATC--------------
----GTCGGAACGACCTG--CATCTAGAG--AGGCGG-----------------------
----------CGAGG-AAACTACG-AAGCGTATAT-----CGGGTA-TTTATAGACTTA-
TAGCGTAGCTAGAAGTATACACTGTACA-GATATTGTATTTTGTAAAT-TACG-AAGAAA
GTCGTAT-TTGATATTAATAAAACAACTGGGTTTGTTAATGTTTACATTAACTAGTATC-
TTTTATGTA----CAAATTAAAAT--------ACAGTATACGGAACGTATACTAATC--A
--AAAAATAAA-T---GACAGGCGAA----G-CATGATTAACAGGTGTTT-AGGTATAAT
TAAAATAATTATGTC-AAGTAATTATAATACGGAAAATGAATA-AGTATGA-GGTGAAAG
AGGAGATATTAGAATATTTAAAAACCCAATTATATT-AT-T----------------TTG
GA-----------------ACG---AA--ATACAACACA----------------CTATG
A-AA--------------TACAAGACGCTATGACA-AATGTACGGGTATCTGATTA-GG-
-----TAT-C-TGAACGTA-TAAGGGC-CGCAGGCCC-GTC-AA-G--TTG-------A-
------------------------ATGGACGGT-------CCAGATTA------ATTCCT
T-AGCGACGAAGAAAGG-----------AATCTTAAAG-GG---GACCA-----------
-CACAAT------------ATACAGCTGTCAC---------------------------T
GATTT---A-TTAAAT--AATATAATAACCAAAAGAC-C-TTTGTACCCCTGA--T----
-A-----ATGATGACG-T-ATA-GGGGTGT-CCCG-AG----GTAA---TTTAAC---AT
----AGCTCTAAAAAGA--------GATATG--------------------------GG-
-CCGTTGGATGCCTCCATCGGACGAT-GG-AGGTTGAATGAA-CTTCTGCTGACGTA-GG
CGCT-GG----------GGCT-nnnnnTATTACCCCCAGCGCTCGGGAC-GGGACAT---
---GGGCTA--A----------TGGAT-GAT-GGAT---ATAGGG-CCCAACGGGCCCGT
TAA-GATGGGTTTT-GGGCTTCT-GGGCTAAATCCAGAAGACCAAAAACAGGCGG-----
-----------G-AACCGTCCT-AATTTC-------AAACATAGATTGCTTGCCCTGCAA
GCCATCTAGAAGT-CTATATATACCAG-TGTCGATATAT-TGCCTA-----GATATCAA-
---ATGGCGAGGTTTCCGAGGAAATCGATCAAGAAGAGGCGGGTTGGCAGGAGGAAGTAT
GGAAGCAAGGCGGCAACAAGCCACGACTACTCGTCTCTAGGG--TCAATATTGGTTCCTG
AAAACACCGTCAAGGTATTTAGGATTGAGCCTACTGATAAAACATTACCCAGATATTTTA
TCTGGAAAATGTTTATGCTGTTGGTGTGCAAGGTGAAGCCCGGAAGAATACTTCACTGGG
CTATGATTAAAAGTTCTTGGGAAATCAACCAGCCGACTACATGTCTGGAAGCACCAGGTT
TATTTATAAAACCTGAACATAGCCATCTGGTTAAACTGGTATGCAGTGGGGAACTTGAAG
CAGGAGTCGCAACAGGGACATCAGATGTTGAATGTCTTCTAAGGAAGACAACCGTGTTGA
GGAAGAATGTAACAGAGGTGGATTACTTGTATTTGGCATTTTATTGTAGTGCTGGAGTTA
GTATTAACTACCAGAACAGAATTACATATCATGTAT---------------GATATGTTT
ATGTAAACATAAACCTATGAATGGAATAATGTCCAAATAACATACAACACGCTATGACAA
AAGGGGAAAAATGAAGAA------------------TCGGGGGTTG----ATTGGTCTAT
CGTATCGCTTAAG-GGCCGCAGG-CC-----------------CGTTGAAATGATTCTTA
ATTCAACAAATATACATGATACGGATA---------GTTGAATATATAAACAACTATGTA
T-----------AAATACAACAGAATGTTGAA-AAT-----AATTAATATAAT----GAG
AAG-TAAGGTATATTTGTGACGGATAAGTATGAGAAC------------CACCACTTTAG
T-GGT-GGGTCATATGTCCCGAGTTAGTGCGCCACGTAA-GCGCT-GGGGCTTATnnnnn
TATTACCCCCA-GCGCTCAGGACGGGACATCACGTGCATC--------------------
--TAACAAATGCACGTGACTGATATATATGATATAACGGTTCATTG-AACCGTTATATTG
AGAT-ATAACGAAAAGTCACGTATGAAAG-AGAC-ATGAACGTGACGGAGTCAAATGTAA
TGAATAAACATTTGACGTCCGGAAACTTCCG-AAGGAAGC-CAAGATTGCTTCGT-GGCG
AAGCAAAACATTTATATATTGGTCTGAA--CTGCTG--CCTATAAATAAG-AGGCAGGGA
-----AATGGCATTGACAACAGAGCGGGTGAAACTATTCTTTGAATGGTTTTTGTTTTTC
GGAGCAATATTCATTGCGATAACAATATTATATATATTGTTGGTATTGCTCTTTGAGGTT
CCCAAGTATATGAAGGAGGTTGTGAGGTATCTCGTAGAATACCTGACCAGACGACGTGTA
TGGATGCAGAAAACGCAGTTGACGGAGGCAACCGGAGATGCAGAGCTCGTCAGAAGTAGT
GTGGAAGACAGACGCGATCAACAACCGGCTGTCATACCACATGCAAGTCATGTTATCCCT
TC---TCAACCA---AGAAGGGATGAACAAGCAAGACGAGGAAACGCCGGCCCTATGTTT
T-AATACACT-GTATTATAATATACGA-AATATAAATGGATAAGG---------ATATTT
AGTGGGAAACATAT-ATAAGTGAAACATAATATA------TGTTGTATAAG----AAACA
TATT-GTAATATGTGACTTGT---------------------------------------
-ATACGA-------------------------------GTGTTGTATGT-----------
----ATAAACTATACAACACGC---------------------TATGACAAAAGGGGAAA
AAT------------------------------GAAGAAT-CGGGGGT---TGATTGGTC
TATCGTATCGC--------TTAAGGGCCG-CAGGCCCGT-----------------TGAA
AT-GATTCTT-----AATTAAACAAATATACA-----TGATACGGATAGTTGAATATATA
AACAACTATGTAGA--AATACAACAGAATGTTGT-ACATAATA--ATATAATGAGAAGAG
AA--GTATATTT---------GTACAGG--------------------------------
--ATAGTGATCACAAACACCACTTTA--------------------GTGGT-GGGTCATA
TGTCCCGAGTTAGTGCG-CCACGTAA-GCGCTGGGGCTTATnnnnnTATTACCCCCAGCG
CTCAGGACGGGACATCACGTG-CATCTA-ACAAATGCACGTGATAAGGCAGTA---GCTT
GC----AGCGAAAGATAACCATCAACATCAAAAAAGAAGAGGGAATATTCGTTGCTTCGA
GTCGAAGCAAC--GGTGATAGATAAATGTTCGAGAATCGAAA-------ATGGAG-----
---GCTATTTAAACCTG---------ATGGTGTTGTGATTTCCGAAAT----CACTCGTC
GGAGGAG-AATGGAGTTTTGGGAATCGTCTGCCATGCCAGACGATGTGAAGAGAGTGATC
AAGGAA-ATATATT-GGG-AAGATCGGAAGAAACTTCTGTTTTGTCAGAAGTTGAAGTGC
-TGTGTCAGAAGGATTCTTGTATATGGAGATCAAGATGATGCTCTAGCTGCAGTGAAGGG
TATGAAGACTTCTATCATTCG-TATAGCGAATATTTGAAGAAACCATGTGTGGTAATATG
TTGTTTGACTAATAAGTCTA-TTGTTCATAGGTTAAACACAATGGTGTTCTTTTATCATG
AATATATTGAAGAACTAGGTGGTGACTACTCGGTATATCAAGATTTGTATTGTGATG---
-AGGAACTTCCTGCTTCCTTGACAGAGGAAGAA------------GATGAAGAAGTAATA
TACAGGAATGTTATCATGTCATCGACAGAAGAGAAGATCTCTTGGAGTGAATGTCAGAAG
ATAGTTATATCGGATTATGATATAACATTACTGTAATGTAATATCCATT--AACATAAAT
AAAA--TAATGGAATG--ATGATTATGTATT-TATACTAAATACAT--AATGGTGTACGT
ATAGCA---------TAAAATA-CA-TTAACA-----TACATACAACACGCTATGA----
CAAAAGGGGAAAA----ATGAAGAA----TCGGGGGTTGATTGGGCTATCTTAA-CGATT
AAGGGCCGAAGGCCCGTTTAAATATGTGTT-GGACGAAGTCCAAAACACAAAAAAGTCAT
CAGAACAGTGGAATATAATGAGCTGGC-AGTGGA------GGGTC-CATGTCCCGAGTTA
GTGCGCCACGTAAGC-GCTGGGGCTTATnnnnnTATTACCCCCCGTGCTCGGGACGGGAC
ATGACGTAAGCATAGATTATAATGGGCTTTTTAA-------AGCCCATATAAAGGAAGT-
GGG-CCGGGTTTGAGACATATTTCGAAAGCCCGGCCT-GGAAAAGGATAAAGTCACGTGC
C--GAA-TAAT-AGGTTGCTTCGCCGCGAAGCAACCTACTAAATTGTTGCGTATTCAATA
CGCAACAAAAAGTCTATTAATATGCCTG-TCTCTGCCG----AATAAA-TCAGA-GCGTA
TGC--GAAGCAGAGGCGATGGATTGGGCAGAATCACAATTCAAGACATGTACTCATGGCT
GTGATTGGAAGACGATATCATCGGATTCATCGGAAAATCGGCAATATGTACCTTGCGTCG
ACTCTGGTTCTGGAAGAAAGACGCCTCGCAAGGTACTTCTTCGATCTATCGAAGCTGTAT
TTAATGG------AAGTTTCAAAGGGAATAATCGGAATGTTCGTGGCTTCTTATACGTAT
CAATCCGAGACGATGATGGAACAATGCGTCCAGTACTCATAGTACCATTTGGAGGATATG
GATATCACAATGATTTTTATTATTTCGAAGGGAAGGGGAAAGTTGAATGTGATATATCAT
C-----AGATTATGTTGCGCCAGAAGTAGATTGGAGCAGAGACATGGAAGTTAGTATTAG
TAACAGCAACAACTGTAATGAATCATGTGATCTGAAGTGTTATGTTATTTGTTCGTTAAG
AATAAAGGAATAACAGATGTGCTGTATTGAATATTAATA-AATCTTATTTTAAATGAAAT
TG---------ATAGTTGTATAAA---ACATACAACACGCTAT------------GACAA
AAGGGG-AAAAATGAAAAATA-AGGGGT---TGATTGTTCTATAGT------ATCGCTTA
AG-----------------GGCCGCAGGCCCGTTGAA--AAATAATAATCGAATTATATA
CGATTG------------ATA-----ATAATCAGAGATAGATGATCAAGGATATATAAAC
ATAGACGAAGTA---------TATGGCTGTAT-AATAA-AAAAAGAAGCATATAA-----
TATAAAATATGTATACTAATCTCTGATTG-----------GTGCAGAAAGTAGACCCACT
AACTTTAAGTTAGTGGA----AATGTCCCGA---------TGACGTGAGCACGGGGGACT
AT
>62cn_CN_D2
TATTACCCCCAGCGCTCGGGACGGGACAT-TTGCATCTATAAATAGACCT--CCCCCCTC
TCC-ACTACAT-GATCGTCATCGTCGACAGAAATGGCGCGATATGTGGTATGCTGGATGT
TCACCATCAACAATCCCGCCTCACTACCAGTGATGCGGGATGAGTTCAAATACATGGTAT
ATCAAGTGGAGAGGGGACAGGAGGGTACTCGTCATGTGCAAGGATACGTGGAGATGAAGA
GACGAAGTTCTCTGAAGCAGATGAGAGGCTTCTTCCCAGGCGCACACCTTGAGAAACGAA
AGGGGAGCCAAGAAGAAGCACGGGCATACTGTATGAAGGCAGATACAAGAATCGAAGGTC
CCTTCGAGTTTGGTGCATTTAAACTATCATGTAATGATAATTTATTTGATGTCATACAGG
ATATGCGTGAAACGCATAAACGGCCTTTGGAATATTTATATGAGTGTCCTAATACCTTCG
ATAGAAGTAAGGATACATTATACAGAGTTCAAGCAGAGTTGAATAAAACGAAGGCGATGA
A----TAGCTGGAAGAC--AACCTTCAGTAC-ATGGACGTCGGAAGTTGAAAATATAATG
GCGGAGCCATGTCATCGAAGGATAATTTGGGTCTATGGCCCAAATGGAGGCGAAGGAAAG
ACAACTTATGCAAAACATTTAATGAAGACGAAGAATGCGTTTTATTCTCCAGGAGGAAAA
TCATTGGATATGTGTAGATTGTATAATTATGAAGAAATTGTTATATTTGATATTCCCAGA
TGCAAAGAGGAATATTTAAACTATGGTTTATTAGAAGAATTCAAAAATGGAATCATTCAA
AGCGGGAAATATGAACCCGTTTTGAAAATTGTAGAGTATGTGGAAGTCATTGTAATGGCT
AACTTCCTTCCGAAGGAAGGAAGCTTTTCTGAAGATCGAATAAAGTTAGTTGCTTGCTGA
ACACGCTATGGCAAT--------CGTACGCTATGAC-AAAAGGGGACCA---CAAAGACT
CGGGGGT-TGATT-GGTCTATC-CTACCGACTAAGGGCCGCAGGCC-------CGTCA--
-AGATGGAC--------GGC---GAGATCAGATGTCCCG-AGTTAGTGCGCCACGT-AAG
CGCT-GGGGCTTATnnnnnTATTATTA-C-----------------------CCCCAGCG
----------------CTCA------GGAC-GGGACAT----------------------
------------------------------G-----------------------------
-------------------------GG--C-TT----TTTA---AATGGG--C-CGAGAG
AGT--TTGAACAGTTC-----------------AGTATCTTCGTTATTGGGCC-ATCTGG
--CCCAATAATTAAGAGAAC--GT---GTTCAAAATCTG-GG------------TATGAC
CGAAGGTC-AAGGTAGACGGTCAA-CAATATTC-TGGCTTGCGGAGCAAGCTACA-CGAA
--------------------------------------------------------TTAA
TATTTTAAT-TCG-----------------------------------------------
TAGGACACGTGGAC-GGACCGAAATACTTCTGTATC------TCTATAAATAGCCTA-AA
CCTGATATTG-ATAATT-G--C-TCTCTC-TCTTCTGTCAAA-GTTGT--TGTGCTGAGG
A----------GGAAGA-----TCGG--------C-ACCGGCGATC--------------
----ATCGGA-CGGAAAG--CGTCAAGAG--AGACGG-----------------------
----------AGAATCATGCTGCG-AAGCGTATAT-----GTGGTA-TTTATAGACTTC-
TAGCGCAGCTAGAAGT-TTCGTTGTATTCGATATTGTATTTTGTGAAT-TACG-AAGAAA
TTCGTATATTGATATTAATAAAACAACTGGGATTGTTCATGTTTACATTAACTAGTATT-
AAAAATGTA----TAAA--AAAAT--------ATTGTATAAGGAACTTATA-CAATATAT
--ATTATAATA-T---GTTGAGCGTA----G-CGTGATAAACAGGTGTTT-ATGTATAAT
TAAAATAATTATGCC-ATGTAAAAATAATACTGAATATGCTTA-AGTATGA-GGTGAAAG
AGGAGGTATTAGAATAT-TAAAAACCCAATTATATT-AT------------------ACA
GT-----------------ATGAC-AAGCGTACGCTATG-----ACAAGCGTACACTATG
A-CA--------------AAAAGGGAAAAATGAAA-AAT-CAGGGGT---TGATTG-TGC
-----TAT-C-CTAACGAT-TAAGGGC-CGCAGGCCC-GTC-AA-G-ATGG---------
------------------------ATGAACGGT-------CAGATTTG------ATTGCT
T-AGCATCGAAGGAAGG-----------AATCTTTTTG-GG----ACCA-----------
-CAGACA------------AGACAGCTGGCAT---------------------------T
GTTTT-----AAAAAT--AATATAATAAACAATTGAC-A-AGAATACCCTTCA-CT----
-AACAAGATAATAACG---ATA----GTAC-TCCT-AA----CTAT---CGTGAC-GGAT
----GACAATGAGACCACCACTTTAGTGGTG--------------------------GG-
----CCATATGTCCC---------------GAGTT-AGTGCG--------CCACGTA-AG
CGCT-GG----------GGCT-nnnnnTATTACCCCCAGCGCTCGGGAC-GGGACAT---
---GGGCTA--A----------TGGAT-GAT-GGAT---ATAGGG-CCCATCGGGCCCGT
TAA-GATGGGTTTT-GGGCTTCT-GGGCTAAATCCAGAAGACCAAAAACAGGCGG-----
-----------G-AACCGTCCA-ATATTC-------AAACTTAGATTGCTTGCCCTGCAA
GCCATCTAGAAGT-CTATATATACCAG-TGTCGACATAT-TGTCTT-----GATATCAA-
---ATGGCGAGGTTTCCGAAGAAATCGATCAAGAAGAGGCGGGTTGGCAGGAGGAAGTAT
GGAAGCAAGGCGGCAACAAGTCACGACTACTCGTCGTTAGGA--TCAATATTGGTTCCTG
AAAATACCGTCAAGGTATTCAGGATTGAGCCTACTGATAAAACATTACCCAGATATTTTA
TCTGGAAAATGTTTATGCTGTTGGTGTGCAAGGTGAAGCCCGGAAGAATACTTCACTGGG
CTATGATTAAAAGTTCTTGGGAAATCAACCAGCCGACTACATGTCTTGAAGCACCAGGTT
TATTTATAAAACCTGAACATAGCCATTTGGTTAAACTGGTATGCAGTGGGGAACTTGAAG
CAGGAGTCGCAACAGGGACATCAGATGTTGAATGTCTTCTTAGGAAGACAACCGTGTTGA
GGAAGAATGTAACAGAAGTGGATTATTTATATTTGGCATTTTATTGTAGTGCTGGAGTTA
GTATTAACTACCAGAACAGAATTACATATCATGTAT---------------GATATGTTT
ATGTAAACATAAACCTTAGAATGGAATAATGTCCAAATAACATACAACACGCTATGACAA
ACGGGGAAAAATGAAGAA------------------TCGGGGGTTG----ATTGGTCTAT
CGTATCGCTTAAG-GGCCGCAGG-CC-----------------CGTTGAAATGATTCTTT
ACTAAACAAATATACATGATACGGATA---------GTTGAATATATAAACAACTATGTA
T-----------AAATACAACAGAATGTTGTA-AAT-----AATTAATATAAT----GAG
AAAAGAAGGTATATTTGTGACGGATAAGGATGAGAAC------------CACCACTTTAG
T-GGT-GGGTCATATGTCCCGAGTTAGTGCGCCACGTAA-GCGCT-GGGGCTTATnnnnn
TATTACCCCCA-GCGCTCAGGACGGGACATCACGTGCAAC--------------------
--TTACGAATGCACGTGACTGATATATACAACATAACGGTTCGTCG-AACCGGTATATTA
AGCT-ATAACGAAAAGTCACGTGTGAAAG-AGAC-ATGCACGTGACGGAGTCAAATGTAT
TGAATAAACATTTGACGTCCGGAAACTTCCG-AAGGAAGT-CACGATTGCTTCGA-GGCG
AAGCAAAACATTTATATATTGGCCTGAA--CTGCTG--CCTATAAATAAG-AGGCAGGGT
-----AATGGGATTGACAACAGAGCGGGTGAAACTATTCTTCGAATGGTTTCTGTTTATT
GGAGCAATATTTATTGCTATAACAATATTATATATATTGTTGGCATTGCTCTTTGAGGTT
CCGAAGTATATTAAGGATGTAGTGAGGTATCTCGTAGAATACCTGACTAGACGACGTGTA
TGGATGCAGAAGACGCAGTTGACGGAAGCAACCGGAGATGCAGAGCTCGTCAGAAGTAGT
GTGGAAGACAGACGCGATCAACAACCGGCTGTCATACCACATGGAAGTCAGGTTATCCCT
TC---TCAACCA---AGAAGGGATGAACAAGGAAGACGAGGAAACGCCGGTCCTATGTTT
T-AATACACT-GTATTATAATATACGA-AATATAAATGGATAATG---------ATAGTT
AGTGTCAAACATAT-ATAAGTGAAATATAATATA------TGTGTGAGAAG----AAACA
TATT-TTAATATGTGACTTGT---------------------------------------
-ATACGA-------------------------------GTGTTGTATTT-----------
----ATAAACTATACAACACGC---------------------TATGACAAACGGGGAAA
AAT------------------------------GAAGAAT-CGGGGGT---TGATTGGTC
TATCGTAACGC--------TTAAGGGCCG-CAGGCCCGT-----------------TGAA
AT-GATTCTT-----TATTAAACAAATATACA-----TGATACGGATAGTTGAATACATA
AACAACTATGTATA--AATACAACAGAATGTTGT-AAATAAAT-AATACAATGTGAAGAT
AA--GTATATTT---------GTACAGG--------------------------------
--ATAATGATCACAACCACCACTTTA--------------------GTGGT-GGGTCATA
TGTCCCGAGTTAGTGCG-CCACGTAA-GCGCTGGGGCTTATnnnnnTATTACCCCCAGCG
CTCAGGACGGGACATCACGTG-CATTTA-ACAAATGCACGTGAGAAGGCAGTA---GCTT
CT----AGCGAAAGATAACCATCAACATCAAAAAAGAAGAAGGCATATTCGTTGCTTCGA
GACGAAGCAAC--GGTGTTAGATAAATGTTCGAGATTCGAAA-------ATGGAG-----
---GATATTTAAACCTG---------ATGGTCTTGTGATTTCCGAAAT----CACTCATC
GGCGGAG-AATGGAGTTCTGGGAATCGTCTGCCATGCCAGACGATGTGAAGAGAGTGATC
AAGGAA-AAATATT-GGG-AAGATCGGAAGAAACTTCTGCTTTGTCAGAAGTTGAAGTGC
-TGCGTCAGAAGGATTCTTGTATATGGAGATCAAGATGCTGCTCTAGCTGCTGTGAAGGA
TATGAAGACTTCTATCATTCGCTATAGCGAATATCTGAAGAAACCATGTGTGGTAATATG
TTGTGTGACTAATAAGTCTA-TTGTTCATAGGCTAAACACAATGGTGTTCTTTTATCATG
AATATATTGAAGAACTAGGTGGTGACTACTCTGTATATCAAGAGTTGTATTGTGACG---
-AGGAGCTTCCTTCTTCCTTGACAGAGGAAGAA------------GATGAAGAAGTAATA
TACAGGAATGTTATCATGTCATCGACAGAAGAGAAGTTCTCTTGGAGTGAATGTCAGAAG
ATAGTAATATCGGATTATGATGTAACATTACTGTAATGTAATATCCATT--ATCATAAAT
AAAA--TAATGGACTG--ATGATTATGTATT-TATACTAAATACAT--AATGGTATACGT
ATTGCA---------TAAAATA-CA-TTAACA-----TACATACAACACACTATGACAAA
CAGGG----AAAA----AAGAAGAA----TCGGGGGTTGATTGGGCTATCCTAA-CGATT
AAGGGCCGAAGGCCCGTTTAAATATGTGTT-GGACGAAGTCCTAAACACAAAAAAGTCAT
CAGAACAGTGGAATATAATGAGCTGGC-AGTGGA------GGGTC-CATGTCCCGAGTTA
GTGCGCCACGTAAGC-GCTGGGGCTTATnnnnnTATTACCCCCCGTGCTCGGGACGGGAC
ATGACGTCAGCATAGATTATAATGGGCCTTTAAA-------AGCCCATTTAAATGAAAT-
GGG-CCGGGTTTGAGACATATTTCGAAAGCCCGGCCT-GGAATAGGATAAAGTCACGTGC
C--GAA-TAAT-AGGTTGCTTCGCCGCGAAGCAACCTAATAATATGTTGCGTATTCAATA
CGCAACTAAAAGTCTATTAATATGGCTG-TCTCTGCCG----AATAAA-TCAGA-GCGTA
TGC--AAAGCAGAAGCGATGGATTGGGCAGAATCACAATTCAAGACATGTACTCATGGCT
GTGATTGGAAGACGATATCATCGGATTCATCTGAAAATCGGCAATATGTACCTTGCGTCG
ACTCTGGTGCTGGAAGAAAAACCCCTCGCAAGGTACTACTTAGATCTATTGAAGCTGTGT
TTAATGG------AAGCTTCAAAGGAAATAATAGGAATGTTCGTGGATTTATATACGTAT
CAATCCGAGACGATGACGGAACAATGCGTCCAGTACTTATAATACCATTTGGAGGCTATG
GATATCACAATGATTTCTATTATTTTGAAGGCAAAGGGAAAGTTGAATGTGATATATCAT
C-----AGATTATGTTGCGCCAGAAGTAGATTGGAGCAGAGACATGGAAGTTAGTATTAG
TAACAGCAACAACTGTAATGAATCATGTGATCTGAAGTGTTATGTAATTTGTTCGTTAAG
AATAAAGGAATAACAGATGTGCTGTAATGATTATTAATA-AATCTTATTTTCATGT-AAT
TG---------ATAGTTGTATAAA---ACATACAACACGCTAT------------GACAA
AAAGGG-AAAAATGAAAAAT-CAGGGGT---TGATTGGTCTATCGT------AACGCTTA
AG-----------------GGCCGCAGGCCCGTTGAA--AAATAATAATCGAATTATATA
CGTTTG------------ATA-----ATAATCAGAGATAGATGATA-ATGATATAAAAAC
ATAAACGAAGTA---------TATGGCGGTAT-AATAT-AAAAAGAAGGTTATAA-----
TATAAAATATGTATACTAATCTCTGATTG-----------GTTAGGAAAGAAGCCCCACC
AACTTTATGTTGGGGGA----AATGTCCCGA---------TGACGTAAGCACGGGGGACT
AT
>63cn_CN_D3
TATTACCCCCAGCGCTCGGGACGGGACAT-TTGCATCTATAAATAGACCT--CCCCCCTC
TCC-ACTACAT-GATCGTCATCGTCGACAGAAATGGCGCGATATGTGGTATGCTGGATGT
TCACCATCAACAATCCCGCCTCACTACCAGTGATGCGGGATGAGTTCAAATACATGGTAT
ATCAAGTGGAGAGGGGACAGGAGGGTACTCGTCATGTGCAAGGATACGTGGAGATGAAGA
GACGAAGTTCTCTGAAGCAGATGAGAGGCTTCTTCCCAGGCGCACACCTTGAGAAACGAA
AGGGGAGCCAAGAAGAAGCACGGGCATACTGTATGAAGGCAGATACAAGAATCGAAGGTC
CCTTCGAGCTTGGTGCATTTAAATTATCATGTAATGATAATTTATTTGATGTCATACAGG
ATATGCGTGAAACGCATAAACGGCCTTTGGAATATTTATATGAGTGTCCTAATACCTTCG
ATAGAAGTAAGGATACATTATACAGAGTTCAAGCAGAGTTGAATAAAACGAAGGCGATGA
A----TAGCTGGAAGAC--AACCTTCAGTAC-ATGGACGTCGGAAGTTGAAAATATAATG
GCGGAGCCATGTCATCGAAGGATAATTTGGGTCTATGGCCCAAATGGAGGCGAAGGAAAG
ACAACTTATGCAAAACATTTAATGAAGACGAAGAATGCGTTTTATTCTCCAGGAGGAAAA
TCATTGGATATATGTAGATTGTATAATTATGAAGAAATAGTTATATTTGATATTCCCAGA
TGCAAAGAGGAATATTTAAACTATGGTTTATTAGAAGAATTCAAAAATGGAATTATTCAA
AGCGGGAAATATGAACCCGTTTTGAAAATTGTAGAGTATGTGGAAGTCATTGTAATGGCT
AACTTCCTTCCGAAGGAAGGAAGCTTTTCTGAAGATCGAATAAAGTTAGTTGCTTGCTGA
ACACGCTATGACAAT--------CGTACGCTATGAC-AAAAGGGGACCA---CAAAGACT
CGGGGGT-TGATT-GGTCTATC-CTACCGACTAAGGGCCGCAGGCC-------CGTCA--
-AGATGGAC--------GGC---GAGATCAGATGTCCCG-AGTTAGTGCGCCACGT-AAG
CGCT-GGGGCTTATnnnnnTATTATTA-C-----------------------CCCCAGCC
----------------CCCA------GGAC-GGGACAT----------------------
------------------------------G-----------------------------
-------------------------GG--C-TT----TTTA---AATGGG--C-CGAGAG
AGT--TTGAACAGTTC-----------------AGTATCTTCGTTATTGGGCC-ATCTGG
--CCCAATAATTAAGAGAAC--GT---GTTCAAAATCGG-GC------------ATTGAC
CGGAGGTC-AAGATTAATGGTCAA-CAATATTC-TGGCTTGCGGAGCAAGCAACA-CGAA
--------------------------------------------------------TTAA
TTATTTAAT-TCG-----------------------------------------------
TAGGACACGTGGAC-GGACCGAAATACCTCTGCATC------TCTATAAATAGCCTA-CA
ATGGTAATTG-ATAATT-G--C-TCTCGC-TCTTCTGTCAAA-GATGT--TGTGCTGAGG
A----------GGAAGA-----TCGC--------C-GCCGGCGATC--------------
----GTCGGA-CGATAAG--CGCCAAGAG--AGACGG-----------------------
----------AGATCCATGCAGCG-AAGCGTATAT-----CGGGTA-TTTATAGACTTA-
TAGCGAAGCTAGAAGTTTTC-TTGTACCCGATATTGTATTTTGTACAA-TACG-AAGATA
TTCGTATATTGATATTAATAAAACATCTGGG-TTGTTAATGTTTACATTAACTAGTAGA-
AATACTGTA----CAATAC-AAAT--------ATTGTATACGGAACGAATA-CAATA-TA
--TATAAAATA-T---GTAGAGCGTA----G-CATGATAAAGAGATGTTT-AGGTATAAT
TAAAATAATTATGCG-ATGTAATTATAATACGGAACAAGTGTA-AGTATGA-GGTGAAAG
AGGAGATATTAGAATAT-TAAAAACCCAATTATATT-AT------------------ACA
GT-----------------ATGAC-AAGCGTACGCTATG-----ACAAGCGTACACTATG
A-CA--------------AAAAGGGAAAAATGAAA-AAT-CAGGGGT---TGATTGGTC-
-----TAT-C-CTACCGAC-TAAGGGC-CGCAGGCCC-GTC-AA-G-ATGG---------
------------------------ATGAACGGT-------CAGATTTA------ATTGCT
T-AGCAACGAAGAAAGG-----------AATCTTTTTG-GG----ACCA-----------
-CAGACA------------AGACAGCTGTCAT---------------------------T
GCCTT---T-AAAAAT--AATATAATAACCAAAAGAC-G-ATAGTACCCCTAC-CT----
-------AAGATGACG-T-ATA-GGGGTGT-CCCG-AG----GTAA---TTTAAC---AT
----AGCTCTGAAAAGA--------GATAGT--------------------------GG-
-CCGTTGGATGCCTCGATCGGACGATTG--AGGTTTGATGAA-CTTATGCTGACGTA-GG
GGCT-GG----------GGCT-nnnnnTATTACCCCCAGCGCTCGGGAC-GGGACAT---
---GGGCTA--A----------TGGAT-GAG-GGAT---ATAGGG-CCCATCGGGCCCGT
TAA-GATGGGTTTT-GGGCTTCT-GGGCTAAATCCAGAAGACCAAAAACAGGCGG-----
-----------G-AACCGTCCA-AAATTC-------AAACATAGATTGCTTGCCCTGCAA
GCCATCTAGAAGT-CTATATATACCAG-TGTCGACATAT-TGTCTA-----GATATGAA-
---ATGGCGAGGTATCCGAAGAAATCGATCAAGAAGAGGCGGGTTGGCAGGAGGAAGTAT
GGAAGCAAGGCGGCAACAAGCCACGACTACTCGTCGTTAGGA--TCAATATTGGTTCCTG
AAAATACCGTCAAGGTATTTAGGATTGAGCCTACTGATAAAACATTACCCAGATATTTTA
TCTGGAAAATGTTTATGCTGTTGGTGTGCAAGGTGAAGCCCGGAAGAATACTTCACTGGG
CTATGATTAAAAGTTCTTGGGAAATCAACCAGCCGACTACATGTCTGGAAGCACCAGGTT
TATCTATAAAACCTGAACATAGCCATCTGGTTAAACTGGTATGCAGTGGGGAACTTGAAG
CAGGAGTCGCAACAGGGACATCAGATGTTGAATGTCTTCTTAGGAAGACAACCGTGTTGA
GGAAGAATGTAACAGAGGTGGATTACTTGTATTTGGCATTTTATTGTAGTGCTGGAGTTA
GTATTAACTACCAGAACAGAATTACATATAATGTAT---------------GATATGTTT
ATGTAAACATAAACCTTTGTAAGGAATAATGTCCAAATAACATACAACACGCTATGACAA
AAGGGGAAAAATGAAGAA------------------TCGGGGGTTG----ATTGGTCTAT
CGTATCGCTTAAG-GGCCGCAGG-CC-----------------CGTTGAAATGATTCTTT
ATTAAACAAATATACATGATACGGATA---------GTTGAATATATAAACAACTATGTA
T-----------AAATACAACAGAATGTTGAA-AAT-----AATTAATATAAT----GAG
AAG-GAAGGTATATTTGTGACGGATAAGGATGAGAAC------------CACCACTTTAG
A-GGT-GGGTCATATGTCCCGAGTTAGTGCGCCACGTAA-GCGCT-GGGGCTTATnnnnn
TATTACCCCCA-GCGCTCAGGACGGGACATCACGTGCAAC--------------------
--TTACGAATGCACGTGACTGATATATACAACATAACGGTTCGTCG-AACCGGTATATTA
AGCT-ATAACGAAAAGTCACGTGTGAAAG-AGAC-ATGCACGTGACGGAGTCAAATGTAT
TGAATAAACATTTGACGTCCGGAAACTTCCG-AAGGAAGT-CACGATTGCTTCGT-GGCG
AAGCAAAACATTTATATATTGGCCTGAA--CTGCTG--CCTATAAATAAG-AGGCAGGGT
-----AATGGGATTGACAACAGAGCGGGTGAAACTATTCTTCGAATGGTTTCTGTTTATT
GGAGCAATATTTATTGCTATAACAATATTATATATATTGTTGGCATTGCTCTTTGAGGTT
CCGAAGTATATTAAGGATGTAGTGAGGTATCTCGTAGAATACCTGACTAGACGACGTGTA
TGGATGCAGAAGACGCAGTTGACGGAAGCAACCGGAGATGCAGAGCTCGTCAGAAGTAGT
GTGGAAGACAGACGCGATCAACAACCGGCTGTCATACCACATGGAAGTCAGGTTATCCCT
TC---TCAACCA---AGAAGGGATGAACAAGGAAGACGAGGAAACGCCGGTCCTATGTTT
T-AATACACT-GTATTATAATATACGA-AATATAAATGGATAATG---------ATATTT
AGTGTCAAACATAT-ATAAGTGAAATATAATATA------TGTGTGAGAAG----AAACA
TATT-TTAATATGTGACTTGT---------------------------------------
-ATACGA-------------------------------GTGTTGTATTT-----------
----ATAAACTATACAACACGC---------------------TATGACAAACGGGGAAA
AAT------------------------------GAAGAAT-CGGGGGT---TGATTGGTC
TATCGTAACGC--------TTAAGGGCCG-CAGGCCCGT-----------------TGAA
AT-GATTCTT-----TATTAAACAAATATACA-----TGATACGGATAGTTGAATACATA
AACAACTAAGTATA--AATACAACCGAATGTTGT-AAATAAAT-AATACAATGTGAAGAT
AA--GTATATTT---------GTACAGG--------------------------------
--ATAATGATCACAACCACCACTTTA--------------------GTGGT-GGGTCATA
TGTCCCGAGTTAGTGCG-CCACGTAA-GCGCTGGGGCTTATnnnnnTATTACCCCCAGCG
CTCAGGACGGGACATCACGTG-CATTTA-ACAAATGCACGTGAGAAGGCAGTT---GCTT
GC----AGCGAAAGATAACCATCAACATCAAAAAAGAAGAAGGCATATTCGTTGCTTCGA
GACGAAGCAAC--GGTGTTAGATAAATGTTCGAGATTCGAAA-------ATGGAG-----
---GATATTTAAACCTG---------ATGGTCTTGTGATTTCCGAAAT----CACTCATC
GGCGGAG-AATGGAGTTCTGGGAATCGTCTGCCATGCCAGACGATGTGAAGAGAGTGATC
AAGGAA-AAATATT-GGG-AAGATCGGAAGAAACTTCTGCTTTGTCAGAAGTTGAAGTGC
-TGCGTCAGAAGGATTCTTGTATATGGAGATCAAGATGCTGCTCTAGCTGCTGTGAAGGA
TATGAAGACTTCTATCATTCGCTATAGCGAATATCTGAAGAAACCATGTGTGGTAATATG
TTGTGTGACTAATAAGTCTA-TTGTTCATAGGCTAAACACAATGGTGTTCTTTTATCATG
AATATATTGAAGAACTAGGTGGTGACTACTCTGTATATCAAGAGTTGTATTGTGACG---
-AGGAGCTTCCTTCTTCCTTGACAGAGGAAGGA------------GATGAAGAAGTAATA
TACAGGAATGTTATCATGTCATCGACAGAAGAGAAGTTCTCTTGGAGTGAATGTCAAAAG
ATAGTAATATCGGATTATGATGTAACATTACTGTAATGTAATATCCATT--ATCATAAAT
AAAA--TAATGGACTG--ATGATTATGTATT-TATACTAAATACAT--AATGGTATACGT
ATTGCA---------TAAAATA-CA-TTAACA-----TACATACAACACACTATGACAAA
CAGGG----AAAA----AAGAAGAA----TCGGGGGTTGATTGGGCTATCCTAA-CGATT
AAGGGCCGAAGGCCCGTTTAAATATGTGTT-GGACGAAGTCCTAAACACAAAAAAGTCAT
CAGAACAGTGGAATATAATGAGCTGGC-AGTGGA------GGGTC-CATGTCCTGAGTTA
GTGCGCCACGTAAGC-GCTGGGGCTTATnnnnnTATTACCCCCCGTGCTCGGGACGGGAC
ATGACGTAAGCATAGATTATAATGGGCTTTTTAA-------AGCCCATATAAGGGAAGT-
GGG-CCGGGTTTGAGACATATTTCGAAAGCCCGGCTT-GGAAAAGGATAAAGTCACGTTC
C--GAA-TAAT-AGGTTGCTTCGCCGCGAAGCAACCTAATAAATTGTTGCGTATTCAATA
CGCAACTAAAAGTCTATTAATATGCCTG-TCTCTGCCG----AATAAA-TCAGA-GCGTA
TGC--GAAGCAGAAGCGATGGATTGGGCAGAATCACAATTCAAGACATGTACCCATGGCT
GTGATTGGAAGACGATATCATCGGATTCATCGGAAAATCGGCAATATGTACCTTGCGTCG
ACTCTGGTGTTGGAAGAAAGACGCCTCGCAAGGTACTTCTTCGATCTATCGAAGTTGTAT
TCAATGG------AAGTTTTAAAGGGAATAATCGGAATGTTCGTGGCTTCTTATACGTAT
CAATCCGAGACGATGATGGAACAATGCGTCCAGTACTTATAGTACCATTTGGAGGATATG
GATATCATAATGATTTTTATTATTTCGAAGGGAAGGGGAAAGTTGAATGTGATATATCAT
C-----AGATTATGTTGCGCCAGAAGTAGATTGGAGCAGAGACATGGAAGTTAGTATTAG
TAACAGCAACAACTGTAATGAATCATGTGATCTGAAGTGTTATGTTATTTGTTCGTTAAG
AATAAAGGAATAACAGATGTGCTGTAATGAATATTAATA-AATCTTATTTTTAATGTAAG
TG---------AAAGTTGTATAAA---ACATACAACACGCTAT------------GACAA
AAGGGG-AAAAATGAAAAATA-AGGGGT---TGATTGTTCTATAGT------ATCGCTTA
AG-----------------GGCCGCAGGCCCGTTGAA--AAATAATAATCGAATTATATA
CGATTG------------ATA-----ATAATCAGAGATAGATGATCAAGGATATATAAAC
ATAGACGAAGTA---------TATGGCTGTAT-AATA--TAAAAGAAGCATATAA-----
TATAAAATATGTATACTATTCTCTGATTG-----------GTGCAGAAAGTAGACCCACT
AACTTTAAGTTAGTGGA----AATGTCCCGA---------TGACGTGAGCACGGGGGACT
AT
>65lk_LK_2010_C2
TATTACCCCCAGCGCTCGGGACGGGACAT-TTGCATCTATAAATAGACCT--CCCCCCTC
TCC-ATTACAA-GATCATCATCGACGACAG-AATGGCGCGATATGTGGTCTGCTGGATGT
TCACCATCAACAATCCCACAACACTACCAGTGATGAGGGATGAGATCAAATATATGGTAT
ATCAGGTGGAGAGGGGACAGGAGGGTACTCGTCATGTGCAAGGTTGTGTCGAGATGAAGA
GACGAAGCTCTCTGAAGCAGATGAGAGGCTTCTTCCCAGGCGCACACCTTGAGAAACGAA
AGGGAAGCCAGGAAGAAGCGCGGTCATACTGTATGAAGGAAGATACAAGAATCGAAGGTC
CCTTCGAGTTTGGTGCATTTAAATTGTCATGTAATGATAATTTATTTGATGTCATACAGG
ATATGCGTGAAACGCACAAAAGGCCTTTGGAGTATTTATATGATTGTCCTAACACCTTCG
ATAGAAGTAAGGATACATTATACAGAGTACAAGAAGAGATGAATAAAACGAAGGCGATGA
A----TAGCTGGAGAAC--GTCCTTCAGTGC-ATGGACATCAGAGGTGGAGAATATCATG
GCGCAGCCATGTCATCGGAGAATAATTTGGGTCTATGGCCCAAATGGAGGAGAAGGAAAG
ACAACGTATGCAAAACATCTAATGAAGACGAGAAATGCGTTTTATTCTCCAGGAGGAAAA
TCATTGGATATATGTAGACTGTATAATTACGAGGATATTGTTATATTTGATATTCCAAGA
TGCAAAGAAGATTATTTAAATTATGGGTTATTAGAAGAATTTAAGAATGGAATAATTCAA
AGCGGGAAATATGAACCCGTTTTGAAGATAGTAGCATATGTCGAAGTCATTGTAATGGCT
AACTTCCTTCCGAAGGAAGGAATATTTTCTGAAGATCGAATAAAGTTGGTTCCTTGCTGA
ACAAGTAATGACTTTACAG----CGCACGCTCCGAC-AAAAGCACACTATGACAAAAGTA
CGGGTATCTGATT-GGGATATC-TTAACGATCTAGGGCCGTAGGCC-------CGTGA--
GCAATGAAC--------GGC---GAGATCAGATGTCCCG-AGTTAGTGCGCCACGT-AAG
CGCT-GGGGCTTATnnnnnTATTATTA-C-----------------------CCCCAGCG
-----------------CCG------GGAC-GGGACAT----------------------
------------------------------G-----------------------------
-------------------------GG--C-TT----TTTA---AATGGG--C-TTTACG
AGT--TTGAACAGTTC-----------------AGTATCTTCGTTATTGGGCCAACCCGG
--CCCAATAATTAAGAGAAC--GT---GTTCAAATTCGT-GG------------TATGAC
CGAAGGTC-AAGGTAACCGGTCAA-CATTATTC-TGGCTTGCGCAGCAAGATACA-CGAA
--------------------------------------------------------TTAA
ATTATTAAT-TCG-----------------------------------------------
TAGGACACGTGGAC-GGACCGAAATACTCCTGCATC------TCTATAAATACCCTA-GT
CCTGTGAAGG-ATAATT-G--C-TCTCTC-TCTTCTGTCAAG-GTGGT--TGTGCTGAGG
C----------GGAAGA-----TCGC--------C-AGCGGCGATC--------------
----GTCGGAGCGATGTG--CATCTAGAG--AGGCGG-----------------------
----------TGAAGCAAACTACG-AGGCATATAT-----CGGGTA-TTTATAGACTTA-
TAGCGCAGCTAGAAGTATACACTGTACA-GATTATGTATTTTGTAAAT-TACG-AAGAAT
TTCGTAT-ATGATATTAATAAAACACCTGGGTGTGTTAATGTTTACATTAAATAGTATC-
CTGAATGTA----CACAATAAAAT--------ACAGTATACGGAACGTATACTGACA--A
--AGTAATAAA-T---GATAGGCGAA----G-CATGATTAACAGGTGTTT-AGGTATAAT
TAACATAATTATGAG-AAGTAATAATAATACGGAAAATGAATA-AGTATGA-GGTGAAAG
AGGAGATATTAGAATATTTAAAAACCCAATTATATT-AT-T----------------TTG
GA-----------------ACG---AA--ATACAACACG----------------CTATG
A-AA--------------TACAAGACGCTATGACA-AATGTACGGGTATCTGATTG-TG-
-----TAT-C-TTAACGCT-TAAGGGC-CGCAGGCCC-GTC-AA-G-ATGG-------A-
------------------------ATGAACGGT-------CCAGATTA------ATTCCT
T-AACGACGAAGGAAGG-----------AATCTTTGAG-GG---GACCA-----------
-CACAAT------------ATACAGCTGTCAA---------------------------T
GATTT---A-TTAAAT--AATATAATAACCAAATGAC-C-ATTGTACCCTTGC--T----
-A-----ATGATGACG-T-ATA-GGGGTGT-CCCG-AG----GTAA---TTTAAC---AT
----AGATCTGAGAAGA--------GATATG--------------------------GG-
-CCGTTGGATGCCTCCATCGGACGATGG--AGGTTGTATGAA-CTTCTGCTGACGTA-GG
CGCT-GG----------GGCT-nnnnnTATTACCCCCAGCGCTCGGGAC-GGGACAT---
---GGGCTA--A----------TGGAT-TGT-GGAT---ATAGGG-CCCAAAGGGCCCGT
TTA-GATGGGTTTT-GGGCTTAT-GGGCTTTATCCAGAAGACCAAAAACAGGCGG-----
-----------G-AACCGTCCC-AAATTC-------AAACTTCGATTGCTTGCCCTGCAA
GCCATCTAGAAGT-CTATATATACCAG-TGTCTAGATAGATGTTCA-----GACAACAA-
---ATGGCTAGGTATCCAAAGAAATCCATCAAGAAGAGGCGGGTTGGGCGCCGGAAGTAT
GGCAGCAAGGCGGCAACGAGCCACGACTACTCGTCGTTAGGG--TCAATATTGGTTCCTG
AAAACACCGTCAAGGTATTTCGGATTGAGCCTACTGATAAAACATTACCCAGATATTTTA
TCTGGAAAATGTTTATGCTTCTTGTGTGCAAGGTGAAGCCCGGAAGAATACTTCATTGGG
CTATGATCAAGAGTTCTTGGGAAATCAACCAGCCGACAACCTGTCTGGAAGCCCCAGGTT
TATTTATTAAACCTGATCATAGCCATCTGGTTAAACTGGTATGTAGTGGGGAACTTGAAG
CAGGAGTCGCAACAGGGACATCAGATGTTGAATGTCTTTTGAGGAAGACAACCGTGTTGA
GGAAGAATGTAACAGAGGTGGATTATTTATATTTGGCATTCTATTGTAGTTCTGGAGTAA
GTATAAACTACCAGAACAGAATTACATATCATGTTT---------------GATATGTTT
ATGTAAACATAAACTATTGTATGGAATGAAATCCAAATATTATACAACACGCTATGAAAT
ACAAGACGCTATGAC-AG------------AAGTA-CGGGTATCTG----ATTAG-GTAT
CCTAACGATCTAG-GGGCGAAGG--C---CCGTGAGCAATATGCGTCGAAATAA-TGTTT
AACAAACAAATATACATGATATGGATA---------GTTGAATACATAAACAACTAGGTA
T----------ACAATACAACAAACTGTTGTA-AAG-----AAAT-AAAAAAT----AAG
AAGAGAGAGTATATTTGTGTCGGATAAGCATGACACC------------CACCACTTTAG
T-GGT-GGGTCAGATGTCCCGAGTTAGTGCGCCACGTAA-GCGCT-GGGGCTTATnnnnn
TATTACCCCCA-GCGCTCAGGACGGGACATCACGTGCTTC--------------------
---AACAAATGCACGTGAGTGATATAAGGGACATAACGGGTTTAGA-TAACGGTATCTTT
GGTTCAGAATATAACGTCACGTGTGAAAG-TGGATAGGCACGTGACTAAGTCAAATGTAT
TGAATAAACATTTGACGTCCGGTAGCTTCCG-AAGGAAGT-AAGGATTGCTTCGT-GGCG
AAGCAAACCATTTATATATTGGCCTAGG-CTTGCGG--CCTATAAATAGG-ACCCTGCTA
-----AATGGCATTAACAACAGAGCGGGTTAAACTATTCTTTGAATTGTTTTTGTTCTTT
GCAGCAATATTTATTGCGATTACAATATTATATATATTGTTGGTTTTGCTCTTTGAGGTA
CCGAAGTATATTAAGCAGCTCGTGAGGTATTTGGTAGAATACCTGACCAGAAGACGTGTA
TGGATGCAGAGGACGCAGTTATCGGAGGCAACTGGAGACGTAGAGTTCGGCAGAGGTATT
GTGGAAGACAGACGGGATCAACAACCGGCTGTCATACCACAGGCATCTCAGGTTATCCCT
TC---TCAACAAATTAGAAGGGATGATCAAGGAAGACGAGGAAACGTCGGACCTATGTTT
T-AATACACG-GTATTGTAATATATGA-AATATAAATGGGTATTG---------ATGT--
------------AT-AA-GGTCATACATACTATA------TGTATGATAATG---AAACA
TATT-GTAATATGTGAATTGT---------------------------------------
-AAACGA-------------------------------GTGTTGAATGT-----------
----ATACAACATACAACACGC---------------------TATGAAATACAAGACGC
TAT------------------------------GACAAATGTACGGGTATCTGATTAGG-
TATCCTAACGA--------TCTAGGGCCG-AAGGCCCGT-GAGCAATAT---GCGTCGAA
AT-AATGTTT-----AACACA-CAAATATACA-----TGATACGGATAGTTGAATACATA
AACAACTAGGTATAC-AATACAACAAACTGTTGT-AAAGAAAT---AAAAATAAGAAGGG
AGA-GTATATTT---------GTGTCGG--------------------------------
--ATAAGCTTGGCAACCACCACTTTA--------------------GTGGT-GGGTCAGA
TGTCCCGAGTTAGTGCG-CCACGTAA-GCGCTGGGGCTTATnnnnnTATTACCCCCAGCG
CTCAGGACGGGACATCACGTG-CAACTA-ACAGCAGCACGTGAGAATGCAGTA---ACTT
GC----AGCGAAAGATAGACGTCAACATCAATAAAGAAGAAGGAATATTCTTTGCTTCGG
AACGAAGCAAA--GGGTATAGATATTTGTTCGAGATGCGAAA-------ATGGAG-----
---GCTATATAAACCTG---------ATGGTTTTGTGATTTCCGAAAT----CACTCGAC
AGAAGAGAAATGGAGTTCTGGGAATCGTCTGCCATGCCTGACGATGTCAAGAGAGAGATT
AAGGAA-ATATATT-GGG-AAGATCGGAAGAAACTTCTGTTCTGTCAGAAGTTGAAGAGC
-TATGTCAGAAGGATTCTTGTTTATGGAGATCAAGAGGATGCCCTTGCCGGAGTGAAGGA
TATGAAGACTTCTATTATTCGCTATAGCGAATACTTGAAGAAACCATGTGTGGTAATTTG
TTGTGTTAGCAATAAATCAA-TTGTGTATAGGTTAAACAGCATGGTGTTCTTTTATCATG
AATACCTTGAAGAACTAGGTGGTGATTACTCAGTATATCAAGATCTCTATTGTGATG---
-AGGTTCTCTCTTCTTCATCGACAGAGGAAGAA------------GATGTAGGAGTAATA
TATAGGAATGTTATCATGGCATCGACACAAGAGAAGTTCTCTTGGAGTGATTGTCAGAAG
ATAGTTATATCAGACTATGATGTAACATTACTCTAATGTAATATCCATT--ATCATCAAT
AAAA--TAA-GGAATG--TTGATTATGTATT-TATCATAAATACAT--AATGGTATACGT
ATAGCA---------TAAAATA-CA-TTA-CC-----AACATACAACACACTATAAAATA
CAACACACTATAA----CAAATGTG----CGGGTATCCGATTGGGCTATATTAACCCCTT
AAGGGCCGAAGGCCCGTTTAAATATGTGTT-GGACGAAGTCCA-AGCACAAAAAAGTAAG
CAGAACAACGGAATAATATGAGCTGGC-AACGTA------GGGTC-CATGTCCCGAGTTA
GTGCGCCACGTAAGC-GCTGGGGCTTATnnnnnTATTACCCCCCGTGCTCGGGACGGGAC
ATGACGTTAGCAAGGATTATAATGGGCTTTTTAA------TAGCCCATTTA-TTGAATT-
GGG-CCGGGTTTT-GTCATTTTACAAAAACCCGGTCCAGGATAAGTATAATGTCACGTGC
C--GAA-TAAA-AGGTTGCTTCGCCTCGAAGAAACCTAATTTGAGGTTGCGTATTCAATA
CGCTACCGAGTATCTATTAATATGTGAG-TCTCTGCCG----AAACAATTCAGA-GCGAA
AGC--AAAGCAGAAGCGATGGATTGGGCGGAATCACAATTCAAGACTTGTACTCATGGAT
GCGATTGGAAGAAGATATCATCGGATTCAGCCGATAATCGACAATATGTACCATGCGTCG
ATTCTGGAGCTGGAAGAAAGTCGCCTCGCAAGGTACTTCTTAGATCTATTGAAGCTGTGT
TTAACGG------AAGCTTCAGCGGAAATAATAGGAACGTTCGTGGATTTCTCTACGTAT
CGATCAGAGACGATGACGGAGAAATGCGTCCAGTACTCATAGTACCATTCGGAGGATATG
GATATCATAATGATTTCTATTATTTCGAAGGAAAGGGGAAAGTTGAATGTGATATAT--T
CGGTGGAGATTATGTTGCGCCAGGAATAGATTGGAGCAGAGACATGGAAGTTAGTATTAG
TAACAGCAACAACTGTAATGAATTATGTGATCTGAAGTGTTATCTTGTTTGTTCTTTAAG
AATCAAGGAATAAAAGTTGTGCTGTAATGTTTATTAATA-AAACGTATATTTGGGA-AAT
TG---------ATAGTTGTATACA---ACATACAACACACTAT------------GAAAT
ACAAGA-CGCTATGACAAATGTACGGGTATCTGAATGAGTTTTAGT------ATCGATTA
AG-----------------GGCCGCAGGCCCGTTGAA--AAATAATAATCGAATTATAAA
CGTTAG------------ATA-----ATAATCAGAGATAGGTGATC-AGATAACATAAAC
ATAAACGAAGTA---------TATGGCGGTAC-AATAA-TAAAATAAGTT---AAAAAA-
AAAACATAATGAATACAAATCTCTGATTG-----------GTTCAGAAGAAAGGCCCACC
AACTAAAAGGT-GGGGA---GAACGTCCCGA---------TGACGTAAGCACGGGGGACT
AT
>66in_IN_2012_B1
TATTACCCCCAGCGCTCGGGACGGGACAT-TTGCATCTATAAATAGACCT--CCCCCCTC
TCC-ACTACAA-GATCATCATCGACGACAGAAATGGCGCGATATGTGGTATGCTGGATGT
TCACCATCAACAATCCCACAACACTACCAGTGATGAGAGATGAGTTCAAATATATGGTAT
ATCAAGTGGAGAGGGGACAGGAGGGTACTCGTCATGTGCAGGGATACGTCGAGATGAACA
TACAAAGCTCTCTGAAGCAGATGAGAGGCTTCTTCCCAGGCGCACACCTTGAGAAACGAA
AGGGAAGCCAGGAGAGAGCGCGGTCATACTGTATGAAGGAAGATACAAGAATCGAAGGTC
CCTTCGAGTTTGGTGCTTTTAAATTGTCATGTAATGATAATTTATTTGATGTCATACAGG
ATATGCGTGAAACGCACAAACGACCTTTGGAGTATTTATATGATTGTCCTAATACTTTCG
ATAGAAGTAAGGATACATTATACAGAGTACAAGCAGAGATGAATAAAACGAAGGCGATGA
A----TAGCTGGAGAAC--GTCTTTCAGTGC-TTGGACATCAGAGGTTGAGAATATCATG
GCGCAGCCATGTCATCGAAGAATAATTTGGGTCTATGGCCCAAATGGAGGAGAAGGAAAG
ACAACGTATGCAAAACATTTAATGAAGACGAAAAATGCGTTTTATTCTCCAGGCGGAAAA
TCATTGGATATTTGTAGATTGTATAATTATGAGGATATTGTTATATTTGATATTCCCAGA
TGCAAAGAGGAATATTTAAATTACGGGTTATTAGAAGAATTTAAGAATGGAATAATTCAA
AGCGGGAAATATGAACCCGTTTTGAAGATAGTGGAATATGTCGAAGTCATTGTAATGGCT
AACTTCCTTCCGAAGGAAGGAATCTTTTCTGAAGATCGAATAAAGTTGGTTGCTTGCTGA
ACACGCTATGAC-------------------------AAAAGCACACTCCGACAAATGTA
CGGGTATCTGATT-GGGTTATC-CTATCGATCTAGGGCCGTAGGCC-------CGTGA--
GCAATGAAC--------GGT---GAGATCAGATGTCCCG-AGTTAGTGCGCCACGT-AAG
CGCT-GGGGCTTATnnnnnTATTATTA-C-----------------------CCCCAGCG
----------------T-CG------GGAC-GGGACAT----------------------
------------------------------G-----------------------------
-------------------------GG--C-TT----TTTA---AATGGG--C-TTTGAG
AGT--TTGAACAGTTC-----------------AGTATCTTCGTTATTGGGCCAACCCAG
--CCCAATAATTAAGAGAAC--GT---GTTCAAAATCGA-GG------------TTTGAC
CGAAGGTC-AAGGTCACCGACCAA-TATTATTC-TGGCTGGCATTTCCAATTTCC-CCAT
--------------------------------------------------------TTTT
AATATTAAT-TCG-----------------------------------------------
TAGGACACGTGGAC-GGACCGAAATACTCCTGCATC------TCTATAAATACCCTA-GT
CCTGTCATGG-ATAATT-G--C-TCTCTC-TCTTCTGTCAAG-GTGGT--TGTGCTGTGG
C----------GGAAGA-----TCGC--------C-AGCGGCGATC--------------
----GTCGGAAGGAACTG--CAGCTAGAG--AGGCGG-----------------------
----------TGAAGCATA-TACG-AAGCGTACAT-----CGGGTA-TTTATAGACTTA-
TAGCGCAGCTAGAAGTATATACTGTACCTGACAATGTATTAAGTTTATTTACG-AAGAAT
TTGTAAA-TTGTTATTAATAAAACATCTGGGTATGTTAATGTTTACATTAACTAGTATT-
ATTAATGTAGAATAAAAAAAAAAT--------ATTATATGCGGAACGCATATTAACA-AA
--ATAA-AAAA-T---GACAAGCGAA----G-CATGATTAACAAGTGTTT-CTGTATAAT
TAAAATAATTATGAC-ATGTAATAAAAATACGGAAAAAAAATATAGTATGA-GGTGAAAG
AGGAAATATTAAAATAT-TAAAAACCCAAATATATT-AT-T----------------TTG
CA-----------------ACG---AG--ATACAATACG----------------GTATG
A-AA--------------TACAACCCGCTATGACA-AATGTACGGGTATCTGAATG-AG-
-----TAT-C-TTAACTAT-CTAGGGC-CGAAGGCCC-GTG-AG------C-------A-
------------------------ATACGC-GT-------TTTGAATG------ATTACT
T-AGCGACGAAAAAAGG-----------AATCTTTATG-GG---GACCA-----------
-CTGAAA------------AGACAGCTGTCAT---------------------------T
GAATT---A-ATAAAT--AATAT-ATAACCAATTGAC-C-ATAGTACCCTTGC--A----
-A-----ATGATGACG-T-ATAGGGGGTGT-CCCG-AA----GTAA---TTTAAC---AT
----AGCTCTGAAAAGA--------GATGTT--------------------------GA-
-CCGTTGGATCTCTCCATCGGACGAT-GG-AGGTTGGATG-A-CTTCTGCTGACGTC-GG
CGCT-GG----------GGCT-nnnnnTATTACCCCCAGCGCTCGGGAC-GGGACAT---
---GGGCTA--A----------TGGAT-TGT-GGAT---TTAGGG-TCCAAAGGGCCCGT
ATA-GATGGGTTTT-GGGCTTAT-GGGCTTTATCCAGAAGACCAAAAACAGGCGG-----
-----------G-AACCGTCCC-AAATTC-------AAACTTCGATTGCTTGCCCCGCAA
GCCATCTAGAAGT-CTATAAATACCAG-TGTTGAGATATATGTTCA-----GACAACAA-
---ATGGCGAGGTTTCCGAAGAAATCCATCAAGAAGAGGCGGGTTGGGCGTCGGAAGTAT
GGCAGCAAGGCGGCAACGAGTCACGACTACTCGTCGTTAGGA--TCAATATTGGTTCCTG
AAAACACCGTTAAGGTGTTTAGGATTGAGCCTACAGATAAAACATTACCCAGGTATTTTA
TCTGGAAAATGTTTATGCTTCTTGTGTGCAAGGTGAAACCCGGAAGAATACTTCACTGGG
CTATGATCAAGAGTTCTTGGGAAATCAACCAGCCGACAACCTGTCTGGAAGCACCAGGTT
TATTTATAAAACCTGAACATAGCCATCTGGTTAAACTGGTATGTAGTGGGGAACTTGAAG
CAGGAGTCGCAACAGGGACATCAGATGTTGAGAGTCTTTTGAGGAAGACAACCGTGTTGA
GGAAGAATGTTACGGAGGTGGATTATTTGTATTTGGCATTCTATTGTAGTTCTGGAGTAA
GTATAAACTACCAGAACAGAATTACATATCATGTAT---------------GATATGTTT
ATGTAAACATAAACTATTGTATGGGATGAATTCCAAATAACATACAACACGCTATGAAAT
ACAAGACGTTATGAC-AA------------ATGTA-CGGGTATCTG----ATTGG-GTAT
CTTAACGATCTAG-GGCCGAAGG--C---CCGTGAGCAATATACGTCGAAATAATTGTTT
AACAAACAAATATACATGATACGGATA---------GTTGAATACATAAACAACGCTGTA
T----------ACAATACAACAAAATGTTGTA-AAG-----AAAT-AAAAAAT----AAG
AAGAGAGAGTATATTTGTGT-GGATAAGCATCAGAAC------------CACCACTTTAG
T-GGT-GGGTCATATGTCCCGAGTTAGTGCGCCACGTAA-GCGCT-GGGGACTATnnnnn
TATTACCCCCA-GCGCTCAGGACGGGACATCACGTGCTTA--------------------
---TAGAAATGCACGTGACTGATATAAGGGACATAACGGGTTTAGA-TAACGGTATCTTG
TGATTAGAATATAACGTCACGTGTGAAAG-CGAA-ATGCACGTGACATAGTCAAATGTAT
TGAATAAACATTTGACGTCCGGTAGCTTCCG-AAGGAAGT-TAGGATTGCTTCGT-GGCG
AAGCAAACCATTTATATA-TTGGCTAGG-ATTGCGG--CCTATAAATAGG-ACGCAGCTA
-----GATGGCATTAACAACAGAGCGGGTGAAACTATTCTTTGAATGGTTTCTGTTCTTT
GGAGCAATATTTATTGCGATAACAATATTATATATATTGTTGGTATTGCTCTTTGAGGTA
CCGAAGTATATTAAGCAGCTCGTGAGGTATTTGGTAGAATACCTGACCAGAAGACGTGTA
TGGATGCAGAGAACGCAGTTATCGGAGGCAACTGGAGACGTAGAGTTCGGCAGAGGTATT
GTGGAAGACAGACGAGATCAAGAACCGGCTGTCATACCACAGGCATCTCAGGTTATCCCT
TC---TCAACAAATTAGAAGGGATGATCAAGGAAGACGAGGAAACGTCGGACCTATGTTT
T-AATACACG-GTATTGTAATATATGA-AATATAAATGTGGATTG---------ATGT--
------------AT-AA-GGTCATACATACTATA------TGTATGTTAATG---AAACA
TATT-GTAATATGTGAATTGT---------------------------------------
-AAACGA-------------------------------GAGTTGAATGT-----------
----ATAAAACATACAACACGC---------------------TATGATATACAAGACGC
TAT------------------------------GATAAAGGTACGGGTATCTGAATGGG-
TATCCTAATGT--------TCTAGGGCCGAAAGGCCCGT-GAGCAATAT---ACGTCGAA
ATAAATGATT-----AACAAA-CAAATATACA-----TGATACGGATAGTTGAATACATA
AACAACTCTGTATAC-AATACAACAAAATGTTGT-AAAGAAAT--AAAAAATAAGAAGAG
ATA-GTATATTT---------GTGTAGG--------------------------------
--ATAAGCTTCGTAACCACCACTTTA--------------------GTGGT-GGACCAGA
TGTCCCGAGTTAGTGCG-CCACGTAA-GCGCTGGGGCTTATnnnnnTATTACCCCCAGCG
CTCAGGACGGGACATCACGTG-CTAATA-ACAAACGCACGTGAGAAGGAAGTA---GCTT
AC----AGTGAAAGATAGACGTCAACATCAATAAAGAAGAAGGAATATTCGTTGCTTAGC
GACGAAGCAAC--GGATAAAGATATTTGTTCGAGATGCGAAA-------ATGGAG-----
---GCTATTTAAACCTG---------ATGGTTTTGTGATTTCCGAAAT----CACTCTTC
GGAAGAGAAATGGAGTTCTGGGAATCGTCTGCTATGCCTGACGATGTCAAGAGAGAGATT
AAGGAA-ATATATT-GGG-AAGATCGGAAGAAACTTCTGTTCTGTCAGAAGTTGAAGAGC
-TATGTCAGAAGGATTCTTGTTTATGGAGATCAAGAGGATGCCCTTGACGAAATGAAGGG
TATGAAGACTTCTATTATTCGCTATAGCGAATACTTGAAGAAACCATGTGTGGTAATTTG
TTGTGTTAGCAATAAATCAA-TTGTGTATAGGTTAAACAGCATGGTGTTCTTTTATCATG
AATACCTTGAAGAACTAGGTGGTGATTACTCAGTATATCAAGATCTCTATTGTGATG---
-CGGTTCTCTCTTCTTCATTGCCAGAGGCCGAA------------GCTGCAGGTGTCATA
TATCGGAATGTTATCCTGGCATTGAGACAAGAGAAGTTTTCTTGGAGTGATTGTCAGAAG
ATAGTTATATCAGACTATGATGTAACATTACTCTAATGTAATATCCATT--ATCATCAAT
AAAA--TAATGGGTTG--TTGATTATGTATT-TATCATAAATACGT--AATGGTATACGT
ATAGCA---------TAAAATA-CA-TTAACC-----AACATACAACACACTATAAAATA
CAACACACTATAA----CAAATGTA----CGGGTATTTGATTGGGCTATATTAACCCCTT
AAGGGCCGAAGGCCCGTTTAAATATGTGTT-GGACGAGGTCCA-AACGCTAAAATGTAAG
CAGAACAACGGAATATAATGAGCTGGA-AACGTA------GGGTC-CATGTCCCGAGTTA
GTGCGCCACGTAAGC-GCTGGGGCTTATnnnnnTATTACCCCCCGTGCTTGGGACGGGAC
ATGACGTCAGCATAGATGTTAATGGGCCAAATAA-------AGCCCATTAAATCGAATT-
GGA-CCGGGTTTT-GACATATTTCAAAAGCCCGGTTCAGGATTAGAATAATGTCACGTGC
C--GAAATAT--AGGTTGCTTCGCCTCGAAGTAACCTATTTAAAGGTAGCGTATTCAATA
CGCTACCGAATATCTATTAATATGTGTG-TCTCTGCCG---AAAACAA-TCAGA-GCGGA
AGC--GAAGCAGAAGCGATGGATTGGGCGGAATCACAACTCAAGACCTGTACTCATGGAT
GCGATTGGAAGAAGATATCATCGGATTCAGCCGATAATCGACAATATGTACCATGCGTCG
ATTCTGGAGCTGGAAGAAAGTCGCCTCGCAAGGTACTTCTTAGATCTATTGAAGCTGTGT
TTAACGGAAGCTTAAGCTTCAGCGGAAATAATAGGAATGTTCGTGGATTTCTCTACGTAT
CGATCAGAGACGATGACGGAGAGATGCGTCCAGTACTCATAGTACCATTCGGAGGATATG
GATATCATAATGATTTCTATTATTTCGAAGGAAAGGGGAAAGTTGAATGTGATATATCAT
C-----AGATTATGTTGCGCCAGGAATAGATTGGAGCAGAGACATGGAAGTTAGTATTAG
TAACAGCAACAACTGTAATGAATTATGTGATCTGAAGTGTTATGTTGTTTGTTCTTTAAG
AATCAAGGAATAAAAGATGTGCTGTAATGTTTATTAATAGAAACATATGTGTTGAATAAT
TG---------ATAT-----CAAAATGACATAGAACACACTAT------------GAAAT
ACAACA-CACTATGACAAATGTACGGGTATCTGATTGTGTATC-TT------AACGCTTA
AG-----------------GGCCGAAGGCCCGTTGAA--AATTAATAATCGAATTATATA
CGTTTG------------ATA-----ATAATCAGAGATAGGTGATC-AGAATACAAAAAC
ATAAACGAAGTA---------TATGTCGGTAC-AATATACAAAAGAAGTATTAATCAAA-
--TAAAAAATGTATACTAATCTCTGATTG-----------GTTTAGAAGAAAGCCCCACC
AAATTAAAGGT-GGGGA---GAATGTCCCGA---------TGACGTAAGCACGGGGGACT
AT
>736-4_IN_1997_C2
TATTACCCCCAGCGCTCGGGACGGGACAT-TTGCATCTATAAATAGACCT--CCCCCCTC
TCC-ATTACAA-GATCATCATCGACGACAG-AATGGCGCGATATGTGGTATGCTGGATGT
TCACCATCAACAATCCCACAACACTACCAGTGATGAGGGATGAGATAAAATATATGGTAT
ATCAAGTGGAGAGGGGACAGGAGGGTACTCGTCATGTGCAAGGTTATGTCGAGATGAAGA
GACGAAGCTCTCTGAAGCAGATGAGAGGCTTCTTCCCAGGCGCACACCTTGAGAAACGAA
AGGGGAGCCAAGAAGAAGCGCGGTCATACTGTATGAAGGAAGATACAAGAATCGAAGGTC
CCTTCGAGTTTGGTTCATTTAAATTGTCATGTAATGATAATTTATTTGATGTCATACAGG
ATATGCGTGAAACGCACAAAAGGCCTTTGGAGTATTTATATGATTGTCCTAACACCTTCG
ATAGAAGTAAGGATACATTATACAGAGTACAAGCAGAGATGAATAAAACGAAGGCGATGA
A----TAGTTGGAGAAC--TTCTTTCAGTGC-TTGGACATCAGAGGTGGAGAATATCATG
GCGGAGCCATGTCATCGGAGAATAATTTGGGTCTATGGCCCAAATGGAGGAGAAGGAAAG
ACAACGTATGCAAAACATCTAATGAAGACGAGAAATGCGTTTTATTCTCCAGGAGGAAAA
TCATTGGATATATGTAGACTGTATAATTACGAGGATATTGTTATATTTGATATTCCAAGA
TGCAAAGAGGATTATTTAAATTATGGGTTATTAGAGGAATTTAAGAATGGAATAATTCAA
AGCGGGAAATATGAACCCGTTTTGAAGATAGTAGAATATGTCGAAGTCATTGTAATGGCT
AACTTCCTTCCGAAGGAAGGAATCTTTTCTGAAGATCGAATAAAGTTGGTTTCTTGCTGA
ACAAGTAATGACTTTACAG----CGCACGCTCCGAC-AAAAGCACACTATGACAAAAGTA
A-GGTATCTGATA-GGGATATC-TTAACGATCTAGGGCCGTAGGCC-------CGTGA--
GCAATGAAC--------GGC---GAGATCAGATGTCCCG-AGTTAGTGCGCCACGT-AAG
CGCT-GGGGACTATnnnnnTATTATTA-C-----------------------CCCCCGTG
----------------CTCG------GGAC-GGGACAT----------------------
------------------------------G-----------------------------
-------------------------GG--C-TT----TTTA---AATGGG--C-CTTGAG
AGT--TTGAACAGTTC-----------------AGTATCTTCGTTATTGGGCCAACCCGG
--CCCAATAATTAAGAGAAC--GT---GTTCAAATTCGT-GG------------TATGAC
CGAAGGTC-AAGGTAACCGGTCAA-CATTATTC-TGGCTTGCGCAGCAAGAAACA-CGAG
--------------------------------------------------------ATCT
GGTATTAAT-TCG-----------------------------------------------
TAGGACACGTGGAC-GGACCGAAATACTCCTGCATC------TCTATAAATACCCTA-GT
CCTGTGAAGG-ATAATT-G--C-TCTCTC-TCTTCTGTCAAG-GTGGT--TGTGCTGAGG
C----------GGAAGA-----TCGC--------C-AGCGGCGATC--------------
----GTCGGAACGATGTG--CATCTAGAG--AGGCGG-----------------------
----------TGAAGCAAACTACG-AAGCGTATAT-----CGGGTA-TTTATAGACTTA-
TAGCGCAGCTAGAAGTATAAACTGTACA-GATTTTGTATTTTGTAAAT-TACG-AAGAAT
TTCGTAT-ATGATATTAATAAAACACCTGGGTGTGTTAATGTTTACATTAAATAGTATC-
CTGAATGTA----CTCAATAAAAT--------ACAGTATACGGAACGTATACTGACA--A
--AGTAATAAA-T---GATAGGCGAA----G-CATGATTAACAGGTGTTT-AGGTATAAT
TAACATAATTATGAG-AAGTAATAATAATACGGAAAATGAATA-AGTATGA-GGTGAAAG
AGGAGATATTAGAATATTTAAAAACCCAATTATATT-AT-T----------------TTG
GA-----------------ACG---AA--ATACAACACA----------------CTATG
A-AA--------------TACAAGACGCTATGACA-AATGTACGGGTATCTGATTG-TG-
-----TAT-C-TTAACGCT-TAAGGGC-CGCAGGCCC-GTC-AA-G--TTG-------A-
------------------------ATGAACGGT-------TCAGATTA------ATTCCT
T-AGCGACGAAGAAAGG-----------AATCTTGATG-AG---GACCA-----------
-CAATAA------------AGACAGCTGTCAT---------------------------T
GATTA---A-ATAAAT--AATATAATATCCAAAAGAC-C-TTTGTACCCTTGA--T----
-A-----ATGATGACG-T-GTA-GGGGTGT-CCCG-AT----GTAA---TATAGC---AT
----AGCTATGTGAAGA--------GATAAGCATGTGGCCGACAACTTTAGTTGT--GG-
---GCCAGATGTCCC---------------GAGTT-AGTGCG--------CCACGTA-AG
CACG-GG----------GGAC-nnnnnTATTACCCCCCGTGCTCGGGAC-GGGACAT---
---GGGCTA--A----------TGGAT-TGT-GGAT---ATAGGG-CCCAACGGGCCCGT
TTA-GATGGGTTTT-GGGCTTAT-GGGCCTTATCCAGAAGACCAAAAACAGGCGG-----
-----------G-AACCGTCCC-AAATTC-------AAACTTCGATTGCTTGCCCTGCAA
GCCATCTAGAAGT-CTATAAATACCAG-TGTCTAGATAGATGTTCA-----GACAACAA-
---ATGGCTAGGTATCCGAAGAAATCCATCAAGAAGAGGCGGGTTGAGCGCCGGAAGTAT
GGCAGCAAGGCGGCAACGAGCCACGACTGCTCGTCGCTAGGG--TCAATATTGGTTCCTG
AAAACACCGTCAAGGTATTTCGGATTGAGCCTACTGATAAAACATTACCCAGATATTTTA
TCTGGAAAATGTTTATGCTTCTTGTGTGCAAGGTGAAGCCCGGAAGAATACTTCATTGGG
CTATGATCAAGAGTTCTTGGGAAATCAACCAGCCGACAACCTGTCTGGAAGCCCCAGGTT
TATTTATTAAACCTGAACATAGCCATCTGGTTAAACTGGTATGTAGTGGGGAACTTGAAG
CAGGAGTCGCAACAGGGACATCAGATGTTGAATGTCTTTTGAGGAAGACAACCGTGTTGA
GGAAGAATGTAACAGAGGTGGATTATTTATATTTGGCATTCTATTGTAGTTCTGGAGTAA
GTATAAACTACCAGAACAGAATTACATATCATGTTT---------------GATATGTTT
ATGTAAACATAAACTATTGTATGGAATGAAATCCAAATAACATACAACACGCTATGAAAT
AAAAGACGCTATGAC-AA------------AAGTA-CGGGTATCTG----ATTAG-GTAT
CCTAACGATCTAG-GGCCGAAGG--C---CCGTGAGCAATATGCGTCGAAATAA--GTTT
AACAAACAAATATACATGATACGGATA---------GTTGAATACATAAACAACGAGGTA
T----------ACAATACAACAAACTGTTGTA-AAG-----AAAT-AAAAAAT----AAG
AAGAGAGAGTATATTTGTGTCGGATAAGCATGAGACC------------CACCACTTTAG
T-GGT-GGGTCAGATGTCCCGAGTTAGTGCGCCACGTAA-GCACG-GGGGACTATnnnnn
TATTACCCCCA-GCGCTCAGGACGGGACATCACGTGCGTC--------------------
---AACAAATGCACGTGACTGATATAAGGGACATAACGGGTTTAGA-TAACGGTTTATTC
GGATTAGAATATAACGTCACGTGTGAAAG-CGAA-AGGCACGTGACGAAGACAAATGGAT
TGAATAAACATTTGACGTCCGGTAGCTTCCG-AAGGAAGT-AAGGATTGCTTCGC-GGCG
AAGCAAACCATTTATATATTTGCGTAGG-CTTGCGG--CCTATAAATAGG-ACGCAGCTA
-----AATGGTATTAACAACAGAGCGGGTGAAACTATTCTTTGAATTGTTTCTGTTCTTC
GCAGCAATATTTATTGCGATTACAATATTATATATATTGTTGGTTTTGCTCTTTGAGGTA
CCCAGGTATATGAAGGAGCTCGTGAGGTATTTGGTAGAATACCTGACCAGACGACGTGTA
TGGATGCAGAGGACGCAGTTGACGGAGGCAACTGGAGATGTAGAGATCGGCAGAGGTATT
GTGGAAGACAGACGAGATCAAGAACCGGCTGTCATACCACATGTATCTCAGGTTATCCCT
TC---TCAACCAAATAGAAGGGATGATCAAGGAAGACGAGGAAACGCTGGACCTATGTTC
T-AATACACG-GTATATTAATATACGA-AATATAAATGGGTATTG---------ATGT--
------------AG-AT-GATCATACATTATATA------TGTATGATAATG---AAACA
TATT-GTAATATGTGAATTGT---------------------------------------
-AAACGA-------------------------------GAGTTGTATGT-----------
----ATAAAACATACAACACGC---------------------TATGAAATACAAGACGC
TAT------------------------------GACAAAAGTACTGGTATATGATTAGG-
TATCCTAACGA--------TCTAGGGCCG-AAGGCCCGA-GAGCAATAT---GCGTCGAA
AT-AATGTTT-----AACAAA-CAAATATACA-----TGATACGGATAGTTGAATACATA
AACAACGAGGTATAC-AATACAACAAACTGTTGT-AAAGAAAT--AAAAAATAAGAAGAG
ATA-GTATATTT---------GTGTTGG--------------------------------
--ATAAGCCTTGCAACCACCACTTTA--------------------GTGGT-GGGCCAGA
TGTCCCGAGTTAGTGCG-CCACGTAA-GCGCTGGGGACTATnnnnnTATTACCCCCAGCG
CTCAGGACGGGACATCACGTG-CGACTA-ACAGACGCACGTGAGAAGGCAGTA---GCTT
GC----AGCGAAAGATAGACGTCAACATCAATAAAGAAGAAGGAATATTCTTTGCTTCGG
CACGAAGCAAA--GGGTATAGATATTTGTTCGAGATGCGAAA-------ATGGAG-----
---GCTATTTAAACCTG---------ATGGTTTTGTGATTTCCGAAAT----CACTCGAC
GGAAGAGAAATGGAGTTCTGGGAATCGTCTGCCATGCCTGACGATGTCAAGAGAGAGATT
AAGGAA-ATATATT-GGG-AAGATCGGAAGAAACTTCTGTTCTGTCAGAAGTTGAAGAGC
-TATGTCAGAAGGATTCTTGTTTATGGAGATCAAGAGGATGCCCTTGCCGGAGTGAAGGG
TATGAAGACTTCTATCATTCG-TATAGCGAATATTTGAAGAAACCATGTGTGGTAATTTG
TTGTGTTAGCAATAAATCAA-TTGTGTATAGGTTAAACAGCATGGTGTTCTTTTATCATG
AATACCTTGAAGAACTAGGTGGTGATTACTCAGTATATCAAGATCTCTATTGTGATG---
-AGTTTCTCTCTTCTTCATCGACAGAGGAAGAA------------GATGTAGGAGTAATA
TATAGGAATGTTATCATGGCATCGACACAAGAGAAGTTCTCTTGGAGTGATTGTCAGAAG
ATAGTTATATCAGATTATGATGTAACATTACTCTAATGTAATATCCATT--ATCATCAAT
AAAA--TAATGGAATG--TTGATTATGTATT-TATCATAAATACAT--AATGGTATACGT
ATAGCA---------TAAAATA-CA-TTATCC-----AACATACAACACACTATAAAATA
CAACACACTATAA----CAAATGTA----AGGGTATTTGATTGG-TTATATTAACCCCTT
AAGGGCCGAAGGCCCGTTTAAATATGTGTT-GGACGAAGTCCA-AGCACAAAAAAGTAAG
CAGAACAACGGAATAATATGAGCTGGC-AACGTA------GGGTC-CATGTCCCGAGTTA
GTGCGCCACGTAAGC-GCTGGGGCTTATnnnnnTATTACCCCCCGTGCTCGGGACGGGAC
ATGACGTCAGCAAGGATTATAATGGGCTTTTTAT------TAGCCCATGTA-TTGAATTG
GGG-CCGGGTTTT-GTCATTTTACAAAAGCCCGGTCCAGGATAAGAATAATGTCACGTGC
C--GAA-TAAA-AGGTTGCTTCGCCTCGAAGAAACCTAATTTGAGGTTGCGTATTCAATA
CGCTACCGAATATCTATTAATATGTGAG-TCTCTGCCG----AAACAA-TCAGA-GCGAA
AGC--AAAGCAGAAGCGATGGATTGGGCAGAATCACAACTCAAGACATGTACTCATGGAT
GCGATTGGAAGAAGATATCATCGGATTCAGCCGATAATCGACAATATGTACCATGCGTCG
ATTCTGGAGCTGGAAGAAAGTCGCCTCGCAAGGTACTTCTTAGATCTATTGAAGCTGTGT
TTAACGG------AAGCTTCAGCGGAAATAATAGGAACGTTCGTGGATTTCTCTACGTAT
CGATCAGAGACGATGACGGAGAAATGCGTCCAGTACTCATAGTACCATTCGGAGGATATG
GATATCATAATGATTTCTATTATTTCGAAGGAAAGGGGAAAGTTGAATGTGATATATCAT
C-----AGATTATGTTGCGCCAGGAATAGATTGGAGCAGAGACATGGAAGTTAGTATTAG
TAACAGCAACAACTGTAATGAATTATGTGATCTGAAGTGTTATGTTGTTTGTTCTTTAAG
AATCAAGGAATAAAAGTTGTGCTGTAATGTTTATTAATA-AAACGTATATTTGGGA-AAT
TG---------ATAGTTGTATAAA---ATATACAACACGCTAT------------GAAAT
ACAAGA-CGCTATGACAAATGTACGGGTATCTGAATGAGTTTTAGT------ATCGCTTA
AG-----------------GGCCGCAGGCCCGTTGAA--AAATAATAATCGAATTATAAA
CGTTAG------------ATA-----ATAATCAGAGATAGGTGATC-AGATAACATAAAC
ATAAACGAAGTA---------TATGGCGGTAC-AATAA-TAAAATAAGT---TAAAAAA-
AAAACATTATGAATACTAATCTCTGATTG-----------GTTCGGAAGAAAGGCCCACC
AAATAAAAGGT-GGGGA---GAATGTCCCGA---------TGACGTAAGCACGGGGGACT
AT
>765_TW_1996_D5
TATTACCCCCAGCGCTCGGGACGGGACAT-TTGCATCTATAAATAGACCT--CCCCCCCC
-CC-ACTACAA-GATCATCATCGTCGACAGAAATGGCGCGATATGTGGTATGCTGGATGT
TCACCATCAACAATCCCGCTTCGCTACCAGTGATGCGGGATGAGTTCAAATATATGGTAT
ATCAAGTGGAGAGGGGACAGGAGGGTACTCGTCATGTGCAAGGGTACGTCGAGATGAAGA
GACGAAGTTCTCTGAAACAGATGAGAGGCTTCTTCCCAGGCGCACACCTTGAGAAACGAA
AGGGGAGCCAGGAAGAAGCACGGGCTTACTGTATGAAGGAGGATACAAGAATCGAAGGTC
CCTTCGAGTTTGGTGCTTTTAAATTGTCATGTAATGATAATTTATTTGATGTCATACAGG
ATATGCGTGAAACGCATAAACGGCCTCTGGAATATTTATATGAGTGTCCGAATACCTTCG
ACAGAAGTAAGGATACATTATACAGAGTGCAAGCAGAGTTGAATAAAACGAAGGCGATGA
A----TAGCTGGAAGAC--ATCCTTCAATGC-ATGGACATCTGAAGTAGAAAATATTATG
GCGGAGCCATGTTATCGAAGGATTATTTGGGTCTACGGCCCAAATGGAGGCGAAGGAAAG
ACAACGTTTGCAAAACATTTAATGAAGACTAAGAATGCGTTTTATTCGCCAGGAGGAAAA
TCATTGGATATATGTAGATTGTATAATTATGAGGATATAGTTATATTTGATATTCCCAGA
TGCAAAGAGGAATATTTAAACTATGGTTTATTAGAAGAATTTAAAAATGGAATTATTCAA
AGCGGGAAATATGAACCCGTTTTGAAAATTGTAGAATATGTGGAAGTCATTGTAATGGCT
AACTTCCTTCCGAAGGAAGGAATCTTTTCTGAAGATCGAATAAAGCTAGTTGCTTGCTGA
ACACGCTATGACAAT--------CGTACGCTATGAC-AAAAGGGGA--AAAGCAAAGATT
CGGGGGT-TGATT-GTGCTATC-CTAACGATTAAGGGCCGCAGGCC-------CGTCA--
-AGATGGAC--------GAC---GCGATCATATGTCCCG-AGTTAGTGCGCCACGT-AAG
CGCT-GGGGCTTATnnnnnTATTATTA-C-----------------------CCCCCGTG
----------------CTCG------GGAC-GGGACAT----------------------
------------------------------G-----------------------------
-------------------------GG--C-TT----TTTA---AATGGG--C-CGAGAG
AGT--TTGAACAGTTC-----------------AGTATCTTCGTTATTGGGCC-ATCTGG
--CCCAATAATTAAGAGAAC--GT---GTTCAAAATCTG-GG------------TTTGAC
CGAAGGTC-AAGGTAGACGGTCAA-CAATATTC-TGGCTTGCGCAGCAAGAAACA-CGAA
--------------------------------------------------------TTAA
ATTTTTAAT-TCG-----------------------------------------------
TAGGACACGTGGAC-GGACCGAAATACTTCCG-ATC------TCTATAAATAGCCTA--A
ACTGTTATTG-ATAATT-G--C-TCTCGC-TCTTCTGTCAAA-GTTGT--TGTGCTGAGG
A----------GGAAGA-----TCGC--------C-AACTGCGATC--------------
----ATCGGACTGAAA-G--CGTCAAGAG--AGACGG-----------------------
----------AGAATCATGCTGCG-AAGCGTATAT-----CGGGTA-TTTATAGACTTC-
TAGCGCAGCTAGAAGT-TTCGTTGTATTTGATATTGTATTTTGTAAAT-TACG-AAGAAA
ATCGTATATTGATATTAATAAAACAACTGGGATTGTTTATGTTTACATTAACTAGTATT-
AAAAATGCA----CAATAT-AAAT--------ATTGTATAAGGAACTTATA-CAATATAT
--ATTACAATA-T---GTTGAGCGTA----G-CGTGATAAACAGATGTTT-AGGTATAAT
TAAAATAATTATGTC-ATGTAA-AATAATACTGAACATGTTTA-AGTATGA-GGTGAAAG
AGGAGATATAAGAATAT-TAAAAACCCAATTATATT-AT------------------GCA
CT-----------------ATG---AC--AAGCGT-ACG----------------CTATG
A-CA--------------AAAAGGGAAAAATGAAA-AAT-CAGGGGT---TGATTG-TGC
-----TAT-C-GTAACGAT-TAAGGGC-CGCAGGCCC-GTC-AA-G-ATGG---------
------------------------ATGAACGGT-------CAGATTTG------ATTGCT
T-AGCCACGAAGGAAGG-----------AATCTTTTTG-TG-----TCA-----------
-CTGTCA------------AGACAGCTGTTAT---------------------------T
GTTTT---A-AAAAAT--AATATAATAACCAATTGAC-A-ATAGTACCCCTCA-CT----
-AACAAGATAATAACG---ATA----GTAT-CCCT-AA----CTAG---CGTGAC-GGAT
----GAGAATGAGACCACCACTTTAGTGGTG--------------------------GG-
----CCATATGTCCC---------------GAGTT-AGTGCG--------CCACGTA-AG
CACGGGG----------GGAC-nnnnnTATTACCCCCAGCGCTCGGGAC-GGGACAT---
---GGGCTA--A----------TGGAT-GAT-GGAT---TTAGGG-CCCAACGGGCCCGT
TAA-GATGGGTTTT-GGGCTTCT-GGGCTAAATCCAGAAGACCAAAAACAGGCGG-----
-----------G-AACCGTCCT-AATTTC-------AAACATAGATTGCTTGCCCTGCAA
GCCATCTAGAAGT-CTATATATACCAG-TGTCGATATAT-TGCCTA-----GATATCAA-
---ATGGCGAGGTTTCCGAAGAAATCGATCAAGAAGAGGCGGGTTGGCAGGAGGAAGTAT
GGAAGCAAGGCGGCAACAAGCCACGACTGCTCGTCTTTAGGA--TCAATATTGGTTCCTG
AAAACACCGTCAAGGTATTTAGGATTGAGCCTACTGATAAAACATTACCCAGATATTTTA
TCTGGAAAATGCTTATGCTGTTGGTGTGCAAGGTGAAGCCCGGAAGAATACTTCACTGGG
CTATGATTAAAAGTTCTTGGGAAATCAACCAGCCGACTACATGTCTGGAAGCACCAGGTT
TATTTATAAAACCTGAACATAGCCATCTGGTTAAACTGGTATGCAGTGGGGAACTTGAAG
CAGGAGTCGCAACAGGGACATCAGATGTTGAATGTCTTCTAAGGAAGACAACCGTGTTGA
GGAAGAATGTAACAGAGGTGGATTACTTGTATTTGGCATTTTATTGTAGTGCTGGAGTTA
GTATTAACTACCAGAACAGAATTACATATCATGTAT---------------GATATGTTT
ATGTAAACATAAACCTATGAATGGAATAATGTCCAAATAACATACAACACGCTATGACAA
AAGGGGAAAAATGAAGAA------------------TCGGGGGTTG----ATTGGTCTAT
CGTATCGCTTAAG-GGCCGCAGG-CC-----------------CGTTGAAATGATTCTTT
ATTCAACAAATATACATGATACGGATA---------GTTGAATATATAAACAACTATGTA
T-----------AAATACAACAGAATGTTGAA-AAT-----AATTAATATAAT----GAG
AAG-GAAGGTATATTTGTGACGGATAAGGATGAGGAC------------CACCACTTTAG
T-GGT-GGGTCATATGTCCCGAGTTAGTGCGCCACGTAA-GCGCT-GGGGCTTATnnnnn
TATTACCCCCA-GCGCCCAGGACGGGACATCACGTGCATC--------------------
--TAACAAATGCACGTGACTGATATATATGATATAACGGTTCATTG-AAACGTTATATTG
AGAT-ATAACGAAAAGTCACGTATGAAAG-AGAC-ATGAACGTGACGGAGTCAAATGTAA
TGAATAAACATTTGACGTCCGGAAACTTCCG-AAGGAAGC-CAAGATTGCTTCGA-GGCG
AAGCAAAACATTTATATATTGGTCTGAA--CTGCTG--CCTATAAATAAG-AGGCAGGGA
-----AATGGCATTGACAACAGAGCGGGTTAAACTATTCTTCGAATGGTTTTTGTTTATT
GGAGCAATATTCATTGCGATAACAATATTATATATATTGTTGGTATTGCTCTTTGAGGTT
CCCAAGTATATTAAGGAGGTTGTGAGGTATCTCGTAGAATACCTGACCAGACGACGTGTA
TGGATGCAGAAAACGCAGTTGACGGAGGCAACCGGAGATGCAGAGCTCGTCAGAAGTAGT
GTGGAAGACAGACGCGATCAACAACCGGCTGTCATACCACATGCAAGTCATGTTATCCCT
TC---TCAACCA---AGAAGGGATGAACAAGCAAGACGAGGAAACGCCGGCCCTATGTTT
T-AATACACT-GTATTATAATATACGA-AATATAAATGGATAAGG---------ATATTT
AGTGGGAAACATAT-ATAAGTGAAACATAATATA------TGTTGTATAAG----AAACA
TATT-GTAATATGTGACTTGT---------------------------------------
-ATACGA-------------------------------GTGTTGTATTT-----------
----ATAAACTATACAACACGC---------------------TATGACAAAAGGGGAAA
AAT------------------------------GAAGAAT-CGGGGGT---TGATTGGTC
TATCGTATCGC--------TTAAGGGCCG-CAGGCCCGT-----------------TGAA
AT-GATTCTT-----AATTAAACAAATATACA-----TGATACGGATAGTTGAATATATA
AACAACTATGTAGA--AATACAACAGAATGTTGT-ACATAATA--ATATAATGAGAAGAG
AA--GTATATTT---------GTACAGG--------------------------------
--ATAGTGATCACAAACACCACTTTA--------------------GTGGT-GGGCCATA
TGTCCCGAGTTAGTGCG--TTTGTGGGGCGCTGGGGCTTATnnnnnTATTACCCCCAGCG
CCCAGGACGGGACATCACGTG-CATCTA-ACAAATGCACGTGAGAAGGCAGTA---GCTT
GC----AGCGAAAGATAACCATCAACATCAAAAAAGAA-AGGGCATATTCGTTGCTTCGA
GTCGAAGCAAC--GGTGATAGATAAATGTTCGAGAATCGAAA-------ATGGAG-----
---GCTATTTAAACCTG---------ATGGTGTTGTGATTTCCGAAAT----CACTCGTC
GGAGGAG-AATGGAGTTTTGGGAATCGTCTGCCATGCCAGACGATGTGAAGAGAGTGATC
AAGGAA-ATATATT-GGG-AAGATCGGAAGAAACTTCTGTTTTGTCAGAAGTTGAAGTGC
-TGTGTCAGAAGGATTCTTGTATATGGAGATCAAGATGATGCTCTAGCTGCAGTGAAGGG
TTTGAAGACTTCTATCATTCG-TATAGCGAATATCTGAAGAAACCATGTGTGGTAATATG
TTGTTTGACTAATAAGTCTA-TTGTTCATAGGTTAAACACAATGGTGTTCTTTTATCATG
AATATATTGAGGAACTAGGTGGTGACTACTCGGTATATCAAGATTTGTATTGTGATG---
-AGGAACTTCCTGCTTCCTTGACAGAGGAAGAA------------GATGAAGAAGTAATA
TACAGGAATGTTATCATGTCATCGACAGAAGAGAAGATCTCTTGGAGTGAATGTCAGAAG
ATAGTTATATCGGATTATGATGTAACATTACTGTAATGTAATATCCATT--ATCATCAAT
AAAA--TAATGGAATG--ATGATTATGTATT-TATACTAAATACAT--AATGGTGTACGT
ATAGCA---------TAAAATA-CA-TTAACA-----TACATACAACACACTATGACA-A
AAAGGGAAAAAAA----GAAATATC------GGGGGCTGATTGGGCTATCTTAA-CGATT
AAGGGCCGAAGGCCCGTTTAAATATGTGTT-GGACGAAGTCCAAAACACAAAAAAGTCAT
CAGAACAGTGGAATATAATGAGCTGGC-AGTGGT------GGGTCATATGTCCCGAGTTA
GTGCGTTTGTGGGGC-GCTGGGGCTTATnnnnnTATTACCCCCCGTGCTCGGGACGGGAC
ATGACGTAAGCATAGATTATAATGGGCTTTTTAA-------AGCCCATATAAAGGAAGT-
GGG-CCGGGTTTGAGACATATTTCGAAAGCCCGGCCT-GGAAAAGGATAAAGTCACGTGC
C--GAA-TAATAAGGTTGCTTCGCCGCGAAGCAACCTAATAAATGGTTGCGTATTCAATA
CGCAACCAAAAGTCTATTAATATGCCTG-TCTCTGCCG----AATAAA-TCAGA-GCGTA
TGC--GAAGCAGAAGCGATGGATTGGGCAGAATCACAATTCAAGACATGTACTCATGGCT
GTGATTGGAAGACGATATCATCGGATTCATCGGAAAATCGGCAATATGTACCTTGCGTCG
ACTCTGGTTCTGGAAGAAAGACGCCTCGCAAGGTACTTCTTCGATCTATCGAAGCTGTAT
TTAATGG------AAGTTTCAAAGGGAATAATCGGAATGTTCGTGGCTTCTTATACGTAT
CAATCCGAGACGATGATGGAACAATGCGTCCAGTACTTATAGTACCGTTTGGAGGATATG
GATATCACAATGATTTTTATTATTTCGAAGGGAAGGGGAAAGTTGAATGTGATATATCAT
C-----AGATTATGTTGCGCCAGAAGTAGATTGGAGCAGAGACATGGAAGTTAGTATTAG
TAACAGCAACAACTGTAATGAATCATGTGATCTGAAGTGTTATGTTATTTGTTCGTTAAG
AATAAAGGAATAACAGATGTGCTGTATTGAATATTAATA-AATCTTATTTTAAATGAAAT
TG---------ATAGTTGTATAAA---ACATACAACACGCTAT------------GACAA
AAGGGG-AAAAATGAAAAATA-AGGGGT---TGATTGTTCTATAGT------ATCGCTTA
AG-----------------GGCCGCAGGCCCGTTGAA--AAATAATAATCGAATTATATA
CGATTG------------ATA-----ATAATCAGAGATAGATGATCAAGGATATATAAAC
ATAGACGAAGTA---------TATGGCTGTAT-AATAA-AAAAAGAAGCATATAA-----
TATAAAATATGTATACTAATCTCTGATTG-----------GTGCAGAAAGTAGACCCACT
AACTTTAAGTTAGTGGA----AATGTCCCGA---------TGACGTAAGCACGGGGGACT
AT
>8-150510_EG_2010_A1
TATTACCCCCAGCGCTCGGGACGGGACAT-TTGCATCTATAAATAGACC---TCCCCCCC
CCC-ACTACAA-GATCATCATCGTCGACAGAAATGGCGCGATATGTGGTATGCTGGATGT
TCACCATCAACAATCCCGCTTCGCTACCAGTGATGCGGGATGAGTTCAAATATATGGTAT
ATCAAGTGGAGAGGGGACAGGAGGGTACTCGTCATGTGCAAGGGTACGTCGAGATGAAGA
GACGAAGTTCTCTGAAACAGATGAGAGGCTTCTTCCCAGGCGCACACCTTGAGAAACGAA
AGGGAAGCCAGGAAGAAGCTCGGGCTTACTGTATGAAGGAAGATACAAGAATCGAAGGTC
CCTTCGAGTTTGGTGCTTTTAAATTGTCATGTAATGATAATTTATTTGATGTCATACAGG
ATATGCGTGAAACGCATAAACGGCCTCTGGAATATTTATATGAGTGTCCGAATACCTTCG
ACAGAAGTAAGGATACATTATACAGAGTGCAAGCAGAGTTGAATAAAACGAAGGCGATGA
A----TAGCTGGAAGAC--ATCCTTCAATGC-ATGGACATCTGAAGTAGAAAATATTATG
GCGGAGCCATGTTATCGAAGGATTATTTGGGTCTACGGCCCAAATGGAGGCGAAGGAAAG
ACAACGTTTGCAAAACATTTAATGAAGACTAAGAATGCGTTTTATTCGCCAGGAGGAAAA
TCATTGGATATATGTAGATTGTATAATTATGAGGATATAGTTATATTTGATATTCCCAGA
TGCAAAGAGGAATATTTAAACTATGGTTTATTAGAAGAATTTAAAAATGGAATTATTCAA
AGCGGGAAATATGAACCCGTTTTGAAAATTGTAGAATATGTGGAAGTCATTGTAATGGCT
AACTTCCTTCCGAAGGAAGGAATCTTTTCTGAAGATCGAATAAAGCTAGTTGCTTGCTGA
ACACGCTATGACAAT--------CGTACGCTATGAC-AAAAGGGGA--AAAGCAAAGATT
CGGGGGT-TGATT-GTGCTATC-CTAACGATTAAGGGCCGCAGGCC-------CGTCA--
-AGATGGAC--------GAC---GCGATCATATGTCCCG-AGTTAGTGCGCCACGT-AAG
CGCT-GGGGCTTATnnnnnTATTATTA-C-----------------------CCCCAGCG
----------------C-CG------GGAC-GGGACAT----------------------
-------------------------G----G-----------------------------
-------------------------GG--C-TT----TTTA---AATGGG--C-TTTGCG
AGT--TTGAACAGTTC-----------------AGTATCTTCGTTATTGGGCCAACCCGG
--CCCAATAATTAAGAGAAC--GT---GTTCAAATTCGT-GG------------TATGAC
CGAAGGTC-AAGGTAACTGGTCAA-CATTATTC-TGGCTTGCGCAGCAAGAAACA-CGAA
--------------------------------------------------------TTAA
ATATTTAAT-TCG-----------------------------------------------
TAGGACACGTGGAC-GGACCGAAATACTCTTGCATC------TCTATAAATACCCTA-AT
CCTGCAAAGG-ATAATT-G--C-TCTCTC-TCTTCTGTCAAG-GTGGT--TGTGCTGAGG
C----------GGAAGA-----TCGC--------C-AGCGGCGATC--------------
----GTCGGAACGACCTG--CATCTAGAG--AGGCGG-----------------------
----------CGAGG-AAACTACG-GAGCGTATAT-----CGGGTA-TTTATAGACTTA-
TAGCGTAGCTAGAAGTATACACTGTACA-GATATTGTATTTTGTAAAT-TACG-AAGAAA
TTCGTAT-TTGATATTAATAAAACAACTGGGTTTGTTAATGTTTACATTAACTAGTATC-
TTTTATGTA----CAAAATAAAAT--------A-AGTATACGGAACGTATACTAACG-AA
--AAAATTAAA-T---GACATGCGAA----G-CATGATAAACAGGTGTTT-AGGTATAAT
TAAAATAATTATGTG-AAGTAATTATAATACGGAGAATGAATA-AGTATGA-GGTGAAAG
AGGAGATATTAGAATATTTAAAAACCCAATTATATT-AT-T----------------TTG
GA-----------------ACG---AA--ATACAACACG----------------CTATG
A-AA--------------TACAAGACGCTATGACA-AATGTACGGGTATCTGATTA-GG-
-----TAT-C-CTAACGAT-CTAGGGC-CGAAGGCCC-GTG-------AGC-------A-
------------------------ATGAACGGT-------CCAGATTA------ATTCCT
T-AACGACGAAGGAAGG-----------CATCTATCAG-GG---GACCA-----------
-CTCACT------------TTACAGCTGTCAT---------------------------T
GAATT---A-TTAAAT--AATATAATAACCAAAAGAC-C-GTTGTACCCCTGC--T----
-A-----ATGATGACG-T-ATA-GGGGTGT-CCCG-AG----GTAA---TTTAAC---AT
----AGCTCTGAGAAGA--------GATATG--------------------------GG-
-CCGTTGGATGCCTCCATCGGACGAT-GG-AGGTTGAATGAA-CTTCTGCTGACGTA-GG
CGCT-GG----------GGCT-nnnnnTATTACCCCCAGCGCTCGGGAC-GGGACAT---
---GGGCTA--A----------TGGAT-TGT-GGAT---ATAGGG-CCCAAAGGGCCCGT
TTA-GATGGGTTTT-GGGCTTAT-GGGCTTTATCCAGAAGACCAATAACAGGCGG-----
-----------G-AAACGTCCC-AAATTC-------AAACTTCGATTGCTTGCCCTGCAA
GCCATCTAGAAGT-CTATAAATACCAG-TGTCTAGATAGATGTTCA-----GATAACAA-
---ATGGCTAGGTATCCGAAGAAATCCATCAAGAAGAGGCGGGTTGGGCGCCGGAAGTAT
GGCAGCAAGGCGGCAACGAGTCACGACTACTCGTCGCTAGGG--TCAATATTGGTTCCTG
AAAACACCGTCAAGGTATTTCGGATTGAGCCTACTGATAAAACATTACCCAGATATTTTA
TCTGGAAAATGTTTATGCTTCTTGTGTGCAAGGTGAAGCCCGGAAGAATACTTCATTGGG
CTATGATCAAGAGTTCTTGGGAAATCAACCAGCCGACAACTTGTCTGGAAGCACCAGGTT
TATTTATTAAACCTGAACATAGCCATCTGGTTAAACTGGTATGTAGTGGGGAACTTGAAG
CAGGAGTCGCAACAGGGACATCAGATGTTGAATGTCTTTTGAGGAAGACAACCGTGTTGA
GGAAGAATGTAACAGAGGTGGATTATTTATATTTGGCATTCTATTGTAGTTCTGGAGTAA
GTATAAACTACCAGAACAGAATTACATATCATGTTT---------------GATATGTTT
ATGTAAACATAAACTATTGTATGGAATGAAATCCAAATAACATACAACACGCTATGAAAT
ACAAGACGCTATGAC-AA------------AAGTA-CGGGTATCTG----ATTAG-GTAT
CCTAACGATCTAG-GGCCGAAGG--C---CCGTGAGCAATATGCGTCGAAATAA-TGTTT
AACAAACAAATATACATGATACGGATA---------GTTGAATTAATAAACAACGAGGTA
T----------ACAATACAACAAACTGTTGTA-AAG-----AAAT-AAAAAAT----AAG
AAGAGAGAGTATATTTGTGTCGGATAAGCATCGCACC------------CACCACTTTAG
T-GGT-GGGCCAGATGTCCCGAGTTAGTGCGCCACGTAA-GCGCT-GGGGACTATnnnnn
TATTACCCCCA-GCGCCCAGGGCGGGACATCACGTGCATC--------------------
--TAACAAATGCACGTGACTGATATATATGATATAACGGTTCATAG-AAACGTTATATTG
AGAT-ATAACGAAAAGTCACGTATGAAAG-AGAC-ATGAACGTGACGGAGTCAAATGTAA
TGAATAAACATTTGACGTCCGGAAACTTCCG-AAGGAAGC-CAAGATTGCTTCGA-GGCG
AAGCAAAACATTTATATATTGGTCTGAA--CTGCTG--CCTATAAATAAG-AGGCAGGGT
-----AATGGCATTGACAACAGAGCGGGTGAAACTATTCTTCGAATGGTTTCTGTTCATC
GGAGCAATATTCATTGCGATAACAATATTATATATATTGTTGGTATTGCTCTTTGAGGTT
CCCAAGTATATTAAGGAGGTTGTGAGGTATCTCGTAGAATACCTGACCAGACGACGTGTA
TGGATGCAGAAAACGCAGTTGACGGAGGCAACCGGAGATGCAGAGCTCGTCAGAAGTAGT
GTGGAAGACAGACGCGATCAACAACCGGCTGTCATACCACATGCAAGTCATGTTATCCCT
TC---TCAACCA---AGAAGGGATGAACAAGCAAGACGAGGAAACGCCGGCCCTATGTTT
T-AATACACT-GTATTATAATATACGA-AATATAAATGGATAAGG---------ATATTT
AGTGGGAAACATAT-ATAAGTGAAACATAATATA------TGTTGTATAAG----AAACA
TATT-GTAATATGTGACTTGT---------------------------------------
-ATACGA-------------------------------GTGTTGTATTT-----------
----ATAAACTATACAACACGC---------------------TATGACAAAAGGGGAAA
AAT------------------------------GAAGAAT-CGGGGGT---TGATTGGTC
TATCGTATCGC--------TTAAGGGCCG-CAGGCCCGT-----------------TGAA
AT-GATTCTT-----AATTAAACAAATATACA-----TGATACGGATAGTTGAATATATA
AACAACTATGTAGA--AATACAACAGAATGTTGT-ACATAATA--ATATAATGAGAAGAG
AA--GTATATTT---------GTACAGG--------------------------------
--ATAGTGATCACAAACACCACTTTA--------------------GTGGT-GGGCCATA
TGTCCCGAGTTAGTGCG--TTTGTGGGGCGCTGGGGCTTATnnnnnTATTACCCCCAGCG
CCCAGGACGGGACATCACGTG-CATCTA-ACAAATGCACGTGAGAAGGCAGTA---GCTT
GC----AGCGAAAGATAACCATCAACATCAAAAAAGAA-AGGGCATATTCGTTGCTTCGA
GTCGAAGCAAC--GGTGATAGATAAATGTTCGAGAATCGAAA-------ATGGAG-----
---GCTATTTAAACCTG---------ATGGTGTTGTGATTTCCGAAAT----CACTCGTC
GGAGGAG-AATGGAGTTTTGGGAATCGTCTGCCATGCCAGACGATGTGAAGAGAGTGATC
AAGGAA-ATATATT-GGG-AAGATCGGAAGAAACTTCTGTTTTGTCAGAAGTTGAAGTGC
-TGTGTCAGAAGGATTCTTGTATATGGAGATCAAGATGATGCTCTAGCTGCAGTGAAGGA
TATGAAGACTTCTATCATTCG-TATAGCGAATATCTGAAGAAACCATGTGTGGTAATATG
TTGTCTGACTAATAAGTCTA-TTGTTCATAGGTTAAACACAATGGTGTTCTTTTATCATG
AATATATTGAAGAACTAGGTGGTGACTACTCGGTATATCAAGAGTTGTATTGTGATG---
-AGGAACTTCCTGCTTCCTTGACAGAGGAAGAA------------GATGAAGAAGTAATA
TACAGGAATGTTATCATGTCATCGACAGAAGAGAAGATCTCTTGGAGTGAATGTCAGAAG
ATAGTTATATCGGATTATGATGTAACATTACTGTAATGTAATATCCATT--ATCATAAAT
AAAA--TAATGGAATG--ATGATTATGTATT-TATACTAAATACAT--AATGGTGTACGT
ATAGCA---------TAAAATA-CA-TTAACA-----TACATACAACACACTATGACA-A
AAAGGGAAAAAAA----GAAATATC------GGGGGTTGATTGGGCTATCTTAA-CGATT
AAGGGCCGAAGGCCCGTTTAAATATGTGTT-GGACGAAGTCCAAAACACAAAAAAGTCAT
CAGAACAGTGGAATATAATGAGCTGGC-AGTGGT------GGGTCATATGTCCCGAGTTA
GTGCGTTTGTGGGGC-GCTGGGGCTTATnnnnnTATTACCCCCCGTGCTCGGGACGGGAC
ATGACGTCAGCAAGGATTATAATGGGCTTTTTAT------TAGCCCATTTA-TTGAATT-
GGG-CCGGGTTTT-GTCATTTTACAAAAGCCCGGTCCAGGATAAGTATAATGTCACGTGC
C--GAA-TAAA-AGGTTGCTTCGCCTCGAAGAAACCTAATTTGAGGTTGCGTATTCAATA
CGCTACCGAATATCTATTAATATGCGAG-TCTCTGCCG----AAACAA-TCAGA-GCGAA
AGC--AAAGCAGAAGCGATGGATTGGGCAGAATCACAACTCAAGACATGTACTCATGGAT
GCGATTGGAAGAAGATATCATCGGATTCAGCCGATAATCGACAATATGTACCATGCGTCG
ATTCTGGAGCTGGAAGAAAGTCGCCTCGCAAGGTACTTCTTAGATCTATTGAAGCTGTGT
TTAACGG------AAGCTTCAGCGGAAATAATAGGAACGTTCGTGGATTTCTCTACGTAT
CGATCAGAGACGATGACGGAGAAATGCGTCCAGTACTCATAGTACCATTCGGAGGATATG
GATATCATAATGATTTCTATTATTTCGAAGGAAAGGGGAAAGTTGAATGTGATATATCAT
C-----AGATTATGTTGCGCCAGGAATAGATTGGAGCAGAGACATGGAAGTTAGTATTAG
TAACAGCAACAACTGTAATGAATTATGTGATCTGAAGTGTTATGTTGTTTGTTCTTTAAG
AATCAAGGAATAAAAGTTGTGCTGTAATGTTTATTAATA-AAACGTATATTTGGGA-AAT
TG---------ATAGTTGTATAAA---ACATACAACACGCTAT------------GAAAT
ACAAGA-CGCTATGACAAATGTACGGGTATCTGAATGAGTTTTAGT------ATCGCTTA
AG-----------------GGCCGCAGGCCCGTTGAA--AAATAATAATCGAATTATAAA
CGTTAG------------ATA-----ATAATCAGAGATAGGTGATC-AGATAACATAAAC
ATAAACGAAGTA---------TATGGCGGTAC-AATAA-TAAAATAAGTTAAAAAAAAA-
AAAACATAATGAATACTAATCTCTGATTG-----------GTTCAGAAGAAAGGCCCACC
AACTAAAAGGT-GGGGA---GAATGTCCCGA---------TGACGTAAGCACGGGGGACT
AT
>ABTV1_MY
TATTACCCCCCCTGCCCGGGACGGGACAT-TTGCATCTATAAATAGAAGC--GCCCTCGC
TCA-ACCA----GATCA-----GGCGCTGC-AATGGCTAGATATGTCGTATGTTGGATGT
TCACCATCAACAATCCCGAAGCTCTTCCAGAGATGAGGGAAGAATACAAATACCTGGTTT
ACCAGGTGGAGCGAGGCGAAAGCGGTACACGACATGTGCAGGGCTATGTTGAAATGAAGA
GACGAAGTTCTCTGAAACAAATGAGGGCTTTAATTCCTGGTGCCCATCTCGAAAAGAGAA
GGGGCACACAGGAAGAAGCTAGAGCTTATTGTATGAAGGCAGATACGAGAGTCGAAGGTC
CCTTCGAGTTTGGTCTTTTCAAAGTATCATGTAATGATAATTTGTTTGATGTCATACAGG
ATATGAGAGAAACGCACAAACGGCCGATTGAGTATTTATACGACTGTCCTAATACCTTCG
ATAGAAGTAAGGATACATTATACAGGGTACAAGCGGAAATGAATAAAATGCAAGCTATGA
TGTCGTGGTCGGAAACC-----TATGGTTGC--TGGACGAAGGAAGTGGAGGAACTAATG
GCGGAGCCATGTCACCGACGGATTATTTGGGTCTATGGCCCAAATGGTGGTGAAGGTAAA
ACAACCTATGCGAAGCATCTAATCAAGACCAGAAATGCATTTTATACACCTGGCGGAAAG
ACACTGGATATATGTAGGCTGTATAATTATGAGGGAATTGTAATATTTGATATTCCCAGA
TGCAAAGAGGATTACTTGAATTACGGAATTCTTGAGGAATTCAAGAATGGCATCATTCAG
AGCGGGAAATATGAACCAGTTTTAAAAATTGTAGAGTATGTGGAGGTCATTGTCATGGCT
AACTTCCTGCCGAAGGAAGGAATATTCTCGGAAGACCGAATAAAGCTTGTAACTTGTTGA
ACACGCTATG-CAATAAAG----GGGA----------AAAATGCAATTATGACC------
----TGTCACGTTTACACTTTTCGTAAAGATGTAGGGCCGAAGGCCCTAATGACGCGT--
GTCATATTCTCTATAGTGGT----GGGTCATATGTCCCG-AGTTAGTGCGCCACGT-GGG
CAGG-GGGGCTTATnnnnnTATTATTA-C-----------------------CCCCCCTG
-----------------CTG------GGAC-GGGACAT----------------------
------------------CCGAATAGTAATG-----------------------------
-------------------------GG--C-TTAATACATA---AATGGG----CCGCCA
AATAAGCGTACAGTTC-----------------AGTATCTTCGTT-TTGGGCC---TCGG
--CCCAA-AATTAAGAGAAC--GT---GTGCGCTTGTTTGGG------------TTGGAC
CGTAGGTC-CGGTT---CGAATGAGGAATATTCCTTGCTTCCATAGGAAGGAACAGCGAA
--------------------------------------------------------ATAA
AA---TAAA-TCG----------------------------------------------C
TGTTACACGTGTAA-------GAATACTATTAGTTCGCAGAGTTTATAAATACCCTTCAA
GTTG-AAGGGTGTGGT--G--C-TCTCTC-TCTTCTGTCAGACGGTGTGCCATGATGAAG
CTCTCCGGGAGGAAAGA-----------------AGGGCGGAGGTG--------------
----GAGGAGCCGCCTCGCCCGTCC------CTCCGA-----------------------
----------CGAAGTA---TACGAAGTCGTAGGTATGTCAGGGTA-TTTATAGAAGCG-
TCGTATA-CTAAACGCGC---CTGTATC-ATAATTGTATT---------TGTG-------
----TATTTAAATATTTAAATACCAA------------------ACCTTAAGGAATAAA-
ATATATGTT------TAATAAAATAACACATGACAATAAAAGAAA---ACAATAATA-CA
--ATAATAAAA-TTGTATTATGCAAACGTTG-TATAATTAAGGTCTGTTT-------AAT
ATACATATATATATGTATATTACAGTATTGTTTAAAATAAATG-ACTTGGA---------
AGGAAATAATAATATTAATGATAA-GCAATAAAAT--AT------------------TCC
GA---------------------------ATACA--------------------------
--TA--------------AAAAGGGGAAAATGC---AATTAAGACCTGTCACGTTTACA-
-----TAT-TTCGAATATATTAAGGGC-CGAAGGCCC-GTC-AG-T--------------
------------------------ATGCAGGTA-------CATCAGTG------ATTGCT
T-CGTGACGAAGCAAGGGTATTATTGTAAATAAGAAAG-CATCTGACAA-----------
-CTTTAATAGTGGTCCCCTATACAGCTGTCATATGACAGCTGGCAAAGGATCATTGGGCG
GACTCCAAATATATATTAAATATAACATATAAAATAT-----------------------
-------------------ATA--AGGTAT------AG----ATAC---TATTAT-TAAT
TAAAAGAGGCGGGAAAG------AGGACACGTGCGCCGCACGCCACTTTAGTGGT--GG-
---GCCATATGTCCC---------------GAGTT-AGTGCG-------CTTACGTC-AG
CAGG-GG----------GGCT-nnnnnTATTACCCCCCCTGCCCGGGAC-GGGACAT---
-----TCTGTGA----------TGGGC---T-GGGCTTTATGCGG-CCAAATAAGCCCAT
AAA-GCCAGATCT--GGGCCCAT------------------TTAAGGGCCCGTGG-----
--------TTTGAAAATGTCGC---GTTCCCGCC--AAAAT--AGTTGCTTGCTCTGCAA
GCAAACTATATCTATTATAAATACCAGATGT---AATGGTTGCCTGAGAATGAAAATAAA
AGGATGGCGAGGTATCCGAAGAAGGCGCTAAAGAAGAGGAAGGCGGTACGCCGTAAGTAT
GGAAGTAAAGCTACGACCAGTCATGATTA--TGCTGTTGATACTTCATTTATTGTTCCTG
AAAATACTATTAAGCTGTATCGTATTGAGCCTACTGATAAAACATTACCCAGATATTTTA
TCTGGAAAATGTTTATGTTGTTGGTATGCAAAGTCAGACCAGGGCGTATACTTCATTGGG
CGATGATTAAGAGCTCTTGGGATGTGAAGGATCCAACAGTTGTTCTTGAAGCGCCTGGAT
TGTTTATCAAGCCAGCAAACAGCCATCTGGTTAAACTGGTATGCAGTGGCGAGTTAGAAG
CTCCAGTAGGAGGAGGGACTTCAGAGGTTGAATGTCTTCTACGGAAGACAACTTTACTTC
GTAGGAATGTTACAGAATTGGATTTCTTGTATTTGGCGTTTTATTGTTCTTCTGGAGTTA
CAATCAACTACCAGAACAGGATTACATATCATGTATAAACCACATAAAATAAATGTGGTG
TTGCAGGCA--------TGGGAAGAATAAAACAATGTTTGCCTACGAAATATTTTGGTA-
AAGTGAAATTATGAC---------------CTGT--CAGAATTAAG----TTTAG-----
---AATGAACTGA-GGCCGAAGG-CCTCACCGAGGCCGAAGGCCGTCAA-------GTTG
GATGAATAAA-ATACAAGGTATAAGTACGAAGAGCGGTATAATATCTGA--AAGGAAATA
A--------TAATAATATAATAAAATATTATG-ATGTCCCAAAATAGCAGAATGCTAAAG
GAACAAAAGGATGCTC--------TAAGTACAGGGTTGCGTGCTCTGGACGCCACTTTAG
T-GGT-GGGCCAGATGTCCCGAGTTAGTGCGCCACGTGG-GCAGG-GGGGCTTATnnnnn
TATTACCCCCA-GC-CCCGGAACGGGACATCACGTGCCTC--------------------
-CCTGTACACGCACGTGAC-----------ATCAAATGGCTTGCTG--------------
--------------YGCAAGATA-GAAAG-------------------------------
[truncated: 592,867 more chars]
