# Supplementary material for: The global distribution of Banana bunchy top virus reveals little evidence for frequent recent, human-mediated long distance dispersal events
Source: Virus Evol. 2015 Sep 10;1(1):vev009. doi: 10.1093/ve/vev009 (PMC5014477; doi:10.1093/ve/vev009)
Supplement: Supplementary Table S1 [file Supplementary_Dataset_2.zip › datasets/RF_CD_BBTV.fas]

>1900A_AU_2006_C3
TATTACCCCCAGCGCTCGGGACGGGACAT-TTGCATCTATAAATAGACCT--CCCCCCTCTCC-ATTACAA-GATCATCATCGACGACAG-AATGGCGCGATATGTGGTATGCTGGATGTTCACCATCAACAATCCCACAACACTACCAGTGATGAGGGATGAGATAAAATATATGGTATATCAAGTGGAGAGGGGACAGGAGGGTACTCGTCATGTGCAAGGTTATGTCGAGATGAAGAGACGAAGCTCTCTGAAGCAGATGAGAGGCTTCTTCCCAGGCGCACACCTTGAGAAACGAAAGGGGAGCCAAGAAGAAGCGCGGTCATACTGTATGAAGGAAGATACAAGAATCGAAGGTCCCTTCGAGTTTGGTTCATTTAAATTGTCATGTAATGATAATTTATTTGATGTCATACAGGATATGCGTGAAACGCACAAAAGGCCTTTGGAGTATTTATATGATTGTCCTAACACCTTCGATAGAAGTAAGGATACATTATACAGAGTACAAGCAGAGATGAATAAAACGAAGGCGATGAA----TAGCTGGAGAAC--TTCTTTCAGTGC-TTGGACATCAGAGGTGGAGAATATCATGGCGGAGCCATGTCATCGGAGAATAATTTGGGTCTATGGCCCAAATGGAGGAGAAGGAAAGACAACGTATGCAAAACATCTAATGAAGACGAGAAATGCGTTTTATTCTCCAGGAGGAAAATCATTGGATATATGTAGACTGTATAATTACGAGGATATTGTTATATTTGATATTCCAAGATGCAAAGAGGATTATTTAAATTATGGGTTATTAGAGGAATTTAAGAATGGAATAATTCAAAGCGGGAAATATGAACCCGTTTTGAAGATAGTAGAATATGTCGAAGTCATTGTAATGGCTAACTTCCTTCCGAAGGAAGGAATCTTTTCTGAAGATCGAATAAAGTTGGTTTCTTGCTGAACAAGTAATGACTTTACAG----CGCACGCTCCGAC-AAAAGCACACTATGACAAAAGTAA-GGTATCTGATT-GGGTTATC-TGAACGATCTAGGGCCGTAGGCC-------CGTGA--GCAATGAAC--------GGC---GAGATCAGATGTCCCG-AGTTAATGCGCCACGT-AAGCGCT-GGGGCTTAT-------------------------------------------------------------------------------------------------------------------------------------------------------------------------------------------------------------------------------------------------------------------------------------------------------------------------------------------------------------------------------------------------------------------------------------------------------------------------------------------------------------------------------------------------------------------------------------------------------------------------------------------------------------------------------------------------------------------------------------------------------------------------------------------------------------------------------------------------------------------------------------------------------------------------------------------------------------------------------------------------------------------------------------------------------------------------------------------------------------------------------------------------------------------------------------------------------------------------------------------------------------------------------------------------------------------------------------------------------------------------------------------------------------------------------------------------------------------------------------------------------------------------------------------------------------------------------------------------------------------------------------------------------------------------------------------------------------------------------------------------------------------------------------------------------------------------------------------------------------------------------------TATTACCCCCAGCGCTCGGGAC-GGGACAT------GGGCTA--A----------TGGAT-TGT-GGAT---ATAGGG-CCCAAAGGGCCCGTTTA-GATGGGTTTT-GGGCTTAT-GGGCTTTATCCAGAAGACCAAAAACAGGCGG----------------G-AACCGTCCC-AAATTC-------AAACTTCGATTGCTTGCCCTGCAAGCCATCTAGAAGT-CTATAAATACCAG-TGTCTAGATAGATGTTCA-----GACAACAA----ATGGCTAGGTATCCGAAGAAATCCATCAAGAAGAGGCGGGTTGGGCGCCGGAAGTATGGCAGCAAGGCGGCAACGAGCCACGACTGCTCGTCGCTAGGG--TCAATATTGGTTCCTGAAAACACCGTCAAGGTATTTCGGATTGAGCCTACTGATAAAACATTACCCAGATATTTTATCTGGAAAATGTTTATGCTTCTTGTGTGCAAGGTGAAGCCCGGAAGAATACTTCATTGGGCTATGATCAAGAGTTCTTGGGAAATCAACCAGCCGACAACTTGTCTGGAAGCCCCAGGTTTATTTATTAAACCTGAACATAGCCATCTGGTTAAACTGGTATGTAGTGGGGAACTTGAAGCAGGAGTCGCAACAGGAACATCAGATGTTGAATGTCTTTTGAGGAAGACAACCGTGTTGAGGAAGAATGTAACAGAGGTGGATTATTTATATTTGGCATTCTATTGTAGTTCTGGAGTAAGTATAAACTACCAGAACAGAATTACATATCATGTTT---------------GATATGTTTATGTAAACATAAACTATTGTATGGAATGAAATCCAAATAACATACAACACGCTATGAAATACAAGACGCTATGAC-AA------------AAGTA-CTGGTATATG----ATTAG-GTATCCTAACGATCTAG-GGCCGAAGG--C---CCGTGAGCAATATGCGTCGAAATAA-TGTTTAACAAACAAATATACATGATACGGATA---------GTTGAATACATAAACAACGAGGTAT----------ACAATACAACAAACTGTTGTA-AAG-----AAATAAAAAAAT----AAGAAGAGAGAGTATATTTGTGTTGGATAAGCATCACACC------------CACCACTTTAGT-GGT-GGGCCAGATGTCCCGAGTTAGTGCGCCACGTAA-GCGCT-GGGGCTTAT---------------------------------------------------------------------------------------------------------------------------------------------------------------------------------------------------------------------------------------------------------------------------------------------------------------------------------------------------------------------------------------------------------------------------------------------------------------------------------------------------------------------------------------------------------------------------------------------------------------------------------------------------------------------------------------------------------------------------------------------------------------------------------------------------------------------------------------------------------------------------------------------------------------------------------------------------------------------------------------------------------------------------------------------------------------------------------------------------------------------------------------------------------------------------------------------------------------------------------------------------------------------------------------------------------------------------------------------------------------------------------------------------------------------------TATTACCCCCAGCGCTCAGGACGGGACATCACGTG-CAACTA-ACAGACGCACGTGAGAATGCAGTA---GCTTGC----AGCGAAAGATAGACGTCAACATCAATAAAGAAGAAGGAATATTCTTTGCTTCGGCACGAAGCAAA--GGGTATAGATATTTGTTCGAGATGCGAAA-------ATGGAG--------GCTATTTAAACCTG---------ATGGTTTTGTGATTTCCGAAAT----CACTCGTCGGAAGAGAAATGGAGTTCTGGGAATCGTCTGCCATGCCTGACGATGTCAAGAGAGAGATTAAGGAAATATATTGGGAAGATCGGAAGAAACTTCTGTTCTGTCAGAAGTTGAAGAGCTATGTCAGAAGGATTCTTGTTTATGGAGATCAAGAGGATGCCCTTGCCGGAGTGAAGGGTTTGAAGACTTCTATTATTCGCTATAGCGAATACCTGAAGAAACCATGTGTGGTAATTTGTTGTGTTAGCAATAAATCAATTGTGTATAGGTTAAACAGCATGGTGTTCTTTTATCATGAATACCTTGAAGAACTAGGTGGTGATTACTCAGTATATCAAGATCTCTATTGTGATGAGGTACTCTCTTCTTCATCGACAGAGGAAGAA------------GATGTAGGAGTAATATATAGGAATGTTATCATGGCATCGACACAAGAGAAGTTCTCTTGGAGTGATTGTCAGAAGATAGTTATATCAGACTATGATGTAACATTACTCTAATGTAATATCCATT--ATCATCAATAAAA--TAATGGAATG--TTGATTATGTATT-TATCATAAATACAT--AATGGTATACGTATAGCA---------TAAAATA-CA-TTAACC-----AACATACAACACACTATAAAATACAACACACTATAA----CAAATGTA----CGGGTATTTGATTGGGCTATATTAACCCCTTAAGGGCCGAAGGCCCGTTTAAATATGTGTT-GGACGAAGTCCA-AACACAAAAAAGTAAGCAGAACAACGGAATAATATGAGCTGGC-AACGTA------GGGTC-CATGTCCCGAGTTAATGCGCCACGTAAGC-GCTGGGGCTTAT--------------TATTACCCCCCGTGCTCGGGACGGGACATGACGTCAGCAAGGACTATAATGGGCTTTTTAT------TAGCCCATTTA-TTGAATT-AGG-CCGGGTTTT-GTCATTTTACAAAAGCCCGGTCCAGGATAAGTATAATGTCACGTGCC--GAA-TAAA-AGGTTGCTTCGCCACGAAGAAACCTAATTTGAGGTTGCGTATTCAATACGCTACCGAATATCTATTAATATGTGAG-TCTCTGCCG--AAAAAAAA-TCAGA-GCGAAAGC--GAAGCAGAAGCGATGGATTGGGCAGAATCACAACTCAAGACCTGTACTCATGGATGCGATTGGAAGAAGATATCATCGGATTCAGCCGATAATCGACAATATGTACCATGCGTCGATTCTGGAGCTGGAAGAAAGTCGCCTCGCAAGGTACTTCTTAGATCTATTGAAGCTGTGTTTAACGG------AAGCTTCAGCGGAAATAATAGGAATGTTCGTGGATTTCTCTACGTATCGATCAGAGACGATGACGGAGAAATGCGTCCAGTACTCATAGTACCATTCGGAGGATATGGATATCATAATGATTTTTATTATTTCGAAGGGAAGGGGAAAGTTGAATGTGATATATCATC-----AGATTATGTTGCGCCAGGAATAGATTGGAGCAGAGACATGGAAGTTAGTATTAGTAACAGCAACAACTGTAATGAATTATGTGATCTGAAGTGTTATGTTGTTTGTTCGTTAAGAATCAAGGAATAAAAGTTGTGCTGTAATGTTAATTAATA-AAACGTATATTTGGGA-AATTG---------ATAGTTGTATAAA---ACATACAACACACTAT------------GAAATACAAGA-CGCTATGACAAATGTACGGGTATCTGAATGAGTTTTAGT------ATCGCTTAAG-----------------GGCCGCAGGCCCGTTGAA--AAATAATAATCGAATTATAAACGTTAG------------ATA-----ATAATCAGAGATAGGTGATC-AGATAATATAAACATAAACGAAGTA---------TATGCCGGTAC-AATAA-TAAAATAAGTAATAACAAAA-AAAAAAATATGTATACTAATCTCTGATTG-----------GTTCAGGAGAAAGGCCCACCAACTAAAAGGT-GGGGA---GAATGTCCCGA---------TGACGCAAGCACGGGGGACTAT-------------------
>1900B_AU_2006_C3
TATTACCCCCAGCGCTCGGGACGGGACAT-TTGCATCTATAAATAGACCT--CCCCCCTCTCC-ATTACAA-GATCATCATCGACGACAG-AATGGCGCGATATGTGGTATGCTGGATGTTCACCATCAACAATCCCACAACACTACCAGTGATGAGGGATGAGATAAAATATATGGTATATCAAGTGGAGAGGGGACAGGAGGGTACTCGTCATGTGCAAGGTTATGTCGAGATGAAGAGACGAAGCTCTCTGAAGCAGATGAGAGGCTTCTTCCCAGGCGCACACCTTGAGAAACGAAAGGGGAGCCAAGAAGAAGCGCGGTCATACTGTATGAAGGAAGATACAAGAATCGAAGGTCCCTTCGAGTTTGGTTCATTTAAATTGTCATGTAATGATAATTTATTTGATGTCATACAGGATATGCGTGAAACGCACAAAAGGCCTTTGGAGTATTTATATGATTGTCCTAACACCTTCGATAGAAGTAAGGATACATTATACAGAGTACAAGCAGAGATGAATAAAACGAAGGCGATGAA----TAGCTGGAGAAC--TTCTTTCAGTGC-TTGGACATCAGAGGTGGAGAATATCATGGCGGAGCCATGTCATCGGAGAATAATTTGGGTCTATGGCCCAAATGGAGGAGAAGGAAAGACAACGTATGCAAAACATCTAATGAAGACGAGAAATGCGTTTTATTCTCCAGGAGGAAAATCATTGGATATATGTAGACTGTATAATTACGAGGATATTGTTATATTTGATATTCCAAGATGCAAAGAGGATTATTTAAATTATGGGTTATTAGAGGAATTTAAGAATGGAATAATTCAAAGCGGGAAATATGAACCCGTTTTGAAGATAGTAGAATATGTCGAAGTCATTGTAATGGCTAACTTCCTTCCGAAGGAAGGAATCTTTTCTGAAGATCGAATAAAGTTGGTTTCTTGCTGAACAAGTAATGACTTTACAG----CGCACGCTCCGAC-AAAAGCACACTATGACAAAAGTAA-GGTATCTGATT-GGGTTATC-TTAACGATCTAGGGCCGTAGGCC-------CGTGA--GCAATGAAC--------GGC---GAGATCAGATGTCCCG-AGTTAATGCGCCACGT-AAGCGCT-GGGGCTTAT-------------------------------------------------------------------------------------------------------------------------------------------------------------------------------------------------------------------------------------------------------------------------------------------------------------------------------------------------------------------------------------------------------------------------------------------------------------------------------------------------------------------------------------------------------------------------------------------------------------------------------------------------------------------------------------------------------------------------------------------------------------------------------------------------------------------------------------------------------------------------------------------------------------------------------------------------------------------------------------------------------------------------------------------------------------------------------------------------------------------------------------------------------------------------------------------------------------------------------------------------------------------------------------------------------------------------------------------------------------------------------------------------------------------------------------------------------------------------------------------------------------------------------------------------------------------------------------------------------------------------------------------------------------------------------------------------------------------------------------------------------------------------------------------------------------------------------------------------------------------------------------TATTACCCCCAGCGCTCGGGAC-GGGACAT------GGGCTA--A----------TGGATGTGT-GGAT---ATAGGG-CCCAAAGGGCCCGTTTA-GATGGGTTTT-GGGCTTAT-GGGCTTTATCCAGAAGACCAAAAACAGGCGG----------------G-AACCGTCCC-AAATTC-------AAACTTCGATTGCTTGCCCTGCAAGCCATCTAGAAGT-CTATAAATACCAG-TGTCTAGATAGATGTTCA-----GACAACAA----ATGGCTAGGTATCCGAAGAAATCCATCAAGAAGAGGCGGGTTGGGCGCCGGAAGTATGGCAGCAAGGCGGCAACGAGCCACGACTACTCGTCTCTAGGG--TCAATATTGGTTCCTGAAAATACCGTCAAGGTATTTCGGATTGAGCCTACTGATAAAACATTACCCAGATATTTTATCTGGAAAATGTTTATGCTTCTTGTGTGCAAGGTGAAGCCCGGAAGAATACTTCATTGGGCTATGATCAAGAGTTCTTGGGAAATCAACCAGCCGACAACTTGTCTGGAAGCCCCAGGTTTATTTATTAAACCTGAACATAGCCATCTGGTTAAACTGGTATGTAGTGGGGAACTTGAAGCAGGAGTCGCAACAGGAACATCAGATGTTGAATGTCTTTTGAGGAAGACAACCGTGTTGAGGAAGAATGTAACAGAGGTGGATTATTTATATTTGGCATTCTATTGTAGTTCTGGAGTAAGTATAAACTACCAGAACAGAATTACATATCATGTTT---------------GATATGTTTATGTAAACATAAACTATTGTATGGAATGAAATCCAAATAACATACAACACGCTATGAAATACAAGACGCTATGAC-AA------------AAGTA-CTGGTATATG----ATTAG-GTATCCTAACGATCTAG-GGCCGAAGG--C---CCGTGAGCAATATGCGTCGAAATAA-TGTTTAACAAACAAATATACATGATACGGATA---------GTTGAATACATAAACAACGAGGTAT----------ACAATACAACAAACTGTTGTA-AAG-----AAATAAAAAAAT----AAGAAGAGAGAGTATATTTGTGTTGGATAAGCATCACACC------------CACCACTTTAGT-GGT-GGGCCAGATGTCCCGAGTTAGTGCGCCACGTAA-GCGCT-GGGGCTTAT---------------------------------------------------------------------------------------------------------------------------------------------------------------------------------------------------------------------------------------------------------------------------------------------------------------------------------------------------------------------------------------------------------------------------------------------------------------------------------------------------------------------------------------------------------------------------------------------------------------------------------------------------------------------------------------------------------------------------------------------------------------------------------------------------------------------------------------------------------------------------------------------------------------------------------------------------------------------------------------------------------------------------------------------------------------------------------------------------------------------------------------------------------------------------------------------------------------------------------------------------------------------------------------------------------------------------------------------------------------------------------------------------------------------------TATTACCCCCAGCGCTCAGGACGGGACATCACGTG-CAACTA-ACAGACGCACGTGAGAATGCAGTA---GCTTGC----AGCGAAAGATAGACGTCAACATCAATAAAGAAGAAGGAATATTCTTTGCTTCGGCACGAAGCAAA--GGGTATAGATATTTGTTCGAGATGCGAAA-------ATGGAG--------GCTATTTAAACCTG---------ATGGTTTTGTGATTTCCGAAAT----CACTCGTCGGAAGAGAAATGGAGTTCTGGGAATCGTCTGCCATGCCTGACGATGTCAAGAGAGAGATTAAGGAAATATATTGGGAAGATCGGAAGAAACTTCTGTTCTGTCAGAAGTTGAAGAGCTATGTCAGAAGGATTCTTGTTTATGGAGATCAAGAGGATGCCCTTGCCGGAGTGAAGGATATGAAGACTTCTATCATTCGCTATAGCGAATATTTGAAGAAACCATGTGTGGTAATTTGTTGTGTTAGCAATAAATCAATTGTGTATAGGTTAAACAGCATGGTGTTCTTTTATCATGAATACCTTGAAGAACTAGGTGGTGATTACTCAGTATATCAAGATCTCTATTGTGATGAGGTACTCTCTTCTTCATCGACAGAGGAAGAA------------GATGTAGGAGTAATATATAGGAATGTTATCATGGCATCGACACAAGAGAAGTTCTCTTGGAGTGATTGTCAGAAGATAGTTATATCAGACTATGATGTAACATTACTCTAATGTAATATCCATT--ATCATCAATAAAA--TAATGGAATG--TTGATTATGTATT-TATCATAAATACAT--AATGGTATACGTATAGCA---------TAAAATA-CA-TTAACC-----AACATACAACACACTATAAAATACAACACACTATAA----CAAATGTA----CGGGTATTTGATTGGGCTATATTAACCCCTTAAGGGCCGAAGGCCCGTTTAAATATGTGTT-GGACGAAGTCCA-AACACAAAAAAGTAAGCAGAACAACGGAATAATATGAGCTGGC-AACGTA------GGGTC-CATGTCCCGAGTTAATGCGCCACGTAAGC-GCTGGGGCTTAT--------------TATTACCCCCCGTGCTCGGGACGGGACATGACGTCAGCAAGGACTATAATGGGCTTTTTAT------TAGCCCATTTA-TTGAATT-AGG-CCGGGTTTT-GTCATTTTACAAAAGCCCGGTCCAGGATAAGTATAATGTCACGTGCC--GAA-TAAA-AGGTTGCTTCGCCACGAAGAAACCTAATTTGAGGTTGCGTATTCAATACGCTACCGAATATCTATTAATATGTGAG-TCTCTGCCG--AAAAAAAA-TCAGA-GCGAAAGC--GAAGCAGAAGCGATGGATTGGGCAGAATCACAATTCAAGACCTGTACTCATGGATGCGATTGGAAGAAGATATCATCGGATTCAGCCGATAATCGACAATATGTACCATGCGTCGATTCTGGAGCTGGAAGAAAGTCGCCTCGCAAGGTACTTCTTAGATCTATTGAAGCTGTGTTTAACGG------AAGCTTCAGCGGAAATAATAGGAATGTTCGTGGATTTCTGTACGTATCGATCAGAGACGATGACGGAGAAATGCGTCCAGTACTCATAGTACCATTCGGAGGATATGGATATCATAATGATTTTTATTATTTCGAAGGGAAGGGGAAAGTTGAATGTGATATATCATC-----AGATTATGTTGCGCCAGGAATAGATTGGAGCAGAGACATGGAAGTTAGTATTAGTAACAGCAACAACTGTAATGAATTATGTGATCTGAAGTGTTATGTCGTTTGTTCGTTAAGAATCAAGGAATAAAAGTTGTGCTGTAATGTTAATTAATA-AAACGTATATTTGGGA-AATTG---------ATAGTTGTATAAA---ACATACAACACACTAT------------GAAATACAAGA-CGCTATGACAAATGTACGGGTATCTGAATGAGTTTTAGT------ATCGCTTAAG-----------------GGCCGCAGGCCCGTTGAA--AAATAATAATCGAATTATAAACGTTAG------------ATA-----ATAATCAGAGATAGGTGATC-AGATAATATAAACATAAACGAAGTA---------TATGCCGGTAC-AATAA-TAAAATAAGTAATAACAAAA--AAAAAATATGTATACTAATCTCTGATTG-----------GTTCAGGAGAAAGGCCCACCAACTAAAAGGT-GGGGA---GAATGTCCCGA---------TGACGTAAGCACGGGGGACTAT-------------------
>19rw_RW_2009_C2
TATTACCCCCAGCGCTCGGGACGGGACAT-TTGCATCTATAAATAGACCT--CCCCCCTCTCC-ATTACAA-GATCATCATCGACGACAG-AATGGCGCGATATGTGGTATGCTGGATGTTCACCATCAACAATCCCACAACACTACCAGTGATGAGGGATGAGATCAAATATATGGTATATCAAGTGGAGAGGGGACAGGAGGGTACTCGTCATGTGCAAGGTTATGTCGAGATGAAGAGACGAAGCTCTCTGAAGCAGATGAGAGGCTTCTTCCCAGGCGCGCACCTTGAGAAACGAAAGGGAAGCCAAGAAGAAGCGCGGTCATACTGTATGAAGGAAGATACAAGAATCGAAGGTCCCTTCGAGTTTGGTGCATTTAAATTGTCATGTAATGATAATTTATTTGATGTCATACAGGATATGCGTGAAACGCACAAAAGGCCTTTGGAGTATTTATATGATTGTCCTAACACCTTCGATAGAAGTAAGGATACATTATACAGAGTACAAGCAGAGATGAATAAAACGAAGGCGATGAA----TAGCTGGAGAAC--GTCTTTCAGTGC-ATGGACATCAGAGGTGGAGAATATCATGGCGCAGCCATGTCATCGGAGAATAATTTGGGTCTATGGACCAAATGGAGGAGAAGGAAAGACAACGTATGCAAAACATCTAATGAAGACGAGAAATGCGTTTTATTCTCCAGGAGGAAAATCATTGGATATATGTAGACTGTATAATTACGAGGATATTGTTATATTTGATATTCCAAGATGCAAAGAGGATTATTTAAATTATGGGTTATTAGAGGAATTTAAGAATGGAATAATTCAAAGCGGGAAATATGAACCCGTTTTGAAGATAGTAGAATATGTCGAAGTCATTGTAATGGCTAACTTCCTTCCGAAGGAAGGAATCTATTCTGAAGATCGAATAAAGTTGGTTTCTTGCTGAACAAGTAAAGACTTTACAG----CGCACGCTCCGAC-AAAAGCACACTATGACAAAAGTACGGGTATCTGATT-GGGTTATC-TTAACGATCTAGGGCCGTAGGCC-------CGTGA--GCAATGAAC--------GGC---GAGATCAGATGTCCCG-AGTTAGTGCGCCACGT-AAGCGCT-GGGGCTTAT-----TATTA-C-----------------------CCCCAGCG----------------CTCA------GGAC-GGGACAT----------------------------------------------------G------------------------------------------------------GG--C-TT----TTTA---AATGGG--C-CTTGAGAGT--TTGAACAGTTC-----------------AGTATCTTCGTTATTGGGCCAACTCGG--CCCAATAATTAAGAGAAC--GT---GTTCAAATTCGT-GG------------TATGACCGAAGGTC-AAGGTAACCGGTCAA-CATTATTC-TGGCTTGCGCAGCAAGATACA-CGAA--------------------------------------------------------TTAAATTATTAAT-TCG-----------------------------------------------TAGGACACGTGGAC-GGACCGAAATACTCCTGCATC------TCTATAAATACCCTA-GTCCTGTGAAGG-ATAATT-GCTC-TCTCTC-TCTTCTGTCAAG-GTGGT--TGTGCTGAGGC----------GGAAGA-----TCGC--------C-AGCGGCGATC------------------GTCGGAACGAAGTG--CATCTAGAG--AGGCGG---------------------------------TGAAGCAAACTACG-AAGCGTATAT-----CGGGTA-TTTATAGACTTA-TAGCGCAGCTAGAAGTATACAATGTACA-GATTTTGTATTTTGTAAAT-TACG-AAGAATTTCGTAT-ATGATATTAATAAAACACCTGGGTGTGTTAATGTTTACATTAAATAGTATC-CTGAATGTA----CTCAATAAAAT--------ACAGTATACGGAACGTATACTGACA--A--AGTAATAAA-T---GATAGGCGAA----G-CATGATTAACAGGTGTTT-AGGTATAATTAACATAATTATGAG-AAGTAATAATAATACGGAAAATGAATA-AGTATGA-GGTGAAAGAGGAGATATTAGAATATTTAAAAACCCAATTATATT-AT-T----------------TTGGA-----------------ACG---AA--ATACAACACA----------------CTATGA-AA--------------TACAAGACGCTATGACA-AATGTACGGGTATCTGATTG-GGT-----TAT-C-TTAACGAT-CTAGGGC-CGTAGGCCC-GTG-AGCA--------------------------------------ATGAACGGT-------TCAGATTA------ATTCCTT-AGCGACGAAGAAAGG-----------AATCTTAATG-AG---GACCA------------CAATAA------------AGACAGCTGTCAT---------------------------TGATTA---A-ATAAAT--AATATAATATGCAAATGAC-C-TTTGTACCCCTGA--T-----A-----ATGATGACG-T-GTA-GGGGTGT-CCCG-AT----GTAA---TATAGC---AT----AGCTATGTGAAGA--------GATAAGCATGTGGCCGACAACTTTAGTTGT--GG----GCCAGATGTCCC---------------GAGTT-AGTGCG--------CCACGTA-AGCGCT-GG----------GGCTTAT------TATTACCCCCAGCGCTCGGGAC-GGGACAT------GGGCTA--A----------TGGAT-TGT-GGAT---ATAGGG-CCCAAAGGGCCCGTTTA-GATGGGTTTT-GGGCTTAT-GGGCTTTATCCAGAAGACCAAAAACAGGCGG----------------G-AACCGTCCC-AAATTC-------AAACTTCGATTGCTTGCCCTGCAAGCCATCTAGAAGT-CTATAAATACCAG-TGTCTAGATAGATGTTCA-----GACAACAA----ATGGCTAGGTATCCGAAGAAATCCATCAAGAAGAGGCGGGTTGGGCGCCGGAAGTATGGCAGCAAGGCGGCAACGAGCCACGACTACTCGTCGTTAGGG--TCAATATTGGTTCCTGAAAACACCGTCAAGGTATTTCGGATTGAGCCTACTGATAAAACATTACCCAGATATTTTATCTGGAAAATGTTTATGCTTCTTGTGTGCAAGGTGAAGCCCGGAAGAATACTTCATTGGGCTATGATCAAGAGTTCTTGGGAAATCAACCAGCCGACAACCTGTCTGGAAGCCCCAGGTTTATTTATTAAACCTGAACATAGCCATCTGGTTAAACTGGTATGTAGTGGGGAACTTGAAGCAGGAGTCGCAACAGGGACATCAGATGTTGAATGTCTTTTGAGGAAGACAACCGTGTTGAGGAAGAATGTAACAGAGGTGGATTATTTATATTTGGCATTCTATTGTAGTTCTGGAGTAAGTATAAACTACCAGAACAGAATTACATATCATGTTT---------------GATATGTTTATGTAAACATAAACTATTGTATGGAATGAAATCCAAATAACATACAACACGCTATGAAATAAAAGACGCTATGAC-AA------------AAGTA-CGGGTATCTG----ATTAG-GTATCCTAACGATCTAG-GGCCGAAGG--C---CCGTGAGCAATATGCGTCGAAATAA-TGTATAACAAACAAATATACATGATACGGATA---------GTTGAATACATAAACAACGAGGTAT----------ACAATACAACAAACTGTTGTA-AAG-----AAAT-AAAAAAT----AAGAAGAGAGAGTATATTTGTGTCGGATAAGCATGACACC------------CACCACTTTAGT-GGT-GGGTCAGATGTCCCGAGTTAGTGCGCCACGTAA-GCGCT-GGGGCTTAT-----TATTACCCCCA-GCGCTCAGGACGGGACATCACGTGCTTC-----------------------AACAAATGCACGTGAGTGATATAAGGGACATAACGGGTTCAGA-TAACGGTATCTTTGGTTTAGAATATAACGTCACGTGTGAAAG-CGAT-AGGCACGTGACTAAGTCAAATGTATTGAATAAACATTTGACGTCCGGTAGCTTCCG-AAGGAAGT-AAGGATTGCTTCGT-GGCGAAGCAAACCATTTATATA-TTGCCTAGG-CTTGCGG--CCTATAAATAGG-ACCCTGCTA-----AATGGCATTAACAACAGAGCGGGTTAAACTATTCTTTGAATGGTTTTTGTTCTTTGCAGCAATATTTATTGCGATTACAATATTATATATATTGTTGGTTTTGCTCTTTGAGGTACCGAAGTATATTAAGCAGCTCGTGAGGTATTTGGTAGAATACCTGACCAGAAGACGTGTATGGATGCAGAGAACGCAGTTATCGGAGGCAACTGGAGACGTAGAGTTCGGCAGAGGTATTGTGGAAGACAGACGGGATCAACAACCGGCTGTCATACCACAGGCATCTCAGGTTAACCCTTC---TCAACAAATTAGAAGGGATGATCAAGGAAGACGAGGAAACGTCGGACCTATGTTTT-AATACACG-GTATTGTAATATATGA-AAAATAAATGGGGATTG---------ATGT--------------AT-AA-GGTCATACATACTATA------TGTATGATAATG---AAACATATT-GTAATATGTGAATTGT----------------------------------------AAACGA-------------------------------GTGTTGAATGT---------------ATACAACATACAACACAC---------------------TATGAAATACAAGACGCTAT------------------------------GACAAATGTACGGGTATCTGATTAGG-TATCCTAACGA--------TCTAGGGCCG-AAGGCCCGT-GAGCAATAT---GCGTCGAAAT-AATGTAT-----AACAAA-CAAATATACA-----TGATACGGATAGTTGAATACATAAACAACTAGGTATAC-AATACAACAAACTGTTGT-AAAGAAAT-AAAAAAATAAGAAGAGAGA-GTATATTT---------GTGTCGG----------------------------------ATAAGCTTGGCAACCACCACTTTA--------------------GTGGT-GGGTCAGATGTCCCGAGTTAGTGCG-CCACGTAA-GCGCTGGGGCTTAT-----TATTACCCCCAGCGCTCAGGACGGGACATCACGTG-CGACTA-ACAGATGCACGTGAGAATGCAGTA---GCTTGC----AGCGAAAGATATACGTCAACATCAATAAAGAAGAAGGAATATTCTTTGCTTCGGCACGAAGCAAA--GGGTATAGATATTTGTTCGAGATGCGAAA-------ATGGAG--------GCTATTTAAACCTG---------ATGGTTTTGTGATTTCCGAAAT----CACTCGACGGAAGAGAAATGGAGTTCTGGGAATCGTCTGCCATGCCTGACGATGTCAAGAGAGAGATTAAGGAAATATATTGGGAAGATCGGAAGAAACTTCTGTTCTGTCAGAAGTTGAAGAGCTATGTCAGAAGGATTCTTGTTTATGGAGATCAAGAGGATGCCCTTGCCGGAGTGAAGGATATGAAGACTTCTATTATTCGCTATAGCGAATACTTGAAGAAACCATGTGTGGTAATTTGTTGTGTTAGCAATAAATCAATTGTGTATAGGTTAAACAGCATGGTGTTCTTTTATCATGAATACCTTGAAGAACTAGGTGGTGATTACTCAGTATATCAAGATCTCTATTGTGATGAGGTTCTCTCTTCTTCATCGACAGAGGAAGAA------------GATGTAGAAGTAATATATAGGAATGTTATCATGGCATCGACACAAGAGAAGTTCTCTTGGAGTGATTGTCAGAAGATAGTTATATCAGACTATGATGTAACATTACTCTAATGTAATATCCATT--ATCATCAATAAAA--TAATGGAATG--TTGATTATGTATT-TATCATAAATACAT--AATGGTATACGTATAGCA---------TAAAATA-CA-TTAACC-----AACATACAACACACTATAAAATACAACACACTATAA----CAAATGTA----CGGGTATCTGATTGGTTTATATTAACCCCTTAAGGGCCGAAGGCCCGTTTAAATATGTGTT-GGACGAAGTCCA-AGCACAAAAAAGGAAGCAGAACAACGGAATAAAATGAGCTGGC-AACGTA------GGGTC-CATGTCCCGAGTTAGTGCGCCACGTAAGC-GCTGGGGCTTAT--------------TATTACCCCCCGTGCTCGGGACGGGACATGACGTCAGCAAGGATTATAATGGGCTTTTTAT------TAGCCCATGTA-TTGAATT-GGG-CCGGGTTTT-GTCATTTTACAAAAGCCCGGTCCAGGATAAGAATAATGTCACGTGCC--GAA-TAAA-AGGTTGCTTCGCCTCGAAGAAACCTAATTTGAGGTTGCGTATTCAATACGCTACCGAATATCTATTAATATGTGAG-TCTCTGCCG----AAACAA-TCAGA-GCGAAAGC--AAAGCAGAAGCGATGGATTGGGCGGAATCACAATTCAAGACTTGTACTCATGGATGCGATTGGAAGAAGATATCATCGGATTCAGCCGATAATCGACAATATGTACCATGCGTCGATTCTGGAGCTGGAAGAAAGTCGCCTCGCAAGGTACTTCTTAGATCTATTGAAGCTGTGTTTAACGG------AAGCTTCAGCGGAAATAATAGGAACGTTCGTGGATTTCTCTACGTATCGATCAGAGACGATGACGGAGAAATGCGTCCAGTACTCATAGTACCATTCGGAGGATATGGATATCATAATGATTTCTATTATTTCGAAGGAAAGGGGAAAGTTGAATGTGATATATCATC-----AGATTATGTTGCGCCAGGAATAGATTGGAGCAGAGACATGGAAGTTAGTATTAGTAACAGCAACAACTGTAATGAATTATGTGATCTGAAGTGTTATGTTGTTTGTTCTTTAAGAATCAAGGAATAAAAGTTGTGCTGTAATGTTTATTAATA-AAACGTATATTTGGGA-AATTG---------ATAGTTGTATAAA---ACATACAACACGCTAT------------GAAATACAAGA-CGCTATGACAAATGTACGGGTATCTGAATGAGTTTTAGT------ATCGCTTAAG-----------------GGCCGCAGGCCCGTTGAA--AAATAATAATCGAATTATAAACGTTAG------------ATA-----ATAATCAGAGATAGGTGATC-AGATAACATAAACATAAACGAAGTA---------TATGGCGGTAC-AATAA-TAAAATATGTTACAAAAAAA-AAAACATTATGAATACTAATCTCTGATTG-----------GTTCAGAAGAAAGGCCCACCAAATAAAAGGT-GGGGA---GAATGTCCCGA---------TGACGTAAGCACGGGGGACTAT-------------------
>1pk_PK_2004
TATTACCCCCAGCGCTCGGGACGGGACAT-TTGCATCTATAAATAGACCT--CCCCCCTCTCC-ATTACAA-GATCATCATCGACGACAG-AATGGCGCGATATGTGGTATGCTGGATGTTCACCATCAACAATCCCACAACACTACCAGTGATGAGGGATGAGATCAAATATATGGTATATCAAGTGGAGAGGGGACAGGAGGGTACTCGTCATGTGCAAGGATATGTCGAGATGAAGAGACGAAGCTCTCTGAAGCAGATGAGAGCCTTCTTTCCTGGCGCACACCTTGAGAAACGAAAGGGAAGCCAAGAAGAAGCGCGGTCATACTGTATGAAGGAAGATACAAGAATCGAAGGTCCCTTCGAGTTTGGTGCATTTAAATTGTCATGTAATGATAATTTATTTGATGTCATACAGGATATGCGTGAAACGCACAAAAGGCCTTTGGAGTATTTATATGATTGTCCTAACACCTTCGATAGAAGTAAGGATACATTATACAGAGTACAAGCCGAGATGAATAAAACGAAGGCGATGAA----TAACTGGAGAAC--GTCTTTCAGTGC-TTGGACATCAGAGGTGGAGAATATCATGGCGCAGCCATGTCATCGGAGAATAATTTGGGTCTATGGCCCAAATGGAGGAGAAGGAAAGACAACGTATGCAAAACATCTAATGAAGACGAGGAATGCGTTTTATTCTCCAGGAGGAAAATCTTTGGATATATGTAGACTGTATAATTACGAGGATATTGTTATATTTGATATTCCAAGATGCAAAGAGGATTATTTAAATTATGGGTTATTAGAGGAATTCAAGAATGGAATAATTCAAAGCGGGAAATATGAACCCGTTTTGAAGATAGTAGAATATGTCGAAGTCATTGTAATGGCTAACTTCCTTCCGAAGGAAGGAATCTTTTCTGAAGATCGAATAAAGTTGGTTTCTTGCTGAACAAGTAATGACTTTACAG----CGCACGCTCCGAC-AAAAGTACACTATGACAAAAGTACGGGTTTCTGATT-GGGTTATC-TTAACGATCTAGGGCCGTAGGCC-------CGTGA--GCAATGAAC--------GGC---GAGATCAGATGTCCCG-AGTTAGTGTGCCACGT-AAGCGCT-GGGGCTTAT-------------------------------------------------------------------------------------------------------------------------------------------------------------------------------------------------------------------------------------------------------------------------------------------------------------------------------------------------------------------------------------------------------------------------------------------------------------------------------------------------------------------------------------------------------------------------------------------------------------------------------------------------------------------------------------------------------------------------------------------------------------------------------------------------------------------------------------------------------------------------------------------------------------------------------------------------------------------------------------------------------------------------------------------------------------------------------------------------------------------------------------------------------------------------------------------------------------------------------------------------------------------------------------------------------------------------------------------------------------------------------------------------------------------------------------------------------------------------------------------------------------------------------------------------------------------------------------------------------------------------------------------------------------------------------------------------------------------------------------------------------------------------------------------------------------------------------------------------------------------------------------TATTACCCCCAGCGCTCGGGAC-GGGACAT------GGGCTA--A----------TGGAT-TAT-GGAT---ATCGGG-CCCAAAGGGCCCGTTTA-GATGGGTTTT-GGGCTTAT-GGGCTCTATCCAGAAGACCAAAAACAGGCGG----------------G-AACCGTCCC-AATTTC-------AAACTTCGATTGCTTGCTCCGCAAGCCATCTAGAAGT-TTATAAATACCAG-TGTCGAGTTAGATGTTCA-----GACAACAA----ATGGCTAGGTATCCGAAGAAATCCATCAAGAAGAGGCGGGTTGGGCGCCGGAAGTATGGCAGCAAGGCGGCAACGAGTCACGACTACTCGTCGTTAGGA--TCAATATTGGTTCCTGAAAACACCGTCAAGGTATTTCGGATTGAGCCTACTGATAAAACATTACCCAGATATTTTATCTGGAAAATGTTTATGCTGTTGGTGTGCAAGGTGAAGCCCGGGAGAATACTTCACTGGGCTATGATTAAGAGTTCTTGGGAAATCAACCAGCCGACAACTTGTCTTGAAGCACCAGGTTTATTTATTAAACCTGAACATAGCCATCTGGTTAAACTGGTATGCAGTGGGGAACTTGAAGCAGGAGTTGCAACAGGGACATCAGATGTTGAATGTCTTCTGAGGAAGACAACCGTGTTGAGGAAGAATGTAACGGAGGTCGATTATTTGTATTTGGCATTCTATTGTAGTTCTGGAGTAAGTATAAACTACCAGAACAGAATTACATATCATGTTT---------------GATATGTTTATGTAAACATAAACTATTGTATGGAATGAAATCCAAATAACATACAACACGCTATGAAATACAAGACGCTATGAC-AA------------ATGTA-CGGGTATCTG----ATTAG-GTATCCTAACGATCTAG-GGCCGAAGG--C---CCGTGAGCAATAAGCGTCGAAATAA-TGTTTAACAAACAAATATACATGATACGGATA---------GTTGAATACATAAACAACGAGGTAT----------ACAATACAACAAACTGTTGTA-AAG-----AAAT-AAAAAAT----AAGAAGAGAGAGTATATTTGTGTTGGATAAGCATCGCAAC------------CACCACTTTAGT-GGT-GGGCCAGATGTCCCGAGTTAGTGCGCCACGTAA-GCGCT-GGGGCTTAT-----TATTACCCCCA-GCGCTCAGGACGGGACATCACGTGCCTC-----------------------AACAAATGCACGTGAGTGATATAAGGGACATAACGGGTTCAGA-TAACGGTATCTTTGGTTTAGAATATAACGTCACGTGTGAAAG-TGAA-AGGCACGTGACTAAGTCAAATGTATTGAATAAACATTTGACGTCCGGTAGCTTCCG-AAGGAAGT-AA-----GCTTCGCGGGCGAAGCAAACCATTTATATA-TTGCCTAGG-CTTGCGG--CCTATAAATAGG-ACCCTGCTA-----AATGGCATTAACAACAGAGCGGGTTAAACTATTCTTTGAATGGTTTTTGTTCTTTGCAGCAATATTTATTGCGATTACAATATTATATATATTGTTGGTTTTGCTCTTTGAGGTACCGAAGTATATTAAGCAGCTCGTGAGGTATTTGGTAGAATACCTGACCAGAAGACGTGTATGGATGCAGAGAACGCAGTTATCGGAGGCAACTGGAGACGTAGAGTTCGGCAGAGGTGTTGTGGAAGACAGACGGGATCAACAACCGGCTGTCATACCACAGGCATCTCAGGTTAACCCTTC---TCAACAAATTAGAAGGGATGAGCAAGGAAGACGAGGAAACGTCGGACCTATGTTTT-AATACACG-GTATTGTAATATACGA-AATATAAATGGGTATTG---------ATGT--------------AT-AA-GGTCATACATACTATA------TGTATGATAATG---ATACATATT-GTAATATGTGAATTGT----------------------------------------AAACGA-------------------------------GTGTTGAATGT---------------ATACAACATACAACACGC---------------------TATGAAATACAAGACACTAT------------------------------GACAAATGTACGGGTATCTGATTAGG-TATCCTAACGA--------TCTAGGGCCG-AAGGCCCGT-GAGCAATAA---CGGTCGAAAT-AATGTTT-----AATAAA-CAAATATACA-----TGATACGGATAGTTGAATACATAAACAACTAGGTATAC-AATACAACAAAATGTTGT-AAAGAAAT--AAAAAATAAGAAGAGAGA-GTATATTT---------GTGTCGG----------------------------------ATAAGCTTGCCAACCACCACTTTA--------------------GTGGT-GGGTCAGATGTCCCGAGTTAGTGCG-CCACGTAA-GCGCTGGGGCTTAT-----TATTACCCCCAGCGCTCAGGACGGGACATCACGTG-CAACTA-ACAGAAGCACGTGAGAATGCAGTA---GCTTGC----AGCGAAAGATAGACGTCAACGTCAATAAAGAAGAAGGAATATTCTTTGCTTCGGCACGAAGCAAA--GGGTATAGATATTTGTTCGAGATGCGAAA-------ATGGAG--------GCTATTTAAACCTG---------ATGGTTTTGTGATTTCCGAAAT----CACTCGTCGGAAGAGAAATGGAGTTCTGGGAATCGTCTGCTATGCCTGACGATGTGAAGAGAGAGATTAAGGAAATATATTGGGAAGATCGGAAGAAACTTCTGTTCTGTCAGAAGTTGAAGAGCTATGTCAGAAGGATTCTTGCCTACGGAGATCAAGAGGATGCCCTTGCTGGAGTGAAGGATTTGAAGACTTCTATTATTCGCTATAGCGAATACTTGAAGAAACCATGTGTGGTAATTTGTTGTGTTAGCAATAAATCAATTGTGTATAGGTTAAACAGCATGGTGCTCTTTTATCATGAATACCTTGAAGAACTAGGTGGTGATTACTCAGTATATCAAGATCTCTATTGTGATGAGGTACCCTCTTCTTCATCGACAGAGGAAGAA------------GATGTAGGAGTAATATATAGGAATGTTATCATGGCATCGACTCAAGAGAAGTTCTCTTGGAGTGATTGTCAGAAGATAGTAATATCAGACTACGATGTAACATTACTCTAATGTAATATCCATT--ATCATCAATAAAA--TAATGGAATG--TTGATTATGTATT-TATCATAAATACAT--AATGGTATACGTATAGCA---------TAAAATA-CA-TTAACC-----AACATACAACACACTATAAAATACAACACACTATAA----CAAATGTA----CGGGTATCTGATTGGGCTATATTAACCCCTTAAGGGCCGAAGGCCCGTTTAAATATGTGTT-GGACGAAGTCCA-AACACAAAAAAGTAAGCAGAACAACGGAATAATATGAGCTGGC-AACGTA------GGGTC-CATGTCCCGAGTTAGTGCGCCACGTAAGC-GCTGGGGCTTAT--------------TATTACCCCCCGTGCTCGGGACGGGACATGACGTCAGCAAGGATTATAATGGGCTTTTTAT------TAGCCCATTTA-TTGAATT-GGG-CCGGGTTTT-GTCATTTTACAAAAGCCCGGTCCAGGATAAGTATAATGTCACGTGCC--GAA-TAAA-AGGTTGCTTCGCCTCGAAGAAACCTAATATGAGGTAGCGTATTCAATACGCTACCGAATATCTATTAATATGTGAG-TCTCTGCCG----AAACAA-TCAGA-GCGAAAGC--AAAGCAGAAGCGATGGATTGGGCGGAATCACAACTCAAGACCTGTACTCATGGATGCGATTGGAAGAAGATATCATCGGATTCAGCCGATAATCGACAATATGTACCATGCGTCGATTCTGGAGCTGGAAGAAAGTCGCCTCGCAAGGTACTTCTTAGATCTATTGAAGCTGTGTTTAACGGAAGCTTAAGCTTCAGCGGAAATAATAGGAATGTTCGTGGATTTCTCTACGTATCGATCAGAGACGATGACGGAGAGATGCGTCCAGTACTCATAGTACCATTCGGAGGATATGGATATCATAATGATTTCTATTATTTCGAAGGAAAGGGGAAAGTTGAATGTGATATATCATC-----AGATTATGTTGCGCCAGGAATAGATTGGAGCAGAGACATGGAAGTTAGTATTAGTAACAGCAACAATTGTAATGAATTATGTGATCTGAAGTGTTATGTTGTTTGTTCGTTAAGAATCAAGGAATAAAAGTTGTGCTGTAATGTTTATTAATA-AAACGTATATTTGGAA-AATTG---------ATAGTTGTATAAA---ACATACAACACACTAT------------GAAATACAAGA-CGCTATGACAAATATACGGGTATCTGAATGAGTTTTAGT------ATCGCTTAAG-----------------GGCCGCAGGCCCGTTGAA--AAATAATAATCGAATTATAAACGTTAG------------ATA-----ATAATCAGAGATAGGTGATC-AGATAACATAAACATAAACGAAGTA---------TATGGCGGTAC-AATAATTAAAAGAAGTTATAAAAAAA-AAAACATAATGTATACTAATCTCTGATTG-----------GTTCAGAAGAAAGGCCCACCAACTAAAAGGT-GGGGA---GAATGTCCCGA---------TGACGTAAGCACGGGGGACTAT-------------------
>20rw_RW_2009_C2
TATTACCCCCAGCGCTCGGGACGGGACAT-TTGCATCTATAAATAGACCT--CCCCCCTCTCC-ATTACAA-GATCATCATCGACGACAG-AATGGCGCGATATGTGGTATGCTGGATGTTCACCATCAACAATCCCACAACACTACCAGTGATGAGGGATGAGATCAAATATATGGTATATCAAGTGGAGAGGGGACAGGAGGGTACTCGTCATGTGCAAGGTTATGTCGAGATGAAGAGACGAAGCTCTCTGAAGCAGATGAGAGGCTTCTTCCCAGGCGCGCACCTTGAGAAACGAAAGGGAAGCCAAGAAGAAGCGCGGTCATACTGTATGAAGGAAGATACAAGAATCGAAGGTCCCTTCGAGTTTGGTGCATTTAAATTGTCATGTAATGATAATTTATTTGATGTCATACAGGATATGCGTGAAACGCACAAAAGGCCTTTGGAGTATTTATATGATTGTCCTAACACCTTCGATAGAAGTAAGGATACATTATACAGAGTACAAGCAGAGATGAATAAAACGAAGGCGATGAA----TAGCTGGAGAAC--TTCTTTCAGTGC-ATGGACATCAGAGGTGGAGAATATCATGGCGCAGCCATGTCATCGGAGAATAATTTGGGTCTATGGACCAAATGGAGGAGAAGGAAAGACAACGTATGCAAAACATCTAATGAAGACGAGAAATGCGTTTTATTCTCCAGGAGGAAAATCATTGGATATATGTAGACTGTATAATTACGAGGATATTGTTATATTTGATATTCCAAGATGCAAAGAGGATTATTTAAATTATGGGTTATTAGAGGAATTTAAGAATGGAATAATTCAAAGCGGGAAATATGAACCCGTTTTGAAGATAGTAGAATATGTCGAAGTCATTGTAATGGCTAACTTCCTTCCGAAGGAAGGAATCTTTTCTGAAGATCGAATAAAGTTGGTTTCTTGCTGAACAAGTAAAGACTTTACAG----CGCACGCTCCGAC-AAAAGCACACTATGACAAATGTACGGGTATCTGATT--AGATATC-CTAACGATCTAGGGCCGTAGGCC-------CGTGA--GCAATGAAC--------GGC---GAGATCAGATGTCCCG-AGTTAGTGCGCCACGT-AAGCGCT-GGGGCTTAT-----TATTA-C-----------------------CCCCAGCG----------------CTCA------GGAC-GGGACAT----------------------------------------------------G------------------------------------------------------GG--C-TT----TTTA---AATGGG--C-CTTGAGAGT--TTGAACAGTTC-----------------AGTATCTTCGTTATTGGGCCAACTCGG--CCCAATAATTAAGAGAAC--GT---GTTCAAATTCGT-GG------------TATGACCGAAGGTC-AAGGTAACCGGTCAA-CATTATTC-TGGCTTGCGCAGCAAGATACA-CGAA--------------------------------------------------------TTAAATTATTAAT-TCG-----------------------------------------------TAGGACACGTGGAC-GGACCGAAATACTCCTGCATC------TCTATAAATACCCTA-GTCCTGTGAAGG-ATAATT-G--C-TCTCTC-TCTTCTGTCAAG-GTGGT--TGTGCTGAGGC----------GGAAGA-----TCGC--------C-AGCGGCGATC------------------GTCGGAACGATGTG--CATCTAGAG--AGGCGG---------------------------------TGAAGCAAACTACG-AAGCGTATAT-----CGGGTA-TTTATAGACTTA-TAGCGCAGCTAGAAGTATACACTGTACA-GATTTTGTATTTTGTAAAT-TACG-AAGAATTTCGTAC-ATGATATTAATAAAACACCTGGGTGTGTTAATGTTTACATTAAATAGTATC-CTGAATGTA----CTCAATAAAAT--------ACAGTATACGGAACGTATACTGACA--A--AGTAATAAA-T---GATAGGCGAA----G-CATGATTAACAGGTGTTT-AGGTATAATTAACATAATTATGAG-AAGTAATAATAATACGGAAAATGAATA-AGTATGA-GGTGAAAGAGGAGATATTAGAATATTTAAAAACCCAATTATATT-AT-T----------------TTGGA-----------------ACG---AA--ATACAACACA----------------CTATGA-AA--------------TACAAGACGCTATGACA-AATGTACGGGTATCTGATTG-TG------TAT-C-TTAACGCT-TAAGGGC-CGCAGGCCC-GTC-AA-G--TTG-------A-------------------------ATGAACGGT-------TCAGATTA------ATTCCTT-AGCGACGAAGAAAGG-----------AATCTTAATG-AG---GACCA------------CAATAA------------AGACAGCTGTCAT---------------------------TGATTA---A-ATAAAT--AATATAATATCCAAAAGAC-C-TTTGTACCCCTGA--T-----A-----ATGATGACG-T-GTA-GGGGTGT-CCCG-AT----GTAA---TATAGC---AT----AGCTATGTGAAGA--------GATAAGCATGTGGCCGACAACTTTAGTGGT--GG----GCCAGATGTCCC---------------GAGTT-AGTGCG--------CCACGTA-AGCGCT-GG----------GGCTTAT------TATTACCCCCAGCGCTCGGGAC-GGGACAT------GGGCTA--A----------TGGAT-TGT-GGAT---ATAGGG-CCCAAAGGGCCCGTTTA-GATGGGTTTT-GGGCTTAT-GGGCTTTATCCAGAAGACCAAAAACAGGCGG----------------G-AACCGTCCC-AAATTC-------AAACTTCGATTGCTTGCCCTGCAAGCCATCTAGAAGT-CTATAAATACCAG-TGTCTAGATAGATGTTCA-----GACAACAA----ATGGCTAGGTATCCGAAGAAATCCATCAAGAAGAGGCGGGTTGGGCGCCGGAAGTATGGCAGCAAGGCGGCAACGAGCCACGACTACTCGTCGTTAGGG--TCAATATTGGTTCCTGAAAACACCGTCAAGGTATTTCGGATTGAGCCTACTGATAAAACATTACCCAGATATTTTATCTGGAAAATGTTTATGCTTCTTGTGTGCAAGGTGAAGCCCGGAAGAATACTTCATTGGGCTATGATCAAGAGTTCTTGGGAAATCAACCAGCCGACAACCTGTCTGGAAGCCCCAGGTTTATTTATTAAACCTGAACATAGCCATCTGGTTAAACTGGTATGTAGTGGGGAACTTGAAGCAGGAGTCGCAACAGGGACATCAGATGTTGAATGTCTTTTGAGGAAGACAACCGTGTTGAGGAAGAATGTAACAGAGGTGGATTATTTATATTTGGCATTCTATTGTAGTTCTGGAGTAAGTATAAACTACCAGAACAGAATTACATATCATGTTT---------------GATATGTTTATGTAAACATAAACTATTGTATGGAATGAAATCCAAATAACATACAACACGCTATGAAATAAAAGACGCTATGAC-AA------------AAGTA-CGGGTATCTG----ATTAG-GTATCCTAACGATCTAG-GGCCGAAGG--C---CCGTGAGCAATATGCGTCGAAATAA--GTTTAACAAACAAATATACATGATACGGATA---------GTTGAATACATAAACAACGAGGTAT----------ACAATACAACAAACTGTTGTA-AAG-----AAAT-AAAAAAT----AAGAAGAGAGAGTATATTTGTGTCGGATAAGCATTACACC------------CACCACTTTAGT-GGT-GGGTCAGATGTCCCGAGTTAGTGCGCCACGTAA-GCGCT-GGGGACTAT-----TATTACCCCCA-GCGCTCAGGACGGGACATCACGTGCTTC-----------------------AACAAATGCACGTGAGTGATATAAGGGACATAACGGGTTCAGA-TAACGGTATCGTTGGTTTAGAATATAACGTCACGTGTGACAG-CGAT-ATGCACGTGACTAAGTCAAATGTATTGAATAAACATTTGACGTCCGGTAGCTTCCG-AAGGAAGT-AAGGATTGCTTCGT-GGCGAAGCAAACCATTTATATA-TTGCCTAGG-CTTGCGG--CCTATAAATAGG-ACCCTGCTA-----AATGGCATTAACAACAGAGCGGGTTAAACTATTCTTTGAATGGTTTTTGTTCTTTGCAGCAATATTTATTGCGATTACAATATTATATATATTGTTGGTTTTGCTCTTTGAGGTACCGAAGTATATTAAGCAGCTCGTGAGGTATTTGGTAGAATACCTGACCAGAAGACGTGTATGGATGCAGAGAACGCAGTTATCGGAGGCAACTGGAGACGTAGAGTTCGGCAGAGGTATTGTGGAAGACAGACGGGATCAACAACCGGCTGTCATACCACAGGCATCTCAGGTTAACCCTTC---TCAACAAATTAGAAGGGATGATCAAGGAAGACGAGGAAACGTCGGACCTATGTTTT-AATACACG-GTATTGTAATATATGA-AAAATAAATGGGGATTG---------ATGT--------------AT-AA-GGTCATACATACTATA------TGTATGATAATG---AAACATATT-GTAATATGTGAATTGT----------------------------------------AAACGA-------------------------------GTGTTGAATGT---------------ATACAACATACAACACAC---------------------TATGAAATACAAGACGCTAT------------------------------GACAAATGTACGGGTATCTGATTAGG-TATCCTAACGA--------TCTAGGGCCG-AAGGCCCGT-GAGCAATAT---GCGTCGAAAT-AATGTAT-----AACAAA-CAAATATACA-----TGATACGGATAGTTAAATACATAAACAACTAGGTATAC-AATACAACAAACTGTTGT-AAAGAAAT--AAAAAATAAGAAGAGAGA-GTATATTT---------GTGTCGG----------------------------------ATAAGCTTGGCAACCACCACTTTA--------------------GTGGT-GGGTCAGATGTCCCGAGTTAGTGCG-CCACGTAA-GCGCTGGGGCTTAT-----TATTACCCCCAGCGCTCAGGACGGGACATCACGTG-CGACTA-ACAGACGCACGTGAGAATGCAGTA---GCTTGC----AGCGAAAGATAGACGTCAACATCAATAAAGAAGAAGGAATATTCTTTGCTTCGGCACGAAGCAAA--GGGTATAGATATTTGTTCGAGATGCGAAA-------ATGGAG--------GCTATTTAAACCTG---------ATGGTTTTGTGATTTCCGAAAT----CACTCGACGGAAGAGAAATGGAGTTCTGGGAATCGTCTGCCATGCCTGACGATGTCAAGAGAGAGATTAAGGAAATATATTGGGAAGATCGGAAGAAACTTCTGTTCTGTCAGAAGTTGAAGAGCTATGTCAGAAGGATTCTTGTTTATGGAGATCAAGATGATGCCCTTGCCGGAGTGAAGGATATGAAGACTTCTATTATTCGCTATAGCGAATACTTGAAGAAACCATGTGTGGTAATTTGTTGTGTTAGCAATAAATCAATTGTGTATAGGTTAAACAGCATGGTGTTCTTTTATCATGAATACCTTGAAGAACTAGGTGGTGATTACTCAGTATATCAAGATCTCTATTGTGATGAGGTTCTCTCTTCTTCATCGACAGAGGAAGAA------------GATGTAGGAGTAATATATAGGAATGTTATCATGGCATCGACACAAGAGAAGTTCTCTTGGAGTGATTGTCAGAAGATAGTTATATCAGACTATGATGTAACATTACTCTAATGTAATATCCATT--ATCATCAATAAAA--TAATGGAATG--TTGATTATGTATT-TATCATAAATACAT--AATGGTATACGTATAGCA---------TAAAATA-CA-TTAACC-----AACATACAACACACTATAAAATACAACACACTATAA----CAAATGTA----CGGGTATCTGATTGGTTTATATTAACCCCTTAAGGGCCGAAGGCCCGTTTAAATATGTGTT-GGACGAAGTCCA-AGCACAAAAAAGGAAGCAGAACAACGGAATAAAATGAGCTGGC-AACGTA------GGGTC-CATGTCCCGAGTTAGTGCGCCACGTAAGC-GCTGGGGCTTAT--------------TATTACCCCCCGTGCTCGGGACGGGACATGACGTCAGCAAGGATTATAATGGGCTTTTTAT------TAGCCCATGTA-TTGAATT-GGG-CCGGGTTTT-GTCATTTTACAAAAGCCCGGTCCAGGATAAGAATAATGTCACGTGCC--GAA-TAAA-AGGTTGCTTCGCCTCGAAGAAACCTAATTTGAGGTTGCGTATTCAATACGCTACCGAATATCTATTAATATGTGAG-TCTCTGCCG----AAACAA-TCAGA-GCGAAAGC--AAAGCAGAAGCGATGGATTGGGCGGAATCACAATTCAAGACTTGTACTCATGGATGCGATTGGAAGAAGATATCATCGGATTCAGCCGATAATCGACAATATGTACCATGCGTCGATTCTGGAGCTGGAAGAAAGTCGCCTCGCAAGGTACTTCTTAGATCTATTGAAGCTGTGTTTAACGG------AAGCTTCAGCGGAAATAATAGGAACGTTCGTGGATTTCTCTACGTATCGATCAGAGACGATGACGGAGAAATGCGTCCAGTACTCATAGTACCATTCGGAGGATATGGATATCATAATGATTTCTATTATTTCGAAGGAAAGGGGAAAGTTGAATGTGATATATCATC-----AGATTATGTTGCGCCAGGAATAGATTGGAGCAGAGACATGGAAGTTAGTATTAGTAACAGCAACAACTGTAATGAATTATGTGATCTGAAGTGTTATGTTGTTTGTTCTTTAAGAATCAAGGAATAAAAGTTGTGCTGTAATGTTTATTAATA-GAACGTATATTTGGGA-AATTG---------ATAGTTGTATAAA---ACATACAACACGCTAT------------GAAATACAAGA-CGCTATGACAAATGTACGGGTATCTGAATGAGTTTTAGT------ATCGCTTAAG-----------------GGCCGCAGGCCCGTTGAA--AAATAATAATCGAATTATAAACGTTAG------------ATA-----ATAATCAGAGATAGGTGATC-AGATAACATAAACATAAACGAAGTA---------TATGGCGGTAC-AATAA-TAAAATAAGTTAAAAAAAAA--AAACATTATGAATACTAATCTCTGATTG-----------GTTCAGAAGAAAGGCCCACCAAATAAAAGGT-GGGGA---GAATGTCCCGA---------TGACGTAAGCACGGGGGACTAT-------------------
>23cn_CN_2008_D4
TATTACCCCCAGCGCTCGGGACGGGACAT-TTGCATCTATAAATAGACCTCCCCCCCCCCTCC-ACTACAA-GATCATCATCGTCGACAGAAATGGCGCGATATGTGGTATGCTGGATGTTCACCATCAACAATCCCGCTTCACTTCCAGTGATGCGGGATGAGTTTAAATATATGGTATATCAAGTGGAGAGGGGACAGGAGGGTACTCGTCATGTGCAAGGATACGTCGAGATGAAGAGACGAAGTTCTCTGAAGCAGATGAGAGGCTTCTTCCCAGGCGCACACCTTGAGAAACGAAAGGGGAGCCAAGAAGAAGCACGGGCGTACTGTATGAAGGAAGATACAAGAATCGAAGGTCCCTTCGAGTTTGGTGCTTTTAAATTGTCATGTAATGATAATTTATTTGATGTCATACAGGATATGCGTGAAACGTATAAACGGCCTCTGGAATATTTATATGAGTGTCCTAATACCTTCGATAGAAGTAAGGATACATTATACAGAGTGCAAGCAGAGTTGAATAAAACGAAGGCGATGAG----TAGCTGGAAGAC--ATCCTTTAGTTC-ATGGACATCAGAAGTAGAAAATATAATGGCGGAGCCATGTCATCGACGGATTATTTGGGTCTACGGCCCAAATGGAGGTGAAGGAAAGACAACATATGCAAAACATTTAATGAAGACGAAGAATGCGTTTTATTCGCCAGGAGGAAAATCATTGGATATATGTAGATTGTATAATTATGAGGATATAGTTATATTTGATATTCCCAGATGCAAAGAGGAATATTTAAACTACGGTTTATTAGAAGAATTTAAAAATGGAATTATTCAAAGCGGGAAATATGAACCCGTTTTGAAAATTGTAGAATATGTTGAAGTCATTGTAATGGCTAACTTCCTTCCGAAGGAAGGAATCTTTTCTGAAGATCGAATAAAGCTAGTTGCTTGTTGAACACGCTATGCCAAT--------CGTACACTATGAC-AAAAGGGGA--AAAGCAAAGATTCGGGGGT-TGATT-GTGCTATC-CTAACGATTAAGGGCCGCAGGCC-------CGTCA---AGATGGAC--------GAC---GCGATCATATGTCCCG-AGTTAGTGCGCCACGT-AAGCGCT-GGGGCTTAT-----------------------------------------------------------CTCG------GGAC-GGGACAT----------------------------------------------------G------------------------------------------------------GG--C-TT----TTTA---AATGGG--C-CGAGAGAGT--TTGAACAGTTC-----------------AGTATCTTCGTTATTGGGCC-ATCTGG--CCCAATAATTAAGAGAAC--GT---GTTCAAAATCTG-GG------------TATGACCGAAGGTC-AAGGTAGATGGTCAA-CAATATTC-TGGCTTGCGGAGCAAGCTACA-CGAA--------------------------------------------------------TTAATATTTTAAT-TCG-----------------------------------------------TAGGACACGTGGAC-GGACCGAAATACTTCCG-ATC------TCTATAAATAGCCTA-AATCTGTTATTG-ATAATA-G--C-TCTCGC-TCTTCTGTCAAA-GTTGT--TGTGCTGAGGA----------GGAAGA-----TCGC--------C-ACCGGCGATC------------------ATCGGA-CGGAAAG--CGTCAAGAG--AGACGG---------------------------------AGAATCATGCTGCG-AAGCGTATAT-----CGGGTA-TTTATAGACTTC-TAGCGCAGCTAGAAGT-TTCGTTGTATTTGATATTGTATTTTGTAAAT-TACG-AAGAAATTCGTATATTGATATTAATAAAACAACTGGGATTGTTCATGTTTACATTAACTAGTATCAAAAACTGCA----CAATTT-AAAT--------ATTGTATAAGGAACTTATA-CAATATAT--ATTACACTA-T---GTTGAGCGTA----G-CGTGATAAACAGGTGTTT-AGGTATAATTAAAATAATTATGTC-ATGTAAAGATAATACTGAACATGTTAA-AGTATGA-GGTGAAAGAGGAGGTATTAGAATAT-TAAAAACCCAATTATATT-AT-G----------------TTATC-----------------ATG---AC--AAGCGT-ACG----------------CTATGA-CA--------------AAAAGGGAAAAATGAAA-AAT-C-------------------------------------------------------------------------------------------------------------------------------------------------------------------------------------------------------------------------------------------------------------------------------------------------------------------------------------------------------------------------------------------------------------------------------------------------------------------------------------------------------------------------------------------------TATTACCCCCAGCGCTCGGGAC-GGGACAT------GGGCTA--A----------TGGAT-GAT-GGAT---ATAGGG-CCCATCGGGCCCGTTAA-GATGGGTTTT-GGGCTTCT-GGGCTAAATCCAGAAGACCAAAAACAGGCGG----------------G-AACCGTCCA-AAATTC-------AAACATAGATTGCTTGCCCTGCAAGCCATCTAGAAGT-CTATATATACCAG-TGTCGACATAT-TGTCTA-----GATATGAA----ATGGCGAGGTATCCGAAGAAATCGATCAAGAAGAGGCGGGTTGGCAGGAGGAAGTATGGAAGCAAGGCGGCAACAAGCCACGACT---------------------------------------------------------------------------------------------------------------------------------------------------------------------------------------------------------------------------------------------------------------------------------------------------------------------------------------------------------------------------------ATTTTATTGTAGTGCTGGAGTTAGTATTAACTACCAGAACAGAATTACATATCATGTAT---------------GATATGTTTATGTAAACATAAACCTTTGTAAGGAATAATGTCCAAATAACATACAACACGCTATGACAAAAGGGGAAAAATGAAGAA------------------TCGGGGGTTG----ATTGGTCTATCGTATCGCTTAAG-GGCCGCAGG-CC-----------------CGTTGAAATGATTCTTTATTAAACAAATATACATGATACGGATA---------GTTGAATATATAAACAACTATGTAT-----------AAATACAACAGAATGTTGAA-AAT-----AATTAATATAAT----GAGAAG-GAAGGTATATTTGTGCCGGATAAGGATGAGAAC------------CACCACTTTAGT-GGT-GGGTCATATGTCCCGAGTTAGTGCGCCACGTAA-GCGCT-GGGGCTTAT-----TATTACCCCCA-GCGCTCAGGACGGGACATCACGTGCAAC----------------------TTAAAAATGCACGTGACTGATATATATGATAAAACGGTTTATTG-AACCGTTATGTTGAGAT-ATAACGAAAAGTCACGTATGAAAG-AGAC-ATGAACGTGACGGAGTCAAATGTATTGAATAAACATTTGACGTCCGGAAACTTCCG-AAGGAAGC-CATGATTGCTTCGA-GGCGAAGCAAATCATTTATATATTGGTCTGAA--CTGCTG--CCTATAAATAAG-AGGCAGGGA-----AATGGCATTGACAACAGAGCGGGTGAAACTATTCTTTGAATGGTTTCTGTTTATTGGAGCAATATTCGTTGCGATAACAATATTATATATATTGTTGGCATTGCTCTTTGAGGTTCCCAAGTATATTAAGGAGGTTGTTAGGTATCTCGTAGAATACCTGACCAGACGACGTGTATGGATGCAGAAGACGCAGTTGACGGAGGCAACCGGAGATGTAGAGCTCGTCAGAGGTAGTGTGGAAGACAGACGCGATCAACAACCGGCTGTCATACCACATGCGAGTCATGTTATCCATTC---TCAACCA---AGAAGGGATGAACAAGCAAGACGAGGAAACGCCGGCCCTATGTTTT-AATACACT-GTATCATAATATACGA-AATATAAATGGTTAAGG---------ATATCTAGTGTCAAACATAT-ATAAGTGAAACATAATATA------TGTTGTATAAG----AAACATATT-GTAATATGTGACTTGT----------------------------------------ATACGA-------------------------------GTGTTGTATTT---------------ATAAACTATACAACACGC---------------------TATGACAAAAGGGGAAAAAT------------------------------GAAGAAT-CGGGGGT---TGATTGGTCTATCGTATCGC--------TTAAGGGCCG-TAGGCCCGT-----------------TGAAAT-GATTCTT-----TATTAAACAAATATACA-----TGATACGGATAGTTGAATATATAAACAACTATGTATA--AATACAACAGAATGTTGT-AAACAATA--AAATAATGAGAAGATAA--GTATATTT---------GTACGGG----------------------------------ATAGTGATCACAAACACCACTTTA--------------------GTGGT-GGGTCATATGTCCCGAGTTAGTGCG-CCACGTAA-GCGCTGGGGCTTAT-----TATTACCCCCAGCGCTCAGGACGGGACATCACGTG-CATTTA-ACAAATGCACGTGAGAAGGCAGTT---GCTTGC----AGCGAAAGATAACTATCAACATCAAAAAAGAAGAGGGCATATTCGTTGCTTCGAGACGAAGCAAC--GGTGATAGATAAATGTTCGAGATTCGATA-------ATGGAG--------GCTATTTAAACCTG---------ATGGTGTTGTGATTTCCGAAAT----CACTCATCGGAGGAG-AATGGAATTCTGGGAATCGTCTGCCATGCCAGACGATGTGAAGAGAGTGATCAAGGAAATATATTGGGAAGATCGGATTAAACTTCTGTTTTGTCAGAAGTTGAAGTGCTGTGTCAGAAGGATTCTTGTATATGGAGATCAAGATGATGCTCTAGCTGCAGTGAAGGATATGAAGACTTCTATCATTCGTTATAGCGAATATCTGAAGAAACCATGTGTGGTAATATGTTGTTTGACTAATAAGTCTATTGTTCATAGGTTAAACACAATGGTGTTCTTTTATCATGAATATATGGAAGACCTAGGTGGTGACTACTCGGTATATCAAGAGTTGTATTGTGATGAGGAACTTCCTGCTTCCTTGACAGAGGAAGAA------------GATGAAGAAGTAATATACAGGAATGTTATTATGTCATCGACAGAAGAGAAGATCTCTTGGAGTGAATGTCAGAAGATAGTAATATCGGATTATGATGTAACATTACTGTAATGTAATATCCATT--ATCATAAATAAAA--TAATGGTATG--ATGATTATGTATT-TAAACTAAATACAT--AATGGTGTACGTATAGCA---------TAAAATA-CA-TTAACA-----TACATACAACACACTATGA----CAAAAAGGGAAAA----AAGAAGAA----TCGGGGGTTGATTGGGCTATCTTAA-CGATTAAGGGCCGAAGGCCCGTTTAAATATGTGTT-GGACGAAGTCCAAAACACACAAAAGTCATCAGAACAGTGGAATATAATGAGCTGGC-AGTGGC------GGGTC-CATGTCCCGAGTTAGTGCGCCACGTGAGC-GCTGGGGCTTAT--------------TATTACCCCCCGTGCTCGGGACGGGACATGACGTAAGCATAGATTATAATGGGCTTTTTAA-------AGCCCATATAAGGGAAGT-GGG-CCGGGTTTGAGACATATTTCGAAAGCCCGGCTT-GGAAAAGGATAAAGTCACGTTCC--GAA-TAAT-AGGTTGCTTCGCCGCGAAGCAACCTAATAAATTGTTGCGTATTCAATACGCAACTAAAAGTCTATTAATATGCCTG-TCTCTGCCG----AATAAA-TCAGA-GCGTATGC--GAAGCAGAAGCGATGGATTGGGCAGAATCACAATTCAAGACATGTACCCATGGCTGTGATTGGAAGACGATATCATCGGATTCATCGGAAAATCGGCAATATGTACCTTGCGTCGACTCTGGTGTTGGAAGAAAGACGCCTCGCAAGGTACTTCTTCGATCTATCGAAGTTGTATTCAATGG------AAGTTTTAAAGGGAATAATCGGAATGTTCGTGGCTTCTTATACGTATCAATCCGAGACGATGATGGAACAATGCGTCCAGTACTTATAGTACCATTTGGAGGATATGGATATCATAATGATTTTTATTATTTCGAAGGGAAGGGGAAAGTTGAATGTGATATATCATC-----AGATTATGTTGCGCCAGAAGTAGATTGGAGCAGAGACATGGAAGTTAGTATTAGTAACAGCAACAACTGTAATGAATCATGTGATCTGAAGTGTTATGTTATTTGTTCGTTAAGAATAAAGGAATAACAGATGTGCTGTAATGAATATTAATA-AATCTTATTTTTAATGTAAGTG---------AAAGTTGTATAAA---ACATACAACACGCTAT------------GACAAAAGGGG-AAAAATGAAAAATA-AGGGGT---TGATTGTTCTATAGT------ATCGCTTAAG-----------------GGCCGCAGGCCCGTTGAA--AAATAATAATCGAATTATATACGATTG------------ATA-----ATAATCAGAGATAGATGATCAAGGATATATAAACATAGACGAAGTA---------TATGGCTGTAT-AATA--TAAAAGAAGCATATAA-----TATAAAATATGTATACTATTCTCTGATTG-----------GTGCAGAAAGTAGACCCACTAACTTTAAGTTAGTGGA----AATGTCCCGA---------TGACGTGAGCACGGGGGACTAT-------------------
>2557_AU_2010_C3
TATTACCCCCAGCGCTCGGGACGGGACAT-TTGCATCTATAAATAGACT---CCCCCCTCTCC-ATTACAA-GATCATCATCGACGACAG-AATGGCGCGATATGTGGTATGCTGGATGTTCACCATCAACAATCCCACAACACTACCAGTGATGAGGGATGAGATAAAATATATGGTATATCAAGTGGAGAGGGGACAGGAGGGTACTCGTCATGTGCAAGGTTATGTCGAGATGAAGAGACGAAGCTCTCTGAAGCAGATGAGAGGCTTCTTCCCAGGCGCACACCTTGAGAAACGAAAGGGGAGCCAAGAAGAAGCGCGGTCATACTGTATGAAGGAAGATACAAGAATCGAAGGTCCCTTCGAGTTTGGTTCATTTAAATTGTCATGTAATGATAATTTATTTGATGTCATACAGGATATGCGTGAAACGCACAAAAGGCCTTTGGAGTATTTATATGATTGTCCTAACACCTTCGATAGAAGTAAGGATACATTATACAGAGTACAAGCAGAGATGAATAAAACGAAGGCGATGAA----TAGCTGGAGAAC--TTCTTTCAGTGC-TTGGACATCAGAGGTGGAGAATATCATGGCGCAGCCATGTCATCGGAGAATAATTTGGGTCTATGGCCCAAATGGAGGAGAAGGAAAGACAACGTATGCTAAACATCTAATGAAGACGAGAAATGCGTTTTATTCTCCAGGAGGAAAATCATTGGATATATGTAGACTGTATAATTACGAGGATATTGTTATATTTGATATTCCAAGATGCAAAGAGGATTATTTAAATTATGGGTTATTAGAGGAATTTAAGAATGGAATAATTCAAAGCGGGAAATATGAACCCGTTTTGAAGATAGTAGAATATGTCGAAGTCATTGTAATGGCTAACTTCCTTCCGAAGGAAGGAATCTTTTCTGAAGATCGAATAAAGTTGGTTTCTTGCTGAACAAGTAATGACTTTACAG----CGCACGCTCCGAC-AAAAGCACACTATGACAAAAGTAAGGGTATTTGATT-GGGTTATC-TTAACGATCTAGGGCCGTAGGCC-------CGTGA--GCAATGAAC--------GGC---GAGATCAGATGTCCCG-AGTTAGTGCGCCACGT-AAGCGCT-GGGGCTTAT-------------------------------------------------------------------------------------------------------------------------------------------------------------------------------------------------------------------------------------------------------------------------------------------------------------------------------------------------------------------------------------------------------------------------------------------------------------------------------------------------------------------------------------------------------------------------------------------------------------------------------------------------------------------------------------------------------------------------------------------------------------------------------------------------------------------------------------------------------------------------------------------------------------------------------------------------------------------------------------------------------------------------------------------------------------------------------------------------------------------------------------------------------------------------------------------------------------------------------------------------------------------------------------------------------------------------------------------------------------------------------------------------------------------------------------------------------------------------------------------------------------------------------------------------------------------------------------------------------------------------------------------------------------------------------------------------------------------------------------------------------------------------------------------------------------------------------------------------------------------------------------TATTACCCCCAGCGCTCGGGAC-GGGACAT------GGGCTA--A----------TGGAT-TGT-GGAT---ATAGGG-CCCAAAGGGCCCGTTTA-GATGGGTTTT-GGGCTTAT-GGGCTTTATCCAGAAGACCAAAAACAGGCGG----------------G-AACCGTCCC-AAATTC-------AAACTTCGATTGCTTGCCCTGCAAGCCATCTAGAAGT-CTATAAATACCAG-TGTCTAGATAGATGTTCA-----GACAACAA----ATGGCTAGGTATCCGAAGAAATCCATCAAGAAGAGGCGGGTTGGGCGCCGGAAGTATGGCAGCAAGGCGGCAACGAGCCACGACTACTCGTCGTTAGGG--TCAATATTGGTTCCTGAAAACACCGTCAAGGTATTTCGGATTGAGCCTACTGATAAAACATTACCCAGATATTTTATCTGGAAAATGTTTATGCTTCTTGTGTGCAAGGTGAAGCCCGGAAGAATACTTCATTGGGCTATGATCAAGAGTTCTTGGGAAATCAACCAGCCGACAACCTGTCTGGAAGCCCCAGGTTTATTTATTAAACCTGAACATAGCCATCTGGTTAAACTGGTATGTAGTGGGGAACTTGAAGCAGGAGTCGCAACAGGAACATCAGATGTTGAATGTCTTTTGAGGAAGACAACCGTGTTGAGGAAGAATGTAACAGAGGTGGATTATTTATATTTGGCATTCTATTGTAGTTCTGGAGTAAGTATAAACTACCAGAACAGAATTACATATCATGTTT---------------GATATGTTTATGTAAACATAAACTATTGTATGGAATGAAATCCAAATAACATACAACACGCTATGAAATACAAGACGCTATGAC-AA------------ATGT--TGGGTATATG----ATTAG-GTATCCTAACGATCTAG-GGCCGAAGG--C---CCGTGAGCAATATGCGTCGAAATAA-TGTTTAACAAACAAATATACATGATACGGATA---------GTTGAATACATAAACAACGAGGTAT----------ACAATACAACAAACTGTTGTA-AAG-----AAAT-AAAAAAT----AAGAAGAGATAGTATATTTGTGTCGGATAAGCATCACAAC------------CACCACTTTAGT-GGT-GGGCCAGATGTCCCGAGTTAGTGCGCCACGTAA-GCGCT-GGGGCTTAT---------------------------------------------------------------------------------------------------------------------------------------------------------------------------------------------------------------------------------------------------------------------------------------------------------------------------------------------------------------------------------------------------------------------------------------------------------------------------------------------------------------------------------------------------------------------------------------------------------------------------------------------------------------------------------------------------------------------------------------------------------------------------------------------------------------------------------------------------------------------------------------------------------------------------------------------------------------------------------------------------------------------------------------------------------------------------------------------------------------------------------------------------------------------------------------------------------------------------------------------------------------------------------------------------------------------------------------------------------------------------------------------------------------------------TATTACCCCCAGCGCTCAGGACGGGACATCACGTG-CAACTA-ACATACGCACGTGAGAATGCAGTA---GCTTGC----AGCGAAAGATAGACGTCAACATCAATAAAGAAGAAGGAATATTCTTTGCTTCGGCACGAAGCAAA--GGGTATAGATATTTGTTCGAGATGCGAAA-------ATGGAG--------GCTATTTAAACCTG---------ATGGTTTTGTGATTTCCGAAAT----CACTCGTCGGAAGAGAAATGGAGTTCTGGGAATCGTCTGCCATGCCTGACGATGTCAAGAGAGAGATTAAGGAAATATATTGGGAAGATCGGAAGAAACTTCTGTTCTGTCAGAAGTTGAAGAGCTATGTCAGAAGGATTCTTGTTTATGGAGATCAAGAGGATGCCCTTGCCGGAGTGAAGGGTATGAAGACTTCTATCATTCGCTATAGCGAATACTTGAAGAAACCATGTGTGGTAATTTGTTGTGTTAGCAATAAATCAATTGTGTATAGGTTAAACAGCATGGTGTTCTTTTATCATGAATACCTTGAAGAACTAGGTGGTGATTACTCAGTATATCAAGATCTCTATTGTGATGAGGTACTCTCTTCTTCATCGGCAGAGGAAGAA------------GATGTAGGAGTAATATATAGGAATGTTATCATGGCATCGACACAAGAGAAGTTCTCTTGGAGTGATTGTCAGAAGATAGTTATATCAGACTATGATGTAACATTACTCTAATGTAATATCCATT--ATCATCAATAAAA--TAATGGAATG--TTGATTATGTATT-TATCATAAATACAT--AATGGTATACGTATAGCA---------TAAAATA-CA-TTAACC-----AACATACAACACACTATAAAATACAACACACTATAA----CAAATGTA----CGGGTATTTGATTGGTTTATATTAAACCCTTAAGGGCCGAAGGCCCGTTTAAATATGTGTT-GGACGAAGCCCA-AACACAAAAAAGTAAGCAGAACAACGGAATAATATGAGCTGGC-AACGTA------GGGTC-CATGTCCCGAGTTAATGCGCCACGTAAGC-GCTGGGGCTTAT--------------TATTACCCCCCGTGCTTGGGACGGGACATGACGTCAGCAAGGACTATAATGGGCTTTTTAT------TAGCCCATTTA-TTGAATT-GGG-CCGGGTTTT-GTCATTTTACAAAAGCCCGGTCCAGGATAAGTATAATGTCACGTGCC--GAA-TAAA-AGGTTGCTTCGCCACGAAGAAACCTAATTTGAGGTTGCGTATTCAATACGCTACCGAATATCTATTAATATGTGAG-TCTCTGCCG---AAAAAAA-TCAGA-GCGAAAGC--GAAGCAGAAGCGATGGATTGGGCGGAATCACAATTCAAGACCTGTACTCATGGATGCGATTGGAAGAAGATATCATCGGATTCAGCCGATAATCGACAATATGTACCATGCGTCGATTCTGGAGCTGGAAGAAAGTCGCCTCGCAAGGTACTTCTTAGATCTATTGAAGCTGTGTTTAACGG------AAGCTTCAGCGGAAATAATAGGAATGTTCGTGGATTTCTCTACGTATCGATCAGAGACGATGACGGAGAAATGCGTCCAGTACTCATAGTACCATTCGGAGGATATGGATATCATAATGATTTTTATTATTTCGAAGGGAAGGGGAAAGTTGAATGTGATATATCATC-----AGATTATGTTGCGCCAGGAATAGATTGGAGCAGAGACATGGAAGTTAGTATTAGTAACAGCAACAACTGTAATGAATTATGTGATCTGAAGTGTTATGTTGTTTGTTCGTTAAGAATCAAGGAATAAAAGTTGTGCTGTAATGTTAATTAATA-AAACGTATATTTGGGA-AATTG---------ATAGTTGTATAAA---ACATACAACACACTAT------------GAAATACAAGA-CGCTATGACAAATGTACGGGTATCTGAATGAGTTTTAGT------ATCGCTTAAG-----------------GGCCGCAGGCCCGTTGAA--AAATAATAATCGAATTATAAACGTTAG------------ATA-----ATAATCAGAGATAGGTGATC-AGATAATATAAACATAAACGAAGTA---------TATGCCGGTAC-AATAA-TAAAATAAGTAATAACAAAA--ACAAAATATGTATACTAATCTCTGATTG-----------GTTCAGGAGAAAGGCCCACCAACTAAAAGGTGGGGGA---GAATGTCCCGA---------TGACGTAAGCACGGGGGACTAT-------------------
>26pk_PK_2004_C2
-------------------------------------------------------------------------------------------------------------------------------------------------------------------------------------------------------------------------------------------------------------------------------------------------------------------------------------------------------------------------------------------------------------------------------------------------------------------------------------------------------------------------------------------------------------------------------------------------------------------------------------------------------------------------------------------------------------------------------------------------------------------------------------------------------------------------------------------------------------------------------------------------------------------------------------------------------------------------------------------------------------------------------------------------------------------------------------------------------------------------------------------------------------------------------------------------------TATTA-C-----------------------CCCCCGTG----------------CTCG------GGAC-GGGACAT----------------------------------------------------G------------------------------------------------------GG--C-TT----TTTA---AATGGG--C-CTTGAGAGT--TTGAACAGTTC-----------------AGTATCTTCGTTATTGGGCCAACCCGG--CCCAATAATTAAGAGAAC--GT---GTTCAAATTCGT-GG------------TATGACCGAAGGTC-AAGGTAACCGGTCAA-CATTATTC-TGGCTTGCGCAGCAAGATACA-CGAA--------------------------------------------------------TTAAATTATTAAT-TCG-----------------------------------------------TAGGACACGTGGAC-GGACCGAAATACTCCTGCATC------TCTATAAATACCCTA-GTCCTGTGAAGG-ATAATT-G--C-TCTCTC-TCTTCTGTGAAG-GTGGT--TGTGCTGAGGC----------GGAAGA-----TCGC--------C-AGCGGCGATC------------------GTCGGAACGACCTG--CATCTAGAG--AGGCGG---------------------------------TGAAGCAAACTACG-AAGCGTATAT-----CCGGTA-TTTATAGACTTA-TAGCGCAGCTAGAAGTATACACTGTACA-GATATTGTATTTTGTAAAT-AACG-AAGAATTTCGTAT-TTGATATTAATAAAACACCTGGGTGTGTTAATGTTTACATTAAATAGTATC-TTGTAGGTA----CAAAATAAAAT--------ACAGTATACGGAACGTATACTGACA--A--AGTAATAAA-T---GATAGGCGAA----G-CATGTTTAACAGGTGTTT-AGGTATAATTAACATAATTATGAG-AAGTAATAATAATACGGAAAATGAATA-AGTATGA-GGTGAAAGAGGAGATATTAGAATATTTAAAAACCCAATTATATT-AT-T----------------TTGGA-----------------ACG---AA--ATACAACACG----------------CTATGA-AA--------------TACAAGACGCTATGACA-AATGTACGGGTATCTGATTG-TG------TAT-C-TTAACGCT-TAAGGGC-CGCAGGCCC-GTC-AA-G--TTG-------A-------------------------ATGAACGGT-------CCAGATTA------ATTCCTT-AGCGACTAAGAAAGG-----------AATCTTAAAG-TG---GACCA------------CATAAA------------AGACAGCTGTCAT---------------------------TGATTA---A-ATAAAT--A-----------------------------------------------------------------------------------------------------------------------------------------------------------------------------------------------------------------------------CACG-GG----------GGACTAT------TATTACCCCCAGCGCTCGGGAC-GGGACAT------GGGCTA--A----------TGGAT-TAT-GGAT---ATCGGG-CCCAAAGGGCCCGTTTA-GATGGGTTTT-GGGCTTAT-GGGCTCTATCCAGAAGACCAAAAACAGGCGG----------------G-AACCGTCCC-AATTTC-------AAACTTCGATTGCTTGCTCCGCAAGCCATCTAGAAGT-TTATAAATACCAG-TGTCGAGTTAGATGTTCA-----GACAACAA----ATGGCTAGGTATCCGAAGAAATCCATCAAGAAGAGGCGGGTTGGTCGCCGGAAGTATGGCAGCAAGGCGGCAACGAGTCACGACTACTCGTCGTTAGGA--TCAATATTGGTTCCTGAAAACACCGTCAAGGTATTTCGGATTGAGCCTACTGATAAAACATTACCCAGATATTTTATCTGGAAAATGTTTATGCTTCTTGTGTGCAAGGTGAAGCCCGGAAGAATACTTCATTGGGCTATGATTAAGAGTTCTTGGGAAATCAACCAGCCGACAACTTGTCTTGAAGCACCAGGTTTATTTATTAAACCTGAACATAGCCATCTGGTTAAACTGGTATGCAGTGGGGAACTTGAAGCAGGAGTTGCAACAGGGACATCAGATGTTGAATGTCTTCTGAGGAAGACAACCGTGTTGAGGAAGAATGTAACGGAGGTCGATTATTTGTATTTGGCATTCTATTGTAGTTCTGGAGTAAGTATAAACTACCAGAACAGAATTACATATCATGTTT---------------GATATGTTTATGTAAACATAAACTATTGTATGGAATGAAATCCAAATAACATACAACACGCTATGAAATACAAGACGCTATGAC-AA------------ATGTA-CGGGTATCTG----ATTAG-GTATCCTAACGATCTAG-GGCCGAAGG--C---CCGTGAGCAATAAGCGTCGAAATAA-TGTTTAACAAACAAATATACATGATACGGATA---------GTTGAATACATAAACAACGAGGTAT----------ACAATACAACAAACTGTTGTA-AAG-----AAAT-AAAAAAT----AAGAAGAGAGAGTATATTTGTGTTGGATAAGCATCGCAAC------------CACCACTTTAGT-GGT-GGGCCAGATGTCCCGAGTTAGTGCGCCACGTAA-GCGCT-GGGGCTTAT-----TATTACCCCCA-GCGCTCAGGACGGGACATCACGTGCCTC-----------------------AACAAATGCACGTGAGTGATATAAGGGACATAACGGGTTCAGA-TAACGGTATCTTTGGTTTAGAATATAACGTCACGTGTGAAAG-TAAA-AGGCACGTGACTAAGTCAAATGTATTGAATAAACATTTGACGTCCGGTAGCTTCCG-AAGGAAGT-AAGGATTGCTTCGT-GGCGAAGCAAACCATTTATATA-TTGCCTAGG-CTTGCGG--CCTATAAATAGG-ACCCTGCTA-----AATGGCATTAACAACAGAGCGGGTTAAACTATTCTTTGAATGGTTTTTGTTCTTTGCAGCAATATTTATTGCGATTACAATATTATATATATTGTTGGTTTTGCTCTTTGAGGTACCGAAGTATATTAAGCAGCTCGTGAGGTATTTGGTAGAATACCTGACCAGAAGACGTGTATGGATGCAGAGAACGCAGTTATCGGAGGCAACTGGAGACGTAGAGTTCGGCAGAGGTATTGTGGAAGACAGACGGGATCAACAACCGGCTGTCATACCACAGGCATCTCAGGTTAACCCTTC---TCAACAAATTAGAAGGGATGAGCAAGGAAGACGAGGAAACGTCGGACCTATGTTTT-AATACACG-GTATTGTAATATACGA-AATATAAATGGGTATTG---------ATGT--------------AT-AA-GGTCATACATACTATA------TGTATGATAATG---AAACATATT-GTAATATGTGAATTGT----------------------------------------AAACGA-------------------------------GTGTTGAATGT---------------ATACAACATACAACACGC---------------------TATGAAATACAAGACGCTAT------------------------------GACAAATGTACGGGTATCTGATTAGG-TATCCTAACGA--------TCTAGGGCCG-AAGGCCCGT-GAGCAATAT---GCGTCGAAAT-AATGTTT-----AATAAA-CAAATATACA-----TGATACGGATAGTTGAATACATAAACAACTAGGTATAC-AATACAACAAAATGTTGT-AAAGAAAT--AAAAAATAAGAAGAGAGA-GTATATTT---------GTGTCGG----------------------------------ATAAGCTTGCCAACCACCACTTTA--------------------GTGGT-GGGTCAGATGTCCCGAGTTAGTGCG-CCACGTAA-GCGCTGGGGCTTAT-----TATTACCCCCAGCGCTCAGGACGGGACATCACGTG-CAACTA-ACAGAAGCACGTGAGAATGCAGTA---GCTTGC----AGCGAAAGATAGACGTCAACGTCAATAAAGAAGAAGGAATATTCTTTGCTTCGGCACGAAGCAAA--GGGTATAGATATTTGTTCGAGATGCGAAA-------ATGGAG--------GCTATTTAAACCTG---------ATGGTTTTGTGATTTCCGAAAT----CACTCGTCGGAAGAGAAATGGAGTTCTGGGAATCGTCTGCTATGCCTGACGATGTGAAGAGAGAGATTAAGGAAATATATTGGGAAGATCGGAAGAAACTTCTGTTCTGTCAGAAGTTGAAGAGCTATGTCAGAAGGATTCTTGTCTACGGAGATCAAGAGGATGCCCTTGCTGGAGTGAAGGATTTGAAGACTTCTATTATTCGCTATAGCGAATACTTGAAGAAACCATGTGTGGTAATTTGTTGTGTTAGCAATAAATCAATTGTGTATAGGTTAAACAGCATGGTGTTCTTTTATCATGAATACCTTGAAGAACTAGGTGGTGATTACTCAGTATATCAAGATCTCTATTGTGATGAGGTTCTCTCTTCTTCATCGACAGAGGAAGAA------------GATGTAGGAGTAATATATAGGAATGTTATCATGGCATCGACTCAAGAGAAGTTCTCTTGGAGTGATTGTCAGAAGATAGTAATATCAGACTACGATGTAACATTACTCTAATGTAATATCCATT--ATCATCAATAAAA--TAATGGAATG--TTGATTATGTATT-TATCATAAATACAT--AATGGTATACGTATAGCA---------TAAAATA-CA-TTAACC-----AACATACAACACACTATAAAATACAACACACTATAA----CAAATGTA----CGGGTATCTGATTGGGCTATATTAACCCCTTAAGGGCCGAAGGCCCGTTTAAATATGTGTT-GGACGAAGTCCA-AACACAAAAAAGTAAGCAGAACAACGGAATAATATGAGCTGGC-AACGTA------GGGTC-CATGTCCCGAGTTAGTGCGCCACGTAAGC-GCTGGGGCTTAT--------------TATTACCCCCCGTGCTCGGGACGGGACATGACGTCAGCAAGGATTATAATGGGCTTTTTAT------TAGCCCATTTA-TTGAATT-GGG-CCGGGTTTT-GTCATTTTACAAAAGCCCGGTCCAGGATAAGTATAATGTCACGTGCC--GAA-TAAA-AGGTTGCTTCGCCTCGAAGAAACCTAATATGAGGTAGCGTATTCAATACGCTACCGAATATCTATTAATATGTGAG-TCTCTGCCG----AAACAA-TCAGA-GCGAAAGC--AAAGCAGAAGCGATGGATTGGGCGGAATCACAATTCAAGACCTGTACTCATGGATGCGATTGGAAGAAGATATCATCGGATTCAGCCGATAATCGACAATATGTACCATGCGTCGATTCTGGAGCTGGAAGAAAGTCGCCTCGCAAGGTACTTCTTAGATCTATTGAAGCTGTGTTTAACGG------AAGCTTCAGCGGAAATAATAGGAACGTTCGTGGATTTCTCTACGTATCGATCAGAGACGATGACGGAGAGATGCGTCCAGTACTCATAGTACCATTCGGAGGATATGGATATCATAATGATTTCTATTATTTCGAAGGAAAGGGGAAAGTTGAATGTGATATATCATC-----AGATTATGTTGCGCCAGGAATAGATTGGAGCAGAGACATGGAAGTTAGTATTAGTAACAGCAACAACTGTAATGAATTATGTGATCTGAAGTGTTATGTTGTTTGTTCGTTAAGAATCAAGGAATAAAAGTTGTGCTGTAATGTTTATTAATA-AAACGTATATTTGGAA-AATTG---------ATAGTTGTATAAA---ACATACAACACACTAT------------GAAATACAAGA-CGCTATGACAAATGTACGGGTATCTGAATGAGTTTTAGT------ATCGCTTAAG-----------------GGCCGCAGGCCCGTTGAA--AAATAATAATCGAATTATAAACGTTAG------------ATA-----ATAATCAGAGATAGGTGATC-AGATAACATAAACATAAACGAAGTA---------TATGGCGGTAC-AATAA-TAAAAGAAGTTATAAAAAAA--AAACATAATGTATACTAATCTCTGATTG-----------GTTCAGAAGAAAGGCCCACCAACTAAAAGGT-GGGGA---GAATGTCCCGA---------TGACGTAAGCACGGGGGACTAT-------------------
>27in_IN_2006
TATTACCCCCAGCGCTCGGGACGGGACAT-TTGCATCTATAAATAGACCT--CCCCCCTCTCC-ATTACAA-GATCATCATCGACGACAG-AATGGCGCGATATGTGGTATGCTGGATGTTCACCATCAACAATCCCACAACACTACCAGTGATGAGGGATGAGATCAAATATATGGTATATCAAGTGGAGAGGGGACAGGAGGGTACTCGTCATGTGCAAGGTTATGTCGAGATGAAGAGACGAAGCTCTCTGAAGCAGATGAGAGGCTTCTTCCCAGGCGCACACCTTGAGAAACGAAAGGGAAGCCAAGAAGAAGCGCGGTCATACTGTATGAAGGAAGATACAAGAATCGAAGGTCCCTTCGAGTTTGGTGCATTTAAATTGTCATGTAATGATAATTTATTTGATGTCATACAGGATATGCGTGAAACGCACAAAAGGCCTTTGGAGTATTTATATGATTGTCCTAACACCTTCGATAGAAGTAAGGATACATTATACAGAGTACAAGCAGAGATGAATAAAACGAAGGCGATGAA----TAGCTGGAGAAC--TTCTTTCAGTGC-ATGGACATCAGAGGTGGAGAATATCATGGCGCAGCCATGTCATCGGAGAATAATTTGGGTCTATGGCCCAAATGGAGGAGAAGGAAAGACAACGTATGCAAAACATCTAATGAAGACGAGAAATGCGTTTTATTCTCCAGGAGGAAAATCATTGGATATATGTAGACTGTATAATTACGAGGATATTGTTATATTTGATATTCCAAGATGCAAAGAGGATTATTTAAATTATGGGTTATTAGAGGAATTTAAGAATGGAATAATTCAAAGCGGGAAATATGAACCCGTTTTGAAGATAGTAGAATATGTCGAAGTCATTGTAATGGCTAACTTCCTTCCGAAGGAAGGAATCTTTTCTGAAGATCGAATAAAGTTGGTTTCTTGCTGAACAAGTAATGACTTTACAG----CGCACGCTCCGAC-AAAAGCACACTATGACAAAAGTACGGGTATCTGATT-GGGTTATC-TTAACGATCTAGGGCCGTAGGCC-------CGTGA--GCAATGAAC--------GGC---GAGATCAGATGTCCCG-AGTTAGTGCGCCACGT-AAGCGCT-GGGGCTTAT-----TATTA-C-----------------------CCCCCGTG----------------CTCG------GGAC-GGGACAT----------------------------------------------------G------------------------------------------------------GG--C-TT----TTTA---AATGGG--C-TTTGAGAGT--TTGAACAGTTC-----------------AGTATCTTCGTTATTGGGCCAACTCGG--CCCAATAATTAAGAGAAC--GT---GTTCAAATTCGT-GA------------TATGACCGAAGGTC-AAGGTAACCGGTCAA-CATTATTC-TGGCTTGCGCAGCAAGATACA-CGAA--------------------------------------------------------TTAAATTATTAAT-TCG-----------------------------------------------TAGGACACGTGGAC-GGACCGAAATACTCCTGCATC------TCTATAAATACCCTA-GTCCTGTGAAGG-ATAATT-G--C-TCTCTC-TCTTCTGTCAAG-GTGGT--TGTGCTGAGGC----------GGAAGA-----TCGC--------C-AGCGGCGATC------------------GTCGGAACGATGTG--CATCTAGAG--AGGCGG---------------------------------TGAAGCAAACTACG-AAGCATATAT-----CGGGTA-TTTATAGACTTA-TAGCGCAGCTAGAAGTATACACTGTACA-GATAATGTATTTTGTAATT-TACG-AAGAATTTCGTAT-TTGATATTAATAAAACACCTGGGTGTGTTAATGTTTACATTAAATAGTATC-CTGAATGTA----CACAATAAAAT--------ACAGTATACGGAACGTATACTGACA--A--AGTAATAAA-T---GATAGGCGAA----G-CATGATTAACAGGTGTTT-AGGTATAATTAACATAATTATGAG-AAGTAATAATAATACGGAAAATGAATA-AGTATGA-GGTGAAAGAGGAGATATTAGAATATTTAAAAACCCAATTATATT-AT-T----------------TTGGA-----------------ACG---AA--ATACAACACG----------------CTATGA-AA--------------TACAAGACGCTATGACA-AATGTACGGGTATCTGATTG-TG------TAT-C-TTAACGCT-TAAGGGC-CGCAGGCCC-GTC-AA-G--TTG-------A-------------------------ATGAACGGT-------CCAGATTA------ATTCCTT-AGCGACGAAGAAAGG-----------AATCTTAAAG-GG---GACCA-------------CTCAA------------ATAC-GCTGTCAT---------------------------TGAATT---A-TTAAAT--A-----------------------------------------------------------------------------------------------------------------------------------------------------------------------------------------------------------------------------CACG-GG----------GGACTAT------------------------------------------------------------------------------------------------------------------------------------------------------------------------------------------------------------------------------------------------------------------------------------------------------------------------------------------------------------------------------------------------------------------------------------------------------------------------------------------------------------------------------------------------------------------------------------------------------------------------------------------------------------------------------------------------------------------------------------------------------------------------------------------------------------------------------------------------------------------------------------------------------------------------------------------------------------------------------------------------------------------------------------------------------------------------------------------------------------------------------------------------------------------------------------------------------------------------------------------------------------------------------------------------------------------------------------------------------------------------------------------------------------------------------------------------------------------------------------------------------------------------------------------------------------------------------------------------------------------------------------------------------------------------------------------------------------------------------------------------------------------------------------------------------------------------------------------------------------------------------------------------------------------------------------------------------------------------------------------------------------------------------------------------------------------------------------------------------------------------------------------------------------------------------------------------------------------------------------------------------------------------------------------------------------------------------------------------------------------------------------------------------------------------------------------------------------------------------------------------------------------------------------------------------------------------------------------------------------------------------------------------------------------------------------------------------------------------------------------------------------------------------------------------------------------------------------------------------------------------------------------------------------------------------------------------------------------------------------------------------------------------------------------------------------------------------------------------------------------------------------------------------------------------------------------------------------------------------------------------------------------------------------------------------------------------------------------------------------------------------------------------------------------------------------------------------------------------------------------------------------------------------------------------------------------------------------------------------------------------------------------------------------------------------------------------------------------------------------------------------------------------------------------------------------------------------------------------------------------------------------------------------------------------------------------------------------------------------------------------------------------------------------------------------------------------------------------------------------------------------------------------------------------------------------------------------------------------------------------------------------------------------------------------------------------------------------------------------------------------------------------------------------------------------------------------------------------------------------------------------------------------------------------------------------------------------------------------------------------------------------------------------------------------------------------------------------------------------------------------------------------------------------------------------------------------------------------------------------------------------------------------------------------------------------------------------------------------------------------------------------------------------------------------------------------------------------------------------------------------------------------------------------------------------------
>28in_IN_2012
TATTACCCCCAGCGCTCGGGACGGGACAT-TTGCATCTATAAATAGACCT--CCCCCCTCTCC-ACTACAA-GATCATCATCGACGACAGAAATGGCGCGATATGTGGTATGCTGGATGTTCACCATCAACAATCCCACAACACTACCAGTGATGAGAGATGAGTTCAAATATATGGTATATCAAGTGGAGAGGGGACAGGAGGGTACTCGTCATGTGCAGGGATACGTCGAGATGAACATACAAAGCTCTCTGAAGCAGATGAGAGGCTTCTTCCCAGGCGCACACCTTGAGAAACGAAAGGGAAGCCAGGAGAGAGCGCGGTCATACTGTATGAAGGAAGATACAAGAATCGAAGGTCCCTTCGAGTTTGGTGCATTTAAATTGTCATGTAATGATAATTTATTTGATGTCATACAGGATATGCGTGAAACGCACAAACGACCTTTGGAGTATTTATATGATTGTCCTAATACCTTCGATAGAAGTAAGGATACATTATACAGAGTACAAGCAGAGATGAATAAAACGAAGGCTATGAA----TAGCTGGAGAAC--GTCTTTCAGTGC-TTGGACATCAGAGGTTGAGAATATCATGGCGCAGCCATGTCATCGAAGAATAATTTGGGTCTATGGCCCAAATGGAGGAGAAGGAAAGACAACGTATGCAAAACATTTAATGAAGACGAAAAATGCGTTTTATTCTCCAGGAGGAAAATCATTGGATATTTGTAGATTGTATAATTATGAGGATATTGTTATATTTGATATTCCCAGATGCAAAGAGGAATATTTAAATTATGGGTTATTAGAAGAATTTAAGAATGGAATAATTCAAAGCGGGAAATATGAACCCGTTTTGAAGATAGTGGAATATGTCGAAGTCATTGTAATGGCTAACTTCCTTCCGAAGGAAGGAATCTTTTCTGAAGATCGAATAAAGTTGGTTGCTTGCTGAACACGCTATGAC-------------------------AAAAGCACACTCCGACAAATGTACGGGTATCTGATT-GGGTTATC-CTATCGATCTAGGGCCGTAGGCC-------CGTGA--GCAATGAAC--------GGT---AAGATCAGATGTCCCG-AGTTAGTGCGCCACGT-AAGCGCT-GGGGCTTAT-----TATTA-C-----------------------CCCCAGCG-----------------TCG------GGAC-GGGACAT----------------------------------------------------G------------------------------------------------------GG--C-TT----TTTA---AATGGG--C-TTTGAGAGT--TTGAACAGTTC-----------------AGTATCTTCGTTATTGGGCCAACCCGG--CCCAATAATTAAGAGAAC--GT---GTTCAAAATCGA-GG------------TTTGACCGAAGGTC-AAGGTCA--------------------------------------------------------------------------------------------------------------------------------------------------------------------------------------------------------------------------------------------------------------------------------------CTGTGGC------------GAGA-----TCGC--------CAAGCGGCGATC------------------GTCGGA-CGAACTG--CAGCTAGAG---AGCG----------------------------------TGAAGCATA-TACG-AAGCGTACAT-----CGGGTATTTTATAGACTTATTAGCGCAGCTAGAAGTATATACTGTACCTGACAATGTATTAAGTTTATTTACG-AAG-AATTTGTAAATTGTTATTAATAAAACATCTGGGTATGTTAATGTTTACATTAACTAGTATT-ATTAATGTAGAATAAAAAAAAAAT--------AAAATATGCGGAACGCATATTTAC------AAAATAAAAAT---GACAAGCGAA----G-CATGATTAACAAGTGTTT-CTGTATAATTAAACTAATTATGAC-ATGTAATGATAATACGGAAGAAGAATATAGTATGA-GGTGAAAGAGGAGATATTAGAATAT-TAAAAACCCAAATATATT-AT-T----------------TTGCA-----------------ACG---AG--ATACAATACG----------------GTATGA-AA--------------TACAACACGCTATGACA-AATGTACGGGTATCTGAATG-AG------TAT-C-TTAACTAT-CTAGGGC-CGAAGGCCC-GTG-AGCA--------------------------------------ATACGCGTA-------TTGAATG-------ATTACTT-AGCGACGAAGAAAGG-----------AATCTTTATG-GG---GACCA------------CTGAAA------------AGACAGCTGTCGT---------------------------TGTTTT---A-ATAAAT--AATAT-ATAAGCAATTGAC-C-ATAGTACCCTTGC--T-----A-----ATGATGACG-T-ATA-GGGGTGT-CCCG-AA----GTAA---TTTAAC---AT----AGCTCTGAAAAGA--------GATGTT--------------------------GA--CCGTTGGATCTCTCCATCGGACGATGG--AGGTTGGATGAA-CTTCTGCTGACGTC-GGCGCT-GG----------GGCTTAT------------------------------------------------------------------------------------------------------------------------------------------------------------------------------------------------------------------------------------------------------------------------------------------------------------------------------------------------------------------------------------------------------------------------------------------------------------------------------------------------------------------------------------------------------------------------------------------------------------------------------------------------------------------------------------------------------------------------------------------------------------------------------------------------------------------------------------------------------------------------------------------------------------------------------------------------------------------------------------------------------------------------------------------------------------------------------------------------------------------------------------------------------------------------------------------------------------------------------------------------------------------------------------------------------------------------------------------------------------------------------------------------------------------------------------------------------------------------------------------------------------------------------------------------------------------------------------------------------------------------------------------------------------------------------------------------------------------------------------------------------------------------------------------------------------------------------------------------------------------------------------------------------------------------------------------------------------------------------------------------------------------------------------------------------------------------------------------------------------------------------------------------------------------------------------------------------------------------------------------------------------------------------------------------------------------------------------------------------------------------------------------------------------------------------------------------------------------------------------------------------------------------------------------------------------------------------------------------------------------------------------------------------------------------------------------------------------------------------------------------------------------------------------------------------------------------------------------------------------------------------------------------------------------------------------------------------------------------------------------------------------------------------------------------------------------------------------------------------------------------------------------------------------------------------------------------------------------------------------------------------------------------------------------------------------------------------------------------------------------------------------------------------------------------------------------------------------------------------------------------------------------------------------------------------------------------------------------------------------------------------------------------------------------------------------------------------------------------------------------------------------------------------------------------------------------------------------------------------------------------------------------------------------------------------------------------------------------------------------------------------------------------------------------------------------------------------------------------------------------------------------------------------------------------------------------------------------------------------------------------------------------------------------------------------------------------------------------------------------------------------------------------------------------------------------------------------------------------------------------------------------------------------------------------------------------------------------------------------------------------------------------------------------------------------------------------------------------------------------------------------------------------------------------------------------------------------------------------------------------------------------------------------------------------------------------------------------------------------------------------------------------------------------------------------------------------------------------------------------------------------------------------------------------------------------
>2pk_PK_2004
TATTACCCCCAGCGCTCGGGACGGGACAT-TTGCATCTATAAATAGACCT--CCCCCCTCTCC-ATTACAA-GATCATCATCGACGACAG-AATGGCGCGATATGTGGTATGCTGGATGTTCACCATCAACAATCCCACAACACTACCAGTGATGAGGGATGAGATCAAATATATGGTATATCAAGTGGAGAGGGGACAGGAGGGTACTCGTCATGTGCAAGGATATGTCGAGATGAAGAGACGAAGCTCTCTGAAGCAGATGAGAGCCTTCTTTCCTGGCGCACACCTTGAGAAACGAAAGGGAAGCCAAGAAGAAGCGCGGTCATGCTGTATGAAGGAAGATACAAGAATCGAAGGTCCCTTCGAGTTTGGTGCATTTAAATTGTCATGTAATGATAATTTATTTGATGTCATACAGGATATGCGTGAAACGCACAAAAGGCCTTTGGAGTATTTATATGATTGTCCTAACACCTTCGATAGAAGTAAGGATACATTATACAGAGTACAAGCCGAGATGAATAAAACGAAGGCGATGAA----TAGCTGGAGAAC--GTCTTTCAGTGC-TTGGACATCAGAGGTGGAGAATATCATGGCGCAGCCATGTCATCGGAGAATAATTTGGGTCTATGGCCCAAATGGAGGAGAAGGAAAGACAACGTATGCAAAACATCTAATGAAGACGAGGAATGCGTTTTATTCTCCAGGAGGAAAATCTTTGGATATATGTAGACTGTATAATTACGAGGATATTGTTATATTTGATATTCCAAGATGCAAAGAGGATTATTTAAATTATGGGTTATTAGAGGAATTCAAGAATGGAATAATTCAAAGCGGGAAATATGAACCCGTTTTGAAGATAGTAGAATATGTCGAAGTCATTGTAATGGCTAACTTCCTTCCGAAGGAAGGAATCTTTTCTGAAGATCGAATAAAGTTGGTTTCTTGCTGAACAAGTAATGACTTTACAG----CGCACGCTCCGAC-AAAAGTACACTATGACAAAAGTACGGGTATCTGATT-GTGTTATC-TTAACGATCTAGGGCCGTAGGCC-------CGTGA--GCAATGAAC--------GGC---GAGATCA-ATGTCCCG-AGTTAGTGCGCCACGT-AAGCGCT-GGGGCTTAT-------------------------------------------------------------------------------------------------------------------------------------------------------------------------------------------------------------------------------------------------------------------------------------------------------------------------------------------------------------------------------------------------------------------------------------------------------------------------------------------------------------------------------------------------------------------------------------------------------------------------------------------------------------------------------------------------------------------------------------------------------------------------------------------------------------------------------------------------------------------------------------------------------------------------------------------------------------------------------------------------------------------------------------------------------------------------------------------------------------------------------------------------------------------------------------------------------------------------------------------------------------------------------------------------------------------------------------------------------------------------------------------------------------------------------------------------------------------------------------------------------------------------------------------------------------------------------------------------------------------------------------------------------------------------------------------------------------------------------------------------------------------------------------------------------------------------------------------------------------------------------------TATTACCCCCAGCGCTCGGGAC-GGGACAT------GGGCTA--A----------TGGAT-TAT-GGAT---ATCGGG-CCCAAAGGGCCCGTTTA-GATGGGTTTT-GGGCTTAT-GGGCTCTATCCAGAAGACCAAAAACAGGCGG----------------G-AACCGTCCC-AATTTC-------AAACTTCGATTGCTTGCTCCGCAAGCCATCTAGAAGT-TTATAAATACCAG-TGTCGAGTTAGATGTTCA-----AACAACAA----ATGGCTAGGTATCCGAAGAAATCCATCAAGAAGAGGCGGGTTGGGCGCCGGAAGTATGGCAGCAAGGCGGCAACGAGTCACGACTACTCGTCGTTAGGA--TCAATATTGGTTCCTGAAAACACCGTCAAGGTATTTCGGATTGAGCCTACTGATAAAACATTACCCAGATATTTTATCTGGAAAATGTTTATGCTGTTGGTGTGCAAGGTGAAGCCCGGGAGAATACTTCACTGGGCTATGATTAAGAGTTCTTGGGACCTCAACCAGCCGACAACTTGTCTTGAAGCACCAGGTTTATTTATTAAACCTGAACATAGCCATCTGGTTAAACTGGTATGCAGTGGGGAACTTGAGGCAGGAGTTGCAACAGGGACATCAGATGTTGAATGTCTTCTGAGGAAGACAACCGTGTTGAGGAAGAATGTAACGGAGGTCGATTATTTGTATTTGGCATTCTATTGTAGTTCTGGAGTAAGTATACACTACCAGAACAGAATTACATATCATGTTT---------------GATATGTTTATGTAAACATAAACTATTGTATGGAATGAAATCCAAATAACATACAACACGCTATGAAATACAAGACGCTATGAC-AA-------------TGTA-CGGGTATCTG----ATTAG-GTATCCTAACGATCTAG-GGCCGAAGG--C---CCGTGAGCAATAA-CGTCGAAATAA-TGTTTAACAAACAAATATACATGATACGGATA---------GTTGAATACATAAACAACGAGGTAT----------ACAATACAACAAACTGTTGTA-AAG-----AAAT-AAAAAAT----AAGAAGAGAGAGTATATTTGTGTTGGATAAGCATCGCAAC------------CACCACTTTAGT-GGT-GGGCCAGATGTCCCGAGTTAGTGCGCCACGTAA-GCGCT-GGGGCTTAT---------------------------------------------------------------------------------------------------------------------------------------------------------------------------------------------------------------------------------------------------------------------------------------------------------------------------------------------------------------------------------------------------------------------------------------------------------------------------------------------------------------------------------------------------------------------------------------------------------------------------------------------------------------------------------------------------------------------------------------------------------------------------------------------------------------------------------------------------------------------------------------------------------------------------------------------------------------------------------------------------------------------------------------------------------------------------------------------------------------------------------------------------------------------------------------------------------------------------------------------------------------------------------------------------------------------------------------------------------------------------------------------------------------------------TATTACCCCCAGCGCTCAGGACGGGACATCACGTG-CAACTA-ACAGAAGCACGTGAGAATGCAGTA---GCTTGC----AGCGAAAGATAGACGTCAACGTCAATAAAGAAGAAGGAATATTCTTTGCTTCGGCACGAAGCAAA--GGGTATAGATATTTGTTCGAGATGCGAAA-------ATGGAG--------GCTATTTAAACCTG---------ATGGTTTTGTGATTTCCGAAAT----CACTCGTCGGAAGAGAAATGGAGTTCTGGGAATCGTCTGCTATGCCTGACGATGTGAAGAGAGAGATTAAGGAAATATATTGGGAAGATCGGAAGAAACTTCTGTTCTGTCAGAAGTTGAAGAGCTATGTCAGAAGGATTCTTGCCTACGGAGATCAAGAGGATGCCCTTGCTGGAGTGAAGGATTTGAAGACTTCTATTATTCGCTATAGCGAATACTTGAAGAAACCATGTGTGGTAATTTGTTGTGTTAGCAATAAATCAATTGTGTATAGGTTAAACAGCATGGTGCTCTTTTATCATGAATACCTTGAAGAACTAGGTGGTGATTACTCAGTATATCAAGATCTCTATTGTGATGAGGTACCCTCTTCTTCATCGACAGAGGAAGAA------------GATGTAGGAGTAATATATAGGAATGTTATCATGGCATCGACTCAAGAGAAGTTCTCTTGGAGTGATTGTCAGAAGATAGTAATATCAGACTACGATGTAACATTACTCTAATGTAATATCCATT--ATCATCAATAAAA--TAATGGAATG--TTGATTATGTATT-TATCATAAATACAT--AATGGTATACGTATAGCA---------TAAAATA-CA-TTAACC-----AACATACAACACACTATAAAATACAACACACTATAA----CAAATGTA----CGGGTATCTGATTGGGCTATATTAACCCCTTAAGGGCCGAAGGCCCGTTTAAATATGTGTT-GGACGAAGTCCA-AACACAAAAAAGTAAGCAGAACAACGGAATAATATGAGCTGGC-AACGTA------GGGTC-CATGTCCCGAGTTAGTGCGCCACGTAAGC-GCTGGGGCTTAT--------------------------------------------------------------------------------------------------------------------------------------------------------------------------------------------------------------------------------------------------------------------------------------------------------------------------------------------------------------------------------------------------------------------------------------------------------------------------------------------------------------------------------------------------------------------------------------------------------------------------------------------------------------------------------------------------------------------------------------------------------------------------------------------------------------------------------------------------------------------------------------------------------------------------------------------------------------------------------------------------------------------------------------------------------------------------------------------------------------------------------------------------------------------------------------------------------------------------------------------------------------------------------------------------------------
>33in_IN_2002_C2
TATTACCCCCAGCGCTCGGGACGGGACAT-TTGCATCTATAACTAGACCT--CCCCCCTCTCC-ATTACAA-GATCATCATCGACGACAG-AATGGCGCGATATGTGGTATGCTGGATGTTCACCATCAACAATCCCACAACACTACCAGTGATGAGGGATGAGATCAAATATATGGTATATCAAATGGAGAGGGGACAGGAGGGTACTCGTCATGTGCAAGGTTATGTCGAGATGAAGAGACGAAGCTCTCTGAAGCAGATGAGAGGCTTCTTCCCAGGCGCACACCTTGAGAAACGAAAGGGAACCCAAGAAGAAGCGCGGTCATACTGTATGAAGGAAGATACAAGAATCGAAGGTCCCTTCGAGTTTGGTACATTTAAATTGTCATGTAATGACAATTTATTTGATGTCATACAGGATATGCGTGAAACGCACAAAAGGCCTTTGGAGTATTTATATGATTGTCCTAACACCTTCGATAGAAGTAAGGATACATTATACAGAGTACAAGCCGAGATGAATAAACGAAGGGCGATGAA----TAGCTGGAAAAC--TTCTTTCAGTGC-ATGGACATCAGAGGTGGAGAATATCATGGCGCAGCCATGTCATCGGAGAATAATTTGGGTCTATGGCCCAAATGGAGGAGAAGGAAAGACAACGTATGCAAAACATCTAATGAAGACGAGAAATGCGTTTTATTCTCCAGGAGGAAAATCATTGGATATATGTAGACTGTATAATTACGAGGATATTGTTATATTTGATATTCCAAGATGCAAAGAGGATTATTTAAATTATGGGTTATTAGAGGAATTTAAGAATGGAATAATTCAAAGCGGGAAATATGAACCCGTTTTGAAGATAGTAGAATATGTCGAAGTCATTGTAATGGCTAACTTCCTTCCGAAGGAAGGAATCTTTTCTGAAGATCGAATAAAGTTGGTTTCTTGCTGAACAAGTAATGACTTTACAG----CGCACGCTCCGAC-AAAAGCACACTATGACAAAAGTACGGGTATCTGATT-GGTTTATC-TTAACGATCTAGGGCCGTAGGCC-------CGTGA--GCAATGAAC--------GGC---GAGATCAGATGTCCCG-AGTTAGTGCGCCACGT-AAGCGCT-GGGGCTTAT-----TATTA-C-----------------------CCCCAGCG----------------CTCA------GGAC-GGGACAT----------------------------------------------------G------------------------------------------------------GG--C-TT----TTTA---AATGGG--C-TTTGAGAGT--TTGAACAGTTC-----------------AGTATCTTCGTTATTGGGCCAACCCGG--CCCAATAATTAAGAGAAC--GT---GTTCAAATTCGT-GA------------TATGACCGAAGGTC-AAGGTAACCGGTCAA-CATTATTC-TGGCTTGCGCAGCAAGATACA-CGAA--------------------------------------------------------TTAAA---------------------------------------------------------------------------------------------------------------------------------------------------------------------------------------------------------------------------------------------------------------------------------------------------------------------------------------------------------------------------------------------------------------------------------------------------------------------------------------------------------------------------------------------------------------------------GATAGGCGAA----G-CATGATTAACAGGTGTTT-AGGTATAATTAACATAATTATGAG-AAGTAATAATAATACGGAAAATGAATA-AGTATGA-GGTGAAAGAGGAGATATTAGAATATTTAAAAACCCAATTATATT-AT-T----------------TTGGA-----------------ACG---AA--ATACAACACG----------------CTATGA-AA--------------TACAAGACGCTATGACA-AATGTACGGGTATCTGATTG-TT------TAT-C-TGAACGCT-TAAGGGC-CGCAGGCCC-GTC-AA-G-ATGG-------A-------------------------ATGAACGGT-------CCAGATTA------ATTCCTT-AACGACGAAGAAAGG-----------AATCTTTCAG-GG---GACCA------------CACAAT------------ATACAGCTGTCAA---------------------------TGATTT---A-ATAAAT--AATATAATAACCAAAAGAC-C-ATTGTACCCTTGA--T-----A-----ATGATGACG-T-ATA-GGGGTGT-CCCG-AG----GTAA---TTTAAC---AT----AGATCTGAGAAGA--------GATATG--------------------------GG--CCGTTGGATGCCTCCATCGGACGAT-GG-AGGTTGTATGAA-CTTCTGCTGACGTA-GGCGCT-GG----------GGCTTAT----------------------------------------------------------------------------------------------------------------------------------------------------------------------------------------------------------------------------------------------------------------------------------------------------------------------------GGCGGGTTGGGCGCCGGAAGTATGGCAGCAAGGCGGCAACGAGCCACGACTACTCGTCGTCAAGG--TCAATATTGGTTCCTGAAAACACCGTCAAGGTATTTCGGATTGAGCCTACTGATAAAACATTACCCAGATATTTTATCTGGAAAATGTTTATGCTTCTTGTGTGCAAAGTGAAGCCCGGAAGAATACTTCATTGGGCTATGATCAAGAGTTCTTGGGAAATCAACCAGCCGACAACCTGTCTGGAAGCCCCAGGTTTATTTATTAAACCTGAACATAGCCATCTGGTTAAACTGGTATGTAGTGGGGAACTTGAAGCAGGAGTCGCAACAGGGACATCAGATGTTGAATGTCTTTTGAGGAAGACAACCGTGTTGAGGAAGAATGTAACAGAGGTGGATTATTTATATTTGGCATTCTATTGTAGTTCTGGAGTAAGTATAAACTACCAGAACAGAATTACATATCATGTTT---------------GATATGTTTATGTAAACATAAACTATTGTATGGAATGAAATCCAAATAACATACAACACGGTATGAAATACAAGACGCTATGAC-AA------------AAGTA-CGGGTATCTG--------------------------------------------------------------------------------------------------------------------------------------------------------------------------------------------------------------------------------------------------------------------------------------------------------------------------TATTACCCCCA-GCGCTCAGGACGGGACATCACGTGCTTC-----------------------AACAAATGCACGTGAGTGATATAAGGGACATAACGGGTTCAGA-TAACGGTATCTTTGGTTTAGAATATAACGTCACGTGTGAAAG-CGAG-AGGCACGTGACTAAGTCAAATGTATTGAATAAACATTTGACGTCCGGTAGCTTCCG-AAGGAAGT------TAGCTTCGT-GGCGAAGCAAACCATTTATATATTTGCCTAGG-CTTGCGG--CCTATAAATAGG-ACCCTGCTA-----AATGGCATTAACAACAGAGCGGGTTAAACTATTCTTTGAATGGTTTTTGTTCTTTGAAGCAATATTTATTGCGATTACAATATTATATATATTGTTGGTTTTGCTCTTTGAGGTACCGAAGTATATTAAGCAGCTCGTGAGGTATTTGGTAGAATACCTGACCAGAAGACGTGTATGGATGCAGAGAACGCAGTTATCGGAGGCAACTGGAGACGTAGAGTTCGGCAGAGGTATTGTGGAAGACAGACGAGATCAAGAACCGGCTGTCATACCACAGGCATCTCAGGTTATCCCTTC---TCAACAAATTAGAAGGGATGATCAAGGAAGACGAGGAAACGTCGGACCTATGTTTT-AATACACG-GTATTGTAATATATGA-AATATAAATGTGGATTG---------ATGT--------------AT-AA-GGTCATACATACTATA------TGTATGATAATG---AAACATATT-GTAATATGTGAATTGT----------------------------------------AAACGA-------------------------------GTGTTGAATGT---------------ATACAACATACAACACAC---------------------TATGAAATACAAGACGCTAT------------------------------GACAAATGTACGGGTATCTGATTAGG-TATCCTAACGA--------TCTAGGGCCGAAAGGCCCGT-GAGCAATAT---GCGTCGAAAT-AATGTTT-----AACAAACCAAATATACA-----TGATACGGATAGTTGAATACATAAACAACTAGGTATAC-AATACAACAAACTGTTGT-AAAGAAAT-AAAAAAATAAGAAGGGAGA-GTATATTT---------GTGTCGG----------------------------------ATAAGCTTGGCAACCACCACTTTA--------------------GTGGTGGGGTCAGATGTCCCGAGTTAGTGCG-CCACGTAA-GCGCTGGGGCTTAT-----TATTACCCCCAGCGCTCAGGACGGGACATCACGTG-CAACTA-ACAGACGCACGTGAGAATGCAGTA---GCTTGC----AGCGAAAGATAGACGTCAACATCAATAAAGAAGAAGGAATATTCTTTGCTTCGGCACGAAGCAAA--GGGTATAGATATTTGTTCGAGATGCGAAA-------ATGGAG--------GCTATTTAAACCTG---------ATGGTTTTGTGATTTCCGAAAT----CACTCGTCGGAAGAGAAATGGAGTTCTGGGAATCGTCTGCTATGCCTGACGATGTCAAGAGAGAGATTAAGGAAATATATTGGGAAGATCGGAAGAAACTTCTGTTCTGTCAGAAGTTGAAGAGCTATGTCAGAAGGATTCTTGTTTATGGAGATCAAGAGGATGCCCTTGCCGGAGTGAAGGATATGAAGACTTCTATTATTCGCTATAGCGAATACTTGAAGAAACCATGTGTGGTAATTTGTTGTGTTAGCAATAAATCAATTGTGTATAGGTTAAACAGCATGGTGTTCTTTTATCATGAATACCTTGAAGAAGTAGGTGGTGATTACTCAGTATATCAAGATCTCTATTGTGATGAGGTTCTCTCTTCGTCATCGACAGATGAAGAA------------GATGTAGGAGTAATATATAGGAATGTTATCATGGCATCGACACAAGAGAAGTTCTCTTGGAGTGATTGTCAGAAGATAGTTATATCAGACTATGATGTAACATTACTCTAATGTAATATCCATT--ATCATCAATAAAA--TAATGGAATG--TTGATTATGTATT-TATTATAAATACAT--AATGGTATACGTATAGCA---------TAAAATA-CA-TTAACC-----AACATACAACACACTATAAAATACAACACACTATAA----CAAATGTA----CGGGTATTTGATTGGGCTATATTAACCCCTTAAGGGCCGAAGGCCCGTTTAAATATGTGTT-GGACGAAGTCCA-AACACAAAAAAGTAAGCAGAACAATGGAATAATATGAGCTGGC-AACGTA------GGGTC-CATGTCCCGAGTTAGTGCGCCACGTAAGC-GCTGGGGCTTAT--------------TATTACCCCCCGTGCTCGGGACGGGACATGACGTCAGCAAGGATTATAATGGGCTTTTTAT------TAGCCCATGTA-TTGAATT-GGG-CCGGGTTTT-GTCATTTTACAAAAGCCCGGTCCAGGATAAGTATAATGTCACGTGCC--GAATTAAA-AGGTTGCTTCGCCTCGAAGAAACCTAATTTGAGGTTGCGTATTCAATACGCTACCGAGTATCTATTAATATGTGAG-TCTCTGCCG----AAACAA-TCAGA-GCGAAAGC--AAAGCAGAAGCGATGGATTGGGCGGAATCACAATTCAAGACTTGTACTCATGGATGCGATTGGAAGAAGATATCATCGGATTCAGCCGATAATCGACAATATGTACCATGCGTCGATTTTGGAGCTGGAAGAAAGTCGCCTCGCAAGGTACTTCTTAGATCTATTGAAGCTGTGTTTAACGG------AAGCTTCAGCGGAAATAATAGGAACGTTCGTGGATTTCTCTACGTATCGATCAGAGACGATGACGGAGAAATGCGTCCAGTACTCATAGTACCATTCGGAGGATATGGATATCATAATGATTTCTATTATTTCGAAGGAAAGGGGAAAGTTGAATGTGATATATCATC-----AGATTATGTTGCGCCAGGAATAGATTGGAGCAGAGACATGGAAGTTAGTATTAGTAACAGCAACAACTGTAATGAATTATGTGATCTGAAGTGTTATGTTGTTTGTTCTTTAAGAATCAAGGAATAAAAGTTGTGCTGTAATGTCTATTAATA-AAACGTATATTTGGGA-AATTG---------ATAGTTGTATAAA---ACATACAACACGCTAT------------GAAATACAAGA-CGCTATGACAAATGTACGGGTATCTGAATGAGTTTTAGT------ATCGCTTAAG-----------------GGCCGCAGGCCCGTTGAA--AAATAATAATCGAATTATAAACGTTAG------------ATA-----ATAATCAGAGATAGATGATC-AGATAACATAAACATAAACGAAGTA---------TATGGCGGTAC-AATAA-TAAAATAAGT---TAAAAAA-AAAACATAATGAATACTAATCTCTGATTG-----------GTTCAGAAGAAAGGCCCACCAACTAAAAGGT-GGGGA---GAATGTCCCGA---------TGACGTAAGCACGGGGGACTAT-------------------
>34eg_EG_1997
-------------------------------------------------------------------------------------------------------------------------------------------------------------------------------------------------------------------------------------------------------------------------------------------------------------------------------------------------------------------------------------------------------------------------------------------------------------------------------------------------------------------------------------------------------------------------------------------------------------------------------------------------------------------------------------------------------------------------------------------------------------------------------------------------------------------------------------------------------------------------------------------------------------------------------------------------------------------------------------------------------------------------------------------------------------------------------------------------------------------------------------------------------------------------------------------------------TATTA-C-----------------------CCCAAGCG----------------C-CA------GGAC-GGGACAT----------------------------------------------------G------------------------------------------------------GG--C-TT----TTTA---AATGGG--C-TTTGCGAGT--TTGACCAGTTC-----------------AGTATCTTGGTTATTGGGCCAACCCGGGCCCAAATAATTAAGAGAAACGGT---GTTCAAATTCGT-GG------------TATGACCGAAGGTC-AAGGTAACTGGTCAACCATTATTC-TGGCTTGCGCAGCAAGATACA-CGAA--------------------------------------------------------TTAATTTATTAAT-TCG-----------------------------------------------TA-GACACGTGGACGGGACCGAAATACTCTTGCATC------TCTATAAATACCCTA-ATCCTGTAAAGG-ATAATT-G--C-TCTCTC-TCTTCTGTCAAG-ATGGT--TGTGCTGAGGC----------GGAAGA-----TCGC--------C-AGCGGCGATC------------------GTCGGAACGACCTG--CATCTAGAG--AGGCGG---------------------------------CGAGG-ATACTACG-GAGCGTATAT-----CGGGTA-TTTATAGACTTA-TAGCGTAGCTAGAAGTATACACTGTACA-GATTTTGTATTTTGTAAAT-TACG-AAGAAATTCGTAT-TTAATATTAATAAAACAACTGGGTTTGTTAATGTTTACATTAACTAGTATC-TTTTATGTA----CAAATTAAAAT--------A-AGTATACGGAACGTATACTAACG-AA--AAAATTAAA-T---GACAGGCGAA----G-CATGATTAACAGGTGTTT-AG-------------------------------------------------------------------------------------------------------------------------------------------------------------------------------------------------------------TACAAGACGCTATGACA-AATGTACGGGTATCTGATTG-GT------TAT-C-TTAACGAT-CTAGGGC-CGTAGGCCC-GTG-------AGC-------A-------------------------ATGAACGGT-------CCAGATTA------ATTCCTT-AACGACGAAGGAAGG-----------AATCT-TGAG-GG---GACCA------------CTCAAA------------ATACAGCTGTCAT---------------------------TGAATT---A-TTAAAT--AATATAATAACCAAAAGAC-C-GTTGTACCCTTGC--T-----A-----ATGATGACG-T-ATA-GGGGTGT-CCCG-AG----GTAA---TTTAAC---AT----AGATCTGAGAAGA--------GATATG--------------------------GG--CCGTTGGATGCCTCCATCGGACGAT-GG-AGGTTGAATGAA-CTTCTGCTGACGTA-GGCGCT-GG----------GGCTTAT---------------------------------------------------------------------------------------------------------------------------------------------------------------------------------------------------------------------------------------------------------------------------------------------------------------------------------------------------------------------------------------------------------------------------------------------------------------------------------------------------------------------------------------------------------------------------------------------------------------------------------------------------------------------------------------------------------------------------------------------------------------------------------------------------------------------------------------------------------------------------------------------------------------------------------------------------------------------------------------------------------------------------------------------------------------------------------------------------------------------------------------------------------------------------------------------------------------------------------------------------------------------------------------TATTACCCCCA-GCGCTCGAGACGGGACATCACGTGCTTT-----------------------ACCAAATGCACGTGAGTGATATAAGGGACATAACGGGTTCAGA-TAACGGTATCTTTGGTTTAGAATATAACGTCACGTGCGAAAG-CGGAAAGGCACGTGACTAAGTCAAATGTATTGAATAAACATTTGACGTCCGGTAGCTTCCG-AAGGAAGT-AAGGATTGCTTCGT-GGCGAAGCAAACCATTTATATATTTGCCTAGG-CTTGCGG--CCTATAAATAGG-ACCCTGCTA-----AATGGCATTAACAACAGAGCGGGTTAAACTATTCTTTGAATGGTTTTTGTTCTTTGCAGCAATATTTATTGCGATTACAATATTATATATATTGTTGGTTTTGCTCTTTGAGGTACCGAAGTATATTAAGCAGCTCGTGAGGTATTTGGTAGAATACCTGACCAGAAGACGTGTATGGATGCAGAGAACGCAGTTATCGGAGGCAACTGGAGACGTAGAGTTCGGCAGAGGTATTGTGGAAGACAGACGAGATCAAGAACCGGCTGTCATACCACAGGCATCTCAGGTTAACCCTTC---TCAACAAATTAGAAGGGATGATCAAGGAAGACGAGGAAACGTCGGACCTATGTTTT-AATACACG-GTATTGTAATATATGA-AATATAAATGGGTATTG---------ATGT--------------AT-AA-GGTCATACATACTATA------TGTATGATAATG---AAACATATT-GTAATATGTTAATTGT----------------------------------------AAACGA-------------------------------GTGTTGAATGT---------------ATACAACATACAACACGC---------------------TATGAAATACAAGACGCTAT------------------------------GACAAATGTACGGGTATCTGATTGGG-TATCCTAACGC--------TCTAGGGCCG-AAGGCCCGT-GAGCAATAT---GCGTCGAAAT-AATGTTT-----AACAAA-CAAATATACA-----TGATACGGATAGTTGAATACATAAACAACTAGGTATACAAATTCAACAAACTGTTGTAAAAGAAAT--AAAAATTAAGAAGAGAGA-GTATATTT---------GTGTCGG----------------------------------ATAAGCATCGCACCCACCACTTTA--------------------GTGGT-GGTCCAGATGTCCCAAGTTAGTGCG-CCACGTAA-GCGCTGGGGCTTAT----------------------------------------------------------------------------------------------------------------------------------------------------------------------------------------------------------------------------------------------------------------------------------------------------------------------------------------------------------------------------------------------------------------------------------------------------------------------------------------------------------------------------------------------------------------------------------------------------------------------------------------------------------------------------------------------------------------------------------------------------------------------------------------------------------------------------------------------------------------------------------------------------------------------------------------------------------------------------------------------------------------------------------------------------------------------------------------------------------------------------------------------------------------------------------------------------------------------------------------------------------------------------------------------------------------------------------------------------------------------------------------------------------------------------------------------------------------------------------------------------------------------------------------------------------------------------------------------------------------------------------------------------------------------------------------------------------------------------------------------------------------------------------------------------------------------------------------------------------------------------------------------------------------------------------------------------------------------------------------------------------------------------------------------------------------------------------------------------------------------------------------------------------------------------------------------------------------------------------------------------------------------------------------------------------------------------------------------------------------------------------------------------------------------------------------------------------------------------
>35to_TO_2010_C1
TATTACCCCCAGCGCTCGGGACGGGACAT-TTGCATCTATAAATAGACT---CCCCCCTCTCC-ACTTCAA-GATCATCATCGACGACAG-AATGGCGCGATATGTGGTATGCTGGATGTTTACCATCAACAATCCCACAACACTACCAGTGATGAGGGATGAGATCAAATACATGGTATATCAAGTGGAGAGGGGACAGGAGGGTACTCGTCATGTGCAAGGATACGTGGAGATGAAGAGACGAAGTTCTCTGAAGCAGATGAGAGTCTTCTTCCCAGGCGCACACCTTGAGAAACGAAAGGGAAGCCAAGAAGAAGCGCGGTCATACTGTATGAAGGAAGATACAAGAATCGAAGGTCCCTTCGAGTTTGGTGCATTTAAATTGTCATGTAATGATAATTTATTTGATGTCATACAGGATATGCGTGAAACGCACAAAAGACCTTTGGAGTATTTATATGATTGTCCTAATACCTTCGATAGAAGTAAGGATACATTATACAGAGTACAAGCAGAGATGAATAAAACGAGGGCGATGAA----TAGCTGGAGAAC--GTCTTTCAGTGC-TTGGACATCAGAGGTTGAGAATATCATGGCGCAGCCATGTCATCGGAGAATTATTTGGGTTTACGGCCCAAATGGAGGAGAAGGAAAGACAACGTATGCAAAACATCTAATGAAGACGAAGAATGCGTTTTATTCTCCAGGAGGAAAATCATTGGATATATGTAGACTGTATAATTATGAGGATATTGTTATATTTGATATCCCCAGATGCAAAGAGGATTATTTAAATTATGGTTTATTAGAGGAATTTAAGAATGGAATAATTCAAAGCGGGAAATATGAACCCGTTTTGAAGATTGTAGAATATGTCGAAGTCATTGTAATGGCTAACTTCCTTCCGAAGGAAGGAATCTTTTCTGAAGATCGAATAAAGTTGGTTTCTTGCTGAACACGCAATGACTTTACAG----CGCACGCTCCGAC-AAAAGCACACTATGACAAAAGTACGGGTATCTGATT--GGCTATC-CTAACGATCTAGGGCCGTAGGCC-------CGTGA--GCAATGAAC--------GGC---GAGATCATATGTCCCG-AGTTAGTGCGCCACGT-AAGCGCT-GGGGCTTAT-----TATTA-C-----------------------CCCCAGCG----------------CTCA------GGAC-GGGACATCACGTGCAACTAACAGACGCACGTGACTGATAGACGGGACAT----------G------------------------------------------------------GG--C-TT----TTTA---AATGGG--C-TTTGAGAGT--TTGAACAGTTC-----------------AGTATCTTCGTTATTGGGCCAACCCGG--CCCAATAATTAAGAGAAC--GT---GTTCAAATTCGT-GG------------TATGACCGAAGGTC-AAGGTAACCGGTCAA-CATTATTC-TGGCTTGCGCAGCAAGAAACA-CGAA--------------------------------------------------------TTAATTTTTTAAT-TCG-----------------------------------------------TAGGACACGTGGAC-GGACCGAAATACTCCTGCATC------TCTATAAATACCCTA-AACCTGTCAAGG-GTAATT-G--C-TCTCTC-TCTTCTGTCAAG-GTGGT--TGTGCTAAGGC----------GGAAGA-----TCGC--------C-AGCGGCGATC------------------GTCGGAACGACCTG--CATCTAGAG--AGGCGG---------------------------------CGAGG-AAACTACG-AAGCGTATAT-----CGGGTA-TTTATAGACTTA-TAGCGTAGCTAGAAGTATACACTGTACA-GATATTGTATTTTGTAAAT-TACG-AAGAAATTCGTAT-TTGATAATAATAAAACAACTGGGTTTGTTAATGTTTACATTAACTAGTATC-TGTTATGTA----CAAATTAAAAT--------ACAGTATACGGAACGTATACTAATA--A--AAAAATAAA-T---GAAAGGCGAA----G-CATGATTAACAGGTGTTT-AGGTATAATTAAAATAATTATGTC-AAGTAATTATAATACGGAAAATGAATA-AGTATGA-GGTGAAAGAGGAGATATTAGAATATTTAAAAACCCAATTATATT-AT-T----------------TTGGA-----------------ACG---AA--ATACAAGACG----------------CTATGA-AA--------------TACAAGACGCTATGACA-AATGTACGGGTATCTGATTA-GG------TAT-C-TGAACGTA-TAAGGGC-CGCAGGCCC-GTC-AA-G-ATGG-------A-------------------------ATGAACGGT-------CCAGATTA------ATTCCTT-AACGACGAAGGAAGG-----------AATCTTTTAG-GG---GACCA------------CACAAT------------ATACAGCTGTCAA---------------------------TGATTT---A-TTAAAT--A-----------------------------------------------------------------------------------------------------------------------------------------------------------------------------------------------------------------------------CGCT-GG----------GGACTAT------TATTACCCCCAGCGCTCGGGAC-GGGACAT------GGGCTA--A----------TGGAT-TGT-GGAT---ATAGGG-CCCAAAGGGCCCGTTTT-GATGGGTTTT-GGGCTTAT-GGGCTTTATCCAGAAGACCAAAAACAGGCGG----------------GAAACCGTCCC-AAATTC-------AAACTTCGATTGCTTGCCGTGCAAGCCATC-AGAAGT-CTATAAATACCAG-GGTCGAGATAGATGTTCA-----GACAACAA----ATGGCTAGGTATCCGAAGAAATCCATCAAGAAGAGGCGGGTTGGGCGCCGGAAGTATGGCAGCAAGGCGGCAACCAGTCACGACTACTCGTCGCTAGGA--TCGATATTGGTTCCTGAAAACACCGTCAAGGTATTTCGGATTGAGCCTACTGATAAAACATTACCCAGATACTTTATCTGGAAAATGTTTATGCTTCTTGTGTGCAAGGTGAAGCCCGGAAGAATACTTCACTGGGCTATGATTAAGAGTTCTTGGGAAATCAACCAGCCGACAACCTGTCTTGAAGCACCAGGTTTATTTATTAAACCTGAACATAGCCATCTGGTTAAACTGGTATGTAGTGGGGAACTTGAAGCAGGAGTCGCAACAGGGACATCAGATGTCGAATGTCTTCTGAGGAAGACAACCGTGTTGAGGAAGAATGTAACGGAGGTGGATTATTTATATTTGGCATTCTATTGTAGTTCTGGAGTAAGTATAAACTACCAGAACAGAATTACATATCATGTTT---------------GATATGTTTATGTAAACATAAACTATTGTATGGAATGAAATCCAAATAACATACAACACGCTATGAAATACAAGACGCTATGAC-AA------------ATGTA-CGGGTATCTG----ATTAG-GTATCCTAACGATCTAG-GGCCGAAGG--C---CCGTGAGCAATATGCGTCGAAATAA-TGTTTAACAAACAAATATACATGATACGGATA---------GTTGAATCCATAAACAACGAGGTAT----------ACAATACAACAACATGTTGTA-AAG-----AAAT-AAAAAAT----AAGAAGAGAGAGTATATTTGTGTCGGATAAGCATGGCAAC------------CACCACTTTAGT-GGT-GGGCCAGATGTCCCGAGTTAGTGCGCCACGTAA-GCGCT-GGGGACTAT-----TATTACCCCCA-GCGCTCAGGACGGGACATCACGTGCGTC-----------------------AACAAATGCACGTGACTGATATAAGGGACATAACGGGTTTAGA-TAACGGTTTATTCGGATTAGAATATAACGTCACGTGTGAAAG-CGAA-AGACACGTGACGAAGACAAATGGATTGAATAAACATTTGACGTCCGGTAGCTTCCG-AAGGAAGT-AAGGATTGCTTCGC-GGCGAAGCAAACCATTTATATATTTGCGTAGG-CTTGCGG--CCTATAAATAGG-ACGCAGCTA-----AATGGCATTAACAACAGAGCGGGTGAAACTATTCTTTGAATGGTTTCTGTTCTTTGGAGCAATATTTATTGCGATTACAATATTATATATATTGTTGGTTTTGCTCTTTGAGGTACCCAGGTATATTAAGGAGCTCGTGAGGTATTTGGTAGAATACCTGACCAGACGACGTGTATGGATGCAGAGGACGCAGTTGACGGAGGCAACTGGAGATGTAGAGATCGGCAGAGGTATTGTGGAAGACAGACGAGATCAACAACCGGCTGTCATTCCACATGTATCTCAGGTTATCCCCTC---TCAACCAAACAGAAGGGATGATCAAGGAAGACGAGGAAACGTTGGACCTATGTTCT-AATACACG-GTATATTAATATACGA-AATATAAATGGGTATTG---------ATGT--------------AA-AT-GATCATACATAATATA------TGTATGATAATG---AAACATATT-GTAATATGTGAATTGT----------------------------------------AAACGA-------------------------------GAGTTGTATGT---------------ATAAAACATACAACACGC---------------------TATGAAATACAAGACGCTAT------------------------------GACTAATGTACGGGTATCTGATTAGG-TATCCTAACGA--------TCTAGGGCCG-AAGGCCCGT-GAGCAATAT---GCGTCGAAAT-AATGTTT-----AATAAA-CAAATATACA-----TGATACGGATAGTTGAATACATAAACAACGAGGTATAC-AATACAACAACATGTTGT-AAAGAAAT--AAAAAATAAGAAGAGATA-GTATATTT---------GTGTTGG----------------------------------ATAAGCCTTGCAACCACCACTTTA--------------------GTGGT-GGGCCAGATGTCCCGAGTTAGTGCG-CCACGTAA-GCGCTGGGGCTTAT-----TATTACCCCCAGCGCTCAGGACGGGACATCACGTG-CAACTA-ACAGACGCACGTGAGAATGCAGTA---GCTTGC----AGCGAAAGATAGACGTCAACATCAATAAAGAAGAAGGAATATTCTTTGCTTCGGCACGAAGCAAA--GGGTATAGATATTTGTTCGAGATGCGAAA-------ATGGAG--------GCTATTTAAACCTG---------ATGGTTTTGTGATTTCCGAAAT----CACTCGTCGGAAGAGAAATGGAGTTCTGGGAATCGTCTGCCATGCCTGACGATGTCAAGAGAGAGATTAAGGAAATATATTGGGAAGATCGGAAGAAACTTCTGTTCTGTCAGAAGTTGAAGAGCTATGTCAGAAGGATTCTTGTTTATGGAGATCAAGAGGATGCCCTTGCCGGAGTGAAGGATATGAAGACTTCTATTATTCGCTATAGCGAATACTTGAAGAAACCATGTGTGGTAATTTGTTGTGTTAGCAATAAATCAATTGTGTATAGGTTAAACAGCATGGTGTTCTTTTATCATGAATACCTTGAAGAACTAGGTGATGATTACTCAGTATATCAAGATCTCTATTGTGATGAGGTACTCTCTTCTTCATCGACAGAGGAAGAA------------GATGTAGGAGTAATATATAGGAATGTTATCATGGCATCGACACAAGAGAAGTTCTCTTGGAGTGATTGTCAGAAGATAGTTATATCAGACTATGATGTAACATTACTCTAATGTAATATCCATT--ATCATCAATAAAA--TAATGGAATG--TTGATTATGTATT-TATCATAAATACAT--AATGGTATACGTATAGCA---------TAAAATA-CA-TTAACC-----AACATACAACACACTATAAAATACAACACACTATAA----CAAATGTA----CGGGTATCTGATTGGGCTATATTAACCCCTTAAGGGCCGAAGGCCCGTTTAAATATGTGTT-GGACGAAGTCCA-AGCACAAAAAAGTAAGCAGAACAACGGAATAATATGAGCTGGC-AACGTA------GGGTC-CATGTCCCGAGTTAGTGCGCCACGTAAGC-GCTGGGGACTAT--------------TATTACCCCCCGTGCTCGGGACGGGACATGACGTCAGCAATGCAGATAATGGGCCTAATAA-------AGCCCATTTA-TAGAATT-GGG-CCGGGTTTT-GTCATCTTACAAAAGCCCGGTCCAGGATTAGAATAATGTCACGTGCC--GAA-TAAG-AGGTTGCTTCGCCTCGAAGAAACCTATTTTGAGGTAGCGTATTCAATACGCTACCGAATATCTATTAATATGTGAG-TCTCTGCCG---AAAAAAA-ACAGA-GCGAAAGC--GAAGCAGAAGCGATGGATTGGGCGGAATCACAATTCAAGACATGTACCCATGGATGCGATTGGAAGAAGATATCATCGGATTCAGCCGATAATCGACAATATGTGCCATGCGTCGATTCAGGAGCTGGAAGAAAGTCGCCTCGTAAGGTACTTCTTAGATCTATTGAAGCTGTGTTTAATGG------AAGCTTCAGCGGAAAAAACAGGAACGTTCGTGGATTTCTCTACGTATCGATCAGAGATGATGACGGAGAAATGCGTCCAGTGCTCATAGTACCTTTCGGAGGTTATGGATATCATAATGATTTCTATTATTTCGAAGGAAAGGGGAAAGTTGAATGTGATATATCATC-----AGATTATGTTGCGCCAGGAATAGATTGGAGCAGAGACATGGAAGTTAGTATTAGTAACAGCAACAACTGTAATGAATTATGTGATCTGAAGTGTTATGTTGTTTGTTCGTTAAGAATCAAGGAATAAAAGTTGTGCTGTAATGTTTATTAATA-AAACGTATATTTTGGATAATTG---------TTAGTTGTATAAA---ACATACAACACACTAT------------GAAATACAAGA-CGCTATGACAAATGTACGGGTATCTGAATGAGTTTTAGT------ATCGATTAAG-----------------GGCCGCAGGCCCGTTGAA--AAATAATAATCGAATTATATACGTTTG------------ATA-----ATAATCAGAGATAGATGATT-AGAATACATAAAGATAAACGAAGTA---------TATCCTGGTACAAATAA--AAAATAAGTATTTAAAAA--TAAAAGAAATGTAAACTAATCTCTGATTG-----------GTTCAGCAGAAAGGCCCACCAACTAAAAGGT-GGGGA---GAATGTCCCGA---------TGACGTAAGCACGGGGGACTAT-------------------
>36to_TO_2010_C1
TATTACCCCCAGCGCTCGGGACGGGACAT-TTGCATCTATAAATAGACT---CCCCCCTCTCC-ACTTCAA-GATCATCATCGACGACAG-AATGGCGCGATATGTGGTATGCTGGATGTTTACCATCAACAATCCCACAACACTACCAGTGATGAGGGATGAGATCAAATACATGGTATATCAAGTGGAGAGGGGACAGGAGGGTACTCGTCATGTGCAAGGATACGTGGAGATGAAGAGACGAAGTTCTCTGAAGCAGATGAGAGTCTTCTTCCCAGGCGCACACCTTGAGAAACGAAAGGGGAGCCAAGAAGAAGCGCGGTCATACTGTATGAAGGAAGATACAAGAATCGAAGGTCCCTTCGAGTTTGGTGCATTTAAATTGTCATGTAATGATAATTTATTTGATGTCATACAGGATATGCGTGAAACGCACAAAAGACCTTTGGAGTATTTATATGATTGTCCTAATACCTTCGATAGAAGTAAGGATACATTATACAGAGTACAAGCAGAAATGAATAAAACGAGGGCGATGAA----TAGCTGGAGAAC--GTCTTTCAGTGC-TTGGACATCAGAGGTTGAGAATATCATGGCGCAGCCATGTCATCGGAGAATTATTTGGGTTTACGGCCCAAATGGAGGAGAAGGAAAGACAACGTATGCAAAACATCTAATGAAGACGAAGAATGCGTTTTATTCTCCAGGAGGAAAATCATTGGATATATGTAGACTGTATAATTATGAGGATATTGTTATATTTGATATCCCTAGATGCAAAGAGGATTATTTAAATTATGGTTTATTAGAGGAATTTAAGAATGGAATAATTCAAAGCGGGAAATATGAACCCGTTTTGAAGATTGTAGAATATGTCGAAGTCATTGTAATGGCTAACTTCCTTCCGAAGGAAGGAATCTTTTCTGAAGATCGAATAAAGTTGGTTTCTTGCTGAACACGCAATGACTTTACAG----CGCACGCTCCGAC-AAAAGCACACTATGACAAAAGTACGGGTATCTGATT--GGCTATC-CTAACGATCTAGGGCCGTAGGCC-------CGTGA--GCAATGAAC--------GGC---GAGATCATATGTCCCG-AGTTAATGCGCCACGT-AAGCGCT-GGGGACTAT-----TATTA-C-----------------------CCCCAGCG----------------CTCA------GGAC-GGGACATCACGTGCAACTAACAGACGCACGTGACAGCAGGACGGGACAT----------G------------------------------------------------------GG--C-TT----TTTA---AATGGG--C-TTTGCGAGT--TTGAACAGTTC-----------------AGTATCTTCGTTATTGGGCCAACCCGG--CCCAATAATTAAGAGAAC--GT---GTTCAAATTCGT-GG------------TATGACCGAAGGTC-AAGGTAACCGGTCAA-CATTATTC-TGGCTTGCGCAGCAAGCTACA-CGAA--------------------------------------------------------TTAATTTATTAAT-TCG-----------------------------------------------TAGGACACGTGGAC-GGACCGAAATACTCCTGCATC------TCTATAAATACCCTA-AACCTGTCAAGG-ATAATT-G--C-TCTCTC-CCTTCTGTCAAG-GTGGT--TGTGCTAAGGC----------GGAAGA-----TCGC--------C-AGCGGCGATC------------------GTCGGAACGACCTG--CATCTAGAG--AGGCGG---------------------------------CGAGG-AAACTACG-AAGCGTATAT-----CGGGTA-TTTATAGACTTA-TAGCGTAGCTAGAAGTAAACACTGTACA-GATATTGTATTTTGTAAAT-TACG-AAGAAATTCGTAT-TTGATATTAATAAAACAACTGGGTTTGTTAATGTTTACATTAACTAGTATC-TTGTATGTA----CAAATTAAAAT--------ACAGTATACGGAACGTATACTAATC-AA--AAAATTAAA-T---GACAGGCGAA----G-CATGATTAACAGGTGTTT-AGGTATAATTAAAATAATTATGTC-AAGTAATTATAATACGGAAAATGAATA-AGTATGA-GGTGAAAGAGGAGATATTAGAATATTTAAAAACCCAATTATATT-AT-T----------------TTGGA-----------------ACG---AA--ATACAACACG----------------CTATGA-AA--------------TACAAGACGCTATGACA-AATGTACGGGTATCTGATTA-GG------TAT-C-TGAACGAA-TAAGGGC-CGCAGGCCC-GTC-AA-G-ATGG-------A-------------------------ATGAACGGT-------CCAGATTA------GTTCCTT-AACGACGAAGGAAGG-----------TATCTATCAG-GG---GACCA------------CACAAT------------ATACAGCTGTCAA---------------------------TGATTT---A-TTAAAT--A-----------------------------------------------------------------------------------------------------------------------------------------------------------------------------------------------------------------------------CGCT-GG----------GGACTAT------TATTACCCCCAGCGCTCGGGAC-GGGACAT------GGGCTA--A----------TGGAT-TGT-GGAT---ATAGGG-CCCAAAGGGCCCGTTTA-GATGGGTTTT-GGGCTTAT-GGGCTTTATCCAGAAGACCAAAAACAGGCGG----------------GAAACCGTCCC-AAATTC-------AAACTTCGATTGCTTGCCGTGCAAGCCATC-AGAAGT-CTATAAATACCAG-GGTTGAGATAGATGTTCA-----GACAACAA----ATGGCTAGGTATCCGAAGAAATCCATCAAGAAGAGGCGGGTTGGGCGCCGGAAGTATGGCAGCAAGGCGGCAACCAGTCACGACTGCTCGTCTCTAGGA--TCAATATTGGTTCCTGAAAATACCGTCAAGGTATTTCGGATTGAGCCTAGTGATAAAACATTACCCAGATATTTTATCTGGAAAATGTTTATGCTTCTTGTGTGCAAGGTGAAGCCCGGAAGAATACTTCACTGGGCCATGATTAAGAGTTCTTGGGAAATCAACCAGCCGACAACCTGTCTTGAAGCACCAGGTTTATTTATTAAACCTGAACATAGCCATCTGGTTAAACTGGTATGTAGTGGGGAACTTGAAGCTGGAGTCGCAACAGGGACATCAGATGTCGAATGTCTTCTGAGGAAGACAACCGTGTTGAGGAAGAATGTAACGGAGGTGGATTATTTATATTTGGCATTCTATTGTAGTTCTGGAGTAAGTATAAACTACCAGAACAGAATTACATATCATGTTT---------------GATATGTTTATGTAAACATAAACTATTGTATGGAATGAAATCCAAATAACATACAAGACGCTATGAAATACAAGACGCTATGAC-AA------------ATGTA-CGGGTATCTG----ATTAG-GTATCCTAACGATCTAG-GGCCGAAGG--C---CCGTGAGCAATATGCGTCGAAATAA-TGTTTAACAAGCAAATATACATGATACGGATA---------GTTGAATCCATAAACAACGAGGTAT----------ACAATACAACAATATGTTGTA-AAG-----AAATTAAAAAAT----AAGAAGAGAGAGTATATTTGTGTCGGATAAGCATGGCAAC------------CACCACTTTAGT-GGT-GGGCCAGATGTCCCGAGTTAGTGCGCCACGTAA-GCGCT-GGGGACTAT-----TATTACCCCCA-GCGCTCAGGACGGGACATCACGTGCGTC-----------------------AACAAATGCACGTGACCGATATAAGGGACATAACGGGTTTAGA-CAACGGTTTATTCGGATTAGAATATAACGTCACGTGTGATAG-CGAA-AGGCACGTGACTAAGACAAATGGATTGAATAAACATTTGACGTCCGGTAGCTTCCG-AAGGAAGT-AAGGATTGCTTCGC-GGCGAAGCAAACCATTTATATATGTGCGTAGG-CTTGCGG--CCTATAAATAGG-ACGCAGCTA-----AATGGCATTAACAACAGAGCGGGTTAAACTATTCTTTGAATGGTTTTTGTTTTTCGGAGCAATATTTATTGCGATTACAATATTATATATATTGTTGGTTTTGCTCTTTGAGGTACCCAGGTATATTAAGGAGCTCGTGAGGTATTTGGTAGAATACCTGACCAGACGACGTGTATGGATGCAGAGGACGCAGTTGACGGAGGCAACTGGAGATGTAGAGATCGGCAGAGGTATTGTGGAAGACAGACGAGATCAACAACCGGCTGTCATACCACATGTATCTCAGGTTATCCCTTC---TCAACCAAATAGAAGGGATGATCAAGGAAGACGAGGAAACGCCGGACCTATGTTCT-AATACACG-GTATATTAATATACGA-AATATAAATGGGTATTG---------ATGT--------------AA-AT-GATCATACATAATATA------TGTATGATAATG---AAACATATT-GTAATATGTGAATTGT----------------------------------------AAACGA-------------------------------GAGTTGTATGT---------------ATAAAACATACAACACGC---------------------TATGAAATACAAGACGCTAT------------------------------GACAAATGTACGGGTATCTGATTAGC-TATCCTAACGA--------TCTAGGGCCG-AAGGCCCGT-GAGCAATAT---GCGTCGAAAT-AATGTTT-----AACAAA-CAAATATACA-----TGATACGGATAGTTGAATACATAAACAACGAGGTATAC-AATACAACAACATGTTGT-AAAGAAAT--AAAAAATAAGAAGAGATA-GTATATTT---------GTGTTGG----------------------------------ATAAGCTTTGCAACCACCACTTTA--------------------GTGGT-GGGCCAGATGTCCCGAGTTAGTGCG-CCACGTAA-GCGCTGGGGACTAT-----TATTACCCCCAGCGCTCAGGACGGGACATCACGTG-CAACTA-ACAGACGCACGTGAGAATGCAGTA---GCTTGC----AGCGAAAGATAGACGTCAACATCAATAAAGAAGAAGGAATATTCTTTGCTTCGGAACGAAGCAAA--GGGTATAGATATTTGTTCGAGATGCGAAA-------ATGGAG--------GCTATTTAAACCTG---------ATGGTATTGTGATTTCCGAAAT----CACTCGTCGGAAGAGAAATGGAGTTCTGGGAATCGTCTGCCATGCCTGACGATGTGAAGAGAGAGATTAAGGAAATATATTGGGAAGATCGGAAGAAACTTCTGTTCTGTCAGAAGTTGAAGAGCTATGTCAGAAGGATTCTTGTTTATGGAGATCAAGAGGATGCCCTTGCCGGAGTGAAGGATATGAAGACTTCTATTATTCGCTATAGCGAATACTTGAAGAAACCATGTGTGGTAATTTGTTGTGTTAGCAATAAATCAATTGTGTATAGGTTTAACAGCATGGTGTTCTTTTATCATGAATACCTTGAAGAACTAGGTGGTGATTATTCAGTATATCAAGATCTCTATTGTGATGAGGTACTCTCTTCTTCATCGACAGAGGAAGAA------------GATGTAGGAGTAATATATAGGAATGTTATCATGGCATCGACACAAGAGAAGTTCTCTTGGAGTGATTGTCAGAAGATAGTTATATCAGACTATGATGTAACATTACTCTAATGTAATATCCATT--ATCATCAATAAAA--TAATGGAATG--TTGATTATGTATT-TATCATAAATACAT--AATGGTATACGTATAGCA---------TAAAATA-CA-TTAACC-----AACATACAACACACTATAAAATACAACACACTATAA----CAAATGTA----CGGGTATCTGATTGGGCTATATTAACCCTTTAAGGGCCGAAGGCCCGTTTAAATATGTGTT-GGACGAAGTCCA-AGCACAAAAAAGTAAGCAGAACAACGGAATAATATGAGCTGGC-AACGTA------GGGTC-CATGTCCCGAGTTAATGCGCCACGTAAGC-GCTGGGGCTTAT--------------TATTACCCCCCGTGCTCGGGACGGGACATGACGTCAGCAATGAAGATAATGGGCCTAATAA-------AGCCCATTTA-TAGAATT-GGG-CCGGGTTTT-GTCATCTTACAAAAGCCCGGTCCAGGATTAGAATAATGTCACGTGCC--GAA-TAAG-AGGTTGCTTCGCCTCGAAGAAACCTATTTTGAGGTAGCGTATTCAATACGCTACCGAATATCTATTAATATGTGAG-TCTCTGCCG---AAAAAAA-ACAGA-GCGAAAGC--GAAGCAGAAGCGATGGATTGGGCGGAATCACAATCCAAGACCTGTACCCATGGATGCGATTGGAAGAAGATATCATCGGATTCAGCCGATAATCGACAATATGTGCCATGCGTCGATTCAGGAGCTGGAAGAAAGTCGCCTCTTAAGGTACTTCTTAGATCTATTGAAGCTGTGTTTAATGG------AAGCTTCAGCGGAAATAACAGGAACGTTCGTGGATTTCTCTACGTATCGATCAGAGATGATGACGGAGAAATGCGTCCAGTGCTCATAGTACCATTCGGAGGTTATGGATATCATAATGATTTCTATTATTTCGAAGGAAAGGGGAAAGTTGAATGTGATATATCATC-----AGATTATGTTGCGCCAGGAATAGATTGGAGCAGAGACATGGAAGTTAGTATTAGTAACAGCAACAACTGTAATGAATTATGTGATCTGAAGTGTTATG------------------------------------------------------------------------------------------------------------------------------------------------------------------------------------------------------------------------------------------------------------------------------------------------------------------------------------------------------------------------TAAGTATTTAAAAAT--AAAAGGAATGTAAACTAATCTCTGATTG-----------GTTCAGCAGAAAGGCCCACCAACTAAAAGGT-GGGGA---GAATGTCCCGA---------TGACGTAAGCACGGGGGACTAT-------------------
>37to_TO_2010_C1
TATTACCCCCAGCGCTCGGGACGGGACAT-TTGCATCTATAAATAGACT---CCCCCCTCTCC-ACTTCAA-GATCATCATCGACGACAG-AATGGCGCGATATGTGGTATGCTGGATGTTTACCATCAACAATCCCACAACACTACCAGTGATGAGGGATGAGATCAAATACATGGTATATCAAGTGGAGAGGGGACAGGAGGGTACTCGTCATGTGCAAGGATACGTGGAGATGAAGAGACGAAGTTCTCTGAAGCAGATGAGAGTCTTCTTCCCAGGCGCACACCTTGAGAAACGAAAGGGGAGCCAAGAAGAAGCGCGGTCATACTGTATGAAGGAAGATACAAGAATCGAAGGTCCCTTCGAGTTTGGTGCATTTAAATTGTCATGTAATGATAATTTATTTGATGTCATACAGGATATGCGTGAAACGCACAAAAGACCTTTGGAGTATTTATATGATTGTCCTAATACCTTCGATAGAAGTAAGGATACATTATACAGAGTACAAGCAGAGATGAATAAAACGAGGGCGATGAA----TAGCTGGAGAAC--GTCTTTCAGTGC-TTGGACATCAGAGGTTGAGAATATCATGGCGCAGCCATGTCATCGGAGAATTATTTGGGTTTACGGCCCAAATGGAGGAGAAGGAAAGACAACGTATGCAAAACATCTAATGAAGACGAAGAATGCGTTTTATTCTCCAGGAGGAAAATCATTGGATATATGTAGACTGTATAATTATGAGGATATTGTTATATTTGATATCCCCAGATGCAAAGAGGATTATTTAAATTATGGTTTATTAGAGGAATTTAAGAATGGAATAATTCAAAGCGGGAAATATGAACCCGTTTTGAAGATTGTAGAATATGTCGAAGTCATTGTAATGGCTAACTTCCTTCCGAAGGAAGGAATCTTTTCTGAAGATCGAATAAAGTTGGTTTCTTGCTGAACACGCAATGACTTTACAG----CGCACGCTCCGAC-AAAAGCACACTATGACAAAAGTACGGGTATCTGATT--GGCTATC-CTAACGATCTAGGGCCGTAGGCC-------CGTGA--GCAATGAAC--------GGC---GAGATCATATGTCCCG-AGTTAGTGCGCCACGT-AAGCGCT-GGGGACTAT-----TATTA-C-----------------------CCCCAGCG-----------------CCG------GGAC-GGGACAT----------------------------------------------------G------------------------------------------------------GG--C-TT----TTTA---AATGGG--C-TTTGCGAGT--TTGAACAGTTC-----------------AGTATCTTCGTTATTGGGCCAACCCGG--CCCAATAATTAAGAGAAC--GT---GTTCAAATTCGT-GG------------TATGACCGAAGGTC-AAGGTAACCGGTCAA-CATTATTC-TGGCTTGCGCAGCAAGAAACA-CGAA--------------------------------------------------------TTAATATATTAAT-TCG-----------------------------------------------TAGGACACGTGGAC-GGACCGAAATACTCCTGCATC------TCTATAAATACCCTA-AACCTGTGAAGG-ATAATT-G--C-TCTCTC-TCTTCTGTCAAG-GTGGT--TGTGCTAAGGC----------GGAAGA-----TCGC--------C-AGCGGCGATC------------------GTCGGAACGACCTG--CATCTAGAG--AGGCGG---------------------------------CGAGG-AAACTACG-AAGCGTATAT-----CGGGTA-TTTATAGACTTA-TAGCGTAGCTAGAAGTATACACTGTACA-GATATTGTATTTTGTAAAT-TACG-AATAAATTCGTAT-TTGATATTAATAAAACAACTGGGTTTGTTAATGTTTACATTAACTAGTATC-TTTTATGTA----CAAATTAAAAT--------ACAGTATACGGAACGTATACTAATCAAA--AAAATTAAA-T---GACAGGCGAA----G-CATGATTAACAGGTGTTT-AGGTATAATTAAAATAATTATGTC-AAGTAATTATAATACGGAAAATGAATA-AGTATGA-GGTGAAAGAGGAGATATTAGAATATTTAAAAACCCAATTATATT-AT-T----------------TTGGA-----------------ACG---AA--ATACAACACG----------------CTATGA-AA--------------TACAAGACGCTATGACA-AATGTACGGGTATCTGATTG--GT-----TAT-C-TTAACGTA-TAAGGGC-CGCAGGCCC-GTC-AA-G-ATGG-------A-------------------------ATGAACGGT-------CCAGATTA------ATTCCTT-AACGACGAAGGAAGG-----------AATCTATTAG-GG---GACCA------------CACAAT------------ATACAGCTGTCAA---------------------------TGATTT---A-ATAAAT--AATATAATAACCAAAAGAC-C-TTTGTACCCCTGC--T-----A-----ATGATGACG-T-ATA-GGGGTGT-CCCG-AG----GTAA---TTTAAC---AT----ATGTCTGAGAAGA--------GATATG--------------------------GG--CCGTTGGATGCCTCCATCGGACGAT-GG-AGGTTGAATGAA-CTTCTGCTGACGTA-GGCGCT-GG----------GGACTAT------TATTACCCCCAGCGCTCGGGAC-GGGACAT------GGGCTA--A----------TGGAT-TGT-GGAT---ATAGGG-CCCAAAGGGCCCGTTTA-GATGGGTTTT-GGGCTTAT-GGGCTTTATCCAGAAGACCAAAAACAGGCGG----------------GAAACCGTCCC-AAATTC-------AAACTTCGATTGCTTGCCCTGCAAGCCATC-AGAAGT-CTATAAATACCAG-GGTCGAGATAGATGTTCA-----GACAACAA----ATGGCTAGGTATCCGAAGAAATCCATCAAGAAGAGGCGGGTTGGGCGCCGGAAGTATGGCAGCAAGGCGGCAACCAGTCACGACTGCTCGTCTCTAGGA--TCAATATTGGTTCCTGAAAATACCGTCAAGGTATTTCGGATTGAGCCTACTGATAAAACATTACCCAGATATTTTATCTGGAAAATGTTTATGCTTCTTGTGTGCAAGGTGAAGCCCGGAAGAATACTTCACTGGGCTATGATTAAGAGTTCTTGGGAAATCAACCAGCCGACAACCTGTCTTGAAGCACCAGGTTTATTTATTAAACCTGAACATAGCCATCTGGTTAAACTGGTATGTAGTGGGGAACTTGAAGCAGGAGTCGCAACAGGGACATCAGATGTCGAATGTCCTCTGAGGAAGACAACCGTGTTGAGGAAGAATGTAACGGAGGTGGATTATTTATATTTGGCATTCTATTGTAGTTCTGGAGTAAGTATAAACTACCAGAACAGAATTACATATCATGTTT---------------GATATGTTTATGTAAACATAAACCATTGTATGGAATAAAATCCAAATAACATACAACACGCTATGAAATACAAGACGCTATGAC-AA------------ATGTA-CGGGTATCTG----ATTAG-GTATCTTAACGATCTAG-GGCCGAAGG--C---CCGTGAGCAATATGCGTCGAAATAA-TGTTTAACAAACAAATATACATGATACGGATA---------GTTGAATCCATAAACAACGAGGTAT----------ACAATACAACAATCTGTTGTA-AAG-----AAAT-AAAAAAT----AAGAAGAGAGAGTATATTTGTGTCGGATAAGCATGGCAAC------------CACCACTTTAGT-GGT-GGGCCAGATGTCCCGAGTTAGTGCGCCACGTAA-GCGCT-GGGGACTAT-----TATTACCCCCA-GCGCTCAGGACGGGACATCACGTGCGTC-----------------------AACAAATGCACGTGACTGATATAAGGGACATAACGGGTTTAGA-TAACGGTTTATTCGGATAAGAATATAACGTCACGTGTGAAAG-CGAA-AGGCACGTGACGAAGACAAATGGATTGAATAAACATTTGACGTCCGGTAGCTTCCG-AAGGAAGT-AAGGATTGCTTCGC-GGCGAAGCAAACCATTTATATATTTGCGTAGG-CTTGCGG--CCTATAAATAGG-ACGCAGCTA-----AATGGCATTAACAACAGAGCGGGTGAAACTATTCTTTGAATGGTTTCTGTTTATTGGAGCAATATTTATTGCGATTACAATATTATATATATTGTTGGTTTTGCTCTTTGAGGTACCCAGGTATATTAAGGAGCTCGTGAGGTATTTGGTAGAATACCTGACCAGACGACGTGTATGGATGCAGAGGACGCAGTTGACGGAGGCAACTGGAGATGTAGAGATCGGCAGAGGTATTGTGGAAGACAGACGAGATCAACAACCGGCTGTCATACCACATGTATCTCAGGTTATCCCTTC---TCAACCAAATAGAAGGGATGATCAAGGAAGACGAGGAAACGCTGGACCTATGTTCT-AATACACG-GTATATTAATATACGA-AATATAAATGGGTATTG---------ATGT--------------AA-AT-GATCATACATAATATA------TGTATGATAATG---AAACATATT-GTAATATGTGAATTGT----------------------------------------AAACGA-------------------------------GAGTTGTATGT---------------ATAAAACATACAACACGC---------------------TATGAAATACAAGACGCTAT------------------------------GACAAATGTACGGGTATCTGATTAGG-TATCCTAACGA--------TCTAGGGCCG-AAGGCCCGT-GAGCAATAT---GCGTCGAAAT-AATGTTT-----AACAAA-CAAATATACA-----TGATACGGATAGTTGAATACATAAACAACAAGGTATAC-AATACAACAACATGTTGT-AAAGAAAT--AAAAAATAAGAAGAGATA-GTATATTT---------GTGTTGG----------------------------------ATAAGCCTTGCAACCACCACTTTA--------------------GTGGT-GGGCCAGATGTCCCGAGTTAGTGCG-CCACGTAA-GCGCTGGGGACTAT-----TATTACCCCCAGCGCTCAGGACGGGACATCACGTG-CAACTA-ACAGAGGCACGTGAGAATGCAGTA---GCTTGC----AGCGAAAGATAGACGTCAACATCAATAAAGAAGAAGGAATATTCTTTGCTTCGGCACGAAGCAAA--GGGTATAGATATTTGTTCGAGATGCGAAA-------ATGGAG--------GCTATTTAAACCTG---------ATGGTTTTGTGATTTCCGAAAT----CACTCGTCGGAAGAGAAATGGAGTTCTGGGAATCGTCTGCCATGTCAGACGATGTCAAGAGAGAGATTAAGGAAATATATTGGGAAGATCGGAAGAAACTTCTGTTCTGTCAGAAGTTGAAGAGCTATGTCAGAAGGATTCTTGTTTATGGAGATCAAGAGGATGCCCTTGCCGGAGTGAAGGGTTTGAAGACTTCTATTATTCGCTATAGCGAATATTTGAAGAAACCATGTGTGGTAATTTGTTGTGTTAGCAATAAATCAATTGTGTATAGGTTAAACAGCATGGTGTTCTTTTATCATGAATACCTTGAAGAACTAGGTGGTGATTACTCAGTATATCAAGATCTCTATTGTGATGAGGTACTCTCTTCTTCATCGACAGAGGAAGAA------------GATGTAGGAGTAATATATAGGAATGTTATCATGGCATCGACACAAGAGAAGTTCTCTTGGAGTGATTGTCAGAAGATAGTTATATCAGACTATGATGTAACATTACTCTAATGTAATATCCATT--ATCATCAATAAAA--TAATGGAATG--TTGATTATGTATT-TATCATAAATACAT--AATGGTATACGTATAGCA---------TAAAATA-CA-TTAACC-----AACATACAACACACTATAAAATACAACACACTATAA----CAAATGTA----CGGGTATCTGATTGGGCTATATTAACCCCTTAAGGGCCGAAGGCCCGTTTAAATATGTGTT-GGACGAAGTCCA-AGCACAAAAAAGTAAGCAGAACAACGGAATAATATGAGCTGGC-AACGTA------GGGTC-CATGTCCCGAGTTAGTGCGCCACGTAAGC-GCTGGGGACTAT--------------TATTACCCCCCGTGCTTGGGACGGGACATGACGTCAGCAATGAAGATAATGGGCCTAATAA-------AGCCCATTTA-TAGAATT-GGG-CCGGGTTTT-GTCATCTTACAAAAGCCCGGTCCAGGATTAGAATAATGTCACGTGCC--GAA-TAAG-AGGTTGCTTCGCCTCGAAGAAACCTCTTTTGAGGTAGCGTATTCAATACGCTACCGAATATCTATTAATATGTGAG-TCTCTGCCG---AAAAAAA-ACAGA-GCGAAAGC--GAAGCAGAAGCGATGGATTGGGCGGAATCACAATACAAGACCCGTACTCATGGATGCGATTGGAAGAATATATCATCGGATTCAGCCGATAATCGACAATATGTGCCATGCGTCGATTCAGGAGCTGGAAGAAAGTCGCCTCGTAAGGTACTTCTTAGATCTATTGAAGCTGTGTTTAATGG------AAGCTTCAGCGGAAATAACAGGAACGTTCGTGGATTTCTCTACGTATCGATCAGAGATGATGACGGAGAAATGCGTCCAGTGCTCATAGTACCATTCGGAGGTTATGGATATCATAATGATTTCTATTATTTCGAAGGAAAGGGGAAAGTTGAATGTGATATATCATC-----AGATTATGTTGCGCCAGGAATAGATTGGAGCAGAGACATGGAAGTTAGTATTAGTAACAGCAACAACTGTAATGAATTATGTGATCTGAAGTGTTATG------------------------------------------------------------------------------------------------------------------------------------------------------------------------------------------------------------------------------------------------------------------------------------------------------------------------------------------------------------------------TAAGTATTTAAAAAT--AAAAGGAATGTAAACTAATCTCTGATTG-----------GTTCAGCAGAAAGGCCCACCAACTAAAAGGT-GGGGA---GGATGTCCCGA---------TGACGTAAGCACGGGGGACTAT-------------------
>38to_TO_2010_C1
TATTACCCCCAGCGCTCGGGACGGGACAT-TTGCATCTATAAATAGACT---CCCCCCTCTCC-ACTTCAA-GATCATCATCGACGACAG-AATGGCGCGATATGTGGTATGCTGGATGTTTACCATCAACAATCCCACAACACTACCAGTGATGAGGGATGAGATCAAATACATGGTATATCAAGTGGAGAGGGGACAGGAGGGTACTCGTCATGTGCAAGGATACGTGGAGATGAAGAGACGAAGTTCTCTGAAGCAGATGAGAGTCTTCTTCCCAGGCGCACACCTTGAGAAACGAAAGGGAAGCCAAGAAGAAGCGCGGTCATACTGTATGAAGGAAGATACAAGAATCGAAGGTCCCTTCGAGTTTGGTGCATTTAAATTGTCATGTAATGATAATTTATTTGATGTCATACAGGATATGCGTGAAACGCAGAAAAGACCTTTGGAGTATTTATATGATTGTCCTAATACCTTCGATAGAAGTAAGGATACATTATACAGAGTACAAGCAGAGATGAATAAAACGAGGGCGATGAA----TAGCTGGAGAAC--GTCTTTCAGTGC-TTGGACATCAGAGGTTGAGAATATCATGGCGCAGCCATGTCATCGGAGAATTATTTGGGTTTACGGCCCAAATGGAGGAGAAGGAAAGACAACGTATGCAAAACATCTAATGAAGACGAAGAATGCGTTTTATTCTCCAGGAGGAAAATCATTGGATATATGTAGACTGTATAATTATGAGGATATTGTTATATTTGATATCCCCAGATGCAAAGAGGATTATTTAAATTATGGTTTATTAGAGGAATTTAAGAATGGAATAATTCAAAGCGGGAAATATGAACCCGTTTTGAAGATTGTAGAATATGTCGAAGTCATTGTAATGGCTAACTTCCTTCCGAAGGAAGGAATCTTTTCTGAAGATCGAATAAAGTTGGTTTCTTGCTGAACACGCAATGACTTTACAG----CGCACGCTCCGAC-AAAAGCACACTATGACAAAAGTACGGGTATCTGATT--GGCTATC-CTAACGATCTAGGGCCGTAGGCC-------CGTGA--GCAATGAAC--------GGC---GAGATCATATGTCCCG-AGTTAGTGCGCCACGT-AAGCGCT-GGGGCTTAT-----TATTA-C-----------------------CCCCAGCG----------------CTCA------GGAC-GGGACATCACGTGCAACTAACAGACGCACGTGACAGCAGGACGGGACAT----------G------------------------------------------------------GG--C-TT----TTTA---AATGGG--C-TTTGCGAGT--TTGAACAGTTC-----------------AGTATCTTCGTTATTGGGCCAACCCGG--CCCAATAATTAAGAGAAC--GT---GTTCAAATTCGT-GG------------TATGACCGAAGGTC-AAGGTAACCGGTCAA-CATTATTC-TGGCTTGCGCAGCAAGCAACA-CGAA--------------------------------------------------------TTAAATATTTAAT-TCG-----------------------------------------------TAGGACACGTGGAC-GGACCGAAATACTCCTGCATC------TCTATAAATACCCTA-AACCTGTCAAGG-ATAATT-G--C-TCTCTC-CCTTCTGTCAAG-GTGGT--TGTGCTAAGGC----------GGAAGA-----TCGC--------C-AGCGGCGATC------------------GTCGGAACGACCTG--CATCTAGAG--AGGCGG---------------------------------CGAGG-AAACTACG-AAGCGTATAT-----CGGGTA-TTTATAGACTTA-TAGCGTAGCTAGAAGTAAACACTGTACA-GATATTGTATTTTGTAAAT-TACG-AAGAAATTCGTAT-TTGATATTAATAAAACAACTGGGTTTGTTAATGTTTACATTAACTAGTATC-TTGTATGTA----CAAATTAAAAT--------ATAGTATACGGAACGTATACTAATC-AA--AAAATTAAA-T---GACAGGCGAA----G-CATGATTAACAGGTGTTT-AGGTATAATTAAAATAATTATGTC-AAGTAATTATAATACGGAAAATGAATA-AGTATGA-GGTGAAAGAGGAGATATTAGAATATTTAAAAACCCAATTATATT-AT-T----------------TTGGA-----------------ACG---AA--ATACAACACG----------------CTATGA-AA--------------TACAAGACGCTATGACA-AATGTACGGGTATCTGATTA-GG------TAT-C-TGAACGAA-TAAGGGC-CGCAGGCCC-GTC-AA-G-ATGG-------A-------------------------ATGAACGGT-------CCAGATTA------GTTCCTT-AACGACGAAGGAAGG-----------TATCTATCAG-GG---GACCA------------CACAAT------------ATACAGCTGTCAA---------------------------TGATTT---A-TTAAAT--A-----------------------------------------------------------------------------------------------------------------------------------------------------------------------------------------------------------------------------CGCT-GG----------GGACTAT------TATTACCCCCAGCGCTCGGGAC-GGGACAT------GGGCTA--A----------TGGAT-TGT-GGAT---ATAGGG-CCCAAAGGGCCCGTTTA-GATGGGTTTT-GGGCTTAT-GGGCTTTATCCAGAAGACCAAAAACAGGCGG----------------GAAACCGTCCC-AAATTC-------AAACTTCGATTGCTTGCCGTGCAAGCCATC-AGAAGT-CTATAAATACCAG-GGTCGCGATAGATGTTCA-----GACAACAA----ATGGCTAGGTATCCGAAGAAATCCATCAAGAAGAGGCGGGTTGGGCGCCGGAAGTATGGCAGCAAGGCGGCAACCAGTCACGACTGCTCGTCGTTAGGA--TCAATATTGGTTCCTGAAAACACCGTCAAGGTATTTCGGATTGAGCCTACTGATAAAACATTACCCAGATATTTTATCTGGAAAATGTTTATGCTTCTTGTGTGCAAGGTGAAGCCCGGAAGAATACTTCACTGGGCTATGATTAAGAGTTCTTGGGAAATCAACCAGCCGACAACCTGTCTTGAAGCACCAGGTTTATTTATTAAACCTGAACATAGCCATCTGGTTAAACTGGTATGTAGTGGGGAACTTGAAGCAGGAGTCGCAACAGGGACATCAGATGTCGAATGTCTTCTGAGGAAGACAACCGTGTTGAGGAAGAATGTAACGGAGGTGGATTATTTATATTTGGCATTCTATTGTAGTTCTGGAGTAAGTATAAACTACCAGAACAGAATTACATATCATGTTT---------------GATATGTTTATGTAAACATAAACTATTGTATGGAATGAAATCCAAATAACATACAACACGCTATGAAATACAAGACGCTATGAC-AA------------ATGTA-CGGGTATCTG----ATTAG-GTATCCTAACGATCTAG-GGCCGAAGG--C---CCGTGAGCAATATGCGTCGAAATAA-TGTTTAACAAACAAATATACATGATACGGATA---------GTTGAATCAATAAACAACGAGGTAT----------ACAATACAACAATCTGTTGTA-AAG-----AAAT-AAAAAAT----AAGAAGAGAGAGTATATTTGTGTCGGATAAGCATGGCAAC------------CACCACTTTAGT-GGT-GGGCCAGATGTCCCGAGTTAGTGCGCCACGTAA-GCGCT-GGGGACTAT-----TATTACCCCCA-GCGCTCAGGACGGGACATCACGTGCGTC-----------------------AACAAATGCACGTGACTGATATAAGGGACATAACGGGTTTAGA-TAACGGTTTATTCGGATTAGAATATAACGTCACGTGTGAAAG-CGAA-AGGCACGTGACTAAGTCAAATGTATTGAATAAACATTTGACGTCCGGTAGCTTCCG-AAGGAAGG-AAGGATTGCTTCGC-GGCGAAGCAAACCATTTATATATTTGAGTAGG-CTTGCGG--CCTATAAATAGG-ACGCAGCTA-----AATGGCATTAACAACAGAGCGGGTGAAACTATTCTTCGAATGGTTTCTGTTCATCGGAGCAATATTTATTGCGATTACAATATTATATATATTGTTGGTTTTGCTCTTTGAGGTACCCAGGTATATTAAGGAGCTCGTGAGGTATTTGGTAGAATACCTGACCAGACGACGTGTATGGATGCAGAGGACGCAGTTGACGGAGGCAACTGGAGATGTAGAGATCGGCAGAGGTATTGTGGAAGACAGACGAGATCAACAACCGGCTGTCATACCACATGTATCTCAGGTTATCCCTTC---TCAACCAACTAGAAGGGATGATCAAGGAAGACGAGGAAACGCTGGACCTATGTTCT-AATACACG-GTATATTAATATACGA-AATGTAAATGGGTATTG---------ATGT--------------AA-AT-GATGATACATAATATA------TGTATGAAAATG---AAACATATT-GTAATATGTGAATTGT----------------------------------------AAACGA-------------------------------GAGTTGTATGT---------------ATAAAACATACAACACGC---------------------TATGAAATACAAGACGCTAT------------------------------GACAAATGTACGGGTATCTGATTAGG-TATCCTAACGA--------TCTAGGGCCG-AAGGCCCGT-GAGCAATAT---GCGTCGAAAT-AATGTTT-----AACAAA-CAAATATACA-----TGATACGGATAGTTGAATACATAAACAACTAGGTATAC-AATACAACAACCTGTTGT-AAAGAAAT--AAAAAATAAGAAGAGATA-GTATATTT---------GTGTTGG----------------------------------ATAAGCCTTGCAACCACCACTTTA--------------------GTGGT-GGGCCAGATGTCCCGAGTTAGTGCG-CCACGTAA-GCGCTGGGGCTTAT-----TATTACCCCCAGCGCTCAGGACGGGACATCACGTG-CAACTA-ACAGACGCACGTGAGAATGCAGTA---GCTTGC----AGCGAAAGATAGACGTCAACATCAAAAAAGAAGAAGGAATATTCTTTGCTTCGGCACGAAGCAAA--GGGTATAGATATTTGTTCGAGATGCGAAA-------ATGGAG--------GCTATTTAAACCTG---------ATGGTTTTGTGATTTCCGAAAT----CACTCGTCGGAAGAGAAATGGAGTTCTGGGAATCGTCTGCCATGCCTGACGATGTCAAGAGAGAGATTAAGGAAATATATTGGGAAGATCGGAAGAAACTTCTGTTCTGTCAGAAGTTGAAGAGCTATGTTAGAAGGATTCTTGTTTATGGAGATCAAGAGGATGCCCTTGCCGGAGTGAAGGATATGAAGACTTCTATCATTCGCTATAGCGAATATCTGAAGAAACCATGTGTGGTAATTTGTTGTGTTAGCAATAAATCAATTGTGTATAGGTTAAACAGCATGGTGTTCTTTTATCATGAATACCTTGAAGAACTAGGTGGTGATTACTCAGTATATCAAGATCTCTATTGTGATGAGGTACTCTCTTCTTCATCGACAGAGGAAGAA------------GATGTAGGAGTAATATATAGGAATGTTATCATGGCATCGACACAAGAGAAGTTCTCTTGGAGTGATTGTCAGAAGATAGTTATATCAGACTACGATGTAACATTACTCTAATGTAATATCCATT--ATCATCAATAAAA--TAATGGAATG--TTGATTATGTATT-TATCATAAATACAT--AATGGTATACGTATAGCA---------TAAAATA-CA-TTAACC-----AACATACAACACACTATAAAATACAACACACTATAA----CAAATGTA----CGGGTATCTGATTGGGCTATATTAACCCCTTAAGGGCCGAAGGCCCGTTTAAATATGTGTT-GGACGCAGTCCA-AGCACAAAAAAGTAAGCAGAACAACGGAATATTATGAGCTGGC-AACGTA------GGGTC-CATGTCCCGAGTTAGTGCGCCACGTAAGC-GCTGGGGACTAT--------------TATTACCCCCCGTGCTCGGGACGGGACATGACGTCAGCAATGGAGATAATGGGCCTAATAA-------AGCCCATTTA-TAGAATT-GGG-CCGGGTTTT-GTCATCTTACAAAAGCCCGGTCCAGGATTAGAATAATGTCACGTGCC--GAA-TAAG-AGGTTGCTTCGCCTCGAAGAAACCTATTTTGAGGTAGCGTATTCAATACGCTACCGAATATCTATTAATATGTGAG-TCTCTGCCG--AAAAAAAA-CCAGA-GCGAAAGC--GAAGCAGAAGCGATGGATTGGGCGGAATCACAATTCAAGACCTGTACCCATGGATGCGATTGGAAGAAGATATCATCGGATTCAGCCGATAATCGACAATATGTGCCATGCGTCGATTCAGGAGCTGGAAGAAAGTCGCCTCGTAAGGTACTTCTTAGATCTATTGAAGCTGTGTTTAATGG------AAGCTTCAGCGGAAATAACAGGAACGTTCGTGGATTTCTCTACGTATCGATCAGAGACGATGACGGAGAAATGCGTCCAGTGCTCATAGTACCATTCGGAGGTTATGGATATCATAATGATTTCTATTATTTCGAAGGAAAGGGGAAAGTTGAATGTGATATATCATC-----AGATTATGTTGCGCCAGGAATAGATTGGAGCAGAGACATGGAAGTTAGTATTAGTAACAGCAACAACTGTAATGAATTATGTGATCTGAAGTGTTATGTTGTTTGTTCGTTAAGAATCAAGGAATAAAAGTTGTGCTGTAATGTTTATTAATA-AAACGTATATTTTGGATAATTG---------TAAGTTGTATAAA---ACATACAACACACTAT------------GAAATACAAGA-CGCTATGACAAATGTACGGGTATCTGAATGAGTTTTAGT------ATCGATTAAG-----------------GGCCGCAGGCCCGTTGAA--AAATAATAATCGAATTATATACGTTTG------------ATA-----ATAATCAGAGATAGATGATT-AGAATACATAAAGATAAACGAAGTA---------TATCCTGGTACAAATTA-AAAAATAAGTATTTAAA-AA-TAAAAGGAATGTAAACTAATCTCTGATTG-----------GTTCAGCAGAAAGGCCCACCAACTAAAAGGT-GGGGA---GAATGTCCCGA---------TGACGTAAGCACGGGGGACTAT-------------------
>39to_TO_2010_C1
TATTACCCCCAGCGCTCGGGACGGGACAT-TTGCATCTATAAATAGACT---CCCCCCTCTCC-ACTTCAA-GATCATCATCGACGACAG-AATGGCGCGATATGTGGTATGCTGGATGTTTACCATCAACAATCCCACAACACTACCAGTGATGAGGGATGAGATCAAATACATGGTATATCAAGTGGAGAGGGGACAGGAGGGTACTCGTCATGTGCAAGGATACGTGGAGATGAAGAGACGAAGTTCTCTGAAGCAGATGAGAGTCTTCTTCCCAGGCGCACACCTTGAGAAACGAAAGGGGAGCCAAGAAGAAGCGCGGTCATACTGTATGAAGGAAGATACAAGAATCGAAGGTCCCTTCGAGTTTGGTGCATTTAAATTGTCATGTAATGATAATTTATTTGATGTCATACAGGATATGCGTGAAACGCAGAAAAGACCTTTGGAGTATTTATATGATTGTCCTAATACCTTCGATAGAAGTAAGGATACATTATACAGAGTACAAGCAGAGATGAATAAAACGAGGGCGATGAA----TAGCTGGAGAAC--GTCTTTCAGTGC-TTGGACATCAGAGGTTGAGAATATCATGGCGCAGCCATGTCATCGGAGAATTATTTGGGTTTACGGCCCAAATGGAGGAGAAGGAAAGACAACGTATGCAAAACATCTAATGAAGACGAAGAATGCGTTTTATTCTCCAGGAGGAAAATCATTGGATATATGTAGACTGTATAATTATGAGGATATTGTTATATTTGATATCCCCAGATGCAAAGAGGATTATTTAAATTATGGTTTATTAGAGGAATTTAAGAATGGAATAATTCAAAGCGGGAAATATGAACCCGTTTTGAAGATTGTAGAATATGTCGAAGTCATTGTAATGGCTAACTTCCTTCCGAAGGAAGGAATCTTTTCTGAAGATCGAATAAAGTTGGTTTCTTGCTGAACACGCAATGACTTTACAG----CGCACGCTCCGAC-AAAAGCACACTATGACAAAAGTACGGGTATCTGATT--GGCTATC-CTAACGATCTAGGGCCGTAGGCC-------CGTGA--GCAATGAAC--------GGC---GAGATCATATGTCCCG-AGTTAGTGCGCCACGT-AAGCGCT-GGGGCTTAT-----TATTA-C-----------------------CCCCAGCG-----------------CCG------GGAC-GGGACAT----------------------------------------------------G------------------------------------------------------GG--C-TT----TTTA---AATGGG--C-TTTGCGAGT--TTGAACAGTTC-----------------AGTATCTTCGTTATTGGGCCAACCCGG--CCCAATAATTAAGAGAAC--GT---GTTCAAATTCGT-GG------------TATGACCGAAGGTC-AAGGTAACCGGTCAA-CATTATTC-TGGCTTGCGCAGCAAGCAACA-CGAA--------------------------------------------------------TTAATTTATTAAT-TCG-----------------------------------------------TAGGACACGTGGAC-GGACCGAAATACTCCTGCATC------TCTATAAATACCCTA-AACCTGTGAAGG-ATAATT-G--C-TCTCTC-TCTTCTGTCAAG-GTGGT--TGTGCTAAGGC----------GGAAGA-----TCGC--------C-AGCGGCGATC------------------GTCGGAACGACCTG--CATCTAGAG--AGGCGG---------------------------------CGAGG-AAACTACG-AAGCGTATAT-----CGGGTA-TTTATAGACTTA-TAGCGTAGCTAGAAGTATACACTGTACA-GATATTGTATTTTGTAAAT-TACG-AAGAAATTCGTAT-TTGATATTAATAAAACAACTGGGTTTGTTAATGTTTACATTAACTAGTATC-TTTTATGTA----AAAATTAAAAT--------ACAGTATACGGAACGTATACTAATC-AA--AAAATTAAA-T---GACAGGCGAA----G-CATGATTAACAGGTGTTT-AGGTATAATTAAAACAATTATGGC-AAGTAATTATAATACGGAAAATGAATA-AGTATGA-GGTGAAAGAGGAGATATTAGAATATTTAAAAACCCAATTATATT-AT-T----------------TTGGA-----------------ACG---AA--ATACAACACG----------------CTATGA-AA--------------TACAAGACGCTATGACA-AATGTACGGGTATCTGATTA-GG------TAT-C-GGAACGTA-TAAGGGC-CGCAGGCCC-GTC-AA-G-ATGG-------A-------------------------ATGAACGGT-------CCAGATTA------ATTCCTT-AACGACGAAGGAAGG-----------AATCTATCAG-GG---GACCA------------CACAAT------------ATACAGCTGTCAA---------------------------TGATTT---A-TTAAAT--AATATAATAACCAAAAGAC-C-TTTGTACCCCTGC--T-----A-----ATGATGACG-T-ATA-GGGGTGT-CCCG-AG----GTAA---TTTAAC---AT----ATATCTGAGAAGA--------GATATG--------------------------GG--CCGTTGGATGCCTCCATCGGACGATGG--AGGTTGAATGAA-CTTCTGCTGACGTA-GGCGCT-GG----------GGCTTAT------TATTACCCCCAGCGCTCGGGAC-GGGACAT------GGGCTA--A----------TGGAT-TGT-GGAT---ATAGGG-CCCAAAGGGCCCGTTTA-GATGGGTTTT-GGGCTTAT-GGGCTTTATCCAGAAGACCAAAAACAGGCGG----------------GAAACCGTCCC-AAATTC-------AAACTTCGATTGCTTGCCGTGCAAGCCATC-AGAAGT-CTATAAATACCAG-GGTCGCGATAGATGTTCA-----GACAACAA----ATGGCTAGGTATCCGAAGAAATCCATCAAGAAGAGGCGGGTTGGGCGCCGGAAGTATGGCAGCAAGGCGGCAACCAGTCACGACTGCTCGTCTCTAGGA--TCAATATTGGTTCCTGAAAACACCGTCAAGGTATTTCGGATTGAGCCTACTGATAAAACATTACCCAGATATTTTATCTGGAAAATGTTTATGCTTCTTGTGTGCAAGGTGAAGCCCGGAAGAATACTTCACTGGGCTATGATTAAGAGTTCTTGGGAAATCAACCAGCCGACAACCTGTCTTGAAGCACCAGGTTTATTTATTAAACCTGAACATAGCCATCTGGTTAAACTGGTATGTAGTGGGGAACTTGAAGCAGGAGTCGCAACAGGGACATCAGATGTCGAATGTCTTCTGAGGAAGACAACCGTGTTGAGGAAGAATGTAACGGAGGTGGATTATTTATATTTGGCATTCTATTGTAGTTCTGGAGTAAGTATAAACTACCAGAACAGAATTACATATCATGTTT---------------GATATGTTTATGTAAACATAAACTATTGTATGGAATGAAATCCAAATAACATACAACACGCTATGAAATACAAGACGCTATGAC-AA------------ATGTA-CGGGTATCTG----ATTAG-GTATCCTAACGATCCAG-GGCCGAAGG--C---CCGTGAGCAATATGCGTCGAAATAA-TGTTTAACAAACAAATATACATGATACGGATA---------GTTGAATCAATAAACAACGAGGTAT----------ACAATACAACAATCTGTTGTA-AAG-----AAAT-AAAAAAT----AAGAAGAGAGAGTATATTTGTGTCGGATAAGCATGGCAAC------------CACCACTTTAGT-GGT-GGGCCAGATGTCCCGAGTTAGTGCGCCACGTAA-GCGCT-GGGGACTAT-----TATTACCCCCA-GCGCTCAGGACGGGACATCACGTGCGTC-----------------------AACAAATGCACGTGACTGATATAAGGGACATAACGGGTTTAGA-TAACGGTTTATTCGGATTAGAATATAACGTCACGTGTGAAAG-CGAA-AGGCACGTGACTAAGTCAAATGTATTGAATAAACATTTGACGTCCGGTAGCTTCCG-AAGGAAGG-AAGGATTGCTTCGC-GGCGAAGCAAACCATTTATATATTTGAGTAGG-CTTGCGG--CCTATAAATAGG-ACGCAGCTA-----AATGGCATTAACAACAGAGCGGGTGAAACTATTCTTTGAATGGTTTCTGTTCATTGGAGCAATATTTATTGCGATTACAATATTATATATATTGTTGGTTTTGCTCTTTGAGGTACCCAGGTATATTAAGGAGCTCGTGAGGTATTTGGTAGAATACCTGACCAGACGACGTGTATGGATGCAGAGGACGCAGTTGACGGAGGCAACTGGAGATGTAGAGATCGGCAGAGGTATTGTGGAAGACAGACGAGATCAACAACCGGCTGTCATACCACATGTATCTCAGGTTATCCCTTC---TCAACCAACTAGAAGGGATGATCAAGGAAGACGAGGAAACGCTGGACCTATGTTCT-AATACACG-GTATATTAATATACGA-AATGTAAATGGGTATTG---------ATGT--------------AA-AT-GATGATACATAATATA------TGTATGAAAATG---AAACATATT-GTAATATGTGAATTGT----------------------------------------AAACGA-------------------------------GAGTTGTATGT---------------ATAAAACATACAACACGC---------------------TATGAAATACAAGACGCTAT------------------------------GACAAATGTACGGGTATCTGATTAGG-TATCCTAACGA--------TCTAGGGCCG-AAGGCCCGT-GAGCAATAT---GCGTCGAAAT-AATGTTT-----AACAAA-CAAATATACA-----TGATACGGATAGTTGAATACATAAACAACTAGGTATAC-AATACAACAACCTGTTGT-AAAGAAAT--AAAAAATAAGAAGAGATA-GTATATTT---------GTGTTGG----------------------------------ATAAGCCTTGCAACCACCACTTTA--------------------GTGGT-GGGCCAGATGTCCCGAGTTAGTGCG-CCACGTAA-GCGCTGGGGCTTAT-----TATTACCCCCAGCGCTCAGGACGGGACATCACGTG-CAACTA-ACAGACGCACGTGAGAATGCAGTA---GCTTGC----AGCGAAAGATAGACGTCAACATCAAAAAAGAAGAAGGAATATTCTTTGCTTCGGCACGAAGCAAA--GGGTATAGATATTTGTTCGAGATGCGAAA-------ATGGAG--------GCTATTTAAACCTG---------ATGGTTTTGTGATTTCCGAAAT----CACTCGTCGGAAGAGAAATGGAGTTCTGGGAATCGTCTGCCATGCCCGACGATGTCAAGAGAGAGATTAAGGAAATATATTGGGAAGATCGGAAGAAACTTCTGTTCTGTCAGAAGTTGAAGAGCTATGTTAGAAGGATTCTTGTTTATGGAGATCAAGAGGATGCCCTTGCCGGAGTGAAGGGTATGAAGACTTCTATCATTCGCTATAGCGAATACCTGAAGAAACCATGTGTGGTAATTTGTTGTGTTAGCAATAAATCAATTGTGTATAGGTTAAACAGCATGGTGTTCTTTTATCATGAATACCTTGAAGAACTAGGTGGTGACTACTCAGTATATCAAGATCTCTATTGTGATGAGGTACTCTCTTCTTCATCGACAGAGGAAGAA------------GATGTAGGAGTAATATATAGGAATGTTATCATGGCATCGACACAAGAGAAGTTCTCTTGGAGTGATTGTCAGAAGATAGTTATATCAGACTACGATGTAACATTACTCTAATGTAATATCCATT--ATCATCAATAAAA--TAATGGAATG--TTGATTATGTATT-TATCATAAATACAT--AATGGTATACGTATAGCA---------TAAAATA-CA-TTAACC-----AACATACAACACACTATAAAATACAACACACTATAA----CAAATGTA----CGGGTATCTGATTGGGCTATATTAACCCCTTAAGGGCCGAAGGCCCGTTTAAATATGTGTT-GGACGCAGTCCA-AGCACAAAAAAGTAAGCAGAACAACGGAATATTATGAGCTGGC-AACGTA------GGGTC-CATGTCCCGAGTTAGTGCGCCACGTAAGC-GCTGGGGACTAT--------------TATTACCCCCCGTGCTCGGGACGGGACATGACGTCAGCAATGGAGATAATGGGCCTAATAA-------AGCCCATTTA-TAGAATT-GGG-CCGGGTTTT-GTCATCTTACAAAAGCCCGGTCCAGGATTAGAATAATGTCACGTGCC--GAA-TAAG-AGGTTGCTTCGCCTCGAAGAAACCTATTTTGAGGTAGCGTATTCAATACGCTACCGAATATCTATTAATATGTGAG-TCTCTGCCG--AAAAAAAA-CCAGA-GCGAAAGC--GAAGCAGAAGCGATGGATTGGGCGGAATCACAATACAAGACCTGTACCCATGGATGCGATTGGAAGAAGATATCATCGGATTCAGCCGATAATCGACAATATGTGCCATGCGTCGATTCAGGAGCTGGAAGAAAGTCGCCTCGTAAGGTACTTCTTAGATCTATTGAAGCTGTGTTTAATGG------AAGCTTCAGCGGAAATAACAGGAACGTTCGTGGATTTCTCTACGTATCGATCAGAGACGATGACGGAGAAATGCGTCCAGTGCTCATAGTACCATTCGGAGGTTATGGATATCATAATGATTTCTATTATTTCGAAGGAAAGGGGAAAGTTGAATGTGATATATCATC-----AGATTATGTTGCGCCAGGAATAGATTGGAGCAGAGACATGGAAGTTAGTATTAGTAACAGCAACAACTGTAATGAATTATGTGATCTGAAGTGTTATGTTGTTTGTTCGTTAAGAATCAAGGAATAAAAGTTGTGCTGTAATGTTTATTAATA-AAACGTATATTTTGGATAATTG---------TAAGTTGTATAAA---ACATACAACACACTAT------------GAAATACAAGA-CGCTATGACAAATGTACGGGTATCTGAATGAGTTTTAGT------ATCGATTAAG-----------------GGCCGCAGGCCCGTTGAA--AAATAATAATCGAATTATATACGTTTG------------ATA-----ATAATCAGAGATAGATGATT-AGAATACATAAAGATAAACGAAGTA---------TATCCTGGTACAAATTA-AAAAATAAGTATTTAAA-AA-TAAAAGGAATGTAAACTAATCTCTGATTG-----------GTTCAGCAGAAAGGCCCACCAACTAAAAGGT-GGGGA---GAATGTCCCGA---------TGACGTAAGCACGGGGGACTAT-------------------
>3in_IN_2007_C2
TATTACCCCCAGCGCTCGGGACGGGACAT-TTGCATCTATAAATAGACCT--CCCCCCTCTCC-ATTACAA-GATCATCATCGACGACAG-AATGGCGCGATATGTGGTATGCTGGATGTTCACCATCAACAATCCCACAACACTACCAGTGATGAGGGATGAGATCAAATATATGGTATATCAAGTGGAGAGGGGACAGGAGGGTACTCGTCATGTGCAAGGTTATGTCGAGATGAAGAGACGAAGCTCTCTGAAGCAGATGAGAGGCTTCTTCCCAGGCGCACACCTTGAGAAACGAAAGGGAAGCCAAGAAGAAGCGCGGTCATACTGTATGAAGGAAGATACAAGAATCGAAGGTCCCTTCGAGTTTGGTGCATTTAAATTGTCATGTAATGATAATTTATTTGATGTCATACAGGATATGCGTGAAACGCACAAAAGGCCTTTGGAGTATTTATATGATTGTCCTAACACCTTCGATAGAAGTAGGGATACATTATACAGAGTACAAGCAGAGATGAATAAAACGAAGGCGATGAA----TAGCTGGAGAAC--TTCTTTCAGTGC-TTGGACATCAGAGGTGGAGAATATCATGGCGCAGCCATGTCATCGGAGAATAATTTGGGTCTATGGCCCAAATGGAGGAGAAGGAAAGACAACGTATGCAAAACATCTAATGAAGACGAGAAATGCGTTTTATTCTCCAGGAGGAAAATCATTGGATATATGTAGGCTGTATAATTACGAGGATATTGTTATATTAGATATCCCAAGATGCAAAGAGGATTATTTAAATTACGGGTTATTAGAGGAATTTAAGAATGGAATAATTCAAAGCGGGAAATATGAACCCGTTTTGAAGATAGTAGAATATGTCGAAGTCATTGTAATGGCTAACTTCCTTCCGAAGGAAGGAATCTTTTCTGAAGATGGAATAAAGTTGGTTTCTTGCTGAACAAGTAATGACTTTACAG----CGCACGCTCCGAC-AAAAGCATACTATGACAAAAGTACGGGTATCTGAAT-GGGTTATC-TTAACGATCTAGGGGCGTAGGCC-------CGTGA--GCAATGGAC--------GGC---GAGATCCGATGTCCCC-AGTTAGTGCGCCACGT-AAGCGCT-GGGGCTTAT-------------------------------------------------------------------------------------------------------------------------------------------------------------------------------------------------------------------------------------------------------------------------------------------------------------------------------------------------------------------------------------------------------------------------------------------------------------------------------------------------------------------------------------------------------------------------------------------------------------------------------------------------------------------------------------------------------------------------------------------------------------------------------------------------------------------------------------------------------------------------------------------------------------------------------------------------------------------------------------------------------------------------------------------------------------------------------------------------------------------------------------------------------------------------------------------------------------------------------------------------------------------------------------------------------------------------------------------------------------------------------------------------------------------------------------------------------------------------------------------------------------------------------------------------------------------------------------------------------------------------------------------------------------------------------------------------------------------------------------------------------------------------------------------------------------------------------------------------------------------------------------TATTACCCCCAGCGCTCGGGAC-GGGACAT------GGGCTA--A----------TGGAT-TTG-GGAT---ATAGGG-CCCCAAGGGCCCGTTAA-GATGGGTTTT-GGGCTTAT-GGGCTTTATCCCGAAGACCAAAAACAGGCGG----------------G-AACCGTCCC-AAATTC-------AAACTTCGATTGCTTGCCCCGCAAGCCATCTAGAAGT-CTATAAATACCAG-GGTCGAGATGGATGTTCA-----GACAAGAA----ATGGCTAGGTATCCGAAGAAATCCATCAAGAAGAGGCGGGTTGGGCGCCGGAAGTATGGCAGCAAGGCGGCAACGAGCCACGACTACTCGTCGTTAGGG--TCAATATTGGTTCCTGAAAACACCGTCAAGGTATTTCGGATTGAGCCTACTGATAAAACATTACCCAGATATTTTATCTGGAAAATGTTTATGCTTCTTGTGTGCAAGGTGAAGCCCGGAAGAATACTTCATTGGGCTATGATCAAGAGTTCTTGGGAAATCAACCAGCCGACAACCTGTCTGGAAGCCCCAGGTTTATTTATTAAACCTGAACATAGCCATCTGGTTAAACTGGTATGTAGTGGGGAACTTGAAGCAGGAGTCGCAACAGGGACATCAGATGTTGAATGTCTTTTGAGGAAGACAACCGTGTTGAGGAAGAATGTAACAGAGGTGGATTATTTATATTTGGCATTCTATTGTAGTTCTGGAGTAAGTATAAACTACCAGAACAGAATTACATATCATGTTT---------------GATATGTTTATGTAAACATAAACTATTGTATGGAATGAAATCCAAATAACATACAACACGCTATGAAATACAAGACGCTATGAC-AA------------AAGTA-CGGGTATCTG----ATTAG-GTATCCTAACGATCTAG-GGCCGAAGG--C---CCGTGAGCAATATGCGTCGAAATAA-TGTTTAACAAACAAATATACATGATACGGATA---------GTTGAATATATAAACAACGAGGTAT----------ACAATACAACAAACTGTTGTA-AAG-----AAAT-AAAAAAT----AAGAAGAGAGAGTATATTTGTGTCGGATAAGCATGTCACC------------CACCACTTTAGT-GGT-GGGTCAGATGTCCCGAGTTAGTGCGCCACGTAA-GCGCT-GGGGCTTAT-----TATTACCCCCA-GCGCTCAGGACGGGACATCACGTGCTTC-----------------------AACAAATGCACGTGAGTGATATAAGGGACATAACGGGTTTAGA-TAACGGTATCTTTGGTTCAGAATAAAACGTCACGTGTGAAAG-CGGATAGACACGTGACTAAGTCAAATGTATTGAATAAACATTTGACGTCCGGTAGCTTCCG-AAGGAAGT-AAGGATTGCTTCGT-GGCGAAGCAAACCATTTATATATTGGCCTAGG-CTTGCGG--CCTATAAATAGG-CCCCTGCTA-----AATGGCATTAACAACAGAGCGGGTTAAACTATTCTTTGAATTGTTTTTGTTCTTTGCAGCAATATTTATTGCGATTACAATATTATATATATTGTTGGTTTTGCTCCTTGAGGTACCGAAGTATATTAAGCAGCTCGTGAGGTATTTGGTAGAATACCTGACCAGAAGACGTGTATGGATGCAGAGAACGCAGTTATCGGAGGCAACTGGAGACGTAGAGTTCGGCAGAGGTATTGTGGAAGACAGACGGGATCAACAACCGGCTGTCATACCACAGGCATCTCAGGTTAACCCTTC---TCAACAAATTAGAAGGGATGATCAAGGAAGACGAGGAAACGTCGGACCTATGTTTT-AATACACG-GTATTGTAATATATGA-AATATAAATGGGTATTG---------ATGT--------------AT-AA-GGTCATACATACTATA------TGTATGATAATG---AAACATATT-GTAATATGTGAATTGT----------------------------------------AAACGA-------------------------------GTGTTGAATGT---------------ATATAACATACAACACAC---------------------TATGAAATACAAGACGCTAT------------------------------GACAAATGTACGGGTATCTGATTAGG-TATCCTAACGA--------TCTAGGGCCG-AAGGCCCGT-GAGCAATAT---GCGTCGAAAT-AATGTTT-----AACAAA-CAAATATACA-----TGATACGGATAGTTGAATACATAAACAACTAGGTATAC-AATACAACAAACTGTTGT-AAAGAAAT--AAAAAATAAGACGAGAGA-GTATATTT---------GTGTCGG----------------------------------ATAAGCTTGGCAACCACCACTTTA--------------------GTGGT-GGGTCAGATGTCCCGAGTTAGTGCG-CCACGTAA-GCGCTGGGGCTTAT-----TATTACCCCCAGCGCTCGGGACGGGACATCACGTG-CAACTA-ACAGACGCACGTGAGAATGCAGTA---GCTTGC----AGCGAAAGATAGACGTCAACATCAATAAAGAAGAAGGAATATTCTTTGCTTCGGCACGAAGCAAA--GGGTATAGATATTTGTTCGAGATGCGAAA-------ATGGAG--------GCTATTTAAACCTG---------ATGGCTTTGTGATTTCCGAAAT----CACTCGTCGGAAGAGAAATGGAGTTCTGGG---------------------------------------------------------------------------------------------------------------------------------------------------------------------------------------------------------------------------------------------------------------------------------------------------------------------------------------------------------------------------------------------------------------------------------------------------------------------------------------------------------------ATT--ATCATCAATAAAA--TAATGGAATG--TTGATTATGTATT-TATCATAAATACAT--AATGGTATACGTATAGCA---------TAAAATA-CA-TTAACC-----AACATACAACACACTATAAAATACAACACACTATAA----CAAATGTA----CGGGTATCTGATTGGTCTATATTAACCCCTTAAGGGCCGAAGGCCCGTTTAAATATGTGTT-GGACGAAGTCCA-AGCACAAAAAAGTAAGCAGAACTACGGAATAATATGAGCTGGC-AACGTA------GGGTC-CATGTCCCGAGTTAGTGCGCCACGTAAGC-GCTGGGGCTTAT--------------TATTACCCCCCGTGCTCGGGACGGGACATGACGTCAGCAAGGATTATAATGGGCTTTTTAT------TAGCCCATTTA-TTGAATT-GGG-CCGGGTTTT-GTCATTTTACAAAAGCCCGGTCCAGGATAAGTATAATGTCACGTGCC--GAA-TAAA-AGGTTGCTTCGCCTCGAAGAAACCTAATATGAGGTAGCGTATTCAATACGCTACCGAATATCTATTAATATGTGAG-TCTCTGCCG----AAACAA-TCAGA-GCGAAAGC--AAAGCAGAAGCGATGGATTGGGCGGAATCACAACTCAAGACCTGTACTCATGGATGCGATTGGAAGAAGATATCATCGGATTCAGCCGATAATCGACAATATGTACCATGCGTCGATTCTGGAGCTGGAAGAAAGTCGCCTCGCAAGGTACTTCTTAGATCTATTGAAGCTGTGTTTAACGGAAGCTTAAGCTTCAGCGGAAATAATAGGAATGTTCGTGGATTTCTCTACGTATCGATCAGAGACGATGACGGAGAGATGCGTCCAGTACTCATAGTACCATTCGGAGGATATGGATATCATAATGATTTCTATTATTTCGAAGGAAAGGGGAAAGTTGAATGTGATATATCATC-----AGATTATGTTGCGCCAGGAATAGATTGGAGCAGAGACATGGAAGTTAGTATTAGTAACAGCAACAACTGTAATGAATTATGTGATCTGAAGTGTTATGTTGTTTGTTCTTTAAGAATCAAGGAATAAAAGTTGTGCTGTAATGTTTATTAATA-AAACGTATATTTGGGA-AATTG---------ATAGTTGTATAAA---ACATACAACACACTAT------------GAAATACAAGA-CGCTATGACAAATGTACGGGTATCTGAATGAGTTTTAGT------ATCGCTTAAG-----------------GGCCGCAGGCCCGTTGAA--AAATAATAATCGAATTATAAACGTTAG------------ATA-----ATAATCAGAGATAGGTGATC-AGATAACATAAACATAAACGAAGTA---------TATGGTGGTAC-AATAATTAAAATAAGTTATAAAAAAA-AAAATATAATGTATACTAATCTCTGATTG-----------GTTCAGAAGAAAGGCCCACCAACTAAAAGGT-GGGGA---GAATGTCCCGA---------TGACGTAAGCACGGGGGACTAT-------------------
>40to_TO_2010_C1
TATTACCCCCAGCGCTCGGGACGGGACAT-TTGCATCTATAAATAGACT---CCCCCCTCTCC-ACTTCAA-GATCATCATCGACGACAG-AATGGCGCGATATGTGGTATGCTGGATGTTTACCATCAACAATCCCACAACACTACCAGTGATGAGGGATGAGATCAAATACATGGTATATCAAGTGGAGAGGGGACAGGAGGGTACTCGTCATGTGCAAGGATACGTGGAGATGAAGAGACGAAGTTCTCTGAAGCAGATGAGAGTCTTCTTCCCAGGCGCACACCTTGAGAAACGAAAGGGGAGCCAAGAAGAAGCGCGGTCATACTGTATGAAGGAAGATACAAGAATCGAAGGTCCCTTCGAGTTTGGTGCATTTAAATTGTCATGTAATGATAATTTATTTGATGTCATACAGGATATGCGTGAAACGCACAAAAGACCTTTGGAGTATTTATATGATTGTCCTAATACCTTCGATAGAAGTAAGGATACATTATACAGAGTACAAGCAGAGATGAATAAAACGAGGGCGATGAA----TAGCTGGAGAAC--GTCTTTCAGTGC-TTGGACATCAGAGGTTGAGAATATCATGGCGCAGCCATGTCATCGGAGAATTATTTGGGTTTACGGCCCAAATGGAGGAGAAGGAAAGACAACGTATGCAAAACATCTAATGAAGACGAAGAATGCGTTTTATTCTCCAGGAGGAAAATCATTGGATATATGTAGACTGTATAATTATGAGGATATTGTTATATTTGATATCCCCAGATGCAAAGAGGATTATTTAAATTATGGTTTATTAGAGGAATTTAAGAATGGAATAATTCAAAGCGGGAAATATGAACCCGTTTTGAAGATTGTAGAATATGTCGAAGTCATTGTAATGGCTAACTTCCTTCCGAAGGAAGGAATCTTTTCTGAAGATCGAATAAAGTTGGTTTCTTGCTGAACACGCAATGACTTTACAG----CGCACGCTCCGAC-AAAAGCACACTATGACAAAAGTACGGGTATCTGATT--GGCTATC-CTAACGATCTAGGGCCGTAGGCC-------CGTGA--GCAATGAAC--------GGC---GAGATCATATGTCCCG-AGTTAGTGCGCCACGT-AAGCGCT-GGGGCTTAT-----TATTA-C-----------------------CCCCAGCG----------------C-CG------GGAC-GGGACAT----------------------------------------------------G------------------------------------------------------GG--C-TT----TTTA---AATGGG--C-TTTGCGAGT--TTGAACAGTTC-----------------AGTATCTTCGTTATTGGGCCAACCCGG--CCCAATAATTAAGAGAAC--GT---GTTCAAATTCGT-GG------------TATGACCGAAGGTC-AAGGTAACCGGTCAA-CATTATTC-TGGCTTGCGCAGCAAGCAACA-CGAA--------------------------------------------------------TTAAAATTTTAAT-TCG-----------------------------------------------TAGGACACGTGGAC-GGACCGAAATACTCCTGCATC------TCTATAAATACCCTA-AACCTGTGAAGG-ATAATT-G--C-TCTCTC-TCTTCTGTCAAG-GTGGT--GGTGCTAAGGC----------GGAAGA-----TCGC--------C-AGCGGCGATC------------------GTCGGAACGACCTG--CATCTAGAG--AGGCGG---------------------------------CGAGG-AAACTACG-AAGCGTATAT-----CGGGTA-TTTATAGACTTA-TAGCGTAGCTAGAAGTATACACTGTACA-GATATTGTATTTTGTAAAT-TACG-AAGAAATTCGTAT-TTGATATTAATAAAACAACTGGGTTTGTTAATGTTTACATTAACTAGTATC-TTTTATGTA----CAAATTAAAAT--------ACAGTATACGGAACGTATACTAATC-AA--AATATTAAA-T---GACAGGCGAA----G-CATGATTAACAGGTGTTT-AGGTATAATTAAAATAATTATGTC-AAGTAATTATAATACGGAAAATGAATA-AGTATGA-GGTGAAAGAGGAGATATTAGAATATTTAAAAACCCAATTATATT-AT-T----------------TTGGA-----------------ACG---AA--ATACAACACG----------------CTATGA-AA--------------TACAAGACACTATGACA-AATGTACGGGTATCTGATTG-GT------TAT-C-TTAACGTA-TAAGGGC-CGCAGGCCC-GTC-AA-G-ATGG-------A-------------------------ATGAACGGT-------CCAGATTA------ATTCCTT-AACGACGAAGGAAGG-----------AATCTATGAG-GG---GACCA------------CACAAT------------ATACAGCTGTCAA---------------------------TGATTT---A-TTAAAC--AATATAATAACCAAAAGAC-C-TTCGTACCCCTGC--T-----A-----ATGATGACG-T-ATA-GGGGTGT-CCCG-AG----GTAA---TTTAAC---AT----ATGTCTGAGAAGA--------GATATG--------------------------GG--CCGTTGGATGCCTCCATCGGACGAT-GG-AGGTTGAATGAA-CTTCTGCTGACGTA-GGCGCT-GG----------GGCTTAT------TATTACCCCCAGCGCTCGGGAC-GGGACAT------GGGCTA--A----------TGGAT-TGT-GGAT---ATAGGG-CCCAAAGGGCCCGTTTA-GATGGGTTTT-GGGCTTAT-GGGCTTTATCCAGAAGACCAAAAACAGGCGG----------------GAAACCGTCCC-AAATTC-------AAACTTCGATTGCTTGCCCCGCAAGCCATC-AGAAGT-CTATAAATACCAG-GGTCGAGATAGATGTTCA-----GAGAACAA----ATGGCTAGGTATCCGAAGAAATCCATCAAGAAGAGGCGGGTTGGGCGCCGGAAGTATGGCAGCAAGGCGGCAACCAGTCACGACTACTCGTCGCTAGGG--TCAATATTGGTTCCTGAAAATACCGTCAAGGTATTTCGGATTGAGCCTACTGATAAAACATTACCCAGATATTTTATCTGGAAAATGTTTATGCTTCTTGTGTGCAAGGTGAAGCCCGGAAGAATACTTCATTGGGCTATGATTAAGAGTTCTTGGGAAATCAACCAGCCGACAACCTGTCTTGAAGCACCAGGTTTATTTATTAAACCTGAACATAGCCATCTGGTTAAACTGGTATGTAGTGGGGAACTTGAAGCAGGAGTCGCAACAGGGACATCAGATGTCGAATGTCTTCTGAGGAAGACAACCGTGTTGAGGAAGAATGTAACGGAGGTGGATTATTTATATTTGGCATTCTATTGTAGTTCTGGAGTAAGTATAAACTACCAGAACAGAATTACATATCATGTTT---------------GATATGTTTATGTAAACATAAACTATTGTATGGAATGAAATCCAAATAACATACAACACGCTATGAAATACAAGACGCTATGAC-AA------------ATGTA-CGGGTATCTG----ATTAG-GTATCCTAACGATCTAG-GGCCGAAGG--C---CCGTGAGCAATATGCGTCGAATTAA-TGTTTAACAAACAAATATACATGATACGGATA---------GTTGAATACATAAACAACGAGGTAT----------ACAATACAACAATCTGTTGTA-AAG-----AAATAAAAAAAT----AAGAAGAGAGAGTATATTTGTGTCGGATAAGCATGGCAAC------------CACCACTTTAGT-GGT-GGGCCAGATGTCCCGAGTTAGTGCGCCACGTAA-GCGCT-GGGGACTAT-----TATTACCCCCA-GCGCTCAGGACGGGACATCACGTGCGTC-----------------------AACAAATGCACGTGACTGATATAAGGGACATAACGGGTTTAGA-TAACGGTTTATTCGGATTAGAATATAACGTCACGTGTGAAAG-CGAA-AGGCACGTGACGAAGACAAATGGATTGAATAAACATTTGACGTCCGGTAGCTTCCG-AAGGAAGT-AAGGATTGCTTCGC-GGCGAAGCAAACCATTTATATATTTGCGTAGG-CTTGCGG--CCTATAAATAGG-ACGCAGCTA-----AATGGCATTAACAACAGAGCGGGTTAAACTATTCTTTGAATGGTTTCTGTTCTTTGGAGCAATATTTATTGCGATTACAATATTATATATATTGTTGGTTTTGCTCTTTGAGGTACCCAGGTATATTAAGGAGCTCGTGAGGTATTTGGTAGAATACCTGACCAGACGACGTGTATGGATGCAGAGGACGCAGTTGACGGAGGCAACTGGAGATGTAGAGATCGGCAGAGGTATTGTGGAAGACAGACGAGATCAACAACCGGCTGTCATACCACATGTATCGCAGGTTATCCCTTC---TCAACCAAATAGAAGGGATGATCAAGGAAGACGAGGAAACGCTGGACCTATGTTCT-AATACACG-GTATATTAATATACGA-AATATAAATGGGTATTG---------ATGT--------------AA-AT-GATGATACATAATATA------TGTATGATAATG---AAACATATT-GTAATATGTGAATTGT----------------------------------------AAACGA-------------------------------GAGTTGTATGT---------------ATAAAACATACAACACGC---------------------TATGAAATACAAGACGCTAT------------------------------GACAAATGTACGGGTATCTGATTAGG-TATCCTAACGA--------TCTAGGGCCG-AAGGCCCGT-GAGCAATAT---GCGTCGAAAT-AATGTTT-----AATAAA-CAAATATACA-----TGATACGGATAGTTGAATACATAAACAACGAGGTATAC-AATACAACAATCTGTTGT-AAAGAAAT--AAAAAATAAGAAGAGAGA-GTATATTT---------GTGTTGG----------------------------------ATAAGCCTTGCAACCACCACTTTA--------------------GTGGT-GGGCCAGATGTCCCGAGTTAGTGCG-CCACGTAA-GCGCTGGGGCTTAT-----TATTACCCCCAGCGCTCAGGACGGGACATCACGTG-CAACTA-ACAGACGCACGTGAGAATGCAGTA---GCTTGC----AGCGAAAGATAGACGTCAACATCAATAAAGAAGAAGGAATATTCTTTGCTTCGGCACGAAGCAAA--GGGTATAGATATTTGTTCGAGATGCGAAA-------ATGGAG--------GCTATTTAAACCTG---------ATGGTTTTGTGATTTCCGAAAT----CACTCGTCGGAGGAGAAATGGAGTTCTGGGAATCGTCTGCCATGCCTGACGATGTCAAGAGAGAGATTAAGGAAATATATTGGGAAGATCGGAAGAAACTTCTGTTCTGTCAGAAGTTGAAGAGCTATGTCAGAAGGATTCTTGTTTATGGAGATCAAGAGGATGCCCTTGCCGGAGTGAAGGGTATGAAGACTTCTATTATTCGCTATAGCGAATATTTGAAGAAACCATGTGTGGTAATTTGTTGTGTTAGCAATAAATCAATTGTGTATAGGTTAAACAGCATGGTGTTCTTTTATCATGAATACCTTGAAGAACTAGGTGGTGATTACTCAGTATATCAAGATCTCTATTGTGATGAGGTACTCTCTTCTTCATCGACAGAGGAAGAA------------GATGTAGGAGTAATATATAGGAATGTTATCATGGCATCGACACAAGAGAAGTTCTCTTGGAGTGATTGTCAGAAGATAGTTATATCAGACTATGATGTAACATTACTCTAATGTAATATCCATT--ATCATCAATAAAA--TAATGGAATG--TTGATTATGTATT-TATCATAAATACAT--AATGGTATACGTATAGCA---------TAAAATA-CA-TTAACC-----AACATACAACACACTATAAAATACAACACACTATAA----CAAATGTA----CGGGTATCTGATTGGGCTATATTAACCCCTTAAGGGCCGAAGGCCCGTTTAAATATGTGTT-GGACGTAGTCCA-AGCACAAAAAAGTAAGCAGAACAACGGAATAATATGAGCTGGC-AACGTA------GGGTC-CATGTCCCGAGTTAGTGCGCCACGTAAGC-GCTGGGGACTAT--------------TATTACCCCCCGTGCTTGGGACGGGACATGACGTCAGCAATGGAGATAATGGGCCTAATAA-------AGCCCATTTA-TAGAATT-GGG-CCGGGTTTT-GTCATCTTACAAAAGCCCGGTCCAGGATTAGAATAATGTCACGTGCC--GAA-TAAG-AGGTTGCTTCGCCTCGAAGAAACCTATTTTGAGGTAGCGTATTCAATACGCTACCGAATATCTATTAATATGTGAG-TCTCTGCCG--AAAAAAAA-CCAGA-GCGAACGC--GAAGCAGAAGCGATGGATTGGGCGGAATCACAATTCAAGACCTGTACCCATGGATGCGATTGGAAGAAGATATCATCGGATTCAGCCGATAATCGACAATATGTGCCATGCGTCGATTCAGGAGCTGGAAGAAAGTCGCCTCGTAAGGTACTTCTTAGATCTATTGAAGCTGTGTTTAATGG------AAGCTTCAGCGGAAATAACAGGAACGTTCGTGGATTTCTCTACGTATCGATCAGAGATGATGACGGAGAAATGCGTCCAGTGCTCATAGTACCATTCGGAGGTTATGGATATCATAATGATTTCTATTATTTCGAAGGAAAGGGGAAAGTTGAATGTGATATATCATC-----AGATTATGTTGCGCCAGGAATAGATTGGAGCAGAGACATGGAAGTTAGTATTAGTAACAGCAACAACTGTAATGAATTATGTGATCTGAAGTGTTATGTTGTTTGTTCGTTAAGAATCAAGGAATAAAAGTTGTGCTGTAATGTTTATTAATA-AAACGTATATTTTGGATAATTG---------TAAGTTGTATAAA---ACATACAACACACTAT------------GAAATACAAGA-CGCTATGACAAATGTACGGGTATCTGAATGAGTTTTAGT------ATCGATTAAG-----------------GGCCGCAGGCCCGTTGAA--AAATAATAATCGAATTATATACGTTTG------------ATA-----ATAATCAGAGATAGATGATT-AGAATACATAAAGATAAACGAAGTA---------TATCCTGGTACAAATTA-AAAAATAAGTATTTAAA-AA-TAAAAGGAATGTAAACTAATCTCTGATTG-----------GTTCAGCAGAAAGGCCCACCAACTAAAAGGT-GGGGA---GAATGTCCCGA---------TGACGTAAGCACGGGGGACTAT-------------------
>41to_TO_2010_C1
TATTACCCCCAGCGCTCGGGACGGGACAT-TTGCATCTATAAATAGACT---CCCCCCTCTCC-ACTTCAA-GATCATCATCGACGACAG-AATGGCGCGATATGTGGTATGCTGGATGTTTACCATCAACAATCCCACAACACTACCAGTGATGAGGGATGAGATCAAATACATGGTATATCAAGTGGAGAGGGGACAGGAGGGTACTCGTCATGTGCAAGGATACGTGGAGATGAAGAGACGAAGTTCTCTGAAGCAGATGAGAGTCTTCTTCCCAGGCGCACACCTTGAGAAACGAAAGGGGAGCCAAGAAGAAGCGCGGTCATACTGTATGAAGGAAGATACAAGGATCGAAGGTCCCTTCGAGTTTGGTTCATTTAAATTGTCATGTAATGATAATTTATTTGATGTCATACAGGATATGCGTGAAACGCACAAAAGACCTTTGGAGTATTTATATGATTGTCCTAATACCTTCGATAGAAGTAAGGATACATTATACAGAGTACAAGCAGAGATGAATAAAACGAGGGCGATGAA----TAGCTGGAGAAC--GTCTTTCAGTGC-TTGGACATCAGAGGTTGAGAATATCATGGCGCAGCCATGTCATCGGAGAATTATTTGGGTTTACGGCCCAAATGGAGGAGAAGGAAAGACAACGTATGCAAAACATCTAATGAAGACGAAGAATGCGTTTTATTCTCCAGGAGGAAAATCATTGGATATATGTAGACTGTATAATTATGAGGATATTGTTATATTTGATATCCCTAGATGCAAAGAGGATTATTTAAATTATGGTTTATTAGAGGAATTTAAGAATGGAATAATTCAAAGCGGGAAATATGAACCCGTTTTGAAGATTGTAGAATATGTCGAAGTCATTGTAATGGCTAACTTCCTTCCGAAGGAAGGAATCTTTTCTGAAGATCGAATAAAGTTGGTTTCTTGCTGAACACGCAATGACTTTACAG----CGCACGCTCCGAC-AAAAGCACACTATGACAAAAGTACGGGTATCTGATT--GGCTATC-CTAACGATCTAGGGCCGTA-GCC-------CGTGA--GCAATGAAC--------GGC---GAGATCATATGTCCCG-AGTTAGTGCGCCACGT-AAGCGCT-GGGGCTTAT-----TATTA-C-----------------------CCCCAGCG----------------CTCA------GGAC-GGGACAT----------------------------------------------------G------------------------------------------------------GG--C-TT----TTTA---AATGGG--C-TTTGCGAGT--TTGAACAGTTC-----------------AGTATCTTCGTTATTGGGCCAACCCGG--CCCAATAATTAAGAGAAC--GT---GTTCAAATTCGT-GG------------TATGACCGAAGGTC-AAGGTAACCGGTCAA-CATTATTC-TGGCTTGCGCAGCAAGATACA-CGAA--------------------------------------------------------TTAATTTATTAAT-TCG-----------------------------------------------TAGGACACGTGGAC-GGACCGAAATACTCCTGCATC------TCTATAAATACCCAA-AACCTGTCAAGG-ATAATT-G--C-TCTCTC-TCTTCTGTCAAG-GTGGT--TGTGCTAAGGC----------GGAAGA-----TCGC--------C-AGCGGCGATC------------------GTCGGAACGACCTG--CATCTAGAG--AGGCGG---------------------------------CGAGG-AAACTACG-AAGCGTATAT-----CGGGTA-TTTATAGACTTA-TAGCGTAGCTAGAAGTAGACACTGTATA-GATATTGTATTTTGTAAAT-TACG-AAGAAATTCGTAT-TTGATATTAATAAAACAACTGGGTTTGTTAATGTTTACATTAACTAGTATC-TTTTATGTA----CAAATTAAAAT--------ACAGTATACGGAACGTATACTAATG-AA--AAAAATAAA-T---GACAGGCGAA----G-CATGATTTACAGGTGTTT-AGGTATAATTAAGATAATTATGTC-AAGCAATTATAATACGGAAAATGAATA-AGTATGA-GGTGAAAGAGGAGATATTAGAATATTTAAAAACCCAATTATATT-AT-T----------------TTGGA-----------------ACG---AA--ATACAACACG----------------CTATGA-AA--------------TACAAGACGCTATGACA-AATGTACGGGTATCTGATTG-TG------TAT-C-TTAACGTA-TAAGGGC-CGCAGGCCC-GTC-AA-G-ATGG-------A-------------------------ATGAACGGT-------CCAGATCA------ATTCCTT-AACGACGAAGGAAGG-----------AATCTATCAG-GG---GACCA------------CACAAT------------ATACAGCTGTCAA---------------------------TGATTT---A-ATAAAT--AATATAATAACCAAAAGAC-C-TTTGTACCCCTGA--T-----A-----ATGATGACG-T-ATA-GGGGTGT-CCCG-AG----GTAA---TTTAAC---AT----AGCTCTGAAAAGA--------GATATG--------------------------AG--TCGTTGGATGCCTCCATCGGACGAT-GG-AGGTTGAATGAA-CTTCTGCTGACGTA-AGCGCT-GG----------GGCTTAT------TATTACCCCCAGCGCTCGGGAC-GGGACAT------GGGCTA--A----------TGGAT-TGT-GGAT---ATAGGG-CCCAAAGGGCCCGTTTA-GATGGGTTTT-GGGCTTAT-GGGCTTTATCCAGAAGACCAAAAACAGGCGG----------------GAAACCGTCCC-AAATTC-------AAACTTCGATTGCTTGCCGTGCAAGCCATC-AGAAGT-CTATAAATACCAG-GGTCGAGATAGATGTTCA-----GACAACAA----ATGGCTAGGTATCCGAAGAAATCCATCAAGAAGAGGCGGGTTGGGCGCCGGAAGTATGGCAGCAAGGCGGCAACCAGTCACGACTGCTCGTCTTTAGGG--TCAATATTGGTTCCTGAAAACACCGTCAAGGTATTTCGGATTGAGCCTACTGATAAAACATTACCCAGATATTTTATCTGGAAAATGTTTATGCTTCTTGTGTGCAAGGTGAAGCCCGGAAGAATACTTCACTGGGCTATGATTAAGAGTTCTTGGGAAATCAACCAGCCGACAACCTGTCTTGAAGCACCAGGTTTATTTATTAAACCTGAACATAGCCATCTGGTTAAACTGGTATGTAGTGGGGAACTTGAAGCAGGAGTCGCAACAGGGACATCAGATGTTGAATGTCTTCTGAGGAAGACAACCGTGTTGAGGAAGAATGTAACTGAGGTGGATTATTTATATTTGGCATTCTATTGTAGTTCTGGAGTAAGTATAAACTACCAGAACAGAATTACATATCATGTTT---------------GATATGTTTATGTAAACATAAACTATTGTATGGAATGAAATCCAAATAACATACAACACGCTATGAAATACAAGACGCTATGAC-AA------------ATGTA-CGGGTATCTG----ATTAG-GTATCCTAACGATCTAG-GGCCGAAGG--C---CCGTGAGCAATATGCGTCGAAATAA-TGTTTAACAAACAAATATACATGATACGGATA---------GTTGAATACATAAACAACGAGGTAT----------ACAATACAACAATCTGTTGTA-AAG-----AAAT-AAAAAAT----AAGAAGAGAGAGTATATTTGTGTCGGATAAGCATGGCAAC------------CACCACTTTAGT-GGT-GGGCCAGATGTCCCGAGTTAGTGCGCCACGTAA-GCGCT-GGGGCTTAT-----TATTACCCCCA-GCGCTCAGGACGGGACATCACGTGCGTC-----------------------AACAAATGCACGTGACTGATATAAGGGACATAACGGGTTTAGA-TAACGGTTTATTCGGATTAGAATATAACGTCACGTGTGAAAG-CGAA-AAGCACGTGACGAAGACAAATGGATTGAATAAACATTTGACGTCCGGTAGCTTCCG-AAGGAAGT-AAGGATTGCTTCGT-GGCGAAGCAAACCATTTATATATTTGCGTAGG-CTTGCGG--CCTATAAATAGG-ACGCAGCTA-----AATGGCATTAACAACAGAGCGGGTTAAACTATTCTTTGAATGGTTTCTGTTTTTTGCAGCAATATTTATTGCGATTACAATATTATATATATTGTTGGTTTTGCTCTTTGAGGTACCCAGGTATATTAAGGAGCTCGTGAGGTATTTGGTAGAATACCTGACCAGACGACGTGTATGGATGCAGAGGACGCAGTTGACGGAGGCAACTGGAGATGTAGAGATCGGCAGAGGTATTGTGGAAGACAGACGAGATCAAGAACCGGCTGTCAGACCACATGTATCTCAGGTTATCCCTTC---TCAAGCAAATAGAAGGGATGATCAAGGAAGACGAGGAAACGCTGGACCTATGTTCT-AATACACG-GTATATTAATATACGA-AATATAAATGGGTATTG---------ATGT--------------AA-AT-GATGATACATAATATA------TGTATGATAATG---AAACATATT-GTAATATGTGAATTGT----------------------------------------AAACGA-------------------------------GAGTTGTATGT---------------ATAAAACATACAACACGC---------------------TATGAAATACAAGACGCTAT------------------------------GACAAATGTACGGGTATCTGATTAGG-TATCCTAACGA--------TCTAGGGCCG-AAGGCCCGT-GAGCAATAT---GCGTCGAAAT-AATGTTT-----AACAAA-CAAATATACA-----TGATACGGATAGTTGAATACATAAACAACGAGGTATAC-AATACAACAATCTGTTGT-AAAGAAAT--AAAAAATAAGAAGAGAGA-GTATATTT---------GTGTCGG----------------------------------ATAAGCATGGCAACCACCACTTTA--------------------GTGGT-GGGCCAGATGTCCCGAGTTAGTGCG-CCACGTAA-GCGCTGGGGCTAAT-----TATTACCCCCAGCGCTCAGGACGGGACATCACGTG-CAACTA-ACAGACGCACGTGAGAATGTAGTA---GCTTGC----AGCGAAAGATAGACGTCAACATCAATAAAGAAGAAGGAATATTCTTTGCTTCGGAACGAAGCAAA--GGGTATAGATATTTGTTCGAGATGCGAAA-------ATGGAG--------GCTATTTAAACCTG---------ATGGTTTTGTGATTTCCGAAAT----CACTCGTCGGAAGAGAAATGGAGTTCTGGGAATCGTCTGCCATGCCTGACGATGTGAAGAGAGAGATTAAGGAAATATATTGGGAAGATCGGAAGAAACTTCTGTTCTGTCAGAAGTTGAAGAGCTATGTCAGAAGGATTCTTGTTTATGGAGATCAAGAGGATGCCCTTGCCGGAGTGAAGGATTTGAAGACTTCTATTATTCGCTATAGCGAATACTTGAAGAAACCATGTGTGGTAATTTGTTGTGTTAGCAATAAATCAATTGTGTATAGGTTAAACAGCATGGTGTTCTTTTATCATGAATACCTTGAAGAACTAGGTGGTGATTATTCAGTATATCAAGATCTCTATTGTGATGAGGTACTCTCTTCTTCATCGACAGAGGAAGAA------------GATGTAGGAGTAATATATAGGAATGTTATCATGGCATCGACACAAGAGAAGTTCTCTTGGAGTGATTGTCAGAAGATAGTTATATCAGACTATGATGTAACATTACTCTAATGTAATATCCATT--ATCATCAATAAAA--TAATGGAATG--TTGATTATGTATT-TATCATAAATACAT--AATGGTATACGTATAGCA---------TAAAATA-CA-TTAACC-----AACATACAACACACTATAAAATACAACACACTATAA----CAAATGTA----CGGGTATCTGATTGGGCTATATTAACCCTTTAAGGGCCGAAGGCCCGTTTAAATATGTGTT-GGACGAAGTCCA-AGCACAAAAAAGTAAGCAGAACAACGGAATAATATGAGCTGGC-AACGTA------GGGTC-CATGTCCCGAGTTAATGCGCCACGTAAGC-GCTGGGGCTTAT--------------TATTACCCCCCGTGCTTGGGACGGGACATGACGTCAGCAATGTAGATAATGGGCCTAATAA-------AGCCCATTAA-TAGAATT-GGG-CCGGGTTTT-GTCATCTTACAAAAGCCCGGTCCAGGATTAGAATAATGTCACGTGCC--GAA-TAAG-AGGTTGCTTCGCCTCGAAGAAACCTATTTTGAGGTAGCGTATTCAATACGCTACCGAATATCTATTAATATGTGAG-TCTCTGCCG----AAAAAA-ACAGA-GCGAAAGC--GAAGCAGAAGCGATGGATTGGGCGGAATCACAATTCAAGACCTGTACCCATGGATGCGATTGGAAGAAGATATCATCGGATTCAGCCGATAATCGACAATATGTGCCATGCGTCGATTCAGGAGCTGGAAGAAAGTCGCCTCGTAAGGTACTTCTTAGATCTATTGAAGCTGTGTTTAATGG------AAGCTTCAGCGGAAATAACAGGAACGTTCGTGGATTTCTCTACGTATCGATCAGAGACGATGACGGAGAAATGCGTCCAGTGCTCATAGTACCATTCGGAGGTTATGGATATCATAATGATTTCTATTATTTCGAAGGAAAGGGGAAAGTTGAATGTGATATATCATC-----AGATTATGTTGCGCCAGGAATAGATTGGAGCAGAGACATGGAAGTTAGTATTAGTAACAGCAACAACTGTAATGAATTATGTGATCTGAAGTGTTATG------------------------------------------------------------------------------------------------------------------------------------------------------------------------------------------------------------------------------------------------------------------------------------------------------------------------------------------------------------------------TAAGTATTTAAAAAT--AAAAGGAATGTAAACTAATCTCTGATTG-----------GTTCATCAGAAAGGCCCACCTACTAAAAGGT-GGGGA---GAATGTCCCGA---------TGACGTAAGCACGGGGGACTAT-------------------
>42to_TO_2010_C1
TATTACCCCCAGCGCTCGGGACGGGACAT-TTGCATCTATAAATAGACCT--CCCCCCTCTCC-ACTTCAA-GATCATCATCGACGACAG-AATGGCGCGATATGTGGTATGCTGGATGTTTACCATCAACAATCCCACAACACTACCAGTGATGAGGGATGAGATCAAATACATGGTATATCAAGTGGAGAGGGGACAGGAGGGTACTCGTCATGTGCAAGGATACGTGGAGATGAAGAGACGAAGTTCTCTGAAGCAGATGAGAGTCTTCTTCCCAGGCGCACACCTTGAGAAACGAAAGGGGAGCCAAGAAGAAGCGCGGTCATACTGTATGAAGGAAGATACAAGAATCGAAGGTCCCTTCGAGTTTGGTTCATTTAAATTGTCATGTAATGATAATTTATTTGATGTCATACAGGATATGCGTGAAACGCACAAAAGACCTTTGGAGTATTTATATGATTGTCCTAATACCTTCGATAGAAGTAAGGACACATTATACAGAGTACAAGCAGAGTTGAATAAAACGAGGGCGATGAA----TAGCTGGAGAAC--GTCTTTCAGTGC-TTGGACATCAGAGGTTGAGAATATCATGGCGCAGCCATGTCTTCGGAGAATTATTTGGGTTTACGGCCCAAATGGAGGAGAAGGAAAGACAACGTATGCAAAACATCTAATGAAGACGAAGAATGCGTTTTATTCTCCAGGAGGAAAATCATTGGATATATGTAGACTGTATAATTATGAGGATATTGTTATATTTGATATCCCTAGATGCAAAGAGGATTATTTAAATTATGGTTTATTAGAGGAATTTAAGAATGGAATAATTCAAAGCGGGAAATATGAACCCGTTTTGAAAATTGTAGAATATGTCGAAGTCATTGTAATGGCTAACTTCCTTCCGAAGGAAGGAATCTTTTCTGAAGATCGAATAAAGTTGGTTTCTTGCTGAACACGCAATGACTTTACAG----CGCACGCTCCGAC-AAAAGCACACTATGACAAAAGTACGGGTATCTGATT-GGGTTATC-CTAACGATCTAGGGCCGTAGGCC-------CGTGA--GCAATGAAC--------GGC---GAGATCAGATGTCCCG-AGTTAGTGCGCCACGT-AAGCGCT-GGGGCTTAT-----TATTA-C-----------------------CCCCAGCG----------------CCCA------GGAC-GGGACAT----------------------------------------------------G------------------------------------------------------GG--C-TT----TTTA---AATGGG--C-TTTTCGAGT--TTGAACAGTTC-----------------AGTATCTTCGTTATTGGGCCAACCCGG--CCCAATAATTAAGAGAAC--GT---GTTCAAATTCGT-GG------------TATGACCGAAGGTC-AAGGTAACCGGTCAA-CATTATTC-TGGCTTGCGCAGCAAGAAACA-CGAA--------------------------------------------------------TTAATTATTTAAT-TCG-----------------------------------------------TAGGACACGTGGAC-GGACCGAAATACTCCTGCATC------TCTATAAATACCCTA-AACCTGTGAAGG-ATAATT-G--C-TCTCTC-TCTTCTGTCAAG-GTGGT--TGTGCTGAGGC----------GGAAGA-----TCGC--------C-AGCGGCGATC------------------GTCGGAACGACCTG--CATCTAGAG--AGGCGG---------------------------------CGAGG-AAACTACG-AAGCGTATAT-----CGGGTA-TTTATAGACTTA-TAGCGTAGCTAGAAGTATACACTGTACA-GATATTGTATTTTGTAAAT-TACG-AAGAAATTCGTAT-TTGATATTAATAAAACAACTGGGTTTTTTAATGTTTACATTAACTAGTATC-TTTTATGTA----CAAATTAAAAT--------ACAGTATACGGAACGTATACTAATC-AA--AAAATTAAA-T---GACAGGCGAA----G-CATGATTAACAGGTGTTT-AGGTATAATTAAAATAATTATGTC-AAGTAATTATAATACGGAAAATGAATA-AGTATGA-GGTGAAAGAGGAGATATTAGAATATTTAAAAACCCAATTATATT-AT-T----------------TTGGA-----------------ACG---AA--ATACAACACG----------------CTATGA-AA--------------TACAAGACGCTATGACA-AATGTACGGGTATTTGATTG-GT------TAT-C-TTAACGTA-TAAGGGC-CGCAGGCCC-GTC-AA-G-ATGG-------A-------------------------ATGAACGGT-------CCAGATTA------ATTCCTT-AACGACGAAGGAAGG-----------AATCTATCAG-GG---GACCA------------CACAAT------------ATACAGCTGTCAA---------------------------TGATTT---A-TTTAAT--AATATAATAACCAAAAGAC-C-TTTGTACCCCTGA--C-----A-----ATGATGGCG-T-ATA-GGGGTGT-CCCG-AG----GTAA---TTTAAC---AT----ATATCTGAGAAGA--------GATATG--------------------------GG--CCGTTGGATGCCTCCATCGGACGAT-GG-AGGTTGAATGAA-CTTCTGCTGACGTA-GGCGCT-GG----------GGCTTAT------TATTACCCCCAGCGCTCGGGAC-GGGACAT------GGGCTA--A----------TGGAT-TGT-GGAT---ATAGGG-CCCAAAGGGCCCGTTTA-GATGGGTTTT-GGGCTTAT-GGGCTTTATCCAGAAGACCAAAAACAGGCGG----------------GAAACCGTCCC-AAATTC-------AAACTTCGATTGCTTGCCCTGCAAGCCATC-AGAAGT-CTATAAATACCAG-GGTCGAGATAGATGTTCA-----GACAAGAA----ATGGCTAGGTATCCGAAGAAATCCATCAAGAAGAGGCGGGTTGGGCGCCGGAAGTATGGCAGCAAGGCGGCAACCAGTCACGACTACTCGTCGCTAGGG--TCAATATTGGTTCCTGAAAATACCGTCAAGGTATTTCGGATTGAGCCTACTGATAAAACATTACCCAGATATTTTATCTGGAAAATGTTTATGCTTCTTGTGTGCAAGGTGAAGCCCGGAAGAATACTTCACTGGGCTATGATTAAGAGTTCTTGGGAAATCAACCAGCCGACAACCTGTCTTGAAGCACCAGGTTTATTTATTAAACCTGAACATAGCCATCTGGTTAAACTGGTATGTAGTGGGGAACTTGAAGCAGCAGTCGCAACAGGGACATCAGATGTCGAATGTCTTCTGAGGAAGACAACCGTGTTGAGGAAGAATGTAACGGAGGTGGATTATTTATATTTGGCATTCTATTGTAGTTCTGGAGTAAGTATAAACTACCAGAACAGAATTACATATCATGTTT---------------GATATGTTTATGTAAACATAAACTATTGTATGGAATGAAATCCAAATAACATACAACACGCTATGAAATACAAGACGCTATGAC-AA------------ATGTA-CGGGTATATG----ATTAG-GTATCCTAACGATCTAG-GGCCGAAGG--C---CCGTGAGCAATATGCGTCGAAATAA-TGTTTAACAAACAAATATACATGATACGGATA---------GTTGAATACATAAACAACGAGGTAT----------ACAATACAACAATCTGTTGTA-AAG-----AAAT-AAAAAAT----AAGAAGAGAGAGTATACTTGTGTCGGATAAGCATGGCAAC------------CACCACTTTAGT-GGT-GGGCCAGATGTCCCGAGTTAGTGCGCCACGTAA-GCGCT-GGGGCTTAT---------------------------------------------------------------------------------------------------------------------------------------------------------------------------------------------------------------------------------------------------------------------------------------------------------------------------------------------------------------------------------------------------------------------------------------------------------------------------------------------------------------------------------------------------------------------------------------------------------------------------------------------------------------------------------------------------------------------------------------------------------------------------------------------------------------------------------------------------------------------------------------------------------------------------------------------------------------------------------------------------------------------------------------------------------------------------------------------------------------------------------------------------------------------------------------------------------------------------------------------------------------------------------------------------------------------------------------------------------------------------------------------------------------------------TATTACCCCCAGCGCTCAGGACGGGACATCACGTG-CATCTA-ACAGACGCACGTGAGAATGCAGTA---GCTTGC----AGCGAAAGATAGACGTCCACATCAATAAAGAAGAAGGAATATTCTTTGCTTCGGCACGAAGCAAA--GGGTATAGATATTTGTTCGAGATGCGAAA-------TTGGAG--------GCTATTTAAACCTG---------ATGGTTTTGTGATTTCCGAAAT----CACTCGTCGGAAGAGAAATGGAGTTCTGGGAATCGTCTGCCATGCCTGACGATGTCAAGAGAGAGATTAAGGAAATATATTGGGAAGATCGGAAGAAACTTCTGTTCTGTCAGAAGTTGAAGAGCTATGTCAGAAGGATTCTTGTTTATGGAGATCAAGAGGATGCCCTTGCTGGAGTGAAGGGTTTGAAGACTTCTATTATTCGCTATAGCGAATACCTGAAGAAACCATGTGTGGTAATTTGTTGTGTTAGCAATAAATCAATTGTGTATAGGTTAAACAGCATGGTGTTCTTTTATCATGAATACCTTGAAGAACTAGGCGGTGATTACTCAGTATATCAAGATCTCTATTGTGATGAGGTTCTCTCTTCTTCATCGACAGAGGAAGAA------------GATGTAGGAGTAATATATAGGAATGTTATCATGGCATCGACACAAGAGAAGTTCTCTTGGAGTGATTGTCAGAAGATAGTTATATCAGACTATGATGTAACATTACTCTAATGTAATATCCATT--ATCATCAATAAAA--TAATGGAATG--TTGATTATGTATT-TATCATAAATACAT--AATGGTATACGTATAGCA---------TAAAATA-CA-TTAACC-----AACATACAACACACTATAAAATACAACACACTATAA----CAAATGTA----CGGGTATCTGATTGGGTTATATTAACCCCTTAAGGGCCGAAGGCCCGTTTAAATATGTGTT-GGACGAAGTCCA-AGCACAAAAAAGTAAGCAGAACAACGGAATAATATGAGCTGGC-AACGTA------GGGTC-CATGTCCCGAGTTAGTGCGCCACGTGAGC-GCTGGGGCTTAT--------------TATTACCCCCCGTGCTTGGGACGGGACATGACGTCAGCAATGTAGATAATGGGCCTAATAA-------AGCCCATTAA-TAGAATT-GGG-CCGGGTTTT-GTCATCTTACAAAAGCCCGGTCCAGGATTAGAATAATGTCACGTGCC--GAA-TAAG-AGGTTGCTTCGCCTCGAAGAAACCTATTTTGAGGTAGCGTATTCAATACGCTACCGAATATCTATTAATATGTGAG-TCTCTGCCG---AAAAAAA-ACAGA-GCGAAAGC--GAAGCAGAAGTGATGGATTGGGCGGAATCACAATTCAAGACATGTACTCATGGATGCGATTGGAAGAAGATATCATCGGATTCAGCCGATAATCGACAATATGTGCCATGCGTCGATTCAGGAGCTGGAAGAAAGTCGCCTCGTAAGGTACTTCTTAGATCTATTGAAGCTGTGTTTAATGG------AAGCTTCAGCGGAAATAACAGGAACGTTCGTGGATTTCTCTACGTATCGATCAGAGACGATGACGGAGAAATGCGTCCAGTGCTCATAGTACCATTCGGAGGTTATGGATATCATAATGATTTCTATTATTTCGAAGGAAAGGGGAAAGTTGAATGTGATATATCATC-----AGATTATGTTGCGCCAGGAATAGATTGGAGCAGAGACATGGAAGTTAGTATTAGTAACAGCAACAACTGTAATGAATTATGTGATCTGAAGTGTTATG------------------------------------------------------------------------------------------------------------------------------------------------------------------------------------------------------------------------------------------------------------------------------------------------------------------------------------------------------------------------TAAGTATTTAAAAAT--AAAAGGAATGTAAACTAATCTCTGATTG-----------GTTCAGCAGAAAGGCCCACCTACTAAAAGGT-GGGGA---GAATGTCCCGA---------TGACGTAAGCACGGGGGACTAT-------------------
>43to_TO_2010_C1
TATTACCCCCAGCGCTCGGGACGGGACAT-TTGCATCTATAAATAGACCT--CCCCCCTCTCC-ACTTCAA-GATCATCATCGACGACAG-AATGGCGCGATATGTGGTATGCTGGATGTTTACCATCAACAATCCCACAACACTACCAGTGATGAGGGATGAGATCAAATACATGGTATATCAAGTGGAGAGGGGACAGGAGGGTACTCGTCATGTGCAAGGATACGTGGAGATGAAGAGACGAAGTTCTCTGAAGCAGATGAGAGTCTTCTTCCCAGGCGCACACCTTGAGAAACGAAAGGGGAGCCAAGAAGAAGCGCGGTCATACTGTATGAAGGAAGATACAAGAATCGAAGGTCCCTTCGAGTTTGGTTCATTTAAATTGTCATGTAATGATAATTTATTTGATGTCATACAGGATATGCGTGAAACGCACAAAAGACCTTTGGAGTATTTATATGATTGTCCTAATACCTTCGATAGAAGTAAGGACACATTATACAGAGTACAAGCAGAGTTGAATAAAACGAGGGCGATGAA----TAGCTGGAGAAC--GTCTTTCAGTGC-TTGGACATCAGAGGTTGAGAATATCATGGCGCAGCCATGTCATCGGAGAATTATTTGGGTTTACGGCCCAAATGGAGGAGAAGGAAAGACAACGTATGCAAAACATCTAATGAAGACGAAGAATGCGTTTTATTCTCCAGGAGGAAAATCATTGGATATATGTAGACTGTATAATTATGAGGATATTGTTATATTTGATATCCCTAGATGCAAAGAGGATTATTTAAATTATGGTTTATTAGAGGAATTTAAGAATGGAATAATTCAAAGCGGGAAATATGAACCCGTTTTGAAAATTGTAGAATATGTCGAAGTCATTGTAATGGCTAACTTCCTTCCGAAGGAAGGAATCTTTTCTGAAGATCGAATAAAGTTGGTTTCTTGCTGAACACGCAATGACTTTACAG----CGCACGCTCCGAC-AAAAGCACACTATGACAAAAGT-TGGGTATCTGATT-GGGTTATC-CTAACGATCTAGGGCCGTAGGCC-------CGTGA--GCAATGAAC--------GGC---AAGATCAGATGTCCCG-AGTTAGTGCGCCACGT-AAGCGCT-GGGGCTTAT-----TATTA-C-----------------------CCCCAGCG----------------CTCA------GGAC-GGGACAT----------------------------------------------------G------------------------------------------------------GG--C-TT----TTTA---AATGGG--C-TTTTCGAGT--TTGAACAGTTC-----------------AGTATCTTCGTTATTGGGCCAACCCGG--CCCAATAAATAAGAGAAC--GT---GTTCAAATTCGT-GG------------TATGACCGAAGGTC-AAGGTAACCGGTCAA-CATTATTC-TGGCTTGCGCAGCAAGCAACA-CGAA--------------------------------------------------------TTAAATAATTAAT-TCG-----------------------------------------------TAGGACACGTGGAC-GGACCGAAATACTCCTGCATC------TCTATAAATACCCTA-AACCTGTGAAGG-ATAATT-G--C-TCTCTC-TCTTCTGTCAAG-GTGGT--TGTGCTGAGGC----------GGAAGA-----TCGC--------C-AGCGGCGATC------------------GTCGGAACGACCTG--CATCTAGAG--AGGCGG---------------------------------CGAGG-AAACTACG-AAACGTATAT-----CGGGTA-TTTATAGACTTA-TAGCGTAGCTAGAAGTATACACTGTACA-GATATTGTATTTTGTAAAT-TACG-AAGAAATTCGTAT-TTGATATTAATAAAACAACTGGGTTTGTTAATGTTTACATTAACTAGTATC-TTTGATGTA----CAAATTAAAAT--------ACAGTATACGGAACGTATACTAATC-AA--AAAATTAAA-T---GACAGGCGAA----G-CATGATTAACAGGTGTTT-AGGTATAATTAAAATAATTATGTC-AAGTAATTATAATACGGAAAATGAATA-AGTATGA-GGTGAAAGAGGAGATATTAGAATATTTAAAAACCCAATTATATT-AT-T----------------TTGGA-----------------ACG---AA--ATACATCACG----------------CTATGA-AA--------------TACAAGACGCTATGACA-AATGTACGGGTATTTGATTG-GT------TAT-C-TTAACGTG-TAAGGGC-CGCAGGCCC-GTC-AA-G-ATGG-------A-------------------------ATGAACGGT-------CCAGATTA------ATTCCTT-AACGACGAAGGAAGG-----------AATCTATCAG-GG---GACCA------------CACAAT------------ATACAGCTGTCAA---------------------------TGATTT---A-TTAAAT--AATATAATAACCAAAAGAC-C-TTTGTACCCCTGA--C-----A-----ATGATGACG-T-ATA-GGGGTGT-CCCG-AG----GTAA---TTTAAC---AT----ATATCTGAGAAGA--------GATATG--------------------------GG--CCGTTGGATGCCTCCATCGGACGAT-GG-AGGTTGAATGAA-CTTCTGCTGACGTA-GGCGCT-GG----------GGCTTAT------TATTACCCCCAGCGCTCGGGAC-GGGACAT------GGGCTA--A----------TGGAT-TGT-GGAT---AAAGGG-CCCAAAGGGCCCGTTTA-GATGGGTTTT-GGGCTTAT-GGGCTTTATCCAGAAGACCAAAAACAGGCGG----------------GAAACCGTCCC-AAATTC-------AAACTTCGATTGCTTGCCCTGCAAGCCATC-AGAAGT-CTATAAATACCAG-GGTCGAGATAGATGTTCA-----GACAAGAA----ATGGCTAGGTATCCGAAGAAATCCATCAAGAAGAGGCGGGTTGGGCGCCGGAAGTATGGCAGCAAGGCGGCAACCAGTCACGACTACTCGTCGCTAGGG--TCAATATTGGTTCCTGAAAACACCGTCAAGGTATTTCGGATTGAGCCTACTGATAAAACATTACCCAGATATTTTATCTGGAAAATGTTTATGCTTCTTGTGTGCAAGGTGAAGCCCGGAAGAATACTTCACTGGGCTATGATTAAGAGTTCTTGGGAAATCAACCAGCCGACAACCTGTCTTGAAGCACCAGGTTTATTTATTAAACCTGAACATAGCCATCTGGTTAAACTGGTATGTAGTGGGGAACTTGAAGCAGCAGTCGCAACAGGGACATCAGATGTCGAATGTCTTTTGAGGAAGACAACCGTGTTGAGGAAGAATGTAACGGAGGTGGATTATTTATATTTGGCATTCTATTGTAGTTCTGGAGTAAGTATAAACTACCAGAACAGAATTACATATCATGTTT---------------GATATGTTTATGTAAACATAAACTATTGTATGGAATGAAATCCAAATAACATACAACACGCTATGAAATACAAGACGCTATGAT-AA------------ATGTA-CGGGTATATG----ATTAG-GTATCCTAACGATCTAG-GGCCGAAGG--C---CCGTGAGCAATATGCGTCGAAATAA-TGTTTAACAAACAAATATACATGATACGGATA---------GTTGAATACATAAACAACGAGGTAT----------ACAATACAACAATCTGTTGTA-AAG-----AAAT-AAAAAAT----AAGAAGAGAGAGTATATTTGTGTCGGATAAGCATGGCAAC------------CACCACTTTAGT-GGT-GGGCCAGATGTCCCGAGTTAGTGCGCCACGTAA-GCGCT-GGGGCTTAT---------------------------------------------------------------------------------------------------------------------------------------------------------------------------------------------------------------------------------------------------------------------------------------------------------------------------------------------------------------------------------------------------------------------------------------------------------------------------------------------------------------------------------------------------------------------------------------------------------------------------------------------------------------------------------------------------------------------------------------------------------------------------------------------------------------------------------------------------------------------------------------------------------------------------------------------------------------------------------------------------------------------------------------------------------------------------------------------------------------------------------------------------------------------------------------------------------------------------------------------------------------------------------------------------------------------------------------------------------------------------------------------------------------------------TATTACCCCCAGCGCTCGGGACGGGACATCACGTG-CATCTA-ACAGACGCACGTGAGAATACAGTA---GCTTGC----AGCGAAAGATAGACGTCCACATCAATAAAGAAGAAGGAATATTCTTTGCTTCGGCACGAAGCAAA--GGGTATAGATATTTGTTCGAGATGCGAAA-------ATGGAG--------GCTATTTAAACCTG---------ATGGTTTTGTGATTTCCGAAAT----CACTCGTCGGGAGAGAAATGGAGTTCTGGGAATCGTCTGCCATGCCTGACGATGTCAAGAGAGAGATTAAGGAAATATATTGGGAAGATCGGAAGAAACTTCTGTTCTGTCAGAAGTTGAAGAGCTATGTCAGAAGGATTCTTGTTTATGGAGATCAAGAGGATGCCCTTGCTGGAGTGAAGGATATGAAGACTTCTATTATTCGCTATAGCGAATACTTGAAGAAACCATGTGTGGTAATTTGTTGTGTTAGCAATAAATCAATTGTGTATAGGTTAAACAGCATGGTGTTCTTTTATCATGAATACCTTGAAGAACTAGGTGGTGATTACTCAGTATATCAAGATCTCTATTGTGATGAGGTACTCTCTTCTTCATCGACAGAGGAAGAA------------GATGTAGGAGTAATATATAGGAATGTTATCATGGCATCGACACAAGAGAAGTTCTCTTGGAGTGATTGTCAGAAGATAGTTATATCAGACTATGATGTAACATTACTCTAATGTAATATCCATT--ATCATCAATAAAA--TAATGGAATG--TTGATTATGTATT-TATCATAAATACAT--AATGGTATACGTATAGCA---------TAAAATA-CA-TTAACC-----AACATACAACACACTATAAAATACAACACACTATAA----CAAATGTA----CGGGTATCTGATTGGGTTATATTAACCCCTTAAGGGCCGAAGGCCCGTTTAAATATGTGTT-GGACGAAGTCCA-AGCACAAAAAAGTAAGCAGAACAACGGAATAATATGAGCTGGC-AACGTA------GGGTC-CATGTCCCGAGTTAGTGCGCCACGTGAGC-GCTGGGGCTTAT--------------TATTACCCCCCGTGCTTGGGACGGGACATGACGTCAGCAATGCAGATAATGGGCCTAATAA-------AGCCCAATTA-TAGAATT-GGG-CCGGGTTTT-GTCATCTTACAAAAGCCCGGTCCAGGATTAGAATAATGTCACGTGCC--GAA-TAAG-AGGTTGCTTCGCCTCGAAGAAACCTAATTTGAGGTAGCGTATTCAATACGCTACCGAATATCTATTAATATGTGAG-TCTCTGCCG---AAAAAAA-ACAGA-GCGAAAGC--GAAGCAGAAGCGATGGATTGGGCAGAATCACAATTCAAGACATGTACCCATGGATGCGATTGGAAGAAGATATCATCGGATTCAGCCGATAATCGACAATATGTGCCATGCGTCGATTCAGGAGCTGGAAGAAAGTCGCCTCGTAAGGTACTTCTTAGATCTATTGAAGCTGTGTTTAATGG------AAGCTTCAGCGGAAATAACAGGAACGTTCGTGGATTTCTCTACGTATCGATCAGAGACGATGACGGAGAAATGCGTCCAGTGCTCATAGTACCATTCGGAGGTTATGGATATCATAATGATTTCTATTATTTCGAAGGAAAGGGGAAAGTTGAATGTGATATATCATC-----AGATTATGTTGCGCCAGGAATAGATTGGAGCAGAGACATGGAAGTTAGTATTAGTAACAGCAACAACTGTAATGAATTATGTGATCTGAAGTGTTATGTTGTTTGTTCGTTAAGAATCAAGGAATAAAAGTTGTGCTGTAATGTTTATTAATA-AAACGTATATTTTGGATAATTG---------TAAGTTGTATAAA---ACATACAACACACTAT------------AAAATACAAGA-CGCTATGACAAATATACGGGTATCTGAACGAGTTTTAGT------ATCGATTAAG-----------------GGCCGCAGGCCCGTTGAA--AAATAATAATCGAATTATATACGTTTG------------ATA-----ATAATCAGAGATAGATGATT-AGAATACATAAAGATAAACGAAGTA---------TATCCTGGTAC-AATTA-AAAAATAAGTATTTAAAAAA-TAAAAGGAATGTAAACTAATCTCTGATTG-----------GTTCAGCATAAAGGCCCACCAACTAAAAGGT-GGGGA---GAATGTCCCGA---------TGACGTAAGCACGGGGGACTAT-------------------
>44to_TO_2010_C1
TATTACCCCCAGCGCTCGGGACGGGACAT-TTGCATCTATAAATAGACT---CCCCCCTCTCC-ACTTCAA-GATCATCATCGACGACAG-AATGGCGCGATATGTGGTATGCTGGATGTTCACCATCAACAATCCCACAACACTACCAGTGATGAGGGATGAGATCAAATACATGGTATATCAAGTGGAGAGGGGACAGGAGGGTACTCGTCATGTGCAAGGATACGTGGAGATGAAGAGACGAAGTTCTCTGAAGCAGATGAGAGTCTTCTTCCCAGGCGCACACCTTGAGAAACGAAAGGGGAGCCAAGAAGAAGCGCGGTCATACTGTATGAAGGAAGATACAAGAATCGAAGGTCCCTTCGAGTTTGGTTCATTTAAATTGTCATGTAATGATAATTTATTTGATGTCATACAGGATATGCGTGAAACGCACAAAAGACCTTTGGAGTATTTATATGATTGTCCTAATACCTTCGATAGAAGTAAGGATACATTATACAGAGTACAAGCAGAGTTGAATAAAACGAGGGCGATGAA----TAGCTGGAGAAC--GTCTTTCAGTGC-TTGGACATCAGAGGTTGAGAATATCATGGCGCAGCCATGTCATCGGAGAATTATTTGGGTTTACGGCCCAAATGGAGGAGAAGGAAAGACAACGTATGCAAAACATCTAATGAAGACGAAGAATGCGTTTTATTCTCCAGGAGGAAAATCATTGGATATATGTAGACTGTATAATTATGAGGATATTGTTATATTTGATATCCCTAGATGCAAAGAGGATTATTTAAATTATGGTTTATTAGAGGAATTTAAGAATGGAATAATTCAAAGCGGGAAATATGAACCCGTTTTGAAGATTGTAGAATATGTCGAAGTCATTGTAATGGCTAACTTCCTTCCGAAGGAAGGAATCTTTTCTGAAGATCGAATAAAGTTGGTTTCTTGCTGAACACGCAATGACTTTACAG----CGCACGCTCCGAC-AAAAGCACACTATGACAAAAGTACGGGTATCTGATT--GGCTATC-GGAACGATCTAGGGCCGTAGGCC-------CGTGA--GCAATGAAC--------GGC---GAGATCATATGTCCCG-AGTTAGTGCGCCACGT-AAGCGCT-GGGGCTTAT-------------------------------------------------------------------------------------------------------------------------------------------------------------------------------------------------------------------------------------------------------------------------------------------------------------------------------------------------------------------------------------------------------------------------------------------------------------------------------------------------------------------------------------------------------------------------------------------------------------------------------------------------------------------------------------------------------------------------------------------------------------------------------------------------------------------------------------------------------------------------------------------------------------------------------------------------------------------------------------------------------------------------------------------------------------------------------------------------------------------------------------------------------------------------------------------------------------------------------------------------------------------------------------------------------------------------------------------------------------------------------------------------------------------------------------------------------------------------------------------------------------------------------------------------------------------------------------------------------------------------------------------------------------------------------------------------------------------------------------------------------------------------------------------------------------------------------------------------------------------------------------TATTACCCCCAGCGCTCGGGAC-GGGACAT------GGGCTA--A----------TGGAT-TGT-GGAT---ATAGGG-CCCAAAGGGCCCGTTTA-GATGGGTTTT-GGGCTTAT-GGGCTTTATCCAGAAGACCAAAAACAGGCGG----------------GAAACCGTCCC-AAATTC-------AAACTTCGATTGCTTGCCCTGCAAGCCATC-AGAAGT-CTATAAATACCAG-TGTCGAGATAGATGTTCA-----GACAACAA----ATGGCTAGGTATCCGAAGAAATCCATCAAGAAGAGGCGGGTTGGGCGCCGGAAGTATGGCAGCAAGGCGGCAACCAGTCACGACTGCTCGTCGCTAGGG--TCAATATTGGTTCCTGAAAATACCGTCAAGGTATTTCGGATTGAGCCTACTGATAGAACATTACCCAGATATTTTATCTGGAAAATGTTTATGCTTCTTGTGTGCAAGGTGAAGCCCGGAAGAATACTTCACTGGGCTATGATTAAGAGTTCTTGGGAAATCAACCAGCCGACAACCTGTCTTGAAGCACCAGGTTTATTTATTAAACCTGAACATAGCCATCTGGTTAAACTGGTATGTAGTGGGGAACTTGAAGCAGGAGTCGCAACAGGGACATCAGATGTCGAATGTCTTCTGAGGAAGACAACCGTGTTGAGGAAGAATGTAACGGAGGTGGATTATTTATATTTGGCATTCTATTGTAGTTCTGGAGTAGGTATAAACTACCAGAACAGAATTACATATCATGTTT---------------GATATGTTTATGTAAACATAAACTATTGTATGGAATGAAATCCAAATAACATACAACACGGTATGAAATACAAGACGCTATGAC-AA------------ATGTA-CGGGTATATG----ATTAG-GTATCCTAACGATCTAG-GGCCGAAGG--C---CCGTGAGCAATATGCGTCGAAATAA-TGTTTAACAAACAAATATACATGATACGGATA---------GTTGAATACATAAACAACGAGGTAT----------ACAATACAACAATCTGTTGTA-AAG-----AAAT-AAAAAAT----AAGGAGAGAGAGTATATTTGTGTCGGATAAGCATGGCAAC------------CACCACTTTAGT-GGT-GGGCCAGATGTCCCGAGTTAGTGCGCCACGTAA-GCGCT-GGGGCTTAT---------------------------------------------------------------------------------------------------------------------------------------------------------------------------------------------------------------------------------------------------------------------------------------------------------------------------------------------------------------------------------------------------------------------------------------------------------------------------------------------------------------------------------------------------------------------------------------------------------------------------------------------------------------------------------------------------------------------------------------------------------------------------------------------------------------------------------------------------------------------------------------------------------------------------------------------------------------------------------------------------------------------------------------------------------------------------------------------------------------------------------------------------------------------------------------------------------------------------------------------------------------------------------------------------------------------------------------------------------------------------------------------------------------------------TATTACCCCCAGCGCTCAGGACGGGACATCACGTG-CAACTA-ACAGACGCACGTGAGAATGCAGTA---GCTTGC----AGCGAAAGATAGACGCCAACATCAATAAAGAAGAAGGAATATTCTTTGCTTCGGCACGAAGCAAA--GGTTATAGATATTTGTTCGAGATGCGAAA-------ATGGAG--------GCTATTTAAACCTG---------ATGGTTTTGTGATTTCCGAAAT----CACTCGTCGGAAGAGAAATGGAGTTCTGGGAATCGTCTGCCATGCCTGACGATGTCAAGAGAGAGATTAAGGAAATATATTGGGAAGATCGGAAGAAACTTCTGTTCTGTCAGAAGTTGAAGAGCTATGTCAGAAGGATTCTTGTTTATGGAGATCAAGAGGATGCCCTTGCCGGAGTGAAGGATTTGAAGACTTCTATTAATCGCTATAGCGAATATTTGAAGAAACCATGTGTGGTAATTTGTTGTGTTAGCAATAAATCAATGGTGTATAGGTTAAACAGCATGGTGTTCTTTTATCATGAATACCTTGAAGAACTAGGTGGTGATTATTCAGTATATCAAGATCTCTATTGTGATGAGGTACTCTCTTCTTCATCGACAGAGGAAGAA------------GATGTAGGAGTAATATATAGGAATGTTATCATGGCATCGACACAAGAGAAGTTCTCTTGGAGTGATTGTCAGAAGATAGTTATATCAGACTATGATGTAACATTACTCTAATGTAATATCCATT--ATCATCAATAAAA--TAATGGTATG--TTGATTATGTATT-TATCATAAATACAT--AATGGTATACGTATAGCA---------TAAAATA-CA-TTAACC-----AACATACACCACACTATAAAATACAACACACTATAA----CAAATGTA----CGGGTATCTGATTGGTTTATATTAACCCCTTAAGGGCCGAAGGCCCGTTTAAATATGTGTT-GGACGAAGTCCA-AGCACAAAAAAGTAAGCAGAACAAAGGAATAATATGAGCTGGC-AACGTA------GGGTC-CATGTCCCGAGTTAGTGCGCCACGTAAGC-GCTGGGGCTTAT--------------TATTACCCCCCGTGCTCGGGACGGGACATGACGTCAGCAATGCAGATAATGGGCCTAATAA-------AGCCCATTTA-TAGAATT-GGG-CCGGGTTTT-GTCATCTTACAAAAGCCCGGTCCAGGATTAGAATAATGTCACGTGCC--GAA-TAAG-AGGTTGCTTCGCCTCGAAGAAACCTATTTTGAGGTAGCGTATTCAATACGCTACCGAATATCTATTAATATGTGAG-TCTCTGCCG---AAAAAAA-ACAGA-GCGAAAGC--GTAGCAGAAGCGATGGATTGGGCGGAATCACAATTCAAGACCTGTACTCATGGATGCGATTGGAAGAAGATATCATCGGATTCAGCCGATAATCGACAATATGTGCCATGCGTCGATTCAGGAGCTGGAAGAAAGTCGCCTCGTAAGGTACTTCTTAGATCTATTGAAGCTGTGTTTAATGG------AAGCTTCAGCGGAAATAACAGGAACGTTCGTGGATTTCTCTACGTATCGATCAGAGATGATGACGGAGAAATGCGTCCAGTGCTCATAGTACCTTTCGGAGGTTATGGATATCATAATGATTTCTATTATTTCGAAGGAAAGGGGAAAGTTGAATGTGATATATCATC-----AGATTATGTTGCGCCAGGAATAGATTGGAGCAGAGACATGGAAGTTAGTATTAGTAACAGCAACAACTGTAATGAATTATGTGATCTGAAGTGTTATGTTGTTTGTTCGTTAAGAATCAAGGAATAAAAGTTGTGCTGTAATGTTTATTAATA-AAACGTATATTTTGGATAATTG---------TTAGTTGTATAAA---ACATACAACACACTAT------------GAAATACAAGA-CGCTATGACAAATGTACGGGTATCTGAATGAGTTTTAGT------ATCGATTAAG-----------------GGCCGCAGGCCCGTTGAA--AAATAATAATCGAATTATATACGTTTG------------ATA-----ATAATCAGAGATAGATGATT-AGAATACATAAAGATAAACGAAGTA---------TATCCTGGTACAAATAA--AAAATAAGTATTTAAAAA--TAAAAGAAATGTAAACTAATCTCTGATTG-----------GTTCAGCAGAAAGGCCCACCAACTAAAAGGT-GGGGA---GAATGTCCCGA---------TGACGTAAGCACGGGGGACTAT-------------------
>45to_TO_2010_C1
TATTACCCCCAGCGCTCGGGACGGGACAT-TTGCATCTATAAATAGACT---CCCCCCTCTCC-ACTTCAA-GATCATCATCGACGACAG-AATGGCGCGATATGTGGTATGCTGGATGTTCACCATCAACAATCCCACAACACTACCAGTGATGAGGGATGAGATCAAATACATGGTATATCAAGTGGAGAGGGGACAGGAGGGTACTCGTCATGTGCAAGGATACGTGGAGATGAAGAGACGAAGTTCTCTGAAGCAGATGAGAGTCTTCTTCCCAGGCGCACACCTTGAGAAACGAAAGGGGAGCCAAGAAGAAGCGCGGTCATACTGTATGAAGGAAGATACAAGAATCGAAGGTCCCTTCGAGTTTGGTTCATTTAAATTGTCATGTAATGATAATTTATTTGATGTCATACAGGATATGCGTGAAACGCACAAAAGACCTTTGGAGTATTTATATGATTGTCCTAATACCTTCGATAGAAGTAAGGATACATTATACAGAGTACAAGCAGAGTTGAATAAAACGAGGGCGATGAA----TAGCTGGAGAAC--GTCTTTCAGTGC-TTGGACATCAGAGGTTGAGAATATCATGGCGCAGCCATGTCATCGGAGAATTATTTGGGTTTACGGCCCAAATGGAGGAGAAGGAAAGACAACGTATGCAAAACATCTAATGAAGACGAAGAATGCGTTTTATTCTCCAGGAGGAAAATCATTGGATATATGTAGACTGTATAATTATGAGGATATTGTTATATTTGATATCCCTAGATGCAAAGAGGATTATTTAAATTATGGTTTATTAGAGGAATTTAAGAATGGAATAATTCAAAGCGGGAAATATGAACCCGTTTTGAAGATTGTAGAATATGTCGAAGTCATTGTAATGGCTAACTTCCTTCCGAAGGAAGGAATCTTTTCTGAAGATCGAATAAAGTTGGTTTCTTGCTGAACACGCAATGACTTTACAG----CGCACGCTCCGAC-AAAAGCACACTATGACAAAAGTACGGGTATCTGATT--GGCTATC-GGAACGATCTAGGGCCGTAGGCC-------CGTGA--GCAATGAAC--------GGC---GAGATCATATGTCCCG-AGTTAGTGCGCCACGT-AAGCGCT-GGGGCTTAT-------------------------------------------------------------------------------------------------------------------------------------------------------------------------------------------------------------------------------------------------------------------------------------------------------------------------------------------------------------------------------------------------------------------------------------------------------------------------------------------------------------------------------------------------------------------------------------------------------------------------------------------------------------------------------------------------------------------------------------------------------------------------------------------------------------------------------------------------------------------------------------------------------------------------------------------------------------------------------------------------------------------------------------------------------------------------------------------------------------------------------------------------------------------------------------------------------------------------------------------------------------------------------------------------------------------------------------------------------------------------------------------------------------------------------------------------------------------------------------------------------------------------------------------------------------------------------------------------------------------------------------------------------------------------------------------------------------------------------------------------------------------------------------------------------------------------------------------------------------------------------------TATTACCCCCAGCGCTCGGGAC-GGGACAT------GGGCTA--A----------TGGAT-TGT-GGAT---ATAGGG-CCCAAAGGGCCCGTTTA-GATGGGTTTT-GGGCTTAT-GGGCTTTATCCAGAAGACCAAAAACAGGCGG----------------GAAACCGTCCC-AAATTC-------AAACTTCGATTGCTTGCCCTGCAAGCCATC-AGAAGT-CTATAAATACCAG-GGTCGAGATAGATGTTCA-----GACAACAA----ATGGCTAGGTATCCGAAGAAATCCATCAAGAAGAGGCGGGTTGGGCGCCGGAAGTATGGCAGCAAGGCGGCAACCAGTCACGACTGCTCGTCTCTAGGA--TCAATATCGGTTCCTGAAAATACCGTCAAGGTATTTCGGATTGAGCCTACTGATAAAACATTACCCAGATATTTTATCTGGAAAATGTTTATGCTTCTTGTGTGCAAGGTGAAGCCCGGAAGAATACTTCACTGGGCTATGATTAAGAGTTCTTGGGAAATCAACCAGCCGACAACCTGTCTTGAAGCACCAGGTTTATTTATTAAACCTGAACATAGCCATCTGGTTAAACTGGTATGTAGTGGGGAACTTGAAGCAGGAGTCGCAACAGGGACATCAGATGTCGAATGTCTTCTGAGGAAGACAACCGTGTTGAGGAAGAATGTAACGGAGGTGGATTATTTATATTTGGCATTCTATTGTAGTTCTGGAGTAAGTATAAACTACCAGAACAGAATTACATATCATGTTT---------------GATATGTTTATGTAAACATAAACTATTGTATGGAATGAAATCCAAATAACATACAACACGGTATGAAATACAAGACGCTATGAC-AA------------ATGTA-CGGGTATATG----ATTAG-GTATCCTAACGATCTAG-GGCCGAAGG--C---CCGTGAGCAATATGCGTCGAAATAA-TGTTTAACAAACAAATATACATGATACGGATA---------GTTGAATACATAAACAACGAGGTAT----------ACAATACAACAATCTGTTGTA-AAG-----AAAT-AAAAAAT----AAGGAGAGAGAGTATATTTGTGTCGGATAAGCATGGCAAC------------CACCACTTTAGT-GGT-GGGCCAGATGTCCCGAGTTAGTGCGCCACGTAA-GCGCT-GGGGCTTAT---------------------------------------------------------------------------------------------------------------------------------------------------------------------------------------------------------------------------------------------------------------------------------------------------------------------------------------------------------------------------------------------------------------------------------------------------------------------------------------------------------------------------------------------------------------------------------------------------------------------------------------------------------------------------------------------------------------------------------------------------------------------------------------------------------------------------------------------------------------------------------------------------------------------------------------------------------------------------------------------------------------------------------------------------------------------------------------------------------------------------------------------------------------------------------------------------------------------------------------------------------------------------------------------------------------------------------------------------------------------------------------------------------------------------TATTACCCCCAGCGCTCAGGACGGGACATCACGTG-CAACTA-ACAGACGCACGTGAGAATGCAGTA---GCTTGC----AGCGAAAGATAGACGTCAACATCAATAAAGAAGAAGGAATATTCTTTGCTTCGGCACGAAGCAAA--GGGTATAGATATTTGTTCGAGATGCGAAA-------ATGGAG--------GCTATTTAAACCTG---------ATGGTTTTGTGATTTCCGAAAT----CACTCGTCGGAAGAGAAATGGAGTTCTGGGAATCGTCTGCCATGCCTGACGATGTCAAGAGAGAGATTAAGGAAATATATTGGGAAGATCGGAAGAAACTTCTGTTCTGTCAGAAGTTGAAGAGCTATGTCAGAAGGATTCTTGTTTATGGAGATCAAGAGGATGCCCTTGCCGGAGTGAAGGATATGAAGACTTCTATTATTCGCTATAGCGAATACCTGAAGAAACCATGTGTGGTAATTTGTTGTGTTAGCAATAAATCAATGGTGTATAGGTTAAACAGCATGGTGTTCTTTTATCATGAATACCTTGAAGAACTAGGTGGTGATTACTCAGTATATCAAGATCTCTATTGTGATGAGGTACTCTCTTCTTCATCGACAGAGGAAGAA------------GATGTAGGAGTAATATATAGGAATGTTATCATGGCATCGACACAAGAGAAGTTCTCTTGGAGTGATTGTCAGAAGATAGTTATATCAGACTATGATGTAACATTACTCTAATGTAATATCCATT--ATCATCAATAAAA--TAATGGTATG--TTGATTATGTATT-TATCATAAATACAT--AATGGTATACGTATAGCA---------TAAAATA-CA-TTAACC-----AACATACACCACACTATAAAATACAACACACTATAA----CAATTGTA----CGGGTATCTGATTGGTTTATATTAACCCCTTAAGGGCCGAAGGCCCGTTTAAATATGTGTT-GGACGAAGTCCA-AGCACAAAAAAGTAAGCAGAACAATGGAATAATATGAGCTGGC-AACGTA------GGGTC-CATGTCCCGAGTTAGTGCGCCACGTAAGC-GCTGGGGCTTAT--------------TATTACCCCCCGTGCTTGGGACGGGACATGACGTCAGCAATGTAGATAATGGGCCTAATAA-------AGCCCATTAA-TAGAATT-GGG-CCGGGTTTT-GTCATCTTACAAAAGCCCGGTCCAGGATTAGAATAATGTCACGTGCC--GAA-TAAG-AGGTTGCTTCGCCTCGAAGAAACCTATTTTGAGGTAGCGTATTCAATACGCTACCGAATATCTATTAATATGTGAG-TCTCTGCCG----AAAAAA-ACAGA-GCGAAAGC--GAAGCAGAAGCGATGGATTGGGCAGAATCACAATTCAAGACCTGTACCCATGGATGCGATTGGAAGAAGATATCATCGGATTCAGCCGATAATCGACAATATGTGCCATGCGTCGATTCAGGAGCTGGAAGAAAGTCGCCTCGTAAGGTACTTCTTAGATCTATTGAAGCTGTGTTTAATGG------AAGCTTCAGCGGAAATAACAGGAACGTTCGTGGATTTCTCTACGTATCGATCAGAGACGATGACGGAGAAATGCGTCCAGTGCTCATAGTACCATTCGGAGGTTATGGATATCATAATGATTTCTATTATTTCGAAGGAAAGGGGAAAGTTGAATGTGATATATCATC-----AGATTATGTTGCGCCAGGAATAGATTGGAGCAGAGACATGGAAGTTAGTATTAGTAACAGCAACAACTGTAATGAATTATGTGATCTGAAGTGTTATG------------------------------------------------------------------------------------------------------------------------------------------------------------------------------------------------------------------------------------------------------------------------------------------------------------------------------------------------------------------------TAAGTATTTAAAAAT--AAAAGTAATGTAAACTAATCTCTGATTG-----------GTTTAGCAGAAAGGCCCACCTACTAAAAGGT-GGGGA---GAATGTCCCGA---------TGACGTAAGCACGGGGGACTAT-------------------
>46to_TO_2010_C1
TATTACCCCCAGCGCTCGGGACGGGACAT-TTGCATCTATAAATAGACCT--CCCCCCTCTCC-ATTTCAA-GATCATCATCGACGACAG-AATGGCGCGATATGTGGTATGCTGGATGTTTACCATCAACAATCCCACAACACTACCAGTGATGAGGGATGAGATCAAATACATGGTATATCAAGTGGAGAGGGGAAAGGAGGGTACTCGTCATGTGCAAGGATACGTGGAGATGAAGAGACGAAGTTCTCTGAAGCAGATGAGAGGCTTCTTCCCAGGCGCACACCTTGAGAAACGAAAGGGGAGCCAAGAAGAAGCGCGGTCATACTGTATGAAGGAAGATACAAGAATCGAAGGTCCCTTCGAGTTTGGTTCATTTAAATTGTCATGTAATGATAATTTATTTGATGTCATACAGGATATGCGTGAAACGCACAAAAGGCCTTTGGAGTATTTATATGAATGTCCTAACACCTTCGATAGAAGTAAGGATACATTATACAGAGTACAAGCAGAGATGAATAAAACGAAGGCGATGAA----TAGCTGGAGAAC--TTCTTTCAGTGC-TTGGACATCAGAGGTGGAGAATATCATGGCGCAGCCATGTCATCGGAGAATAATTTGGGTCTATGGCCCAAATGGAGGAGAAGGAAAGACAACGTATGCAAAACATCTAATGAAGACGAAGAATGCGTTTTATTCTCCAGGAGGAAAATCATTGGATATATGTAGACTGTATAATTATGAGGATATTGTTATATTTGATATCCCTAGATGCAAAGAGGATTATTTAAATTATGGTTTATTAGAGGAATTTAAAAATGGAATAATTCAAAGCGGGAAATATGAACCCGTTTTGAAGATTGTAGAATATGTCGAAGTCATTGTAATGGCTAACTTCCTTCCGAAGGAAGGAATCTTTTCTGAAGATCGAATAAAGTTGGTTTCTTGCTGAACACGCAATGACTTTACAG----CGCACGCTCCGAC-AAAAGCACACTATGACAAAAGTACGGGTATCTGATT--GGCTATC-GGAACGATCTAGGGCCGTAGGCC-------CGTGA--GCAATGAAC--------GGC---GAGATCATATGTCCCG-AGTTAGTGCGCCACGT-AAGCGCT-GGGGCTTAT-------------------------------------------------------------------------------------------------------------------------------------------------------------------------------------------------------------------------------------------------------------------------------------------------------------------------------------------------------------------------------------------------------------------------------------------------------------------------------------------------------------------------------------------------------------------------------------------------------------------------------------------------------------------------------------------------------------------------------------------------------------------------------------------------------------------------------------------------------------------------------------------------------------------------------------------------------------------------------------------------------------------------------------------------------------------------------------------------------------------------------------------------------------------------------------------------------------------------------------------------------------------------------------------------------------------------------------------------------------------------------------------------------------------------------------------------------------------------------------------------------------------------------------------------------------------------------------------------------------------------------------------------------------------------------------------------------------------------------------------------------------------------------------------------------------------------------------------------------------------------------------TATTACCCCCAGCGCTCGGGAC-GGGACAT------GGGCTA--A----------TGGAT-TGT-GGAT---ATAGGG-CCCAAAGGGCCCGTTTA-GATGGGTTTT-GGGCTTAT-GGGCTTTATCCAGAAGACCAAAAACAGGCGG----------------GAAACCGTCCC-AAATTC-------AAACTTCGATTGCTTGCCCTGCAAGCCATC-AGAAGT-CTATAAATACCAG-GGTCGAGATAGATGTTCA-----GACAACAA----ATGGCTAGGTATCCGAAGAAATCCATCAAGAAGAGGCGGGTTGGGCGTCGGAAGTATGGCAGCAAGGCGGCAACCAGTCACGACTGCTCGTCGTTAGGG--TCAATATTGGTTCCTGAAAACACCGTCAAGGTATTTCGGATTGAGCCTACTGATAAAACATTACCCAGATATTTTATCTGGAAAATGTTTATGCTTCTTGTGTGCAAGGTGAAGCCCGGAAGAATACTTCACTGGGCTATGATTAAGAGTTCTTGGGAAATCAACCAGCCGACAACCTGTCTTGAAGCACCAGGTTTATTTATTAAACCTGAACATAGCCATCTGGTTAAACTGGTATGTAGTGGGGAACTTGAAGCAGGAGTCGCAACAGGGACATCAGATGTCGAATGTCTTCTGAGGAAGACAACCGTGTTGAGGAAGAATGTAACGGAGGTGGATTATTTATATTTGGCATTCTATTGTAGTTCTGGAGTAAGTATAAACTACCAGAACAGAATTACATATCATGTTT---------------GATATGTTTATGTAAACATAAACTATTGTATGGAATGAAATCCAAATAACATACAACACGGTATGAAATACAAGACGCTATGAC-AA------------ATGTA-CGGGTATATG----ATTAG-GTATCCTAACGATCTAG-GGCCGAAGG--C---CCGTGAGCAATATGCGTCGAAATAA-TGTTTAACAAACAAATATACATGATACGGATA---------GTTGAATACATAAACAACGAGGTAT----------ACAATACAACAATCTGTTGTA-AAG-----AAAT-AAAAAGT----AAGGAGAGAGAGTATATTTGTGTCGGATAAGCATGGCAAC------------CACCACTTTAGT-GGT-GGGCCAGATGTCCCGAGTTAGTGCGCCACGTAA-GCGCT-GGGGCTTAT---------------------------------------------------------------------------------------------------------------------------------------------------------------------------------------------------------------------------------------------------------------------------------------------------------------------------------------------------------------------------------------------------------------------------------------------------------------------------------------------------------------------------------------------------------------------------------------------------------------------------------------------------------------------------------------------------------------------------------------------------------------------------------------------------------------------------------------------------------------------------------------------------------------------------------------------------------------------------------------------------------------------------------------------------------------------------------------------------------------------------------------------------------------------------------------------------------------------------------------------------------------------------------------------------------------------------------------------------------------------------------------------------------------------------TATTACCCCCAGCGCTCAGGACGGGACATCACGTG-CAACTA-ACAGACGCACGTGAGAATGCAGTA---GCTTGC----AGCGAAAGATAGACGTCAACATCAATAAAGAAGAAGGAATATTCTTTGCTTCGGCACGAAGCAAA--GGGTATAGATATTTGTTCGAGATGCGAAA-------ATGGAG--------GCTATTTAAACCTG---------ATGGTTTTGTGATTTCCGAAAT----CACTCGTCGGAAGAGAAATGGAGTTCTGGGAATCGTCTGCCATGCCTGACGATGTCAAGAGAGAGATTAAGGAAATATATTGGGAAGATCGGAAGAAACTTCTGTTCTGTCAGAAGTTGAAGAGCTATGTCAGAAGGATTCTTGTTTATGGAGATCAAGAGGATGCCCTTGCCGGAGTGAAGGATTTGAAGACTTCTATCATTCGCTATAGCGAATATCTGAAGAAACCATGTGTGGTAATTTGTTGTGTTAGCAATAAATCAATGGTGTATAGGTTAAACAGCATGGTGTTCTTTTATCATGAATACCTTGAAGAACTAGGTGGTGATTACTCAGTATATCAAGATCTCTATTGTGATGAGGTACTCTCTTCTTCATCGACAGAGGAAGAA------------GATGTAGGAGTAATATATAGGAATGTTATCATGGCATCGACACAAGAGAAGTTCTCTTGGAGTGATTGTCAGAAGATAGTTATATCAGACTATGATGTAACATTACTCTAATGTAATATCCATT--ATCATCAATAAAA--TAATGGTATG--TTGATTATGTATT-TATCATAAATACAT--AATGGTATACGTATAGCA---------TAAAATA-CA-TTAACC-----AACATACACCACACTATAAAATACAACACACTATAA----CAATTGTA----CGGGTATCTGATTGGTTTATATTAACCCCTTAAGGGCCGAAGGCCCGTTTAAATATGTGTT-GGACGAAGTCCA-AGCACAAAAAAGTAAGCAGAACAATGGAATAATATGAGCTGGC-AACGTA------GGGTC-CATGTCCCGAGTTAGTGCGCCACGTAAGC-GCTGGGGCTTAT--------------TATTACCCCCCGTGCTTGGGACGGGACATGACGTCAGCAATGTAGATAATGGGCCTAATAA-------AGCCCATTAA-TAGAATT-GGG-CCGGGTTTT-GTCATCTTACAAAAGCCCGGTCCAGGATTAGAATAATGTCACGTGCC--GAA-TAAG-AGGTTGCTTCGTCTCGAAGAAACCTATTTTGAGGTAGCGTATTCAATACGCTACCGAATATCTATTAATATGTGAG-TCTCTGCCG----AAAAAA-ACAGA-GCGAAAGC--GAAGCAGAAGCGATGGATTGGGCGGAATCACAATTCAAGACATGTACCCATGGATGCGATTGGAAGAAGATATCATCGGATTCAGCCGATAATCGACAATATGTGCCATGCGTCGATTCAGGAGCTGGAAGAAAGTCGCCTCGTAAGGTACTTCTTAGATCTATTGAAGCTGTGTTTAATGG------AAGCTTCAGCGGAAATAACAGGAACGTTCGTGGATTTCTCTACGTATCGATCAGAGACGATGACGGAGAAATGCGTCCAGTGCTCATAGTACCATTCGGAGGTTATGGATATCATAATGATTTCTATTATTTCGAAGGAAAGGGGAAAGTTGAATGTGATATATCATC-----AGATTATGTTGCGCCAGGAATAGATTGGAGCAGAGACATGGAAGTTAGTATTAGTAACAGCAACAACTGTAATGAATTATGTGATCTGAAGTGTTATG------------------------------------------------------------------------------------------------------------------------------------------------------------------------------------------------------------------------------------------------------------------------------------------------------------------------------------------------------------------------TAAGTATTTAAAAAT--AAAAGTAATGTAAACTAATCTCTGATTG-----------GTTTAGCAGAAAGGCCCACCTACTAAAAGGT-GGGGA---GAATGTCCCGA---------TGACGTAAGCACGGGGGACTAT-------------------
>47mw_MW_2008_C2
TATTACCCCCAGCGCTCGGGACGGGACAT-TTGCATCTATAAATAGACCT--CCCCCCTCTCC-ATTACAA-GATCATCATCGACGACAG-AATGGCGCGATATGTGGTATGCTGGATGTTCACCATCAACAATCCCACAACACTACCAGTGATGAGGGATGAGATCAAATATATGGTATATCAAGTGGAGAGGGGACAGGAGGGTACTCGTCATGTGCAAGGTTATGTCGAGATGAAGAGACGAAGCTCTCTGAAGCAGATGCGAGGCTTCTTCCCAGGCGCACACCTTGAGAAACGAAAGGGAAGCCAAGAAGAAGCGCGGTCATACTGTATGAAGGAAGATACAAGAATCGAAGGTCCCTTCGAGTTTGGTGCATTTAAATTGTCATGTAATGATAATTTATTTGATGTCATACAGGATATGCGTGAAACGCACAAAAGGCCTTTGGAGTATTTATATGATTGTCCTAATACCTTCGATAGAAGTAAGGATACATTATACAGAGTACAAGCAGAGATGAATAAAACGAAGGCGATGAA----TAGCTGGAGGAC--GTCTTTCAGTGC-ATGGACATCAGAGGTGGAGAATATCATGGCGCAGCCATGTCATCGGAGAATAATTTGGGTCTATGGACCAAATGGAGGAGAAGGAAAGACAACGTATGCAAAACATCTAATGAAGACGAGAAATGCGTTTTATTCTCCAGGAGGAAAATCATTGGATATATGTAGACTGTATAATTACGAGGATATTGTTATATTTGATATTCCAAGATGCAAAGAGGATTATTTAAATTATGGGTTATTAGAGGAATTTAAGAATGGAATAATACAAAGCGGGAAATATGAACCCGTTTTGAAGATAGTAGAATATGTCGAAGTCATTGTAATGGCTAACTTCCTTCCGAAGGAAGGAATCTTTTCTGAAGATCGAATAAAGTTGGTTTCTTGCTGAACAAGTAATGACTTTACAG----CGCACGCTCCGAC-AAAAGCACACTATGACAAATGTACGGGTATCTGATT-GGTTTATC-CTAACGATCTAGGGCCGTAGGCC-------CGTGA--GCAATGAAC--------GGC---GAGATCAGATGTCCCG-AGTTAGTGCGCCACGT-AAGCGCT-GGGGACTAT-----TATTA-C-----------------------CCCCCGTG----------------CTCG------GGAC-GGGACAT----------------------------------------------------G------------------------------------------------------GG--C-TT----TTTA---AATGGG--C-CTTGAGAGT--TTGAACAGTTC-----------------AGTATCTTCGTTATTGGGCCAACTCGG--CCCAATAATTAAGAGAAC--GT---GTTCAAATTCGT-GG------------TATGACCGAAGGTC-AAGGTAACCGGTCAA-CATTATTC-TGGCTTGCGCAGCAAGATACA-CGAA--------------------------------------------------------TTAAATTATTAAT-TCG-----------------------------------------------TAGGACACGTGGAC-GGACCGAAATACTCCTGCATC------TCTATAAATACCCTA-GTCTTGTGAAGG-ATAATT-G--C-TCTCTC-TCTTCTGTCAAG-GTGGT--TGTGCTGAGGC----------GGAAGA-----TCGC--------C-AGCGGCGATC------------------GTCGGAACGATGTG--CATCTAGAG--AGGCGG---------------------------------TGAAGGAAACTACG-AAGCATATAT-----CGGGTA-TTTATAGACTTA-TAGCGCAGCTAGAAGTATACACTGTACA-GATATTGTATTTTGTAAATATACG-AAGAATTTCGTAT-ATGATATTAATAAAACACCTGGGTGTTTTAATGTTTACATTAAATAGTATC-CTGAATGTA----CACAATAAAAT--------ACAGTATACGGAACGTATACTGACA--A--AGTAATAAA-T---GATAGGCGAA----G-CATGATTAACAGGTGTTT-AGGTATAATTAACATAATTATGAG-AAGTAATTATAATACGGAAAATGAATA-AGTATGA-GGTGAAAGAGGAGATATTAGAATATTTAAAAACCCAATTATATT-AT-T----------------TTGGA-----------------ACG---AA--ATACAACACG----------------CTATGA-AA--------------TACAAGACGCTATGACA-AATGTACGGGTATCTGATTG-TG------TAT-C-TTAACGCT-TAAGGGC-CGCAGGCCC-GTC-AA-G--TTG-------A-------------------------ATGAACGGT-------CCAGATTA------ATTCCTT-AGCGACGAAGAAAGG-----------AATCTTAATG-GG---GATCA------------CATTAA------------AGACAGCTGTCAT---------------------------TGATTA---A-ATAAAT--AATATAATATACAAAAGAC-T-TATGTACCCCTGA--T-----A-----ATGATGACG-T-GTA-GGGGTGT-CCCG-AT----GTAA---TATAGC---AT----AGCTATGTGAAGA--------GATAAGCATGTGGCCGACAACTTTAGTTGT--GG----GCCAGATGTCCC---------------GAGTT-AGTGCG--------CCACGTA-AGCACG-GG----------GGACTAT------TATTACCCCCAGCGCTCGGGAC-GGGACAT------GGGCTA--A----------TGGAT-TGT-GGAT---ATAGGG-CCCAAAGGGCCCGTTTA-GATGGGTTTT-GGGCTTAT-GGGCTTTATCCAGAAGACCAAAAACAGGCGG----------------G-AACCGTCCC-AAATTC-------AAACTTCGATTGCTTGCCCTGCAAGCCATCTAGAAGT-CTATAAATACCAG-TGTCTAGATAGATGTTCA-----GACAAGAA----ATGGCTAGGTATCCGAAGAAATCCATCAAGAAGAGGCGGGTTGGGCGCCGGAAGTATGGCAGCAAGGCGGCAACGAGCCACGACTACTCGTCGTTAGGG--TCAATATTGGTTCCTGAAAACACCGTCAAGGTATTTCGGATTGAGCCTACTGATAAAACATTACCCAGATATTTTATCTGGAAAATGTTTATGCTTCTTGTGTGCAAGGTGAAGCCCGGAAGAATACTTCATTGGGCTATGATCAAGAGTTCTTGGGAAATCAACCAGCCGACAACCTGTCTGGAAGCCCCAGGTTTATTTATTAAACCTGAACATAGCCATCTGGTTAAACTGGTATGTAGTGGGGAACTTGAAGCAGGAGTCGCAACAGGGACATCAGATGTTGAATGTCTTTTGAGGAAGACAACCGTGTTGAGGAAGAATGTAACAGAGGTGGATTATTTATATTTGGCATTCTATTGTAGTTCTGGAGTAAGTATAAACTACCAGAACAGAATTACATATCATGTTT---------------GATATGTTTATGTAAACATAAACTATTGTATGGAATGAAATCCAAATAACATACAACACGGTATGAAATACAAGACGCTATGCC-AA------------ATGTA-CGGGTATTTG----ATTAG-GTATCCTAACGATCTAG-GGCCGAAGG--C---CCGTGAGCAATATGCGTCGAAATAA-TGTTTAACAAACAAATATACATGATACGGATA---------GTTGAATACATAAACAACGAGGTAT----------ACAATACAACAAACTGTTGTA-AAG-----AAAT-AAAAAAT----AAGAAGAGAGAGTATATTTGTGTCGGATAAGCATGACACC------------CACCACTTTAGT-GGT-GGGTCAGATGTCCCGAGTTAGTGCGCCACGTAA-GCGCT-GGGGACTAT-----TATTACCCCCA-GCGCTCAGGACGGGACATCACGTGCTTC-----------------------AACAAATGCACGTGAGTGATATAAGGGACATAACGGGTTCAGA-TAACGGTATCTTTGGTTTAGAATATAACGTCACGTGTGAAAG-CGAT-TGGCACGTGACTAAGTCAAATGTATTGAATAAACATTTGACGTCCGGTAGCTTCCG-AAGGAAGT-AAGGATTGCTTCGT-GGCGAAGCAAACCATTTATATA-TTGCCTAGG-CTTGCGG--CCTATAAATAGG-ACCCTGCTA-----AATGGCATTAACAACAGAGCGGGTTAAACTATTCTTTGAATGGTTTTTGTTCTTTGCAGCAATATTTATTGCGATTACAATATTATATATATTGTTGGTTTTGCTCTTTGAGGTACCGAAGTATATTAAGCAGCTCGTGAGGTATTTGGTAGAATACCTGACCAGAAGACGTGTATGGATGCAGAGAACGCAGTTATCGGAGGCAACTGGAGACGTAGAGTTCGGCAGAGGTATTGTGGAAGACAGACGGGATCAACAACCGGCTGTCATACCACAGGCATCTCAGGTTAACCCTTC---TCAACAAATTAGAAGGGATGATCAAGGAAGACGAGGAAACGTCGGTCCTATGTTTT-AATACACA-GTATTGTAATATATGA-AATATAAATGGGGATTG---------ATGT--------------AT-AA-GGTCATACATACTATA------TGTATGATAATG---AAACATATT-GTAATATGTGAATTGT----------------------------------------AAACGA-------------------------------GTGTTGAATGT---------------ATACAACATACAACACAC---------------------TATGAAATACAAGACGCTAT------------------------------GCCAAATGTACGGGTATCTGATTAGG-TATCCTAACGA--------TCTAGGGCCG-AAGGCCCGT-GAGCAATAT---GCGTCGAAAT-AATGTTT-----AACAAA-CAAATATACA-----TGATACGGATAGTTGAATACATAAACAACTAGGTATAC-AATACAACAAACTGTTGT-AAAGAAAT--AAAAAATAAGAAGAGAGA-GTATATTT---------GTGTCGG----------------------------------ATAAGCTTGGCAACCATCACTTTA--------------------GTGGT-GGGTCAGATGTCCCGAGTTAGTGCG-CCACGTAA-GCGCTGGGGCTTAT-----TATTACCCCCAGCGCTCAGGACGGGACATCACGTG-CGACTA-ACAGACGCACGTGAGAATGCAGTA---GCTTGC----AGCGAAAGATAGACGTCTACATCAATAAAGAAGAAGGAATATTCTTTGCTTCGGCACGAAGCAAA--GGGTATAGATATTTGTTCGAGATGCGAAA-------ATGGAG--------GCTATTTAAACCTG---------ATGGTTTTGTGATTTCCGAAAT----CACTCGACGGAAGAGAAATGGAGTTCTGGGAATCGTCTGCCATGCCTGACGATGTCAAGAGAGAGATTAAGGAAATATATTGGGAAGATCGGAAAAAACTTCTGTTCTGTCAGAAGTTGAAGAGCTATGTCAGAAGGATTCTTGTTTATGGAGATCAAGAGGATGCCCTTGCCGGAGTGAAGGATATGAAGACTTCTATTATTCGCTATAGCGAATACTTGAAGAAACCATGTGTGGTAATTTGTTGTGTTAGCAATAAATCAATTGTGTATAGGTTAAACAGCATGGTGTTCTTTTATCATGAATACCTTGAAGAACTAGGTGGTGATTACTCAGTATATCAAGATCTCTATTGTGATGAGGTTCTCTCTTCTTCATCGACAGAGGAAGAA------------GATGTAGGAGTAATATATAGGAATGTTATCATGGCATCGACACAAGAGAAGTTCTCTTGGAGTGATTGTCAGAAGATAGTTATATCAGACTATGATGTAACATTACTCTAATGTAATATCCATT--ATCATCAATAAAA--TAATGGAATG--TTGATTATGTATT-TATCATAAATACAT--AATGGTATACGTATAGCA---------TAAAATA-CA-TTAACC-----AACATACAACACACTATAAAATACAACACACTATAA----CAAATGTA----CGGGTATCTGATTGGTTTATATTAACCCCTTTAGGGCCGAAGGCCCGTTTAAATATGTGTT-GGACGAAGTCCA-AGCACAAAAAAGTAAGCAGAACAACGGAATAATATGAGCTGGC-AACGTA------GGGTC-CATGTCCCGAGTTAGTGCGCCACGTAAGC-GCTGGGGCTTAT--------------TATTACCCCCCGTGCTCGGGACGGGACATGACGTCAGCAAGGATTATAATGGGCTTTTTAT------TAGCCCATGTA-TTGAATT-GGG-CCGGGTTTT-GTCATTTTACAAAAGCCCGGTCCAGGATAAGTATAATGTCACGTGCC--GAA-TAAA-AGGTTGCTTCGCCTCGAAGAAACCTAATTTGAGGTTGCGTATTCAATACGCTACCGAGTATCTATTAATAAGCGAG-TCTCTGCCG----AAACAA-TCAGA-GCGAAAGC--AAAGCAGAAGCGATGGATTGGGCGGAATCACAATTCAAGACTTGTACTCATGGATGCGATTGGAAGAAGATATCATCGGATTCAGCCGATAATCGACAATATGTACCATGCGTCGATTCTGGAGCTGGAAGAAAGTCGCCTCGCAAGGTACTTCTTAGATCTATTGAAGCTGTGTTTAACGG------AAGCTTCAGCGGAAATAATAGGAACGTTCGTGGATTTCTCTACGTATCGATCAGAGACGATGACGGAGAAATGCGTCCAGTACTCATAGTACCATTCGGAGGATATGGATATCATAATGATTTCTATTATTTCGAAGGAAAGGGGAAAGTTGAATGTGATATATCATC-----AGATTATGTTGCGCCAGGAATAGATTGGAGCAGAGACATGGAAGTTAGTATTAGTAACAGCAACAACTGTAATGAATTATGTGATCTGAAGTGTTATGTTGTTTGTTCTTTAAGAATCAAGGAATAAAAGTTGTGCTGTAATGTTTATTAATA-AAACGTATATTTGGGA-AATTG---------ATAGTTGTATAAA---ACATACAACACACTAT------------GAAATACAAGA-CGCTATGCCAAATGTACGGGTATCTGAATGAGTTTTAGT------ATCGCTTAAG-----------------GGCCGCAGGCCCGTTGAA--AAATAATAATCGAATTATAAACGTTAG------------ATA-----ATAATCAGAGATAGGTGATC-AGATAACATAAACATAAACGAAGTA---------TATGGCGGTAC-AATAA-TAAAATAAGT---TAAAAAA-AAAACATAATGAATACTAATCTCTGATTG-----------GTTCAGAAGGAAGGCCCACCAACTAAAAGGT-GGGGA---GAATGTCCCGA---------TGACGTAAGCACGGGGGACTAT-------------------
>482P2_AU_2011
TATTACCCCCAGCGCTCGGGACGGGACAT-TTGCATCTATAAATAGACCT--CCCCCCTCTCC-ATTACAA-GATCATCATCGACGACAG-AATGGCGCGATATGTGGTATGCTGGATGTTCACCATCAACAATCCCACAACACTACCAGTGATGAGGGATGAGATAAAATATATGGTATATCAAATGGAGAGGGGACAGGAGGGTACTCGTCATGTGCAAGGTTATGTCGAGATGAAGAGACGAAGCTCTCTGAAGCAGATGAGAGGCTTCTTCCCAGGCGCACACCTTGAGAAACGAAAGGGGAGCCAAGAAGAAGCGCGGTCATACTGTATGAAGGAAGATACAAGAATCGAAGGTCCCTTCGAGTTTGGTTCATTTAAATTGTCATGTAATGATAATTTATTTGATGTCATACAGGATATGCGTGAAACGCACAAAAGGCCTTTGGAGTATTTATATGATTGTCCTAACACCTTCGATAGAAGTAAGGATACATTATACAGAGTACAAGCAGAGATGAATAAAACGAAGGCGATGAA----TAGCTGGAGAAC--TTCTTTCAGTTC-TTGGACACCAGAGGTGGAGAATATCATGGCGCAGCCATGTCATCGGAGAATAATTTGGGTCTATGGCCCAAATGGAGGAGAAGGAAAGACAACGTATGCTAAACATCTAATGAAGACGAGAAATGCGTTTTATTCTCCAGGAGGAAAATCATTGGATATATGTAGACTGTATAATTACGAGGATATTGTTATATTTGATATTCCAAGATGCAAAGAGGATTATTTAAATTATGGGTTATTAGAGGAATTTAAGAATGGAATAATTCAAAGCGGGAAATATGAACCCGTTTTGAAGATAGTAGAATATGTCGAAGTCATTGTAATGGCTAACTTCCTTCCGAAGGAAGGAATCTTTTCTGAAGATCGAATAAAGTTGGTTTCTTGCTGAACAAGTAATGACTTTACAG----CTCACGCTCCGACAAAAAGCACACTATGACAAAAGTAAGGGTATCTGATT-GTGATATC-TTAACGATCTAGGGCCGTAGGCC-------CGTGA--GCAATGAAC--------GGC---GAGATCAGATGTCCCG-AGTTAGTGCGCCACGT-AAGCGCT-GGGGACTAT-------------------------------------------------------------------------------------------------------------------------------------------------------------------------------------------------------------------------------------------------------------------------------------------------------------------------------------------------------------------------------------------------------------------------------------------------------------------------------------------------------------------------------------------------------------------------------------------------------------------------------------------------------------------------------------------------------------------------------------------------------------------------------------------------------------------------------------------------------------------------------------------------------------------------------------------------------------------------------------------------------------------------------------------------------------------------------------------------------------------------------------------------------------------------------------------------------------------------------------------------------------------------------------------------------------------------------------------------------------------------------------------------------------------------------------------------------------------------------------------------------------------------------------------------------------------------------------------------------------------------------------------------------------------------------------------------------------------------------------------------------------------------------------------------------------------------------------------------------------------------------------------------------------------------------------------------------------------------------------------------------------------------------------------------------------------------------------------------------------------------------------------------------------------------------------------------------------------------------------------------------------------------------------------------------------------------------------------------------------------------------------------------------------------------------------------------------------------------------------------------------------------------------------------------------------------------------------------------------------------------------------------------------------------------------------------------------------------------------------------------------------------------------------------------------------------------------------------------------------------------------------------------------------------------------------------------------------------------------------------------------------------------------------------------------------------------------------------------------------------------------------------------------------------------------------------------------------------------------------------------------------------------------------------------------------------------------------------------------------------------------------------------------------------------------------------------------------------------------------------------------------------------------------------------------------------------------------------------------------------------------------------------------------------------------------------------------------------------------------------------------------------------------------------------------------------------------------------------------------------------------------------------------------------------------------------------------------------------------------------------------------------------------------------------------------------------------------------------------------------------------------------------------------------------------------------------------------------------------------------------------------------------------------------------------------------------------------------------------------------------------------------------------------------------------------------------------------------------------------------------------------------------------------------------------------------------------------------------------------------------------------------------------------------------------------------------------------------------------------------------------------------------------------------------------------------------------------------------------------------------------------------------------------------------------------------------------------------------------------------------------------------------------------------------------------------------------------------------------------------------------------------------------------------------------------------------------------------------------------------------------------------------------------------------------------------------------------------------------------------------------------------------------------------------------------------------------------------------------------------------------------------------------------------------------------------------------------------------------------------------------------------------------------------------------------------------------------------------------------------------------------------------------------------------------------------------------------------------------------------------------------------------------------------------------------------------------------------------------------------------------------------------------------------------------------------------------------------------------------------------------------------------------------------------------------------------------------------------------------------------------------------------------------------------------------------------------------------------------------------------------------------------------------------------------------------------------------------------------------------------------------------------------------------------------------------------------------------------------------------------------------------------------------------------------------------------------------------------------------------------------------------------------------------------------------------------------------------------------------------------------------------------------------------------------------------------------------------------------------------------------------------------------------------------------------------
>482_96_AU_1996_C3
TATTACCCCCAGCGCTCGGGACGGGACAT-TTGCATCTATAAATAGACCT--CCCCCCTCTCC-ATTACAA-GATCATCATCGACGACAG-AATGGCGCGATATGTGGTATGCTGGATGTTCACCATCAACAATCCCACAACACTACCAGTGATGAGGGATGAGATAAAATATATGGTATATCAAATGGAGAGGGGACAGGAGGGTACTCGTCATGTGCAAGGTTATGTCGAGATGAAGAGACGAAGCTCTCTGAAGCAGATGAGAGGCTTCTTCCCAGGCGCACACCTTGAGAAACGAAAGGGGAGCCAAGAAGAAGCGCGGTCATACTGTATGAAGGAAGATACAAGAATCGAAGGTCCCTTCGAGTTTGGTTCATTTAAATTGTCATGTAATGATAATTTATTTGATGTCATACAGGATATGCGTGAAACGCACAAAAGGCCTTTGGAGTATTTATATGATTGTCCTAACACCTTCGATAGAAGTAAGGATACATTATACAGAGTACAAGCAGAGATGAATAAAACGAAGGCGATGAA----TAGCTGGAGAAC--TTCTTTCAGTTC-TTGGACATCAGAGGTGGAGAATATCATGGCGCAGCCATGTCATCGGAGAATAATTTGGGTCTATGGCCCAAATGGAGGAGAAGGAAAGACAACGTATGCTAAACATCTAATGAAGACGAGAAATGCGTTTTATTCTCCAGGAGGAAAATCATTGGATATATGTAGACTGTATAATTACGAGGATATTGTTATATTTGATATTCCAAGATGCAAAGAGGATTATTTAAATTATGGGTTATTAGAGGAATTTAAGAATGGAATAATTCAAAGCGGGAAATATGAACCCGTTTTGAAGATAGTAGAATATGTCGAAGTCATTGTAATGGCTAACTTCCTTCCGAAGGAAGGAATCTTTTCTGAAGATCGAATAAAGTTGGTTTCTTGCTGAACAAGTAATGACTTTACAG----CTCACGCTCCGACAAAAAGCACACTATGACAAAAGTAAGGGTATCTGATT-GTGATATC-TTAACGATCTAGGGCCGTAGGCC-------CGTGA--GCAATGAAC--------GGC---GAGATCAGATGTCCCG-AGTTAGTGCGCCACGT-AAGCGCT-GGGGACTAT-------------------------------------------------------------------------------------------------------------------------------------------------------------------------------------------------------------------------------------------------------------------------------------------------------------------------------------------------------------------------------------------------------------------------------------------------------------------------------------------------------------------------------------------------------------------------------------------------------------------------------------------------------------------------------------------------------------------------------------------------------------------------------------------------------------------------------------------------------------------------------------------------------------------------------------------------------------------------------------------------------------------------------------------------------------------------------------------------------------------------------------------------------------------------------------------------------------------------------------------------------------------------------------------------------------------------------------------------------------------------------------------------------------------------------------------------------------------------------------------------------------------------------------------------------------------------------------------------------------------------------------------------------------------------------------------------------------------------------------------------------------------------------------------------------------------------------------------------------------------------------------TATTACCCCCAGCGCTCGGGAC-GGGACAT------GGGCTA--A----------TGGAT-TGT-GGAT---ATAGGG-CCCAAAGGGCCCGTTTA-GATGGGTTTT-GGGCTTAT-GGGCTTTATCCAGAAGACCAAAAACAGGCGG----------------G-AACCGTCCC-AAATTC-------AAACTTCGATTGCTTGCCCTGCAAGCCATCTAGAAGT-CTATAAATACCAG-TGTCTAGATAGATGTTCA-----GACAACAA----ATGGCTAGGTATCCGAAGAAATCCATCAAGAAGAGGCGGGTTGGGCGCCGGAAGTATGGCAGCAAGGCGGCAACGAGCCACGACTACTCGTCTTTAGGG--TCAATATTGGTTCCTGAAAACACCGTCAAGGTATTTCGGATTGAGCCTACTGATAAAACATTACCCAGATATTTTATCTGGAAAATGTTTATGCTTCTTGTGTGCAAGGTGAAGCCCGGAAGAATACTTCATTGGGCTATGATCAAGAGTTCTTGGGAAATCAACCAGCCGACAACCTGTCTGGAAGCCCCAGGTTTATTTATTAAACCTGAACATAGCCATCTGGTTAAACTGGTATGTAGTGGGGAACTTGAAGCAGGAGTCGCAACAGGAACATCAGATGTTGAATGTCTTTTGAGGAAGACAACCGTGTTGAGGAAGAATGTAACAGAGGTGGATTATTTATATTTGGCATTCTATTGTAGTTCTGGAGTAAGTATAAACTACCAGAACAGAATTACATATCATGTTT---------------GATATGTTTATGTAAACATAAACTATTGTATGGAATGAAATCCAAATAACATACAACACGGTATGAAATACAAGACGCTATGAC-AA------------AAGTA-CTGGTATATG----ATTAG-GTATCCTAACGATCTAG-GGCCGAAGG--C---CCGTGAGCAATATGCGTCGAAATAA-TGTTTAACAAACAAATATACATGATACGGATA---------GTTGAATACATAAACAACGAGGTAT----------ACAATACAACAAACTGTTGTA-AAG-----AAAT-AAAAAAT----AAGAAGAGATAGTATATTTGTGT-GGATAAGCATCACAAC------------CACCACTTTAGT-GGT-GGGCCAGATGTCCCGAGTTAGTGCGCCACGTAA-GCGCT-GGGGACTAT---------------------------------------------------------------------------------------------------------------------------------------------------------------------------------------------------------------------------------------------------------------------------------------------------------------------------------------------------------------------------------------------------------------------------------------------------------------------------------------------------------------------------------------------------------------------------------------------------------------------------------------------------------------------------------------------------------------------------------------------------------------------------------------------------------------------------------------------------------------------------------------------------------------------------------------------------------------------------------------------------------------------------------------------------------------------------------------------------------------------------------------------------------------------------------------------------------------------------------------------------------------------------------------------------------------------------------------------------------------------------------------------------------------------------TATTACCCCCAGCGCTCAGGACGGGACATCACGTG-CAACTA-ACAGACGCACGTGAGAATGCAGTA---GCTTGC----AGCGAAAGATAGACGTCAACATCAATAAAGAAGAAGGAATATTCTTTGCTTCGGCACGAAGCAAA--GGATATAGATATTTGTTCGAGATGCGAAA-------ATGGAG--------GCTATTTAAACCTG---------ATGGTTTTGTGATTTCCGAAAT----CACTCGTCGGAAGAGAAATGGATTTCTGGGAATCGTCTGCCATGCCTGACGATGTCAAGAGAGAGATTAAGGAAATATATTGGGAAGATCGGAAGAAACTTCTGTTCTGTCAGAAGTTGAAGAGCTATGTCAGAAGGATTCTTGTTTATGGAGATCAAGAGGATGCCCTTGCCGGAGTGAAGGATATGAAGACTTCTATTATTCGCTATAGCGAATACCTGAAGAAACCATGTGTGGTAATTTGTTGTGTTAGCAATAAATCAATTGTGTATAGGTTAAACAGCATGGTGTTCTTTTATCATGAATACCTTGAAGAACTAGGTGGTGATTACTCAGTATATCAAGATCTCTATTGTGATGAGGTACTCTCTTCGTCATCGACAGAGGAAGAA------------GATGTAGGAGTAATATATAGGAATGTTATCATGGCATCGACACAAGAGAAGTTCTCTTGGAGTGATTGTCAGAAGATAGTTATATCAGACTATGATGTAACATTACTCTAATGTAATATCCATT--ATCATCAATAAAA--TAATGGAATG--TTGATTATGTATT-TATCATAAATACAT--AATGGTATACGTATAGCA---------TAAAATA-CA-TTAACC-----AACATACAACACACTATAAAATACAACACACTATAA----CAAATGTA----CGGGTATTTGATT-GTTTATATTAAACCCTTAAGGGCCGAAGGCCCGTTTAAATATGTGTT-GGACGAAGCCCA-AACACAAAAAAGTAAGCAGAACAACGGAATAATATGAGCTGGC-AACGTA------GGGTC-CATGTCCCGAGTTAGTGCGCCACGTAAGC-GCTGGGGACTAT--------------TATTACCCCCCGTGCTCGGGACGGGACATGACGTCAGCAAGGACTATAATGGGCTTTTTAT------TAGCCCATTTA-TTGAATT-GGG-CCGGGTTTT-GTCATTTTACAAAAGCCCGGTCCAGGATAAGTATAATGTCACGTGCC--GAA-TAAA-AGGTTGCTTCGCCACGAAGAAACCTAATTTGAGGTTGCGTATTCAATACGCTACCGAATATTTATTAATATGTGAG-TCTCTGCCG---AAAAAAA-TCAGA-GCGAAAGC--GAAGCAGAAGCGATGGATTGGGCGGAATCACAATTCAAGACCTGTACTCATGGATGCGATTGGAAGAAGATATCATCGGATTCAGCCGATAATCGACAATATGTACCATGCGTCGATTCTGGAGCTGGAAGAAAGTCGCCTCGCAAGGTACTTCTTAGATCTATTGAAGCTGTGTTTAACGG------AAGCTTCAGCGGAAATAATAGGAATGTTCGTGGATTTCTCTACGTATCGATCAGAGACGATGACGGAGAAATGCGTCCAGTACTCATAGTACCATTCGGAGGATATGGATATCATAATGATTTTTATTATTTCGAAGGGAAGGGGAAAGTTGAATGTGATATATCATC-----AGATTATGTTGCGCCAGGAATAGATTGGAGCAGAGACATGGAAGTTAGTATTAGTAACAGCAACAACTGTAATGAATTATGTGATCTGAAGTGTTATGTTGTTTGTTCGTTAAGAATCAAGGAATAAAAGTTGTGCTGTAATGTTAATTAATA-AAACGTATATTTGGGA-AATTG---------ATAGTTGTATAAA---ACATACAACACACTAT------------GAAATACAAGA-CGCTATGACAAATGTACGGGTATCTGAATGAGTTTTAGT------ATCGCTTAAG-----------------GGCCGCAGGCCCGTTGAA--AAATAATAATCGAATTATAAACGTTAG------------ATA-----ATAATCAGAGATAGGTGATC-AGATAATATAAACATAAACGAAGTA---------TATGCCGGTAC-AATAA-TAAAATAAGTAACAACAAAA-AAAAAAATATGTATACTAATCTCTGATTG-----------GTTCAGGAGAAAGGCCCACCAACTAAAAGGT-GGGCA---GAATGTCCCGA---------TGACGTAAGCACGGGGGACTAT-------------------
>482_97_AU_1997_C3
TATTACCCCCAGCGCTCGGGACGGGACAT-TTGCATCTATAAATAGACCT--CCCCCCTCTCC-ATTACAA-GATCATCATCGACGACAG-AATGGCGCGATATGTGGTATGCTGGATGTTCACCATCAACAATCCCACAACACTACCAGTGATGAGGGATGAGATAAAATATATGGTATATCAAATGGAGAGGGGACAGGAGGGTACTCGTCATGTGCAAGGTTATGTCGAGATGAAGAGACGAAGTTCTCTGAAGCAGATGAGAGGCTTCTTCCCAGGCGCACACCTTGAGAAACGAAAGGGGAGCCAAGAAGAAGCGCGGTCATACTGTATGAAGGAAGATACAAGAATCGAAGGTCCCTTCGAGTTTGGTTCATTTAAATTGTCATGTAATGATAATTTATTTGATGTCATACAGGATATGCGTGAAACGCACAAAAGGCCTTTGGAGTATTTATATGATTGTCCTAACACCTTCGATAGAAGTAAGGATACATTATACAGAGTACAAGCAGAGATGAATAAAACGAAGGCGATGAA----TAGCTGGAGAAC--TTCTTTCAGTGC-TTGGACATCAGAGGTGGAGAATATCATGGCGCAGCCATGTCATCGGAGAATAATTTGGGTCTATGGCCCAAATGGAGGAGAAGGAAAGACAACGTATGCTAAACATCTAATGAAGACGAGAAATGCGTTTTATTCTCCAGGAGGAAAATCATTGGATATATGTAGACTGTATAATTACGAGGATATTGTTATATTTGATATTCCAAGATGCAAAGAGGATTATTTAAATTATGGGTTATTAGAGGAATTTAAGAATGGAATAATTCAAAGCGGGAAATATGAACCCGTTTTGAAGATAGTAGAATATGTCGAAGTCATTGTAATGGCTAACTTCCTTCCGAAGGAAGGAATCTTTTCTGAAGATCGAATAAAGTTGGTTTCTTGCTGAACAAGTAATGACTTTACAG----CTCACGCTCCGACAAAAAGCACACTATGACAAAAGTAAGGGTATCTGATT-GTGATATC-TTAACGATCTAGGGCCGTAGGCC-------CGTGA--GCAATGAAC--------GGC---GAGATCAGATGTCCCG-AGTTAGTGCGCCACGT-AAGCGCT-GGGGACTAT-------------------------------------------------------------------------------------------------------------------------------------------------------------------------------------------------------------------------------------------------------------------------------------------------------------------------------------------------------------------------------------------------------------------------------------------------------------------------------------------------------------------------------------------------------------------------------------------------------------------------------------------------------------------------------------------------------------------------------------------------------------------------------------------------------------------------------------------------------------------------------------------------------------------------------------------------------------------------------------------------------------------------------------------------------------------------------------------------------------------------------------------------------------------------------------------------------------------------------------------------------------------------------------------------------------------------------------------------------------------------------------------------------------------------------------------------------------------------------------------------------------------------------------------------------------------------------------------------------------------------------------------------------------------------------------------------------------------------------------------------------------------------------------------------------------------------------------------------------------------------------------TATTACCCCCAGCGCTCGGGAC-GGGACAT------GGGCTA--A----------TGGATGTGT-GGAT---ATAGGG-CCCAAAGGGCCCGTTTA-GATGGGTTTT-GGGCTTAT-GGGCTTTATCCAGAAGACCAAAAACAGGCGG----------------G-AACCGTCCC-AAATTC-------AAACTTCGATTGCTTGCCCTGCAAGCCATCTAGAAGT-CTATAAATACCAG-TGTCTAGATAGATGTTCA-----GACAACAA----ATGGCTAGGTATCCGAAGAAATCCATCAAGAAGAGGCGGGTTGGGCGCCGGAAGTATGGCAGCAAGGCGGCAACGAGCCACGACTGCTCGTCGTTAGGA--TCAATATTGGTTCCTGAAAACACCGTCAAGGTATTTCGGATTGAGCCTACTGATAAAACATTACCCAGATATTTTATCTGGAAAATGTTTATGCTTCTTGTGTGCAAGGTGAAGCCCGGAAGAATACTTCATTGGGCTATGATCAAGAGTTCTTGGGAAATCAACCAGCCGACAACCTGTCTGGAAGCCCCAGGTTTATTTATTAAACCTGAACATAGCCATCTGGTTAAACTGGTATGTAGTGGGGAACTTGAAGCAGGAGTCGCAACAGGAACATCAGATGTTGAATGTCTTTTGAGGAAGACAACCGTGTTGAGGAAGAATGTAACAGAGGTGGATTATTTATATTTGGCATTCTATTGTAGTTCTGGAGTAAGTATAAACTACCAGAACAGAATTACATATCATGTTT---------------GATATGTTTATGTAAACATAAACTATTGTATGGAATGAAATCCAAATAACATACAACACGGTATGAAATACAAGACGCTATGAC-AA------------AAGTA-CTGGTATATG----ATTAG-GTATCCTAACGATCTAG-GGCCGAAGG--C---CCGTGAGCAATATGCGTCGAAATAA-TGTTTAACAAACAAATATACATGATACGGATA---------GTTGAATACATAAACAACGAGGTAT----------ACAATACAACAAACTGTTGTA-AAG-----AAAT-AAAAAAT----AAGAAGAGATAGTATATTTGTGT-GGATAAGCATCACAAC------------CACCACTTTAGT-GGT-GGGCCAGATGTCCCGAGTTAGTGCGCCACGTAA-GCGCT-GGGGACTAT---------------------------------------------------------------------------------------------------------------------------------------------------------------------------------------------------------------------------------------------------------------------------------------------------------------------------------------------------------------------------------------------------------------------------------------------------------------------------------------------------------------------------------------------------------------------------------------------------------------------------------------------------------------------------------------------------------------------------------------------------------------------------------------------------------------------------------------------------------------------------------------------------------------------------------------------------------------------------------------------------------------------------------------------------------------------------------------------------------------------------------------------------------------------------------------------------------------------------------------------------------------------------------------------------------------------------------------------------------------------------------------------------------------------------TATTACCCCCAGCGCTCAGGACGGGACATCACGTG-CAACTA-ACAGACGCACGTGAGAATGCAGTA---GCTTGC----AGCGAAAGATAGACGTCAACATCAATAAAGAAGAAGGAATATTCTTTGCTTCGGCACGAAGCAAA--GGATATAGATATTTGTTCGAGATGCGAAA-------ATGGAG--------GCTATTTAAACCTG---------ATGGTTTTGTGATTTCCGAAAT----CACTCGTCGGAAGAGAAATGGATTTCTGGGAATCGTCTGCCATGCCTGACGATGTCAAGAGAGAGATTAAGGAAATATATTGGGAAGATCGGAAGAAACTTCTGTTCTGTCAGAAGTTGAAGAGCTATGTCAGAAGGATTCTTGTTTATGGAGATCAAGAGGATGCCCTTGCCGGAGTGAAGGGTTTGAAGACTTCTATCATTCGCTATAGCGAATATTTGAAGAAACCATGTGTGGTAATTTGTTGTGTTAGCAATAAATCAATTGTGTATAGGTTAAACAGCATGGTGTTCTTTTATCATGAATACCTTGAAGAACTAGGTGGTGATTACTCAGTATATCAAGATCTCTATTGTGATGAGGTACTCTCTTCGTCATCGACAGAGGAAGAA------------GATGTAGGAGTAATATATAGGAATGTTATCATGGCATCGACACAAGAGAAGTTCTCTTGGAGTGATTGTCAGAAGATAGTTATATCAGACTATGATGTAACATTACTCTAATGTAATATCCATT--ATCATCAATAAAA--TAATGGAATG--TTGATTATGTATT-TATCATAAATACAT--AATGGTATACGTATAGCA---------TAAAATA-CA-TTAACC-----AACATACAACACACTATAAAATACAACACACTATAA----CAAATGTA----CGGGTATTTGATT-GTTTATATTAAACCCTTAAGGGCCGAAGGCCCGTTTAAATATGTGTT-GGACGAAGCCCA-AACACAAAAAAGTAAGCAGAACAACGGAATAATATGAGCTGGC-AACGTA------GGGTC-CATGTCCCGAGTTAGTGCGCCACGTAAGC-GCTGGGGACTAT--------------TATTACCCCCCGTGCTCGGGACGGGACATGACGTCAGCAAGGACTATAATGGGCTTTTTAT------TAGCCCATTTA-TTGAATT-GGG-CCGGGTTTT-GTCATTTTACAAAAGCCCGGTCCAGGATAAGTATAATGTCACGTGCC--GAA-TAAA-AGGTTGCTTCGCCACGAAGAAACCTAATTTGAGGTTGCGTATTCAATACGCTACCGAATATTTATTAATATGTGAG-TCTCTGCCG---AAAAAAA-TCAGA-GCGAAAGC--GAAGCAGAAGCGATGGATTGGGCAGAATCACAACTCAAGACCTGTACTCATGGATGCGATTGGAAGAAGATATCATCGGATTCAGCCGATAATCGACAATATGTACCATGCGTCGATTCTGGAGCTGGAAGAAAGTCGCCTCGCAAGGTACTTCTTAGATCTATTGAAGCTGTGTTTAACGG------AAGCTTCAGCGGAAATAATAGGAATGTTCGTGGATTTCTCTACGTATCGATCAGAGACGATGACGGAGAAATGCGTCCAGTACTCATAGTACCATTCGGAGGATATGGATATCATAATGATTTTTATTATTTCGAAGGGAAGGGGAAAGTTGAATGTGATATATCATC-----AGATTATGTTGCGCCAGGAATAGATTGGAGCAGAGACATGGAAGTTAGTATTAGTAACAGCAACAACTGTAATGAATTATGTGATCTGAAGTGTTATGTTGTTTGTTCGTTAAGAATCAAGGAATAAAAGTTGTGCTGTAATGTTAATTAATA-AAACGTATATTTGGGA-AATTG---------ATAGTTGTATAAA---ACATACAACACACTAT------------GAAATACAAGA-CGCTATGACAAATGTACGGGTATCTGAATGAGTTTTAGT------ATCGCTTAAG-----------------GGCCGCAGGCCCGTTGAA--AAATAATAATCGAATTATAAACGTTAG------------ATA-----ATAATCAGAGATAGGTGATC-AGATAATATAAACATAAACGAAGTA---------TATGCCGGTAC-AATAA-TAAAATAAGTAACAACAAAA--AAAAAATATGTATACTAATCTCTGATTG-----------GTTCAGGAGAAAGGCCCACCAACTAAAAGGT-GGGCA---GAATGTCCCGA---------TGACGTAAGCACGGGGGACTAT-------------------
>482_98_AU_1998_C3
TATTACCCCCAGCGCTCGGGACGGGACAT-TTGCATCTATAAATAGACCT--CCCCCCTCTCC-ATTACAA-GATCATCATCGACGACAG-AATGGCGCGATATGTGGTATGCTGGATGTTCACCATCAACAATCCCACAACACTACCAGTGATGAGGGATGAGATAAAATATATGGTATATCAAATGGAGAGGGGACAGGAGGGTACTCGTCATGTGCAAGGTTATGTCGAGATGAAGAGACGAAGTTCTCTGAAGCAGATGAGAGGCTTCTTCCCAGGCGCACACCTTGAGAAACGAAAGGGGAGCCAAGAAGAAGCGCGGTCATACTGTATGAAGGAAGATACAAGAATCGAAGGTCCCTTCGAGTTTGGTTCATTTAAATTGTCATGTAATGATAATTTATTTGATGTCATACAGGATATGCGTGAAACGCACAAAAGGCCTTTGGAGTATTTATATGATTGTCCTAACACCTTCGATAGAAGTAAGGATACATTATACAGAGTACAAGCAGAGATGAATAAAACGAAGGCGATGAA----TAGCTGGAGAAC--TTCTTTCAGTGC-TTGGACATCAGAGGTGGAGAATATCATGGCGCAGCCATGTCATCGGAGAATAATTTGGGTCTATGGCCCAAATGGAGGAGAAGGAAAGACAACGTATGCTAAACATCTAATGAAGACGAGAAATGCGTTTTATTCTCCAGGAGGAAAATCATTGGATATATGTAGACTGTATAATTACGAGGATATTGTTATATTTGATATTCCAAGATGCAAAGAGGATTATTTAAATTATGGGTTATTAGAGGAATTTAAGAATGGAATAATTCAAAGCGGGAAATATGAACCCGTTTTGAAGATAGTAGAATATGTCGAAGTCATTGTAATGGCTAACTTCCTTCCGAAGGAAGGAATCTTTTCTGAAGATCGAATAAAGTTGGTTGCTTGCTGAACAAGTAATGACTTTACAG----CTCACGCTCCGACAAAAAGCACACTATGACAAAAGTAAGGGTATCTGATT-GTGATATC-TTAACGATCTAGGGCCGTAGGCC-------CGTGA--GCAATGAAC--------GGC---GAGATCAGATGTCCCG-AGTTAGTGCGCCACGT-AAGCGCT-GGGGACTAT-------------------------------------------------------------------------------------------------------------------------------------------------------------------------------------------------------------------------------------------------------------------------------------------------------------------------------------------------------------------------------------------------------------------------------------------------------------------------------------------------------------------------------------------------------------------------------------------------------------------------------------------------------------------------------------------------------------------------------------------------------------------------------------------------------------------------------------------------------------------------------------------------------------------------------------------------------------------------------------------------------------------------------------------------------------------------------------------------------------------------------------------------------------------------------------------------------------------------------------------------------------------------------------------------------------------------------------------------------------------------------------------------------------------------------------------------------------------------------------------------------------------------------------------------------------------------------------------------------------------------------------------------------------------------------------------------------------------------------------------------------------------------------------------------------------------------------------------------------------------------------------TATTACCCCCAGCGCTCGGGAC-GGGACAT------GGGCTA--A----------TGGAT-TGT-GGAT---ATAGGG-CCCAAAGGGCCCGTTTA-GATGGGTTTT-GGGCTTAT-GGGCTTTATCCAGAAGACCAAAAACAGGCGG----------------G-AACCGTCCC-AAATTC-------AAACTTCGATTGCTTGCCCTGCAAGCCATCTAGAAGT-CTATAAATACCAG-TGTCTAGATAGATGTTCA-----GACAACAA----ATGGCTAGGTATCCGAAGAAATCCATCAAGAAGAGGCGGGTTGGGCGCCGGAAGTATGGCAGCAAGGCGGCAACGAGCCACGACTACTCGTCTTTAGGA--TCAATATTGGTTCCTGAAAACACCGTCAAGGTATTTCGGATTGAGCCTACTGATAAAACATTACCCAGATATTTTATCTGGAAAATGTTTATGCTTCTTGTGTGCAAGGTGAAGCCCGGAAGAATACTTCATTGGGCTATGATCAAGAGTTCTTGGGAAATCAACCAGCCGACAACCTGTCTGGAAGCCCCAGGTTTATTTATTAAACCTGAACATAGCCATCTGGTTAAACTGGTATGTAGTGGGGAACTTGAAGCAGGAGTCGCAACAGGAACATCAGATGTTGAATGTCTTTTGAGGAAGACAACCGTGTTGAGGAAGAATGTAACAGAGGTGGATTATTTATATTTGGCATTCTATTGTAGTTCTGGAGTAAGTATAAACTACCAGAACAGAATTACATATCATGTTT---------------GATATGTTTATGTAAACATAAACTATTGTATGGAATGAAATCCAAATAACATACAACACGGTATGAAATACAAGACGCTATGAC-AA------------AAGTA-CTGGTATATG----ATTAG-GTATCCTAACGATCTAG-GGCCGAAGG--C---CCGTGAGCAATATGCGTCGAAATAA-TGTTTAACAAACAAATATACATGATACGGATA---------GTTGAATACATAAACAACGAGGTAT----------ACAATACAACAAACTGTTGTA-AAG-----AAATAAAAAAAT----AAGAAGAGATAGTATATTTGTGT-GGATAAGCATCACAAC------------CACCACTTTAGT-GGT-GGGCCAGATGTCCCGAGTTAGTGCGCCACGTAA-GCGCT-GGGGACTAT---------------------------------------------------------------------------------------------------------------------------------------------------------------------------------------------------------------------------------------------------------------------------------------------------------------------------------------------------------------------------------------------------------------------------------------------------------------------------------------------------------------------------------------------------------------------------------------------------------------------------------------------------------------------------------------------------------------------------------------------------------------------------------------------------------------------------------------------------------------------------------------------------------------------------------------------------------------------------------------------------------------------------------------------------------------------------------------------------------------------------------------------------------------------------------------------------------------------------------------------------------------------------------------------------------------------------------------------------------------------------------------------------------------------------TATTACCCCCAGCGCTCAGGACGGGACATCACGTG-CAACTA-ACAGACGCACGTGAGAATGCAGTA---GCTTGC----AGCGAAAGATAGACGTCAACATCAATAAAGAAGAAGGAATATTCTTTGCTTCGGCACGAAGCAAA--GGATATAGATATTTGTTCGAGATGCGAAA-------ATGGAG--------GCTATTTAAACCTG---------ATGGTTTTGTGATTTCCGAAAT----CACTCGTCGGAAGAGAAATGGATTTCTGGGAATCGTCTGCCATGCCTGACGATGTCAAGAGAGAGATTAAGGAAATATATTGGGAAGATCGGAAGAAACTTCTGTTCTGTCAGAAGTTGAAGAGCTATGTCAGAAGGATTCTTGTTTATGGAGATCAAGAGGATGCCCTTGCCGGAGTGAAGGGTTTGAAGACTTCTATCATTCGCTATAGCGAATACCTGAAGAAACCATGTGTGGTAATTTGTTGTGTTAGCAATAAATCAATTGTGTATAGGTTAAACAGCATGGTGTTCTTTTATCATGAATACCTTGAAGAACTAGGTGGTGATTACTCAGTATATCAAGATCTCTATTGTGATGAGGTACTCTCTTCGTCATCGACAGAGGAAGAA------------GATGTAGGAGTAATATATAGGAATGTTATCATGGCATCGACACAAGAGAAGTTCTCTTGGAGTGATTGTCAGAAGATAGTTATATCAGACTATGATGTAACATTACTCTAATGTAATATCCATT--ATCATCAATAAAA--TAATGGAATG--TTGATTATGTATT-TATCATAAATACAT--AATGGTATACGTATAGCA---------TAAAATA-CA-TTAACC-----AACATACAACACACTATAAAATACAACACACTATAA----CAAATGTA----CGGGTATTTGATT-GTTTATATTAAACCCTTAAGGGCCGAAGGCCCGTTTAAATATGTGTT-GGACGAAGCCCA-AACACAAAAAAGTAAGCAGAACAACGGAATAATATGAGCTGGC-AACGTA------GGGTC-CATGTCCCGAGTTAGTGCGCCACGTAAGC-GCTGGGGACTAT--------------TATTACCCCCCGTGCTCGGGACGGGACATGACGTCAGCAAGGACTATAATGGGCTTTTTAT------TAGCCCATTTA-TTGAATT-GGG-CCGGGTTTT-GTCATTTTACAAAAGCCCGGTCCAGGATAAGTATAATGTCACGTGCC--GAA-TAAA-AGGTTGCTTCGCCACGAAGAAACCTAATTTGAGGTTGCGTATTCAATACGCTACCGAATATTTATTAATATGTGAG-TCTCTGCCG---AAAAAAA-TCAGA-GCGAAAGC--GAAGCAGAAGCGATGGATTGGGCAGAATCACAACTCAAGACCTGTACTCATGGATGCGATTGGAAGAAGATATCATCGGATTCAGCCGATAATCGACAATATGTACCATGCGTCGATTCTGGAGCTGGAAGAAAGTCGCCTCGCAAGGTACTTCTTAGATCTATTGAAGCTGTGTTTAACGG------AAGCTTCAGCGGAAATAATAGGAATGTTCGTGAATTTCTCTACGTATCGATCAGAGACGATGACGGAGAAATGCGTCCAGTACTCATAGTACCATTCGGAGGATATGGATATCATAATGATTTTTATTATTTCGAAGGGAAGGGGAAAGTTGAATGTGATATATCATC-----AGATTATGTTGCGCCAGGAATAGATTGGAGCAGAGACATGGAAGTTAGTATTTGTAACAGCAACAACTGTAATGAATTATGTGATCTGAAGTGTTATGTTGTTTGTTCGTTAAGAATCAAGGAATAAAAGTTGTGCTGTAATGTTAATTAATA-AAACGTATATTTGGGA-AATTG---------ATAGTTGTATAAA---ACATACAACACACTAT------------GAAATACAAGA-CGCTATGACAAATGTACGGGTATCTGAATGAGTTTTAGT------ATCGCTTAAG-----------------GGCCGCAGGCCCGTTGAA--AAATAATAATCGAATTATAAACGTTAG------------ATA-----ATAATCAGAGATAGGTGATC-AGATAATATAAACATAAACGAAGTA---------TATGCCGGTAC-AATAA-TAAAATAAGTAACAACAAAA--AAAAAATATGTATACTAATCTCTGATTG-----------GTTCAGGAGAAAGGCCCACCAACTAAAAGGT-GGGCA---GAATGTCCCGA---------TGACGTAAGCACGGGGGACTAT-------------------
>48pk_PK_2007
TATTACCCCCAGCGCTCGGGACGGGACAT-TTGCATCTATAAATAGACCT--CCCCCCTCTCC-ATTACAA-GATCATCATCGACGACAG-AATGGCGCGATATGTGGTATGCTGGATGTTCACCATCAACAATCCCACAACACTACCAGTGATGAGGGATGAGATCAAATATATGGTATATCAAGTGGAGAGGGGACAGGAGGGTACTCGTCATGTGCAAGGATATGTCGAGATGAAGAGACGAAGCTCTCTGAAGCAGATGAGAGCCTTCTTTCCTGGCGCACACCTTGAGAAACGAAAGGGAAGCCAAGAAGAAGCGCGGTCATACTGTATGAAGGAAGATACAAGAATCGAAGGTCCCTTCGAGTTTGGTGCATTTAAATTGTCATGTAATGATAATTTATTTGATGTCATACAGGATATGCGTGAAACGCACAAAAGGCCTTTGGAGTATTTATATGATTGTCCTAACACCTTCGATAGAAGTAAGGATACATTATACAGAGTACAAGCCGAGATGAATAAAACGAAGGCGATGAA----TAGCTGGAGAAC--GTCTTTCAGTGC-TTGGACATCAGAGGTGGAGAATATCATGGCGCAGCCATGTCATCGGAGAATAATTTGGGTCTATGGCCCAAATGGAGGAGAAGGAAAGACAACGTATGCAAAACATCTAATGAAGACGAGGAATGCGTTTTATTCTCCAGGAGGAAAATCTTTGGATATATGTAGACTGTATAATTACGAGGATATTGTTATATTTGATATTCCAAGATGCAAAGAGGATTATTTAAATTATGGGTTATTAGAGGAATTTAAGAATGGAATAATTCAAAGCGGGAAATATGAACCCGTTTTGAAGATAGTAGAATATGTCGAAGTCATTGTAATGGCTAACTTCCTTCCGAAGGAAGGAATCTTTTCTGAAGATCGAATAAAGTTGGTTTCTTGCTGAACAAGTAATGACTTTACAG----CGCACACTCCGAC-AAAAGCACACTATGACAAAAGTACGGGTATCTGATT-GGGTTATC-TTAACGATCTAGGGCCGTAGGCC-------CGTGA--GCAATGAAC--------GGC---GAGATCAGATGTCCCG-AGTTAGTGCGCCACGT-AAGCGCT-GGGGCTTAT-----TATTA-C-----------------------CCCCCGTG----------------CTCG------GGAC-GGGACAT----------------------------------------------------G------------------------------------------------------GG--C-TT----TTTA---AATGGG--C-CTTGAGAGT--TTGAACAGTTC-----------------AGTATCTTCGTTATTGGGCCAACCCGG--CCCAATAATTAAGAGAAC--GT---GTTCAAATTCGT-GG------------TATGACCGAAGGTC-AAGGTTACCGGTCAA-CATTATTC-TGGCTTGCGCAGCAAGATACA-CGAA--------------------------------------------------------TTAAATTATTAAT-TCG-----------------------------------------------TAGGACACGTGGAC-GGACCGAAATACTCCTGCATC------TCTATAAATACCCTA-GTCCTGTGAAGGTATAATT-G--C-TCTCTC-TCTTCTGTGAAG-GTGGT--TGTGCTGAGGC----------GGAAGA-----TCGC--------C-AGCGGCGATC------------------GTCGGAACGACCTG--CATCTAGAG--AGGCGG---------------------------------TGAAGCAAACTACG-AAGCGTATAT-----CCGGTA-TTTATAGACTTA-TAGCGCAGCTAGAAGTATACACTGTACA-GATATTGTATTCTGTAAAT-TACG-AAGAATTTCGTAT-TTGATATCAATAAAACACCTGGGTGTGTTAATGTTTACATTAAATAGTATC-TTGTAGGTA----CAAAATAAAAT--------ACAGTATACGGAACGTATACTGACA--A--AGTAATAAA-T---GATAGGCGAA----G-CATGTTTAACAGGTGTTT-AGGTATAATTATCATAATTATGAG-AAGTAATAATAATACGGAAAATGAATA-AGTATGA-GGTGAAAGAGGAGATATTAGAATATTTAAAAACCCAATTATATT-AT-T----------------TTGGA-----------------ACG---AA--ATACAACACG----------------CTATGA-AA--------------TACAAGACGCTATGACA-AATGTACGGGTATCTGATTG-TG------TAT-C-TTAACGCT-TAAGGGC-CGCAGGCCC-GTC-AA-G--TTG-------A-------------------------ATGAACGGT-------CCAGATTA------ATTCCTT-AGCGACTAAGAAAGG-----------AATCTTAAAG-TG---GACCA------------CATAAA------------AGACAGCTGTCAT---------------------------TGATTA---A-ATAAAT--AATATAATATTCAAAAGAC-C-TTTGTACCCCTGA--T-----A-----ATGATGACG-T-GTA-GGGGTGT-CCCG-TT----GTAA---TATAGC---AT----AGCTATGAGAAAA--------GATAAGCATCTGGCCGACAACTTTAGTGGT--GG----GCCAGATGTCCC---------------GAGTT-AGTGCG--------CCACGTA-AGCACG-GG----------GGACTAT------TATTACCCCCAGCGCTCGGGAC-GGGACAT------GGGCTA--A----------TGGAT-TAT-GGAT---ATCGGG-CCCAAAGGGCCCGTTTA-GATGGGTTTT-GGGCTTAT-GGGCTCTATCCAGAAGACCAAAAACAGGCGG----------------G-AACCGTCCC-AATTTC-------AAACTTCGATTGCTTGCTCCGCAAGCCATCTAGAAGT-TTATAAATACCAG-TGTCGAGTTAGATGTTCA-----GACAACAA----ATGGCTAGGTATCCGAAGAAATCCATCAAGAAGAGGCGGGTTGGGCGCCGGAAGTATGGCAGCAAGGCGGCAACGAGTCACGACTACTCGTCGTTAGGA--TCAATATTGGTTCCTGAAAACACCGTCAAGGTATTTCGGATTGAGCCTACTGATAAAACATTACCCAGATATTTTATCTGGAAAATGTTTATGCTTCTTGTGTGCAAGGTGAAGCCCGGAAGAATACTTCATTGGGCTATGATTAAGAGTTCTTGGGAAATCAACCAGCCGACAACTTGTCTTGAAGCACCAGGTTTATTTATTAAACCTGAACATAGCCATCTGGTTAAACTGGTATGCAGTGGGGAACTTGAAGCAGGAGTTGCAACAGGGACATCAGATGTTGAATGTCTTCTGAGGAAGACAACCGTGTTGAGGAAGAATGTAACGGAGGTCGATTATTTGTATTTGGCATTCTATTGTAGTTCTGGAGTAAGTATAAACTACCAGAACAGAATTACATATCATGTTT---------------GATATGTTTATGTAAACATAAACTATTGTATGGAATGAAATCCAAATAACATACAACACGCTATGAAATACAAGACGCTATGAC-AA------------ATGTA-CGGGTATCTG----ATTAG-GTATCCTAACGATCTAG-GGCCGAAGG--C---CCGTGAGCAATAAGCGTCGAAATAA-TGTTTAACAAACAAATATACATGATACGGATA---------GTTGAATACATAAACAACGAGGTAT----------ACAATACAACAAACTGTTGTA-AAG-----AAAT-AAAAAAT----AAGAAGAGAGAGTATATTTGTGTAGGATAAGCATCGCAAC------------CACCACTTTAGT-GGT-GGGCCAGATGTCCCGAGTTAGTGCGCCACGTAA-GCGCT-GGGGCTTAT--------------------------------------------------------------------------------------------------------------------------------------------------------------------------------------------------------------------------------------------------------------------------------------------------------------------------------------------------------------------------------------------------------------------------------------------------------------------------------------------------------------------------------------------------------------------------------------------------------------------------------------------------------------------------------------------------------------------------------------------------------------------------------------------------------------------------------------------------------------------------------------------------------------------------------------------------------------------------------------------------------------------------------------------------------------------------------------------------------------------------------------------------------------------------------------------------------------------------------------------------------------------------------------------------------------------------------------------------------------------------------------------------------------------------------------------------------------------------------------------------------------------------------------------------------------------------------------------------------------------------------------------------------------------------------------------------------------------------------------------------------------------------------------------------------------------------------------------------------------------------------------------------------------------------------------------------------------------------------------------------------------------------------------------------------------------------------------------------------------------------------------------------------------------------------------------------------------------------------------------------------------------------------------------------------------------------------------------------------------------------------------------------------------------------------------------------------------------------------------------------------------------------------------------------------------------------------------------------------------------------------------------------------------------------------------------------------------------------------------------------------------------------------------------------------------------------------------------------------------------------------------------------------------------------------------------------------------------------------------------------------------------------------------------------------------------------------------------------------------------------------------------------------------------------------------------------------------------------------------------------------------------------------------------------------------------------------------------------------------------------------------------------------------------------------------------------------------------------------------------------------------------------------------------------------------------------------------------------------------------------------------------------------------------------------------------------------------------------------------------------------------------------------------------------------------------------------------------------------------------------------------------------
>49pk_PK_2007
TATTACCCCCAGCGCTCGGGACGGGACAT-TTGCATCTATAAATAGACCT--CCCCCCTCTCC-ATTACAA-GATCATCATCGACGACAG-AATGGCGCGATATGTGGTATGCTGGATGTTCACCATCAACAATCCCACAACACTACCAGTGATGAGGGATGAGATCAAATATATGGTATATCAAGTGGAGAGGGGACAGGAGGGTACTCGTCATGTGCAAGGATATGTCGAGATGAAGAGACGAAGCTCTCTGAAGCAGATGAGAGCCTTCTTTCCTGGCGCACACCTTGAGAAACGAAAGGGAAGCCAAGAAGAAGCGCGGTCATACTGTATGAAGGAAGATACAAGAATCGAAGGTCCCTTCGAGTTTGGTGCATTTAAATTGTCATGTAATGATAATTTATTTGATGTCATACAGGATATGCGTGAAACGCACAAAAGGCCTTTGGAGTATTTATATGATTGTCCTAACACCTTCGATAGAAGTAAGGATACATTATACAGAGTACAAGCCGAGATGAATAAAACGAAGGCGATGAA----TAGCTGGAGAAC--GTCTTTCAGTGC-TTGGACATCAGAGGTGGAGAATATCATGGCGCAGCCATGTCATCGGAGAATAATTTGGGTCTATGGCCCAAATGGAGGAGAAGGAAAAACAACGTATGCAAAACATCTAATGAAGACGAGGAATGCGTTTTATTCTCCAGGAGGAAAATCTTTGGATATATGTAGACTGTATAATTACGAGGATATTGTTATATTTGATATTCCAAGATGCAAAGAGGACTATTTAAATTATGGGTTATTAGAGGAATTTAAGAATGGAATAATTCAAAGCGGGAAATATGAACCCGTTTTGAAGATAGTAGAATATGTCGAAGTCATTGTAATGGCTAACTTCCTTCCGAAGGAAGGAATCTTTTCTGAAGATCGAATAAAGTTGGTTTCTTGCTGAACAAGTAATGACTTTACAG----CGCACGCTCCGAC-AAAAGTACACTATGACAAAAGTACGGGTATCTGATT-GGTTTATC-TTAACGATCTAGGGCCGTAGGCC-------CGTGA--GCAATGAAC--------GGC---GAGATCAGATGTCCCG-AGTTAGTGCGCCACGT-AAGCGCT-GGGGCTTAT-----TATTA-C-----------------------CCCCCGTG----------------CTCG------GGAC-GGGACAT----------------------------------------------------G------------------------------------------------------GG--C-TT----TTTA---AATGGG--C-CTTGAGAGT--TTGAACAGTTC-----------------AGTATCTTCGTTATTGGGCCAACCCGG--CCCAATAATTAAGAGAAC--GT---GTTCAAATTCGT-GG------------TATGACCGAAGGTC-AAGGTAACCGGTCAA-CATTATTC-TGGCTTGCGCAGCAAGATACA-CGAA--------------------------------------------------------TTAAATTATTAAT-TCG-----------------------------------------------TAGGACACGTGGAC-GGACCGAAATACTCCTGCATC------TCTATAAATACCCTA-GTCCTGTGAAGG-ATAATT-G--C-TCTCTC-TCTTCTGTGAAG-GTGGT--TGTGCTGAGGC----------GGAAGA-----TCGC--------C-AGCGGCGATC------------------GTCGGAACGACCTG--CATCTAGAG--AGGCGG---------------------------------TGAAGCAAACTACG-AAGCGTATAT-----CCGGTA-TTTATAGACTTA-TAGCGCAGCTAGAAGTATACACTGTACA-GATATTGTATTTTGTAAAT-TACG-AAGAATTTCGTAT-TTGATATTAATAAAACACCTGGGTGTGTTAATGTTTACATTAAATAGTATC-TTGTAGGTA----CAAAATAAAAT--------ACAGTATACGGAACGTATACTGACA--A--AGTAATAAA-T---GATAGGCGAA----G-CATGTTTAACAGGTGTTT-AGGTATAATTAACATAATTATGAG-AAGTAATAATAATACGGAAAATGAATA-AGTATGA-GGTGAAAGAGGAGATATTAGAATATTTAAAAACCCAATTATATT-AT-T----------------TTGGA-----------------ACG---AA--ATACAACACG----------------CTATGA-TA--------------TACAAGACGCTATGACA-AATGTACGGGTATCTGATTG-TG------TAT-C-TTAACGCT-TAAGGGC-CGCAGGCCC-GTC-AA-G--TTG-------A-------------------------ATGAACGGT-------CCAGATTA------ATTCCTT-AGCGACTAAGAAAGG-----------AATCTTAAAG-TG---GACTA------------CATAAA------------AGACAGCTGTCAT---------------------------TGATTA---A-ATAAAT--AATATAATATTCAAAAGAC-C-TTTGTACCCCTGA--T-----A-----ATGATGACG-T-GTA-GGGGTGT-CCCG-TT----GTAA---TATAGC---AT----AGCTATGAGAAGA--------GATAAGCATCTGGCCGACAACTTTAGTGGT--GG----GCCAGATGTCCC---------------GAGTT-AGTGCG--------CCACGTA-AGCACG-GG----------GGACTAT------TATTACCCCCAGCGCTCGGGAC-GGGACAT------GGGCTA--A----------TGGAT-TAT-GGAT---ATCGGG-CCCAAAGGGCCCGTTTA-GATGGGTTTT-GGGCTTAT-GGGCTCTATCCAGAAGACCAAAAACAGGCGG----------------G-AACCGTCCC-AATTTC-------AAACTTCGATTGCTTGCTCCGCAAGCCATCTAGAAGT-TTATAAATACCAG-TGTCGAGTTAGATGTTCA-----GACAACAA----ATGGCTAGGTATCCGAAGAAATCCATCAAGAAGAGGCGGGTTGGGCGCCGGAAGTATGGCAGCAAGGCGGCAACGAGTCACGACTACTCGTCGTTAGGA--TCAATATTGGTTCCTGAAAACACCGTCAAGGTATTTCGGATTGAGCCTACTGATAAAACATTACCCAGATATTTTATCTGGAAAATGTTTATGCTTCTTGTGTGCAAGGTGAAGCCCGGAAGAATACTTCATTGGGCTATGATTAAGAGTTCTTGGGAAATCAACCAGCCGACAACTTGTCTTGAAGCACCAGGTTTATTTATTAAACCTGAACATAGCCATCTGGTTAAACTGGTATGCAGTGGGGAACTTGAAGCAGGAGTTGCAACAGGGACATCAGATGTTGAATGTCTTCTGAGGAAGACAACCGTGTTGAGGAAGAATGTAACGGAGGTCGATTATTTGTATTTGGCATTCTATTGTAGTTCTGGAGTAAGTATAAACTACCAGAACAGAATTACATATCATGTTT---------------GATATGTTTATGTAAACATAAACTATTGTATGGAATGAAATCCAAATAACATACAACACGCTATGAAATACAAGACGCTATGAC-AA------------ATGTA-CGGGTATCTG----ATTAG-GTATCCTAACGATCTAG-GGCCGAAGG--C---CCGTGAGCAATAAGCGTCGAAATAA-TGTTTAACAAACAAATATACATGATACGGATA---------GTTGAATACATAAACAACGAGGTAT----------ACAATACAACAAACTGTTGTA-AAG-----AAAT-AAAAAAT----AAGAAGAGAGAGTATATTTGTGTTGGATAAGCATCGCAAC------------CACCACTTTAGT-GGT-GGGCCAGATGTCCCGAGTTAGTGCGCCACGTAA-GCGCT-GGGGCTTAT--------------------------------------------------------------------------------------------------------------------------------------------------------------------------------------------------------------------------------------------------------------------------------------------------------------------------------------------------------------------------------------------------------------------------------------------------------------------------------------------------------------------------------------------------------------------------------------------------------------------------------------------------------------------------------------------------------------------------------------------------------------------------------------------------------------------------------------------------------------------------------------------------------------------------------------------------------------------------------------------------------------------------------------------------------------------------------------------------------------------------------------------------------------------------------------------------------------------------------------------------------------------------------------------------------------------------------------------------------------------------------------------------------------------------------------------------------------------------------------------------------------------------------------------------------------------------------------------------------------------------------------------------------------------------------------------------------------------------------------------------------------------------------------------------------------------------------------------------------------------------------------------------------------------------------------------------------------------------------------------------------------------------------------------------------------------------------------------------------------------------------------------------------------------------------------------------------------------------------------------------------------------------------------------------------------------------------------------------------------------------------------------------------------------------------------------------------------------------------------------------------------------------------------------------------------------------------------------------------------------------------------------------------------------------------------------------------------------------------------------------------------------------------------------------------------------------------------------------------------------------------------------------------------------------------------------------------------------------------------------------------------------------------------------------------------------------------------------------------------------------------------------------------------------------------------------------------------------------------------------------------------------------------------------------------------------------------------------------------------------------------------------------------------------------------------------------------------------------------------------------------------------------------------------------------------------------------------------------------------------------------------------------------------------------------------------------------------------------------------------------------------------------------------------------------------------------------------------------------------------------------------------------
>50pk_PK_2007
TATTACCCCCAGCGCTCGGGACGGGACAT-TTGCATCTATAAATAGACCT--CCCCCCTCTCC-ATTACAA-GATCATCATCGACGACAG-AATGGCGCGATATGTGGTATGCTGGATGTTCACCATCAACAATCCCACAACACTACCAGTGATGAGGGATGAGATCAAATATATGGTATATCAAGTGGAGAGGGGACAGGAGGGTACTCGTCATGTGCAAGGATATGTCGAGATGAAGAGACGAAGCTCTCTGAAGCAGATGAGAGCCTTCTTTCCTGGCGCACACCTTGAGAAACGAAAGGGAAGCCAAGAAGAAGCGCGGTCATACTGTATGAAGGAAGATACAAGAATCGAAGGTCCCTTCGAGTTTGGTGCATTTAAATTGTCATGTAATGATAATTTATTTGATGTCATACAGGATATGCGTGAAACGCACAAAAGGCCTTTGGAGTATTTATATGATTGTCCTAACACCTTCGATAGAAGTAAGGATACATTATACAGAGTACAAGCCGAGATGAATAAAACGAAGGCGATGAA----TAGCTGGAGAAC--GTCTTTCAGTGC-TTGGACATCAGAGGTGGAGAATATCATGGCGCAGCCATGTCATCGGAGAATAATTTGGGTCTATGGCCCAAATGGAGGAGAAGGAAAGACAACGTATGCAAAACATCTAATGAAGACGAGGAATGCGTTTTATTCTCCAGGAGGAAAATCTTTGGATATATGTAGACTGTATAATTACGAGGATATTGTTATATTTGATATTCCAAGATGCAAAGAGGATTATTTAAATTATGGGTTATTAGAGGAATTTAAGAATGGAATAATTCAAAGCGGGAAATATGAACCCGTTTTGAAGATAGTAGAATATGTCGAAGTCATTGTAATGGCTAACTTCCTTCCGAAGGAAGGAATCTTTTCTGAAGATCGAATAAAGTTGGTTTCTTGCTGAACAAGTAATGACTTTACAG----CGCACGCTCCGAC-AAAAGCACACTATGACAAAAGTACGGGTATCTGATT-GGGTTATC-CTAACGATCTAGGGCCGTAGGCC-------CGTGA--GCAATGAAC--------GGC---GAGATCAGATGTCCCG-AGTTAGTGCGCCACGT-AAGCGCT-GGGGCTTAT-------------------------------------------------------------------------------------------------------------------------------------------------------------------------------------------------------------------------------------------------------------------------------------------------------------------------------------------------------------------------------------------------------------------------------------------------------------------------------------------------------------------------------------------------------------------------------------------------------------------------------------------------------------------------------------------------------------------------------------------------------------------------------------------------------------------------------------------------------------------------------------------------------------------------------------------------------------------------------------------------------------------------------------------------------------------------------------------------------------------------------------------------------------------------------------------------------------------------------------------------------------------------------------------------------------------------------------------------------------------------------------------------------------------------------------------------------------------------------------------------------------------------------------------------------------------------------------------------------------------------------------------------------------------------------------------------------------------------------------------------------------------------------------------------------------------------------------------------------------------------------------TATTACCCCCAGCGCTCGGGAC-GGGACAT------GGGCTA--A----------TGGAT-TAT-GGAT---ATCGGG-CCCAAAGGGCCCGTTTA-GATGGGTTTT-GGGCTTAT-GGGCTCTATCCAGAAGACCAAAAACAGGCGG----------------G-AACCGTCCC-AATTTC-------AAACTTCGATTGCTTGCTCCGCAAGCCATCTAGAAGT-TTATAAATACCAG-TGTCGAGTTAGATGTTCA-----GACAACAA----ATGGCTAGGTATCCGAAGAAATCCATCAAGAAGAGGCGGGTTGGGCGCCGGAAGTATGGCAGCAAGGCGGCAACGAGTCACGACTACTCGTCGTTAGGA--TCAATATTGGTTCCTGAAAACACCGTCAAGGTATTTCGGATTGAGCCTACTGATAAAACATTACCCAGATATTTTATCTGGAAAATGTTTATGCTTCTTGTGTGCAAGGTGAAGCCCGGAAGAATACTTCATTGGGCTATGATTAAGAGTTCTTGGGAAATCAACCAGCCGACAACTTGTCTTGAAGCACCAGGTTTATTTATTAAACCTGAACATAGCCATCTGGTTAAACTGGTATGCAGTGGGGAACTTGAAGCAGGAGTTGCAACAGGGACATCAGATGTTGAATGTCTTCTGAGGAAGACAACCGTGTTGAGGAAGAATGTAACGGAGGTCGATTATTTGTATTTGGCATTCTATTGTAGTTCTGGAGTAAGTATAAACTACCAGAACAGAATTACATATCATGTTT---------------GATATGTTTATGTAAACATAAACTATTGTATGGAATGAAATCCAAATAACATACAACACGCTATGAAATACAAGACGCTATGAC-AA------------ATGTA-CGGGTATCTG----ATTAG-GTATCCTAACGATCTAG-GGCCGAAGG--C---CCGTGAGCAATAAGCGTCGAGATAA-TGTTTAACAAACAAATATACATGATACGGATA---------GTTGAATACATAAACAACTAGGTAT----------ACAATACAACAAACTGTTGTA-AAG-----AAAT-AAAAAAT----AAGAAGAGAGAGTATATTTGTGTTGGATAAGCATCACAAC------------CACCACTTTAGT-GGT-GGGCCAGATGTCCCGAGTTAGTGCGCCACGTAA-GCGCT-GGGGCTTAT--------------------------------------------------------------------------------------------------------------------------------------------------------------------------------------------------------------------------------------------------------------------------------------------------------------------------------------------------------------------------------------------------------------------------------------------------------------------------------------------------------------------------------------------------------------------------------------------------------------------------------------------------------------------------------------------------------------------------------------------------------------------------------------------------------------------------------------------------------------------------------------------------------------------------------------------------------------------------------------------------------------------------------------------------------------------------------------------------------------------------------------------------------------------------------------------------------------------------------------------------------------------------------------------------------------------------------------------------------------------------------------------------------------------------------------------------------------------------------------------------------------------------------------------------------------------------------------------------------------------------------------------------------------------------------------------------------------------------------------------------------------------------------------------------------------------------------------------------------------------------------------------------------------------------------------------------------------------------------------------------------------------------------------------------------------------------------------------------------------------------------------------------------------------------------------------------------------------------------------------------------------------------------------------------------------------------------------------------------------------------------------------------------------------------------------------------------------------------------------------------------------------------------------------------------------------------------------------------------------------------------------------------------------------------------------------------------------------------------------------------------------------------------------------------------------------------------------------------------------------------------------------------------------------------------------------------------------------------------------------------------------------------------------------------------------------------------------------------------------------------------------------------------------------------------------------------------------------------------------------------------------------------------------------------------------------------------------------------------------------------------------------------------------------------------------------------------------------------------------------------------------------------------------------------------------------------------------------------------------------------------------------------------------------------------------------------------------------------------------------------------------------------------------------------------------------------------------------------------------------------------------------------
>520_ID_1995_D5
TATTACCCCCAGCGCTCGGGACGGGACAT-TTGCATCTATAAATAGACCT--CCCCCCCCTCC-ACTACAA-GATCATCATCGTCGACAGAAATGGCGCGATATGTGGTATGCTGGATGTTCACCATCAACAATCCCGCTTCGCTACCAGTGATGCGGGATGAGTTTAAATATATGGTATATCAAGTGGAGAGGGGACAGGAGGGTACTCGTCATGTGCAAGGATACGTCGAGATGAAGAGACGAAGTTCTCTGAAACAGATGAGAGGCTTCTTCCCAGGCGCACACCTTGAGAAACGAAAGGGGAGCCAGGAAGAAGCACGGGCTTACTGTATGAAGGAAGATACAAGAATCGAAGGTCCCTTCGAGTTTGGTGCTTTTAAATTGTCATGTAATGATAATTTATTTGATGTCATACAGGATATGCGTGAAACGCATAAACGGCCTCTGGAATATTTATATGATTGTCCGAATACCTTCGACAGAAGTAAGGATACATTATACAGGGTGCAAGCAGAGTTGAATAAAACGAAGGCGATGAA----TAGCTGGAAGAC--TTCCTTCAATGC-ATGGACATCTGAAGTAGAAAATATTATGGCGGAGCCATGTTATCGAAGGATTATTTGGGTCTACGGACCAAATGGAGGCGAAGGAAAGACAACGTTTGCAAAACATTTAATGAAGACTAAGAATGCGTTTTATTCGCCAGGAGGAAAATCATTGGATATATGTAGATTGTATAATTATGAGGATATAGTTATATTTGATATTCCCAGATGCAAAGAGGAATATTTAAACTATGGTTTATTAGAAGAATTTAAAAATGGAATTATTCAAAGCGGGAAATATGAACCCGTTTTGAAAATTGTAGAATATGTTGAAGTCATTGTAATGGCTAACTTCCTTCCGAAGGAAGGAATCTTTTCTGAAGATCGAATAAAGCTAGTTGCTTGCTGAACACGCTATGACAAT--------CGTACGCTATGAC-AAAAGGGGA--AAAGCAAAGATTCGGGGGT-TGATT-GTGCTATC-CTAACGATTAAGGGCCGCAGGCC-------CGTCA---AGATGGAC--------GAC---GCGATCATATGTCCCG-AGTTAGTGCGCCACGT-AAGCGCT-GGGGCTTAT-----------------------------------------------------------CTCG------GGAC-GGGACAT----------------------------------------------------G------------------------------------------------------GG--C-TT----TTTA---AATGGG--C-CGAGAGAGT--TTGAACAGTTC-----------------AGTATCTTCGTTATTGGGCC-ATCTGG--CCCAATAATTAAGAGAAC--GT---GTTCAAAATCTG-GG------------TTTGACCGAAGGTC-AAGGTAGACGGTCAA-CAATATTC-TGGCTTGCGCAGCAAGCTACA-CGAA--------------------------------------------------------TTAAAAAATTAAT-TCG-----------------------------------------------TAGGACACGTGGAC-GGACCGAAATACTTCCG-ATC------TCTATAAATAGCCTA--AACTGTTATTG-ATAATT-G--C-TCTCTC-TCTTCTGTCAAA-GTTGT--TGTGCTGAGGA----------GGAATA-----TCGC--------C-AACTGCGATC------------------ATCGGACTGAAA-G--CGTCAAGAG--AGACGG---------------------------------AGAATCATGCTGCG-AAGCGTATAT-----CGGGTA-TTTATAGACTTC-TAGCGCAGCTAGAAGT-TTCGTTGTATTTGATATCGTATTTTGTAAAT-TACG-ATGAAAATCGTATATTGATATTAATTAAACAACTGGGATTGTTTATGTTTACATTAACTAGTATT-AAAAATGCA----CAATAT-AAAT--------ATTGTATAAGGAACTTATA-CAATATAT--ATTACAATA-T---GTTGAGCGTA----G-CGTGATAAACAGATGTTT-AGGAATAATTAAAATAATTATGTC-ATGTAA-AATAATACTGAACATGTTTA-AGTATGA-GGTGAAAGAGGAGATATAAGAATAT-TAAAAACCCAATTATATT-AT------------------GCACT-----------------ATG---AC--AAGCGT-ACG----------------CTATGA-CA--------------AAAAGGGAAAAATGAAA-AAT-CAGGGGT---TGATTG-TGC-----TAT-C-GTAACGAT-TAAGGGC-CGCAGGCCC-GTC-AA-G-ATGG---------------------------------ATGAACGGT-------CAGATTTG------ATTGCTT-AGCCACGAAGCAAGG-----------AATCTTTTTG-TG-----TCA------------CTGTCA------------AGACAGCTGTTAT---------------------------TGTTTT---A-AAAAAT--AATATAATAACCAATTGAC-A-ATAGTACCCCTCA-CT-----AACAAGAT---------------------------------------------------------------------------------------------------------------------------------------------------------------------------------------------------------TATTACCCCCAGCGCTCGGGAC-GGGACAT------GGGCTA--A----------TGGAT-GAT-GGAT---TTAGGG-CCCAACGGGCCCGTTAA-GATGGGTTTT-GGGCTTCT-GGGCTAAATCCAGAAGACCAAAAACAGGCGG----------------G-AACCGTCCT-AATTTC-------AAACATAGATTGCTTGCCCTGCAAGCCATCTAGATGT-CTATATATACCAG-TGTCGATATAT-TGCCTA-----GATATCAA----ATGGCGAGGTTTCCGAAGAAATCGATCAAGAAGAGGCGGGTTGGCAGGAGGAAGTATGGAAGCAAGGCGGCAACAAGTCACGACT---------------------------------------------------------------------------------------------------------------------------------------------------------------------------------------------------------------------------------------------------------------------------------------------------------------------------------------------------------------------------------ATTTTATTGTAGTGCTGGAGTTAGTATTAACTACCAGAACAGAATTACATATCATGTAT---------------GATATGTTTATGTAAACATAAACCTATGAATGGAATAATGTCCAAATAACATACAACACGCTATGACAAAAGGGGAAAAATGAAGAA------------------TCGGGGGTTG----ATTGGTCTATCGTATCGCTTAAG-GGCCGCAGG-CC-----------------CGTTGAAATGATTCTTTATTCAACAAATATACATGATACGGATA---------GTTGAATATATAAACAACTATGTAT-----------AAATACAACAGAATGTTGAA-AAT-----AATTAATATAAT----GAGAAG-GAAGGTATATTTGTGACGGATAAGGATGAGAAC------------CACCACTTTAGT-GGT-GGGTCATATGTCCCGAGTTAGTGCGCCACGTAA-GCGCT-GGGGCTTAT-----TATTACCCCCA-GCGCTCAGGACGGGACATCACGTGCATC----------------------TAACAAATGCACGTGACTGATATATATGATATAACGGTTCATTG-AAACGTTATATTGAGAT-ATAACGAAAAGTCACGTATGAAAG-AGAC-ATGAACGTGACGGAGTCAAATGTAATGAATAAACATTTGACGTCCGGAAACTTCCG-AAGGAAGC-CAAGATTGCTTCGA-GGCGAAGCAAAACATTTATATATTGGTCTGAA--CTGCTG--CCTATAAATAAG-AGGCAGGGA-----AATGGCATTGACAACAGAGCGGGTGAAACTATTCTTTGAATTGTTTCTGTTTATCGGAGCAATATTCATTGCGATAACAATATTATATATATTGTTGGTATTGCTCTTTGAGGTCCCCAAGTATATTAAGGAGGTTGTGAGGTATCTCGTAGAATACCTGACCAGACGACGTGTATGGATGCAGAAAACGCAGTTGACGGAGGCAACCGGAGATGCAGAGCTCGTCAGAGGTAGTGTGGAAGACAGACGCGATCAACAACCGGCTGTCATACCACATGGAAGTCATGTTATCCCTTC---TCAACCA---AGAAGGGATGAACAAGCAAGACGAGGAAACGCCGGCCCTATGTTTT-AATACACT-GTATTATAATATACGA-AATATAAATGGATAAGG---------ATATTTAGTGGGAAACATAT-ATAAGTGAAACATAATATA------TGTTGTATAAG----AAACATATT-GTAATATGTGACTTGT----------------------------------------ATACGA-------------------------------GTGTTGTATTT---------------ATAAACTATACAACACGC---------------------TATGACAAAAGGGGAAAAAT------------------------------GAAGAAT-CGGGGGT---TGATTGGTCTATCGTATCGC--------TTAAGGGCCG-CAGGCCCGT-----------------TGAAAT-GATTCTT-----AATTAAACAAATATACA-----TGATACGGATAGTTGAATATATAAACAACTATGTAGA--AATACAACAGCATGTTGT-ACATAATA--ATATAATGAGAAGAGAA--GTATATTT---------GTACAGG----------------------------------ATAGTGATCACAAACACCACTTTA--------------------GTGGT-GGGTCATATGTCCCGAGTTAGTGCG-CCACGTAA-GCGCTGGGGCTTAT-----TATTACCCCCAGCGCTCAGGACGGGACATCACGTG-CATCTA-ACAAATGCACGTGATAAGGCAGTA---GCTTGC----AGCGAAAGATAACCATCAACATCAAAAAAGAAGAGGGCATATTCGTTGCTTCGAGTCGAAGCAAC--GGTGATAGATAAATGTTCGAGAATCGAAA-------ATGGAG--------GCTATTTAAACCTG---------ATGGTGTTGCGATTTCCGAAAT----CACTCGTCGGAGGAG-AATGGAGTTTTGGGAATCGTCTGCCATGCCAGACGATGTGAAGAGAGTGATCAAGGAAATATATTGGGAAGATCGGAAGAAACTTCTGTTTTGTCAGAAGTTGAAGTGCTGTGTCAGAAGGATTCTTGTATATGGAGATCAAGATGATGCTCTAGCTGCAGTGAAGGGTATGAAGACTTCTATCATTCGCTATAGCGAATATTTGAAGAAACCATGTGTGGTAATATGTTGTCTGACTAATAAGTCTATTGTTCATAGGTTAAACACAATGGTGTTCTTTTATCATGAATATATTGAAGAACTAGGTGGTGACTACTCGGTATATCAAGATTTGTATTGTGATGAGGAACTTCCTGCTTCCTTGACAGAGGAAGAA------------GATGAAGAAGTAATATACAGGAATGTTATCATGTCATCGACAGAAGAGAAGATCTCTTGGAGTGAATGTCAGAAGATAGTTATATCGGATTATGATGTAACATTACTGTAATGTAATATCCATT--ATCATAAATAAAA--TAATGGAATG--ATGATTATGTATT-TATACTAAATACAT--AATGGTGTACGTATAGCA---------TAAAATA-CA-TTAACA-----TACATACAACACACTATGACAAAAAGGGAA--AAAA----GAAATATC------GGGGGTTGATTGGGCTATCTTAA-CGATTAAGGGCCGAAGGCCCGTTTAAATATGTGTT-GGACGAAGTCCAAAACACAAAAAAGTCATCAGAACAGTGGAATATAATGAGCTGGC-AGTGGA------GGGTC-CATGTCCCGAGTTAGTGCGCCACGTAAGC-GCTGGGGCTTAT--------------TATTACCCCCCGTGCTCGGGACGGGACATGACGTAAGCATAGATTATAATGGGCTTTTTAA-------AGCCCATATAAAGGAAGT-GGG-CCGGGTTTGAGACATATTTCGAAAGCCCGGCCT-GGAAAAGGATAAAGTCACGTGCC--GAA-TAAT-AGGTTGCTTCGCCGCGAAGCAACCTAATAAATTGTTGCGTATTCAATACGCAACAAAAAGTCTATTAATATGCCTG-TCTCTGCCG----AATAAA-TCAGA-GCGTATGC--GAAGCAGAAGCGATGGATTGGGCAGAATCACAACTCAAGACATGTACTCATGGCTGTGATTGGAAGACGATATCATCGGATTCATCGGAAAATCGGCAATATGTACCTTGCGTCGATTCTGGTTCTGGAAGAAAGACGCCTCGCAAGGTACTTCTTCGATCTATCGAAGCTGTATTTAATGG------AAGTTTCAAAGGGAATAATCGGAATGTTCGTGGTTTCTTATACGTATCAATCCGAGACGATGATGGAACAATGCGTCCAGTACTTATAGTACCATTTGGAGGATATGGATATCACAATGATTTTTATTATTTCGAAGGGAAGGGGAAAGTTGAATGTGATATATCATC-----AGATTATGTTGCGCCAGAAGTAGATTGGAGCAGAGACATGGAAGTTAGTATTAGTAACAGCAACAACTGTAATGAATCATGTGATCTGAAGTGTTATGTTATTTGTTCGTTAAGAATAAAGGAATAACAGATGTGCTGTATTGAATATTAATA-AATCTTATTTTAAATGAAATTG---------ATAGTTGTATAAA---CTATACAACACGCTAT------------GACAAAAGGGG-AAAAATGAAAAATA-AGGGGT---TGATTGTTCTATAGT------ATCGCTTAAG-----------------GGCCGCAGGCCCGTTGAA--AAATAATAATCGAATTATATACGATTG------------ATA-----ATAATCAGAGATAGATGATCAAGGATATATAAACATAGACGAAGTA---------TATGGCTGTAT-AATAA-AAAAAGAAGCATATAA-----TATAAAATATGTATACTAATCTCTGATTG-----------GTGCAGAAGGTAGACCCACTAACTTTAAGTTAGTGGA----AATGTCCCGA---------TGACGTAAGCACGGGGGACTAT-------------------
>522A_PH_1991_D5
TATTACCCCCAGCGCTCGGGACGGGACAT-TTGCATCTATAAATAGACCT---CCCCCCCTCC-ACTACAA-GATCATCATCGTCGACAGAAATGGCGCGATATGTGGTATGCTGGATGTTCACCATCAACAATCCCGCTTCGCTACCAGTGATGCGGGATGAGTTTAAATATATGGTATATCAAGTGGAGAGGGGACAGGAGGGTACTCGTCATGTGCAAGGATACGTCGAGATGAAGAGACGAAGTTCCCTGAAACAGATGAGAGGCTTCTTCCCAGGCGCACACCTTGAGAAACGAAAGGGGAGCCAGGAAGAAGCACGGGCTTACTGTATGAAGGAAGATACAAGAATCGAAGGTCCCTTCGAGTTTGGTGCTTTTAAATTGTCATGTAATGATAATTTATTTGATGTCATACAGGATATGCGTGAAACGCATAAACGGCCTCTGGAATATTTATATGAGTGTCCGAATACCTTCGACAGAAGTAAGGATACATTATACAGAGTGCAAGCAGAGTTGAATAAAACGAAGGCGATGAA----TAGCTGGAAGAC--ATCCTTCAATGC-ATGGACATCTGAAGTAGAAAATATTATGGCGGAGCCATGTTATCGAAGGATTATTTGGGTCTACGGACCAAATGGAGGCGAAGGAAAGACAACGTTTGCAAAACATTTAATGAAGACTAAGAATGCGTTTTATTCGCCAGGAGGAAAATCATTGGATATATGTAGATTGTATAATTATGAGGATATAGTTATATTTGATATTCCCAGATGCAAAGAGGAATATTTAAACTATGGCTTATTAGAAGAATTTAAAAATGGAATTATTCAAAGCGGGAAATATGAACCCGTTTTGAAAATTGTAGAATATGTGGAAGTCATTGTAATGGCTAACTTCCTTCCGAAGGAAGGAATCTTTTCTGAAGATCGAATAAAGCTAGTTGCTTGCTGAACACGCTATGACAAT--------CGTACGCTATGAC-AAACAGGGA--ACAGCAAAGATTC-GGGGGTTGATT-GTGCTATC-CTAACGATTAAGGGCCGCAGGCC-------CGTCA---AGATGGAC--------GAC---GCGATCATATGTCCCG-AGTTAGTGCGCCACGT-AAGCGCT-GGGGCTTAT-----------------------------------------------------------CTCG------GGAC-GGGACAT----------------------------------------------------G------------------------------------------------------GG--C-TT----TTTA---AATGGG--C-CGAGAGAGT--TTGAACAGTTC-----------------AGTATCTTCGTTATTGGGGCCATCTGG--CCCAATAATTAAGAGAAC--GT---GTTCAAAATCTG-GG------------TTTGACCGAAGGTC-AAGGTAGACGGTCAA-CAATATTC-TGGCTTGCGCAGCAAGCTACA-CGAA--------------------------------------------------------TTAAAAAATTAAT-TCG-----------------------------------------------TAGGACACGTGGAC-GGACCGAAATACTTCCG-ATC------TCTATAAATAGCCTA--AACTGTTATTG-ATAATT-G--C-TCTCTC-TCTTCTGTCAAA-GTTGT--TGTGCTGAGGA----------GGAAGA-----TCGC--------C-AACTGCGATC------------------ATCGGACTGAAA-G--CGTCAAGAG--AGACGG---------------------------------AGAATCATGCTGCG-AAGCGTATAT-----CGGGTA-TTTATAGACTTC-TAGCGCAGCTAGAAGT-TTCGTTGTATTTGATATCGTATTTTGTAAAT-TACG-ATGAAAATCGTATATTGATATTAATAAAACAACTGGGATTGTTTATGTTTACATTAACTAGTATT-AAAAATGCA----CAATAT-AAAT--------ATTGTATAAGGAACTTATA-CAATATAT--ATTACAATA-T---GTTGAGCGTA----G-CGTGATAAACAGATGTTT-AGGAATAATTAAAATAATTATGTC-ATGTAA-AATAATACTGAACATGTTTA-AGTATGA-GGTGAAAGAGGAGATATAAGAATAT-TAAAAACCCAATTATATT-AT------------------GCACT-----------------ATG---AC--AAGCGT-ACG----------------CTATGA-CA--------------AAAAGGGAAAAATGAAA-AAT-CAGGGGT---TGATTG-TGC-----TAT-C-GTAACGAT-TAAGGGC-CGCAGGCCC-GTC-AA-G-ATGG---------------------------------ATGAACGGT-------CAGATTTG------ATTGCTT-AGCCACGAAGCAAGG-----------AATCTTTTTG-TG-----TCA------------CTGTCA------------AGACAGCTGTTAT---------------------------TGTTTT---A-AAAAAT--AATATAATAACTAATTGAC-A-ATAGTACCCCTCA-CT-----AACAAGAT---------------------------------------------------------------------------------------------------------------------------------------------------------------------------------------------------------TATTACCCCCAGCGCTCGGGAC-GGGACAT------GGGCTA--A----------TGGAT-GAT-GGAT---TTAGGG-CCCAACGGGCCCGTTAA-GATGGGTTTT-GGGCTTCT-GGGCTAAATCCAGAAGACCAAAAACAGGCGG----------------G-AACCGTCCT-AATTTC-------AAACATAGATTGCTTGCCCTGCAAGCCATCTAGATGT-CTATATATACCAG-TGTCGATATAT-TGCCTA-----GATATCAA----ATGGCGAGGTTTCCGAAGAAATCGATCAAGAAGAGGCGGGTTGGCAGGAGGAAGTATGGAAGCAAGGCGGCAACAAGCCACGACT---------------------------------------------------------------------------------------------------------------------------------------------------------------------------------------------------------------------------------------------------------------------------------------------------------------------------------------------------------------------------------ATTTTATTGTAGTGCTGGAGTTAGTATTAACTACCAGAACAGAATTACATATCATGTAT---------------GATATGTTTATGTAAACATAAACCTATGAATGGAATAATGTCCAAATAACATACAACACGCTATGACAAAAGGGGAAAAATGAAGAA------------------TCGGGGGTTG----ATTGGTCTATCGTATCGCTTAAG-GGCCGCAGG-CC-----------------CGTTGAAATGATTCTTTATTCAACAAATATACATGATACGGATA---------GTTGAATATATAAACAACTATGTAT-----------AAATACAACAGAATGTTGAA-AAT-----AATTAATATAAT----GAGAAG-GAAGGTATATTTGTGACGGATAATGATGAGAAC------------CACCACTTTAGT-GGT-GGGTCATATGTCCCGAGTTAGTGCGCCACGTAA-GCGCT-GGGGCTTAT-----TATTACCCCCA-GCGCTCAGGACGGGACATCACGTGCATC----------------------TAACAAATGCACGTGACTGATATATATGATATAACGGTTCATTG-AAACGTTATATTGAGAT-ATAACGAAAAGTCACGTATGAAAG-AGAC-ATGAACGTGACGGAGTCAAATGTAATGAATAAACATTTGACGTCCGGAAACTTCCG-AAGGAAGC-CAAGATTGCTTCGA-GGCGAAGCAAAACATTTATATATTGGTCTGAA--CTGCTG--CCTATAAATAAG-AGGCAGGGA-----AATGGCATTGACAACAGAGCGGGTGAAACTATTCTTCGAATGGTTTTTGTTTTTTGGAGCAATATTCATTGCGATAACAATATTATATATATTGTTGGTATTGCTCTTTGAGGTCCCCAAGTATATTAAGGAGGTTGTGAGGTATCTCGTAGAATACCTGACCAGACGACGTGTATGGATGCAGAAAACGCAGTTGACGGAGGCAACCGGAGATGCAGAGCTCGTCAGAAGTAGTGTGGAAGACAGACGCGATCAACAACCGGCTGTCATACCACATGCAAGTCATGTTATCCCTTC---TCAACCA---AGAAGGGATGAACAAGCAAGACGAGGAAACGCCGGCCCTATGTTTT-AATACACT-GTATTATAATATACGA-AATATAAATGGATAAGG---------ATATTTAGTGGGAAACATAT-ATAAGTGAAACATAATATA------TGTTGTATAAG----AAACATATT-GTAATATGTGACTTGT----------------------------------------ATACGA-------------------------------GTGTTGTATTT---------------ATAAAACATACAACACGC---------------------TATGACAAAAGGGGAAAAAT------------------------------GAAGAAT-CGGGGGT---TGATTGGTCTATCGTATCGC--------TTAAGGGCCG-CAGGCCCGT-----------------TGAAAT-GATTCTT-----AATTAAACAAATATACA-----TGATACGGATAGTTGAATATATAAACAACTATGTAGA--AATACAACAGCATGTTGT-ACATAATA--ATATAATGAGAAGAGAA--GTATATTT---------GTATAGG----------------------------------ATAGTGATCACAAACACCACTTTA--------------------GTGGT-GGGTCATATGTCCCGAGTTAGTGCG-CCACGTAA-GCGCTGGGGCTTAT-----TATTACCCCCAGCGCTCAGGACGGGACATCACGTG-CATCTA-ACAAATGCACGTGATAAGGCAGTA---GCTTGC----AGCGAAAGATAACCATCAACATCAAAAAAGAAGAGGGCATATTCGTTGCTTCGAGTCGAAGCAAC--GGTGATAGATAAATGTTCGAGAATCGAAA-------ATGGAG--------GCTATTTAAACCTG---------ATGGTGTTGCGATTTCCGAAAT----CACTCGTCGGAGGAG-AATGGAGTTTTGGGAATCGTCTGCCATGCCAGACGATGTGAAGAGAGTGATCAAGGAAATATATTGGGAAGATCGGAAGAAACTTCTGTTTTGTCAGAAGTTGAAGTGCTGTGTCAGAAGGATTCTTGTATATGGAGATCAAGATGATGCTCTAGCTGCAGTGAAGGGTTTGAAGACTTCTATCATTCGCTATAGCGAATATTTGAAGAAACCATGTGTGGTAATATGTTGTCTGACTAATAAGTCTATTGTTCATAGGTTAAACACAATGGTGTTCTTTTATCATGAATATATTGAAGAACTAGGTGGTGACTACTCGGTATATCAAGATTTGTATTGTGATGAGGAACTTCCTGCTTCCTTGACAGAGGAAGAA------------GATGAAGAAGTAATATACAGGAATGTTATCATGTCATCGACAGAAGAGAAGATCTCTTGGAGTGAATGTCAGAAGATAGTTATATCGGACTATGATGTAACATTACTGTAATGTAATATCCATT--ATCATAAATAAAA--TAATGGAATG--ATGATTATGTATT-TATACTAAATACAT--AATGGTGTACGTATAGCA---------TAAAATA-CA-TTAACA-----TACATACAACACACTATGACA-AAAAGGGAAAAAAA----GAAATATC------GGGGGTTGATTGGTCTATCTTAA-CGATTAAGGGCCGAAGGCCCGTTTAAATATGTGTT-GGACGAAGTCCAAAACACAAAAAAGGCATCAGAACAGTGGAATATAATGAGCTGGC-AGTGGA------GGGTC-CATGTCCCGAGTTAGTGCGCCACGTAAGC-GCTGGGGCTTAT--------------TATTACCCCCCGTGCTCGGGACGGGACATGACGTAAGCATAGATTATAATGGGCTTTTTAA-------AGCCCATATAAAGGAAGT-GGG-CCGGGTTTGAGACATATTTCGAAAGCCCGGCCT-GGAAAAGGATAAAGTCACGTGCC--GAA-TAAT-AGGTTGCTTCGCCGCGAAGCAACCTAATAAATTGTTGCGTATTCAATACGCAACAAAAAGTCTATTAATATGCCTG-TCTCTGCCG----AATAAA-TCAGA-GCGTATGC--GAAGCAGAAGCGATGGATTGGGCGGAATCACAACTCAAGACATGTACCCATGGCTGTGATTGGAAGACGATATCATCGGATTCATCGGAAAATCGGCAATATGTACCTTGCGTCGACTCTGGTTCTGGAAGAAAGACGCCTCGCAAGGTACTTCTTCGATCTATCGAAGCTGTATTTAATGG------AAGTTTCAAAGGGAATAATCGGAATGTTCGTGGCTTCTTATACGTATCAATCCGAGACGATGATGGAACAATGCGTCCAGTACTTATAGTACCATTTGGAGGATATGGATATCACAATGATTTTTATTATTTCGAAGGGAAGGGGAAAGTTGAATGTGATATATCATC-----AGATTATGTTGCGCCAGAAGTAGATTGGAGCAGAGACATGGAAGTTAGTATTAGTAACAGCAACAACTGTAATGAATCATGTGATCTGAAGTGTTATGTTATTTGTTCGTTAAGAATAAAGGAATAACAGATGTGCTGTATTGAATATTAATA-AATCTTATTTTAAATGAAATTG---------ATAGTTGTATAAA---CTATACAACACGCTAT------------GACAAAAGGGG-AAAAATGAAAAATA-AGGGGT---TGATTGTTCTATAGT------ATCGCTTAAG-----------------GGCCGCAGGCCCGTTGAA--AAATAATAATCGAATTATATACGATTG------------ATA-----ATAATCAGAGATAGATGATCAAGGATATATAAACATAGACGAAGTA---------TATGGCTGTAT-AATAA-AAAAAGAAGCATATAA-----TATAAAATATGTATACTAATCTCTGATTG-----------GTGCAGAAAGTAGACCCACTAACTTTAAGTTAGTGGA----AATGTCCCGA---------TGACGTAAGCACGGGGGACTAT-------------------
>522B_PH_1991_D5
TATTACCCCCAGCGCTCGGGACGGGACAT-TTGCATCTATAAATAGACCT---CCCCCCCTCC-ACTACAA-GATCATCATCGTCGACAGAAATGGCGCGATATGTGGTATGCTGGATGTTCACCATCAACAATCCCGCTTCGCTACCAGTGATGCGGGATGAGTTTAAATATATGGTATATCAAGTGGAGAGGGGACAGGAGGGTACTCGTCATGTGCAAGGATACGTCGAGATGAAGAGACGAAGTTCTCTGAAACAGATGAGAGGCTTCTTCCCAGGCGCACACCTTGAGAAACGAAAGGGGAGCCAGGAAGAAGCACGGGCTTACTGTATGAAGGAAGATACAAGAATCGAAGGTCCCTTCGAGTTTGGTGCTTTTAAATTGTCATGTAATGATAATTTATTTGATGTCATACAGGATATGCGTGAAACGCATAAACGGCCTCTGGAATATTTATATGAGTGTCCGAATACCTTCGACAGAAGTAAGGATACATTATACAGAGTGCAAGCAGAGTTGAATAAAACGAAGGCGATGAA----TAGCTGGAAGAC--ATCCTTCAATGC-ATGGACTTCTGAAGTAGAAAATATTATGGCGGAGCCATGTTATCGAAGGATTATTTGGGTCTACGGACCAAATGGAGGCGAAGGAAAGACAACGTTTGCAAAACATTTAATGAAGACTAAGAATGCGTTTTATTCGCCAGGAGGAAAATCATTGGATATATGTAGATTGTATAATTATGAGGATATAGTTATATTTGATATTCCCAGATGCAAAGAGGAATATTTAAACTATGGCTTATTAGAAGAATTTAAAAATGGAATTATTCAAAGCGGGAAATATGAACCCGTTTTGAAAATTGTAGAATATGTGGAAGTCATTGTAATGGCTAACTTCCTTCCGAAGGAAGGAATCTTTTCTGAAGATCGAATAAAGCTAGTTGCTTGCTGAACACGCTATGACAAT--------CGTACGCTATGAC-AAACAGGGA--ACAGCAAAGATTC-GGGGGTTGATT-GTGCTATC-CTAACGATTAAGGGCCGCAGGCC-------CGTCA---AGATGGAC--------GAC---GCGATCATATGTCCCG-AGTTAGTGCGCCACGT-AAGCGCT-GGGGCTTAT-----------------------------------------------------------CTCG------GGAC-GGGACAT----------------------------------------------------G------------------------------------------------------GG--C-TT----TTTA---AATGGG--C-CGAGAGAGT--TTGAACAGCTC-----------------AGTATCTTCGTTATTGGGCC-ATCTGG--CCCAATAATTAAGAGAAC--GT---GTTCAAAATCTG-GG------------TTTGACCGAAGGTC-AAGGTAGACGGTCAA-CAATATTC-TGGCTTGCGCAGCAAGAAACA-CGAA--------------------------------------------------------ATTAAATTTTAAT-TCG-----------------------------------------------TAGGACACGTGGAC-GGACCGAAATACTTCCG-ATC------TCTATAAATAGCCTA--AACTGTTATTG-ATAATTCG--C-TCTCTC-TCTTCTGTCAAA-GTTGT--TGTGCTGAGGA----------GGAAGA-----TCGC--------C-AACTGCGATC------------------ATCGGACTGAAA-G--CGTCAAGAG--AGACGG---------------------------------AGAATCATGCTGCG-AAGCGTATAT-----CGGGTA-TTTATAGACTTC-TAGCGCAGCTAGAAGT-TTCGTTGTATTTGATATCGTATTTTGTAAAT-TACG-ATGAAAATCGTATATTGATATTAATAAAACAACTGGGATTGTTTATGTTTACATTAACTAGTATT-AAAAATGCA----CAATAT-AAAT--------ATTGTATAAGGAACTTATA-CAATATAT--ATTACAATA-T---GTTGAGCGTA----G-CGTGATAAACAGATGTTT-AGGAATAATTAAAATAATTATGTC-ATGTAA-AATAATACTGAACATGTTTA-AGTATGA-GGTGAAAGAGGAGATATAAGAATAT-TAAAAACCCAATTATATT-AT------------------GCACT-----------------ATG---AC--AAGCGT-ACG----------------CTATGA-CA--------------AAAAGGGAAAAATGAAA-AATCAGGGGGT---TGATTG-TGC-----TAT-C-GTAACGAT-TAAGGGC-CGCAGGCCC-GTC-AA-G-ATGG---------------------------------ATGAACGGT-------CAGATTTG------ATTGCTT-AGCCACGAAGCAAGG-----------AATCTTTTTG-TG-----TCA------------CTGTCA------------AGACAGCTGTTAT---------------------------TGTTTT---A-AAAAAT--AATATAATAACTAATTGAC-A-ATAGTACCCCTCA-CT-----AACAAGAT---------------------------------------------------------------------------------------------------------------------------------------------------------------------------------------------------------TATTACCCCCAGCGCTCGGGAC-GGGACAT------GGGCTA--A----------TGGAT-GAT-GGAT---TTAGGG-CCCAACGGGCCCGTTAA-GATGGGTTTT-GGGCTTCT-GGGCTAAATCCAGAAGACCAAAAACAGGCGG----------------G-AACCGTCCT-AATTTC-------AAACATAGATTGCTTGCCCTGCAAGCCATCTAGATGT-CTATATATACCAG-TGTCGATATAT-TGCCTA-----GATATCAA----ATGGCGAGGTTTCCGAAGAAATCGATCAAGAAGAGGCGGGTTGGCAGGAGGAAGTATGGAAGCAAGGCGGCAACAAGCCACGACT---------------------------------------------------------------------------------------------------------------------------------------------------------------------------------------------------------------------------------------------------------------------------------------------------------------------------------------------------------------------------------ATTTTATTGTAGTGCTGGAGTTAGTATTAACTACCAGAACAGAATTACATATCATGTAT---------------GATATGTTTATGTAAACATAAACCTATGAATGGAATAATGTCCAAATAACATACAACACGCTATGACAAAAGGGGAAAAATGAAGAA------------------TCGGGGGTTG----ATTGGTCTATCGTATCGCTTAAG-GGCCGCAGG-CC-----------------CGTTGAAATGATTCTTTATTCAACAAATATACATGATACGGATA---------GTTGAATATATAAACAACTATGTAT-----------AAATACAACAGAATGTTGAA-AAT-----AATTAATATAAT----GAGAAG-GAAGGTATATTTGTGACGGATAATGATGAGAAC------------CACCACTTTAGT-GGT-GGGTCATATGTCCCGAGTTAGTGCGCCACGTAA-GCGCT-GGGGCTTAT-----TATTACCCCCA-GCGCTCAGGACGGGACATCACGTGCATC----------------------TAACAAATGCACGTGACTGATATATATGATATAACGGTTCATTG-AAACGTTATATTGAGAT-ATAACGAAAAGTCACGTATGAAAG-AGAC-ATGAACGTGACGGAGTCAAATGTAATGAATAAACATTTGACGTCCGGAAACTTCCG-AAGGAAGC-CAAGATTGCTTCGA-GGCGAAGCAAAACATTTATATATTGGTCTGAA--CTGCTG--CCTATAAATAAG-AGGCAGGGA-----AATGGCATTGACAACAGAGCGGGTTAAACTATTCTTTGAATGGTTTTTGTTTATCGGAGCAATATTCATTGCGATAACAATATTATATATATTGTTGGTATTGCTCTTTGAGGTCCCCAAGTATATTAAGGAGGTTGTGAGGTATCTCGTAGAATACCTGACCAGACGACGTGTATGGATGCAGAAAACGCAGTTGACGGAGGCAACCGGAGATGCAGAGCTCGTCAGAAGTAGTGTGGAAGACAGACGCGATCAACAACCGGCTGTCATACCACATGCAAGTCATGTTATCCCTTC---TCAACCA---AGAAGGGATGAACAAGCAAGACGAGGAAACGCCGGCCCTATGTTTT-AATACACT-GTATTATAATATACGA-AATATAAATGGATAAGG---------ATATTTAGTGGGAAACATAT-ATAAGTGAAACATAATATA------TGTTGTATAAG----AAACATATT-GTAATATGTGACTTGT----------------------------------------ATACGA-------------------------------GTGTTGTATTT---------------ATAAACTATACAACACGC---------------------TATGACAAAAGGGGAAAAAT------------------------------GAAGAAT-CGGGGGT---TGATTGGTCTATCGTATCGC--------TTAAGGGCCG-CAGGCCCGT-----------------TGAAAT-GATTCTT-----AATTAAACAAATATACA-----TGATACGGATAGTTGAATATATAAACAACTATGTAGA--AATACAACAGCATGTTGT-ACATAATA--ATATAATGAGAAGAGAA--GTATATTT---------GTATAGG----------------------------------ATAGTGATCACAAACACCACTTTA--------------------GTGGT-GGGTCATATGTCCCGAGTTAGTGCG-CCACGTAA-GCGCTGGGGCTTAT-----TATTACCCCCAGCGCTCAGGACGGGACATCACGTG-CATCTA-ACAAATGCACGTGATAAGGCAGTA---GCTTGC----AGCGAAAGATAACCATCAACATCAAAAAAGAAGAGGGCATATTCGTTGCTTCGAGTCGAAGCAAC--GGTGATAGATAAATGTTCGAGAATCGAAA-------ATGGAG--------GCTATTTAAACCTG---------ATGGTGTTGCGATTTCCGAAAT----CACTCGTCGGAGGAG-AATGGAGTTTTGGGAATCGTCTGCCATGCCAGACGATGTGAAGAGAGTGATCAAGGAAATATATTGGGAAGATCGGAAGAAACTTCTGTTTTGTCAGAAGTTGAAGTGCTGTGTCAGAAGGATTCTTGTATATGGAGATCAAGATGATGCTCTAGCTGCAGTGAAGGGTTTGAAGACTTCTATTATTCGCTATAGCGAATACTTGAAGAAACCATGTGTGGTAATATGTTGTCTGACTAATAAGTCTATTGTTCATAGGTTAAACACAATGGTGTTCTTTTATCATGAATATATTGAAGAACTAGGTGGTGACTACTCGGTATATCAAGATTTGTATTGTGATGAGGAACTTCCTGCTTCCTTGACAGAGGAAGAA------------GATGAAGAAGTAATATACAGGAATGTTATCATGTCATCGACAGAAGAGAAGATCTCTTGGAGTGAATGTCAGAAGATAGTTATATCGGATTATGATGTAACATTACTGTAATGTAATATCCATT--ATCATAAATAAAA--TAATGGAATG--ATGATTATGTATT-TATACTAAATACAT--AATGGTATACGTATAGCA---------TAAAATA-CA-TTAACA-----TACATACAACACACTATGACA-AAAAGGGAAAAAAA----GAAATATC------GGGGGTTGATTGGTCTATCTTAA-CGATTAAGGGCCGAAGGCCCGTTTAAATATGTGTT-GGACGAAGTCCAAAACACAAAAAAGGCGTCAGAACAGTGGAATATAATGAGCTGGC-AGTGGA------GGGTC-CATGTCCCGAGTTAGTGCGCCACGTAAGC-GCTGGGGCTTAT--------------TATTACCCCCCGTGCTCGGGACGGGACATGACGTAAGCATAGATTATAATGGGCTTTTTAA-------AGCCCATATAAAGGAAGT-GGG-CCGGGTTTGAGACATATTTCGAAAGCCCGGCCT-GGAAAAGGATAAAGTCACGTGCC--GAA-TAAT-AGGTTGCTTCGCCGCGAAGCAACCTAATAAATTGTTGCGTATTCAATACGCAACAAAAAGTCTATTAATATGCCTG-TCTCTGCCG----AATAAA-TCAGA-GCGTATGC--GAAGCAGAAGCGATGGATTGGGCAGAATCACAATTCAAGACCTGTACTCATGGCTGTGATTGGAAGACGATATCATCGGATTCATCGGAAAATCGGCAATATGTACCTTGCGTCGACTCTGGTTCTGGAAGAAAGACGCCTCGCAAGGTACTTCTTCGATCTATCGAAGCTGTATTTAATGG------AAGTTTCAAAGGGAATAATCGGAATGTTCGTGGCTTCTTATACGTATCAATCCGAGACGATGATGGAACAATGCGTCCAGTACTTATAGTACCATTTGGAGGATATGGATATCACAATGATTTTTATTATTTCGAAGGGAAGGGGAAAGTTGAATGTGATATATCATC-----AGATTATGTTGCGCCAGAAGTAGATTGGAGCAGAGACATGGAAGTTAGTATTAGTAACAGCAACAACTGTAATGAATCATGTGATCTGAAGTGTTATGTTATTTGTTCGTTAAGAATAAAGGAATAACAGATGTGCTGTATTGAATATTAATA-AATCTTATTTTAAATGAAATTG---------ATAGTTGTATAAA---CTATACAACACGCTAT------------GACAAAAGGGG-AAAAATGAAAAATA-AGGGGT---TGATTGTTCTATAGT------ATCGCTTAAG-----------------GGCCGCAGGCCCGTTGAA--AAATAATAATCGAATTATATACGATTG------------ATA-----ATAATCAGAGATAGATGATCAAGGATATATAAACATAGACGAAGTA---------TATGGCTGTAT-AATAA-AAAAAGAAGCATATAA-----TATAAAATATGTATACTAATCTCTGATTG-----------GTGCAGAAAGTAGACCCACTAACTTTAAGTTAGTGGA----AATGTCCCGA---------TGACGTAAGCACGGGGGACTAT-------------------
>523_6A_IN_1991
TATTACCCCCAGCGCTCGGGACGGGACAT-TTGCATCTATAAATAGACCT--CCCCCCCCTCC-ACTACAA-GATCATCATCGTCGACAGAAATGGCGCGATATGTGGTATGCTGGGTGTTCACCATCAACAATCCCGCTTCGCTACCAGTGATGCGGGATGAGTTTAAATATATGGTATATCAAGTGGAGAGGGGACAGGAGGGTACTCGTCATGTGCAAGGATACGTCGAGATGAAGAGACGAAGTTCTCTGAAACAGATGAGAGGCTTCTTCCCAGGCGCACACCTTGAGAAACGAAAGGGGAGCCAGGAAGAAGCACGGGCTTACTGTATGAAGGAAGATACAAGAATCGAAGGTCCCTTCAAGTTTGGTGCTTTTAAATTGTCATGTAATGATAATTTATTTGATGTCATACAGGATATGCGTGAAACGCATAAACGGCCTCTGGAATATTTATATGATTGTCCGAATACCTTCGACAGAAGTAAGGATACATTATACAGGGTGCAAGCAGAGTTGAATAAAACGAAGGCGATGAA----TAGCTGGAAGAC--TTCCTTCAATGC-ATGGACATCTGAAGTAGAAAATATTATGGCGGAGCCATGTTATCGAAGGATTATTTGGGTCTACGGACCAAATGGAGGCGAAGGAAAGACAACGTTTGCAAAACATTTAATGAAGACTAAGAATGCGTTTTATTCGCCAGGAGGAAAATCATTGGATATATGTAGATTGTATAATTATGAGGATATAGTTATATTTGATATTCCCAGATGCAAAGAGGAATATTTAAACTATGGTTTATTAGAAGAATTTAAAAATGGAATTATTCAAAGCGGGAAATATGAACCCGTTTTGAAAATTGTAGAATATGTTGAAGTCATTGTAATGGCTAACTTCCTTCCGAAGGAAGGAATCTTTTCTGAAGATCGAATAAAGCTAGTTGCTTGCTGAACACGCTATGACAAT--------CGTACGCTATGAC-AAAAGGGGA--AAAGCAAAGATTCCGGGGGTTGATT-GTGCTATC-CTAACGATTAAGGGCCGCAGGCC-------CGTCA---AGATGGAC--------GAC---GCGATCATATGTCCCG-AGTTAGTGCGCCACGT-AAGCGCT-GGGGCTTAT----------------------------------------------------------------------------------------------------------------------------------------------------------------------------------------------------------------------------------------------------------------------------------------------------------------------------------------------------------------------------------------------------------------------------------------------------------------------------------------------------------------------------------------------------------------------------------------------------------------------------------------------------------------------------------------------------------------------------------------------------------------------------------------------------------------------------------------------------------------------------------------------------------------------------------------------------------------------------------------------------------------------------------------------------------------------------------------------------------------------------------------------------------------------------------------------------------------------------------------------------------------------------------------------------------------------------------------------------------------------------------------------------------------------------------------------------------------------------------------------------------------------------------------------------------------------------------------------------------------------------------------------------------------------------------------------------------------------------------------------------------------------------------------------------------------------------------------------------------------------------------------------------------------------------------------------------------------------------------------------------------------------------------------------------------------------------------------------------------------------------------------------------------------------------------------------------------------------------------------------------------------------------------------------------------------------------------------------------------------------------------------------------------------------------------------------------------------------------------------------------------------------------------------------------------------------------------------------------------------------------------------------------------------------------------------------------------------------------------------------------------------------------------------------------------------------------------------------------------------------------------------------------------------------------------------------------------------------------------------------------------------------------------------------------------------------------------------------------------------------------------------------------------------------TATTACCCCCA-GCGCTCAGGACGGGACATCACGTGCATC----------------------TAACAAATGCACGTGACTGATATATATGATATAACGGTTCATTG-AAACGTTATATTGAGAT-ATAACGAAAAGTCACGTATGAAAG-AGAC-ATGAACGTGACGGAGTCAAATGTAATGAATAAACATTTGACGTCCGGAAACTTCCG-AAGGAAGC-CAAGATTGCTTCGA-GGCGAAGCAAAACATTTATATATTGGTCTGAA--CTGCTG--CCTATAAATAAG-AGGCAGGGA-----AATGGCATTGACAACAGAGCGGGTGAAACTATTCTTCGAATGGTTTCTGTTTATTGGAGCAATATTCATTGCGATAACAATATTATATATATTGTTGGTATTGCTCTTTGAGGTCCCCAAGTATATTAAGGAGGTTGTGAGGTATCTCGTAGAATACCTGACCAGACGACGTGTATGGATGCAGAAAACGCAGTTGACGGAGGCAACCGGAGATGCAGAGCTCGTCAGAGGTAGTGTGGAAGACAGACGCGATCAACAACCGGCTGTCATACCACATGGAAGTCATGTTATCCCTTC---TCAACCA---AGAAGGGATGAACAAGCAAGACGAGGAAACGCCGGCCCTATGTTTT-AATACACT-GTATTATAATATACGA-AATATAAATGGATAAGG---------ATATTTAGTGGGAAACATAT-ATAAGTGAAACATAATATA------TGTTGTATAAG----AAACATATT-GTAATATGTGACTTGT----------------------------------------ATACGA-------------------------------GTGTTGTATTT---------------ATAAACTATACAACACGC---------------------TATGACAAAAGGGGAAAAAT------------------------------GAAGAAT-CGGGGGT---TGATTGGTCTATCGTATCGC--------TTAAGGGCCG-CAGGCCCGT-----------------TGAAAT-GATTCTT-----AATTAAACAAATATACA-----TGATACGGATAGTTGAATATATAAACAACTATGTAGA--AATACAACAGCATGTTGT-ACATAATA--ATATAATGAGAAGAGAA--GTATATTT---------GTACAGG----------------------------------ATAGTGATCACAAACACCACTTTA--------------------GTGGT-GGGTCATATGTCCCGAGTTAGTGCG-CCACGTAA-GCGCTGGGGCTTAT----------------------------------------------------------------------------------------------------------------------------------------------------------------------------------------------------------------------------------------------------------------------------------------------------------------------------------------------------------------------------------------------------------------------------------------------------------------------------------------------------------------------------------------------------------------------------------------------------------------------------------------------------------------------------------------------------------------------------------------------------------------------------------------------------------------------------------------------------------------------------------------------------------------------------------------------------------------------------------------------------------------------------------------------------------------------------------------------------------------------------------------------------------------------------------------------------------------------------------------------------------------------------------------------------------------------------------------------------------------------------------------------------------------------------------------------------------------------------------------------------------------------------------------------------------------------------------------------------------------------------------------------------------------------------------------------------------------------------------------------------------------------------------------------------------------------------------------------------------------------------------------------------------------------------------------------------------------------------------------------------------------------------------------------------------------------------------------------------------------------------------------------------------------------------------------------------------------------------------------------------------------------------------------------------------------------------------------------------------------------------------------------------------------------------------------------------------------------------
>523_6B_IN_1991_D8
TATTACCCCCAGCGCTCGGGACGGGACAT-TTGCATCTATAAATAGACCT--CCCCCCCCTCC-ACTACAA-GATCATCATCGTCGACAGAAATGGCGCGATATGTGCTATGCTGGATGTTCACCATCAACAATCCCGCTTCGCTACCAGTGATGCGGGATGAGTTTAAATATATGGTATATCAAGTGGAGAGGGGACAGGAGGGTACTCGTCATGTGCAAGGATACGTCGAGATGAAGAGACGAAGTTCTCTGAAACAGATGAGAGGCTTCTTCCCAGGCGCACACCTTGAGAAACGAAAGGGAAGCCAGGAAGAAGCACGGGCTTACTGTATGAAGGAAGATACAAGAATCGAAGGTCCCTTCGAGTTTGGTGCTTTTAAATTGTCATGTAATGATAATTTATTTGATGTCATACAGGATATGCGTGAAACGCATAAACGGCCTCTGGAATATTTATATGAGTGTCCGAATACCTTCGACAGAAGTAAGGATACATTATACAGAGTGCAAGCAGAGTTGAATAAAACGAAGGCGATGAA----TAGCTGGAAGAC--ATCCTTCAATGC-ATGGACATCTGAAGTAGAAAATATTATGGCGGAGCCATGTTATCGAAGGATTATTTGGGTCTACGGCCCAAATGGAGGCGAAGGAAAGACAACGTTTGCAAAACATTTAATGAAGACTAAGAATGCGTTTTATTCGCCAGGAGGAAAATCATTGGATATATGTAGATTGTATAATTATGAGGATATAGTTATATTTGATATTCCCAGATGCAAAGAGGAATATTTAAACTATGGTTTATTAGAAGAATTTAAAAATGGAATTATTCAAAGCGGGAAATATGAACCCGTTTTGAAAATTGTAGAATATGTGGAAGTCATTGTAATGGCTAACTTCCTTCCGAAGGAAGGAATCTTTTCTGAAGATCGAATAAAGCTAGTTGCTTGCTGAACACGCTATGACAAT--------CGTACGCTATGAC-AAAAGGGGA--AAAGCAAAGATTCGGGGGT-TGATT-GTGCTATC-CTAACGATTAAGGGCCGCAGGCC-------CGTCA---AGATGGAC--------GAC---GCGATCATATGTCCCG-AGTTAGTGCGCCACGT-AAGCGCT-GGGGCTTAT-------------------------------------------------------------------------------------------------------------------------------------------------------------------------------------------------------------------------------------------------------------------------------------------------------------------------------------------------------------------------------------------------------------------------------------------------------------------------------------------------------------------------------------------------------------------------------------------------------------------------------------------------------------------------------------------------------------------------------------------------------------------------------------------------------------------------------------------------------------------------------------------------------------------------------------------------------------------------------------------------------------------------------------------------------------------------------------------------------------------------------------------------------------------------------------------------------------------------------------------------------------------------------------------------------------------------------------------------------------------------------------------------------------------------------------------------------------------------------------------------------------------------------------------------------------------------------------------------------------------------------------------------------------------------------------------------------------------------------------------------------------------------------------------------------------------------------------------------------------------------------------TATTACCCCCAGCGCTCGGGAC-GGGACAT------GGGCTA--A----------TGGAT-GAT-GGAT---TTAGGG-CCCAACGGGCCCGTTAA-GATGGGTTTT-GGGCTTCT-GGGCTAAATCCAGAAGACCAAAAACAGGCGG----------------G-AACCGTCCT-AATTTC-------AAACATAGATTGCTTGCCCTGCAAGCCATCTAGATGT-CTATATATACCAG-TGTCGATATAT-TGCCTA-----GATATCAA----ATGGCGAGGTTTCCGAAGAAATCGATCAAGAAGAGGCGGGTTGGCAGGAGGAAGTATGGAAGCAAGGCGGCAACAAGCCACGACT---------------------------------------------------------------------------------------------------------------------------------------------------------------------------------------------------------------------------------------------------------------------------------------------------------------------------------------------------------------------------------ATTTTATTGTAGTGCTGGAGTTAGTATTAACTACCAGAACAGAATTACATATCATGTAT---------------GATATGTTTATGTAAACATAAACCTATGAATGGAATAATGTCCAAATAACATACAACACGCTATGACAAAAGGGGAAAAATGAAGAAT-----------------CGGGGGGTTG----ATTGGTCTATCGTATCGCTTAAG-GGCCGCAGG-CC-----------------CGTTGAAATGATTCTTTATTCAACAAATATACATGATACGGATA---------GTTGAATATATAAACAACTATGTAT-----------AAATACAACAGAATGTTGAA-AAT-----AATTAATATAAT----GAGAAG-GAAGGTATATTTGTGACGGATAAGGATGAGAAC------------CACCACTTTAGT-GGT-GGGTCATATGTCCCGAGTTAGTGCGCCACGTAA-GCGCT-GGGGCTTAT-----TATTACCCCCA-GCGCTCAGGACGGGACATCACGTGCATC----------------------TAACAAATGCACGTGACTGATATATATGATATAACGGTTCATTG-AAACGTTATATTGAGAT-ATAACGAAAAGTCACGTATGAAAG-AGAC-ATGAACGTGACGAAGTCAAATGTAATGAATAAACATTTGACGTCCGGAAACTTCCG-AAGGAAGC-CAAGATTGCTTCGA-GGCGAAGCAAAACATTTATATATTGGTCTGAA--CTGCTG--CCTATAAATAAG-AGGCAGGGA-----AATGGCATTGACAACAGAGCGGGTGAAACTATTCTTCGAATGGTTTTTGTTCTTCGGAGCAATATTTATTGCGATAACAATATTATATATATTGTTGGTATTGCTCTTTGAGGTCCCCAAGTATATTAAGGAGGTTGTGAGGTATCTCGTAGAATACCTGACCAGACGACGTGTATGGATGCAGAAAACGCAGTTGACGGAGGCAACCGGAGATGCAGAGCTCGTCAGAAGTAGTGTGGAAGACAGACGCGATCAACAACCGGCTGTCATACCACATGCAAGTCATGTTATCCCTTC---TCAACCA---AGAAGGGATGAACAAGCAAGACGAGGAAACGCCGGCCCTATGTTTT-AATACACT-GTATTATAATATACGA-AATATAAATGGATAAGG---------ATATTTAGTGGGAAACATAT-ATAAGTAAAACATAATATA------TGTTGTATAAG----AAACATATT-GTAATATGTGACTTGT----------------------------------------ATACGA-------------------------------GTGTTGTATTT---------------ATAAACTATACAACACGC---------------------TATGACAAAAGGGGAAAAAT------------------------------GAAGAAT-CGGGGGT---TGATTGGTCTATCGTATCGC--------TTAAGGGCCG-CAGGCCCGT-----------------TGAAAT-GATTCTT-----AATTAAACAAATATACA-----TGATACGGATAGTTGAATATATAAACAACTATGTAGA--AATACAACAGCATGTTGT-ACATAATA--ATATAATGAGAAGAGAA--GTATATTT---------GTACAGG----------------------------------ATAGTGATCACAAACACCACTTTA--------------------GTGGT-GGGTCATATGTCCCGAGTTAGTGCG-CCACGTAA-GCGCTGGGGCTTAT-----TATTACCCCCAGCGCTCAGGACGGGACATCACGTG-CATCTA-ACAAATGCACGTGATAAGGCAGTA---GCTTGC----AGCGAAGGATAACCATCAACATCAAAAAAGAAGGGGGCATATTCGTTGCTTCGAGTCGAAGCAAC--GGTGATAGATAAATGTTCGAGAATCGAAA-------ATGGAG--------GCTATTTAAACCTG---------ATGGTGTTGCGATTTCCGAAAT----CACTCGTCGGAGGAG-AATGGAGTTTTGGGAATCGTCTGCCATGCCAGACGATGTGAAGAGAGTGATTAAGGAAATATATTGGGAAGATCGGAAGAAACTTCTGTTTTGTCGGAAGTTGACGTGCTGTGTCAGAAGGATTCTTGTATATGGAGATCAAGATGATGCTCTAGCTGCAGTGAAGGGTATGAAGACTTCTATCATTCGCTATAGCGAATACTTGAAGAAACCATGTGTGGTAATATGTTGTCTGACTAATAAGTCTATTGTTCATAGGTTAAACACAATGGTGTTCTTTTATCATGAATATATTGAGGAACTAGGTGGTGACTACTCGGTATATCAAGATTTGTATTGTGATGAGGAACTTCCTGCTTCCTTGACAGAGGAAGAA------------GATGAAGAAGTAATATACAGGAATGTTATCATGTCATCGACAGAAGAGAAGATCTCTTGGAGTGAATGTCAGAAGATAGTTATATCGGATTATGATGTAACATTACTGTAATGTAATATCCATT--ATCATAAATAAAA--TAATGGAATG--ATGATTATGTATT-TATACTAAATACAT--AATGGTGTACGTATAGCA---------TAAAATA-CA-TTAACA-----TACATACAACACACTATGACA-AAAAGGGAAAAAAA----GAAATATC------GGGGGTTGATTGGGCTATCTTAA-CGATTAAGGGCCGAAGGCCCGTTTAAATATGTGTT-GGACGAAGTCCAAAACACAAAAAAGTCATCAGAACAGTGGAAAATAATGAGCTGGC-AGTGGA------GGGTC-CATGTCCCGAGTTAGTGCGCCACGTAAGC-GCTGGGGCTTAT--------------TATTACCCCCCGTGCTCGGGACGGGACATGACGTAAGCATAGATTATAATGGGCTTTTTAA-------AGCCCATATAAAGGAAGTGGGG-CCGGGTTTGAGACATATTTCGAAAGCCCGGCCT-GGAAAAGGATAAAGTCACGTGCC--GAA-TAAT-AGGTTGCTTCGCCGCGAAGCAACCTAATAAATTGTTGCGTATTCAATACGCAACAAAAAGTCTATTAATATGCCTG-TCTCTGCCG----AATAAA-TCAGA-GCGTATGC--GAAGCAGAAGCGATGGGTTGGGCGGAATCACAACTCAAGACATGTACTCATGGCTGTGATTGGAAGACGATATCATCGGATTCATCGGAAAATCGGCAATATGTACCTTGCGTCGACTCTGGTTCTGGAAGAAAGACGCCTCGCAAGGTACTTCTTCGATCTATCGAAGCTGTATTTAATGG------AAGTTTCAAAGGGAATAATCGGAATGTTCGTGGCTTCTTATACGTATCAATCCGAGACGATGATGGAACAATGCGTCCAGTACTTATAGTACCATTTGGAGGATATGGATATCACAATGATTTTTATTATTTCGAAGGGAAGGGGAAAGTTGAATGCGATATATCATC-----AGATTATGTTGCGCCAGAAGTAGATTGGAGCAGAGACATGGAAGTTAGTATTAGTAACAGCAACAACTGTAATGAATCATGTGATCTGAAGTGTTATGTTATTTGTTCGTTAAGAATAAAGGAATAACAGATGTGCTGTATTGAATATTAATA-AATCTTATTTTAAATGAAATTG---------ATAGTTGTATAAA---CTATACAACACGCTAT------------GACAAAAGGGG-AAAAATGAAAAATA-AGGGGT---TGATTGTTCTATAGT------ATCGCTTAAG-----------------GGCCGCAGGCCCGTTGAA--AAATAATAATCGAATTATATACGATTG------------ATA-----ATAATCAGAGATAGATGATCAAGGATATATAAACATAGACGAGGTA---------TATGGCTGTAT-AATAA-AAAAAGAAGCATATAATATA----AAAATATGTATACTAATCTCTGATTG-----------GTGCAGAAAGTAGACCCACTAACTTTAAGTTAGTGGA----AATGTCCCGA---------TGACGTAAGCACGGGGGACTAT-------------------
>526_BI_1992_C2
TATTACCCCCAGCGCTCGGGACGGGACAT-TTGCATCTATAAATAGACCT--CCCCCCTCTCC-ATTACAA-GATCATCATCGACGACAG-AATGGCGCGATATGTGGTATGCTGGATGTTCACCATCAACAATCCCACAACACTACCAGTGATGAGGGATGAGATCAAATATATGGTATATCAAGTGGAGAGGGGACAGGAGGGTACTCGTCATGTGCAAGGTTATGTCGAGATGAAGAGACGAAGCTCTCTGAAGCAGATGAGAGGCTTCTTCCCAGGCGCACACCTTGAGAAACGAAAGGGGAGCCAAGAAGAAGCGCGGTCATACTGTATGAAGGAAGATACAAGAATCGAAGGTCCCTTCGAGTTTGGTGCATTTAAATTGTCATGTAATGATAATTTATTTGATGTCATACAGGATATGCGTGAAACGCACAAAAGGCCTTTGGAGTATTTATATGATTGTCCTAACACCTTCGATAGAAGTAAGGATACATTATACAGAGTACAAGCAGAGATGAATAAAACGAAGGCGATGAA----TAGCTGGAGAAC--TTCTTTCAGTGC-ATGGACATCAGAGGTGGAGAATATCATGGCGCAGCCATGTCATCGGAGAATAATTTGGGTCTATGGACCAAATGGAGGAGAAGGAAAGACAACGTATGCAAAACATCTAATGAAGACGAGAAATGCGTTTTATTCTCCAGGAGGAAAATCATTGGATATATGTAGACTGTATAATTACGAGGATATTGTTATATTTGATATTCCAAGATGCAAAGAGGAATATTTAAATTATGGGTTATTAGAGGAATTTAAGAATGGAATAATTCAAAGCGGGAAATATGAACCCGTTTTGAAGATAGTAGAATATGTCGAAGTCATTGTAATGGCTAACTTCCTTCCGAAGGAAGGAATCTTTTCTGAAGATCGAATAAAGTTGGTTTCTTGCTGAACAAGTAAAGACTTTACAG----CGCACGCTCCGAC-AAAAGCACACTATGACAAAAGTACGGGTATCTGATT-GGGTTATC-TTAACGATCTAGGGCCGTAGGCC-------CGTGA--GCAATGAAC--------GGC---GAGATCAGATGTCCCG-AGTTAGTGCGCCACGT-AAGCGCT-GGGGCTTAT-----TATTA-C-----------------------CCCCCGTG----------------CTCG------GGAC-GGGACAT----------------------------------------------------G------------------------------------------------------GG--C-TT----TTTA---AATGGG--C-CTTGAGAGT--TTGAACAGTTC-----------------AGTATCTTCGTTATTGGGCCAACTCGG--CCCAATAATTAAGAGAAC--GT---GTTCAAATTCGT-GG------------TATGACCGAAGGTC-AAGGTAACCGGTCAA-CATTATTC-TGGCTTGCGCAGCAAGATACA-CGAA--------------------------------------------------------TTAATTTATTAAT-TCG-----------------------------------------------TAGGACACGTGGAC-GGACCGAAATACTCCTGCATC------TCTATAAATACCCTA-GTCCTGTGAAGG-ATAATT-G--C-TCTCTC-TCTTCTGTCAAG-GTGGT--TGTGCTGAGGC----------GGAAGA-----TCGC--------C-AACGGCGATC------------------GTCGGAACGATGTG--CATCTAGAG--AGGCGG---------------------------------TGAAGCAAACTACG-AAGCGTATAT-----CGGGTA-TTTATAGACTTA-TAGCGCAGCTAGAAGTATACACTGTACA-GATTTTGTATTTTGTAAAT-TACG-AAGAATTTCGTAT-ATGATATTAATAAAACACCTGGGTGTGTTAATGTTTACATTAAATAGTATC-CTGAATGTA----CTCAATAAAAT--------ACAGTATACGGAACGTATACTGACA--A--AGTAATAAA-T---GATAGGCGAA----G-CATGATTAACAGGTGTTT-AGGTATAATTAACATAATTATGAG-AAGTAATAATAATACGGAAAATGAATA-AGTATGA-GGTGAAAGAGGAGATATTAGAATATTTAAAAACCCAATTATATT-AT-T----------------TTGGA-----------------ACG---AA--ATACAACACA----------------CTATGA-AA--------------TACAAGACGCTATGACA-AATGTACGGGTATCTGATTG-TG------TAT-C-TTAACGCT-TAAGGGC-CGCAGGCCC-GTC-AA-G--TTG-------A-------------------------ATGAACGGT-------TCAGATTA------ATTCCTT-AGCGACGAAGAAAGG-----------AATCTTAATG-AG---GACCA------------CAATAA------------AGACAGCTGTCAT---------------------------TGATTA---A-ATAAAT--A-----------------------------------------------------------------------------------------------------------------------------------------------------------------------------------------------------------------------------CACG-GG----------GGACTAT------TATTACCCCCAGCGCTCGGGAC-GGGACAT------GGGCTA--A----------TGGAT-TGT-GGAT---ATAGGG-CCCAAAGGGCCCGTTTA-GATGGGTTTT-GGGCTTAT-GGGCTTTATCCAGAAGACCAAAAACAGGCGG----------------G-AACCGTCCC-AAATTC-------AAACTTCGATTGCTTGCCCTGCAAGCCATCTAGAAGT-CTATAAATACCAG-TGTCTAGATAGATGTTCA-----GACAACAA----ATGGCTAGGTATCCGAAGAAATCCATCAAGAAGAGGCGGGTTGGGCGCCGGAAGTATGGCAGCAAGGCGGCAACGAGCCACGACTGCTCGTCTCTAGGG--TCAATATTGGTTCCTGAAAATACCGTCAAGGTATTTCGGATTGAGCCTACTGATAAAACATTACCCAGATATTTTATCTGGAAAATGTTTATGCTTCTTGTGTGCAAGGTGAAGCCCGGAAGAATACTTCATTGGGCTATGATCAAGAGTTCTTGGGAAATCAACCAGCCGACAACCTGTCTGGAAGCCCCAGGTTTATTTATTAAACCTGAACATAGCCATCTGGTTAAACTGGTATGTAGTGGGGAACTTGAAGCAGGAGTCGCAACAGGGACATCAGATGTTGAATGTCTTTTGAGGAAGACAACCGTGTTGAGGAAGAATGTAACAGAGGTGGATTATTTATATTTGGCATTCTATTGTAGTTCTGGAGTAAGTATAAACTACCAGAACAGAATTACATATCATGTTT---------------GATATGTTTATGTAAACATAAACTATTGTATGGAATGAAATCCAAATAACATACAACACGCTATGAAATAAAAGACGCTATGAC-AA------------AAGTA-CGGGTATCTG----ATTAG-GTATCCTAACGATCTAG-GGCCGAAGG--C---CCGTGAGCAATATGCGTCGAAATAA--GTTTAACAAACAAATATACATGATACGGATA---------GTTGAATACATAAACAACGAGGTAT----------ACAATACAACAAACTGTTGTA-AAG-----AAAT-AAAAAAT----AAGAAGAGAGAGTATATTTGTGTCGGATAAGCATGACACC------------CACCACTTTAGT-GGT-GGGTCAGATGTCCCGAGTTAGTGCGCCACGTAA-GCGCT-GGGGCTTAT-----TATTACCCCCA-GCGCTCAGGACGGGACATCACGTGCTTC-----------------------AACAAATGCACGTGAGTGATATAAGGGACATAACGGGTTCAGA-TAACGGTATCTTTGGTTTAGAATATAACGTCACGTGTGAAAG-CGAT-AGGCACGTGACTAAGTCAAATGTATTGAATAAACATTTGACGTCCGGTAGCTTCCG-AAGGAAGT-AAGGATTGCTTCGT-GGCGAAGCAAACCATTTATATA-TTGCCTAGG-CTTGCGG--CCTATAAATAGG-ACCCTGCTA-----AATGGCATTAACAACAGAGCGGGTTAAACTATTCTTCGAATGGTTTCTGTTTTTTGGAGCAATATTTATTGCGATTACAATATTATATATATTGTTGGTTTTGCTCTTTGAGGTACCGAAGTATATTAAGCAGCTCGTGAGGTATTTGGTAGAATACCTGACCAGAAGACGTGTATGGATGCAGAGAACGCAGTTATCGGAGGCAACTGGAGACGTAGAGTTCGGCAGAGGTATTGTGGAAGACAGACGGGATCAACAACCGGCTGTCATACCACAGGCATCTCAGGTTAACCCTTC---TCAACAAATTAGAAGGGATGATCAAGGAAGACGAGGAAACGTCGGACCTATGTTTT-AATACACG-GTATTGTAATATATGA-AAAATAAATGGGGATTG---------ATGT--------------AT-AA-GGTCATACATACTATA------TGTATGATAATG---AAACATATT-GTAATATGTGAATTGT----------------------------------------AAACGA-------------------------------GTGTTGAATGT---------------ATACAACATACAACACAC---------------------TATGAAATACAAGACGCTAT------------------------------GACAAATGTACGGGTATCTGATTAGG-TATCCTAACGA--------TCTAGGGCCG-AAGGCCCGT-GAGCAATAT---GCGTCGACAT-AATGTAT-----AACAAA-CAAATATACA-----TGATACGGATAGTTAAATACATAAACAACTAGGTATAC-AATACAACAAACTGTTGT-AAAGAAAT--ATAAAATAAGAAGAGAGA-GTATATTT---------GTGTCGG----------------------------------ATAAGCTTGGCAACCACCACTTTA--------------------GTGGT-GGGTCAGATGTCCCGAGTTAGTGCG-CCACGTAA-GCGCTGGGGCTTAT-----TATTACCCCCAGCGCTCAGGACGGGACATCACGTG-CGACTA-ACAGACGCACGTGAGAATGCAGTA---GCTTGC----AGCGAAAGATAGACGTCAACATCAATAAAGAAGAAGGAATATTCTTTGCTTCGGCACGAAGCAAA--GGGTATAGATATTTGTTCGAGATGCGAAA-------ATGGAG--------GCTATTTAAACCTG---------ATGGTTTTGTGATTTTCGAAAT----CACTCGACGGAAGAGAAATGGAGTTCTGGGAATCGTCTGCCATGCCTGACGATGTCAAGAGAGAGATTAAGGAAATATATTGGGAAGATCGGAAGAAACTTCTGTTCTGTCAGAAGTTGAAGAGCTATGTCAGAAGGATTCTTGTTTATGGAGATCAAGAGGATGCCCTTGCCGGAGTG-----------------------------------------------------TGTGGTAATTTGTTGTGTTAGCAATAAATCAATTGTGTATAGGTTAAACAGCATGGTGTTCTTTTATCATGAATACCTTGAAGAACTAGGTGGTGATTACTCAGTATATCAAGATCTCTATTGTGATGAGGTTCTCTCTTCTTCATCGACAGAGGAAGAA------------GATGTAGGAGTAATATATAGGAATGTTATCATGGCATCGACACAAGAGAAGTTCTCTTGGAGTGATTGTCAGAAGATAGTTATATCAGACTATGATGTAACATTACTCTAATGTAATATCCATT--ATCATCAATAAAA--TAATGGAATG--TTGATTATGTATT-TATCATAAATACAT--AATGGTATACGTATAGCA---------TAAAATA-CA-TTAACC-----AACATACAACACACTATAAAATACAACACACTATAA----CAAATGTA----CGGGTATCTGATT-GTTTATATTAACCCCTTAAGGGCCGAAGGCCCGTTTAAATATGTGTT-GGACGAAGTCCA-AGCACAAAAAAGGAAGCAGAACAACGGAATAAAATGAGCTGGC-AACGTA------GGGTC-CATGTCCCGAGTTAGTGCGCCACGTAAGC-GCTGGGGCTTAT--------------TATTACCCCCCGTGCTCGGGACGGGACATGACGTCAGCAAGGATTATAATGGGCTTTTTAT------TAGCCCATGTA-TTGAATTGGGG-CCGGGTTTT-GTCATTTTACAAAAGCCCGGTCCAGGATAAGAATAATGTCACGTGCC--GAA-TAAA-AGGTTGCTTCGCCTCGAAGAAACCTAATTTGAGGTTGCGTATTCAATACGCTACCGAATATCTATTAATATGTGAG-TCTCTGCCG----AAACAA-TCAGA-GCGAAAGC--AAAGCAGAAGCGATGGATTGGGCAGAATCACAATTCAAGACCTGTACTCATGGATGCGATTGGAAGAAGATATCATCGGATTCAGCCGATAATCGACAATATGTACCATGCGTCGATTCTGGAGCTGGAAGAAAGTCGCCTCGCAAGGTACTTCTTAGATCTATTGAAGCTGTGTTTAACGG------AAGCTTCAGCGGAAATAATAGGAACGTTCGTGGATTTCTCTACGTATCGATCAGAGACGATGACGGAGAAATGCGTCCAGTACTCATAGTACCATTCGGAGGATATGGATATCATAATGATTTCTATTATTTCGAAGGAAAGGGGAAAGTTGAACGTGATATATCATC-----AGATTATGTTGCGCCAGGAATAGATTGGAGCAGAGACATGGAAGTTAGTATTAGTAACAGCAACAACTGTAATGAATTATGTGATCTGAAGTGTTATGTTGTTTGTTCTTTAAGAATCAAGGAATAAAAGTTGTGCTGTAATGTTTATTAATA-AAACGTATATTTGGGA-AATTG---------ATAGTTGTATAAA---ACATACAACACGCTAT------------GAAATACAAGA-CGCTATGACAAATGTACGGGTATCTGAATGAGTTTTAGT------ATCGCTTAAG-----------------GGCCGCAGGCCCGTTGAA--AAATAATAATCGAATTATAAACGTTAG------------ATA-----ATAATCAGAGATAGGTGATC-AGATAACATAAACATAAACGAAGTA---------TATGGCGGTAC-AATAA-TAAAATAAGT--TAAAAAAA-AAAACATTATGAATACTAATCTCTGATTG-----------GTTCAGAAGAAAGGCCCACCAAATTAAAGGTGGGGGA---GAATGTCCCGA---------TGACGTAAGCACGGGGGACTAT-------------------
>527_US_1992_C1
TATTACCCCCAGCGCTCGGGACGGGACAT-TTGCATCTATAAATAGACCT--CCCCCCTCTCC-ATTTCAA-GATCATCATCGACGACAG-AATGGCGCGATATGTGGTATGCTGGATGTTCACCATCAACAATCCCACAACACTACCAGTGATGAGGGATGAGATCAAATACATGGTATATCAAGTGGAGAGGGGACAGGAGGGTACTCGGCATGTGCAAGGATACGTGGAGATGAAGAGACGAAGTTCTCTGAAGCAGATGAGAGGCTTCTTCCCAGGCGCACACCTTGAGAAACGAAAGGGGAGCCAAGAAGAAGCGCGGTCATACTGTATGAAGGAAGATACAAGAATCGAAGGTCCCTTCGAGTTTGGTGCATTTAAATTGTCATGTAATGATAATTTATTTGATGTCATACAGGATATGCGTGAAACGCACAAAAGGCCTTTGGAGTATTTATATGATTGTCCTAACACCTTCGATAGAAGTAAGGATACATTATACAGAGTACAAGCAGAGATGAATAAAACGAAGGCGATGAA----TAGCTGGAGAAC--TTCTTTCAGTGC-TTGGACATCAGAGGTGGAGAATATCATGGCGCAGCCATGTCATCGGAGAATAATTTGGGTCTATGGCCCAAATGGAGGAGAAGGAAAGACAACGTATGCAAAACATCTAATGAAGACGAGAAATGCGTTTTATTCTCCAGGAGGAAAATCATTGGATATATGTAGACTGTATAATTATGAGGATATTGTTATATTTGATATCCCTAGATGCAAAGAGGATTATTTAAATTATGGTTTATTAGAGGAATTTAAGAATGGAATAATTCAAAGCGGGAAATATGAACCCGTTTTGAAGATAGTAGAATATGTCGAAGTCATTGTAATGGCTAACTTCCTTCCGAAGGAAGGAATCTTTTCTGAAGATCGAATAAAGTTGGTTTCTTGCTGAACAAGTAATGACTTTACAG----CGCACGCTCCGAC-AAAAGCACACTATGACAAAAGTACGGGTATCTGATT--AGGTATC-CTAACGATCTAGGGCCGTAGGCC-------CGTGA--GCAATGAAC--------GGC---GAGATCATATGTCCCG-AGTTAGTGCGCCACGT-AAGCGCT-GGGGCTTAT-------------------------------------------------------------------------------------------------------------------------------------------------------------------------------------------------------------------------------------------------------------------------------------------------------------------------------------------------------------------------------------------------------------------------------------------------------------------------------------------------------------------------------------------------------------------------------------------------------------------------------------------------------------------------------------------------------------------------------------------------------------------------------------------------------------------------------------------------------------------------------------------------------------------------------------------------------------------------------------------------------------------------------------------------------------------------------------------------------------------------------------------------------------------------------------------------------------------------------------------------------------------------------------------------------------------------------------------------------------------------------------------------------------------------------------------------------------------------------------------------------------------------------------------------------------------------------------------------------------------------------------------------------------------------------------------------------------------------------------------------------------------------------------------------------------------------------------------------------------------------------------TATTACCCCCAGCGCTCGGGAC-GGGACAT------GGGCTA--A----------TGGATGTGT-GGAT---ATAGGG-CCCAAAGGGCCCGTTTA-GATGGGTTTT-GGGCTTAT-GGGCTTTATCCAGAAGACCAAAAACAGGCGG----------------G-AACCGTCCC-AAATTC-------AAACTTCGATTGCTTGCCCTGCAAGCCATCTAGAAGT-CTATAAATACCAG-TGTCTAGATAGATGTTCA-----GACAACAA----ATGGCTAGGTATCCGAAGAAATCCATCAAGAAGAGGCGGGTTGGGCGCCGGAAGTATGGCAGCAAGGCGGCAACGAGCCACGACTGCTCGTCTCTAGGA--TCAATATTGGTTCCTGAAAATACCGTCAAGGTATTTCGGATTGAGCCTACTGATAAAACATTACCCAGATATTTTATCTGGAAAATGTTTATGCTTCTTGTGTGCAAGGTGAAGCCCGGAAGAATACTTCATTGGGCTATGATCAAGAGTTCTTGGGAAATCAACCAGCCGACAACCTGTCTGGAAGCCCCAGGTTTATTTATTAAACCTGAACATAGCCATCTGGTTAAACTGGTATGTAGTGGGGAACTTGAAGCAGGAGTCGCAACAGGAACATCAGATGTTGAATGTCTTTTGAGGAAGACAACCGTGTTGAGGAAGCATGTAACAGAGGTGGATTATTTATATTTGGCATTCTATTGTAGTTCTGGAGTAAGTATAAACTACCAGAACAGAATTACATATCATGTTT---------------GATATGTTTATGTAAACATAAACTATTGTATGGAATGAAATCCAAATAACATACAACACGCTATGAAATACAAGACGCTATGAC-AA------------AAGTA-CGGGTATCTG----ATTAG-GTATCCTAACGATCTAG-GGCCGAAGG--C---CCGTGAGCAATATGCGTCGAAATAA-TGTTTAACAAACAAATATACATGATACGGATA---------GTTGAATACATAAACAACGAGGTAT----------ACAATACAACAAACTGTTGTA-AAG-----AAAT-AAAAAAT----AAGAAGAGAGAGTATATTTGTGTCGGATAAGCATGACACC------------CACCACTTTAGT-GGT-GGGTCAGATGTCCCGAGTTAGTGCGCCACGTAA-GCGCT-GGGGCTTAT-----TATTACCCCCA-GCGCTCAGGACGGGACATCACGTGCTTC-----------------------GACAAATGCACGTGAGTGATATAAGGGACATAACGGGTTCAGA-TAACGGTATCTTAGGTTTAGAATATAACGTCACGTGTGAAAG-CGAA-AGGCACGTGACTAAGTCAAATGTATTGAATAAACATTTGACGTCCGGTAGCTTCCG-AAGGAAGT-AAGGATTGCTTCGT-GGCGAAGCAAACCATTTATATA-TTGCCTAGG-CTTGCGG--CCTATAAATAGG-ACCCTGCTA-----AATGGCATTAACAACAGAGCGGGTTAAACTATTCTTCGAATTGTTTTTGTTTTTTGGAGCAATATTTATTGCGATTACAATATTATATATATTGTTGGTTTTGCTCTTTGAGGTACCGAAGTATATTAAGCAGCTCGTGAGGTATTTGGTAGAATACCTGACCAGAAGACGTGTATGGATGCAGAGAACGCAGTTATCGGAGGCAACTGGAGACGTAGAGTTCGGCAGAGGTATTGTGGAAGACAGACGGGATCAACAACCGGCTGTCATACCACAGGCATCTCAGGTTAACCCTTC---TCAACAAATTAGAAGGGATGATCAAGGAAGACGAGGAAACGTCGGACCTATGTTTT-AATACACG-GTATTGTAATATATGA-AATATAAATGGGTATTG---------ATGT--------------AT-AA-GGTCATACATACTATA------TGTATGATAATG---AAACATATT-GTAATATGTGAATTGT----------------------------------------AAACGA-------------------------------GTGTTGAATGT---------------ATACAACATACAACACAC---------------------TATGAAATACAAGACGCTAT------------------------------GACAAATGTACGGGTATCTGATTAGG-TATCCTAACGC--------TCTAGGGCCG-AAGGCCCGT-GAGCAATAT---GCGTCGAAAT-AATGTTT-----AACAAA-CAAATATACA-----TGATACGGATAGTTGAATACATAAACAACTAGGTATAC-AATACAACAAACTGTTGT-AAAGAAAT--GAAAAATAAGAAGAGAGA-GTATATTT---------GTGTCGG----------------------------------ATAAGCTTGGCAACCACCACTTTA--------------------GTGGT-GGGTCAGATGTCCCGAGTTAGTGCG-CCACGTAA-GCGCTGGGGCTTAT----------------------------------------------------------------------------------------------------------------------------------------------------------------------------------------------------------------------------------------------------------------------------------------------------------------------------------------------------------------------------------------------------------------------------------------------------------------------------------------------------------------------------------------------------------------------------------------------------------------------------------------------------------------------------------------------------------------------------------------------------------------------------------------------------------------------------------------------------------------------------------------------------------------------------------------------------------------------------------------------------------------------------------------------------------------------------------------------------------------------------------------------------------------------------------------------------------------------------------------------------------------------------------------------------------------------------------------------------------------------------------------------------------------------------------------------------------------------------------------------------------------------------------------------------------------------------------------------------------------------------------------------------------------------------------------------------------------------------------------------------------------------------------------------------------------------------------------------------------------------------------------------------------------------------------------------------------------------------------------------------------------------------------------------------------------------------------------------------------------------------------------------------------------------------------------------------------------------------------------------------------------------------------------------------------------------------------------------------------------------------------------------------------------------------------------------------------------------------
>52pk_PK_2007
TATTACCCCCAGCGCTCGGGACGGGACAT-TTGCATCTATAAATAGACCT--CCCCCCTCTCC-ATTACAA-GATCATCATCGACGACAG-AATGGCGCGATATGTGGTATGCTGGATGTTCACCATCAACAATCCCACAACACTACCAGTGATGAGGGATGAGATCAAATATATGGTATATCAAGTGGAGAGGGGACAGGAGGGTACTCGTCATGTGCAAGGATATGTCGAGATGAAGAGACGAAGCTCTCTGAAGCAGATGAGAGCCTTCTTTCCTGGCGCACACCTTGAGAAACGAAAGGGAAGCCAAGAAGAAGCGCGGTCATACTGTATGAAGGAAGATACAAGAATCGAAGGTCCCTTCGAGTTTGGTGCATTTAAATTGTCATGTAATGATAATTTATTTGATGTCATACAGGATATGCGTGAAACGCACAAAAGGCCTTTGGAGTATTTATATGATTGTCCTAACACCTTCGATAGAAGTAAGGATACATTATACAGAGTACAAGCCGAGATGAATAAAACGAAGGCGATGAA----TAGCTGGAGAAC--GTCTTTCAGTGC-TTGGACATCAGAGGTGGAGAATATCATGGCGCAGCCATGTCATCGGAGAATAATTTGGGTCTATGGCCCAAATGGAGGAGAAGGAAAGACAACGTATGCAAAACATCTAATGAAGACGAGGAATGCGTTTTATTCTCCAGGAGGAAAATCTTTGGATATATGTAGACTGTATAATTACGAGGATATTGTTATATTTGATATTCCAAGATGCAAAGAGGATTATTTAAATTATGGGTTATTAGAGGAATTTAAGAATGGAATAATTCAAAGCGGGAAATATGAACCCGTTTTGAAGATAGTAGAATATGTCGAAGTCATTGTAATGGCTAACTTCCTTCCGAAGGAAGGAATCTTTTCTGAAGATCGAATAAAGTTGGTTTCTTGCTGAACAAGTAATGACTTTACAG----CGCACACTCCGAC-AAAAGCACACTATGACAAAAGTACGGGTATCTGATT-GGGTTATC-TTAACGATCTAGGGCCGTAGGCC-------CGTGA--GCAATGAAC--------GGC---GAGATCATATGTCCCG-AGTTAGTGCGCCACGT-AAGCGCT-GGGGCTTAT-------------------------------------------------------------------------------------------------------------------------------------------------------------------------------------------------------------------------------------------------------------------------------------------------------------------------------------------------------------------------------------------------------------------------------------------------------------------------------------------------------------------------------------------------------------------------------------------------------------------------------------------------------------------------------------------------------------------------------------------------------------------------------------------------------------------------------------------------------------------------------------------------------------------------------------------------------------------------------------------------------------------------------------------------------------------------------------------------------------------------------------------------------------------------------------------------------------------------------------------------------------------------------------------------------------------------------------------------------------------------------------------------------------------------------------------------------------------------------------------------------------------------------------------------------------------------------------------------------------------------------------------------------------------------------------------------------------------------------------------------------------------------------------------------------------------------------------------------------------------------------------TATTACCCCCAGCGCTCGGGAC-GGGACAT------GGGCTA--A----------TGGAT-TAT-GGAT---ATCGGG-CCCAAAGGGCCCGTTTA-GATGGGTTTT-GGGCTTAT-GGGCTCTATCCAGAAGACCAAAAACAGGCGG----------------G-AACCGTCCC-AATTTC-------AAACTTCGATTGCTTGCTCCGCAAGCCATCTAGAAGT-TTATAAATACCAG-TGTCGAGTTAGATGTTCA-----GACAACAA----ATGGCTAGGTATCCGAAGAAATCCATCAAGAAGAGGCGGGTTGGGCGCCGGAAGTATGGCAGCAAGGCGGCAACGAGTCACGACTACTCGTCGTTAGGA--TCAATATTGGTTCCTGAAAACACCGTCAAGGTATTTCGGATTGAGCCTACTGATAAAACATTACCCAGATATTTTATCTGGAAAATGTTTATGCTTCTTGTGTGCAAGGTGAAGCCCGGAAGAATACTTCATTGGGCTATGATTAAGAGTTCTTGGGAAATCAACCAGCCGACAACTTGTCTTGAAGCACCAGGTTTATTTATTAAACCTGAACATAGCCATCTGGTTAAACTGGTATGCAGTGGGGAACTTGAAGCAGGAGTTGCAACAGGGACATCAGATGTTGAATGTCTTCTGAGGAAGACAACCGTGTTGAGGAAGAATGTAACGGAGGTCGATTATTTGTATTTGGCATTCTATTGTAGTTCTGGAGTAAGTATAAACTACCAGAACAGAATTACATATCATGTTT---------------GATATGTTTATGTAAACATAAACTATTGTATGGAATGAAATCCAAATAACATACAACACGCTATGAAATACAAGACGCTATGAC-AA------------ATGTA-CGGGTATCTG----ATTAG-GTATCCTAACGATCTAG-GGCCGAAGG--C---CCGTGAGCAATAAGCGTCGAAATAA-TGTTTAACAAACAAATATACATGATACGGATA---------GTTGAATACATAAACAACGAGGTAT----------ACAATACAACAAACTGTTGTA-AAG-----AAAT-AAAAAAT----AAGAAGAGAGAGTATATTTGTGTTGGATAAGCATCGCAAC------------CACCACTTTAGT-GGT-GGGCCAGATGTCCCGAGTTAGTGCGCCACGTAA-GCGCT-GGGGCTTAT--------------------------------------------------------------------------------------------------------------------------------------------------------------------------------------------------------------------------------------------------------------------------------------------------------------------------------------------------------------------------------------------------------------------------------------------------------------------------------------------------------------------------------------------------------------------------------------------------------------------------------------------------------------------------------------------------------------------------------------------------------------------------------------------------------------------------------------------------------------------------------------------------------------------------------------------------------------------------------------------------------------------------------------------------------------------------------------------------------------------------------------------------------------------------------------------------------------------------------------------------------------------------------------------------------------------------------------------------------------------------------------------------------------------------------------------------------------------------------------------------------------------------------------------------------------------------------------------------------------------------------------------------------------------------------------------------------------------------------------------------------------------------------------------------------------------------------------------------------------------------------------------------------------------------------------------------------------------------------------------------------------------------------------------------------------------------------------------------------------------------------------------------------------------------------------------------------------------------------------------------------------------------------------------------------------------------------------------------------------------------------------------------------------------------------------------------------------------------------------------------------------------------------------------------------------------------------------------------------------------------------------------------------------------------------------------------------------------------------------------------------------------------------------------------------------------------------------------------------------------------------------------------------------------------------------------------------------------------------------------------------------------------------------------------------------------------------------------------------------------------------------------------------------------------------------------------------------------------------------------------------------------------------------------------------------------------------------------------------------------------------------------------------------------------------------------------------------------------------------------------------------------------------------------------------------------------------------------------------------------------------------------------------------------------------------------------------------------------------------------------------------------------------------------------------------------------------------------------------------------------------------------------
>536_TO_1993_C1
TATTACCCCCAGCGCTCGGGACGGGACAT-TTGCATCTATAAATAGACTC--CCCCCCTCTCC-ACTTCAA-GATCATCATCGACGACAG-AATGGCGCGATATGTGGTATGCTGGATGTTTACCATCAACAATCCCACAACACTACCAGTGATGAGGGATGAGATCAAATACATGGTATATCAAGTGGAGAGGGGACAGGAGGGTACTCGTCATGTGCAAGGATACGTGGAGATGAAGAGACGAAGTTCTCTGAAGCAGATGAGAGTCTTCTTCCCAGGCGCACACCTTGAGAAACGAAAGGGGAGCCAAGAAGAAGCGCGGTCATACTGTATGAAGGAAGATACAAGAATCGAAGGTCCCTTTGAGTTTGGGGCATTTAAATTGTCATGTAATGATAATTTATTTGATGTCATACAGGATATGCGTGAAACGCACAAAAGACCTTTGGAGTATTTATATGATTGTCCTAATACCTTCGATAGAAGTAAGGATACATTATACAGAGTACAAGCAGAGATGAATAAAACGAGGGCGATGAA----TAGCTGGAGAAC--GTCTTTCAGTGC-TTGGACATCAGAGGTTGAGAATATCATGGCGCAGCCATGTCATCGGAGAATTATTTGGGTTTACGGCCCAAATGGAGGAGAAGGAAAGACAACGTATGCAAAACATCTAATGAAGACGAAGAATGCGTTTTATTCTCCAGGAGGAAAATCATTGGATATATGTAGACTGTATAATTATGAGGATATTGTTATATTTGATATCCCCAGATGCAAAGAGGATTATTTAAATTATGGTTTATTAGAGGAATTTAAGAATGGAATAATTCAAAGCGGGAAATATGAACCCGTTTTGAAGATTGTAGAATATGTCGAAGTCATTGTAATGGCTAACTTCCTTCCGAAGGAAGGAATCTTTTCTGAAGATCGAATAAAGTTGGTTTCTTGCTGAACACGCAATGACTTTACAG----CGCACGCTCCGAC-AAAAGCACACTATGACAAAAGTACGGGTATCTGATT--GGCTATC-CTAACGATCTAGGGCCGTAGGCC-------CGTGA--GCAATGAAC--------GGC---GAGATCATATGTCCCG-AGTTAGTGCGCCACGT-AAGCGCT-GGGGCTTAT-----TATTA-C-----------------------CCCCAGCG-----------------CCA------GGAC-GGGACAT----------------------------------------------------G------------------------------------------------------GG--C-TT----TTTA---AATGGG--C-TTTGCGAGT--TTGAACAGTTC-----------------AGTATCTTCGTTATTGGGCCAACCCGG--CCCAATAATTAAGAGAAC--GT---GTTCAAATTCGT-GG------------TATGACCGAAGGTC-AAGGTAACCGGTCAA-CATTATTC-TGGCTTGCGCAGCAAGAAACA-CGAA--------------------------------------------------------TTAATTTATTAAT-TCG-----------------------------------------------TAGGACACGTGGAC-GGACCGAAATACTCCTGCATC------TCTATAAATACCCTA-AACCTGTGAAGG-ATAATTCG--C-TCTCTC-TCTTCTGTCAAG-GTGG---TGTGCTAAGGC----------GGAAGA-----TCGC--------C-AGCGGCGATC------------------GTCGGAACGACCTG--CATCTAGAG--AGGCGG---------------------------------CGAGG-AAACTACG-AAGCGTATAT-----CGGGTA-TTTATAGACTTA-TAGCGTAGCTAGAAGTATACCCTGTACA-GATATTGTATTTTGTAAAT-TACG-AAGAAATTCGTAT-TTGATATTAATAAAACAACTGGGTTTGTTAATGTTTACATTAACTAGTATC-TTTTATGTA----CAAATTAAAAT--------ACAGTATACGGAACGTATACTAATC-AA--AAAATTAAA-T---GACAGGCGAA----G-CATGATTAACAGGTGTTT-AGGTATAATTAAAATAATTATGTC-AAGTAATTATAATACGGAAAATGAATA-AGTATGA-GGTGAAAGAGGAGATATTAGAATATTTTAAAACCCAATTATATT-AT-T----------------TTGGA-----------------ACG---AA--ATACAACACG----------------CTATGA-AA--------------TACAAGACGCTATGACA-AATGTACGGGTATCTGATTG--GT-----TAT-C-TTAACGTA-TAAGGGC-CGCAGGCCC-GTCAAA-G-ATGG-------A-------------------------ATGAACGGT-------CCAGATTA------ATTCCTT-AACGACGAAGGAAGG-----------AATCTATCAG-GG---GACCA------------CTTAAT------------ATACAGCTGTCAA---------------------------TGATTT---A-TTAAAT--AATATAATAACCAAAAGAC-C-TTCGTACCCTTGC--T-----A-----ATGATGACG-T-ATA-GGGGTGT-CCCG-AG----GTAA---TTTAAC---AT----ATATCTGAGAAGA--------GATATG--------------------------GGGCCCGTTGGATGCCTCCATCGGACGAT-GG-AGGTTGAATGAA-CTTCTGCTGACGTA-GGCGCT-GG----------GGCTTAT------TATTACCCCCAGCGCTCGGGAC-GGGACAT------GGGCTA--A----------TGGAT-TGT-GGAT---ATAGGG-CCCAAAGGGCCCGTTTA-GATGGGTTTT-GGGCTTAT-GGGCTTTATCCAGAAGACCAAAAACAGGCGG----------------GAAACCGTCCC-AAATTC-------AAACTTCGATTGCTTGCCGTGCAAGCCATC-AGAAGT-CTATAAATACCAG-GGTCGAGATAGATGTTCA-----GACAACAA----ATGGCTAGGTATCCGAAGAAATCCATCAAGAAGAGGCGGGTTGGGCGCCGGAAGTATGGCAGCAAGGCGGCAACCAGTCACGACTACTCGTCGCTAGGA--TCAATATTGGTTCCTGAAAATACCGTCAAGGTATTTCGGATTGAGCCTACTGATAAAACATTACCCAGATATTTTATCTGGAAAATGTTTATGCTTCTTGTGTGCAAGGTGAAGCCCGGAAGAATACTTCACTGGGCTATGATTAAGAGTTCTTGGGAAATCAACCAGCCGACAACCTGTCTTGAAGCACCAGGTTTATTTATTAAACCTGAACATAGCCATCTGGTTAAACTGGTATGTAGTGGGGAACTTGAAGCAGGAGTCGCAACAGGGACATCAGATGTCGAATGTCTTCTGAGGAAGACAACCGTGTTGAGGAAGAATGTAACGGAGGTGGATTATTTATATTTGGCATTCTATTGTAGTTCTGGAGTAAGTATAAACTACCAGAACAGAATTACATATCATGTTT---------------GATATGTTTATGTAAACATAAACTATTGTATGGAATGAAATCCAAATAACATACAACACGCTATGAAATACAAGACGCTATGAC-AA------------ATGTA-CGGGTATCTG----ATTGG-GTATCGTAACGATCTAG-GGCCGAAGG--C---CCGTGAGCAATATGCGTCGAAATAA-TGTTTAACAAACAAATATACATGATACGGATA---------GTTGAATCCATAAACAACGAGGTAT----------ACAATACAACAATCTGTTGTA-AAG-----AAAT-AAAAAAT----AAGAAGAGAGAGTATATTTGTGTCGGATAAGCATGGCAAC------------CACCACTTTAGT-GGT-GGGCCAGATGTCCCGAGTTAGTGCGCCACGTAA-GCGCT-GGGGACTAT-----TATTACCCCCA-GCGCTCAGGACGGGACATCACGTGCGTC-----------------------AACAAATGCACGTGACTGATATAAGGGACATAACGGGTTTAGA-TAACGGTTTATTCGGATTAGAATATAACGTCACGTGTGAAAG-CGAA-AGGCACGTGACGAAGACAAATGGATTGAATAAACATTTGACGTCCGGTAGCTTCCG-AAGGAAGT-AAGGATTGCTTCGC-GGCGAAGCAAACCATTTATATA-TTGCGTAGG-CTTGCGG--CCTATAAATAGG-ACGCAGCTA-----CATGGCATTAACAACAGAGCGGGTTAAACTATTCTTCGAATGGTTTTTGTTTTTTGCAGCAATATTTATTGCGATTACAATATTATATATATTGTTGGTTTTGCTCTTTGAGGTACCCAGGTATATTAAGGAGCTCGTGAGGTATTTGGTAGAATACCTGACCAGACGACGTGTATGGATGCAGAGGACGCAGTTGACGGAGGCAACTGGAGATGTAGAGATCGGCAGAGGTATTGTGGAAGACAGACGAGATCAAGAACCGGCTGTCATACCACATGTATCTCAGGTTATCCCTTC---TCAACCAAATAGAAGGGATGATCAAGGAAGACGAGGAAACGCTGGACCTATGTTCT-AATACACG-GTATATTAATATACGA-AATATAAATGGGTATTG---------ATGT--------------AA-AT-GATCATACATAATATA------TGTATGATAATG---AAACATATT-GTAATATGTTAATTGT----------------------------------------AAACGA-------------------------------GAGTTGTATGT---------------ATAAAACATACAACACGC---------------------TATGAAATACAAGACGCTAT------------------------------GACAAATGTACTGGTATCTGATTAGG-TATCCTAACGA--------TCTAGGGCCG-AAGGCCCGT-GAGCAATAT---GCGTCGAAAT-TATGTTT-----AACAAA-CAAATATACA-----TGATACGGATAGTTGAATACATAAACAACGAGGTATAC-AATACAACAATCTGTTGT-AAAGAAAT--AGAAAATAAGAAGAGATT-GTATATTT---------GTGTTGG----------------------------------ATAAGCCTTGCATCCACCACTTTA--------------------GTGGT-GGGCCAGATGTCCCGAGTTAGTGCG-CCACGTAA-GCGCTGGGGCTTAT-----TATTACCCCCAGCGCTCAGGACGGGACATCACGTG-CAACTA-ACAGACGCACGTGAGAATGCAGTA---GCTTGC----AGCGAAAGATAGACGTCAACATCAATAAAGAAGAAGGAATATTCTTTGCTTCGGCACGAAGCAAA--GGGTATAGATATTTGTTCGAGATGCGAAA-------ATGGAG--------GCTATTTAAACCTG---------ATGGTTTTGTGATTTCCGAAAT----CACTCGTCGGAAGAGAAATGGAGTTCTGGGAATCGTCTGCCATGCCTGACGATGTCAAGAGAGAGATTAAGGAAATATATTGGGAAGATCGGAAGAAACTTCTGTTCTGTCAGAAGTTGAAGAGCTATGTCAGAAGGATTCTTGTTTATGGAGATCAAGAGGATGCCCTTGCCGGAGTGAAGGGTATGAAGACTTCTATCATTCGCTATAGCGAATACTTGAAGAAACCATGTGTGGTAATTTGTTGTGTTAGCAATAAATCAATTGTGTATAGGTTAAACAACATGGTGTTCTTTTATCATGAATACCTTGAAGAACTAGGTGGTGATTACTCAGTATATCAAGATCTCTATTGTGATGAGGTACTCTCTTCTTCATCGACAGAGGAAGAA------------GATGTAGGAGTAATATATAGGAATGTTATCATGGCATCGACACAAGAGAAGTTCTCTTGGAGTGATTGTCAGAAGATAGTTATATCAGACTATGATGTAACATTACTCTAATGTAATATCCATT--ATCATCAATAAAA--TAATGGAATG--TTGATTATGTATT-TATCATAAATACAT--AATGGTATACGTATAGCA---------TAAAATA-CA-TTAACC-----AACATACAACACACTATAAAATACAACACACTATAA----CAAATGTA----CGGGTATCTGATT-GTCTATATTAACCCCTTAAGGGCCGAAGGCCCGTTTAAATATGTGTT-GGACGAAGTCCA-AGCACAAAAAAGTAAGTAGAACAACGGAATAATATGAGCTGGC-AACGTA------GGGTC-CATGTCCCGAGTTAGTGCGCCACGTAAGC-GCTGGGGCTTAT--------------TATTACCCCCCGTGCTTGGGACGGGACATGACGTCAGCAATGAAGATAATGGGCCTAATAA-------AGCCCATTTA-TAGAATT-GGG-CCGGGTTTT-GTCATCTTACAAAAGCCCGGTCCAGGATTAGAATAATGTCACGTGCC--GAA-TAAG-AGGTTGCTTCGCCTCGAAGAAACCTATTTTGAGGTAGCGTATTCAATACGCTACCGAATATCTATTAATATGTGAG-TCTCTGCCG---AAAAAAA--CAGA-GCGAAAGC--GAAGCAGAAGCGATGGATTGGGCGGAATCACAATTCAAGACCTGTACCCATGGATGCGATTGGAAGAAGATATCATCGGATTCAGCCGATAATCGACAATATGTGCCATGCGTCGATTCAGGAGCTGGAAGAAAGTCGCCTCGTAAGGTACTTCTTAGATCTATTGAAGCTGTGTTTAATGG------AAGCTTCAGCGGAAATAACAGGAACGTTCGTGGATTTCTCTACGTATCGATCAGAGATGATGACGGAGAAATGCGTCCAGTGCTCATAGTACCATTCGGAGGTTATGGATATCATAATGATTTCTATTATTTCGAAGGAAAGGGGAAAGTTGAATGTGATATATCATC-----AGATTATGTTGCGCCAGGAATAGATTGGAGCAGAGACATGGAAGTTAGTATTAGTAACAGCAACAACTGTAATGAATTATGTGATCTGAAGTGTTATGTTGTTTGTTCGTTAAGAATCAAGGAATAAAAGTTGTGCTGTAATGTTTATTAATA-AATCGTATATTTTGGATAATTG---------TAAGTTGTATAAA---ACATACAACACACTAT------------GAAATACAAGA-CGCTATGACAAATGTACGGGTATCTGAATGAGTTTTAGT------ATCGATTAAG-----------------GGCCGCAGGCCCGTTGAA--AAATAATAATCGAATTATATACGTTTG------------ATA-----ATAATCAGAGATAGATGATT-AGAATACATAAAGATAAACGAAGTA---------TATCCTGGTAC-AATTA-AAAAATAAGTATTTAAA-AA-TAAAAGGAATGTAAACTAATCTCTGATTG-----------GTTCAGCAGAAAGGCCCACCAATTAAAAGGT-GGGGA---GAATGTCCCGA---------TGACGTAAGCACGGGGGACTAT-------------------
>53pk_PK_2007
TATTACCCCCAGCGCTCGGGACGGGACAT-TTGCATCTATAAATAGACCT--CCCCCCTCTCC-ATTACAA-GATCATCATCGACGACAG-AATGGCGCGATATGTGGTATGCTGGATGTTCACCATCAACAATCCCACAACACTACCAGTGATGAGGGATGAGATCAAATATATGGTATATCAAGTGGAGAGGGGACAGGAGGGTACTCGTCATGTGCAAGGATATGTCGAGATGAAGAGACGAAGCTCTCTGAAGCAGATGAGAGCCTTCTTTCCTGGCGCACACCTTGAGAAACGAAAGGGAAGCCAAGAAGAAGCGCGGTCATACTGTATGAAGGAAGATACAAGAATCGAAGGTCCCTTCGAGTTTGGTGCATTTAAATTGTCATGTAATGATAATTTATTTGATGTCATACAGGATATGCGTGAAACGCACAAAAGGCCTTTGGAGTATTTATATGATTGTCCTAACACCTTCGATAGAAGTAAGGATACATTATACAGAGTACAAGCCGAGATGAATAAAACGAAGGCGATGAA----TAGCTGGAGAAC--GTCTTTCAGTGC-TTGGACATCAGAGGTGGAGAATATCATGGCGCAGCCATGTCATCGGAGAATAATTTGGGTCTATGGCCCAAATGGAGGAGAAGGAAAGACAACGTATGCAAAACATCTAATGAAGACGAGGAATGCGTTTTATTCTCCAGGAGGAAAATCTTTGGATATATGTAGACTGTATAATTACGAGGATATTGTTATATTTGATATTCCAAGATGCAAAGAGGATTATTTAAATTATGGGTTATTAGAGGAATTTAAGAATGGAATAATTCAAAGCGGGAAATATGAACCCGTTTTGAAGATAGTAGAATATGTCGAAGTCATTGTAATGGCTAACTTCCTTCCGAAGGAAGGAATCTTTTCTGAAGATCGAATAAAGTTGGTTTCTTGCTGAACAAGTAATGACTTTACAG----CGCACGCTCCGAC-AAAAGTACACTATGACAAAAGTACGGGTATCTGATT-GGGTTATC-TTAACGATCTAGGGCCGTAGGCC-------CGTGA--GCAATGAAC--------GGC---GAGATCAGATGTCCCG-AGTTAGTGCGCCACGT-AAGCGCT-GGGGCTTAT-------------------------------------------------------------------------------------------------------------------------------------------------------------------------------------------------------------------------------------------------------------------------------------------------------------------------------------------------------------------------------------------------------------------------------------------------------------------------------------------------------------------------------------------------------------------------------------------------------------------------------------------------------------------------------------------------------------------------------------------------------------------------------------------------------------------------------------------------------------------------------------------------------------------------------------------------------------------------------------------------------------------------------------------------------------------------------------------------------------------------------------------------------------------------------------------------------------------------------------------------------------------------------------------------------------------------------------------------------------------------------------------------------------------------------------------------------------------------------------------------------------------------------------------------------------------------------------------------------------------------------------------------------------------------------------------------------------------------------------------------------------------------------------------------------------------------------------------------------------------------------------TATTACCCCCAGCGCTCGGGAC-GGGACAT------GGGCTA--A----------TGGAT-TAT-GGAT---ATCGGG-CCCAAAGGGCCCGTTTA-GATGGGTTTT-GGGCTTAT-GGGCTCTATCCAGAAGACCAAAAACAGGCGG----------------G-AACCGTCCC-AATTTC-------AAACTTCGATTGCTTGCTCCGCAAGCCATCTAGAAGT-TTATAAATACCAG-TGTCGAGTTAGATGTTCA-----GACAACAA----ATGGCTAGGTATCCGAAGAAATCCATCAAGAAGAGGCGGGTTGGGCGCCGGAAGTATGGCAGCAAGGCGGCAACGAGTCACGACTACTCGTCGTTAGGA--TCAATATTGGTTCCTGAAAACACCGTCAAGGTATTTCGGATTGAGCCTACTGATAAAACATTACCCAGATATTTTATCTGGAAAATGTTTATGCTTCTTGTGTGCAAGGTGAAGCCCGGAAGAATACTTCATTGGGCTATGATTAAGAGTTCTTGGGAAATCAACCAGCCGACAACTTGTCTTGAAGCACCAGGTTTATTTATTAAACCTGAACATAGCCATCTGGTTAAACTGGTATGCAGTGGGGAACTTGAAGCAGGAGTTGCAACAGGGACATCAGATGTTGAATGTCTTCTGAGGAAGACAACCGTGTTGAGGAAGAATGTAACGGAGGTCGATTATTTGTATTTGGCATTCTATTGTAGTTCTGGAGTAAGTATAAACTACCAGAACAGAATTACATATCATGTTT---------------GATATGTTTATGTAAACATAAACTATTGTATGGAATGAAATCCAAATAACATACAACACGCTATGAAATACAAGACGCTATGAC-AA------------ATGTA-CGGGTATCTG----ATTAG-GTATCCTAACGATCTAG-GGCCGAAGG--C---CCGTGAGCAATAAGCGTCGAAATAA-TGTTTAACAAACAAATATACATGATACGGATA---------GTTGAATACATAAACAACGAGGTAT----------ACAATACAACAAACTGTTGTA-AAG-----AAAT-AAAAAAT----AAGAAGAGAGAGTATATTTGTGCTGGATAAGCATCGCAAC------------CACCACTTTAGT-GGT-GGGCCAGATGTCCCGAGTTAGTGCGCCACGTAA-GCGCT-GGGGCTTAT--------------------------------------------------------------------------------------------------------------------------------------------------------------------------------------------------------------------------------------------------------------------------------------------------------------------------------------------------------------------------------------------------------------------------------------------------------------------------------------------------------------------------------------------------------------------------------------------------------------------------------------------------------------------------------------------------------------------------------------------------------------------------------------------------------------------------------------------------------------------------------------------------------------------------------------------------------------------------------------------------------------------------------------------------------------------------------------------------------------------------------------------------------------------------------------------------------------------------------------------------------------------------------------------------------------------------------------------------------------------------------------------------------------------------------------------------------------------------------------------------------------------------------------------------------------------------------------------------------------------------------------------------------------------------------------------------------------------------------------------------------------------------------------------------------------------------------------------------------------------------------------------------------------------------------------------------------------------------------------------------------------------------------------------------------------------------------------------------------------------------------------------------------------------------------------------------------------------------------------------------------------------------------------------------------------------------------------------------------------------------------------------------------------------------------------------------------------------------------------------------------------------------------------------------------------------------------------------------------------------------------------------------------------------------------------------------------------------------------------------------------------------------------------------------------------------------------------------------------------------------------------------------------------------------------------------------------------------------------------------------------------------------------------------------------------------------------------------------------------------------------------------------------------------------------------------------------------------------------------------------------------------------------------------------------------------------------------------------------------------------------------------------------------------------------------------------------------------------------------------------------------------------------------------------------------------------------------------------------------------------------------------------------------------------------------------------------------------------------------------------------------------------------------------------------------------------------------------------------------------------------------------------
>547_BI_1995
-------------------------------------------------------------------------------------------------------------------------------------------------------------------------------------------------------------------------------------------------------------------------------------------------------------------------------------------------------------------------------------------------------------------------------------------------------------------------------------------------------------------------------------------------------------------------------------------------------------------------------------------------------------------------------------------------------------------------------------------------------------------------------------------------------------------------------------------------------------------------------------------------------------------------------------------------------------------------------------------------------------------------------------------------------------------------------------------------------------------------------------------------------------------------------------------------------TATTA-C-----------------------CCCCCGTG----------------CTCG------GGAC-GGGACAT----------------------------------------------------G------------------------------------------------------GG--C-TT----TTTA---AATGGG--C-CTTGAGAGT--TTGAACAGTTC-----------------AGTATCTTCGTTATTGGGCCAACCCGG--CCCAATAATTAAGAGAAC--GT---GTTCAAATTCGT-GG------------TATGACCGAAGGTC-AAGGTAACCGGTCAA-CATTATTC-TGGCTTGCGCAGCAAGCAACA-CGAA--------------------------------------------------------TTAAATTATTAAT-TCG-----------------------------------------------TAGGACACGTGGAC-GGACCGAAATACTCCTGCATC------TCTATAAATACCCTA-GTCCTGTGAAGG-ATAATT-G--C-TCTCTC-TCTTCTGTCAAG-GTGGT--TGTGCTGAGGC----------GGAAGA-----TCGC--------C-AGCGGCGATC------------------GTCGGAACGATGTG--CATCTAGAG--AGGCGG---------------------------------TGAAGCAAACTACG-AAGCGTATAT-----TGGGTA-TTTATAGACTTA-TAGCGCAGCTAGAAGTATAAACTGTACA-GATTTTGTATTTTGTAAAT-TACG-AAGAATTTCGTAT-ATGATATTAATAAAACACCTGGGTGTGTTAATGTTTACATTAAATAGTATC-CTGAATGTA----CTCAATAAAAT--------ACAGTATACGGAACGTATACTGACA--A--AGTAATAAA-T---GATAGGCGAA----G-CATGATTAACAGGTGTTT-AGGTATAATTAACATAATTATGAG-AAGTAATAATAATACGGAAAATGAATA-AGTATGA-GGTGAAAGAGGAGATATTAGAATATTTAAAAACCCAATTATATT-AT-T----------------TTGGA-----------------ACG---AA--ATACAACACA----------------CTATGA-AA--------------TACAAGACGCTATGACA-AATGTACGGGTATCTGATTG-TG------TAT-C-TTAACGCT-TAAGGGC-CGCAGGCCC-GTC-AA-G--TTG-------A-------------------------ATGAACGGT-------TCAGATTA------ATTCCTT-AGCGACGAAGAAAGG-----------AATCTTGATG-AG---GACCA------------CAATAA------------AGACAGCTGTCAT---------------------------TGATTA---A-ATAAAT--AATATAATATCCAAAAGAC-C-TTTGTACCCTTGA--T-----A-----ATGATGACG-T-GTA-GGGGTGT-CCCG-AT----GTAA---TATAGC---AT----AGCTATGTGAAGA--------GATAAGCATGTGGCCGACAACTTTAGTTGT--GG----GCCAGATGTCCC---------------GAGTT-AGTGCG--------CCACGTA-AGCACG-GG----------GGACTAT------TATTACCCCCCGTGCTCGGGAC-GGGACAT------GGGCTA--A----------TGGAT-TGT-GGAT---ATAGGG-CCCAACGGGCCCGTTTA-GATGGGTTTT-GGGCTTAT-GGGCTTTATCCAGAAGACCAAAAACAGGCGG----------------G-AACCGTCCC-AAATTC-------AAACTTCGATTGCTTGCCCTGCAAGCCATCTAGAAGT-CTATAAATACCAG-TGTCTAGATAGATGTTCA-----GACAACAA----ATGGCTAGGTATCCGAAGAAATCCATCAAGAAGAGGCTGGTTGGGCGCCGGAAGTATGGCAGCAAGGCGGCAACGAGCCACGACTGCTCGTCTTTAGGA--TCAATATTGGTTCCTGAAAATACCGTCAAGGTATTTCGGATTGAGCCTACTGATAAAACATTACCCAGATATTTTATCTGGAAAATGTTTATGCTTCTTGTGTGCAAGGTGAAGCCCGGAAGAATACTTCATTGGGCTATGATCAAGAGTTCTTGGGAAATCAACCAGCCGACAACCTGTCTGGAAGCCCCAGGTTTATTTATTAAACCTGAACATAGCCATCTGGTTAAACTGGTATGTAGTGGGGAACTTGAAGCAGGAGTCGCAACAGGGACATCAGATGTTGAATGTCTTTTGAGGAAGACAACCGTGTTGAGGAAGAATGTAACAGAGGTGGATTATTTATATTTGGCATTCTATTGTAGTTCTGGAGTAAGTATAAACTACCAGAACAGAATTACATATCATGTTT---------------GATATGTTTATGTAAACATAAACTATTGTATGGAATGAAATCCAAATAACATACAACACGCTATGAAATAAAAGACGCTATGAC-AA------------AATTA-CGGGTATCTG----ATTAG-GTATCCTAACGATCTAG-GGCCGAAGG--C---CCGTGAGCAATATGCGTCGAAATAA--GTTTAACAAACAAATATACATGATACGGATA---------GTTGAATACATAAACAACGAGGTAT----------ACAATACAACAAACTGTTGTA-AAG-----AAAT-AAAAAAT----AAGAAGAGAGAGTATATTTGTGTCGGATAGGCATGAGACC------------CACCACTTTAGT-GGT-GGGTCAGATGTCCCGAGTTAGTGCGCCACGTAA-GCACG-GGGGACTAT-----TATTACCCCCA-GCGCTCAGGCCGGGACATCACGTGCTTC-----------------------AACAAATGCACGTGAGTGATATAAGGGACATAACGGGTTCAGA-TAACGGTATCTTTGGTTTAGAATATAACGTCACGTGTGAAAG-CGAT-CGGCACGTGACTTAGTCAAATGTATTGAATAAACATTTGACGTCCGGTAGCTTCCG-AAGGAAGT-AAGGATTGCTTCGT-GGCGAAGCAAACCATTTATATA-TTGCCTAGG-CTTGCGG--CCTATAAATAGG-ACCCTGCTA-----AATGGCATTAACAACAGAGCGGGTGAAACTATTCTTCGAATGGTTTTTGTTTATTGGAGCAATATTTATTGCGATTACAATATTATATATATTGTTGGTTTTGCTCTTTGAGGTACCGAAGTATATTAAGCAGCTCGTGAGGTATTTGGTAGAATACCTGACCAGAAGACGTGTATGGATGCAGAGAACGCAGTTATCGGAGGCAACTGGAGACGTAGAGTTCGGCAGAGGTATTGTGGAAGACAGACGGGATCAACAACCGGCTGTCATACCACAGGCATCTCAGGTTAACCCTTC---TCAACAAATTAGAAGGGATGATCAAGGAAGACGAGGAAACGTCGGACCTATGTTTT-AATACACG-GTATTGTAATATATGA-AAAATAAATGGGGATTG---------ATGT--------------AT-AA-GGTCATACATACTATA------TGTATGATAATG---AAACATATT-GTAATATGTGAATTGT----------------------------------------AAACGA-------------------------------GTGTTGAATGT---------------ATACAACATACAACACAC---------------------TATGAAATACAAGACGCTAT------------------------------GACAAATGTACGGGTATCTGATTAGG-TATCCTAGCGA--------TCTAGGGCCG-AAGGCCCGT-GAGCAATAT---GCGTCGACAT-AATGTAT-----AACAAA-CAAATATACA-----TGATACGGATAGTTAAATACATAATCAACTAGGTATAC-AATACAACAAACTGTTGT-AAAGAAAT--AAAAAATAAGAAGAGAGA-GTATATTT---------GTGTCGG----------------------------------ATAAGCTTGGCAACCACCACTTTA--------------------GTGGT-GGGTCAGATGTCCCGAGTTAGTGCG-CCACGTAA-GCGCTGGGGACTAT-----TATTACCCCCAGCGCTCAGGACGGGACATCACGTG-TGACTA-ACAGACGCACGTGAGAATGCAGTA---GCTTGC----AGCGAAAGATAGGCGTCAACATCAATAAAGAAGGAGGAATATTCTTTGCTTCGGCACGAAGCAAA--GGGTATAGATATTTGTTCGAGATGCGAAA-------ATGGAG--------GCTATTTAAACCTG---------ATGGTTTTGTGATTTCCGAAAT----CACTCGACGGAAGAGAAATGGAGTTCTGGGAATCGTCTGCCATGCCTGACGATGTCAAGAGAGAGATTAAGGAAATATATTGGGAAGATCGGAAGAAACTTCTGTTCTGTCAGAAGTTGAAGAGCTATGTCAGAAGGATTCTTGTTTATGGAGATCAAGATGATGCCCTTGCCGGAGTGAAGGGTATGAAGACTTCTATTATTCGCTATAGCGAATACCTGAAGAAACCATGTGTGGTAATTTGTTGTGTTAGCAATAAATCAATTGTGTATAGGTTAAACAGCATGGTGTTCTTTTATCATGAATACCTTGAAGAACTAGGTGGTGATTACTCAGTATATCAAGATCTCTATTGTGATGAGGTTCTCTCTTCTTCATCGACAGAGGAAGAA------------GATGTAGGAGTAATATATAGGAATGTTATCCTGGCATCGACACAAGAGAAGTTCTCTTGGAGTGATTGTCAGAAGATAGTTATATCAGACTATGATGTAACATTACTCTAATGTAATATCCATT--ATCATCAATAAAA--TAATGGAATG--TTGATTATGTATT-TATCATAAATACAT--AATGGTATACGTATAGCA---------TAAAATA-CA-TTAACC-----AACATACAACACACTATAAAATACAACACACTATAA----CAAATGTA----CGGGTATCTGATTGGTTTATATTAACCCCTTAAGGGCCGAAGGCCCGTTTAAATATGTGTT-GGACGAAGTCCA-AGCACAAAAAAGGAAGCAGAACAACGGAATAAAATGAGCTGGC-AACGTA------GGGTC-CATGTCCCGAGTTAGTGCGCCACGTAAGC-GCTGGGGCTTAT--------------TATTACCCCCCGTGCTCGGGACGGGACATGACGTCAGCAAGGATTATAATGGGCTTTTTAT------TAGCCCATTTA-TTGAATTGGGG-CCGGGTTTT-GTCATTTTACAAAAGCCCGGTCCAGGATAAGAATAATGTCACGTGCC--GAA-TAAA-AGGTTGCTTCGCCTCGAAGAAACCTAATTTGAGGTTGCGTATTCAATACGCTACCGAATATCTATTAATATGTGAG-TCTCTGCCG----AAACAA-TCAGA-GCGAAAGC--AAAGCAGAAGCGATGGATTGGGCGGAATCACAATTCAAGACCTGTACTCATGGATGCGATTGGAAGAAGATATCATCGGATTCAGCCGATAATCGACAATATGTACCATGCGTCGATTCTGGAGCTGGAAGAAAGTCGCCTCGCAAGGTACTTCTTAGATCTATTGAAGCTGTGTTTAACGG------AAGCTTCAGCGGAAATAATAGGAACGTTCGTGGATTTCTCTACGTATCGATCAGAGACGATGACGGAGAAATGCGTCCAGTACTCATAGTACCATTCGGAGGATATGGATATCATAATGATTTCTATTATTTCGAAGGAAAGGGGAAAGTTGAATGTGATATATCATC-----AGATTATGTTGCGCCAGGAATAGATTGGAGCAGAGACATGGAAGTTAGTATTAGTAACAGCAACAACTGTAATGAATTATGTGATCTGAAGTGTTATGTTGTTTGTTCTTTAAGAATCAAGGAATAAAAGTCGTGCTGTAATGTTTATTAATA-AAACGTATATTTGGGA-AATTG---------ATAGTTGTATAAA---ATATACAACACGCTAT------------GAAATACAAGA-CGCTATGACAAATGTACGGGTATCTGAATGAGTTTTAGT------ATCGCTTAAG-----------------GGCCGCAGGCCCGTTGAA--AAATAATAATCGAATTATAAACGTTAG------------ATA-----ATAATCAGAGATAGGTGATC-AGATAACATAAACATAAACGAAGTA---------TATGGCGGTAC-AATAA-TAAAATAAGT--TAAAAAAA-AAAACATTATGAATACTAATCTCTGATTG-----------GTTCAGAAGAAAGGCCCACCAAATAAAAGGTGGGGGA---GAATGTCCCGA---------TGACGTAAGCACGGGGGACTAT-------------------
>548_BI_1995_C2
TATTACCCCCAGCGCTCGGGACGGGACAT-TTGCATCTATAAATAGACCT--CCCCCCTCTCC-ATTACAA-GATGATCATCGACGACAG-AATGGCGCGATATGTGGTATGCTGGATGTTCACCATCAACAATCCCACAACACTACCAGTGATGAGGGATGAGATCAAATATATGGTATATCAAGTGGAGAGGGGACAGGAGGGTACTCGTCATGTGCAAGGTTATGTCGAGATGAAGAGACGAAGCTCTCTGAAGCAGATGAGAAGCTTCTTCCCAGGCGCACACCTTGAGAAACGAAAGGGGAGCCAAGAAGAAGCGCGGTCATACTGTATGAAGGAAGATACAAGAATCGAAGGTCCCTTCGAGTTTGGTGCATTTAAATTGTCATGTAATGATAATTTATTTGATGTCATACAGGATATGCGTGAAACGCACAAAAGGCCTTTGGAGTATTTATATGATTGTCCTAACACCTTCGATAGAAGTAAGGATACATTATACAGAGTACAATCAGAGATGAATAAAACGAAGGCGATGAA----TAGCTGGAGAAC--TTCTTTCAGTGC-ATGGACATCAGAGGTGGAGAATATCATGGCGCAGCCATGTCATCGGAGAATAATTTGGGTCTATGGACCAAATGGAGGAGAAGGAAAGACAACGTATGCAAAACATCTAATGAAGACGAGAAATGCGTTTTATTCTCCAGGAGGAAAATCATTGGATATATGTAGACTGTATAATTACGAGGATATTGTTATATTTGATATTCCAAGATGCAAAGAGGATTATTTAAATTATGGGTTATTAGAGGAATTTAAGAATGGAATAATTCAAAGCGGGAAATATGAACCCGTTTTGAAGATAGTAGAATATGTCGAAGTCATTGTAATGGCTAACTTCCTTCCGAAGGAAGGAATCTTTTCTGAAGATCGAATAAAGTTGGTTTCTTGCTGAGCAAGTAAAGACTTTACAG----CTCACGCTCCGAC-AAAAGCACACTATGACAAAAGTACGGGTATCTGATT-GGGATATC-TTAACGATCTAGGGCCGTAGGCC-------CGTGA--GCAATGAAC--------GGC---GAGATCAGATGTCCCG-AGTTAGTGCGCCACGT-AAGCGCT-GGGGCTTAT-----TATTA-C-----------------------CCCCCGTG----------------CTCG------GGAC-GGGACAT----------------------------------------------------G------------------------------------------------------GG--C-TT----TTTA---AATGGG--C-CTTGAGAGT--TTGAACAGTTC-----------------AGTATCTTCGTTATTGGGCCAACCCGG--CCCAATAATTAAGAGAAC--GT---GTTCAAATTCGT-GG------------TATGACCGAAGGTC-AAGGTAACCGGTCAA-CATTATTC-TGGCT---------------------------------------------------------------------------------------------------------------------------------------------TAGGACACGTGGAC-GGACCGAAATACTCCTGCATC------TCTATAAATACCCTA-GTCCTGTGAAGG-ATAATT-G--C-TCTCTC-TCTTCTGTCAAG-GTGGT--TGTGCTGAGGC----------GGAAGA-----TCGC--------C-AGCGGCGATC------------------GTCGGAACGATGTG--CATCTAGAG--AGGCGG---------------------------------TGAAGCAAACTACG-AAGCGTATAT-----CGGGTA-TTTATAGACTTA-TAGCGCAGCTAGAAGTATAAACTGTACA-GATTTTGTATTTTGTAAAT-TACG-AAGAATTTCGTAT-ATGATATTAATAAAACACCTGGGTGTGTTAATGTTTACATTAAATAGTATC-CTGAATGTA----CTCAATAAAAT--------ACAGTATACGGAACGTATACTGACA--A--AGTAATAAA-T---GATAGGCGAA----G-CATGATTAACAGGTGTTT-AGGTATAATTAACATAATTATGAG-AAGTAATAATAATACGGAAAATGAATA-AGTATGA-GGTGAAAGAGGAGATATTAGAATATTTAAAAACCCAATTATATT-AT-T----------------TTGGA-----------------ACG---AA--ATACAACACA----------------CTATGA-AA--------------TACAAGACGCTATGACA-AATGTACGGGTATCTGATTG-TG------TAT-C-TTAACGCT-TAAGGGC-CGCAGGCCC-GTC-AAGG--TTG-------A-------------------------ATGAACGGT-------TCAGATTA------ATTCCTT-AGCGACGAAGAAAGG-----------AATCTTGATG-AG---GACCA------------CAATAA------------AGACAGCTGTCAT---------------------------TGATTA---A-ATAAAT--AATATAATATCCAAAAGAC-C-TTTGTACCCTTGA--T-----A-----ATGATGACG-TGGTA-GGGGTGT-CCCG-AT----GTAA---TATAGC---AT----AGCTATGTGAAGA--------GATAAGCATGTGGCCGACAACTTTAGTTGT--GG----GCCAGATGTCCC---------------GAGTT-AGTGCG--------CCACGTA-AGCACG-GG----------GGACTAT------TATTACCCCCCGTGCTCGGGAC-GGGACAT------GGGCTA--A----------TGGAT-TGT-GGAT---ATAGGG-CCCAACGGGCCCGTTTA-GATGGGTTTT-GGGCTTAT-GGGCTTTATCCAGAAGACCAAAAACAGGCGG----------------G-AACCGTCCC-AAATTC-------AAACTTCGATTGCTTGCCCTGCAAGCCATCTAGAAGT-CTATAAATACCAG-TGTCTAGATAGATGTTCA-----GACAACAA----ATGGCTAGGTATCCGAAGAAATCCATCAAGAAGAGGCGGGTTGGGCGCCGGAAGTATGGCAGCAAGGCGGCAACGAGCCACGACTACTCGTCTTTAGAA--TCGAATTCGGTTCCTGAAAACACCGTCAAGGTATTTCGGATTGAGCCTACTGATAAAACATTACCCAGATATTTTATCTGGAAAATGTTTATGCTTCTTGTGTGCAAGGTGAAGCCCGGAAGAATACTTCATTGGGCTATGATCAAGAGTTCTTGGGAAATCAACCAGCCGACAACCTGTCTGGAAGCCCCAGGTTTATTTATTAAACCTGAACATAGCCATCTGGTTAAACTGGTATGTAGTGGGGAACTTGAAGCAGGAGTCGCAACAGGGACATCAGATGTTGAATGTCTTTTGAGGAAGACAACCGTGTTGAGGAAGAATGTAACAGAGGTGGATTATTTATATTTGGCATTCTATTGTAGTTCTGGAGTAAGTATAAACTACCAGAACAGAATTACATATCATGTTT---------------GATATGTTTATGTAAACATAAACTATTGTATGGAATGAAATCCAAATAACATACAACACGCTATGAAATAAAAGACGCTATGAC-AA------------AATTA-CGGGTATCTG----ATTAG-GTATCCTAACGATCTAG-GGCCGAAGG--C---CCGTGAGCAATATGCGTCGAAATAA--GTTTAACAAACAAATATACATGATACGGATA---------GTTGAATACATAAACAACGAGGTAT----------ACAATACAACAAACTGTTGTA-AAG-----AAAT-AAAAAAT----AAGAAGAGAGAGTATATTTGTGTCGGATAAGCATGAGACC------------CACCACTTTAGT-GGT-GGGTCAGATGTCCCGAGTTAGTGCGCCACGTAA-GCACG-GGGGACTAT-----TATTACCCCCA-GCGCTCAGGACGGGACATCACGTGCTTC-----------------------AACAAATGCACGTGAGTGATATAAGGGACATAACGGGTTCAGA-TAACGGTATCTTTGGTTTAGAATATAACGTCACGTGTGAAAG-CGAT-AGGCACGTGACTGAGTCAAATGTATTGAATAAACATTTGACGTCCGGTAGCTTCCG-AAGGAAGT-AAGGATTGCTTCGT-GGCGAAGCAAACCATTTATATA-TTGCCTAGG-CTTGCGG--CCTATAAATAGG-ACCCTGCTA-----AATGGCATTAACAACAGAGCGGGTTAAACTATTCTTCGAATGGTTTCTGTTTATCGGAGCAATATTTATTGCGATTACAATATTATATATATTGTTGGTTTTGCTCTTTGAGGTACCGAAGTATATTAAGCAGCTCGTGAGGTATTTGGTAGAATACCTGACCAGAAGACGTGTATGGATGCAGAGAACGCAGTTATCGGAGGCAACTGGAGACGTAGAGTTCGGCAGAGGTATTGTGGAAGACAGACGGGATCAACAACCGGCTGTCATACCACAGGCATCTCAGGTTAACCCTTC---TCAACAAATTAGAAGGGATGATCAAGGAAGACGAGGAAACGTCGGACCTATGTTTT-AATACACG-GTATTGTAATATATGA-AAAATAAATGGGGATTG---------ATGT--------------AT-AA-GGTCATACATACTATA------TGTATGATAATG---AAACATATT-GTAATATGTGAATTGT----------------------------------------AAACGA-------------------------------GTGTTGAATGT---------------ATACAACATACAACACAC---------------------TATGAAATACAAGACGCTAT------------------------------GACAAATGTACGGGTATCTGATTAGG-TATCCTAACGA--------TCTAGGGCCG-AAGGCCCGT-GAGCAATAT---GCGTCGACAT-AATGTAT-----AACAAA-CAAATATACA-----TGATACGGATAGTTAAATACATAATCAACTAGGTATAC-AATACAACAAGCTGTTGT-AAAGAAAT--AAAAAATAAGAAGAGAGA-GTATATTT---------GTGTCGG----------------------------------ATAAGCTTGGCAACCACCACTTTA--------------------GTGGT-GGGTCAGATGTCCCGAGTTAGTGCG-CCACGTAA-GCGCTGGGGCTTAT-----TATTACCCCCAGCGCTCAGGACGGGACATCACGTG-CGACTA-ACAGATGCACGTGAGAATGCAGTA---GCTTGC----AGCGAAAGATAGACGTCAACATCAATAAAGAAGAAGGAATATTCTTTGCTTCGGCACGAAGCAAA--GGGTATAGATATTTGTTCGAGATGCGAAA-------ATGGAG--------GCTATTTAAACCTG---------ATGGTTTTGTGATTTCCGAAAT----CACTCGACGGAAGAGAAATGGAGTTCTGGGAATCGTCTGCCATGCCTGACGATGTCAAGAGAGAGATTAAGGAAATATATTGGGAAGATCGGAAGAAACTTCTGTTCTGTCAGAAGTTGAAGAGCTATGTCAGAAGGATTCTTGTTTATGGAGATCAAGATGATGTCCTTGCCGGAGTGAAGGGTTTGAAGACTTCTATTATTCGCTATAGCGAATATTTGAAGAAACCATGTGTGGTAATTTGTTGTGTTAGCAATAAATCAATTGTGTATAGGTTAAACAGCATGGTGTTCTTTTATAATGAATACCTTGAAGAACTAGGTGGTGATTACTCAGTATATCAAGATCTCTATTGTGATGAGGTTCTCTCTTCTTCATCGACAGAGGAAGAA------------GATGTAGGAGTAATATATAGGAATGTTATCATGGCATCGACACAAGAGAAGTTCTCTTGGAGTGATTGTCAGAAGATAGTTATATCAGACTATGATGTAACATTACTCTAATGTAAAATCCATT--ATCATCAATAAAA--TAATGGAATG--TTGATTATGTATT-TATCATAAATACAT--AATGGTATACGTATAGCA---------TAAAATA-CA-TTAACC-----AACATACAACACACTATAAAATACAACACACTATAA----CAAATGTA----CGGGTATCTGATTGGTTTATATTAACCCCTTAAGGGCCGAAGGCCCGTTTAAATATGTGTT-GGACGAAGTCCA-AGCACAAAAAAGGAAGCAGAACAACGGAATAAAATGAGCTGGC-AACGTA------GGGTC-CATGTCCCGAGTTAGTGCGCCACGTAAGC-GCTGGGGCTTAT--------------TATTACCCCCCGTGCTCGGGACGGGACATGACGTCAGCAAGGATTATAATGGGCTTTTTAT------TAGCCCATTTA-TTGAATT-GGG-CCGGGTTTT-GTCATTTTACAAAAGCCCGGTCCAGGATAAGAATAATGTCACGTGCC--GAA-TAAA-AGGTTGCTTCGCCTCGAAGAAACCTAATTTGAGGTTGCGTATTCAATACGCTACCGAATATCTATTAATATGTGAG-TCTCTGCCG----AAACAA-TCAGA-GCGAAAGC--AAAGCAGAAGCGATGGATTGGGCGGAATCACAATTCAAGACATGTACTCATGGATGCGATTGGAAGAAGATATCATCGGATTCAGCCGATAATCGACAATATGTACCATGCGTCGATTCTGGAGCTGGAAGAAAGTCGCCTCGCAAGGTACTTCTTAGATCTATTGAAGCTGTGTTTAACGG------AAGCTTCAGCGGAAATAATAGGAACGTTCGTGGATTTCTCTACGTATCGATCAGAGACGATGACGGAGAAATGCGTCCAGTACTCATAGTACCATTCGGAGGATATGGATATCATAATGATTCCTATTATTTCGAAGGAAAGGGGAAAGTTGAATGTGATATATCATC-----AGATTATGTTGCGCCAGGAATAGATTGGAGCAGAGACATGGAAGTTAGTATTAGTAACAGCAACAACTGTAATGAATTATGTGATCTGAAGTGTTATGTTGTTTGTTCTTTAAGAATCAAGGAATAAAAGTTGTGCTGTAATGTTTATTAATA-AAACGTATATTTGGGA-AATTG---------ATAGTTGTATAAA---ATATACAACACGCTAT------------GAAATACAAGA-CGCTATGACAAATGTACGGGTATCTGAATGAGTTTTAGT------ATCGCTTAAG-----------------GGCCGCAGGCCCGTTGAA--AAATAATAATCGAATTATAAACGTTAG------------ATA-----ATAATCAGAGATAGGTGATC-AGATAACATAAACATAAACGAAGTA---------TATGGCGGTAC-AATAA-TAAAATAAGT--TAAAAAAA-AAAACATTATGAATACTAATCTCTGATTG-----------GTTCAGAAGAAAGGCCCACCAAATAAAAGGT-GGGGA---GAATGTCCCGA---------TGACGTAAGCACGGGGGACTAT-------------------
>549_BI_1995_C2
TATTACCCCCAGCGCTCGGGACGGGACAT-TTGCATCTATAAATAGACCT--CCCCCCTCTCC-ATTACAA-GATCATCATCGACGACAG-AATGGCGCGATATGTGGTATGCTGGATGTTCACCATCAACAATCCCACAACACTACCAGTGATGAGGGATGAGATCAAATATATGGTATATCAAGTGGAGAGGGGACAGGAGGGTACTCGTCATGTGCAAGGTTATGTCGAGATGAAGAGACGAAGCTCTCTGAAGCAGATGAGAGGCTTCTTCCCAGGCGCACACCTTGAGAAACGAAAGGGAAGCCAAGAAGAAGCGCGGTCATACTGTATGAAGGAAGATACAAGAATCGAAGGTCCCTTCGAGTTTGGTGCATTTAAATTGCCATGTAATGATAATTTATTTGATGTCATACAGGATATGCGTGAAACGCACAAAAGGCCTTTGGAGTATTTATATGATTGTCCTAACACCTTCGATAGAAGTAAGGATACATTATACAGAGTACAAGCAGAGATGAATAAAACGAAGGCGATGAA----TAGCTGGAGAAC--TTCTTTCAGTGC-ATGGACATCAGAGGTGGAGAATATCATGGCGCAGCCATGTCATCGGAGAATAATTTGGGTCTATGGACCAAATGGAGGAGAAGGAAAGACAACCTATGCAAAACATCTAATGAAGACGAGAAATGCGTTTTATTCTCCAGGAGGAAAATCATTGGATATATGTAGACTGTATAATTACGAGGATATTGTTATATTTGATATTCCAAGATGCAAAGAGGATTATTTAAATTATGGGTTATTAGAGGAATTTAAGAATGGAATAATTCAAAGCGGGAAATATGAACCCGTTTTGAAGATAGTAGAATATGTCGAAGTCATTGTAATGGCTAACTTCCTTCCGAAGGAAGGAATCTTTTCTGAAGATCGAATAAAGTTGGTTTCTTGCTGAACAAGTAAAGACTTTACAG----CGCACGCTCCGAC-AAAAGCACACTATGACAAAAGTACGGGTATCTGATT-GGGTTATC-TTAACGATCTAGGGCCGTAGGCC-------CGTGA--GCAATGAAC--------GGC---GAGATCAGATGTCCCG-AGTTAGTGCGCCACGT-AAGCGCT-GGGGACTAT-----TATTA-C-----------------------CCCCCGTG----------------CTCG------GGAC-GGGACAT----------------------------------------------------G------------------------------------------------------GG--C-TT----TTTA---AATGGG--C-CTTGAGAGT--TTGAACAGTTC-----------------AGTATCTTCGTTATTGGGCCAACTCGG--CCCAATAATTAAGAGAAC--GT---GTTCAAATTCGT-GG------------TATGACCGAAGGTC-AAGGTAACCGGTCAA-CATTATTC-TGGCTTGCGCAGCAAGATACA-CGAA--------------------------------------------------------TTAAAATATTAAT-TCG-----------------------------------------------TAGGACACGTGGAC-GGACCGAAATACTCCTGCATC------TCTATAAATACCCTA-GTCCTGTGAAGG-ATAATT-G--C-TCTCTC-TCTTCTGTCAAG-GTGGT--TGTGCTGAGGC----------GGAAGA-----TCGC--------C-AGCGGCGATC------------------GTCGGAACGATGTG--CATCTAGAG--AGGCGG---------------------------------TGAAGCAAACTACG-AAGCGTATAT-----CGGGTA-TTTATAGACTTA-TAGCGCAGCTAGAAGTATACACTGTACA-GATTTTGTATTTTGTAAAT-TACG-AAGAATTTCGTAT-ATGATATTAATAAAACACCTGGGTGTGTTAATGTTTACATTAAATAGTATT-CTGAATGTA----CTCAATAAAAT--------ACAGTATACGGAACGTATACTGACA--A--AGTAATAAA-T---GATAGGCGAA----G-CATGATTAACAGGTGTTT-AGGTATAATTAACATAATTATGAG-AAGTAATAATAATACGGAAAATGAATA-AGTATGA-GGTGAAAGAGGAGATATTAGAATATTTAAAAACCCAATTATATT-AT-T----------------TTGGA-----------------ACG---AA--ATACAACACA----------------CTATGA-AA--------------TACAAGACGCTATGACA-AATGTACGGGTATCTGATTG-TG------TAT-C-TTAACGCT-TAAGGGC-CGCAGGCCC-GTC-AA-G--TTG-------A-------------------------ATGAACGGT-------TCAGATTA------ATTCCTT-AGCGACGAAGAAAGG-----------AATCTTAATG-AG---GACCA------------CAATAA------------AGACAGCTGTCAT---------------------------TGATTA---A-ATAAAT--A-----------------------------------------------------------------------------------------------------------------------------------------------------------------------------------------------------------------------------CACG-GG----------GGACTAT------TATTACCCCCAGCGCTCGGGAC-GGGACAT------GGGCTA--A----------TGGAT-TGT-GGAT---ATAGGG-CCCAAAGGGCCCGTTTA-GATGGGTTTT-GGGCTTAT-GGGCTTTATCCAGAAGACCAAAAACAGGCGG----------------G-AACCGTCCC-AATTTC-------AAACTTCGATTGCTTGCCCTGCAAGCCATCTAGAAGT-CTATAAATACCAG-TGTCTAGATAGATGTTCA-----GACAACAA----ATGGCTAGGTATCCGAAGAAATCCATCAAGAAGAGGCGGGTTGGGCGCCGGAAGTATGGCAGCAAGGCGGCAACGAGCCACGACTGCTCGTCTCTAGGA--TCAATATTGGTTCCTGAAAACACCGTCAAGGTATTTCGGATTGAGCCTACTGATAAAACATTACCCAGATATTTTATCTGGAAAATGTTTATGCTTCTTGTGTGCAAGGTGAAGCCCGGAAGAATACTTCATTGGGCTATGATCAAGAGTTCTTGGGAAATCAACCAGCCGACAACCTGTCTGGAAGCCCCAGGTTTATTTATTAAACCTGAACATAGCCATCTGGTTAAACTGGTATGTAGTGGGGAACTTGAAGCAGGAGTCGCAACAGGGACATCAGATGTTGAATGTCTTTTGAGGAAGACAACCGTGTTGAGGAAGAATGTAACAGAGGTGGATTATTTATATTTGGCATTCTATTGTAGTTCTGGAGTAAGTATAAACTACCAGAACAGAATTACATATCATGTTT---------------GATATGTTTATGTAAACATAAACTATTGTATGGAATGAAATCCAAATAACATACAACACGCTATGAAATAAAAGACGCTATGAC-AA------------AAGTA-CGGGTATCTG----ATTAG-GTATCCTAACGATCTAG-GGCCGAAGG--C---CCGTGAGCAATATGCGTCGAAATAA--GTTTAACAAACAAATATACATGATACGGATA---------GTTGAATACATAAACAACGAGGTAT----------ACAATACAACAAACTGTTGTA-AAG-----AAAT-AAAAAAT----AGGAAGAGAGAGTATATTTGTGTCGGATAAGCATGACACC------------CACCACTTTAGT-GGT-GGGTCAGATGTCCCGAGTTAGTGCGCCACGTAA-GCGCT-GGGGACTAT-----TATTACCCCCA-GCGCTCAGGGCGGGACATCACGTGCTTC-----------------------AACAAATGCACGTGAGTGATATAAGGGACATAACGGGTTCAGA-TAACGGTATCTTTGGTTTAGAATATAACGTCACGTGTGAAAG-CGAT-AGGCACGTGACTAAGTCAAATGTATTGAATAAACATTTGACGTCCGGTAGCTTCCG-AAGGAAGT-TAGGATTGCTTCGT-GGCGAAGCAAACCATTTATATA-TTGCCTAGG-CTTGCGG--CCTATAAATAGG-ACCCTGCTA-----AATGGCATTAACAACAGAGCGGGTGAAACTATTCTTCGAATTGTTTCTGTTCATTGGAGCAATATTTATTGCGATTACAATATTATATATATTGTTGGTTTTGCTCTTTGAGGTACCGAAGTATATTAAGCAGCTCGTGAGGTATTTGGTAGAATACCTGACCAGAAGACGTGTATGGATGCAGAGAACGCAGTTATCGGAGGCAACTGGAGACGTAGAGTTCGGCAGAGGTATTGTGGAAGACAGACGGGATCAACAACCGGCTGTCATACCACAGGCATCTCAGGTTAACCCTTC---TCAACAAATTAGAAGGGATGATCAAGGAAGACGAGGAAACGTCGGACCTATGTTTT-AATACACG-GTATTGTAATATATGA-AAAATAAATGGGGATTG---------ATGT--------------AT-AA-GGTCATACATACTATA------TGTATGATAATG---AAACATATT-GTAATATGTGAATTGT----------------------------------------AAACGA-------------------------------GTGTTGAATGT---------------ATACAACATACAACACAC---------------------TATGAAATACAAGACGCTAT------------------------------GACAAATGTACGGGTATCTGATTAGG-TATCCTAACGA--------TCTAGGGCCG-AAGGCCCGT-GAGCAATAT---GCGTCGACAT-AATGTAT-----AACAAA-CAAATATACA-----TGATACGGATAGTTAAATACATAAACAACTAGGTATAC-AATACAACAAACTGTTGT-AAAGAAAT--AAAAAATAAGAAGAGAGA-GTATATTT---------GTGTCGG----------------------------------ATAAGCTTGGCAACCACCACTTTA--------------------GTGGT-GGGTCAGATGTCCCGAGTTAGTGCG-CCACGTAA-GCGCTGGGGACTAT-----TATTACCCCCAGCGCTCAGGACGGGACATCACGTG-CGACTA-ACAGACGCACGTGAGAATGCAGTA---GCTTGC----AGCGAAAGATAGACGTCAACATCAATAAAGAAGAAGGAATATTCTTTGCTTCGGCACGAAGCAAA--GGGTATAGATATTTGTTCGAGATGCGAAA-------ATGGAG--------GCTATTTAAACCTG---------ATGGTTTTGTGATTTCCGAAAT----CACTCGACGGAAGAGAAATGGAGTTCTGGGAATCGTCTGCCATGCCTGACGATGTCAAGAGAGAGATTAAGGAAATATATTGGGAAGATCGGAAGAAACTTCTGTTCTGTCAGAAGTTGAAGAGCTATGTCAGAAGGATTCTTGTTTATGGAGATCAAGAGGATGCCCTTGCCGGAGTGAAGGGTATGAAGACTTCTATCATTCGCTATAGCGAATATTTGAAGAAACCATGTGTGGTAATTTGTTGTGTTAGCAATAAATCAATTGTGTATAGGTTAAACAGCATGGTGTTCTTTTATCATGAATACCTTGAAGAACTAGGTGGTGATTACTCAGTATATCAAGATCTCTATTGTGATGAGGTTCTCTCTTCTTCATCGACAGAGGAAGAA------------GATGTAGGAGTAATATATAGGAATGTTATCATGGCATCGACACAAGAGAAGTTCTCTTGGAGTGATTGTCAGAAGATAGTTATATCAGACTATGATGTAACATTACTCTAATGTAATATCCATT--ATCATCAATAAAA--TAATGGAATG--TTGATTATGTATT-TATCATAAATACAT--AATGGTATACGTATAGCA---------TAAAATA-CA-TTAACC-----AACATACAACACACTATAAAATACAACACACTATAA----CAAATGTA----CGGGTATCTGATT-GTTTATATTAACCCCTTAAGGGCCGGAGGCCCGTTTAAATATGTGTT-GGACGAAGTCCA-AGCACAAAAAAGGAAGCAGAACAACGGAATAAAATGAGCTGGC-AACGTA------GGGTC-CATGTCCCGAGTTAGTGCGCCACGTAAGC-GCTGGGGACTAT--------------TATTACCCCCCGTGCTCGGGACGGGACATGACGTCAGCAAGGATTATAATGGGCTTTTTAT------TAGCCCATGTA-TTGAATT-GGG-CCGGGTTTT-GTCATTTTACAAAAGCCCGGTCCAGGATAAGAATAATGTCACGTGCC--GAA-TAAA-AGGTTGCTTCGCCTCGAAGAAACCTAATTTGAGGTTGCGTATTCAATACGCTACCGAATATCTATTAATATGTGAG-TCTCTGCCG----AAACAA-TCAGA-GCGAAAGC--AAAGCAGAAGCGATGGATTGGGCGGAATCACAATTCAAGACCTGTACTCATGGATGCGATTGGAAGAAGATATCATCGGATTCAGCCGATAATCGACAATATGTACCATGCGTCGATTCTGGAGCTGGAAGAAAGTCGCCTCGCAAGGTACTTCTTAGATCTATTGAAGCTGTGTTTAACGG------AAGCTTCAGCGGAAATAATAGGAACGTTCGTGGATTTCTCTACGTATCGATCAGAGACGATGACGGAGAAATGCGTCCAGTACTCATAGTACCATTCGGAGGATATGGATATCATAATGATTTCTATTATTTCGAAGGAAAGGGGAAAGTTGAATGTGATATATCATC-----AGATTATGTTGCGCCAGGAATAGATTGGAGCAGAGACATGGAAGTTAGTATTAGTAACAGCAACAACTGTAATGAATTATGTGATCTGAAGTGTTATGTTGTTTGTTCTTTAAGAATCAAGGAATAAAAGTTGTGCTGTAATGTTTATTAATA-AAACGTATATTTGGGA-AATTG---------ATAGTTGTATAAA---ACATACAACACGCTAT------------GAAATACAAGA-CGCTATGACAAATGTACGGGTATCTGAATGAGTTTTAGT------ATCGCTTAAG-----------------GGCCGCAGGCCCGTTGAA--AAATAATAATCGAATTATAAACGTTAG------------ATA-----ATAATCAGAGATAGGTGATC-AGATAACATAAACATAAACGAAGTA---------TATGGCGGTAC-AATAA-TAAAATAAGTA---AAAAAA-AAAACATTATGAATACTAATCTCTGATTG-----------GTTCAGAAGAAAGGCCCACCAAATAAAAGGT-GGGGA---GAATGTCCCGA---------TGACGTAAGCACGGGGGACTAT-------------------
>54pk_PK_2007
TATTACCCCCAGCGCTCGGGACGGGACAT-TTGCATCTATAAATAGACCT--CCCCCCTCTCC-ATTACAA-GATCATCATCGACGACAG-AATGGCGCGATATGTGGTATGCTGGATGTTCACCATCAACAATCCCACAACACTACCAGTGATGAGGGATGAGATCAAATATATGGTATATCAAGTGGAGAGGGGACAGGAGGGTACTCGTCATGTGCAAGGATATGTCGAGATGAAGAGACGAAGCTCTCTGAAGCAGATGAGAGCCTTCTTTCCTGGCGCACACCTTGAGAAACGAAAGGGAAGCCAAGAAGAAGCGCGGTCATACTGTATGAAGGAAGATACAAGAATCGAAGGTCCCTTCGAGTTTGGTGCATTTAAATTGTCATGTAATGATAATTTATTTGATGTCATACAGGATATGCGTGAAACGCACAAAAGGCCTTTGGAGTATTTATATGATTGTCCTAACACCTTCGATAGAAGTAAGGATACATTATACAGAGTACAAGCCGAGATGAATAAAACGAAGGCGATGAA----TAGCTGGAGAAC--GTCTTTCAGTGC-TTGGACATCAGAGGTGGAGAATATCATGGCGCAGCCATGTCATCGGAGAATAATTTGGGTCTATGGCCCAAATGGAGGAGAAGGAAAGACAACGTATGCAAAACATCTAATGAAGACGAGGAATGCGTTTTATTCTCCAGGAGGAAAATCTTTGGATATATGTAGACTGTATAATTACGAGGATATTGTTATATTTGATATTCCAAGATGCAAAGAGGATTATTTAAATTATGGGTTATTAGAGGAATTTAAGAATGGAATAATTCAAAGCGGGAAATATGAACCCGTTTTGAAGATAGTAGAATATGTCGAAGTCATTGTAATGGCTAACTTCCTTCCGAAGGAAGGAATCTTTTCTGAAGATCGAATAAAGTTGGTTTCTTGCTGAACAAGTAATGACTTTACAG----CGCACGCTCCGAC-AAAAGCACACTATGACAAAAGTACGGGTATCTGATT-GGGTTATC-TTAACGATCTAGGGCCGTAGGCC-------CGTGA--GCAATGAAC--------GGC---GAGATCAGATGTCCCG-AGTTAGTGCGCCACGT-AAGCGCT-GGGGCTTAT-------------------------------------------------------------------------------------------------------------------------------------------------------------------------------------------------------------------------------------------------------------------------------------------------------------------------------------------------------------------------------------------------------------------------------------------------------------------------------------------------------------------------------------------------------------------------------------------------------------------------------------------------------------------------------------------------------------------------------------------------------------------------------------------------------------------------------------------------------------------------------------------------------------------------------------------------------------------------------------------------------------------------------------------------------------------------------------------------------------------------------------------------------------------------------------------------------------------------------------------------------------------------------------------------------------------------------------------------------------------------------------------------------------------------------------------------------------------------------------------------------------------------------------------------------------------------------------------------------------------------------------------------------------------------------------------------------------------------------------------------------------------------------------------------------------------------------------------------------------------------------------TATTACCCCCAGCGCTCGGGAC-GGGACAT------GGGCTA--A----------TGGAT-TAT-GGAT---ATCGGG-CCCAAAGGGCCCGTTTA-GATGGGTTTT-GGGCTTAT-GGGCTCTATCCAGAAGACCAAAAACAGGCGG----------------G-AACCGTCCC-AATTTC-------AAACTTCGATTGCTTGCTCCGCAAGCCATCTAGAAGT-TTATAAATACCAG-TGTCGAGTTAGATGTTCA-----GACAACAA----ATGGCTAGGTATCCGAAGAAATCCATCAAGAAGAGGCGGGTTGGGCGCCGGAAGTATGGCAGCAAGGCGGCAACGAGTCACGACTACTCGTCGTTAGGA--TCAATATTGGTTCCTGAAAACACCGTCAAGGTATTTCGGATTGAGCCTACTGATAAAACATTACCCAGATATTTTATCTGGAAAATGTTTATGCTTCTTGTGTGCAAGGTGAAGCCCGGAAGAATACTTCATTGGGCTATGATTAAGAGTTCTTGGGAAATCAACCAGCCGACAACTTGTCTTGAAGCACCAGGTTTATTTATTAAACCTGAACATAGCCATCTGGTTAAACTGGTATGCAGTGGGGAACTTGAAGCAGGAGTTGCAACAGGGACATCAGATGTTGAATGTCTTCTGAGGAAGACAACCGTGTTGAGGAAGAATGTAACGGAGGTCGATTATTTGTATTTGGCATTCTATTGTAGTTCTGGAGTAAGTATAAACTACCAGAACAGAATTACATATCATGTTT---------------GATATGTTTATGTAAACATAAACTATTGTATGGAATGAAATCCAAATAACATACAACACGCTATGAAATACAAGACGCTATGAC-AA------------ATGTA-CGGGTATCTG----ATTAG-GTATCCTAACGATCTAG-GGCCGAAGG--C---CCGTGAGCAATAAGCGTCGAAATAA-TGTTTAACAAACAAATATACATGATACGGATA---------GTTGAATACATAAACAACGAGGTAT----------ACAATACAACAAACTGTTGTA-AAG-----AAAT-AAAAAAT----AAGAAGAGGGAGTATATTTGTGTTGGATAAGCATCGCAAC------------CACCACTTTAGT-GGT-GGGCCAGATGTCCCGAGTTAGTGCGCCACGTAA-GCGCT-GGGGCTTAT--------------------------------------------------------------------------------------------------------------------------------------------------------------------------------------------------------------------------------------------------------------------------------------------------------------------------------------------------------------------------------------------------------------------------------------------------------------------------------------------------------------------------------------------------------------------------------------------------------------------------------------------------------------------------------------------------------------------------------------------------------------------------------------------------------------------------------------------------------------------------------------------------------------------------------------------------------------------------------------------------------------------------------------------------------------------------------------------------------------------------------------------------------------------------------------------------------------------------------------------------------------------------------------------------------------------------------------------------------------------------------------------------------------------------------------------------------------------------------------------------------------------------------------------------------------------------------------------------------------------------------------------------------------------------------------------------------------------------------------------------------------------------------------------------------------------------------------------------------------------------------------------------------------------------------------------------------------------------------------------------------------------------------------------------------------------------------------------------------------------------------------------------------------------------------------------------------------------------------------------------------------------------------------------------------------------------------------------------------------------------------------------------------------------------------------------------------------------------------------------------------------------------------------------------------------------------------------------------------------------------------------------------------------------------------------------------------------------------------------------------------------------------------------------------------------------------------------------------------------------------------------------------------------------------------------------------------------------------------------------------------------------------------------------------------------------------------------------------------------------------------------------------------------------------------------------------------------------------------------------------------------------------------------------------------------------------------------------------------------------------------------------------------------------------------------------------------------------------------------------------------------------------------------------------------------------------------------------------------------------------------------------------------------------------------------------------------------------------------------------------------------------------------------------------------------------------------------------------------------------------------------------------
>550_CG_1995_C2
TATTACCCCCAGCGCTCGGGACGGGACAT-TTGCATCTATAAATAGACCT--CCCCCCTCTCC-ATTACAA-GATCATCATCGACGACAG-AATGGCGCGATATGTGGTATGCTGGATGTTCACCATCAACAATCCCACAACACTACCAGTGATGAGGGATGAGATCAAATATATGGTATATCAAGTGGAGAGGGGACAGGAGGGTACTCGTCATGTGCAAGGTTATGTCGAGATGAAGAGACGAAGCTCTCTGAAGCAGATGAGAGGCTTCTTCCCAGGCGCACACCTTGAGAAACGAAAGGGGAGCCAAGAAGAAGCGCGGTCATACTGTATGAAGGAAGATACAAGAATCGAAGGTCCCTTCGAGTTTGGTGCATTTAAATTGTCATGTAATGATAATTTATTTGATGTCATACAGGATATGCGTGAAACGCACAAAAGGCCTTTGGAGTATTTATATGATTGTCCTAACACCTTCGATAGAAGTAAGGATACATTATACAGAGTACAAGCAGAGATGAATAAAACGAAGGCGATGAA----TAGCTGGAGAAC--TTCTTTCAGTGC-ATGGACATCAGAGGTGGAGAATATCATGGCGCAGCCATGTCATCGGAGAATAATTTGGGTCTATGGACCAAATGGAGGAGAAGGAAAGACAACGTATGCAAAACATCTAATGAAGACGAGAAATGCGTTTTATTCTCCAGGAGGAAAATCATTGGATATATGTAGACTGTATAATTACGAGGATATTGTTATATTTGATATTCCAAGATGCAAAGAGGATTATTTAAATTATGGGTTATTAGAGGAATTTAAGAATGGAATAATTCAAAGCGGGAAATATGAACCCGTTTTGAAGATAGTAGAATATGTCGAAGTCATTGTAATGGCTAACTTCCTTCCGAAGGAAGGAATCTTTTCTGAAGATCGAATAAAGTTGGTTTCTTGCTGAACAAGTAATGACTTTACAG----CGCACGCTCCGAC-AAAAGCACACTATGACAAAAGTACGGG-ATTTGATT-GGGTTATC-TTAACGATCTAGGGCCGTAGGCC-------CGTGA--GCAATGAAC--------GGC---GAGATCAGATGTCCCG-AGTTAGTGCGCCACGT-AAGCGCT-GGGGACTAT-----TATTA-C-----------------------CCCCCGTG----------------CTCG------GGAC-GGGACAT----------------------------------------------------G------------------------------------------------------GG--C-TT----TTTA---AATGGG--C-CTTGAGAGT--TTGAACAGTTC-----------------AGTATCTTCGTTATTGGGCCAACTCGG--CCCAATAATTAAGAGAAC--GT---GTTCAAATTCGT-GG------------TATGACCGAAGGTC-AAGGTAACCGGTCAA-CATTATTC-TGGCTTGCGCAGCAAGCTACA-CGAA--------------------------------------------------------TTAATTTTTTAAT-TCG-----------------------------------------------TAGGACACGTGGAC-GGACCGAAATACTCCTGCATC------TCTATAAATACCCTA-GTCCTGTGAAGG-ATAATT-G--C-TCTCTC-TCTTCTGTCAAG-GTGGT--TGTGCTGAGGC----------GGAAGA-----TCGC--------C-AGCGGCGATC------------------GTCGGAACGATGTG--CATCTAGAG--AGGCGG---------------------------------TGAAGCAAACTACG-AAGCATATAT-----CGGGTA-TTTATAGACTTA-TAGCGCAGCTAGAAGTATACACTGTACA-GATTTTGTATTCTGTAAAT-TACG-AAGAATTTCGTAT-ATGATATTAATAGAACACCTGGGTGTGTTAATGTTTACATTAAATAGTATC-CTGAATGTA----CACAATAAAAT--------ACAGTATACGGAACGTATACTGACA--A--AGTAATAAA-T---GATAGGCGAA----G-CATGATTAACAGGTGTTT-AGGTATAATTAACATAATTATGAG-AAGTAATAATAATACGGAAAATGAATA-AGTATGA-GGTGAAAGAGGAGATATTAGAATATTTAAAAACCCAATTATATT-AT-T----------------TTGGA-----------------ACG---AA--ATACAACACG----------------CTATGA-AA--------------TACAAGACGCTATGACA-AATGTACGGGTATCTGATTG-TA------TAT-C-TTAACGCT-TAAGGGC-CGCAGGCCC-GTC-AA-G--TTG-------A-------------------------ATGAACGGT-------CCAGATTA------ATTCCTT-AGCGACGAAGAAAGG-----------AATCTTAATG-GG---GACCA------------CATTAA------------AGACAGCTGTTAT---------------------------TGATTA---A-ATAAAT--AATATAATATCCAAAAGAC-T-ATTGTACCCCTGA--T-----A-----ATGATGACG-T-GTA-GGGGTGT-CCCG-AT----GTAA---TATAGC---AT----AGCTATGTGAAGA--------GATAAGCATGTGGCCGACAACTTTAGTTGT--GG----GCCAGATGTCCC---------------GAGTT-AGTGCG--------CCACGTA-AGCACG-GG----------GGACTAT----------------------------------------------------------------------------------------------------------------------------------------------------------------------------------------------------------------------TGCAAGCCATCTAGAAGT-CTATAAATACCAG-TGTCTAGATAGATGTTCA-----GACAACAA----ATGGCTAGGTATCCGAAGAAATCCATCAAGAAGAGGCGGGTTGGGCGCCGGAAGTATGGCAGCAAGGCGGCAACGAGCCACGACTACTCGTCGCTAGGA--TCAATATTGGTTCCTGAAAATACCGTCAAGGTATTTCGGATTGAGCCTACTGATAAAACATTACCCAGATATTTTATCTGGAAAATGTTTATGCTTCTTGTGTGCAAGGTGAAGCCCGGAAGAATACTTCATTGGGCTATGATCAAGAGTTCTTGGGAAATCAACCAGCCGACAACCTGTCTGGAAGCCCCAGGTTTATTTATTAAACCTGAACATAGCCATCTGGTTAAACTGGTATGTAGTGGGGAACTTGAAGCAGGAGTCGCAACAGGGACATCAGATGTTGAATGTCTTTTGAGGAAGACAACCGTGTTGAGGAAGAATGTAACAGAGGTGGATTATTTATATTTGGCATTCTATTGTAGTTCTGGAGTAAGTATAAACTACCAGAACAGAATTACATATCATGTTT---------------GATATGTTTATGTAAACATAAACTATTGTATGGAATGAAATCCAAATAACATACAACACGCTATGAAATACAAGACGCTATGAC-AA------------AAGT--------------------------------------------------------------------------------------------------------------------------------------------------------------------------------------------------------------------------------------------------------------------------------------------------------------------------------------TATTACCCCCA-GCGCTCAGGACGGGACATCACGTGCTTC-----------------------GACAAATGCACGTGAGTGATATAAGGGACATAACGGGTTCAGA-TAACGGTATCTTTGGTTTAGAATATAACGTCACGTGTGAAAG-GGAT-AGGCACGTGACTAAGTCAAATGTATTGAATAAACATTTGACGTCCGGTAGCTTCCG-AAGGAAGT-AAGGATTGCTTCGT-GGCGAAGCAAACCATTTATATA-TTGCCTTGG-CTTGCGG--CCTATAAATAGG-ACCCTGCTA-----AATGGCATTAACAACAGAGCGGGTGAAACTATTCTTTGAATGGTTTTTGTTTTTTGGAGCAATATTTATTGCGATTACAATATTATATATATTGTTGGTTTTGCTCTTTGAGGTACCGAAGTATATTAAGCAGCTCGTGAGGTATTTGGTAGAATACCTGACCAGAAGACGTGTATGGATGCAGAGAACGCAGTTATCGGAGGCAACTGGAGACGTAGAGTTCGGCAGAGGTATTGTGGAAGACAGACGGGATCAACAACCGGCTGTCATACCACAGGCATCTCAGGTTAACCCTTC---TCAACAAATTAGAAGGGATGATCAAGGAAGACGAGGAAACGTCGGACCTATGTTTT-AATACACG-GTATTGTAATATATGA-AATATAAATGGGGATTG---------ATGT--------------AT-AA-GGTCATACATACTATA------TGTATGATAATG---AAACATATT-GTAATATGTGAATTGT----------------------------------------AAACGA-------------------------------GTGTTGAATGT---------------ATACAACATACAACACAC---------------------TATGAAATACAAGACGCTAT------------------------------GACAAATGTACGGGTATCTGATTAGG-TATCCTAACGA--------TCTAGGGCCG-AAGGCCCGT-GAGCAATAT---GCGTCGAAAT-AATGTTT-----AACAAA-CAAATATACA-----TGATACGGATAGTTGAATACATAAACAACTAGGTTTAC-AATACAACAAACTGTTGT-AAAGAAAT--AAAAAATAAGAAGAGAGA-GTATATTT---------GTGTCGG----------------------------------ATAAGCTTGGCAACCACCACTTTA--------------------GTGGT-GGGTCAGATGTCCCGAGTTAGTGCG-CCACGTAA-GCGCTGGGGCTTAT-----TATTACCCCCAGCGCTCAGGACGGGACATCACGTG-CGACTA-ACAGACGCACGTGAGAAGGCAGTA---GCTTGC----AGCGAAAGATAGACGTCAACATCAATAAAGAAGAAGGAATATTCTTTGCTTCGGCACGAAGCAAA--GGGTATAGATATTTGTTCGAGATGCGAAA-------ATGGAG--------GCTATTTAAACCTG---------ATGGTTTTGTGATTTCCGAAAT----CACTCGACGGAAGAGAAATGGAGTTCTGGGAATCGTCTGCCATGCCTGACGATGTCAAGAGAGAGATTAAGGAAATATATTGGGAAGATCGGAAGAAACTTCTGTTCTGTCAGAAGTTGAAGAGCTATGTCAGAAGGATTCTTGTTTATGGAGATCAAGAGGATGCCCTTGCCGGAGTGAAGGATTTGAAGACTTCTATTATTCGCTATAGCGAATACCTGAAGAAACCATGTGTGGTAATTTGTTGTGTTAGCAATAAATCAATTGTGTATAGGTTAAACAGCATGGTGTTCTTTTATCATGAATACCTTGAAGAACTAGGTGGTGATTACTCAGTATATCAAGATCTCTATTGTGATGAGGTTCTCTCTTCTTCATCGACAGAGGAAGAA------------GATGTAGGAGTAATATATAGGAATGTTATCATGGCATCGACACAAGAGAAGTTCTCTTGGAGTGATTGTCAGAAGATAGTTATATCAGACTATGATGTAACATTACTCTAATGTAATATCCATT--ATCATCAATAAAA--TAATGGAATG--TTGATTATGTATT-TATCATAAATACAT--AATGGTATACGTATAGCA---------TAAAATA-CA-TTAACC-----AACATACAACACACTATAAAATACAACACACTATAA----CAAATGTA----CGGGTATCTGATTGG-TTATATTAACCCTTTAAGGGCCGAAGGCCCGTTTAAATATGTGTT-GGACGAAGTCCA-AGCACAAAAAAGTAAGCAGAACAACGGAATAATATGAGCTGGC-AACGTA------GGGTC-CATGTCCCGAGTTAGTGCGCCACGTAAGC-GCTGGGGACTAT--------------TATTACCCCCCGTGCTCGGGACGGGACATGACGTCAGCAATGATTATAATGGGCTTTTTAT------TAGCCCATGTA-TTGAATT-GGG-CCGGGTTTT-GTCATTTTACAAAAGCCCGGTCCAGGATAAGTATAATGTCACGTGCC--GAA-TAAA-AGGTTGCTTCGCCTCGAAGAAACCTAATTTGAGGTTGCGTATTCAATACGCTACCGAGTATCTATTAATATGTGAG-TCTCTGCCG----AAACAA-TCAGA-GCGAAAGC--AAAGCAGAAGCGATGGATTGGGCAGAATCACAATTCAAGACCTGTACTCATGGATGCGATTGGAAGAAGATATCATCGGATTCAGCCGATAATCGACAATATGTGCCATGCGTCGATTCTGGAGCTGGAAGAAAGTCGCCTCGCAAGGTACTTCTTAGATCTATTGAAGCTGTGTTTAACGG------AAGCTTCAGCGGAAATAATAGGAACGTTCGTGGATTTCTCTACGTATCGATCAGAGACGATGACGGAGAAATGCGTCCAGTACTCATAGTACCATTCGGAGGATATGGATATCATAATGATTTCTATTATTTCGAAGGAAAGGGGAAAGTTGAATGTGATATATCATC-----AGATTATGTTGCGCCAGGAATAGATTGGAGCAGAGACATGGAAGTTAGTATTAGTAACAGCAACAACTGTAATGAATTATGTGATCTGAAGTGTTATGTTGTTTGTTCTTTAAGAATCAAGGAATAAAAGTTGTGCTGTAATGTTTATTAATA-AAACGTATATTTGGGA-AATTG---------ATAGTTGTATAAA---ACATACAACACGCTAT------------GAAATACAAGA-CGCTATGACAAATGTACGGGTATCTGAATAAGTTTTAGT------ATCGCTTAAG-----------------GGCCGCAGGCCCGTTGAA--AAATAATAATCGAATTATAAACGTTAG------------ATA-----ATAATCAGAGATAGGTGATT-AGATAACATAAACATAAACGAAGTA---------TATGGCGGTAC-AATAA-TAAAATAAGT---TAAATAA-AAAACATAATGAATACTAATCTCTGATTG-----------GTTCAGAAGAAAGGCCCACCAACTAAAAGGT-GGGGA---GAATGTCCCGA---------TGACGTAAGCACGGGGGACTAT-------------------
>55pk_PK_2007
TATTACCCCCAGCGCTCGGGACGGGACAT-TTGCATCTATAAATAGACCT--CCCCCCTCTCC-ATTACAA-GATCATCATCGACGACAG-AATGGCGCGATATGTGGTATGCTGGATGTTCACCATCAACAATCCCACAACACTACCAGTGATGAGGGATGAGATCAAATATATGGTATATCAAGTGGAGAGGGGACAGGAGGGTACTCGTCATGTGCAAGGATATGTCGAGATGAAGAGACGAAGCTCTCTGAAGCAGATGAGAGCCTTCTTTCCTGGCGCACACCTTGAGAAACGAAAGGGAAGCCAAGAAGAAGCGCGGTCATACTGTATGAAGGAAGATACAAGAATCGAAGGTCCCTTCGAGTTTGGTGCATTTAAATTGTCATGTAATGATAATTTATTTGATGTCATACAGGATATGCGTGAAACGCACAAAAGGCCTTTGGAGTATTTATATGATTGTCCTAACACCTTCGATAGAAGTAAGGATACATTATACAGAGTACAAGCCGAGATGAATAAAACGAAGGCGATGAA----TAGCTGGAGAAC--GTCTTTCAGTGC-TTGGACATCAGAGGTGGAGAATATCATGGCGCAGCCATGTCATCGGAGAATAATTTGGGTCTATGGCCCAAATGGAGGAGAAGGAAAGACAACGTATGCAAAACATCTAATGAAGACGAGGAATGCGTTTTATTCTCCAGGAGGAAAATCTTTGGATATATGTAGACTGTATAATTACGAGGATATTGTTATATTTGATATTCCAAGATGCAAAGAGGATTATTTAAATTATGGGTTATTAGAGGAATTTAAGAATGGAATAATTCAAAGCGGGAAATATGAACCCGTTTTGAAGATAGTAGAATATGTCGAAGTCATTGTAATGGCTAACTTCCTTCCGAAGGAAGGAATCTTTTCTGAAGATCGAATAAAGTTGGTTTCTTGCTGAACAAGTAATGACTTTACAG----CGCACGCTCCGAC-AAAAGTACACTATGACAAAAGTAAGGGTATCTGATT--GGTTATC-TTAACGATCTAGGGCCGTAGGCC-------CGTGA--GCAATGAAC--------GGC---GAGATCAGATGTCCCG-AGTTAGTGCGCCACGT-AAGCGCT-GGGGCTTAT-------------------------------------------------------------------------------------------------------------------------------------------------------------------------------------------------------------------------------------------------------------------------------------------------------------------------------------------------------------------------------------------------------------------------------------------------------------------------------------------------------------------------------------------------------------------------------------------------------------------------------------------------------------------------------------------------------------------------------------------------------------------------------------------------------------------------------------------------------------------------------------------------------------------------------------------------------------------------------------------------------------------------------------------------------------------------------------------------------------------------------------------------------------------------------------------------------------------------------------------------------------------------------------------------------------------------------------------------------------------------------------------------------------------------------------------------------------------------------------------------------------------------------------------------------------------------------------------------------------------------------------------------------------------------------------------------------------------------------------------------------------------------------------------------------------------------------------------------------------------------------------TATTACCCCCAGCGCTCGGGAC-GGGACAT------GGGCTA--A----------TGGAT-TAT-GGAT---ATCGGG-CCCAAAGGGCCCGTTTA-GATGGGTTTT-GGGCTTAT-GGGCTCTATCCAGAAGACCAAAAACAGGCGG----------------G-AACCGTCCC-AATTTC-------AAACTTCGATTGCTTGCTCCGCAAGCCATCTAGAAGT-TTATAAATACCAG-TGTCGAGTTAGATGTTCA-----GACAACAA----ATGGCTAGGTATCCGAAGAAATCCATCAAGAAGAGGCGGGTTGGGCGCCGGAAGTATGGCAGCAAGGCGGCAACGAGTCACGACTACTCGTCGTTAGGA--TCAATATTGGTTCCTGAAAACACCGTCAAGGTATTTCGGATTGAGCCTACTGATAAAACATTACCCAGATATTTTATCTGGAAAATGTTTATGCTTCTTGTGTGCAAGGTGAAGCCCGGAAGAATACTTCATTGGGCTATGATTAAGAGTTCTTGGGAAATCAACCAGCCGACAACTTGTCTTGAAGCACCAGGTTTATTTATTAAACCTGAACATAGCCATCTGGTTAAACTGGTATGCAGTGGGGAACTTGAAGCAGGAGTTGCAACAGGGACATCAGATGTTGAATGTCTTCTGAGGAAGACAACCGTGTTGAGGAAGAATGTAACGGAGGTCGATTATTTGTATTTGGCATTCTATTGTAGTTCTGGAGTAAGTATAAACTACCAGAACAGAATTACATATCATGTTT---------------GATATGTTTATGTAAACATAAACTATTGTATGGAATGAAATCCAAATAACATACAACACGCTATGAAATACAAGACGCTATGAC-AA------------ATGTA-CGGGTATCTG----ATTAG-GTATCCTAACGATCTAG-GGCCGAAGG--C---CCGTGAGCAATAAGCGTCGAAATAA-TGTTTAACAAACAAATATACATGATACGGATA---------GTTGAATACATAAACAACGAGGTAT----------ACAATACAACAAACTGTTGTA-AAG-----AAAT-AAAAAAT----AAGAAGAGAGAGTATATTTGTGTTGGATAAGCATCGCAAC------------CACCACTTTAGT-GGT-GGGCCAGATGTCCCGAGTTAGTGCGCCACGTAA-GCGCT-GGGGCTTAT--------------------------------------------------------------------------------------------------------------------------------------------------------------------------------------------------------------------------------------------------------------------------------------------------------------------------------------------------------------------------------------------------------------------------------------------------------------------------------------------------------------------------------------------------------------------------------------------------------------------------------------------------------------------------------------------------------------------------------------------------------------------------------------------------------------------------------------------------------------------------------------------------------------------------------------------------------------------------------------------------------------------------------------------------------------------------------------------------------------------------------------------------------------------------------------------------------------------------------------------------------------------------------------------------------------------------------------------------------------------------------------------------------------------------------------------------------------------------------------------------------------------------------------------------------------------------------------------------------------------------------------------------------------------------------------------------------------------------------------------------------------------------------------------------------------------------------------------------------------------------------------------------------------------------------------------------------------------------------------------------------------------------------------------------------------------------------------------------------------------------------------------------------------------------------------------------------------------------------------------------------------------------------------------------------------------------------------------------------------------------------------------------------------------------------------------------------------------------------------------------------------------------------------------------------------------------------------------------------------------------------------------------------------------------------------------------------------------------------------------------------------------------------------------------------------------------------------------------------------------------------------------------------------------------------------------------------------------------------------------------------------------------------------------------------------------------------------------------------------------------------------------------------------------------------------------------------------------------------------------------------------------------------------------------------------------------------------------------------------------------------------------------------------------------------------------------------------------------------------------------------------------------------------------------------------------------------------------------------------------------------------------------------------------------------------------------------------------------------------------------------------------------------------------------------------------------------------------------------------------------------------------------
>56pk_PK_2007
[truncated: 1,384,733 more chars]
