# Supplementary material for: The global distribution of Banana bunchy top virus reveals little evidence for frequent recent, human-mediated long distance dispersal events
Source: Virus Evol. 2015 Sep 10;1(1):vev009. doi: 10.1093/ve/vev009 (PMC5014477; doi:10.1093/ve/vev009)
Supplement: Supplementary Table S1 [file Supplementary_Dataset_2.zip › datasets/RF_CSD_DNA_C.fas]

>C_1pk_PK_2004
TATTACCCCCAGCGCTCAGGACGGGACATCACGTG-CAACTA-ACAGAAGCACGTGAGAA
TGCAGTA---GCTTGC----AGCGAAAGATAGACGTCAACGTCAATAAAGAAGAAGGAAT
ATTCTTTGCTTCGGCACGAAGCAAA--GGGTATAGATATTTGTTCGAGATGCGAAA----
---ATGGAG--------GCTATTTAAACCTG---------ATGGTTTTGTGATTTCCGAA
AT----CACTCGTCGGAAGAGAA------ATGGAGTTCTGGGAATCGTCTGCTATGCCTG
ACGATGTGAAGAGAGAGATTAAGGAAATATATTGGGAAGATCGGAAGAAACTTCTGTTCT
GTCAGAAGTTGAAGAGCTATGTCAGAAGGATTCTTGCCTACGGAGATCAAGAGGATGCCC
TTGCTGGAGTGAAGGATTTGAAGACTTCTATTATTCGCTATAGCGAATACTTGAAGAAAC
CATGTGTGGTAATTTGTTGTGTTAGCAATAAATCAATTGTGTATAGGTTAAACAGCATGG
TGCTCTTTTATCATGAATACCTTGAAGAACTAGGTGGTGATTACTCAGTATATCAAGATC
TCTATTGTGATGAGGTACCCTCTTCTTCATCGACAGAGGAAGAA------------GATG
TAGGAGTAATATATAGGAATGTTATCATGGCATCGACTCAAGAGAAGTTCTCTTGGAGTG
ATTGTCAGAAGATAGTAATATCAGACTACGATGTAACATTACTCTAA-------------
--TGTAATATCCATT--ATCATCAATAAAA--TAATGGAATG--TTGATTATGTATT-TA
TCATAAATACAT--AATGGTATACGTATAGCA---------TAAAATA-CA-TTAACC--
---AACATACAACACACTATAAAATACAACACACTATAA----CAAATGTA----CGGGT
ATCTGATTGGGCTATATTAACCCCTTAAGGGCCGAAGGCCCGTTTAAATATGTGTT-GGA
CGAAGTCCA-AACACAAAAAAGTAAGCAGAACAACGGAATAATATGAGCTGGC-AACGTA
------GGGTC-CATGTCCCGAGTTAGTGCGCCACGTAAGC-GCTGGGGCTTAT------
---------------
>C_1429A_AU
TATTACCCCCAGCGCTCGGGACGGGACATCACGTG-CAACTA-ACAGACGCACGTGAGAA
TGCAGTA---GCTTGC----AGCGAAAGATAGACGTCAACATCAATAAAGAAGAAGGAAT
ATTCTTTGCTTCGGCACGAAGCAAA--GGGTTTAGATATTTGTTCGAGATGCGAAA----
---ATGGAG--------GCTATTTAAACCTG---------ATGGTTTTGTGATTTCCGAA
AT----CACTCGTCGGAAGAGAA------ATGGAGTTCTGGGAATCGTCTGCCATGCCTG
ACGATGTCAAGAGAGAGATTAAGGAAATATATTGGGAAGATCGGAAGAAACTTCTGTTCT
GTCAGAAGTTGAAGAGCTATGTCAGAAGGATTCTTGTATATGGAGATCAAGAGGATGCCC
TTGCCGGAGTGAAGGATATGAAGACTTCTATTATTCGCTATAGCGAATACTTGAAGAAAC
CATGTGTGGTAATTTGTTGTGTTAGCAATAAATCAATTGTGTATAGGTTAAACAGCATGG
TGTTCTTTTATCATGAATACCTTGAAGAACTAGGTGGTGATTACTCAGTATATCAAGATC
TCTATTGTGATGAGGTACTCTCTTCTTCATCGACAGAGGAAGAA------------GATG
TAGGAGTAATATATAGGAATGTTATCATGGCATCGACACAAGAGAAGTTCTCTTGGAGTG
ATTGTCAGAAGATAGTTATATCAGACTATGATGTAACATTACTCTAA-------------
--TGTAATATCCATT--ATCATCAATAAAA--TAATGGAATG--TTGATTATGTATT-TA
TCATAAATACAT--AATGGTATACGTATAGCA---------TAAAATA-CA-TTAACC--
---AACATACAACACACTATAAAATACAACACACTATAA----CAAATGTA----CGGGT
ATCTGATT-GTTTATATTAACCCCTTAAGGGCCGAAGGCCCGTTTAAATATGTGTT-GGA
CGAAGCCCA-AGCACAAAAAAGTAAGCGGAACAATGGAATAATATGAGCTGGC-AACGTA
------GGGTC-CATGTCCCGAGTTAGTGCGCCACGTAAGC-GCTGGGGACTAT------
---------------
>C_1429B_AU
TATTACCCCCAGCGCTCAGGACGGGACATCACGTG-CAACTA-ACAGACGCACGTGAGAA
TGCAGTA---GCTTGC----AGCGAAAGATAGACGTCAACATCAATAAAGAAGAAGGAAT
ATTCTTTGCTTCGGCACGAAGCAAA--GGGTTTAGATATTTGTTCGAGATGCGAAA----
---ATGGAG--------GCTATTTAAACCTG---------ATGGTTTTGTGATTTCCGAA
AT----CACTCGTCGGAAGAGAA------ATGGAGTTCTGGGAATCGTCTGCCATGCCTG
ACGATGTCAAGAGAGAGATTAAGGAAATATATTGGGAAGATCGGAAGAAACTTCTGTTCT
GTCAGAAGTTGAAGAGCTATGTCAGAAGGATTCTTGTATATGGAGATCAAGAGGATGCCC
TTGCCGGAGTGAAGGGTTTGAAGACTTCTATCATTCGCTATAGCGAATACCTGAAGAAAC
CATGTGTGGTAATTTGTTGTGTTAGCAATAAATCAATTGTGTATAGGTTAAACAGCATGG
TGTTCTTTTATCATGAATACCTTGAAGAACTAGGTGGTGATTACTCAGTATATCAAGATC
TCTATTGTGATGAGGTACTCTCTTCTTCATCGACAGAGGAAGAA------------GATG
TAGGAGTAATATATAGGAATGTTATCATGGCATCGACACAAGAGAAGTTCTCTTGGAGTG
ATTGTCAGAAGATAGTTATATCAGACTATGATGTAACATTACTCTAA-------------
--TGTAATATCCATT--ATCATCAATAAAA--TAATGGAATG--TTGATTATGTATT-TA
TCATAAATACAT--AATGGTATACGTATAGCA---------TAAAATA-CA-TTAACC--
---AACATACAACACACTATAAAATACAACACACTATAA----CAAATGTA----CGGGT
ATCTGATT-GTTTATATTAACCCCTTAAGGGCCGAAGGCCCGTTTAAATATGTGTT-GGA
CGAAGTCCA-AGCACAAAAAAGTAAGCGGAACAATGGAATAATATGAGCTGGC-AACGTA
------GGGTC-CATGTCCCGAGTTAGTGCGCCACGTAAGC-GCTGGGGCTTAT------
---------------
>C_19rw_RW_2009_C2
TATTACCCCCAGCGCTCAGGACGGGACATCACGTG-CGACTA-ACAGATGCACGTGAGAA
TGCAGTA---GCTTGC----AGCGAAAGATATACGTCAACATCAATAAAGAAGAAGGAAT
ATTCTTTGCTTCGGCACGAAGCAAA--GGGTATAGATATTTGTTCGAGATGCGAAA----
---ATGGAG--------GCTATTTAAACCTG---------ATGGTTTTGTGATTTCCGAA
AT----CACTCGACGGAAGAGAA------ATGGAGTTCTGGGAATCGTCTGCCATGCCTG
ACGATGTCAAGAGAGAGATTAAGGAAATATATTGGGAAGATCGGAAGAAACTTCTGTTCT
GTCAGAAGTTGAAGAGCTATGTCAGAAGGATTCTTGTTTATGGAGATCAAGAGGATGCCC
TTGCCGGAGTGAAGGATATGAAGACTTCTATTATTCGCTATAGCGAATACTTGAAGAAAC
CATGTGTGGTAATTTGTTGTGTTAGCAATAAATCAATTGTGTATAGGTTAAACAGCATGG
TGTTCTTTTATCATGAATACCTTGAAGAACTAGGTGGTGATTACTCAGTATATCAAGATC
TCTATTGTGATGAGGTTCTCTCTTCTTCATCGACAGAGGAAGAA------------GATG
TAGAAGTAATATATAGGAATGTTATCATGGCATCGACACAAGAGAAGTTCTCTTGGAGTG
ATTGTCAGAAGATAGTTATATCAGACTATGATGTAACATTACTCTAA-------------
--TGTAATATCCATT--ATCATCAATAAAA--TAATGGAATG--TTGATTATGTATT-TA
TCATAAATACAT--AATGGTATACGTATAGCA---------TAAAATA-CA-TTAACC--
---AACATACAACACACTATAAAATACAACACACTATAA----CAAATGTA----CGGGT
ATCTGATTGGTTTATATTAACCCCTTAAGGGCCGAAGGCCCGTTTAAATATGTGTT-GGA
CGAAGTCCA-AGCACAAAAAAGGAAGCAGAACAACGGAATAAAATGAGCTGGC-AACGTA
------GGGTC-CATGTCCCGAGTTAGTGCGCCACGTAAGC-GCTGGGGCTTAT------
---------------
>C_1900A_AU_2006_C3
TATTACCCCCAGCGCTCAGGACGGGACATCACGTG-CAACTA-ACAGACGCACGTGAGAA
TGCAGTA---GCTTGC----AGCGAAAGATAGACGTCAACATCAATAAAGAAGAAGGAAT
ATTCTTTGCTTCGGCACGAAGCAAA--GGGTATAGATATTTGTTCGAGATGCGAAA----
---ATGGAG--------GCTATTTAAACCTG---------ATGGTTTTGTGATTTCCGAA
AT----CACTCGTCGGAAGAGAA------ATGGAGTTCTGGGAATCGTCTGCCATGCCTG
ACGATGTCAAGAGAGAGATTAAGGAAATATATTGGGAAGATCGGAAGAAACTTCTGTTCT
GTCAGAAGTTGAAGAGCTATGTCAGAAGGATTCTTGTTTATGGAGATCAAGAGGATGCCC
TTGCCGGAGTGAAGGGTTTGAAGACTTCTATTATTCGCTATAGCGAATACCTGAAGAAAC
CATGTGTGGTAATTTGTTGTGTTAGCAATAAATCAATTGTGTATAGGTTAAACAGCATGG
TGTTCTTTTATCATGAATACCTTGAAGAACTAGGTGGTGATTACTCAGTATATCAAGATC
TCTATTGTGATGAGGTACTCTCTTCTTCATCGACAGAGGAAGAA------------GATG
TAGGAGTAATATATAGGAATGTTATCATGGCATCGACACAAGAGAAGTTCTCTTGGAGTG
ATTGTCAGAAGATAGTTATATCAGACTATGATGTAACATTACTCTAA-------------
--TGTAATATCCATT--ATCATCAATAAAA--TAATGGAATG--TTGATTATGTATT-TA
TCATAAATACAT--AATGGTATACGTATAGCA---------TAAAATA-CA-TTAACC--
---AACATACAACACACTATAAAATACAACACACTATAA----CAAATGTA----CGGGT
ATTTGATTGGGCTATATTAACCCCTTAAGGGCCGAAGGCCCGTTTAAATATGTGTT-GGA
CGAAGTCCA-AACACAAAAAAGTAAGCAGAACAACGGAATAATATGAGCTGGC-AACGTA
------GGGTC-CATGTCCCGAGTTAATGCGCCACGTAAGC-GCTGGGGCTTAT------
---------------
>C_1900B_AU_2006_C3
TATTACCCCCAGCGCTCAGGACGGGACATCACGTG-CAACTA-ACAGACGCACGTGAGAA
TGCAGTA---GCTTGC----AGCGAAAGATAGACGTCAACATCAATAAAGAAGAAGGAAT
ATTCTTTGCTTCGGCACGAAGCAAA--GGGTATAGATATTTGTTCGAGATGCGAAA----
---ATGGAG--------GCTATTTAAACCTG---------ATGGTTTTGTGATTTCCGAA
AT----CACTCGTCGGAAGAGAA------ATGGAGTTCTGGGAATCGTCTGCCATGCCTG
ACGATGTCAAGAGAGAGATTAAGGAAATATATTGGGAAGATCGGAAGAAACTTCTGTTCT
GTCAGAAGTTGAAGAGCTATGTCAGAAGGATTCTTGTTTATGGAGATCAAGAGGATGCCC
TTGCCGGAGTGAAGGATATGAAGACTTCTATCATTCGCTATAGCGAATATTTGAAGAAAC
CATGTGTGGTAATTTGTTGTGTTAGCAATAAATCAATTGTGTATAGGTTAAACAGCATGG
TGTTCTTTTATCATGAATACCTTGAAGAACTAGGTGGTGATTACTCAGTATATCAAGATC
TCTATTGTGATGAGGTACTCTCTTCTTCATCGACAGAGGAAGAA------------GATG
TAGGAGTAATATATAGGAATGTTATCATGGCATCGACACAAGAGAAGTTCTCTTGGAGTG
ATTGTCAGAAGATAGTTATATCAGACTATGATGTAACATTACTCTAA-------------
--TGTAATATCCATT--ATCATCAATAAAA--TAATGGAATG--TTGATTATGTATT-TA
TCATAAATACAT--AATGGTATACGTATAGCA---------TAAAATA-CA-TTAACC--
---AACATACAACACACTATAAAATACAACACACTATAA----CAAATGTA----CGGGT
ATTTGATTGGGCTATATTAACCCCTTAAGGGCCGAAGGCCCGTTTAAATATGTGTT-GGA
CGAAGTCCA-AACACAAAAAAGTAAGCAGAACAACGGAATAATATGAGCTGGC-AACGTA
------GGGTC-CATGTCCCGAGTTAATGCGCCACGTAAGC-GCTGGGGCTTAT------
---------------
>C_2pk_PK_2004
TATTACCCCCAGCGCTCAGGACGGGACATCACGTG-CAACTA-ACAGAAGCACGTGAGAA
TGCAGTA---GCTTGC----AGCGAAAGATAGACGTCAACGTCAATAAAGAAGAAGGAAT
ATTCTTTGCTTCGGCACGAAGCAAA--GGGTATAGATATTTGTTCGAGATGCGAAA----
---ATGGAG--------GCTATTTAAACCTG---------ATGGTTTTGTGATTTCCGAA
AT----CACTCGTCGGAAGAGAA------ATGGAGTTCTGGGAATCGTCTGCTATGCCTG
ACGATGTGAAGAGAGAGATTAAGGAAATATATTGGGAAGATCGGAAGAAACTTCTGTTCT
GTCAGAAGTTGAAGAGCTATGTCAGAAGGATTCTTGCCTACGGAGATCAAGAGGATGCCC
TTGCTGGAGTGAAGGATTTGAAGACTTCTATTATTCGCTATAGCGAATACTTGAAGAAAC
CATGTGTGGTAATTTGTTGTGTTAGCAATAAATCAATTGTGTATAGGTTAAACAGCATGG
TGCTCTTTTATCATGAATACCTTGAAGAACTAGGTGGTGATTACTCAGTATATCAAGATC
TCTATTGTGATGAGGTACCCTCTTCTTCATCGACAGAGGAAGAA------------GATG
TAGGAGTAATATATAGGAATGTTATCATGGCATCGACTCAAGAGAAGTTCTCTTGGAGTG
ATTGTCAGAAGATAGTAATATCAGACTACGATGTAACATTACTCTAA-------------
--TGTAATATCCATT--ATCATCAATAAAA--TAATGGAATG--TTGATTATGTATT-TA
TCATAAATACAT--AATGGTATACGTATAGCA---------TAAAATA-CA-TTAACC--
---AACATACAACACACTATAAAATACAACACACTATAA----CAAATGTA----CGGGT
ATCTGATTGGGCTATATTAACCCCTTAAGGGCCGAAGGCCCGTTTAAATATGTGTT-GGA
CGAAGTCCA-AACACAAAAAAGTAAGCAGAACAACGGAATAATATGAGCTGGC-AACGTA
------GGGTC-CATGTCCCGAGTTAGTGCGCCACGTAAGC-GCTGGGGCTTAT------
---------------
>C_20rw_RW_2009_C2
TATTACCCCCAGCGCTCAGGACGGGACATCACGTG-CGACTA-ACAGACGCACGTGAGAA
TGCAGTA---GCTTGC----AGCGAAAGATAGACGTCAACATCAATAAAGAAGAAGGAAT
ATTCTTTGCTTCGGCACGAAGCAAA--GGGTATAGATATTTGTTCGAGATGCGAAA----
---ATGGAG--------GCTATTTAAACCTG---------ATGGTTTTGTGATTTCCGAA
AT----CACTCGACGGAAGAGAA------ATGGAGTTCTGGGAATCGTCTGCCATGCCTG
ACGATGTCAAGAGAGAGATTAAGGAAATATATTGGGAAGATCGGAAGAAACTTCTGTTCT
GTCAGAAGTTGAAGAGCTATGTCAGAAGGATTCTTGTTTATGGAGATCAAGATGATGCCC
TTGCCGGAGTGAAGGATATGAAGACTTCTATTATTCGCTATAGCGAATACTTGAAGAAAC
CATGTGTGGTAATTTGTTGTGTTAGCAATAAATCAATTGTGTATAGGTTAAACAGCATGG
TGTTCTTTTATCATGAATACCTTGAAGAACTAGGTGGTGATTACTCAGTATATCAAGATC
TCTATTGTGATGAGGTTCTCTCTTCTTCATCGACAGAGGAAGAA------------GATG
TAGGAGTAATATATAGGAATGTTATCATGGCATCGACACAAGAGAAGTTCTCTTGGAGTG
ATTGTCAGAAGATAGTTATATCAGACTATGATGTAACATTACTCTAA-------------
--TGTAATATCCATT--ATCATCAATAAAA--TAATGGAATG--TTGATTATGTATT-TA
TCATAAATACAT--AATGGTATACGTATAGCA---------TAAAATA-CA-TTAACC--
---AACATACAACACACTATAAAATACAACACACTATAA----CAAATGTA----CGGGT
ATCTGATTGGTTTATATTAACCCCTTAAGGGCCGAAGGCCCGTTTAAATATGTGTT-GGA
CGAAGTCCA-AGCACAAAAAAGGAAGCAGAACAACGGAATAAAATGAGCTGGC-AACGTA
------GGGTC-CATGTCCCGAGTTAGTGCGCCACGTAAGC-GCTGGGGCTTAT------
---------------
>C_21cn_CN_D1
TATTACCCCCAGCGCTCAGGACGGGACATCACGTG-CATATA-ACAAATGCACGTGAGAA
GGCAGTA---GCTTCT----AGCGAAAGACAACCATCAACATCAAAAAAGAAGACGGAAT
ATTCGTTGCTTCGGGACGAAGCAAC--GGTGACAGATAATTGTTCGAGATTCGAAA----
---ATGGAG--------GTTATTTAAACCGG---------ATGGTCTTGTTATTTCCGAA
AT----CACTCATCGGAGGAGAA------ATGGAGTTCTGGGAATCGTCTGCTATGCCAG
ACGATGTGAAGAGAGAGATAAAGGAAATATATTGGGAAGATCGGAAGAAACTTCTGTTCA
GTCAGAAGTTGAAGTGCTGTGTCAGAAGGATTCTTGAATATGGAAATCAAGATGATGCCC
TTGCTGCAGTGAAGGATATGAAGACTTCTATCATTCGCTATAGCGAATATTTGAAGAAAC
CTTGTGTGGTAATATGTTGTTTGTCAAATAAGTCTATTGTTCATAGGTTAAACACAATGG
TGTTCTTTTATCATGAATATATAGAAGACCTAGGTGGTGACTATTCGGTATATCAAGAGT
TGTTCTGTGATGAGGAGCTTCCTTCTTCCTTGACAGAGGAAGAA------------GATG
AAGAAGTAATATACAGGAATGTTATCATGGCTTCGACAGAAGAGAAGTTCTCTTGGAGTG
AAAGTCAGAAGATAGTCATATCTGATTATGATGTAACATTACTGTAA-------------
--TGTAATATCCATT--ATCATAAATAATA--TAATGGAATG--ATGATTATGTATT-TA
GTATAAATACAT--AATGGCATACGTATAGCA---------TAAAATA-CA-TCTACA--
---TACATACAACACACTATGACAAAAAGGGAAAAATGA----AGAAT-------CGGGG
GT-TGATTGGGCTATCTTAA-CGATTAAGGGCCGAAGGCCCGTTTAAATATGTGTT-GGA
CGAAGTCCAAAACACAAAAAAGTCATCAGAACAATGGAATATAATGAGCTGGC-AGAGTA
------GGGTC-CATGTCCCGAGTTAGTGCGCCACGTGAGC-GCTGGGGCTTAT------
---------------
>C_23cn_CN_2008_D4
TATTACCCCCAGCGCTCAGGACGGGACATCACGTG-CATTTA-ACAAATGCACGTGAGAA
GGCAGTT---GCTTGC----AGCGAAAGATAACTATCAACATCAAAAAAGAAGAGGGCAT
ATTCGTTGCTTCGAGACGAAGCAAC--GGTGATAGATAAATGTTCGAGATTCGATA----
---ATGGAG--------GCTATTTAAACCTG---------ATGGTGTTGTGATTTCCGAA
AT----CACTCATCGGAGGAG-A------ATGGAATTCTGGGAATCGTCTGCCATGCCAG
ACGATGTGAAGAGAGTGATCAAGGAAATATATTGGGAAGATCGGATTAAACTTCTGTTTT
GTCAGAAGTTGAAGTGCTGTGTCAGAAGGATTCTTGTATATGGAGATCAAGATGATGCTC
TAGCTGCAGTGAAGGATATGAAGACTTCTATCATTCGTTATAGCGAATATCTGAAGAAAC
CATGTGTGGTAATATGTTGTTTGACTAATAAGTCTATTGTTCATAGGTTAAACACAATGG
TGTTCTTTTATCATGAATATATGGAAGACCTAGGTGGTGACTACTCGGTATATCAAGAGT
TGTATTGTGATGAGGAACTTCCTGCTTCCTTGACAGAGGAAGAA------------GATG
AAGAAGTAATATACAGGAATGTTATTATGTCATCGACAGAAGAGAAGATCTCTTGGAGTG
AATGTCAGAAGATAGTAATATCGGATTATGATGTAACATTACTGTAA-------------
--TGTAATATCCATT--ATCATAAATAAAA--TAATGGTATG--ATGATTATGTATT-TA
AACTAAATACAT--AATGGTGTACGTATAGCA---------TAAAATA-CA-TTAACA--
---TACATACAACACACTATGA----CAAAAAGGGAAAA----AAGAAGAA----TCGGG
GGTTGATTGGGCTATCTTAA-CGATTAAGGGCCGAAGGCCCGTTTAAATATGTGTT-GGA
CGAAGTCCAAAACACACAAAAGTCATCAGAACAGTGGAATATAATGAGCTGGC-AGTGGC
------GGGTC-CATGTCCCGAGTTAGTGCGCCACGTGAGC-GCTGGGGCTTAT------
---------------
>C_24tw_TW
TATTACCCCCAGCGCTCAGGACGGGACATCACGTG-CAACTA-ACAGACGCACGTGAGAA
TGCAGTA---GCTTGC----AGCGAAAGATAGACGTCAACATCAATAAAGAAGAAGGAAT
ATTCTTTGCTTCGGCACGAAGCAAA--GGGTATAGATATTTGTTCGAGATGCGAAA----
---ATGGAG--------GCTATTTAAACCTG---------ATGGGTTTGTGATTTCCGAA
AT----CACTCGTCGGAAGAGAA------ATGGAGTTCTGGGAATCGTCTGCCATGCCTG
ACGATGTCAAGAAAGAGATTAAGGAAATATATTGGGAAGATCGGAAGAAACTTCTGTTCT
GTCAGAAGTTGAAGAGCTATGTCAGAAGGATTCTTGTTTATGGAGATCAAGAGGATGCCC
TTGCCGGAGTGAAGGATATGAAGACTTCTATTATTCGCTATAGCGAATACTTGAAGAAAC
CATGTGTGGTAATTTGTTGTGTTAGCAATAAATCAATTGTGTATAGGTTAAACAGCATGG
TGTTCTTTTATCATGAATACCTTGAAGAACTAGGTGGTGATTACTCAGTATATCAAGATC
TCTATTGTGATGAGGTACTCTCTTCTTCATCGACAGAGGAAGAA------------GATG
TAGGAGTAATATATAGGAATGTTATCACGGCATCGACACAAGAGAAGTTCTCTTGGAGTG
ATTGTCAGAAGATAGTTATATCAGACTATGATGTAACATTACTCTAA-------------
--TGTAATATCCATT--ATCATCAATAAAA--TAATGGAATG--TTGATTATGTATT-TA
TCATAAATACATATAATGGTATACGTATAGCA---------TAAAATA-CA-TTAACC--
---AACATACAACACACT-TAAAATACAACACACTATAA----CAAATGTA----CGGGT
ATTTGATTGG-TTATATTAACCCCTTAAGGGCCGAAGGCCCGTTTAAATATGTGTT-GGA
CGAAGTCCA-AACACAAAAAAGTAAGCAGAACAACGGAATAATCTGAGCTGGC-AACGTA
------GGGTC-CATGTCCCGAGTTAGTGCGCCACGTAAGC-GCTGGGGCTTAT------
---------------
>C_25tw_TW_D5
TATTACCCCCAGCGCCCAGGACGGGACATCACGTG-CATCTA-ACAAATGCACGTGAGAA
GGCAGTA---GCTTGC----AGCGAAAGATAACCATCAACATCAAAAAAGAA-AGGGCAT
ATTCGTTGCTTCGAGTCGAAGCAAC--GGTGATAGATAAGTGTTCGAGAATCGAAA----
---ATGGAG--------GCTATTTAAACCTG---------ATGGTGTTGTGATTTCCGAA
AT----CACTCGTCGGAGGAG-A------ATGGAGTTTTGGGAATCGTCTGCCATGCCAG
ACGATGTGAAGAGAGTGATCAAGGAAATATATTGGGAAGATCGGAAGAAACTTCTGTTTT
GTCAGAAGTTGAAGTGCTGTGTCAGAAGGATTCTTGTATATGGAGATCAAGATGATGCTC
TAGCTGCAGTGAAGGATATGAAGACTTCTATCATTCGCTATAGCGAATATCTGAAGAAAC
CATGTGTGGTAATATGTTGTTTGACGAATAAGTCTATTGTTCATAGGTTAAACACAATGG
TGTTCTTTTATCATGAATATATTGAAGAACTAGGTGGTGACTACTCGGTATATCAAGAGT
TGTATTGTGATGAGGAACTTCCTGCTTCCTTGACAGAGGAAGAA------------GATG
AAGAAGTAATATACAGGAATGTTATCATGTCATCGACAGAAGAGAAGATCTCTTGGAGTG
AATGTCAGAAGATAGTTATATCGGATTATGATGTAACATTACTGTAA-------------
--TGTAATATCCATT--ATCATAAATAAAA--TAATGGAATG--ATGATTATGTATT-TA
TACTAAATACAT--AATGGTGTACGTATAGCA---------TAAAATA-CA-TTAACA--
---TACATACAACACACTATGACA-AAAAGGGAAAAAAA----GAAATATC------GGG
GGTTGATTGGGCTATCTTAA-CGATTAAGGGCCGAAGGCCCGTTTAAATATGTGTT-GGA
CGAAGTCCAAAACACAGAAAAGTCATCAGAACAGTGGAATATAATGAGCTGGC-AGTGGT
------GGGTCATATGTCCCGAGTTAGTGCGCCACGTAAGC-GCTGGGGCTTAT------
---------------
>C_2557_AU_2010_C3
TATTACCCCCAGCGCTCAGGACGGGACATCACGTG-CAACTA-ACATACGCACGTGAGAA
TGCAGTA---GCTTGC----AGCGAAAGATAGACGTCAACATCAATAAAGAAGAAGGAAT
ATTCTTTGCTTCGGCACGAAGCAAA--GGGTATAGATATTTGTTCGAGATGCGAAA----
---ATGGAG--------GCTATTTAAACCTG---------ATGGTTTTGTGATTTCCGAA
AT----CACTCGTCGGAAGAGAA------ATGGAGTTCTGGGAATCGTCTGCCATGCCTG
ACGATGTCAAGAGAGAGATTAAGGAAATATATTGGGAAGATCGGAAGAAACTTCTGTTCT
GTCAGAAGTTGAAGAGCTATGTCAGAAGGATTCTTGTTTATGGAGATCAAGAGGATGCCC
TTGCCGGAGTGAAGGGTATGAAGACTTCTATCATTCGCTATAGCGAATACTTGAAGAAAC
CATGTGTGGTAATTTGTTGTGTTAGCAATAAATCAATTGTGTATAGGTTAAACAGCATGG
TGTTCTTTTATCATGAATACCTTGAAGAACTAGGTGGTGATTACTCAGTATATCAAGATC
TCTATTGTGATGAGGTACTCTCTTCTTCATCGGCAGAGGAAGAA------------GATG
TAGGAGTAATATATAGGAATGTTATCATGGCATCGACACAAGAGAAGTTCTCTTGGAGTG
ATTGTCAGAAGATAGTTATATCAGACTATGATGTAACATTACTCTAA-------------
--TGTAATATCCATT--ATCATCAATAAAA--TAATGGAATG--TTGATTATGTATT-TA
TCATAAATACAT--AATGGTATACGTATAGCA---------TAAAATA-CA-TTAACC--
---AACATACAACACACTATAAAATACAACACACTATAA----CAAATGTA----CGGGT
ATTTGATTGGTTTATATTAAACCCTTAAGGGCCGAAGGCCCGTTTAAATATGTGTT-GGA
CGAAGCCCA-AACACAAAAAAGTAAGCAGAACAACGGAATAATATGAGCTGGC-AACGTA
------GGGTC-CATGTCCCGAGTTAATGCGCCACGTAAGC-GCTGGGGCTTAT------
---------------
>C_26pk_PK_2004_C2
TATTACCCCCAGCGCTCAGGACGGGACATCACGTG-CAACTA-ACAGAAGCACGTGAGAA
TGCAGTA---GCTTGC----AGCGAAAGATAGACGTCAACGTCAATAAAGAAGAAGGAAT
ATTCTTTGCTTCGGCACGAAGCAAA--GGGTATAGATATTTGTTCGAGATGCGAAA----
---ATGGAG--------GCTATTTAAACCTG---------ATGGTTTTGTGATTTCCGAA
AT----CACTCGTCGGAAGAGAA------ATGGAGTTCTGGGAATCGTCTGCTATGCCTG
ACGATGTGAAGAGAGAGATTAAGGAAATATATTGGGAAGATCGGAAGAAACTTCTGTTCT
GTCAGAAGTTGAAGAGCTATGTCAGAAGGATTCTTGTCTACGGAGATCAAGAGGATGCCC
TTGCTGGAGTGAAGGATTTGAAGACTTCTATTATTCGCTATAGCGAATACTTGAAGAAAC
CATGTGTGGTAATTTGTTGTGTTAGCAATAAATCAATTGTGTATAGGTTAAACAGCATGG
TGTTCTTTTATCATGAATACCTTGAAGAACTAGGTGGTGATTACTCAGTATATCAAGATC
TCTATTGTGATGAGGTTCTCTCTTCTTCATCGACAGAGGAAGAA------------GATG
TAGGAGTAATATATAGGAATGTTATCATGGCATCGACTCAAGAGAAGTTCTCTTGGAGTG
ATTGTCAGAAGATAGTAATATCAGACTACGATGTAACATTACTCTAA-------------
--TGTAATATCCATT--ATCATCAATAAAA--TAATGGAATG--TTGATTATGTATT-TA
TCATAAATACAT--AATGGTATACGTATAGCA---------TAAAATA-CA-TTAACC--
---AACATACAACACACTATAAAATACAACACACTATAA----CAAATGTA----CGGGT
ATCTGATTGGGCTATATTAACCCCTTAAGGGCCGAAGGCCCGTTTAAATATGTGTT-GGA
CGAAGTCCA-AACACAAAAAAGTAAGCAGAACAACGGAATAATATGAGCTGGC-AACGTA
------GGGTC-CATGTCCCGAGTTAGTGCGCCACGTAAGC-GCTGGGGCTTAT------
---------------
>C_3in_IN_2007_C2
TATTACCCCCAGCGCTCGGGACGGGACATCACGTG-CAACTA-ACAGACGCACGTGAGAA
TGCAGTA---GCTTGC----AGCGAAAGATAGACGTCAACATCAATAAAGAAGAAGGAAT
ATTCTTTGCTTCGGCACGAAGCAAA--GGGTATAGATATTTGTTCGAGATGCGAAA----
---ATGGAG--------GCTATTTAAACCTG---------ATGGCTTTGTGATTTCCGAA
AT----CACTCGTCGGAAGAGAA------ATGGAGTTCTGG-------------------
------------------------------------------------------------
------------------------------------------------------------
------------------------------------------------------------
------------------------------------------------------------
------------------------------------------------------------
------------------------------------------------------------
------------------------------------------------------------
------------------------------------------------------------
------------ATT--ATCATCAATAAAA--TAATGGAATG--TTGATTATGTATT-TA
TCATAAATACAT--AATGGTATACGTATAGCA---------TAAAATA-CA-TTAACC--
---AACATACAACACACTATAAAATACAACACACTATAA----CAAATGTA----CGGGT
ATCTGATTGGTCTATATTAACCCCTTAAGGGCCGAAGGCCCGTTTAAATATGTGTT-GGA
CGAAGTCCA-AGCACAAAAAAGTAAGCAGAACTACGGAATAATATGAGCTGGC-AACGTA
------GGGTC-CATGTCCCGAGTTAGTGCGCCACGTAAGC-GCTGGGGCTTAT------
---------------
>C_33in_IN_2002_C2
TATTACCCCCAGCGCTCAGGACGGGACATCACGTG-CAACTA-ACAGACGCACGTGAGAA
TGCAGTA---GCTTGC----AGCGAAAGATAGACGTCAACATCAATAAAGAAGAAGGAAT
ATTCTTTGCTTCGGCACGAAGCAAA--GGGTATAGATATTTGTTCGAGATGCGAAA----
---ATGGAG--------GCTATTTAAACCTG---------ATGGTTTTGTGATTTCCGAA
AT----CACTCGTCGGAAGAGAA------ATGGAGTTCTGGGAATCGTCTGCTATGCCTG
ACGATGTCAAGAGAGAGATTAAGGAAATATATTGGGAAGATCGGAAGAAACTTCTGTTCT
GTCAGAAGTTGAAGAGCTATGTCAGAAGGATTCTTGTTTATGGAGATCAAGAGGATGCCC
TTGCCGGAGTGAAGGATATGAAGACTTCTATTATTCGCTATAGCGAATACTTGAAGAAAC
CATGTGTGGTAATTTGTTGTGTTAGCAATAAATCAATTGTGTATAGGTTAAACAGCATGG
TGTTCTTTTATCATGAATACCTTGAAGAAGTAGGTGGTGATTACTCAGTATATCAAGATC
TCTATTGTGATGAGGTTCTCTCTTCGTCATCGACAGATGAAGAA------------GATG
TAGGAGTAATATATAGGAATGTTATCATGGCATCGACACAAGAGAAGTTCTCTTGGAGTG
ATTGTCAGAAGATAGTTATATCAGACTATGATGTAACATTACTCTAA-------------
--TGTAATATCCATT--ATCATCAATAAAA--TAATGGAATG--TTGATTATGTATT-TA
TTATAAATACAT--AATGGTATACGTATAGCA---------TAAAATA-CA-TTAACC--
---AACATACAACACACTATAAAATACAACACACTATAA----CAAATGTA----CGGGT
ATTTGATTGGGCTATATTAACCCCTTAAGGGCCGAAGGCCCGTTTAAATATGTGTT-GGA
CGAAGTCCA-AACACAAAAAAGTAAGCAGAACAATGGAATAATATGAGCTGGC-AACGTA
------GGGTC-CATGTCCCGAGTTAGTGCGCCACGTAAGC-GCTGGGGCTTAT------
---------------
>C_35to_TO_2010_C1
TATTACCCCCAGCGCTCAGGACGGGACATCACGTG-CAACTA-ACAGACGCACGTGAGAA
TGCAGTA---GCTTGC----AGCGAAAGATAGACGTCAACATCAATAAAGAAGAAGGAAT
ATTCTTTGCTTCGGCACGAAGCAAA--GGGTATAGATATTTGTTCGAGATGCGAAA----
---ATGGAG--------GCTATTTAAACCTG---------ATGGTTTTGTGATTTCCGAA
AT----CACTCGTCGGAAGAGAA------ATGGAGTTCTGGGAATCGTCTGCCATGCCTG
ACGATGTCAAGAGAGAGATTAAGGAAATATATTGGGAAGATCGGAAGAAACTTCTGTTCT
GTCAGAAGTTGAAGAGCTATGTCAGAAGGATTCTTGTTTATGGAGATCAAGAGGATGCCC
TTGCCGGAGTGAAGGATATGAAGACTTCTATTATTCGCTATAGCGAATACTTGAAGAAAC
CATGTGTGGTAATTTGTTGTGTTAGCAATAAATCAATTGTGTATAGGTTAAACAGCATGG
TGTTCTTTTATCATGAATACCTTGAAGAACTAGGTGATGATTACTCAGTATATCAAGATC
TCTATTGTGATGAGGTACTCTCTTCTTCATCGACAGAGGAAGAA------------GATG
TAGGAGTAATATATAGGAATGTTATCATGGCATCGACACAAGAGAAGTTCTCTTGGAGTG
ATTGTCAGAAGATAGTTATATCAGACTATGATGTAACATTACTCTAA-------------
--TGTAATATCCATT--ATCATCAATAAAA--TAATGGAATG--TTGATTATGTATT-TA
TCATAAATACAT--AATGGTATACGTATAGCA---------TAAAATA-CA-TTAACC--
---AACATACAACACACTATAAAATACAACACACTATAA----CAAATGTA----CGGGT
ATCTGATTGGGCTATATTAACCCCTTAAGGGCCGAAGGCCCGTTTAAATATGTGTT-GGA
CGAAGTCCA-AGCACAAAAAAGTAAGCAGAACAACGGAATAATATGAGCTGGC-AACGTA
------GGGTC-CATGTCCCGAGTTAGTGCGCCACGTAAGC-GCTGGGGACTAT------
---------------
>C_36to_TO_2010_C1
TATTACCCCCAGCGCTCAGGACGGGACATCACGTG-CAACTA-ACAGACGCACGTGAGAA
TGCAGTA---GCTTGC----AGCGAAAGATAGACGTCAACATCAATAAAGAAGAAGGAAT
ATTCTTTGCTTCGGAACGAAGCAAA--GGGTATAGATATTTGTTCGAGATGCGAAA----
---ATGGAG--------GCTATTTAAACCTG---------ATGGTATTGTGATTTCCGAA
AT----CACTCGTCGGAAGAGAA------ATGGAGTTCTGGGAATCGTCTGCCATGCCTG
ACGATGTGAAGAGAGAGATTAAGGAAATATATTGGGAAGATCGGAAGAAACTTCTGTTCT
GTCAGAAGTTGAAGAGCTATGTCAGAAGGATTCTTGTTTATGGAGATCAAGAGGATGCCC
TTGCCGGAGTGAAGGATATGAAGACTTCTATTATTCGCTATAGCGAATACTTGAAGAAAC
CATGTGTGGTAATTTGTTGTGTTAGCAATAAATCAATTGTGTATAGGTTTAACAGCATGG
TGTTCTTTTATCATGAATACCTTGAAGAACTAGGTGGTGATTATTCAGTATATCAAGATC
TCTATTGTGATGAGGTACTCTCTTCTTCATCGACAGAGGAAGAA------------GATG
TAGGAGTAATATATAGGAATGTTATCATGGCATCGACACAAGAGAAGTTCTCTTGGAGTG
ATTGTCAGAAGATAGTTATATCAGACTATGATGTAACATTACTCTAA-------------
--TGTAATATCCATT--ATCATCAATAAAA--TAATGGAATG--TTGATTATGTATT-TA
TCATAAATACAT--AATGGTATACGTATAGCA---------TAAAATA-CA-TTAACC--
---AACATACAACACACTATAAAATACAACACACTATAA----CAAATGTA----CGGGT
ATCTGATTGGGCTATATTAACCCTTTAAGGGCCGAAGGCCCGTTTAAATATGTGTT-GGA
CGAAGTCCA-AGCACAAAAAAGTAAGCAGAACAACGGAATAATATGAGCTGGC-AACGTA
------GGGTC-CATGTCCCGAGTTAATGCGCCACGTAAGC-GCTGGGGCTTAT------
---------------
>C_37to_TO_2010_C1
TATTACCCCCAGCGCTCAGGACGGGACATCACGTG-CAACTA-ACAGAGGCACGTGAGAA
TGCAGTA---GCTTGC----AGCGAAAGATAGACGTCAACATCAATAAAGAAGAAGGAAT
ATTCTTTGCTTCGGCACGAAGCAAA--GGGTATAGATATTTGTTCGAGATGCGAAA----
---ATGGAG--------GCTATTTAAACCTG---------ATGGTTTTGTGATTTCCGAA
AT----CACTCGTCGGAAGAGAA------ATGGAGTTCTGGGAATCGTCTGCCATGTCAG
ACGATGTCAAGAGAGAGATTAAGGAAATATATTGGGAAGATCGGAAGAAACTTCTGTTCT
GTCAGAAGTTGAAGAGCTATGTCAGAAGGATTCTTGTTTATGGAGATCAAGAGGATGCCC
TTGCCGGAGTGAAGGGTTTGAAGACTTCTATTATTCGCTATAGCGAATATTTGAAGAAAC
CATGTGTGGTAATTTGTTGTGTTAGCAATAAATCAATTGTGTATAGGTTAAACAGCATGG
TGTTCTTTTATCATGAATACCTTGAAGAACTAGGTGGTGATTACTCAGTATATCAAGATC
TCTATTGTGATGAGGTACTCTCTTCTTCATCGACAGAGGAAGAA------------GATG
TAGGAGTAATATATAGGAATGTTATCATGGCATCGACACAAGAGAAGTTCTCTTGGAGTG
ATTGTCAGAAGATAGTTATATCAGACTATGATGTAACATTACTCTAA-------------
--TGTAATATCCATT--ATCATCAATAAAA--TAATGGAATG--TTGATTATGTATT-TA
TCATAAATACAT--AATGGTATACGTATAGCA---------TAAAATA-CA-TTAACC--
---AACATACAACACACTATAAAATACAACACACTATAA----CAAATGTA----CGGGT
ATCTGATTGGGCTATATTAACCCCTTAAGGGCCGAAGGCCCGTTTAAATATGTGTT-GGA
CGAAGTCCA-AGCACAAAAAAGTAAGCAGAACAACGGAATAATATGAGCTGGC-AACGTA
------GGGTC-CATGTCCCGAGTTAGTGCGCCACGTAAGC-GCTGGGGACTAT------
---------------
>C_38to_TO_2010_C1
TATTACCCCCAGCGCTCAGGACGGGACATCACGTG-CAACTA-ACAGACGCACGTGAGAA
TGCAGTA---GCTTGC----AGCGAAAGATAGACGTCAACATCAAAAAAGAAGAAGGAAT
ATTCTTTGCTTCGGCACGAAGCAAA--GGGTATAGATATTTGTTCGAGATGCGAAA----
---ATGGAG--------GCTATTTAAACCTG---------ATGGTTTTGTGATTTCCGAA
AT----CACTCGTCGGAAGAGAA------ATGGAGTTCTGGGAATCGTCTGCCATGCCTG
ACGATGTCAAGAGAGAGATTAAGGAAATATATTGGGAAGATCGGAAGAAACTTCTGTTCT
GTCAGAAGTTGAAGAGCTATGTTAGAAGGATTCTTGTTTATGGAGATCAAGAGGATGCCC
TTGCCGGAGTGAAGGATATGAAGACTTCTATCATTCGCTATAGCGAATATCTGAAGAAAC
CATGTGTGGTAATTTGTTGTGTTAGCAATAAATCAATTGTGTATAGGTTAAACAGCATGG
TGTTCTTTTATCATGAATACCTTGAAGAACTAGGTGGTGATTACTCAGTATATCAAGATC
TCTATTGTGATGAGGTACTCTCTTCTTCATCGACAGAGGAAGAA------------GATG
TAGGAGTAATATATAGGAATGTTATCATGGCATCGACACAAGAGAAGTTCTCTTGGAGTG
ATTGTCAGAAGATAGTTATATCAGACTACGATGTAACATTACTCTAA-------------
--TGTAATATCCATT--ATCATCAATAAAA--TAATGGAATG--TTGATTATGTATT-TA
TCATAAATACAT--AATGGTATACGTATAGCA---------TAAAATA-CA-TTAACC--
---AACATACAACACACTATAAAATACAACACACTATAA----CAAATGTA----CGGGT
ATCTGATTGGGCTATATTAACCCCTTAAGGGCCGAAGGCCCGTTTAAATATGTGTT-GGA
CGCAGTCCA-AGCACAAAAAAGTAAGCAGAACAACGGAATATTATGAGCTGGC-AACGTA
------GGGTC-CATGTCCCGAGTTAGTGCGCCACGTAAGC-GCTGGGGACTAT------
---------------
>C_39to_TO_2010_C1
TATTACCCCCAGCGCTCAGGACGGGACATCACGTG-CAACTA-ACAGACGCACGTGAGAA
TGCAGTA---GCTTGC----AGCGAAAGATAGACGTCAACATCAAAAAAGAAGAAGGAAT
ATTCTTTGCTTCGGCACGAAGCAAA--GGGTATAGATATTTGTTCGAGATGCGAAA----
---ATGGAG--------GCTATTTAAACCTG---------ATGGTTTTGTGATTTCCGAA
AT----CACTCGTCGGAAGAGAA------ATGGAGTTCTGGGAATCGTCTGCCATGCCCG
ACGATGTCAAGAGAGAGATTAAGGAAATATATTGGGAAGATCGGAAGAAACTTCTGTTCT
GTCAGAAGTTGAAGAGCTATGTTAGAAGGATTCTTGTTTATGGAGATCAAGAGGATGCCC
TTGCCGGAGTGAAGGGTATGAAGACTTCTATCATTCGCTATAGCGAATACCTGAAGAAAC
CATGTGTGGTAATTTGTTGTGTTAGCAATAAATCAATTGTGTATAGGTTAAACAGCATGG
TGTTCTTTTATCATGAATACCTTGAAGAACTAGGTGGTGACTACTCAGTATATCAAGATC
TCTATTGTGATGAGGTACTCTCTTCTTCATCGACAGAGGAAGAA------------GATG
TAGGAGTAATATATAGGAATGTTATCATGGCATCGACACAAGAGAAGTTCTCTTGGAGTG
ATTGTCAGAAGATAGTTATATCAGACTACGATGTAACATTACTCTAA-------------
--TGTAATATCCATT--ATCATCAATAAAA--TAATGGAATG--TTGATTATGTATT-TA
TCATAAATACAT--AATGGTATACGTATAGCA---------TAAAATA-CA-TTAACC--
---AACATACAACACACTATAAAATACAACACACTATAA----CAAATGTA----CGGGT
ATCTGATTGGGCTATATTAACCCCTTAAGGGCCGAAGGCCCGTTTAAATATGTGTT-GGA
CGCAGTCCA-AGCACAAAAAAGTAAGCAGAACAACGGAATATTATGAGCTGGC-AACGTA
------GGGTC-CATGTCCCGAGTTAGTGCGCCACGTAAGC-GCTGGGGACTAT------
---------------
>C_4au_AU_C3
TATTACCCCCAGCGCTCGGGACGGGACATCACGTG-CAACTA-ACAGACGCACGTGAGAA
TGCAGTA---GCTTGC----AGCGAAAGATAGACGTCAACATCAATAAAGAAGAAGGAAT
ATTCTTTGCTTCGGCACGAAGCAAA--GGGTATAGATATTTGTTCGAGATGCGAAA----
---ATGGAG--------GCTATTTAAACCTG---------ATGGTTTTGTGATTTCCGAA
AT----CACTCGTCGGAAGAGAA------ATGGAGTTCTGGGAATCGTCTGCCATGCCTG
ACGATGTCAAGAGAGAGATTAAGGAAATATATTGGGAAGATCGGAAGAAACTTCTGTTCT
GTCAGAAGTTGAAGAGCTATGTCAGAAGGATTCTTGTTTATGGAGATCAAGAGGATGCCC
TTGCCGGAGTGAAGGATATGAAGACTTCTATTATTCGCTATAGCGAATACTTGAAGAAAC
CATGTGTGGTAATTTGTTGTGTTAGCAATAAATCAATTGTGTATAGGTTAAACAGCATGG
TGTTCTTTTATCATGAATACCTTGAAGAACTAGGTGGTGATTACTCAGTATATCAAGATC
TCTATTGTGATGAGGTACTCTCTTCTTCATCGACAGAGGAAGAA------------GATG
TAGGAGTAATATATAGGAATGTTATCATGGCATCGACACAAGAGAAGTTCTCTTGGAGTG
ATTGTCAGCAGATAGTTATATCAGACTATGATGTAACATTACTCTAA-------------
--TGTAATATCCATT--ATCATCAATAAAA--TAATGGAATG--TTGATTATGTATT-TA
TCATAAATACAT--AATGGTATACGTATAGCA---------TAAAATA-CA-TTAACC--
---AACATACAACACACTATAAAATACAACACACTATAA----CAAATGTA----CGGGT
ATTTGATTGGGCTATATTAACCCCTTAAGGGCCGAAGGCCCGTTTAAATATGTGTT-GGA
CGAAGTCCA-AACACAAAAAAGTAAGCAGAACAACGGAATAATATGAGCTGGC-AACGTA
------GGGTC-CATGTCCCGAGTTAGTGCGCCACGTAAGC-GCTGGGGCTTAT------
---------------
>C_40to_TO_2010_C1
TATTACCCCCAGCGCTCAGGACGGGACATCACGTG-CAACTA-ACAGACGCACGTGAGAA
TGCAGTA---GCTTGC----AGCGAAAGATAGACGTCAACATCAATAAAGAAGAAGGAAT
ATTCTTTGCTTCGGCACGAAGCAAA--GGGTATAGATATTTGTTCGAGATGCGAAA----
---ATGGAG--------GCTATTTAAACCTG---------ATGGTTTTGTGATTTCCGAA
AT----CACTCGTCGGAGGAGAA------ATGGAGTTCTGGGAATCGTCTGCCATGCCTG
ACGATGTCAAGAGAGAGATTAAGGAAATATATTGGGAAGATCGGAAGAAACTTCTGTTCT
GTCAGAAGTTGAAGAGCTATGTCAGAAGGATTCTTGTTTATGGAGATCAAGAGGATGCCC
TTGCCGGAGTGAAGGGTATGAAGACTTCTATTATTCGCTATAGCGAATATTTGAAGAAAC
CATGTGTGGTAATTTGTTGTGTTAGCAATAAATCAATTGTGTATAGGTTAAACAGCATGG
TGTTCTTTTATCATGAATACCTTGAAGAACTAGGTGGTGATTACTCAGTATATCAAGATC
TCTATTGTGATGAGGTACTCTCTTCTTCATCGACAGAGGAAGAA------------GATG
TAGGAGTAATATATAGGAATGTTATCATGGCATCGACACAAGAGAAGTTCTCTTGGAGTG
ATTGTCAGAAGATAGTTATATCAGACTATGATGTAACATTACTCTAA-------------
--TGTAATATCCATT--ATCATCAATAAAA--TAATGGAATG--TTGATTATGTATT-TA
TCATAAATACAT--AATGGTATACGTATAGCA---------TAAAATA-CA-TTAACC--
---AACATACAACACACTATAAAATACAACACACTATAA----CAAATGTA----CGGGT
ATCTGATTGGGCTATATTAACCCCTTAAGGGCCGAAGGCCCGTTTAAATATGTGTT-GGA
CGTAGTCCA-AGCACAAAAAAGTAAGCAGAACAACGGAATAATATGAGCTGGC-AACGTA
------GGGTC-CATGTCCCGAGTTAGTGCGCCACGTAAGC-GCTGGGGACTAT------
---------------
>C_41to_TO_2010_C1
TATTACCCCCAGCGCTCAGGACGGGACATCACGTG-CAACTA-ACAGACGCACGTGAGAA
TGTAGTA---GCTTGC----AGCGAAAGATAGACGTCAACATCAATAAAGAAGAAGGAAT
ATTCTTTGCTTCGGAACGAAGCAAA--GGGTATAGATATTTGTTCGAGATGCGAAA----
---ATGGAG--------GCTATTTAAACCTG---------ATGGTTTTGTGATTTCCGAA
AT----CACTCGTCGGAAGAGAA------ATGGAGTTCTGGGAATCGTCTGCCATGCCTG
ACGATGTGAAGAGAGAGATTAAGGAAATATATTGGGAAGATCGGAAGAAACTTCTGTTCT
GTCAGAAGTTGAAGAGCTATGTCAGAAGGATTCTTGTTTATGGAGATCAAGAGGATGCCC
TTGCCGGAGTGAAGGATTTGAAGACTTCTATTATTCGCTATAGCGAATACTTGAAGAAAC
CATGTGTGGTAATTTGTTGTGTTAGCAATAAATCAATTGTGTATAGGTTAAACAGCATGG
TGTTCTTTTATCATGAATACCTTGAAGAACTAGGTGGTGATTATTCAGTATATCAAGATC
TCTATTGTGATGAGGTACTCTCTTCTTCATCGACAGAGGAAGAA------------GATG
TAGGAGTAATATATAGGAATGTTATCATGGCATCGACACAAGAGAAGTTCTCTTGGAGTG
ATTGTCAGAAGATAGTTATATCAGACTATGATGTAACATTACTCTAA-------------
--TGTAATATCCATT--ATCATCAATAAAA--TAATGGAATG--TTGATTATGTATT-TA
TCATAAATACAT--AATGGTATACGTATAGCA---------TAAAATA-CA-TTAACC--
---AACATACAACACACTATAAAATACAACACACTATAA----CAAATGTA----CGGGT
ATCTGATTGGGCTATATTAACCCTTTAAGGGCCGAAGGCCCGTTTAAATATGTGTT-GGA
CGAAGTCCA-AGCACAAAAAAGTAAGCAGAACAACGGAATAATATGAGCTGGC-AACGTA
------GGGTC-CATGTCCCGAGTTAATGCGCCACGTAAGC-GCTGGGGCTTAT------
---------------
>C_42to_TO_2010_C1
TATTACCCCCAGCGCTCAGGACGGGACATCACGTG-CATCTA-ACAGACGCACGTGAGAA
TGCAGTA---GCTTGC----AGCGAAAGATAGACGTCCACATCAATAAAGAAGAAGGAAT
ATTCTTTGCTTCGGCACGAAGCAAA--GGGTATAGATATTTGTTCGAGATGCGAAA----
---TTGGAG--------GCTATTTAAACCTG---------ATGGTTTTGTGATTTCCGAA
AT----CACTCGTCGGAAGAGAA------ATGGAGTTCTGGGAATCGTCTGCCATGCCTG
ACGATGTCAAGAGAGAGATTAAGGAAATATATTGGGAAGATCGGAAGAAACTTCTGTTCT
GTCAGAAGTTGAAGAGCTATGTCAGAAGGATTCTTGTTTATGGAGATCAAGAGGATGCCC
TTGCTGGAGTGAAGGGTTTGAAGACTTCTATTATTCGCTATAGCGAATACCTGAAGAAAC
CATGTGTGGTAATTTGTTGTGTTAGCAATAAATCAATTGTGTATAGGTTAAACAGCATGG
TGTTCTTTTATCATGAATACCTTGAAGAACTAGGCGGTGATTACTCAGTATATCAAGATC
TCTATTGTGATGAGGTTCTCTCTTCTTCATCGACAGAGGAAGAA------------GATG
TAGGAGTAATATATAGGAATGTTATCATGGCATCGACACAAGAGAAGTTCTCTTGGAGTG
ATTGTCAGAAGATAGTTATATCAGACTATGATGTAACATTACTCTAA-------------
--TGTAATATCCATT--ATCATCAATAAAA--TAATGGAATG--TTGATTATGTATT-TA
TCATAAATACAT--AATGGTATACGTATAGCA---------TAAAATA-CA-TTAACC--
---AACATACAACACACTATAAAATACAACACACTATAA----CAAATGTA----CGGGT
ATCTGATTGGGTTATATTAACCCCTTAAGGGCCGAAGGCCCGTTTAAATATGTGTT-GGA
CGAAGTCCA-AGCACAAAAAAGTAAGCAGAACAACGGAATAATATGAGCTGGC-AACGTA
------GGGTC-CATGTCCCGAGTTAGTGCGCCACGTGAGC-GCTGGGGCTTAT------
---------------
>C_43to_TO_2010_C1
TATTACCCCCAGCGCTCGGGACGGGACATCACGTG-CATCTA-ACAGACGCACGTGAGAA
TACAGTA---GCTTGC----AGCGAAAGATAGACGTCCACATCAATAAAGAAGAAGGAAT
ATTCTTTGCTTCGGCACGAAGCAAA--GGGTATAGATATTTGTTCGAGATGCGAAA----
---ATGGAG--------GCTATTTAAACCTG---------ATGGTTTTGTGATTTCCGAA
AT----CACTCGTCGGGAGAGAA------ATGGAGTTCTGGGAATCGTCTGCCATGCCTG
ACGATGTCAAGAGAGAGATTAAGGAAATATATTGGGAAGATCGGAAGAAACTTCTGTTCT
GTCAGAAGTTGAAGAGCTATGTCAGAAGGATTCTTGTTTATGGAGATCAAGAGGATGCCC
TTGCTGGAGTGAAGGATATGAAGACTTCTATTATTCGCTATAGCGAATACTTGAAGAAAC
CATGTGTGGTAATTTGTTGTGTTAGCAATAAATCAATTGTGTATAGGTTAAACAGCATGG
TGTTCTTTTATCATGAATACCTTGAAGAACTAGGTGGTGATTACTCAGTATATCAAGATC
TCTATTGTGATGAGGTACTCTCTTCTTCATCGACAGAGGAAGAA------------GATG
TAGGAGTAATATATAGGAATGTTATCATGGCATCGACACAAGAGAAGTTCTCTTGGAGTG
ATTGTCAGAAGATAGTTATATCAGACTATGATGTAACATTACTCTAA-------------
--TGTAATATCCATT--ATCATCAATAAAA--TAATGGAATG--TTGATTATGTATT-TA
TCATAAATACAT--AATGGTATACGTATAGCA---------TAAAATA-CA-TTAACC--
---AACATACAACACACTATAAAATACAACACACTATAA----CAAATGTA----CGGGT
ATCTGATTGGGTTATATTAACCCCTTAAGGGCCGAAGGCCCGTTTAAATATGTGTT-GGA
CGAAGTCCA-AGCACAAAAAAGTAAGCAGAACAACGGAATAATATGAGCTGGC-AACGTA
------GGGTC-CATGTCCCGAGTTAGTGCGCCACGTGAGC-GCTGGGGCTTAT------
---------------
>C_44to_TO_2010_C1
TATTACCCCCAGCGCTCAGGACGGGACATCACGTG-CAACTA-ACAGACGCACGTGAGAA
TGCAGTA---GCTTGC----AGCGAAAGATAGACGCCAACATCAATAAAGAAGAAGGAAT
ATTCTTTGCTTCGGCACGAAGCAAA--GGTTATAGATATTTGTTCGAGATGCGAAA----
---ATGGAG--------GCTATTTAAACCTG---------ATGGTTTTGTGATTTCCGAA
AT----CACTCGTCGGAAGAGAA------ATGGAGTTCTGGGAATCGTCTGCCATGCCTG
ACGATGTCAAGAGAGAGATTAAGGAAATATATTGGGAAGATCGGAAGAAACTTCTGTTCT
GTCAGAAGTTGAAGAGCTATGTCAGAAGGATTCTTGTTTATGGAGATCAAGAGGATGCCC
TTGCCGGAGTGAAGGATTTGAAGACTTCTATTAATCGCTATAGCGAATATTTGAAGAAAC
CATGTGTGGTAATTTGTTGTGTTAGCAATAAATCAATGGTGTATAGGTTAAACAGCATGG
TGTTCTTTTATCATGAATACCTTGAAGAACTAGGTGGTGATTATTCAGTATATCAAGATC
TCTATTGTGATGAGGTACTCTCTTCTTCATCGACAGAGGAAGAA------------GATG
TAGGAGTAATATATAGGAATGTTATCATGGCATCGACACAAGAGAAGTTCTCTTGGAGTG
ATTGTCAGAAGATAGTTATATCAGACTATGATGTAACATTACTCTAA-------------
--TGTAATATCCATT--ATCATCAATAAAA--TAATGGTATG--TTGATTATGTATT-TA
TCATAAATACAT--AATGGTATACGTATAGCA---------TAAAATA-CA-TTAACC--
---AACATACACCACACTATAAAATACAACACACTATAA----CAAATGTA----CGGGT
ATCTGATTGGTTTATATTAACCCCTTAAGGGCCGAAGGCCCGTTTAAATATGTGTT-GGA
CGAAGTCCA-AGCACAAAAAAGTAAGCAGAACAAAGGAATAATATGAGCTGGC-AACGTA
------GGGTC-CATGTCCCGAGTTAGTGCGCCACGTAAGC-GCTGGGGCTTAT------
---------------
>C_45to_TO_2010_C1
TATTACCCCCAGCGCTCAGGACGGGACATCACGTG-CAACTA-ACAGACGCACGTGAGAA
TGCAGTA---GCTTGC----AGCGAAAGATAGACGTCAACATCAATAAAGAAGAAGGAAT
ATTCTTTGCTTCGGCACGAAGCAAA--GGGTATAGATATTTGTTCGAGATGCGAAA----
---ATGGAG--------GCTATTTAAACCTG---------ATGGTTTTGTGATTTCCGAA
AT----CACTCGTCGGAAGAGAA------ATGGAGTTCTGGGAATCGTCTGCCATGCCTG
ACGATGTCAAGAGAGAGATTAAGGAAATATATTGGGAAGATCGGAAGAAACTTCTGTTCT
GTCAGAAGTTGAAGAGCTATGTCAGAAGGATTCTTGTTTATGGAGATCAAGAGGATGCCC
TTGCCGGAGTGAAGGATATGAAGACTTCTATTATTCGCTATAGCGAATACCTGAAGAAAC
CATGTGTGGTAATTTGTTGTGTTAGCAATAAATCAATGGTGTATAGGTTAAACAGCATGG
TGTTCTTTTATCATGAATACCTTGAAGAACTAGGTGGTGATTACTCAGTATATCAAGATC
TCTATTGTGATGAGGTACTCTCTTCTTCATCGACAGAGGAAGAA------------GATG
TAGGAGTAATATATAGGAATGTTATCATGGCATCGACACAAGAGAAGTTCTCTTGGAGTG
ATTGTCAGAAGATAGTTATATCAGACTATGATGTAACATTACTCTAA-------------
--TGTAATATCCATT--ATCATCAATAAAA--TAATGGTATG--TTGATTATGTATT-TA
TCATAAATACAT--AATGGTATACGTATAGCA---------TAAAATA-CA-TTAACC--
---AACATACACCACACTATAAAATACAACACACTATAA----CAATTGTA----CGGGT
ATCTGATTGGTTTATATTAACCCCTTAAGGGCCGAAGGCCCGTTTAAATATGTGTT-GGA
CGAAGTCCA-AGCACAAAAAAGTAAGCAGAACAATGGAATAATATGAGCTGGC-AACGTA
------GGGTC-CATGTCCCGAGTTAGTGCGCCACGTAAGC-GCTGGGGCTTAT------
---------------
>C_46to_TO_2010_C1
TATTACCCCCAGCGCTCAGGACGGGACATCACGTG-CAACTA-ACAGACGCACGTGAGAA
TGCAGTA---GCTTGC----AGCGAAAGATAGACGTCAACATCAATAAAGAAGAAGGAAT
ATTCTTTGCTTCGGCACGAAGCAAA--GGGTATAGATATTTGTTCGAGATGCGAAA----
---ATGGAG--------GCTATTTAAACCTG---------ATGGTTTTGTGATTTCCGAA
AT----CACTCGTCGGAAGAGAA------ATGGAGTTCTGGGAATCGTCTGCCATGCCTG
ACGATGTCAAGAGAGAGATTAAGGAAATATATTGGGAAGATCGGAAGAAACTTCTGTTCT
GTCAGAAGTTGAAGAGCTATGTCAGAAGGATTCTTGTTTATGGAGATCAAGAGGATGCCC
TTGCCGGAGTGAAGGATTTGAAGACTTCTATCATTCGCTATAGCGAATATCTGAAGAAAC
CATGTGTGGTAATTTGTTGTGTTAGCAATAAATCAATGGTGTATAGGTTAAACAGCATGG
TGTTCTTTTATCATGAATACCTTGAAGAACTAGGTGGTGATTACTCAGTATATCAAGATC
TCTATTGTGATGAGGTACTCTCTTCTTCATCGACAGAGGAAGAA------------GATG
TAGGAGTAATATATAGGAATGTTATCATGGCATCGACACAAGAGAAGTTCTCTTGGAGTG
ATTGTCAGAAGATAGTTATATCAGACTATGATGTAACATTACTCTAA-------------
--TGTAATATCCATT--ATCATCAATAAAA--TAATGGTATG--TTGATTATGTATT-TA
TCATAAATACAT--AATGGTATACGTATAGCA---------TAAAATA-CA-TTAACC--
---AACATACACCACACTATAAAATACAACACACTATAA----CAATTGTA----CGGGT
ATCTGATTGGTTTATATTAACCCCTTAAGGGCCGAAGGCCCGTTTAAATATGTGTT-GGA
CGAAGTCCA-AGCACAAAAAAGTAAGCAGAACAATGGAATAATATGAGCTGGC-AACGTA
------GGGTC-CATGTCCCGAGTTAGTGCGCCACGTAAGC-GCTGGGGCTTAT------
---------------
>C_47mw_MW_2008_C2
TATTACCCCCAGCGCTCAGGACGGGACATCACGTG-CGACTA-ACAGACGCACGTGAGAA
TGCAGTA---GCTTGC----AGCGAAAGATAGACGTCTACATCAATAAAGAAGAAGGAAT
ATTCTTTGCTTCGGCACGAAGCAAA--GGGTATAGATATTTGTTCGAGATGCGAAA----
---ATGGAG--------GCTATTTAAACCTG---------ATGGTTTTGTGATTTCCGAA
AT----CACTCGACGGAAGAGAA------ATGGAGTTCTGGGAATCGTCTGCCATGCCTG
ACGATGTCAAGAGAGAGATTAAGGAAATATATTGGGAAGATCGGAAAAAACTTCTGTTCT
GTCAGAAGTTGAAGAGCTATGTCAGAAGGATTCTTGTTTATGGAGATCAAGAGGATGCCC
TTGCCGGAGTGAAGGATATGAAGACTTCTATTATTCGCTATAGCGAATACTTGAAGAAAC
CATGTGTGGTAATTTGTTGTGTTAGCAATAAATCAATTGTGTATAGGTTAAACAGCATGG
TGTTCTTTTATCATGAATACCTTGAAGAACTAGGTGGTGATTACTCAGTATATCAAGATC
TCTATTGTGATGAGGTTCTCTCTTCTTCATCGACAGAGGAAGAA------------GATG
TAGGAGTAATATATAGGAATGTTATCATGGCATCGACACAAGAGAAGTTCTCTTGGAGTG
ATTGTCAGAAGATAGTTATATCAGACTATGATGTAACATTACTCTAA-------------
--TGTAATATCCATT--ATCATCAATAAAA--TAATGGAATG--TTGATTATGTATT-TA
TCATAAATACAT--AATGGTATACGTATAGCA---------TAAAATA-CA-TTAACC--
---AACATACAACACACTATAAAATACAACACACTATAA----CAAATGTA----CGGGT
ATCTGATTGGTTTATATTAACCCCTTTAGGGCCGAAGGCCCGTTTAAATATGTGTT-GGA
CGAAGTCCA-AGCACAAAAAAGTAAGCAGAACAACGGAATAATATGAGCTGGC-AACGTA
------GGGTC-CATGTCCCGAGTTAGTGCGCCACGTAAGC-GCTGGGGCTTAT------
---------------
>C_482_96_AU_1996_C3
TATTACCCCCAGCGCTCAGGACGGGACATCACGTG-CAACTA-ACAGACGCACGTGAGAA
TGCAGTA---GCTTGC----AGCGAAAGATAGACGTCAACATCAATAAAGAAGAAGGAAT
ATTCTTTGCTTCGGCACGAAGCAAA--GGATATAGATATTTGTTCGAGATGCGAAA----
---ATGGAG--------GCTATTTAAACCTG---------ATGGTTTTGTGATTTCCGAA
AT----CACTCGTCGGAAGAGAA------ATGGATTTCTGGGAATCGTCTGCCATGCCTG
ACGATGTCAAGAGAGAGATTAAGGAAATATATTGGGAAGATCGGAAGAAACTTCTGTTCT
GTCAGAAGTTGAAGAGCTATGTCAGAAGGATTCTTGTTTATGGAGATCAAGAGGATGCCC
TTGCCGGAGTGAAGGATATGAAGACTTCTATTATTCGCTATAGCGAATACCTGAAGAAAC
CATGTGTGGTAATTTGTTGTGTTAGCAATAAATCAATTGTGTATAGGTTAAACAGCATGG
TGTTCTTTTATCATGAATACCTTGAAGAACTAGGTGGTGATTACTCAGTATATCAAGATC
TCTATTGTGATGAGGTACTCTCTTCGTCATCGACAGAGGAAGAA------------GATG
TAGGAGTAATATATAGGAATGTTATCATGGCATCGACACAAGAGAAGTTCTCTTGGAGTG
ATTGTCAGAAGATAGTTATATCAGACTATGATGTAACATTACTCTAA-------------
--TGTAATATCCATT--ATCATCAATAAAA--TAATGGAATG--TTGATTATGTATT-TA
TCATAAATACAT--AATGGTATACGTATAGCA---------TAAAATA-CA-TTAACC--
---AACATACAACACACTATAAAATACAACACACTATAA----CAAATGTA----CGGGT
ATTTGATT-GTTTATATTAAACCCTTAAGGGCCGAAGGCCCGTTTAAATATGTGTT-GGA
CGAAGCCCA-AACACAAAAAAGTAAGCAGAACAACGGAATAATATGAGCTGGC-AACGTA
------GGGTC-CATGTCCCGAGTTAGTGCGCCACGTAAGC-GCTGGGGACTAT------
---------------
>C_482_97_AU_1997_C3
TATTACCCCCAGCGCTCAGGACGGGACATCACGTG-CAACTA-ACAGACGCACGTGAGAA
TGCAGTA---GCTTGC----AGCGAAAGATAGACGTCAACATCAATAAAGAAGAAGGAAT
ATTCTTTGCTTCGGCACGAAGCAAA--GGATATAGATATTTGTTCGAGATGCGAAA----
---ATGGAG--------GCTATTTAAACCTG---------ATGGTTTTGTGATTTCCGAA
AT----CACTCGTCGGAAGAGAA------ATGGATTTCTGGGAATCGTCTGCCATGCCTG
ACGATGTCAAGAGAGAGATTAAGGAAATATATTGGGAAGATCGGAAGAAACTTCTGTTCT
GTCAGAAGTTGAAGAGCTATGTCAGAAGGATTCTTGTTTATGGAGATCAAGAGGATGCCC
TTGCCGGAGTGAAGGGTTTGAAGACTTCTATCATTCGCTATAGCGAATATTTGAAGAAAC
CATGTGTGGTAATTTGTTGTGTTAGCAATAAATCAATTGTGTATAGGTTAAACAGCATGG
TGTTCTTTTATCATGAATACCTTGAAGAACTAGGTGGTGATTACTCAGTATATCAAGATC
TCTATTGTGATGAGGTACTCTCTTCGTCATCGACAGAGGAAGAA------------GATG
TAGGAGTAATATATAGGAATGTTATCATGGCATCGACACAAGAGAAGTTCTCTTGGAGTG
ATTGTCAGAAGATAGTTATATCAGACTATGATGTAACATTACTCTAA-------------
--TGTAATATCCATT--ATCATCAATAAAA--TAATGGAATG--TTGATTATGTATT-TA
TCATAAATACAT--AATGGTATACGTATAGCA---------TAAAATA-CA-TTAACC--
---AACATACAACACACTATAAAATACAACACACTATAA----CAAATGTA----CGGGT
ATTTGATT-GTTTATATTAAACCCTTAAGGGCCGAAGGCCCGTTTAAATATGTGTT-GGA
CGAAGCCCA-AACACAAAAAAGTAAGCAGAACAACGGAATAATATGAGCTGGC-AACGTA
------GGGTC-CATGTCCCGAGTTAGTGCGCCACGTAAGC-GCTGGGGACTAT------
---------------
>C_482_98_AU_1998_C3
TATTACCCCCAGCGCTCAGGACGGGACATCACGTG-CAACTA-ACAGACGCACGTGAGAA
TGCAGTA---GCTTGC----AGCGAAAGATAGACGTCAACATCAATAAAGAAGAAGGAAT
ATTCTTTGCTTCGGCACGAAGCAAA--GGATATAGATATTTGTTCGAGATGCGAAA----
---ATGGAG--------GCTATTTAAACCTG---------ATGGTTTTGTGATTTCCGAA
AT----CACTCGTCGGAAGAGAA------ATGGATTTCTGGGAATCGTCTGCCATGCCTG
ACGATGTCAAGAGAGAGATTAAGGAAATATATTGGGAAGATCGGAAGAAACTTCTGTTCT
GTCAGAAGTTGAAGAGCTATGTCAGAAGGATTCTTGTTTATGGAGATCAAGAGGATGCCC
TTGCCGGAGTGAAGGGTTTGAAGACTTCTATCATTCGCTATAGCGAATACCTGAAGAAAC
CATGTGTGGTAATTTGTTGTGTTAGCAATAAATCAATTGTGTATAGGTTAAACAGCATGG
TGTTCTTTTATCATGAATACCTTGAAGAACTAGGTGGTGATTACTCAGTATATCAAGATC
TCTATTGTGATGAGGTACTCTCTTCGTCATCGACAGAGGAAGAA------------GATG
TAGGAGTAATATATAGGAATGTTATCATGGCATCGACACAAGAGAAGTTCTCTTGGAGTG
ATTGTCAGAAGATAGTTATATCAGACTATGATGTAACATTACTCTAA-------------
--TGTAATATCCATT--ATCATCAATAAAA--TAATGGAATG--TTGATTATGTATT-TA
TCATAAATACAT--AATGGTATACGTATAGCA---------TAAAATA-CA-TTAACC--
---AACATACAACACACTATAAAATACAACACACTATAA----CAAATGTA----CGGGT
ATTTGATT-GTTTATATTAAACCCTTAAGGGCCGAAGGCCCGTTTAAATATGTGTT-GGA
CGAAGCCCA-AACACAAAAAAGTAAGCAGAACAACGGAATAATATGAGCTGGC-AACGTA
------GGGTC-CATGTCCCGAGTTAGTGCGCCACGTAAGC-GCTGGGGACTAT------
---------------
>C_5tw_TW
----------------------------TCACGTG-CATCTA-ACAAATGCACGTGAGAA
GGCAGTA---GCTTGC----AGCGAAAGATAACCATCAACATCAAAAAAAAAGAGGGCAT
ATTCGTTGCTTCGAGTCGAAGCAAC--GGTGATAGATAAGTGTTCGAGAATCGAAA----
---ATGGAG--------GCTATTTAAACCTG---------ATGGTGTTGTGATTTCCGAA
AT----CACTCGTCGGGGGAG-A------ATGGAGTTTTGGGAATCGTCTGCCATGCCAG
ACGATGTGAAGAGAGTGATCAAGGAAATATATTGGGAAGATTGGAAGAAACTTCTGTTTT
GTCAGAAGTTGAAGTGCTGTGTCAGAAGGATTCTAGTATATGGAGATCAAGATGATGCTC
TAGCTGCAGTGAAGGATATGAAGACTTCTATCATTCGCTATAGCGAATATCTGAAGAAAC
CATGTGTGGTAATATGTTGTTTGACTAATAAGTCTATTGTTCATAGGTTAAACACAATGG
TGTTCTTTTATCATGAATATATTGAAGAACTAGGTGGTGACTACTCGGTATATCAAGATT
TGTATTGTGATGAGGAACTTCCTGCTTCCTTGACAGAGGAAGAA------------GATG
AAGAAGTAATATACAGGAATGTTATCATGTCATCGACAGAAGAGAAGATCTCTTGGAGTG
AATGTCAGAAGATAGTTATATCGGATAATGATGTAACATTACTGTAA-------------
--TGTAATATCCATT--ATCATAAATAAAA--TAATGGAATG--TTGATTATGTATT-TA
TACTAAATACAT--AATGGTATACGTATAGCA---------TAAAATA-CA-TTAACA--
---TACATACAACACACTATGACA-AAAAGGGAAAAAAA----GAAATATC------GGG
GGTTGATTGGGCTATCTTAA-CGATTAAGAGCCGAAGGCCCGTTTAAATATGTGTT-GGA
CGAAGTCCAAAACACAAAAAAGTCATCAGAACAGTGGAATATAATGA-------------
------------------------------------------------------------
---------------
>C_51in_IN_C2
TATTACCCCCAGCGCTCAGGACGGGACATCACGTG-CAACTA-ACAGACGCACGTGAGAA
TGCAGTA---GCTTGC----AGCGAAAGATAGACGTCAACATCAATAAAGAAGAAGGAAT
ATTCTTTGCTTCGGCACGAAGCAAA--GGGTATAGATATTTGTTCGAGATGCGAAA----
---ATGGAG--------GCTATTTAAACCTG---------ATGGTTTTGTGATTTCCGAA
AT----CACTCGTCGGAAGAGAA------ATGGAGTTCTGGGAATGGTCTGCTATGCCTG
ACGATGTCAAGAGAGAGATTAAGGAAATATATTGGGAAGATCGGAAGAAACTTCTGTTCT
GTCAGAAGTTGAAGAGCTATGTCAGAAGGATTCTTGTTTATGGAGATCAAGAGGATGCCC
TTGCCGGAGTGAAGGATATGAAGACTTCTATTATTCGCTATAGCGAATACTTGAAGAAAC
CATGTGTGGTAATTTGTTGTGTTAGCAATAAATCAATTGTGTATAGGTTAAACAGCATGG
TGTTCTTTTATCATGAATACCTTGAAGAACTAGGTGGTGATTACTCAGTATATCAAGATC
TCTATTGTGATGAGGTTCTCTCTTCTTCATCGACAGAGGAAGAA------------GATG
TAGGAGTAATATATAGGAATGTTATCATGGCATCGACACAAGAGAAGTTCTCTTGGAGTG
ATTGTCAGAAGATAGTTATATCAGATTATGATGTAACATTACTCTAA-------------
--TGTAATATCCATT--ATCATCAATAAAA--TAATGGAATG--TTGATTATGTATT-TA
TCATAAATACAT--AATGGTATACGTATAGCA---------TAAAATA-CA-TTAACC--
---AACATACAACACACTATAAAATACAACACACTATAA----CAAATGTA----CGGGT
ATCTGATTGGGCTATATTAACCCCTTAAGGGCCGAAGGCCCGTTTAAATATGTGTT-GGA
CGAAGTCCA-AACACAAAAAAGTAAGCAGAACAACGGAATATTATGAGCTGGC-AACGTA
------GGGTC-CATGTCCCGAGTTAGTGCGCCACGTAAGC-GCTGGGGCTTAT------
---------------
>C_520_ID_1995_D5
TATTACCCCCAGCGCTCAGGACGGGACATCACGTG-CATCTA-ACAAATGCACGTGATAA
GGCAGTA---GCTTGC----AGCGAAAGATAACCATCAACATCAAAAAAGAAGAGGGCAT
ATTCGTTGCTTCGAGTCGAAGCAAC--GGTGATAGATAAATGTTCGAGAATCGAAA----
---ATGGAG--------GCTATTTAAACCTG---------ATGGTGTTGCGATTTCCGAA
AT----CACTCGTCGGAGGAG-A------ATGGAGTTTTGGGAATCGTCTGCCATGCCAG
ACGATGTGAAGAGAGTGATCAAGGAAATATATTGGGAAGATCGGAAGAAACTTCTGTTTT
GTCAGAAGTTGAAGTGCTGTGTCAGAAGGATTCTTGTATATGGAGATCAAGATGATGCTC
TAGCTGCAGTGAAGGGTATGAAGACTTCTATCATTCGCTATAGCGAATATTTGAAGAAAC
CATGTGTGGTAATATGTTGTCTGACTAATAAGTCTATTGTTCATAGGTTAAACACAATGG
TGTTCTTTTATCATGAATATATTGAAGAACTAGGTGGTGACTACTCGGTATATCAAGATT
TGTATTGTGATGAGGAACTTCCTGCTTCCTTGACAGAGGAAGAA------------GATG
AAGAAGTAATATACAGGAATGTTATCATGTCATCGACAGAAGAGAAGATCTCTTGGAGTG
AATGTCAGAAGATAGTTATATCGGATTATGATGTAACATTACTGTAA-------------
--TGTAATATCCATT--ATCATAAATAAAA--TAATGGAATG--ATGATTATGTATT-TA
TACTAAATACAT--AATGGTGTACGTATAGCA---------TAAAATA-CA-TTAACA--
---TACATACAACACACTATGACAAAAAGGGAA--AAAA----GAAATATC------GGG
GGTTGATTGGGCTATCTTAA-CGATTAAGGGCCGAAGGCCCGTTTAAATATGTGTT-GGA
CGAAGTCCAAAACACAAAAAAGTCATCAGAACAGTGGAATATAATGAGCTGGC-AGTGGA
------GGGTC-CATGTCCCGAGTTAGTGCGCCACGTAAGC-GCTGGGGCTTAT------
---------------
>C_522A_PH_1991_D5
TATTACCCCCAGCGCTCAGGACGGGACATCACGTG-CATCTA-ACAAATGCACGTGATAA
GGCAGTA---GCTTGC----AGCGAAAGATAACCATCAACATCAAAAAAGAAGAGGGCAT
ATTCGTTGCTTCGAGTCGAAGCAAC--GGTGATAGATAAATGTTCGAGAATCGAAA----
---ATGGAG--------GCTATTTAAACCTG---------ATGGTGTTGCGATTTCCGAA
AT----CACTCGTCGGAGGAG-A------ATGGAGTTTTGGGAATCGTCTGCCATGCCAG
ACGATGTGAAGAGAGTGATCAAGGAAATATATTGGGAAGATCGGAAGAAACTTCTGTTTT
GTCAGAAGTTGAAGTGCTGTGTCAGAAGGATTCTTGTATATGGAGATCAAGATGATGCTC
TAGCTGCAGTGAAGGGTTTGAAGACTTCTATCATTCGCTATAGCGAATATTTGAAGAAAC
CATGTGTGGTAATATGTTGTCTGACTAATAAGTCTATTGTTCATAGGTTAAACACAATGG
TGTTCTTTTATCATGAATATATTGAAGAACTAGGTGGTGACTACTCGGTATATCAAGATT
TGTATTGTGATGAGGAACTTCCTGCTTCCTTGACAGAGGAAGAA------------GATG
AAGAAGTAATATACAGGAATGTTATCATGTCATCGACAGAAGAGAAGATCTCTTGGAGTG
AATGTCAGAAGATAGTTATATCGGACTATGATGTAACATTACTGTAA-------------
--TGTAATATCCATT--ATCATAAATAAAA--TAATGGAATG--ATGATTATGTATT-TA
TACTAAATACAT--AATGGTGTACGTATAGCA---------TAAAATA-CA-TTAACA--
---TACATACAACACACTATGACA-AAAAGGGAAAAAAA----GAAATATC------GGG
GGTTGATTGGTCTATCTTAA-CGATTAAGGGCCGAAGGCCCGTTTAAATATGTGTT-GGA
CGAAGTCCAAAACACAAAAAAGGCATCAGAACAGTGGAATATAATGAGCTGGC-AGTGGA
------GGGTC-CATGTCCCGAGTTAGTGCGCCACGTAAGC-GCTGGGGCTTAT------
---------------
>C_522B_PH_1991_D5
TATTACCCCCAGCGCTCAGGACGGGACATCACGTG-CATCTA-ACAAATGCACGTGATAA
GGCAGTA---GCTTGC----AGCGAAAGATAACCATCAACATCAAAAAAGAAGAGGGCAT
ATTCGTTGCTTCGAGTCGAAGCAAC--GGTGATAGATAAATGTTCGAGAATCGAAA----
---ATGGAG--------GCTATTTAAACCTG---------ATGGTGTTGCGATTTCCGAA
AT----CACTCGTCGGAGGAG-A------ATGGAGTTTTGGGAATCGTCTGCCATGCCAG
ACGATGTGAAGAGAGTGATCAAGGAAATATATTGGGAAGATCGGAAGAAACTTCTGTTTT
GTCAGAAGTTGAAGTGCTGTGTCAGAAGGATTCTTGTATATGGAGATCAAGATGATGCTC
TAGCTGCAGTGAAGGGTTTGAAGACTTCTATTATTCGCTATAGCGAATACTTGAAGAAAC
CATGTGTGGTAATATGTTGTCTGACTAATAAGTCTATTGTTCATAGGTTAAACACAATGG
TGTTCTTTTATCATGAATATATTGAAGAACTAGGTGGTGACTACTCGGTATATCAAGATT
TGTATTGTGATGAGGAACTTCCTGCTTCCTTGACAGAGGAAGAA------------GATG
AAGAAGTAATATACAGGAATGTTATCATGTCATCGACAGAAGAGAAGATCTCTTGGAGTG
AATGTCAGAAGATAGTTATATCGGATTATGATGTAACATTACTGTAA-------------
--TGTAATATCCATT--ATCATAAATAAAA--TAATGGAATG--ATGATTATGTATT-TA
TACTAAATACAT--AATGGTATACGTATAGCA---------TAAAATA-CA-TTAACA--
---TACATACAACACACTATGACA-AAAAGGGAAAAAAA----GAAATATC------GGG
GGTTGATTGGTCTATCTTAA-CGATTAAGGGCCGAAGGCCCGTTTAAATATGTGTT-GGA
CGAAGTCCAAAACACAAAAAAGGCGTCAGAACAGTGGAATATAATGAGCTGGC-AGTGGA
------GGGTC-CATGTCCCGAGTTAGTGCGCCACGTAAGC-GCTGGGGCTTAT------
---------------
>C_523_6B_IN_1991_D8
TATTACCCCCAGCGCTCAGGACGGGACATCACGTG-CATCTA-ACAAATGCACGTGATAA
GGCAGTA---GCTTGC----AGCGAAGGATAACCATCAACATCAAAAAAGAAGGGGGCAT
ATTCGTTGCTTCGAGTCGAAGCAAC--GGTGATAGATAAATGTTCGAGAATCGAAA----
---ATGGAG--------GCTATTTAAACCTG---------ATGGTGTTGCGATTTCCGAA
AT----CACTCGTCGGAGGAG-A------ATGGAGTTTTGGGAATCGTCTGCCATGCCAG
ACGATGTGAAGAGAGTGATTAAGGAAATATATTGGGAAGATCGGAAGAAACTTCTGTTTT
GTCGGAAGTTGACGTGCTGTGTCAGAAGGATTCTTGTATATGGAGATCAAGATGATGCTC
TAGCTGCAGTGAAGGGTATGAAGACTTCTATCATTCGCTATAGCGAATACTTGAAGAAAC
CATGTGTGGTAATATGTTGTCTGACTAATAAGTCTATTGTTCATAGGTTAAACACAATGG
TGTTCTTTTATCATGAATATATTGAGGAACTAGGTGGTGACTACTCGGTATATCAAGATT
TGTATTGTGATGAGGAACTTCCTGCTTCCTTGACAGAGGAAGAA------------GATG
AAGAAGTAATATACAGGAATGTTATCATGTCATCGACAGAAGAGAAGATCTCTTGGAGTG
AATGTCAGAAGATAGTTATATCGGATTATGATGTAACATTACTGTAA-------------
--TGTAATATCCATT--ATCATAAATAAAA--TAATGGAATG--ATGATTATGTATT-TA
TACTAAATACAT--AATGGTGTACGTATAGCA---------TAAAATA-CA-TTAACA--
---TACATACAACACACTATGACA-AAAAGGGAAAAAAA----GAAATATC------GGG
GGTTGATTGGGCTATCTTAA-CGATTAAGGGCCGAAGGCCCGTTTAAATATGTGTT-GGA
CGAAGTCCAAAACACAAAAAAGTCATCAGAACAGTGGAAAATAATGAGCTGGC-AGTGGA
------GGGTC-CATGTCCCGAGTTAGTGCGCCACGTAAGC-GCTGGGGCTTAT------
---------------
>C_526_BI_1992_C2
TATTACCCCCAGCGCTCAGGACGGGACATCACGTG-CGACTA-ACAGACGCACGTGAGAA
TGCAGTA---GCTTGC----AGCGAAAGATAGACGTCAACATCAATAAAGAAGAAGGAAT
ATTCTTTGCTTCGGCACGAAGCAAA--GGGTATAGATATTTGTTCGAGATGCGAAA----
---ATGGAG--------GCTATTTAAACCTG---------ATGGTTTTGTGATTTTCGAA
AT----CACTCGACGGAAGAGAA------ATGGAGTTCTGGGAATCGTCTGCCATGCCTG
ACGATGTCAAGAGAGAGATTAAGGAAATATATTGGGAAGATCGGAAGAAACTTCTGTTCT
GTCAGAAGTTGAAGAGCTATGTCAGAAGGATTCTTGTTTATGGAGATCAAGAGGATGCCC
TTGCCGGAGTG-------------------------------------------------
-----GTGGTAATTTGTTGTGTTAGCAATAAATCAATTGTGTATAGGTTAAACAGCATGG
TGTTCTTTTATCATGAATACCTTGAAGAACTAGGTGGTGATTACTCAGTATATCAAGATC
TCTATTGTGATGAGGTTCTCTCTTCTTCATCGACAGAGGAAGAA------------GATG
TAGGAGTAATATATAGGAATGTTATCATGGCATCGACACAAGAGAAGTTCTCTTGGAGTG
ATTGTCAGAAGATAGTTATATCAGACTATGATGTAACATTACTCTAA-------------
--TGTAATATCCATT--ATCATCAATAAAA--TAATGGAATG--TTGATTATGTATT-TA
TCATAAATACAT--AATGGTATACGTATAGCA---------TAAAATA-CA-TTAACC--
---AACATACAACACACTATAAAATACAACACACTATAA----CAAATGTA----CGGGT
ATCTGATT-GTTTATATTAACCCCTTAAGGGCCGAAGGCCCGTTTAAATATGTGTT-GGA
CGAAGTCCA-AGCACAAAAAAGGAAGCAGAACAACGGAATAAAATGAGCTGGC-AACGTA
------GGGTC-CATGTCCCGAGTTAGTGCGCCACGTAAGC-GCTGGGGCTTAT------
---------------
>C_527_US_1992_C1
TATTACCCCCAGCGCTCAGGACGGGACATCACGTG-CAACTA-ACAGACGCACGTGAGAA
TGCAGTA---GCTTGC----AGCGAAAGATAGACGTCAACATCAATAAAGAAGAAGGAAT
ATTCTTTGCTTCGGCACGAAGCAAA--GGGTATAGATATTTGTTCGAGATGCGAAA----
---ATGGAG--------GCTATTTAAACCTG---------ATGGTTTTGTGATTTCCGAA
AT----CACTCGTCGGAAGAGAA------ATGGAGTTCTGGGAATCGTCTGCCATGCCTG
ACGATGTCAAGAGAGAGATTAAGGAAATATATTGGGAAGATCGGAAGAAACTTCTGTTCT
GTCAGAAGTTGAAGAGCTATGTCAGAAGGATTCTTGTTTATGGAGATCAAGAGGATGCCC
TTGCCGGAGTGAAGGATATGAAGACTTCTATTATTCGCTATAGCGAATATTTGAAGAAAC
CATGTGTGGTAATTTGTTGTGTTAGCAATAAATCAATTGTGTATAGGTTAAACAGCATGG
TGTTCTTTTATAATGAATACCTTGAAGAACTAGGTGGTGATTACTCAGTATATCAAGATC
TCTATTGTGATGAGGTACTCTCTTCTTCATCGACAGAGGAAGAA------------GATG
TAGGAGTAATATATAGGAATGTTATCATGGCATCGACACAAGAGAAGTTCTCTTGGAGCG
ATTGTCAGAAGATAGTTATATCAGACTACGATGTAACATTACTCTAA-------------
--TGTAATATCCATT--ATCATCAATAAAA--TAATGGAATG--TTGATTATGTATT-TA
TCATAAATACAT--AATGGTATACGTATAGCA---------TAAAATA-CA-TTAACC--
---AACATACAACACACTATAAAATACAACACACTATAA----CAAATGTA----CGGGT
ATCTGATTGGGCTATATTAACCCCTTAAGGGCCGAAGGCCCGTTTAAATATGTGTT-GGA
CGAAGTCCA-AGCACAAAAAAGTAAGCAGAACAATGGAATAATATGAGCTGGC-AACGTA
------GGGTC-CATGTCCCGAGTTAGTGCGCCACGTAAGC-GCTGGGGCTTAT------
---------------
>C_536_TO_1993_C1
TATTACCCCCAGCGCTCAGGACGGGACATCACGTG-CAACTA-ACAGACGCACGTGAGAA
TGCAGTA---GCTTGC----AGCGAAAGATAGACGTCAACATCAATAAAGAAGAAGGAAT
ATTCTTTGCTTCGGCACGAAGCAAA--GGGTATAGATATTTGTTCGAGATGCGAAA----
---ATGGAG--------GCTATTTAAACCTG---------ATGGTTTTGTGATTTCCGAA
AT----CACTCGTCGGAAGAGAA------ATGGAGTTCTGGGAATCGTCTGCCATGCCTG
ACGATGTCAAGAGAGAGATTAAGGAAATATATTGGGAAGATCGGAAGAAACTTCTGTTCT
GTCAGAAGTTGAAGAGCTATGTCAGAAGGATTCTTGTTTATGGAGATCAAGAGGATGCCC
TTGCCGGAGTGAAGGGTATGAAGACTTCTATCATTCGCTATAGCGAATACTTGAAGAAAC
CATGTGTGGTAATTTGTTGTGTTAGCAATAAATCAATTGTGTATAGGTTAAACAACATGG
TGTTCTTTTATCATGAATACCTTGAAGAACTAGGTGGTGATTACTCAGTATATCAAGATC
TCTATTGTGATGAGGTACTCTCTTCTTCATCGACAGAGGAAGAA------------GATG
TAGGAGTAATATATAGGAATGTTATCATGGCATCGACACAAGAGAAGTTCTCTTGGAGTG
ATTGTCAGAAGATAGTTATATCAGACTATGATGTAACATTACTCTAA-------------
--TGTAATATCCATT--ATCATCAATAAAA--TAATGGAATG--TTGATTATGTATT-TA
TCATAAATACAT--AATGGTATACGTATAGCA---------TAAAATA-CA-TTAACC--
---AACATACAACACACTATAAAATACAACACACTATAA----CAAATGTA----CGGGT
ATCTGATT-GTCTATATTAACCCCTTAAGGGCCGAAGGCCCGTTTAAATATGTGTT-GGA
CGAAGTCCA-AGCACAAAAAAGTAAGTAGAACAACGGAATAATATGAGCTGGC-AACGTA
------GGGTC-CATGTCCCGAGTTAGTGCGCCACGTAAGC-GCTGGGGCTTAT------
---------------
>C_547_BI_1995
TATTACCCCCAGCGCTCAGGACGGGACATCACGTG-TGACTA-ACAGACGCACGTGAGAA
TGCAGTA---GCTTGC----AGCGAAAGATAGGCGTCAACATCAATAAAGAAGGAGGAAT
ATTCTTTGCTTCGGCACGAAGCAAA--GGGTATAGATATTTGTTCGAGATGCGAAA----
---ATGGAG--------GCTATTTAAACCTG---------ATGGTTTTGTGATTTCCGAA
AT----CACTCGACGGAAGAGAA------ATGGAGTTCTGGGAATCGTCTGCCATGCCTG
ACGATGTCAAGAGAGAGATTAAGGAAATATATTGGGAAGATCGGAAGAAACTTCTGTTCT
GTCAGAAGTTGAAGAGCTATGTCAGAAGGATTCTTGTTTATGGAGATCAAGATGATGCCC
TTGCCGGAGTGAAGGGTATGAAGACTTCTATTATTCGCTATAGCGAATACCTGAAGAAAC
CATGTGTGGTAATTTGTTGTGTTAGCAATAAATCAATTGTGTATAGGTTAAACAGCATGG
TGTTCTTTTATCATGAATACCTTGAAGAACTAGGTGGTGATTACTCAGTATATCAAGATC
TCTATTGTGATGAGGTTCTCTCTTCTTCATCGACAGAGGAAGAA------------GATG
TAGGAGTAATATATAGGAATGTTATCCTGGCATCGACACAAGAGAAGTTCTCTTGGAGTG
ATTGTCAGAAGATAGTTATATCAGACTATGATGTAACATTACTCTAA-------------
--TGTAATATCCATT--ATCATCAATAAAA--TAATGGAATG--TTGATTATGTATT-TA
TCATAAATACAT--AATGGTATACGTATAGCA---------TAAAATA-CA-TTAACC--
---AACATACAACACACTATAAAATACAACACACTATAA----CAAATGTA----CGGGT
ATCTGATTGGTTTATATTAACCCCTTAAGGGCCGAAGGCCCGTTTAAATATGTGTT-GGA
CGAAGTCCA-AGCACAAAAAAGGAAGCAGAACAACGGAATAAAATGAGCTGGC-AACGTA
------GGGTC-CATGTCCCGAGTTAGTGCGCCACGTAAGC-GCTGGGGCTTAT------
---------------
>C_548_BI_1995_C2
TATTACCCCCAGCGCTCAGGACGGGACATCACGTG-CGACTA-ACAGATGCACGTGAGAA
TGCAGTA---GCTTGC----AGCGAAAGATAGACGTCAACATCAATAAAGAAGAAGGAAT
ATTCTTTGCTTCGGCACGAAGCAAA--GGGTATAGATATTTGTTCGAGATGCGAAA----
---ATGGAG--------GCTATTTAAACCTG---------ATGGTTTTGTGATTTCCGAA
AT----CACTCGACGGAAGAGAA------ATGGAGTTCTGGGAATCGTCTGCCATGCCTG
ACGATGTCAAGAGAGAGATTAAGGAAATATATTGGGAAGATCGGAAGAAACTTCTGTTCT
GTCAGAAGTTGAAGAGCTATGTCAGAAGGATTCTTGTTTATGGAGATCAAGATGATGTCC
TTGCCGGAGTGAAGGGTTTGAAGACTTCTATTATTCGCTATAGCGAATATTTGAAGAAAC
CATGTGTGGTAATTTGTTGTGTTAGCAATAAATCAATTGTGTATAGGTTAAACAGCATGG
TGTTCTTTTATAATGAATACCTTGAAGAACTAGGTGGTGATTACTCAGTATATCAAGATC
TCTATTGTGATGAGGTTCTCTCTTCTTCATCGACAGAGGAAGAA------------GATG
TAGGAGTAATATATAGGAATGTTATCATGGCATCGACACAAGAGAAGTTCTCTTGGAGTG
ATTGTCAGAAGATAGTTATATCAGACTATGATGTAACATTACTCTAA-------------
--TGTAAAATCCATT--ATCATCAATAAAA--TAATGGAATG--TTGATTATGTATT-TA
TCATAAATACAT--AATGGTATACGTATAGCA---------TAAAATA-CA-TTAACC--
---AACATACAACACACTATAAAATACAACACACTATAA----CAAATGTA----CGGGT
ATCTGATTGGTTTATATTAACCCCTTAAGGGCCGAAGGCCCGTTTAAATATGTGTT-GGA
CGAAGTCCA-AGCACAAAAAAGGAAGCAGAACAACGGAATAAAATGAGCTGGC-AACGTA
------GGGTC-CATGTCCCGAGTTAGTGCGCCACGTAAGC-GCTGGGGCTTAT------
---------------
>C_549_BI_1995_C2
TATTACCCCCAGCGCTCAGGACGGGACATCACGTG-CGACTA-ACAGACGCACGTGAGAA
TGCAGTA---GCTTGC----AGCGAAAGATAGACGTCAACATCAATAAAGAAGAAGGAAT
ATTCTTTGCTTCGGCACGAAGCAAA--GGGTATAGATATTTGTTCGAGATGCGAAA----
---ATGGAG--------GCTATTTAAACCTG---------ATGGTTTTGTGATTTCCGAA
AT----CACTCGACGGAAGAGAA------ATGGAGTTCTGGGAATCGTCTGCCATGCCTG
ACGATGTCAAGAGAGAGATTAAGGAAATATATTGGGAAGATCGGAAGAAACTTCTGTTCT
GTCAGAAGTTGAAGAGCTATGTCAGAAGGATTCTTGTTTATGGAGATCAAGAGGATGCCC
TTGCCGGAGTGAAGGGTATGAAGACTTCTATCATTCGCTATAGCGAATATTTGAAGAAAC
CATGTGTGGTAATTTGTTGTGTTAGCAATAAATCAATTGTGTATAGGTTAAACAGCATGG
TGTTCTTTTATCATGAATACCTTGAAGAACTAGGTGGTGATTACTCAGTATATCAAGATC
TCTATTGTGATGAGGTTCTCTCTTCTTCATCGACAGAGGAAGAA------------GATG
TAGGAGTAATATATAGGAATGTTATCATGGCATCGACACAAGAGAAGTTCTCTTGGAGTG
ATTGTCAGAAGATAGTTATATCAGACTATGATGTAACATTACTCTAA-------------
--TGTAATATCCATT--ATCATCAATAAAA--TAATGGAATG--TTGATTATGTATT-TA
TCATAAATACAT--AATGGTATACGTATAGCA---------TAAAATA-CA-TTAACC--
---AACATACAACACACTATAAAATACAACACACTATAA----CAAATGTA----CGGGT
ATCTGATT-GTTTATATTAACCCCTTAAGGGCCGGAGGCCCGTTTAAATATGTGTT-GGA
CGAAGTCCA-AGCACAAAAAAGGAAGCAGAACAACGGAATAAAATGAGCTGGC-AACGTA
------GGGTC-CATGTCCCGAGTTAGTGCGCCACGTAAGC-GCTGGGGACTAT------
---------------
>C_550_CG_1995_C2
TATTACCCCCAGCGCTCAGGACGGGACATCACGTG-CGACTA-ACAGACGCACGTGAGAA
GGCAGTA---GCTTGC----AGCGAAAGATAGACGTCAACATCAATAAAGAAGAAGGAAT
ATTCTTTGCTTCGGCACGAAGCAAA--GGGTATAGATATTTGTTCGAGATGCGAAA----
---ATGGAG--------GCTATTTAAACCTG---------ATGGTTTTGTGATTTCCGAA
AT----CACTCGACGGAAGAGAA------ATGGAGTTCTGGGAATCGTCTGCCATGCCTG
ACGATGTCAAGAGAGAGATTAAGGAAATATATTGGGAAGATCGGAAGAAACTTCTGTTCT
GTCAGAAGTTGAAGAGCTATGTCAGAAGGATTCTTGTTTATGGAGATCAAGAGGATGCCC
TTGCCGGAGTGAAGGATTTGAAGACTTCTATTATTCGCTATAGCGAATACCTGAAGAAAC
CATGTGTGGTAATTTGTTGTGTTAGCAATAAATCAATTGTGTATAGGTTAAACAGCATGG
TGTTCTTTTATCATGAATACCTTGAAGAACTAGGTGGTGATTACTCAGTATATCAAGATC
TCTATTGTGATGAGGTTCTCTCTTCTTCATCGACAGAGGAAGAA------------GATG
TAGGAGTAATATATAGGAATGTTATCATGGCATCGACACAAGAGAAGTTCTCTTGGAGTG
ATTGTCAGAAGATAGTTATATCAGACTATGATGTAACATTACTCTAA-------------
--TGTAATATCCATT--ATCATCAATAAAA--TAATGGAATG--TTGATTATGTATT-TA
TCATAAATACAT--AATGGTATACGTATAGCA---------TAAAATA-CA-TTAACC--
---AACATACAACACACTATAAAATACAACACACTATAA----CAAATGTA----CGGGT
ATCTGATTGG-TTATATTAACCCTTTAAGGGCCGAAGGCCCGTTTAAATATGTGTT-GGA
CGAAGTCCA-AGCACAAAAAAGTAAGCAGAACAACGGAATAATATGAGCTGGC-AACGTA
------GGGTC-CATGTCCCGAGTTAGTGCGCCACGTAAGC-GCTGGGGACTAT------
---------------
>C_571_1_PH_1993_D5
TATTACCCCCAGCGCTCAGGACGGGACATCACGTG-CATCTA-ACAAATGCACGTGATAA
GGCAGTA---GCTTGC----AGCGAAAGATAACCATCAACATCAAAAAAGAAGGGGGCAT
ATTCGTTGCTTCGAGTCGAAGCAAC--GGTGATAGATAAATGTTCGAGAATCGAAA----
---ATGGAG--------GCTATTTAAACCTG---------ATGGTGTTGCGATTTCCGAA
AT----CACTCGTCGGAGGAG-A------ATGGAGTTTTGGGAATCGTCTGCCATGCCAG
ACGATGTGAAGAGAGTGATTAAGGAAATATATTGGGAAGATCGGAAGAAACTTCTGTTTT
GTCAGAAGTTGACGTGCTGTGTCAGAAGGATTCTTGTATATGGAGATCAAGATGATGCTC
TAGCTGCAGTGAAGGATATGAAGACTTCTATCATTCGCTATAGCGAATACCTGAAGAAAC
CATGTGTGGTAATATGTTGTCTGACTAATAAGTCTATTGTTCATAGGTTAAACACAATGG
TGTTCTTTTATCATGAATATATTGAGGAACTAGGTGGTGACTACTCGGTATATCAAGATT
TGTATTGTGATGAGGAACTTCCTGCTTCCTTGACAGAGGAAGAA------------GATG
AAGAAGTAATATACAGGAATGTTATCATGTCATCGACAGAAGAGAAGATCTCTTGGAGTG
AATGTCAGAAGATAGTTATATCGGATTATGATGTAACATTACTGTAA-------------
--TGTAATATCCATT--ATCATAAATAAAA--TAATGGAATG--ATGATTATGTATT-TA
TACTAAATACAT--AATGGTGTACGTATAGCA---------TAAAATA-CA-TTAACA--
---TACATACAACACACTATGACA-AAAAGGGAAAAAAA----GAAATATC------GGG
GGTTGATTGGGCTATCTTAA-CGATTAAGGGCCGAAGGCCCGTTTAAATATGTGTT-GGA
CGAAGTCCAAAACACAAAAAAGTCATCAGAACAGTGGAAAATAATGAGCTGGC-AGTGGA
------GGGTC-CATGTCCCGAGTTAGTGCGCCACGTAAGC-GCTGGGGCTTAT------
---------------
>C_571_2_PH_1993_D5
TATTACCCCCAGCGCTCAGGACGGGACATCACGTG-CATCTA-ACAAATGCACGTGATAA
GGCAGTA---GCTTGC----AGCGAAAGATAACCATCAACATCAAAAAAGAAGAGGGCAT
ATTCGTTGCTTCGAGTCGAAGCAAC--GGTGATAGATAAATGTTCGAGAATCGAAA----
---ATGGAG--------GCTATTTAAACCTG---------ATGGTGTTGCGATTTCCGAA
AT----CACTCGTCGGAGGAG-A------ATGGAGTTTTGGGAATCGTCTGCCATGCCAG
ACGATGTGAAGAGAGTGATCAAGGAAATATATTGGGAAGATCGGAAGAAACTTCTGTTTT
GTCAGAAGTTGAAGTGCTGTGTCAGAAGGATTCTTGTATATGGAGATCAAGATGATGCTC
TAGCTGCAGTGAAGGGTTTGAAGACTTCTATCATTCGCTATAGCGAATATCTGAAGAAAC
CATGTGTGGTAATATGTTGTCTGACTAATAAGTCTATTGTTCATAGGTTAAACACAATGG
TGTTCTTTTATCATGAATATATTGAAGAACTAGGTGGTGACTACTCGGTATATCAAGATT
TGTATTGTGATGAGGAACTTCCTGCTTCCTTGACAGAGGAAGAA------------GATG
AAGAAGTAATATACAGGAATGTTATCATGTCATCGACAGAAGAGAAGATCTCTTGGAGTG
AATGTCAGAAGATAGTTATATCGGATTATGATGTAACATTACTGTAA-------------
--TGTAATATCCATT--ATCATAAATAAAA--TAATGGAATG--ATGATTATGTATT-TA
TACTAAATACAT--AATGGTGTACGTATAGCA---------TAAAATA-CA-TTAACA--
---TACATACAACACACTATGACA-AAAAGGGAAAAAAA----GAAATATC------GGG
GGTTGATTGGTCTATCTTAA-CGATTAAGGGCCGAAGGCCCGTTTAAATATGTGTT-GGA
CGAAGTCCAAAACACAAAAAAGGCATCAGAACAGTGGAATATAATGAGCTGGC-AGTGGA
------GGGTC-CATGTCCCGAGTTAGTGCGCCACGTAAGC-GCTGGGGCTTAT------
---------------
>C_6us_US
TATTACCCCCAGCGCTCAGGACGGGACATCACGTG-CAACTA-ACAGACGCACGTGAGAA
TGCAGTA---GCTTGC----AGCGAAAGATAGACGTCAACATCAATAAAGAAGAAGGAAT
ATTCTTTGCTTCGGCACGAAGCAAA--GGGTATAGATATTTGTTCGAGATGCGAAA----
---ATGGAG--------GCTATTTAAACCTG---------ATGGTTTTGTGATTTCCGAA
AT----CACTCGTCGGAAGAGAA------ATGGAGTTCTGGGAATCGTCTGCCATGCCTG
ACGATGTCAAGAGAGAGATTAAGGAAATATATTGGGAAGATCGGAAGAAACTTCTGTTCT
GTCAGAAGTTGAAGAGCTATGTCAGAAGGATTCTTGTTTATGGAGATCAAGAGGATGCCC
TTGCCGGAGTGAAGGATATGAAGACTTCTATTATTCGCTATAGCGAATACTTGAAGAAAC
CATGTGTGGTAATTTGTTGTGTTAGCAATAAATCAATTGTGTATAGGTTAAACAGCATGG
TGTTCTTTTATAATGAATACCTTGAAGAACTAGGTGGTGATTACTCAGTATATCAAGATC
TCTATTGTGATGAGGTACTCTCTTCTTCATCGACAGAGGAAGAA------------GATG
TAGGAGTAATATATAGGAATGTTATCATGGCATCGACACAAGAGAAGTTCTCTTGGAGCG
ATTGTCAGAAGATAGTTATATCAGACTACGATGTAACATTACTCTAA-------------
--TGTAATATCCATT--ATCATCAATAAAA--TAATGGAATG--TTGATTATGTATT-TA
TCATAAATACAT--AATGGTATACGTATAGCA---------TAAAATA-CA-TTAACC--
---AACATACAACACACTATAAAATACAACACACTATAA----CAAATGTA-----GGGT
ATCTGATTGGGCTATATTAACCCCTTAAGGGCCGAAGGCCCGTTTAAATATGTGTT-GGA
CGAAGTCCA-AGCACAAAAAAGTAAGCAGAACAATGGAATAATATGAGCTGGC-AACGTA
------GGGTC-CATGTCCCGAGTTAGTGCGCCACGTAAGC-GCTGGGGCTTAT------
---------------
>C_602_AU_1996
TATTACCCCCAGCGCTCAGGACGGGACATCACGTG-CAACTA-ACAGACGCACGTGAGAA
TGCAGTA---GCTTGC----AGCGAAAGATAGACGTCAACATCAATAAAGAAGAAGGAAT
ATTCTTTGCTTCGGCACGAAGCAAA--GGGTATAGATATTTGTTCGAGATGCGAAA----
---ATGGAG--------GCTATTTAAACCTG---------ATGGTTTTGTGATTTCCGAA
AT----CACTCGTCGGAAGAGAA------ATGGAGTTCTGGGAATCGTCTGCCATGCCTG
ACGATGTCAAGAGAGAGATTAAGGAAATATATTGGGAAGATCGGAAGAAACTTCTGTTCT
GTCAGAAGTTGAAGAGCTATGTCAGAAGGATTCTTGTTTATGGAGATCAAGAGGATGCCC
TTGCCGGAGTGAAGGGTTTGAAGACTTCTATCATTCGCTATAGCGAATACTTGAAGAAAC
CATGTGTGGTAATTTGTTGTGTTAGCAATAAATCAATTGTGTATAGGTTAAACAGCATGG
TGTTCTTTTATCATGAATACCTTGAAGAACTAGGTGGTGATTACTCAGTATATCAAGATC
TCTATTGTGATGAGGTACTCTCTTCTTCATCGACAGAGGAAGAA------------GATG
TAGGAGTAATATATAGGAATGTTATCATGGCATCGACACAAGAGAAGTTCTCTTGGAGTG
ATTGTCAGAAGATAGTTATATCAGACTATGATGTAACATTACTCTAA-------------
--TGTAATATCCATT--ATCATCAATAAAA--TAATGGAATG--TTGATTATGTATT-TA
TCATAAATACAT--AATGGTATACGTATAGCA---------TAAAATA-CA-TTAACC--
---AACATACAACACACTATAAAATACAACACACTATAA----CAAATGTA----CGGGT
ATTTGATTGGGCTATATTAACCCCTTAAGGGCCGAAGGCCCGTTTAAATATGTGTT-GGA
CGAAGTCCA-AACACAAAAAAGTAAGCAGAACAACGGAATAATATGAGCTGGC-AACGTA
------GGGTC-CATGTCCCGAGTTAATGCGCCACGTAAGC-GCTGGGGCTTAT------
---------------
>C_62cn_CN_D2
TATTACCCCCAGCGCTCAGGACGGGACATCACGTG-CATTTA-ACAAATGCACGTGAGAA
GGCAGTA---GCTTCT----AGCGAAAGATAACCATCAACATCAAAAAAGAAGAAGGCAT
ATTCGTTGCTTCGAGACGAAGCAAC--GGTGTTAGATAAATGTTCGAGATTCGAAA----
---ATGGAG--------GATATTTAAACCTG---------ATGGTCTTGTGATTTCCGAA
AT----CACTCATCGGCGGAG-A------ATGGAGTTCTGGGAATCGTCTGCCATGCCAG
ACGATGTGAAGAGAGTGATCAAGGAAAAATATTGGGAAGATCGGAAGAAACTTCTGCTTT
GTCAGAAGTTGAAGTGCTGCGTCAGAAGGATTCTTGTATATGGAGATCAAGATGCTGCTC
TAGCTGCTGTGAAGGATATGAAGACTTCTATCATTCGCTATAGCGAATATCTGAAGAAAC
CATGTGTGGTAATATGTTGTGTGACTAATAAGTCTATTGTTCATAGGCTAAACACAATGG
TGTTCTTTTATCATGAATATATTGAAGAACTAGGTGGTGACTACTCTGTATATCAAGAGT
TGTATTGTGACGAGGAGCTTCCTTCTTCCTTGACAGAGGAAGAA------------GATG
AAGAAGTAATATACAGGAATGTTATCATGTCATCGACAGAAGAGAAGTTCTCTTGGAGTG
AATGTCAGAAGATAGTAATATCGGATTATGATGTAACATTACTGTAA-------------
--TGTAATATCCATT--ATCATAAATAAAA--TAATGGACTG--ATGATTATGTATT-TA
TACTAAATACAT--AATGGTATACGTATTGCA---------TAAAATA-CA-TTAACA--
---TACATACAACACACTATGACAAACAGGG----AAAA----AAGAAGAA----TCGGG
GGTTGATTGGGCTATCCTAA-CGATTAAGGGCCGAAGGCCCGTTTAAATATGTGTT-GGA
CGAAGTCCTAAACACAAAAAAGTCATCAGAACAGTGGAATATAATGAGCTGGC-AGTGGA
------GGGTC-CATGTCCCGAGTTAGTGCGCCACGTAAGC-GCTGGGGCTTAT------
---------------
>C_625_TW_1996
----------------------------TCACGTG-CATCTA-ACAAATGCACGTGAGAA
GGCAGTA---GCTTGC----AGCGAAAGATAACCATCAACATCAAAAAAGAAGAGGGCAT
ATTCGTTGCTTCGAGGCGAAGCAAC--GGTGATAGATAAATGTTCGAGAATCGAAA----
---ATGGAG--------GCTATTTAAACCTG---------ATGGTGTTGTGATTTCCGAA
AT----CACTCGTCGGAGGAG-A------ATGGAGTTTTGGGAATCGTCTGCCATGCCAG
ACGATGTGAAGAGAGTGATCAAGGAAATATATTGGGAAGATCGGAAGAAACTTCTGTTTT
GTCAGAAGTTGAAGTGCTGTGTCAGAAGGATTCTTGTATATGGAGATCAAGATGATGCTC
TAGCTGCAGTGAAGGGTATGAAGACTTCTATCATTCGCTATAGCGAATATTTGAAGAAAC
CATGTGTGGTAATATGTTGTCTGACTAATAAGTCTATTGTTCATAGGTTAAACACAATGG
TGTTCTTTTATCATGAATATATTGAAGAACTAGGTGGTGACTACTCGGTATATCAAGAGT
TGTATTGTGATGAGGAACTTCCTGCTTCCTTGACAGAGGAAGAA------------GATG
AAGAAGTAATATACAGGAATGTTATCATGTCATCGACAGAAGAGAAGATCTCTTGGAGTG
AATGTCAGAAGATAGTTATATCGGATTATGATGTAACATTACTGTAA-------------
--TGTAATATCCATT--ATCATAAATAAAA--TAATGGAATG--ATGATTATGTATT-TA
TACTAAATACAT--AATGGTGTACGTATAGCA---------TAAAATA-CA-TTAACA--
---TACATACAACACACTATGACA-AAAAGGGAAAAAAA----GAAATATC------GGG
GGTTGATTGGGCTATCTTAA-CGATTAAGGGCCGAAGGCCCGTTTAAATATGTGTT-GGA
CGAAGTCCAAAACAC-AAAAAGTCATCAGAACAGTGGAATATAATGAGCTGGC-AGTGG-
------------------------------------------------------------
---------------
>C_627_TW_1996_D8
TATTACCCCCAGCGCTCAGGACGGGACATCACGTG-CATCTA-ACAAATGCACGTGATAA
GGCAGTA---GCTTGC----AGCGAAAGATAACCATCAACATCAAAAAAGAAGAGGGAAT
ATTCGTTGCTTCGAGTCGAAGCAAC--GGTGATAGATAAATGTTCGAGAATCGAAA----
---ATGGAG--------GCTATTTAAACCTG---------ATGGTGTTGTGATTTCCGAA
AT----CACTCGTCGGAGGAG-A------ATGGAGTTTTGGGAATCGTCTGCCATGCCAG
ACGATGTGAAGAGAGTGATCAAGGAAATATATTGGGAAGATCGGAAGAAACTTCTGTTTT
GTCAGAAGTTGAAGTGCTGTGTCAGAAGGATTCTTGTATATGGAGATCAAGATGATGCTC
TAGCTGCAGTGAAGGGTATGAAGACTTCTATCATTCGCTATAGCGAATATTTGAAGAAAC
CATGTGTGGTAATATGTTGTTTGACTAATAAGTCTATTGTTCATAGGTTAAACACAATGG
TGTTCTTTTATCATGAATATATTGAAGAACTAGGTGGTGACTACTCGGTATATCAAGATT
TGTATTGTGATGAGGAACTTCCTGCTTCCTTGACAGAGGAAGAA------------GATG
AAGAAGTAATATACAGGAATGTTATCATGTCATCGACAGAAGAGAAGATCTCTTGGAGTG
AATGTCAGAAGATAGTTATATCGGATTATGATATAACATTACTGTAA-------------
--TGTAATATCCATT--AACATAAATAAAA--TAATGGAATG--ATGATTATGTATT-TA
TACTAAATACAT--AATGGTGTACGTATAGCA---------TAAAATA-CA-TTAACA--
---TACATACAACACGCTATGA----CAAAAGGGGAAAA----ATGAAGAA----TCGGG
GGTTGATTGGGCTATCTTAA-CGATTAAGGGCCGAAGGCCCGTTTAAATATGTGTT-GGA
CGAAGTCCAAAACACAAAAAAGTCATCAGAACAGTGGAATATAATGAGCTGGC-AGTGGA
------GGGTC-CATGTCCCGAGTTAGTGCGCCACGTAAGC-GCTGGGGCTTAT------
---------------
>C_63cn_CN_D3
TATTACCCCCAGCGCTCAGGACGGGACATCACGTG-CATTTA-ACAAATGCACGTGAGAA
GGCAGTT---GCTTGC----AGCGAAAGATAACCATCAACATCAAAAAAGAAGAAGGCAT
ATTCGTTGCTTCGAGACGAAGCAAC--GGTGTTAGATAAATGTTCGAGATTCGAAA----
---ATGGAG--------GATATTTAAACCTG---------ATGGTCTTGTGATTTCCGAA
AT----CACTCATCGGCGGAG-A------ATGGAGTTCTGGGAATCGTCTGCCATGCCAG
ACGATGTGAAGAGAGTGATCAAGGAAAAATATTGGGAAGATCGGAAGAAACTTCTGCTTT
GTCAGAAGTTGAAGTGCTGCGTCAGAAGGATTCTTGTATATGGAGATCAAGATGCTGCTC
TAGCTGCTGTGAAGGATATGAAGACTTCTATCATTCGCTATAGCGAATATCTGAAGAAAC
CATGTGTGGTAATATGTTGTGTGACTAATAAGTCTATTGTTCATAGGCTAAACACAATGG
TGTTCTTTTATCATGAATATATTGAAGAACTAGGTGGTGACTACTCTGTATATCAAGAGT
TGTATTGTGACGAGGAGCTTCCTTCTTCCTTGACAGAGGAAGGA------------GATG
AAGAAGTAATATACAGGAATGTTATCATGTCATCGACAGAAGAGAAGTTCTCTTGGAGTG
AATGTCAAAAGATAGTAATATCGGATTATGATGTAACATTACTGTAA-------------
--TGTAATATCCATT--ATCATAAATAAAA--TAATGGACTG--ATGATTATGTATT-TA
TACTAAATACAT--AATGGTATACGTATTGCA---------TAAAATA-CA-TTAACA--
---TACATACAACACACTATGACAAACAGGG----AAAA----AAGAAGAA----TCGGG
GGTTGATTGGGCTATCCTAA-CGATTAAGGGCCGAAGGCCCGTTTAAATATGTGTT-GGA
CGAAGTCCTAAACACAAAAAAGTCATCAGAACAGTGGAATATAATGAGCTGGC-AGTGGA
------GGGTC-CATGTCCTGAGTTAGTGCGCCACGTAAGC-GCTGGGGCTTAT------
---------------
>C_65_LK_LK_2010_C2
TATTACCCCCAGCGCTCAGGACGGGACATCACGTG-CAACTA-ACAGCAGCACGTGAGAA
TGCAGTA---ACTTGC----AGCGAAAGATAGACGTCAACATCAATAAAGAAGAAGGAAT
ATTCTTTGCTTCGGAACGAAGCAAA--GGGTATAGATATTTGTTCGAGATGCGAAA----
---ATGGAG--------GCTATATAAACCTG---------ATGGTTTTGTGATTTCCGAA
AT----CACTCGACAGAAGAGAA------ATGGAGTTCTGGGAATCGTCTGCCATGCCTG
ACGATGTCAAGAGAGAGATTAAGGAAATATATTGGGAAGATCGGAAGAAACTTCTGTTCT
GTCAGAAGTTGAAGAGCTATGTCAGAAGGATTCTTGTTTATGGAGATCAAGAGGATGCCC
TTGCCGGAGTGAAGGATATGAAGACTTCTATTATTCGCTATAGCGAATACTTGAAGAAAC
CATGTGTGGTAATTTGTTGTGTTAGCAATAAATCAATTGTGTATAGGTTAAACAGCATGG
TGTTCTTTTATCATGAATACCTTGAAGAACTAGGTGGTGATTACTCAGTATATCAAGATC
TCTATTGTGATGAGGTTCTCTCTTCTTCATCGACAGAGGAAGAA------------GATG
TAGGAGTAATATATAGGAATGTTATCATGGCATCGACACAAGAGAAGTTCTCTTGGAGTG
ATTGTCAGAAGATAGTTATATCAGACTATGATGTAACATTACTCTAA-------------
--TGTAATATCCATT--ATCATCAATAAAA--TAATGGAATG--TTGATTATGTATT-TA
TCATAAATACAT--AATGGTATACGTATAGCA---------TAAAATA-CA-TTA-CC--
---AACATACAACACACTATAAAATACAACACACTATAA----CAAATGTG----CGGGT
ATCCGATTGGGCTATATTAACCCCTTAAGGGCCGAAGGCCCGTTTAAATATGTGTT-GGA
CGAAGTCCA-AGCACAAAAAAGTAAGCAGAACAACGGAATAATATGAGCTGGC-AACGTA
------GGGTC-CATGTCCCGAGTTAGTGCGCCACGTAAGC-GCTGGGGCTTAT------
---------------
>C_66in_IN_2012_B1
TATTACCCCCAGCGCTCAGGACGGGACATCACGTG-CTAATA-ACAAACGCACGTGAGAA
GGAAGTA---GCTTAC----AGTGAAAGATAGACGTCAACATCAATAAAGAAGAAGGAAT
ATTCGTTGCTTAGCGACGAAGCAAC--GGATAAAGATATTTGTTCGAGATGCGAAA----
---ATGGAG--------GCTATTTAAACCTG---------ATGGTTTTGTGATTTCCGAA
AT----CACTCTTCGGAAGAGAA------ATGGAGTTCTGGGAATCGTCTGCTATGCCTG
ACGATGTCAAGAGAGAGATTAAGGAAATATATTGGGAAGATCGGAAGAAACTTCTGTTCT
GTCAGAAGTTGAAGAGCTATGTCAGAAGGATTCTTGTTTATGGAGATCAAGAGGATGCCC
TTGACGAAATGAAGGGTATGAAGACTTCTATTATTCGCTATAGCGAATACTTGAAGAAAC
CATGTGTGGTAATTTGTTGTGTTAGCAATAAATCAATTGTGTATAGGTTAAACAGCATGG
TGTTCTTTTATCATGAATACCTTGAAGAACTAGGTGGTGATTACTCAGTATATCAAGATC
TCTATTGTGATGCGGTTCTCTCTTCTTCATTGCCAGAGGCCGAA------------GCTG
CAGGTGTCATATATCGGAATGTTATCCTGGCATTGAGACAAGAGAAGTTTTCTTGGAGTG
ATTGTCAGAAGATAGTTATATCAGACTATGATGTAACATTACTCTAA-------------
--TGTAATATCCATT--ATCATCAATAAAA--TAATGGGTTG--TTGATTATGTATT-TA
TCATAAATACGT--AATGGTATACGTATAGCA---------TAAAATA-CA-TTAACC--
---AACATACAACACACTATAAAATACAACACACTATAA----CAAATGTA----CGGGT
ATTTGATTGGGCTATATTAACCCCTTAAGGGCCGAAGGCCCGTTTAAATATGTGTT-GGA
CGAGGTCCA-AACGCTAAAATGTAAGCAGAACAACGGAATATAATGAGCTGGA-AACGTA
------GGGTC-CATGTCCCGAGTTAGTGCGCCACGTAAGC-GCTGGGGCTTAT------
---------------
>C_736_4_IN_1997_C2
TATTACCCCCAGCGCTCAGGACGGGACATCACGTG-CGACTA-ACAGACGCACGTGAGAA
GGCAGTA---GCTTGC----AGCGAAAGATAGACGTCAACATCAATAAAGAAGAAGGAAT
ATTCTTTGCTTCGGCACGAAGCAAA--GGGTATAGATATTTGTTCGAGATGCGAAA----
---ATGGAG--------GCTATTTAAACCTG---------ATGGTTTTGTGATTTCCGAA
AT----CACTCGACGGAAGAGAA------ATGGAGTTCTGGGAATCGTCTGCCATGCCTG
ACGATGTCAAGAGAGAGATTAAGGAAATATATTGGGAAGATCGGAAGAAACTTCTGTTCT
GTCAGAAGTTGAAGAGCTATGTCAGAAGGATTCTTGTTTATGGAGATCAAGAGGATGCCC
TTGCCGGAGTGAAGGGTATGAAGACTTCTATCATTCGCTATAGCGAATATTTGAAGAAAC
CATGTGTGGTAATTTGTTGTGTTAGCAATAAATCAATTGTGTATAGGTTAAACAGCATGG
TGTTCTTTTATCATGAATACCTTGAAGAACTAGGTGGTGATTACTCAGTATATCAAGATC
TCTATTGTGATGAGTTTCTCTCTTCTTCATCGACAGAGGAAGAA------------GATG
TAGGAGTAATATATAGGAATGTTATCATGGCATCGACACAAGAGAAGTTCTCTTGGAGTG
ATTGTCAGAAGATAGTTATATCAGATTATGATGTAACATTACTCTAA-------------
--TGTAATATCCATT--ATCATCAATAAAA--TAATGGAATG--TTGATTATGTATT-TA
TCATAAATACAT--AATGGTATACGTATAGCA---------TAAAATA-CA-TTATCC--
---AACATACAACACACTATAAAATACAACACACTATAA----CAAATGTA----AGGGT
ATTTGATTGG-TTATATTAACCCCTTAAGGGCCGAAGGCCCGTTTAAATATGTGTT-GGA
CGAAGTCCA-AGCACAAAAAAGTAAGCAGAACAACGGAATAATATGAGCTGGC-AACGTA
------GGGTC-CATGTCCCGAGTTAGTGCGCCACGTAAGC-GCTGGGGCTTAT------
---------------
>C_737_AU_1997
TATTACCCCCAGCGCTCAGGACGGGACATCACGTG-CAACTA-ACAAACGCACGTGAGAA
TGCAGTA---GCTTGC----AGCGAAAGATAGACGTCAACATCAAAAAAGAAGAAGGAAT
ATTCTTTGCTTCGGCACGAAGCAAA--GGGTATAGATATTTGTTCGAGATGCGAAA----
---ATGGAG--------GCTATTTAAACCTG---------ATGGTTTTGTGATTTCCGAA
AT----CACTCGTCGGAAGAGAA------ATGGAGTTCTGGGAATCGTCTGCCATGCCTG
ACGATGTCAAGCGAGAGATTAAGGAAATATATTGGGAAGATCGGAAGAAACTTCTGTTCT
GTCAGAAGTTGAAGAGCTATGTCAGAAGGATTCTTGTTTATGGAGATCAAGAGGATGCCC
TTGCCGGAGTGAAGGGTATGAAGACTTCTATCATTCGCTATAGCGAATATTTGAAGAAAC
CATGTGTGGTAATTTGTTGTGTTAGCAATAAATCAATTGTGTATAGGTTAAACAGCATGG
TGTTCTTTTATCATGAATACCTTGAAGAACTAGGTGGTGATTACTCAGTATATCAAGATC
TCTATTGTGATGAGGTACTCTCTTCTTCATCGACAGAGGAAGAA------------GATG
TAGGAGTAATATATAGGAATGTTATCATGGCATCGACACAAGAGAAGTTCTCTTGGAGTG
ATTGTCAGAAGATAGTTATATCAGACTATGATGTAACATTACTCTAA-------------
--TGTAATATCCATT--ATCATCAATAAAA--TAATGGAATG--TTGATTATGTATT-TA
TCATAAATACAT--AATGGTATACGTATAGCA---------TAAAATA-CA-TTAACC--
---AACATACAACACACTATAAAATACAACACACTATAA----CAAATGTA----CGGGT
ATCTGATTGGGCTATATTAACCCCTTAAGGGCCGAAGGCCCGTTTAAATATGTGGT-GGA
CGAAGTCCA-AACACAAAAAAGTAAGCAGAACAATGGAATAATATGAGCTGGC-AACGTA
------GGGTC-CATGTCCCGAGTTAATGCGCCACGTAAGC-GCTGGGGCTTAT------
---------------
>C_765_TW_1996_D5
----------------------------TCACGTG-CATCTA-ACAAATGCACGTGAGAA
GGCAGTA---GCTTGC----AGCGAAAGATAACCATCAACATCAAAAAAGAA-AGGGCAT
ATTCGTTGCTTCGAGTCGAAGCAAC--GGTGATAGATAAATGTTCGAGAATCGAAA----
---ATGGAG--------GCTATTTAAACCTG---------ATGGTGTTGTGATTTCCGAA
AT----CACTCGTCGGAGGAG-A------ATGGAGTTTTGGGAATCGTCTGCCATGCCAG
ACGATGTGAAGAGAGTGATCAAGGAAATATATTGGGAAGATCGGAAGAAACTTCTGTTTT
GTCAGAAGTTGAAGTGCTGTGTCAGAAGGATTCTTGTATATGGAGATCAAGATGATGCTC
TAGCTGCAGTGAAGGGTTTGAAGACTTCTATCATTCGCTATAGCGAATATCTGAAGAAAC
CATGTGTGGTAATATGTTGTTTGACTAATAAGTCTATTGTTCATAGGTTAAACACAATGG
TGTTCTTTTATCATGAATATATTGAGGAACTAGGTGGTGACTACTCGGTATATCAAGATT
TGTATTGTGATGAGGAACTTCCTGCTTCCTTGACAGAGGAAGAA------------GATG
AAGAAGTAATATACAGGAATGTTATCATGTCATCGACAGAAGAGAAGATCTCTTGGAGTG
AATGTCAGAAGATAGTTATATCGGATTATGATGTAACATTACTGTAA-------------
--TGTAATATCCATT--ATCATCAATAAAA--TAATGGAATG--ATGATTATGTATT-TA
TACTAAATACAT--AATGGTGTACGTATAGCA---------TAAAATA-CA-TTAACA--
---TACATACAACACACTATGACA-AAAAGGGAAAAAAA----GAAATATC------GGG
GGCTGATTGGGCTATCTTAA-CGATTAAGGGCCGAAGGCCCGTTTAAATATGTGTT-GGA
CGAAGTCCAAAACACAAAAAAGTCATCAGAACAGTGGAATATAATGAGCTGGC-AGTGG-
------------------------------------------------------------
---------------
>C_768_PH_1995
TATTACCCCCAGCGCTCAGGACGGGACATCACGTG-CATCTA-ACAAATGCACGTGATAA
GGCAGTA---GCTTGC----AGCGAAAGATAACCATCAACATCAAAAAAGAAGAGGGCAT
ATTCGTTGCTTCGAGTCGAAGCAAC--GGTGATAGATAAATGTTCGAGAATCGAAA----
---ATGGAG--------GCTATTTAAACCTG---------ATGGTGTTGCGATTTCCGAA
AT----CACTCGTCGGAGGAG-A------ATGGAGTTTTGGGAATCGTCTGCCATGCCAG
ACGATGTGAAGAGAGTGATCAAGGAAATATATTGGGAAGATCGGAAGAAACTTCTGTTTT
GTCAGAAGTTGAAGTGCTGTGTCAGAAGGATTCTTGTATATGGAGATCAAGATGATGCTC
TAGCTGCAGTGAAGGATATGAAGACTTCTATCATTCGCTATAGCGAATACCTGAAGAAAC
CATGTGTGGTAATATGTTGTCTGACTAATAAGTCTATTGTTCATAGGTTAAACACAATGG
TGTTCTTTTATCATGAATATATTGAAGAACTAGGTGGTGACTACTCGGTATATCAAGATT
TGTATTGTGATGAGGAACTTCCTGCTTCCTTGACAGAGGAAGAA------------GATG
AAGAAGTAATATACAGGAATGTTATCATGTCATCGACAGAAGAGAAGATCTCTTGGAGTG
AATGTCAGAAGATAGTTATATCGGATTATGATGTAACATTACTGTAA-------------
--TGTAATATCCATT--ATCATAAATAAAA--TAATGGAATG--ATGATTATGTATT-TA
TACTAAATACAT--AATGGTGTACGTATAGCA---------TAAAATA-CA-TTAACA--
---TACATACAACACACTATGACA-AAAAGGGAAAAAAA----GAAATATC------GGG
GGTTGATTAGTCTATCTTAA-CGATTAAGGGCCGAAGGCCCGTTTAAATATGTGTT-GGA
CGAAGTCCAAAACACAAAAAAGTCATCAGAACAGTGGAATATAATGAGCTGGC-AGTGGA
------GGGTC-CATGTCCCGAGTTAGTGCGCCACGTAAGC-GCTGGGGCTTAT------
---------------
>C_8_150510_EG_2010_A1
----------------------------TCACGTG-CATCTA-ACAAATGCACGTGAGAA
GGCAGTA---GCTTGC----AGCGAAAGATAACCATCAACATCAAAAAAGAA-AGGGCAT
ATTCGTTGCTTCGAGTCGAAGCAAC--GGTGATAGATAAATGTTCGAGAATCGAAA----
---ATGGAG--------GCTATTTAAACCTG---------ATGGTGTTGTGATTTCCGAA
AT----CACTCGTCGGAGGAG-A------ATGGAGTTTTGGGAATCGTCTGCCATGCCAG
ACGATGTGAAGAGAGTGATCAAGGAAATATATTGGGAAGATCGGAAGAAACTTCTGTTTT
GTCAGAAGTTGAAGTGCTGTGTCAGAAGGATTCTTGTATATGGAGATCAAGATGATGCTC
TAGCTGCAGTGAAGGATATGAAGACTTCTATCATTCGCTATAGCGAATATCTGAAGAAAC
CATGTGTGGTAATATGTTGTCTGACTAATAAGTCTATTGTTCATAGGTTAAACACAATGG
TGTTCTTTTATCATGAATATATTGAAGAACTAGGTGGTGACTACTCGGTATATCAAGAGT
TGTATTGTGATGAGGAACTTCCTGCTTCCTTGACAGAGGAAGAA------------GATG
AAGAAGTAATATACAGGAATGTTATCATGTCATCGACAGAAGAGAAGATCTCTTGGAGTG
AATGTCAGAAGATAGTTATATCGGATTATGATGTAACATTACTGTAA-------------
--TGTAATATCCATT--ATCATAAATAAAA--TAATGGAATG--ATGATTATGTATT-TA
TACTAAATACAT--AATGGTGTACGTATAGCA---------TAAAATA-CA-TTAACA--
---TACATACAACACACTATGACA-AAAAGGGAAAAAAA----GAAATATC------GGG
GGTTGATTGGGCTATCTTAA-CGATTAAGGGCCGAAGGCCCGTTTAAATATGTGTT-GGA
CGAAGTCCAAAACACAAAAAAGTCATCAGAACAGTGGAATATAATGAGCTGGC-AGTGG-
------------------------------------------------------------
---------------
>C_9_150510_EG_2010
TATTACCCCCAGCGCTCAGGACGGGACATCACGTG-CGACTA-ACAGACGCACGTGAGAA
TGAAGTA---GCTTGC----AGCGAAAGATAGACGTCAACATCAATAAAGAAGAAGGAAT
ATTCTTTGCTTCGGCACGAAGCAAA--GGGTATAGATATTTGTTCGAGATGCGAAA----
---ATGGAG--------GCTATTTAAACCTG---------ATGGTTTTGTGATTTCCGAA
AT----CACTCTTCGGAAGAGAA------ATGGAGTTCTGGGAATCGTCTGCCATGCCTG
ACGATGTCAAGAGAGAGATTAAGGAAATATATTGGGAAGATCGGAAGAAACTTCTGTTCT
GTCAGAAGTTGAAGAGCTATGTCAGAAGGATTCTTGCCTACGGAGATCAGGAGGATGCCC
TTGCTGGAGTGAAGGGTATGAAGACTTCTATTATTCGCTATAGCGAATACCTGAAGAAAC
CATGTGTGGTAATTTGTTGTGTTAGCAATAAATCAATTGTGTATAGGTTAAACAGCATGG
TGTTCTTTTATCATGAATACCTTGAAGAACTAGGTGGTGATTACTCAGTATATCAAGATC
TCTATTGTGATGAGGATCTCTCTTCTTCATCGACAGATGAAGAA------------GATG
TAGGAGTAATATACAGGAATGTTATCATGGCATCGACTCAAGAGAAGTTCTCTTGGAGTG
ATTGTCAGAAGATAGTAATATCAGACTATGATGTAACATTACTCTAA-------------
--TGTAATATCCATT--ATCATCAATAAAA--TAATGGAATG--TTGATTATGTATT-TA
TCATAAATACAT--AATGGTATACGTATAGCA---------TAAAATA-CA--TTTCC--
---AACATACAACACGCTATAAAATACAACACACTATAA----CAAATGTA----CGGGT
ATCTGATTGGGCTATATTAACCCCTTAAGGGCCGAAGGCCCGTTTAAATATGTGTT-GGA
CGAAGTCCA-AACACAAAAAAGTATGCAGAACAACGGAATAAAATGAGCTGGC-GACGTA
------GGGTC-CATGTCCCGAGTTAGTGCGCCACGTAAGC-GCTGGGGCTTAT------
---------------
>C_ABTV1_MY
TATTACCCCCCCTGCCCGGGACGGGACATCACGTG-CGCCTATAAAGAAGCACGTGATGA
TGTGACATATGTTTGCCGTAAGCTGTACAAAAGCGAATGCTTTATT---------GCTTT
ATTCGTTGCTTAGCCCCTAAGCAACCTGGTAGTGGGATGTGGTCCCTGATGCGAAGCAGC
TTTGTTGTT--------GCTATTTATATCTGTG-------TTCGCCATGTAAAATGCGAA
ATACAACGCTGATCAG------A------ATGGAGTTCTGGAATTCGGAAGCATTTTGCG
ACGATGTGAAGCGTGTCATTAAGCAAAAATATTGGGAAGAGCGGATGAAATCTCTATTTA
TAGAGAAGGTGAGTGGTTATGTTCGAAGGATTCTTGTTTATGGTAATCTTGATGATACCA
TATATGCGGTTCAGCAAATGAAGACTTCTATAGTTCAGTGTGCTGAACGTTTCGGTAAAG
CCTGTGTGGTGGTATATAATGGTTTGGATCCATCAATAGGTTTCCGATTACACACTATGG
CGTTCTTCTTCGAAGAATATGTTGAGGAAGTGAGTACTGCAGATCCAATGGCGGTTCAGT
TATTTTGTGATGAAGAAAT------------------AGAAGAATTCTCAAATTCTGATG
TACGCCTTAT---TAAAAATGTTATTATGGCATCGACAGATGCATCGATTGATGTAGGAA
ATTGTATTCAGATAATAATATCTGATAATGTAATAACATTCTATATA-------------
--TGTTAACTTCATT----TATACATAAGAATGAATGAAGTGGTTTATTTATGATTTTTA
GAATATAATCATA-AATGGTAAACCTTAAGCAAAACCACCCTAAAACA-AA-TAAACCTC
TCTGACATACAACCCTCTATAAAATAAAGCCCA-TGTAAGATTCAAATTTA---------
----GAATGAAAAAT-------------GGGCCGAAGGCCCATATAAATGCATTTAAGGC
CGAAGGCCT-----TATAATTGCAGGAAGAA------AAGAACACGGTTTTGCTTACGTG
GCCTGTGGGCCATATGTCCCGAGTTAGTGCGCCACGTGGGC-AGGGGGGCTTAT------
---------------
>C_ABTV2_PH
TATTACCCCCCCCGCCCGGGACGGGACATCACGTGATGCCTTTATA-AATCACGTGGGCA
TATAACTTTTGTATGCCGTAAGCTGTATAAAAGCGGCAGCTTTA-T---------GTTTT
ATTCGTTGCTTCATCGATAAGCAATGTGATAATGGATGGTGGT-CCTGTTGCAAAG----
---CAGGTGACTGGTTTGCTATTTATATCAGTTGTTGTGCAGGGTTTTGGTGTATACAA-
-----------CGCTGATCAGA-------ATGGAATTCTGGAATTCGGAAGCATTCTGCG
ACGATGTGAAGCGTTGTATCAAGCAAAAATATTGGGAAGAGCGGATGAAATCTCTATTTA
TAGAGAGGGTAAGTGGTTATGTAAGAAGGATTTGTGGTTATGGTAATCTTGATGATGCAA
TATATGCTGTTCAGCAATTGAAGACTTCTATAGTTCAGTGTGCTGAACGATATGGGAAAG
CTTGTGTGGTTGTATATTCGGGTACTGATAAATTAATGGTCTATAGACTACATACAATGG
CTTTCTTCTTCGAAGAATATGTTGAGGAACTGAAGACTGCAGATCCATTAACTGTTCAGC
TATTCTGTGATGAGGATAT------------------ATCAGAATTCGTAGAATCTGATG
TACGTTATTG---TAAGAATGTTATTATGGCATCGACAGATGAGCATGTATCTATAAACA
AATGTATTCAGATAGTAATATCTGATAATGTAATAACATTCTATTAA-------------
--TGTAATCTTCATTTCAGCGTAAGTCTAT---AATGAAGTGGTTGATTTATGATTTTTA
GAATATAATCATA-AATGGTCAAC-TAGACCA---------AATAATA-CC-TTAA----
---GAAATATAACACACTATGCC---------------C----AATTAAGACCTCTAAGA
TTCTATTTAGAATAATATAA------ATGTGCCGAAGGCACATATAAATA-ATATTAGGC
CGAAGGCCT-----------AATAATT-TGTAAGTGAATGACCATCTGTACGCTTACGTG
GAATGTGGGTCATATGTCCCGAGTTAGTGCGCCAGTGGGGC-GGGGGGGCATAT------
---------------
>C_AF102784_EG_1997
TATTACCCCCAGCGCTCAGGACGGGACATCACGTG-CGACTA-ACAGACGCACGTGAGAA
TGCAGTA---GCTTGC----AGCGAAAGATAGACGTCAACATCAATAAAGAAGAAGGAAT
ATTCTTTGCTTCGGCACGAAGCAAA--GGGTATAGATATTTGTTCGAGATGCGAAA----
---ATGGAG--------GCTATTTAAACCTG---------ATGGTTTTGTGATTTCCGAA
AT----CACTCTTCGGAAGAGAA------ATGGAGTTCTGGGAATCGTCTGCCATGCCTG
ACGATGTCAAGAGAGAGATTAAGGAAATATATTGGGAAGATCGGAAGAAACTTCTGTTCT
GTCAGAAGTTGAAGAGCTATGTCAGAAGGATTCTTGTCTACGGAGATCAGGAGGATGCCC
TTGCTGGAGTGAAGGATATGAAGACTTCTATTATTCGCTATAGCGAATACTTGAAGAAAC
CATGTGTGGTAATTTGTTGTGTTAGCAATAAATCAATTGTGTATAGGTTAAACAGCATGG
TGTTCTTTTATCATGAATACCTTGAAGAACTAGGTGGTGATTACTCAGTATATCAAGATC
TCTATTGCGATGAGGTTCTCTCTTCTTCATCGACAGAGGAAGAA------------GATG
TAGGAGT-----------------------------------------------------
------------------------------------------------------------
------------------------------------------------------------
------------------------------------------------------------
------------------------TACAAGACGCTATGA----CAAATGTA----CGGGT
ATCTGATTGGGCTATATTAACCCCTTAAGGGCCGAAGGCCCGTTTAAATATGTGTT-GGA
CGAAGTCCA-AACACAAAAAAGTATGCAGAACAACGGAATAAAATGAGCTGGC-AACGTA
------GGGTC-CATGTCCCGAGTTAGTGCGCCACGTAAGC-GCTGGGGCTTAT------
---------------
>C_AY264347_CN
TATTACCCCCAGCGCTCAGGACGGGACATCACGTG-CATCTA-ACAAATGCACGTGAGAA
GGCAGTA---GCTTGC----AGCGAAAGATAACCATCAACATCAAAAAAGAAGCAGGCAT
ATTCGTTGCTTCGAGACGAAGCAAC--GGTGATAGATAAATGTTCGAGATTCGAAA----
---ATGGAG--------GTTATTTAAACCTG---------ATGGTTTTGTGATTTCCGAA
AT----CACTCATCGGAGGAG-A------ATGGAGTTCTGGGAATCGTCTGCCATGCCAG
ACGATGTGAAGAGAGTGATCAAGGAAATATATTGGGAAGATCGGAAGAAACTTCTGCTTT
GTCAGAAGTTGAAGGGCTGTGTCAGAAGGATTCTTGTATATGGAGATCAAGATGCCGCTC
TAGCTGCTGTGAAGGATATGAAGACTTCTATCATTCGCTATAGCGAATATCTGAAGAAAC
CATGTGTGGTAATTTGTTGTTTGACTAATAAGTCTATTGTTCATAGGTTAAACACAATGG
TGTTCTTATATCATGAATATATTGAAGAAGTAGGTGGTGACTACTCTGTATATCAAGAGT
TGTATTGTGATGAGGAGCTTCCTTCTTCCCTGACAGAGGAAGAA------------GATG
AAGAAGTAATATACAGGAATGTTATCATGTCATCGACAGAAGAGAAGTTCTCTTGGAGTG
AATGTCAGAAGATAGTAATATCGGATTATGATGTAACATTACTGTAA-------------
--TGTAATATCCATT--ATCATAAATAAAA--TAATGGAATG--ATGATTATGTATT-TA
AACTAAATACAT--AATGGTATACGTATTGCA---------TAAAATA-CA-TTAACA--
---TACATACAACACACTATGACAAAAAGGGAAAAATGA----AGAAT-------CGGGG
GT-TGATTGGGCTATCTTAA-CGATTAAGGGCCGCAGGCCCGTTTAAATATGTGTT-GGA
CGAAGTCCAAAACACAAAAAAGTAATCAGAACAGTGGAATATAATGAGCTGGC-AACGTA
------GGGTC-CATGTCCCGAGTTAGTGCGCCACGTAAGC-GCTGGGGCTTAT------
---------------
>C_AY266417_CN
TATTACCCCCAGCGCTCAGGACGGGACATCACGTG-CTTCTA-ACAAATGCACGTGAGTA
GGAAGTA---GCTTGC----AGCGAAAGATAACCATCAACATCAAAAAAGAAGAAGGCAT
ATTCGTTGCTTCGAGACGAAGCAAC--GGTGATAGATAAATGTTCGAGATTCGAAA----
---ATGGAG--------GATATTTAAACCTG---------ATGGTCTTGTGATTTCCGAA
AT----CACTCATCGGAGAAG-A------ATGGAGTTCTGGGAATCGTCTGCCATCCCAG
ACGATGTGAAGAGAGTGATCAAGGAAATATATTGGGAAGATCGGAAGAAACTTCTGCTTT
GTCAGAAGTTGAAGAGCTGCGTCAGAAGGATTCTTGTATATGGAGATCAAGATGCTGCTC
TAGCTGCTGTGAAGGATATGAAGACTTCTATCATTCGCTATAGCGAATATCTGAAGAAAC
CATGTGTGGTAATATGTTGTGTGACCAATAAGTCTATTGTTCATAGGTTAAACACAATGG
TGTTCTTTTATCATGAATATATTGAAGAACTAGGTGGTGACTACTCAGTATATCAAGAGT
TGTATTGTGATGAGGAGCTTCCTTCTTCCTTGACAGAGGAAGAA------------GATG
AAGAAGTAATATACAGGAATGTTATCATGTCATCGACAGAAGAGAAGTTCTCTTGGAGTG
AATGTCAGAAGATAGTAATATCGGATTATGATGTAACATTACTGTAA-------------
--TGTAATATCCATT--ATCATAAATAAAA--TAATGGACTG--ATGATTATGTATT-TA
TACTAAATACAT--AATGGTATACGTATTGCA---------TAAAATA-CA-TTAACA--
---TACATACAACACACTATGACAAACAGGG----AAAA----AAGAAGAA----TCGGG
GGTTGATTGGGCTATCCTAA-CGATTAAGGGCCGAAGGCCCGTTTAAATATGTGTT-GGA
CGAAGTCCAAAACACAAAAAAGTCATCAGAACAGTGGAATATAATGAGCTGGC-AACGTA
------GTGTC-CATGTCCCGAGTTAGTGCGCCACGCAAGC-GCTGGGGCTTAT------
---------------
>C_B2817_AU_2011_C3
TATTACCCCCAGCGCTCAGGACGGGACATCACGTG-CAACTA-ACAAACGCACGTGAGAA
TGCAGTA---GCTTGC----AGCGAAAGATAGACGTCAACATCAATAAAGAAGAAGGAAT
ATTCTTTGCTTCGGCACGAAGCAAA--GGGTATAGATATTTGTTCGAGATGCGAAA----
---ATGGAG--------GCTATTTAAACCTG---------ATGGTTTTGTGATTTCCGAA
AT----CACTCGTCGGAAGAGAA------ATGGAGTTCTGGGAATCGTCTGCCATGCCTG
ACGATGTCAAGAGAGAGATTAAGGAAATATATTGGGAAGATCGGAAGAAACTTCTGTTCT
GTCAGAAGTTGAAGAGCTATGTCAGAAGGATTCTTGTTTATGGAGATCAAGAGGATGCCC
TTGCCGGAGTGAAGGGTATGAAGACTTCTATTATTCGCTATAGCGAATACTTGAAGAAAC
CATGTGTGGTAATTTGTTGTGTTAGCAATAAATCAATTGTGTATAGGTTAAACAGCATGG
TGTTCTTTTATCATGAATACCTTGAAGAACTAGGTGGTGATTACTCAGTATATCAAGATC
TCTATTGTGATGAGGTACTCTCTTCTTCATCGACAGAGGAAGAA------------GATG
TAGGAGTAATATATAGGAATGTTATCATGGCATCGACACAAGAGAAGTTCTCTTGGAGTG
ATTGTCAGAAGATAGTTATATCAGACTATGATGTAACATTACTCTAA-------------
--TGTAATATCCATT--ATCATCAATAAAA--TAATGGAATG--TTGATTATGTATT-TA
TCATAAATACAT--AATGGTATACGTATAGCA---------TAAAATA-CACTTAACC--
---AACATACAACACACTATAAAATACAACACACTATAA----CAAATGTA-----CGGT
ATTTGATTGGGCTATATTAACCCCTTAAGGGCCGAAGGCCCGTTTAAATATGTGTT-GGA
CGAAGTCCA-AACACAAAAAAGTAAGCAGAACAACGGAATAATATGAGCTGGC-GACGTA
------GGGTC-CATGTCCCGAGTTAATGCGCCACGTAAGC-GCTGGGGCTTAT------
---------------
>C_B2818_AU_2011
TATTACCCCCAGCGCTCAGGACGGGACATCACGTG-CAACTA-ACAAACGCACGTGAGAA
TGCAGTA---GCTTGC----AGCGAAAGATAGACGTCAACATCAATAAAGAAGAAGGAAC
ATTCTTTGCTTCGGCACGAAGCAAA--GGGTATAGATATTTGTTCGAGATGCGAAA----
---ATGGAG--------GCTATTTAAACCTG---------ATGGTTTTGTGATTTCCGAA
AT----CACTCGTCGGAAGAGAA------ATGGAGTTCTGGGAATCGTCTGCCATGCCTG
ACGATGTCAAGAGAGAGATTAAGGAAATATATTGGGAAGATCGGAAGAAACTTCTGTTCT
GTCAGAAGTTGAAGAGCTATGTCAGAAGGATTCTTGTTTATGGAGATCAAGAGGATGCCC
TTGCCGGAGTGAAGGATTTGAAGACTTCTATTATTCGCTATAGCGAATATTTGAAGAAAC
CATGTGTGGTAATTTGTTGTGTTAGCAATAAATCAATTGTGTATAGGTTAAACAGCATGG
TGTTCTTTTATCATGAATACCTTGAAGAACTAGGTGGTGATTACTCAGTATATCAAGATC
TCTATTGTGATGAGGTACTCTCTTCTTCATCGACAGAGGAAGAA------------GATG
TAGGAGTAATATATAGGAATGTTATCATGGCATCGACACAAGAGAAGTTCTCTTGGAGTG
ATTGTCAGAAGATAGTTATATCAGACTATGATGTAACATTACTCTAA-------------
--TGTAATATCCATT--ATCATCAATAAAA--TAATGGAATG--TTGATTATGTATT-TA
TCATAAATACAT--AATGGTATACGTATAGCA---------TAAAATA-CA-TTAACC--
---AACATACAACACACTATAAAATACAACACACTATAA----CAAATGTA-----CGGT
ATTTGATTGGGCTATATTAACCCCTTAAGGGCCGAAGGCCCGTTTAAATATGTGTT-GGA
CGAAGTCCA-AACACAAAAAAGTAAGCAGAACAACGGAATAATATGAGCTGGC-AACGTA
------GGGTC-CATGTCCCGAGTTAATGCGCCACGTAAGC-GCTGGGGCTTAT------
---------------
>C_B2819_AU_2011_C3
TATTACCCCCAGCGCTCAGGACGGGACATCACGTG-CAACTA-ACAAACGCACGTGAGAA
TGCAGTA---GCTTGC----AGCGAAAGATAGACGTCAACATCAATAAAGAAGAAGGAAT
ATTCTTTGCTTCGGCACGAAGCAAA--GGGTATAGATATTTGTTCGAGATGCGAAA----
---ATGGAG--------GCTATTTAAACCTG---------ATGGTTTTGTGATTTCCGAA
AT----CACTCGTCGGAAGAGAA------ATGGAGTTCTGGGAATCGTCTGCCATGCCTG
ACGATGTCAAGAGAGAGATTAAGGAAATATATTGGGAAGATCGGAAGAAACTTCTGTTCT
GTCAGAAGTTGAAGAGCTATGTCAGAAGGATTCTTGTTTATGGAGATCAAGAGGATGCCC
TTGCCGGAGTG-------------------------------------------------
--TGTGTGGTAATTTGTTGTGTTAGCAATAAATCAATTGTGTATAGGTTAAACAGCATGG
TGTTCTTTTATCATGAATACCTTGAAGAACTAGGTGGTGATTACTCAGTATATCAAGATC
TCTATTGTGATGAGGTACTCTCTTCTTCATCGACAGAGGAAGAA------------GATG
TAGGAGTAATATATAGGAATGTTATCATGGCATCGACACAAGAGAAGTTCTCTTGGAGTG
ATTGTCAGAAGATAGTTATATCAGACTATGATGTAACATTACTCTAA-------------
--TGTAATATCCATT--ATCATCAATAAAA--TAATGGAATG--TTGATTATGTATT-TA
TCATAAATACAT--AATGGTATACGTATAGCA---------TAAAATA-CA-TTAACC--
---AACATACAACACACTATAAAATACAACACACTATAA----CAAATGTA-----CGGT
ATTTGATTGGGCTATATTAACCCCTTAAGGGCCGAAGGCCCGTTTAAATATGTGTT-GGA
CGAAGTCCA-AACACAAAAAAGTAAGCAGAACAACGGAATAATATGAGCTGGC-AACGTA
------GGGTC-CATGTCCCGAGTTAATGCGCCACGTAAGC-GCTGGGGCTTAT------
---------------
>C_B2820_AU_2011
TATTACCCCCAGCGCTCAGGACGGGACATCACGTG-CAACTA-ACAAACGCACGTGAGAA
TGCAGTA---GCTTGC----AGCGAAAGATAGACGTCAACATCAATAAAGAAGAAGGAAT
ATTCTTTGCTTCGGCACGAAGCAAA--GGGTATAGATATTTGTTCGAGATGCGAAA----
---ATGGAG--------GCTATTTAAACCTG---------ATGGTTTTGTGATTTCCGAA
AT----CACTCGTCGGAAGAGAA------ATGGAGTTCTGGGAATCGTCTGCCATGCCTG
ACGATGTCAAGAGAGAGATTAAGGAAATATATTGGGAAGATCGGAAGAAACTTCTGTTCT
GTCAGAAGTTGAAGAGCTATGTCAGAAGGATTCTTGTTTATGGAGATCAAGAGGATGCCC
TTGCCGGAGTGAAGGATTTGAAGACTTCTATCATTCGCTATAGCGAATATTTGAAGAAAC
CATGTGTGGTAATTTGTTGTGTTAGCAATAAATCAATTGTGTATAGGTTAAACAGCATGG
TGTTCTTTTATCATGAATACCTTGAAGAACTAGGTGGTGATTACTCAGTATATCAAGATC
TCTATTGTGATGAGGTACTCTCTTCTTCATCGACAGAGGAAGAA------------GATG
TAGGAGTAATATATAGGAATGTTATCATGGCATCGACACAAGAGAAGTTCTCTTGGAGTG
ATTGTCAGAAGATAGTTATATCAGACTATGATGTAACATTACTCTAA-------------
--TGTAATATCCATT--ATCATCAATAAAA--TAATGGAATG--TTGATTATGTATT-TA
TCATAAATACAT--AATGGTATACGTATAGCA---------TAAAATA-CA-TTAACC--
---AACATACAACACACTATAAAATACAACACACTATAA----CAAATGTA-----CGGT
ATTTGATTGGGCTATATTAACCCCTTAAGGGCCGAAGGCCCGTTTAAATATGTGTT-GGA
CGAAGTCCA-AACACTAAAAAGTAAGCAGAACAACGGAATAATATGAGCTGGC-AACGTA
------GGGTC-CATGTCCCGAGTTAATGCGCCACGTAAGC-GCTGGGGCTTAT------
---------------
>C_B2821_AU_2011_C3
TATTACCCCCAGCGCTCAGGACGGGACATCACGTG-CAACTA-ACAAACGCACGTGAGAA
TGCAGTA---GCTTGC----AGCGAAAGATAGACGTCAACATCAATAAAGAAGAAGGAAT
ATTCTTTGCTTCGGCACGAAGCAAA--GGGTATAGATATTTGTTCGAGATGCGAAA----
---ATGGAG--------GCTATTTAAACCTG---------ATGGTTTTGTGATTTCCGAA
AT----CACTCGTCGGAAGAGAA------ATGGAGTTCTGGGAATCGTCTGCCATGCCTG
ACGATGTCAAGAGAGAGATTAAGGAAATATATTGGGAAGATCGGAAGAAACTTCTGTTCT
GTCAGAAGTTGAAGAGCTATGTCAGAAGGATTCTTGTTTATGGAGATCAAGAGGATGCCC
TTGCCGGAGTGAAGGGTATGAAGACTTCTATCATTCGCTATAGCGAATACTTGAAGAAAC
CATGTGTGGTAATTTGTTGTGTTAGCAATAAATCAATTGTGTATAGGTTAAACAGCATGG
TGTTCTTTTATCATGAATACCTTGAAGAACTAGGTGGTGATTACTCAGTATATCAAGATC
TCTATTGTGATGAGGTACTCTCTTCTTCATCGACAGAGGAAGAA------------GATG
TAGGAGTAATATATAGGAATGTTATCATGGCATCGACACAAGAGAAGTTCTCTTGGAGTG
ATTGTCAGAAGATAGTTATATCAGACTATGATGTAACATTACTCTAA-------------
--TGTAATATCCATT--ATCATCAATAAAA--TAATGGAATG--TTGATTATGTATT-TA
TCATAAATACAT--AATGGTATACGTATAGCA---------TAAAATA-CA-TTAACC--
---AACATACAACACACTATAAAATACAACACACTATAA----CAAATGTA-----CGGT
ATTTGATTGGGCTATATTAACCCCTTAAGGGCCGAAGGCCCGTTTAAATATGTGTT-GGA
CGAAGTCCA-AACACAAAAAAGTAAGCAGAACAACGGAATAATATGAGCTGGC-AACGTA
------GGGTC-CATGTCCCGAGTTAATGCGCCACGTAAGC-GCTGGGGCTTAT------
---------------
>C_B2822_AU_2011_C3
TATTACCCCCAGCGCTCAGGACGGGACATCACGTG-CAACTA-ACAAACGCACGTGAGAA
TGCAGTA---GCTTGC----AGCGAAAGATAGACGTCAACATCAATAAAGAAGAAGGAAT
ATTCTTTGCTTCGGCACGAAGCAAA--GGGTATAGATATTTGTTCGAGATGCGAAA----
---ATGGAG--------GCTATTTAAACCTG---------ATGGTTTTGTGATTTCCGAA
AT----CACTCGTCGGAAGAGAA------ATGGAGTTCTGGGAATCGTCTGCCATGCCTG
ACGATGTCAAGAGAGAGATTAAGGAAATATATTGGGAAGATCGGAAGAAACTTCTGTCCT
GTCAGAAGTTGAAGAGCTATGTCAGAAGGATTCTTGTTTATGGAGATCAAGAGGATGCCC
TTGCCGGAGTGAAGGGTATGAAGACTTCTATCATTCGCTATAGCGAATACCTGAAGAAAC
CATGTGTGGTAATTTGTTGTGTTAGCAATAAATCAATTGTGTATAGGTTAAACAGCATGG
TGTTCTTTTATCATGAATACCTTGAAGAACTAGGTGGTGATTACTCAGTATATCAAGATC
TCTATTGTGATGAGGTACTCTCTTCTTCATCGACAGAGGAAGAA------------GATG
TAGGAGTAATATATAGGAATGTTATCATGGCATCGACACAAGAGAAGTTCTCTTGGAGTG
ATTGTCAGAAGATAGTTATATCAGACTATGATGTAACATTACTCTAA-------------
--TGTAATATCCATT--ATCATCAATAAAA--TAATGGAATG--TTGATTATGTATT-TA
TCATAAATACAT--AATGGTATACGTATAGCA---------TAAAATA-CA-TTAACC--
---AACATACAACACACTATAAAATACAACACACTATAA----CAAATGTA-----CGGT
ATTTGATTGGGCTATATTAACCCCTTAAGGGCCGAAGGCCCGTTTAAATATGTGTT-GGA
CGAAGTCCA-AACACAAAAAAGTAAGCAGAACAACGGAATAATATGAGCTGGC-AACGTA
------GGGTC-CATGTCCCGAGTTAATGCGCCACGTAAGC-GCTGGGGCTTAT------
---------------
>C_B2823_AU_2011
TATTACCCCCAGCGCTCAGGACGGGACATCACGTG-CAACTA-ACAAACGCACGTGAGAA
TGCAGTA---GCTTGC----AGCGAAAGGTAGACGTCAACATCAATAAAGAAGAAGGAAT
ATTCTTTGCTTCGGCACGAAGCAAA--GGGTATAGATATTTGTTCGAGATGCGAAA----
---ATGGAG--------GCTATTTAAACCTG---------ATGGTTTTGTGATTTCCGAA
AT----CACTCGTCGGAAGAGAA------ATGGAGTTCTGGGAATCGTCTGCCATGCCTG
ACGATGTCAAGAGAGAGATTAAGGAAATATATTGGGAAGATCGGAAGAAACTTCTGTTCT
GTCAGAAGTTGAAGAGCTATGTCAGAAGGATTCTTGTTTATGGAGATCAAGAGGATGCCC
TTGCCGGAGTGAAGGATTTGAAGACTTCTATCATTCGCTATAGCGAATACCTGAAGAAAC
CATGTGTGGTAATTTGTTGTGTTAGCAATAAATCAATTGTGTATAGGTTAAACAGCATGG
TGTTCTTTTATCATGAATACCTTGAAGAACTAGGTGGTGATTACTCAGTATATCAAGATC
TCTATTGTGATGAGGTACTCTCTTCTTCATCGACAGAGGAAGAA------------GATG
TAGGAGTAATATATAGGAATGTTATCATGGCATCGACACAAGAGAAGTTCTCTTGGAGTG
ATTGTCAGAAGATAGTTATATCAGACTATGATGTAACATTACTCTAA-------------
--TGTAATATCCATT--ATCATCAATAAAA--TAATGGAATG--TTGATTATGTATT-TA
TCATAAATACAT--AATGGTATACGTATAGCA---------TAAAATA-CA-TTAACC--
---AACATACAACACACTATAAAATACAACACACTATAA----CAAATGTA-----CGGT
ATTTGATTGGGCTATATTAACCCCTTAAGGGCCGAAGGCCCGTTTAAATATGTGTT-GGA
CGAAGTCCA-AACACAAAAAAGTAAGCAGAACAACGGAATAATATGAGCTGGC-AACGTA
------GGGTC-CATGTCCCGAGTTAATGCGCCACGTAAGC-GCTGGGGCTTAT------
---------------
>C_B2824_AU_2011_C3
TATTACCCCCAGCGCTCAGGACGGGACATCACGTG-CAACTA-ACAAACGCACGTGAGAA
TGCAGTA---GCTTGC----AGCGAAAGATAGACGTCAACATCAATAAAGAAGAAGGAAT
ATTCTTTGCTTCGGCACGAAGCAAA--GGGTATAGATATTTGTTCGAGATGCGAAA----
---ATGGAG--------GCTATTTAAACCTG---------ATGGTTTTGTGATTTCCGAA
AT----CACTCGTCGGAAGAGAA------ATGGAGTTCTGGGAATCGTCTGCCATGCCTG
ACGATGTCAAGAGAGAGATTAAGGAAATATATTGGGAAGATCGGAAGAAACTTCTGTTCT
GTCAGAAGTTGAAGAGCTATGTCAGAAGGATTCTTGTTTATGGAGATCAAGAGGATGCCC
TTGCCGGAGTGAAGGGTATGAAGACTTCTATTATTCGCTATAGCGAATACTTGAAGAAAC
CATGTGTGGTAATTTGTTGTGTTAGCAATAAATCAATTGTGTATAGGTTAAACAGCATGG
TGTTCTTTTATCATGAATACCTTGAAGAACTAGGTGGTGATTACTCAGTATATCAAGATC
TCTATTGTGATGAGGTACTCTCTTCTTCATCGACAGAGGAAGAA------------GATG
TAGGAGTAATATATAGGAATGTTATCATGGCATCGACACAAGAGAAGTTCTCTTGGAGTG
ATTGTCAGAAGATAGTTATATCAGACTATGATGTAACATTACTCTAA-------------
--TGTAATATCCATT--ATCATCAATAAAA--TAATGGAATG--TTGATTATGTATT-TA
TCATAAATACAT--AATGGTATACGTATAGCA---------TAAAATA-CA-TTAACC--
---AACATACAACACACTATAAAATACAACACACTATAA----CAAATGTA-----CGGT
ATTTGATTGGGCTATATTAACCCCTTAAGGGCCGAAGGCCCGTTTAAATATGTGTT-GGA
CGAAGTCCA-AACACAAAAAAGTAAGCAGAACAACGGAATAATATGAGCTGGC-AACGTA
------GGGTC-CATGTCCCGAGTTAATGCGCCACGTAAGC-GCTGGGGCTTAT------
---------------
>C_B2825_AU_2011_C3
TATTACCCCCAGCGCTCAGGACGGGACATCACGTG-CAACTA-ACAAACGCACGTGAGAA
TGCAGTA---GCTTGC----AGCGAAAGATAGACGTCAACATCAATAAAGAAGAAGGAAT
ATTCTTTGCTTCGGCACGAAGCAAA--GGGTATAGATATTTGTTCGAGATGCGAAA----
---ATGGAG--------GCTATTTAAACCTG---------ATGGTTTTGTGATTTCCGAA
AT----CACTCGTCGGAAGAGAA------ATGGAGTTCTGGGAATCGTCTGCCATGCCTG
ACGATGTCAAGAGAGAGATTAAGGAAATATATTGGGAAGATCGGAAGAAACTTCTGTTCT
GTCAGAAGTTGAAGAGCTATGTCAGAAGGATTCTTGTTTATGGAGATCAAGAGGATGCCC
TTGCCGGAGTGAAGGATATGAAGACTTCTATTATTCGCTATAGCGAATATCTGAAGAAAC
CATGTGTGGTAATTTGTTGTGTTAGCAATAAATCAATTGTGTATAGGTTAAACAGCATGG
TGTTCTTTTATCATGAATACCTTGAAGAACTAGGTGGTGATTACTCAGTATATCAAGATC
TCTATTGTGATGAGGTACTCTCTTCTTCATCGACAGAGGAAGAA------------GATG
TAGGAGTAATATATAGGAATGTTATCATGGCATCGACACAAGAGAAGTTCTCTTGGAGTG
ATTGTCAGAAGATAGTTATATCAGACTATGATGTAACATTACTCTAA-------------
--TGTAATATCCATT--ATCATCAATAAAA--TAATGGAATG--TTGATTATGTATT-TA
TCATAAATACAT--AATGGTATACGTATAGCA---------TAAAATA-CA-TTAACC--
---AACATACAACACACTATAAAATACAACACACTATAA----CAAATGTA-----CGGT
ATTTGATTGGGCTATATTAACCCCTTAAGGGCCGAAGGCCCGTTTAAATATGTGTT-GGA
CGAAGTCCA-AACACAAAAAAGTAAGCAGAACAACGGAATAATATGAGCTGGC-AACGTA
------GGGTC-CATGTCCCGAGTTAATGCGCCACGTAAGC-GCTGGGGCTTAT------
---------------
>C_B2827_AU_2011
TATTACCCCCAGCGCTCAGGACGGGACATCACGTG-CAACTA-ACAAACGCACGTGAGAA
TGCAGTA---GCTTGC----AGCGAAAGATAGACGTCAACATCAATAAAGAAGAAGGAAT
ATTCTTTGCTTCGGCACGAAGCAAA--GGGTATAGATATTTGTTCGAGATGCGAAA----
---ATGGAG--------GCTATTTAAACCTG---------ATGGTTTTGTGATTTCCGAA
AT----CACTCGTCGGAAGAGAA------ATGGAGTTCTGGGAATCGTCTGCCATGCCTG
ACGATGTCAAGAGAGAGATTAAGGAAATATATTGGGAAGATCGGAAGAAACTTCTGTTCT
GTCAGAAGTTGAAGAGCTATGTCAGAAGGATTCTTGTTTATGGAGATCAAGAGGATGCCC
TTGCCGGAGTGAAGGATTTGAAGACTTCTATCATTCGCTATAGCGAATATTTGAAGAAAC
CATGTGTGGTAATTTGTTGTGTTAGCAATAAATCAATTGTGTATAGGTTAAACAGCATGG
TGTTCTTTTATCATGAATACCTTGAAGAACTAGGTGGTGATTACTCAGTATATCAAGATC
TCTATTGTGATGAGGTACTCTCTTCTTCATCGACAGAGGAAGAA------------GATG
TAGGAGTAATATATAGGAATGTTATCATGGCATCGACACAAGAGAAGTTCTCTTGGAGTG
ATTGTCAGAAGATAGTTATATCAGACTATGATGTAACATTACTCTAA-------------
--TGTAATATCCATT--ATCATCAATAAAA--TAATGGAATG--TTGATTATGTATT-TA
TCATAAATACAT--AATGGTATACGTATAGCA---------TAAAATA-CA-TTAACC--
---AACATACAACACACTATAAAATACAACACACTATAA----CAAATGTA-----CGGT
ATTTGATTGGGCTATATTAACCCCTTAAGGGCCGAAGGCCCGTTTAAATATGTGTT-GGA
CGAAGTCCA-AACACAAAAAAGTAAGCAGAACAACGGAATAATATGAGCTGGC-AACGTA
------GGGTC-CATGTCCCGAGTTAATGCGCCACGTAAGC-GCTGGGGCTTAT------
---------------
>C_B2828_AU_2011
TATTACCCCCAGCGCTCAGGACGGGACATCACGTG-CAACTA-ACAAACGCACGTGAGAA
TGCAGTA---GCTTGC----AGCGAAAGATAGACGTCAACATCAATAAAGAAGAAGGAAT
ATTCTTTGCTTCGGCACGAAGCAAA--GGGTATAGATATTTGTTCGAGATGCGAAA----
---ATGGAG--------GCTATTTAAACCTG---------ATGGTTTTGTGATTTCCGAA
AT----CACTCGTCGGAAGAGAA------ATGGAGTTCTGGGAATCGTCTGCCATGCCTG
ACGATGTCAAGAGAGAGATTAAGGAAATATATTGGGAAGATCGGAAGAAACTTCTGTTCT
GTCAGAAGTTGAAGAGCTATGTCAGAAGGATTCTTGTTTATGGAGATCCAGAGGATGCCC
TTGCCGGAGTGAAGGGTATGAAGACTTCTATCATTCGCTATAGCGAATACTTGAAGAAAC
CATGTGTGGTAATTTGTTGTGTTAGCAATAAATCAATTGTGTATAGGTTAAACAGCATGG
TGTTCTTTTATCATGAATACCTTGAAGAACTAGGTGGTGATTACTCAGTATATCAAGATC
TCTATTGTGATGAGGTACTCTCTTCTTCATCGACAGAGGAAGAA------------GATG
TAGGAGTAATATATAGGAATGTTATCATGGCATCGACACAAGAGAAGTTCTCTTGGAGTG
ATTGTCAGAAGATAGTTATATCAGACTATGATGTAACATTACTCTAA-------------
--TGTAATATCCATT--ATCATCAATAAAA--TAATGGAATG--TTGATTATGTATT-TA
TCATAAATACAT--AATGGTATACGTATAGCA---------TAAAATA-CA-TTAACC--
---AACATACAACACACTATAAAATACAACACACTATAA----CAAATGTA-----CGGT
ATTTGATTGGGCTATATTAACCCCTTAAGGGCCGAAGGCCCGTTTAAATATGTGTT-GGA
CGAAGTCCA-AACACAAAAAAGTAAGCAGAACAACGGAATAATATGAGCTGGC-AACGTT
------GGGTC-CATGTCCCGAGTTAATGCGCCACGTAAGC-GCTGGGGCTTAT------
---------------
>C_B2829_AU_2011_C3
TATTACCCCCAGCGCTCAGGACGGGACATCACGTG-CAACTA-ACAAACGCACGTGAGAA
TGCAGTA---GCTTGC----AGCGAAAGATAGACGTCAACATCAATAAAGAAGAAGGAAT
ATTCTTTGCTTCGGCACGAAGCAAA--GGGTATAGATATTTGTTCGAGATGCGAAA----
---ATGGAG--------GCTATTTAAACCTG---------ATGGTTTTGTGATTTCCGAA
AT----CACTCGTCGGAAGAGAA------ATGGAGTTCTGGGAATCGTCTGCCATGCCTG
ACGATGTCAAGAGAGAGATTAAGGAAATATATTGGGAAGATCGGAAGAAACTTCTGTTCT
GTCAGAAGTTGAAGAGCTATGTCAGAAGGATTCTTGTTTATGGAGATCAAGAGGATGCCC
TTGCCGGAGTGAAGGGTTTGAAGACTTCTATCATTCGCTATAGCGAATACTTGAAGAAAC
CATGTGTGGTAATTTGTTGTGTTAGCAATAAATCAATTGTGTATAGGTTAAACAGCATGG
TGTTCTTTTATCATGAATACCTTGAAGAACTAGGTGGTGATTACTCAGTATATCAAGATC
TCTATTGTGATGAGGTACTCTCTTCTTCATCGACAGAGGAAGAA------------GATG
TAGGAGTAATATATAGGAATGTTATCATGGCATCGACACAAGAGAAGTTCTCTTGGAGTG
ATTGTCAGAAGATAGTTATATCAGACTATGATGTAACATTACTCTAA-------------
--TGTAATATCCATT--ATCATCAATAAAA--TAATGGAATG--TTGATTATGTATT-TA
TCATAAATACAT--AATGGTATACGTATAGCA---------TAAAATA-CA-TTAACC--
---AACATACAACACACTATAAAATACAACACACTATAA----CAAATGTA-----CGGT
ATTTGATTGGGCTATATTAACCCCTTAAGGGCCGAAGGCCCGTTTAAATATGTGTT-GGA
CGAAGTCCA-AACACAAAAAAGTAAGCAGAACAACGGAATAATATGAGCTGGC-AACGTA
------GGGTC-CATGTCCCGAGTTAATGCGCCACGTAAGC-GCTGGGGCTTAT------
---------------
>C_B2830_AU_2011
TATTACCCCCAGCGCTCAGGACGGGACATCACGTG-CAACTA-ACAAACGCACGTGAGAA
TGCAGTA---GCTTGC----AGCGAAAGATAGACGTCAACATCAATAAAGAAGAAGGAAT
ATTCTTTGCTTCGGCACGAAGCAAA--GGGTATAGATATTTGTTCGAGATGCGAAA----
---ATGGAG--------GCTATTTAAACCTG---------ATGGTTTTGTGATTTCCGAA
AT----CACTCGTCGGAAGAGGA------ATGGAGTTCTGGGAATCGTCTGCCATGCCTG
ACGATGTCAAGAGAGAGATTAAGGAAATATATTGGGAAGATCGGAAGAAACTTCTGTTCT
GTCAGAAGTTGAAGAGCTATGTCAGAAGGATTCTTGTTTATGGAGATCAAGAAGATGCCC
TTGCCGGAGTGAAGGGTATGAAGACTTCTATTATTCCCGATAGCGAATACTTGAAGAAAC
CATGTGTGGTAATTTGTTGTGTTAGCAATAAATCAATTGTGTATAGGTTAAACAGCATGG
TGTTCTTTTATCATGAATACCTTGAAGAACTAGGTGGTGATTACTCAGTATATCAAGATC
TCTATTGTGATGAGGTACTCTCTTCTTCATCGACAGAGGAAGAA------------GATG
TAGGAGTAATATATAGGAATGTTATCATGGCATCGACACAAGAGAAGTTCTCTTGGAGTG
ATTGTCAGAAGATAGTTATATCAGACTATGATGTAACATTACTCTAA-------------
--TGTAATATCCATT--ATCATCAATAAAA--TAATGGAATG--TTGATTATGTATT-TA
TCATAAATACAT--AATGGTATACGTATAGCA---------TAAAATA-CA-TTAACC--
---AACATACAACACACTATAAAATACAACACACTATAA----CAAATGTA-----CGGT
ATTTGATTGGGCTATATTAACCCCTTAAGGGCCGAAGGCCCGTTTAAATATGTGTT-GGA
CGAAGTCCA-AACACAAAAAAGTAAGCAGAACAACGGAATAATATGAGCTGGC-AACGTA
------GGGTC-CATGTCCCGAGTTAATGCGCCACGTAAGC-GCTGGGGCTTAT------
---------------
>C_B2832_AU_2011
TATTACCCCCAGCGCTCAGGACGGGACATCACGTG-CAACTA-ACACACGCACGTGAGAA
TGCAGTA---GCTTGC----AGCGAAAGATAGACGTCAACATCAATAAAGAAGAAGGAAT
ATTCTTTGCTTCGGCACGAAGCAAA--GGGTATAGATATTTGTTCGAGATGCGAAA----
---ATGGAG--------GCTATTTAAACCTG---------ATGGTTTTGTGATTTCCGAA
AT----CACTCGTCGGAAGAGAA------ATGGAGTTCTGGGAATCGTCTGCCATGCCTG
ACGATGTCAAGAGAGAGATTAAGGAAATATATTGGGAAGATCGGAAGAAACTTCTGTTCT
GTCAGAAGTTGAAGAGCTATGTCAGAAGGATTCTTGTTTATGGAGATCAAGAGGATGCCC
TTGCCGGAGTGAAGGGTTTGAAGACTTCTATCATTCGCTATAGCGAATATCTGAAGAAAC
CATGTGTGGTAATTTGTTGTGTTAGCAATAAATCAATTGTGTATAGGTTAAACAGCATGG
TGTTCTTTTATCATGAATATCTTGAAGAACTAGGTGGTGATTACTCAGTATATCAAGATC
TCTATTGTGATGAGGTACTCTCTTCTTCATCGACAGAGGAAGAA------------GATG
TAGGAGTAATATATAGGAATGTTATCATGGCATCGACACAAGAGAAGTTCTCTTGGAGTG
ATTGTCAGAAGATAGTTATATCAGACTATGATGTAACATTACTCTAA-------------
--TGTAATATCCATT--ATCATCAATAAAA--TAATGGAATG--TTGATTATGTATT-TA
TCATAAATACAT--AATGGTATACGTATAGCA---------TAAAATA-CA-TTAACC--
---AACATACAACACACTATAAAATACAACACACTATAA----CAAATGTA----CGGGT
ATTTGATTGGGCTATATTAACCCCTTAAGGGCCGAAGGCCCGTTTAAATATGTGTT-GGA
CGAAGTCCA-AACACAAAAAAGTAAGCAGAACAACGGAATAATATGAGCTGGC-AACGTA
------GGGTC-CATGTCCCGAGTTAATGCGCCACGTAAGC-GCTGGGGCTTAT------
---------------
>C_B2833_AU_2011
TATTACCCCCAGCGCTCAGGACGGGACATCACGTG-CAACTA-ACAAACGCACGTGAGAA
TGCAGTA---GCTTGC----AGCGAAAGATAGACGTCAACATCAATAAAGAAGAAGGAAT
ATTCTTTGCTTCGGCACGAAGCAAA--GGGTATAGATATTTGTTCGAGATGCGAAA----
---ATGGAG--------GCTATTTAAACCTG---------ATGGTTTTGTGATTTCCGAA
AT----CACTCGTCGGAAGAGAA------ATGGAGTTCTGGGAATCGTCTGCCATGCCTG
ACGATGTCAAGAGAGAGATTAAGGAAATATATTGGGAAGATCGGAAGAAACTTCTGTTCT
GTCAGAAGTTGAAGAGCTATGTCAGAAGGATTCTTGTTTATGGAGATCAAGAGGATGCCC
TTGCCGGAGTGAAGGATATGAAGACTTCTATCATTCGCTATAGCGAATATTTGAAGAAAC
CATGTGTGGTAATTTGTTGTGTTAGCAATAAATCAATTGTGTATAGGTTAAACAGCATGG
TGTTCTTTTATCATGAATACCTTGAAGAACTAGGTGGTGATTACTCAGTATATCAAGATC
TCTATTGTGATGAGGTACTCTCTTCTTCATCGACAGAGGAAGAA------------GATG
TAGGAGTAATATATAGGAATGTTATCATGGCATCGACACAAGAGAAGTTCTCTTGGAGTG
ATTGTCAGAAGATAGTTATATCAGACTATGATGTAACATTACTCTAA-------------
--TGTAATATCCATT--ATCATCAATAAAA--TAATGGAATG--TTGATTATGTATT-TA
TCATAAATACAT--AATGGTATACGTATAGCA---------TAAAATA-CA-TTAACC--
---AACATACAACACACTATAAAATACAACACACTATAA----CAAATGTA----CGGG-
ATCTGATTGGGCTATATTAACCCCTTAAGGGCCGAAGGCCCGTTTAAATATGTGTT-GGA
CGAAGTCCA-AACACAAAAAAGTAAGCAGAACAACGGAATAATATGAGCTGGC-AACGTA
------GGGTC-CATGTCCCGAGTTAGTGCGCCACGTAAGC-GCTGGGGCTTAT------
---------------
>C_B2844_AU_2011
TATTACCCCCAGCGCTCAGGACGGGACATCACGTG-CAACTA-ACAGACGCACGTGAGAA
TGAAGTA---GCTTGC----AGCGAAAGACAGACGTCAACATCAATAAAGAAGAAGGAAT
ATTCTTTGCTTCGCCACGAAGCAAA--GGGTATAGATATTTGTTCGAGATGCGAAA----
---ATGGAG--------GCTATTTAAACCTG---------ATGGTTTTGTGATTTCCGAA
AT----CACTCGTCGGAAGAGAA------ATGGAGTTCTGGGAATCGTCTGCCATGCCTG
ACGATGTCAAGAGAGAGATTAAGGAAATATATTGGGAAGATCGGAAGAAACTTCTGTTCT
GTCAGAAGTTGAAGAGCTATGTCAGAAGGATTCTTGTTTATGGAGATCAAGAGGATGCCC
TTGCCGGAGTGAAGGATATGAAGACTTCTATTATTCGCTATAGCGAATACTTGAAGAAAC
CATGTGTGGTAATTTGTTGTGTTAGCAATAAATCAATTGTGTATAGGTTAAACAGCATGG
TGTTCTTTTATCATGAATACCTTGAAGAACTAGGTGGTGATTACTCAGTATATCAAGATC
TCTATTGTGATGAGGTACTCTCTTCTTCATCGACAGAGGAAGAA------------GATG
TAGGAGTAATATATAGGAATGTTATCATGGCATCGACACAAGAGAAGTTCTCTTGGAGTG
ATTGTCAGAAGATAGTTATATCAGACTATGATGTAACATTACTCTAA-------------
--TGTAATATCCATT--ATCATCAATAAAA--TAATGGAATG--TTGATTATGTATT-TA
TCATAAATACAT--AATGGTATACGTATAGCA---------TAAAATA-CA-TTAACC--
---AACATACAACACACTATAAAATACAACACACTATAA----CAAATGTA----CGGGT
ATTTGATTGTTTTATATTAAACCCTTAAGGGCCGAAGGCCCGTTTAAATATGTGTT-GGA
CGAAGTCCA-AACACAAAAAAGTAAGCAGAACAACGGAATAATATGAGCTGGC-AACGTA
------GGGTC-CATGTCCCGAGTTAATGCGCCACGTAAGC-GCTGGGGCTTAT------
---------------
>C_B2845_AU_2011_C3
TATTACCCCCAGCGCTCAGGACGGGACATCACGTG-CAACTA-ACAGACGCACGTGAGAA
TGCAGTA---GCTTGC----AGCGAAAGACAGACGTCAACATCAATAAAGAAGAAGGAAT
ATTCTTTGCTTCGGCACGAAGCAAA--GGGTATAGATATTTGTTCGAGATGCGAAA----
---ATGGAG--------GCTATTTAAACCTG---------ATGGTTTTGTGATTTCCGAA
AT----CACTCGTCGGAAGAGAA------ATGGAGTTCTGGGAATCGTCTGCCATGCCTG
ACGATGTCAAGAGAGAGATTAAGGAAATATATTGGGTAGGTCGGAAGAAACTTCTGTTCT
GTCAGAAGTTGAAGAGCTATGTCAGAAGGATTCTTGTTTATGGAGATCAAGAGGATGCCC
TTGCCGGAGTGAAGGGTTTGAAGACTTCTATCATTCGCTATAGCGAATATCTGAAGAAAC
CATGTGTGGTAATTTGTTGTGTTAGCAATAAATCAATTGTGTATAGGTTAAACAGCATGG
TGTTCTTTTATCATGAATACCTTGAAGAACTAGGTGGTGATTACTCAGTATATCAAGATC
TCTATTGTGATGAGGTACTCTCTTCTTCATCGACAGAGGAAGAA------------GATG
TAGGAGTAATATATAGGAATGTTATCATGGCATCGACACAAGAGAAGTTCTCTTGGAGTG
ATTGTCAGAAGATAGTTATATCAGACTATGATGTAACATTACTCTAA-------------
--TGTAATATCCATT--ATCATCAATAAAA--TAATGGAATG--TTGATTATGTATT-TA
TCATAAATACAT--AATGGTATACGTATAGCA---------TAAAATA-CACTTAACC--
---AACATACAACACACTATAAAATACAACACACTATAA----CAAATGTA----CGGGT
ATTTGATTGTTTTATATTAAACCCTTAAGGGCCGAAGGCCCGTTTAAATATGTGTT-GGA
CGAAGCCCA-AACACAAAAAAGTAAGCAGAACAACGGAATAATATGAGCTGGC-AACGTA
------GGGTC-CATGTCCCGAGTTAATGCGCCACGTAAGC-GCTGGGGCTTAT------
---------------
>C_B2846_AU_2011
TATTACCCCCAGCGCTCAGGACGGGACATCACGTG-CAACTA-ACAGACGTACGTGAGAA
TGCAGTA---GCTTGC----AGCGAAAGATAGACGTCAACATCAATAAAGAAGAAGGAAT
ATTCTTTGCTTCGGCACGAAGCAAA--GGGTATAGATATTTGTTCGAGATGCGAAA----
---ATGGAG--------GCTATTTAAACCTG---------ATGGTTTTGTGATTTCCGAA
AT----CACTCGTCGGAAGAGAA------ATGGAGTTCTGGGAATCGTCTGCCATGCCTG
ACGATGTCAAGAGAGAGATTAAGGAAATATATTGGGAAGATCGGAAGAAACTTCTGTTCT
GTCAGAAGTTGAAGAGCTATGTCAGAAGGATTCTTGTTTATGGAGATCAAGAGGATGCCC
TTGCCGGAGTGAAGGGTATGAAGACTTCTATTATTCGCTATAGCGAATATTTGAAGAAAC
CATGTGTGGTAATTTGTTGTGTTAGCAATAAATCAATTGTGTATAGGTTAAACAGCATGG
TGTTCTTTTATCATGAATACCTTGAAGAACTAGGTGGTGATTACTCAGTATATCAAGATC
TCTATTGTGATGAGGTACTCTCTTCTTCATCGACAGAGGAAGAA------------GATG
TAGGAGTAATATATAGGAATGTTATCATGGCATCGACACAAGAGAAGTTCTCTTGGAGTG
ATTGTCAGAAGATAATTATATCAGACTATGATGTAACATTACTCTAA-------------
--TGTAATATCCATT--ATCATCAATAAAA--TAATGGAATG--TTGATTATGTATT-TA
TCATAAATACAT--AATGGTATACGTATAGCA---------TAAAATA-CA-TTAACC--
---AACATACAACACACTATAAAATACAACACACTATAA----CAAATGTA----CGGGT
ATTTGATT-GTTTATATTAAACCCTTAAGGGCCGAAGGCCCGTTTAAATATGTGTT-GGA
CGAAGCCCA-AACACAAAAAAGTAAGCAGAACAACGGAATAAAATGAGCTGGC-AACGTA
------GGGTC-CATGTCCCGAGTTAATGCGCCACGTAAGC-GCTGGGGCTTAT------
---------------
>C_B2847_AU_2011_C3
TATTACCCCCAGCGCTCAGGACGGGACATCACGTG-CAACTA-ACAGACGCACGTGAGAA
TGCAGTA---GCTTGC----AGCGAAAGATAGACGTCAACATCAATAAAGAAGAAGGAAT
ATTCTTTGCTTCGGCACGAAGCAAA--GGGTATAGATATTTGTTCGAGATGCGAAA----
---ATGGAG--------GCTATTTAAACCTG---------ATGGTTTTGTGATTTCCGAA
AT----CACTCGTCGGAAGAGAA------ATGGAGTTCTGGGAATCGTCTGCCATGCCTG
ACGATGTCAAGAGAGAGATTAAGGAAATATATTGGGAAGATCGGAAGAAACTTCTGTTCT
GTCAGAAGTTGAAGAGCTATGTCAGAAGGATTCTTGTTTATGGAGATCAAGAGGATGCCC
TTGCCGGAGTGAAGGATATGAAGACTTCTATCATTCGCTAGGGCGAATTTCTGAAGAAAC
CATGTGTGGTAATTTGTTGTGTTAGCAATAAATCAATTGTGTATAGGTTAAACAGCATGG
TGTTCTTTTATCATGAATACCTTGAAGAACTAGGTGGTGATTACTCAGTATATCAAGATC
TCTATTGTGATGAGGTACTCTCTTCTTCATCGACAGAGGAAGAA------------GATG
TAGGAGTAATATATAGGAATGTTATCATGGCATCGACACAAGAGAAGTTCTCTTGGAGTG
ATTGTCAGAAGATAGTTATATCAGACTATGATGTAACATTACTCTAA-------------
--TGTAATATCCATT--ATCATCAATAAAA--TAATGGAATG--TTGATTATGTATT-TA
TCATAAATACAT--AATGGTATACGTATAGCA---------TAAAATA-CA-TTAACC--
---AACATACAACACACTATAAAATACAACACACTATAA----CAAATGTA----CGGGT
ATTTGATTGGTTTATATTAAACCCTTAAGGGCCGAAGGCCCGTTTAAATATGTGTT-GGA
CGAAGCCCA-AACACAAAAAAGTAAGAAGAACAACGGAATAATATGAGCTGGC-AACGTA
------GGGTC-CATGTCCCGAGTTAATGCGCCACGTAAGC-GCTGGGGCTTAT------
---------------
>C_BU1_CD_2012_C2
TATTACCCCCAGCGCTCAGGACGGGACATCACGTG-CGACTA-ACAGACGCACGTGAGAA
TGCAGTA---GCTTGC----AGCGAAAGATAGACGTCAACATCAATAAAGAAGAAGGAAT
ATTCTTTGCTTCGGCACGAAGCAAA--GGGTATAGATATTTGTTCGAGATGCGAAA----
---ATGGAG--------GCTATTTAAACCTG---------ATGGTTTTGTGATTTCCGAA
AT----CACTCGACGGAAGAGAA------ATGGAGTTCTGGGAATCGTCTGCCATGACTG
ACCATGTCAAGAGAGAGATTAAGGAAATAGATTGGTAACATCGGAAGAAACTTCTGTTCT
GTCAGAAGTTGAAGAGCTATGTCAGAAGGATTCTTGTTTATGGAGATCAAGAGGATGCCC
TTGCCGGAGTGAAGGATATGAAGACTTCTATTATTCGCTATAGCGAATACTTGAAGAAAC
CATGTGTGGTAATTTGTTGTGTTAGCAATAAATCAATTGTGTATAGGTTAAACAGCATGG
TGTTCTTTTATCATGAATACCTTGAAGAACTAGGTGGTGATTACTCAGTATATCAAGATC
TCTATTGTGATGAGGTTCTCTCTTCTTCATCGACAGAGGAAGAA------------GATG
TAGGAGTAATATATAGGAATGTTATCATGGCATCGACACAAGAGAAGTTCTCTTGGAGTG
ATTGTCAGAAGATAGTTATATCAGACTATGATGTAACATTACTCTAA-------------
--TGTAATATCCATT--ATCATCAATAAAA--TAATGGAATG--TTGATTATGTATT-TA
TCATAAATACAT--AATGGTATACGTATAGCA---------TAAAATA-CA-TTAACC--
---AACATACAACACACTATAAAATACAACACACTATAA----CAAATGTA----CGGGT
ATCTGATTGGTTTATATTAACCCCTTAAGGGCCGAAGGCCCGTTTAAATATGTGTT-GGA
CGAAGTCCA-AGCACAAAAAAGTAAGCAGAACAACGGAATAAAATGAGCTGGC-AACGTA
------GGGTC-CATGTCCCGAGTTAGTGCGCCACGTAAGC-GCTGGGGCTTAT------
---------------
>C_BU10_CD_2012_C2
TATTACCCCCAGCGCTCAGGACGGGACATCACGTG-CGACTA-ACAGACGCACGTGAGAA
TGCAGTA---GCTTGC----AGCGAAAGATAGACGTCAACATCAATAAAGAAGAAGGAAT
ATTCTTTGCTTCGGCACGAAGAAAA--GGGTATAGATATTTGTTCGAGATGCGAAA----
---ATGGAG--------GCTATTTAAACCTG---------ATGGTTTTGTGATATCCGAA
AT----CACTCGACGGAAGAGAA------ATGGAGTTCTGGGAATCGTCTGCCATGCCTG
ACGATGTCAAGAGAGAGATTAAGGAAATATATTGGGAAGATCGGAAGAAACTTCTGTTCT
GTCAGAAGTTGAAGAGCTATGTCAGAAGGATTCTTGTTTATGGAGATCAAGAGGATGCCC
TTGCCGGAGTGATGGATTTGAAGACTTCTATTATTCGCTATAGCGAATACTTGAAGAAAC
CATGTGTGGTAATTTGTTGTGTTAGCAATAAATCAATTGTGTATAGGTTAAACAGCATGG
TGTTCTTTTATCATGAATACCTTGAAGAACTAGGTGGTGATTACTCAGTATATCAAGATC
TCTATTGTGATGAGGTTCTCTCTTCTTCATCGACAGAGGAAGAA------------GATG
TAGGAGTAATATATAGGAATGTTATCATGGCATCGACACAAGAGAAGTTCTCTTGGAGTG
ATTGTCAGAAGATAGTTATATCAGACTATGATGTAACATTACTCTAA-------------
--TGTAATATCCATT--ATCATCAATAAAA--TAATGGAATG--TTGATTATGTATT-TA
TCATAAATACAT--AATGGTATACGTATAGCA---------TAAAATA-CA-TTAACC--
---AACATACAACACACTATAAAATACAACACACTATAA----CAAATGTA----CGGGT
ATTTGATT-GTTTATATTAACCCCTTAAGGGCCGAAGGCCCGTTTAAATATGTGCT-GGA
CGAAGTCCA-AGCACAAAAAAGTAAGCAGAACAACGGAATATTATGAGCTGGC-AACGTA
------GGGTC-CATGTCCCGAGTTAGTGCGCCACGTAAGC-GCTGGGGCTTAT------
---------------
>C_BU11_CD_2012_C2
TATTACCCCCAGCGCTCAGGACGGGACATCACGTG-CGGCTA-ACAGACGCACGTGAGAA
TGCAGTA---GCTTGC----AGCGAAAGATAGACGTCAACATCAATAAAGAAGGAGGAAT
ATTCTTTGCTTCCGCACGAAGCAAA--GGGTATAGATATTTGTTCGAGGAGCGAAA----
---ATGGAG--------GCTATTTAAACCTG---------ATGGTATTGTGATTTCCGAA
AT----CACTCCACGGAAGAGAA------ATGGAGTTCTGGGAATCGTCTGCCATGCCTG
ACGATGTCAAGAGAGAGATTAAGGAAATATATTGGGAAGATGGGAAGAAACTTCTGTTCT
GTCAGAAGTTGAAGAGCTATGTCAGAAGGATTCTTGTTTATGGAGATCAAGAGGATGCCC
TTGCCGGAGTGAAGGATTTGAAGACTTCTATCATTCGCTATAGCGAATACTTGAAGAAAC
CATGTGTGGTAATTTGTTGTGTTAGCAATAAATCAATTGTGTATAGGTTAAACAGCATGG
TGTTCTTTTATCATGAATACCTTGAAGAACTAGGTGGTGATTACTCAGTATATCAAGATC
TCTATTGTGATGAGGTTCTGTCTTCTTCATCGACAGAGGAAGAA------------GATG
TAGGAGTAATATATAGGAATGTTATCATGGCGTCGACACAAGAGAAGTTCTCTTGGAGTG
ATTGTCAGAAGATAGTTATATCAGACTATGATGTAACATTACTCTAA-------------
--TGTAATATCCATT--ATCATCAATAAAA--TAATGGAATG--TTGATTATGTATT-TA
TCATAAATACAT--AATGGTATACGTATAGCA---------TAAAATA-CA-TTAACC--
---AACATACAACACACTATAAAATACAACACACTATAA----CAAATGTA----CGGGT
ATCTGATTGGTTTATATTAACCCCTTAAGGGCCGAAGGCCCGTTTAAATATGTGTT-GGA
CGAAGTCCA-AACACAAAAAAGTAAGCAGAACAACGGAATAATATGAACTGGC-AACGTA
------GGGTC-CATGTCCCGAGTTAGTGCGCCCAGTAAGC-GCTGGGGCTTAT------
---------------
>C_BU12_CD_2012_C2
TATTACCCCCAGCGCTCAGGACGGGACATCACGTG-CGACTA-ACAGACGCACGTGAGAA
TGCAGTA---GCTTGC----AGCGAAAGATAGACGTCAACATCAATAAAGAAGAAGGAAT
ATTCTTTGCTTCGGCACGAAGCAAA--GGGTATAGATATTTGTTCGAGATGCGAAA----
---ATGGAG--------GCTATTTAAACCTG---------ATGGTTTTGTGATTTCCGAA
AT----CACTCGACGGAAGAGAA------ATGGAGTTCTGGGAATCGTCTGCCATGCCTG
ACGATGTCAAGAGAGAGATTAAGGAAATATATTGGGAAGATCGGAAGAAACTTCTGTTCT
GTCAGAAGTTGAAGAGCTATGTCAGAAGGATTCTTGTTTATGGAGATCAAGAGGATGCCC
TTGCCGGAGTGAAGGATATGAAGACTTCTATTATTCGCTATAGCGAATATCTGAAGAAAC
CATGTGTGGTAATTTGTTGTGTTAGCAATAAATCAATTGTGTATAGGTTAAACAGCATGG
TGTTCTTTTATCATGAATACCTTGAAGAACTAGGTGGTGATTACTCAGTATATCAAGATC
TCTATTGTGATGAGGTTCTCTCTTCTTCATCGACAGAGGAAGAA------------GATG
TAGGAGTAATATATAGGAATGTTATCATGGCATCGACACAAGAGAAGTTCTCTTGGAGTG
ATTGTCAGAAGATAGTTATATCAGACTATGATGTAACATTACTCTAA-------------
--TGTAATATCCATT--ATCATCAATAAAA--TAATGGAATG--TTGATTATGTATT-TA
TCATAAATACAT--AATGGTATACGTATAGCA---------TAAAATA-CA-TTAACC--
---AACATACAACACACTATAAAATACAACACACTATAA----CAAATGTA----CGGGT
ATCTGATTGGATTATATTAACCCCTTAAGGGCCGAAGGCCCGTTTAAATATGTGTT-GGA
CGAAGTCCA-AGCACAAAAAAGTAAGCAGAACAACGGAATAATATGAGCTGGC-AACGTA
------GGGTC-CATGTCCCGAGTTAGTGCGCCACGTAAGC-GCTGGGGCTTAT------
---------------
>C_BU13_CD_2012_C2
TATTACCCCCAGCGCTCAGGACGGGACATCACGTG-CGACTA-ACAGACGCACGTGAGAA
TGCAGTA---GCTTGC----AGCGAAAGATAGACGTCAACATCAATAAAGAAGAAGGAAT
ATTCTTTGCTTCGGCACGAAGCAAA--GGGTATAGATATTTGTTCGAGATGCGAAA----
---ATGGAG--------GCTATTTAAACCTG---------ATGGTTTTGTGAGTTCCGAA
AT----CACTCGACGGAAGAGAA------ATGGAGTTCTGGGAATCGTCTGCCATGCCTG
ACGATGTCAAGAGAGAGATTAAGGAAATATATTGGGAAGATCGGAAGAAACTTCTGTTCT
GTCAGAAGTTGAAGAGCTATGTCAGAAGGATTCTTGTTTATGGAGATCAAGAGGATGCCC
TTGCCGGAGTGAAGGATATGAAGACTTCTATTATTCGCTATAGCGAATATTTGAAGAAAC
CATGTGTGGTAATTTGTTGTGTTAGCAATAAATCAATTGTGTATAGGTTAAACAGCATGG
TGTTCTTTTATCATGAATACCTTGAAGAACTAGGTGGTGATTACTCAGTATATCAAGATC
TCTATTGTGATGAGGTTCTCTCTTCTTCATCGACAGAGGAAGAA------------GATG
TAGGAGTAATATATAGGAATGTTATCATGGCATCGACACAAGAGAAGTTCTCTTGGAGTG
ATTGTCAGAAGATAGTTATATCAGATTATGATGTAACATTACTCTAA-------------
--TGTAATATCCATT--ATCATCAATAAAA--TAATGGAATG--TTGATTATGTATT-TA
TCATAAATACAT--AATGGTATACGTATAGCA---------TAAAATA-CA-TTAACC--
---AACATACAACACACTATAAAATACAACACACTATAA----CAAATGTA----CGGGT
ATCTGATTGGATTATATTAACCCCTTAAGGGCCGAAGGCCCGTTTAAATATGTGTT-GGA
CGAAGTCCA-AGCACAAAAAAGTAAGCAGAACAACGGAATAATATGAGCTGGC-AACGTA
------GGGTC-CATGTCCCGAGTTAGTGCGCCACGTAAGC-GCTGGGGCTTAT------
---------------
>C_BU14_CD_2012_C2
TATTACCCCCAGCGCTCAGGACGGGACATCACGTG-CGACTA-ACAGACGCACGTGAGAA
TGCAATA---GCTTGC----AGCGAAAGATACACGTCAACATCAATAAAGAAGAAGGAAT
ATTCTTTGCTTCGGCACGAAGCAAA--GGGTATAGATATTTGTTCGAGATGCGAAA----
---ATGGAG--------GCTATTTAAACCTG---------ATGGTTTTGTGATTTCCGAA
AT----CACTCGACGGAAGAGAA------ATGGAGTTCTGGGAATCGTCTGCCATGCCTG
ACGATGTCAAGAGAGAGATTAAGGAAATATATTGGGAAGATCGGAAGAAACTTCTGTTCT
GTCAGAAGTTGAAGAGCTATGTCAGAAGGATTCTTGTTTATGGAGATCAAGAGGATGCCC
TTGCCGGAGTGAAGGGTATGAAGACTTCTATCATTCGCTATAGCGAATACCTGAAGAAAC
CATGTGTGGTAATTTGTTGTGTTAGCAATAAATCAATTGTGTATAGGTTAAACAGCATGG
TGTTCTTTTATCATGAATACCTTGAAGAACTAGGTGGTGATTACTCAGTATATCAAGATC
TCTATTGTGATGAGGTTCTCTCTTCTTCATCGTCAGAGGAAGAA------------GATG
TAGGAGTAATATATAGGAATGTTATCATGGCATCGACACAAGAGAAGTTCTCTTGGAGTG
ATTGTCAGAAGATAGTTATATCGGACTATGATGTAACATTACTCTAA-------------
--TGTAATATCCATT--ATCATCAATAAAA--TAATGGAATG--TTGATTATGTATT-TA
TCATAAATACAT--AATGGTATACGTATAGCA---------TAAAATA-CA-TTAACC--
---AACATACAACACACTATAAAATACAACACACTATAA----CAAATGTA----CGGGT
ATCTGA-TAGGTTATATTAACCCCTTAAGGGCCGAAGGCCCGTTTAAATATGTGTT-GGA
CGAAGTCCA-AACACAAAAAAGTAAGCAGAACAACGGAATATTATGAGCTGGC-AACGTA
------GGGTC-CATGTCCCGAGTTAGTGCGCCACGTAAGC-GCTGGGGCTTAT------
---------------
>C_BU15_CD_2012_C2
TATTACCCCCGGCGCTCAGGACGGGACATCACGTG-CGACTA-ACAGACGCACGTGAGAA
TGCAGTA---GCTTGC----AGCGAAAGATAGACGTCAACATCAATAAAGAAGATGGAAT
ATTCTTTGCTTCGGCACGAAGCAAA--GGGTATAGATATTTGTTCGAGATGCGAAA----
---ATGGAG--------GCTATTTAAACCTG---------ATGGTATTGTGATTTCCGAA
AT----CACTCGACGGAAGAGAA------ATGGAGTTCTGGGAATCGTCTGCCATGCCTG
ACGATGTCAAGAGAGAGATTAAGGAAATATATTGGGAAGATCGGAAGAAACTTCTGTTCT
GTCAGAAGTTGAAGAGCTATGTCAGAAGGATTCTTGTTTATGGAGATCAAGAGGATGCCC
TTGCCGGAGTGAAGGATATGAAGACTTCTATCATTCGCTATAGCGAATATCTGAAGAAAC
CATGTGTGGTAATTTGTTGTGTTAGCAATAAATCAATTGTGTATAGGTTAAACAGCATGG
TGTTCTTTTATCATGAATACCTTGAAGAACTAGGAGGTGATTACTCAGTATATCAAGATC
TCTATTGTGATGAGGTTCTCTCTTCTTCATCGACAGAGGAAGAA------------GATG
TAGGAGTAATATATAGGAATGTTATCATGGCGTCGACACAAGAGAAGTTCTCTTGGAGTG
ATTGTCAGAAGATAGTTATATCAGACTATGATGTAACATTACTCTAA-------------
--TGTAATATCCATT--ATCATCAATAAAA--TAATGGAATG--TTGATTATGTATT-TA
TCATAAATACAT--AATGGTATACGTATAGCA---------TAAAATA-CA-TTAACC--
---AACATACAACACACTATAAAATACAACACACTATAA----CAAATGTA----CGGGT
ATCTGATTGGTTTATATTAACCCCTTAAGGGCCGAAGGCCCGTTTAAATATGTGTT-GGA
CGAAGTCCA-AACACAAAAAAGTAAGCAGAACAACGGAATAATATGAGCTGGC-AACGTA
------GGGTC-CATGTCCCGAGTTAGTGCGCCACGTAAGC-GCCGGGGCTTAT------
---------------
>C_BU16_CD_2012_C2
TATTACCCCCGGCGCTCAGGACGGGACATCACGTG-CGACTA-ACAGACGCACGTGAGAA
TGCAGTA---GCTTGC----AGCGAAAGATAAACGTCAACATCAATAAAGAAGAAGGAAT
ATTCTTTGCTTCGGCACGAAGCAAA--GGGTATAGATATTTGTTCGAGATGCGAAA----
---ATGGAG--------GCTATTTAAACCTG---------ATGGTTTTGTGATTTCCGAA
AT----CACTCGACGGAAGAGAA------ATGGAGTTCTGGGAATCGTCTGCCATGCCTG
ACGATGTCAAGAGAGAGATTAAGGAAATATATTGGGAAGATCGGAAGAAACTTCTGTTCT
GTCAGAAGTTGAAGAGCTATGTCAGAAGGATTCTTGTTTATGGAGATCAAGAGGATGCCC
TTGCCGGAGTGAAGGATATGAAGACTTCTATTATTCGCTATAGCGAATATTTGAAGAAAC
CATGTGTGGTAATTTGTTGTGTTAGCAATAAATCAATTGTGTATAGGTTAAACAGCATGG
TGTTCTTTTATCATGAATACCTTGAAGAACTAGGTGGTGATTACTCAGTATATCAAGATC
TCTATTGTGATGAGGTTCTCTCTTCTTCATCGACAGAGGAAGAA------------GATG
TAGGAGTAATATATAGGAATGTTATCATGGCATCGACACAAGAGAAGTTCTCTTGGAGTG
ATTGTCAGAAGATAGTTATATCAGACTATGATGTAACATTACTCTAA-------------
--TGTAATATCCATT--ATCATCAATAAAA--TAATGGAATG--TTGATTATGTATT-TA
TCATAAATACAT--AATGGTATACGTATAGCA---------TAAAATA-CA-TTAACC--
---AACATACAACACACTATAAAATACAACACACTATAA----CAAATGTA----CGGGT
ATCTGATTGTG-TATATTAACCCCTTAAGGGCCGAAGGCCCGTTTAAATATGTGTT-GGA
CGAAGTCCA-AGCACAAAAAAGTAAGCAGAACAACGGAATAATATGAGCTGGC-AACGTA
------GGGTC-CATGTCCCGAGTTAGTGCGCCACGTAAGC-GCCGGGGCTTAT------
---------------
>C_BU17_CD_2012_C2
TATTACCCCCAGCGCTCAGGACGGGACATCACGTG-CGACTA-ACAGACGCACGTGAGAA
TGCAGTA---GCTTGC----AGCGAAAGATAGACGTCAACATCAATAAAGAAGAAGGAAT
ATTCTTTGCTTCGGCACGAAGCAAA--AGGTATAGATATTTGTTCGAGATGCGAAA----
---ATGGAG--------GCTATTTAAACCTG---------ATGGTTTTGTGATTTCCGAA
AT----CACTCGACGGAAGAGAA------ATGGAGTTCTGGGAATCGTCTGCCATGCCTG
ACGATGTCAAGAGAGAGATTAAGGAAATATATTGGGAAGATCGGAAGAAACTTCTGTTCT
GTCAGAAGTTGAAGAGCTATGTCAGAAGGATTCTTGTTTATGGAGATCAAGAGGATGCCC
TTGCCGGAGTGAAGGGTATGAAGACTTCTATCATTCGCTATAGCGAATATTTGAAGAAAC
CATGTGTGGTAATTTGTTGTGTTTGCAATAAATCAATTGTGTATAGGTTAAACAGCATGG
TGTTCTTTTATCATGAATACCTTGAAGAACTAGGTGGTGATTACTCAGTATATCAAGATC
TCTATTGTGATGAGGTTCTCTCTTCTTCATCGTCAGAGGAAGAA------------GATG
TAGGAGTAATATATAGGAATGTTATCATGGCATCGACACAAGAGAAGTTCTCTTGGAGTG
ATTGTCAGAAGATAGTTATATCAGACTATGATGTAACATTACTCTAA-------------
--TGTAATATCCATT--ATCATCAATAAAA--TAATGGAATG--TTGATTATGTATT-TA
TCATAAATACAT--AATGGTATACGTATAGCA---------TAAAATA-CA-TTAACC--
---AACATACAACACACTATAAAATACAACACACTATAA----CAAATGTA----CGGGT
ATCTGATTGGGCTATATTAACCCCTTAAGGGCCGAAGGCCCGTTTAAATATGTGTT-GGA
CGAAGTCCA-AGCACAAAAAAGTAAGCAGAACAACGGAATAATATGAGCTGGC-AACGTA
------GGGTC-CATGTCCCGAGTTAGTGCGCCACGTAAGC-GCTGGGGCTTAT------
---------------
>C_BU18_CD_2012_C2
TATTACCCCCAGCGCTCAGGACGGGACATCACGTG-CGACTA-ACAGACGCACGTGAGAA
TGCAGTA---GCTTGC----AGCGAAAGATAGACGTCAACATCAATAAAGAAGAAGGAAT
ATTCTTTGCTTCGGCACGAAGCAAA--GGGTATAGATATTTGTTCGAGATGCGAAA----
---ATGGAG--------GCTATTTAAACCTG---------ATGGTTTTGTGATTTCCGAA
AT----CACTCGACGGAAGAGAA------ATGGAGTTCTGGGAATCGTCTGCCATGCCTG
ACGATGTCAAGAGAGAGATTAAGGAAATATATTGGGAAGATCGGAAGAAACTTCTGTTCT
GCCAGAAGTTGAAGAGCTATGTCAGAAGGATTCTTGTTTATGGAGATCAAGAGGATGCCC
TTGCCGGAGTGAAGGGTATGAAGACTTCTATCATTCGCTATAGCGAATATCTGAAGAAAC
CATGTGTGGTAATTTGTTGTGTTAGCAATAAATCAATTGTGTATAGGTTAAACAGCATGG
TGTTCTATTATCATGAATACCTTGAAGAACTAGGTGGTGATTACTCAGTATATCAAGATC
TCTATTGTGATGAGGTTCTCTCTTCTTCATCGTCAGAGGAAGAA------------GATG
TAGGAGTAATATATAGGAATGTTATCATGGCATCGACACAAGAGAAGTTCTCTTGGAGTG
ATTGTCAGAAGATAGTTATATCAGACTATGATGTAACATTACTCTAA-------------
--TGTAATATCCATT--ATCATCAATAAAA--TAATGGAATG--TTGATTATGTATT-TA
TCATAAATACAT--AATGGTATACGTATAGCA---------TAAAATA-CA-TTAACC--
---AACATACAACACACTATAAAATACAACACACTATAA----CAAATGTA----CGGGT
ATCTGATTGGGCTATATTAACCCTTTAAGGGCCGAAGGCCCGTTTAAATATGTGTT-GGA
CGAAGTCC--AGCACAAAAAAGTAAGCAGAACAACGGAATAATATGAGCTGGC-AACGTA
------GGGTC-CATGTCCCGAGTTAGTGCGCCACGTAAGC-GCTGGGGCTTAT------
---------------
>C_BU19_CD_2012_C2
TATTACCCCCAGCGCTCAGGACGGGACATCACGTG-CGACTA-ACAGACGCACGTGAGAA
TGCAGTA---GCTTGC----AGCGAAAGATAGACGTCAACATCAATAAAGAAGAAGGAAT
ATTCTTTGCTTCGGCACGAAGCAAA--GGGTATAGATATTTGTTCGAGATGCGAAA----
---ATGGAG--------GCTATTTAAACCTG---------ATGGTTTTGTGATTTCCGAA
AT----CACTCGACGGAAGAGAA------ATGGAGTTCTGGGAATCGTCTGCCATGCCTG
ACGATGTCAAGAGAGAGATTAAGGAAATATATTGGGAAGATCGGAAGAAACTTCTGTTCT
GTCAGAAGTTGAAGAGCTATGTCAGAAGGATTCTTGTTTATGGAGATCAAGAGGATGCCC
TTGCCGGAGTGAAGGGTATGAAGACTTCTATCATTCGCTATAGCGAATACTTGAAGAAAC
CATGTGTGGTAATTTGTTGTGTTAGCAATAAATCAATTGTGTATAGGTTAAACAGCATGG
TGTTCTTTTATCATGAATACCTTGAAGAACTAGGTGGTGATTACTCAGTATATCAAGATC
TCTATTGTGATGAGGTTCTCTCTTCTTCATCGTCAGAGGAAGAA------------GATG
TAGGAGTAATATATAGGAATGTTATCATGGCATCGACACAAGAGAAGTTCTCTTGGAGTG
ATTGTCAGAAGATAGTTATATCAGACTATGATGTAACATTACTCTAA-------------
--TGTAATATCCATT--ATCATCAATAAAA--TAATGGAATG--TTGTTTATGTATT-TA
TCATAAATACAT--AATGGTATACGTATAGCA---------TAAAATA-CA-TTAACC--
---AACATACAACACACTATAAAATACAACACACTATAA----CAAATGTA----CGGGT
ATCTGATTGGGCTATATTAACCCTTTAAGGGCCGAAGGCCCGTTTAAATATGTGTT-GGA
CGAAGTCCA-AGCACAAAAAAGTAAGCAGAACAACGGAATAATATGAGCTGGC-AACGTA
------GGGTC-CATGTCCCGAGTTAGTGCGCCACGTAAGC-GCTGGGGCTTAT------
---------------
>C_BU2_CD_2012_C2
TATTACCCCCAGCGCTCAGGACGGGACATCACGTG-CGACTA-ACAGACGCACGTGAGAA
TGCAGTA---GCTTGC----AGCGAAAGATAGACGTCAACATCAATAAAGAAGAAGGAAT
ATTCTTTGCTTCGGCACGAAGCAAA--GGGTATAGATATTTGTTCGAGATGCGAAA----
---ATGGAG--------GCTATTTAAACCTG---------ATGGTTTTGTGATTTCCGAA
AT----CACTCGACGGAAGAGAA------ATGGAGTTCTGGGAATCGTCTGCCATGCCTG
ACGATGTCAAGAGAGAGATTAAGGAAATATATTGGGAAGATCGGAAGAAACTTCTGTTCT
GTCAGAAGTTGAAGAGCTATGTCAGAAGGATTCTTGTTTATGGAGATCAAGAGGATGCCC
TTGCCGGAGTGAAGGATATGAAGACTTCTATTATTCGCTATAGCGAATACTTGAAGAAAC
CATGTGTGGTAATTTGTTGTGTTAGCAATAAATCAATTGTGTATAGGTTAAACAGCATGG
TGTTCTTTTATCATGAATACCTTGAAGAACTAGGTGGTGATTACTCAGTATATCAAGATC
TCTATTGTGATGAGGTTCTCTCTTCTTCATCGACAGAGGAAGAA------------GATG
TAGGAGTAATATATAGGAATGTTATCATGGCATCGACACAAGAGAAGTTCTCTTGGAGTG
ATTGTCAGAAGATAGTTATATCAGACTATGATGTAACATTACTCTAA-------------
--TGTAATATCCATT--ATCATCAATAAAA--TAATGGAATG--TTGATTATGTATT-TA
TCATAAATACAT--AATGGTATACGTATAGCA---------TAAAATA-CA-TTAACC--
---AACATACAACACACTATAAAATACAACACACTATAA----CAAATGTA----CGGGT
ATCTGATTGGTTTATATTAACCCCTTAAGGGCCGAAGGCCCGTTTAAATATGTGTT-GGA
CGAAGTCCA-AGCACAAAAAAGGCAGCAGAACAACGGAATAAAATGAGCTGGC-AACGTA
------GGGTC-CATGTCCCGAGTTAGTGCGCCACGTAAGC-GCTGGGGCTTAT------
---------------
>C_BU20_CD_2012_C2
TATTACCCCCGGCGCTCAGGACGGGACATCACGTG-CGACTA-ACAGACGCACGTGAGAA
TGCAGTT---GCTTGC----AGCGAAAGATACACGTCAACATCAATAAAGAAGAAGGAAT
ATTCTTTGCTTCGGCACGAAGCAAA--GGGTATAGATATTTGTTCGAGATGCGAAA----
---ATGGAG--------GCTATTTAAACCTG---------ATGGTTTTGTGATTTCCGAA
AT----CACTCGACGGAAGAGAA------ATGGAGTTCTGGGAATCGTCTGCCATGCCTG
ACGATGTCAAGAGAGAGATTAAGGAAATATATTGGGAAGATCGGAAGAAACTTCTGTTCT
GTCAGAAGTTGAAGAGCTATGTCAGAAGGATTCTTGTTTATGGAGATCAAGATGATGCCC
TTGCCGGAGTGAAGGGTATGAAGACTTCTATTATTCGCTATAGCGAATACTTGAAGAAAC
CATGTGTGGTAATTTGTTGTGTTAGCAATAAATCAATTGTGTATAGGTTAAACAGCATGG
TGTTCTTTTATCATGAATACCTTGAAGAACTAGGTGGTGATTACTCAGTATATCAAGATC
TCTATTGTGATGAGGTTCTTTCTTCTTCATCGACAGAGGAAGAA------------GATG
TAGGAGTAATATATAGGAATGTTATCATGGCATCGACACAAGAGAAGTTCTCTTGGAGTG
ATTGTCAGAAGATAGTTATATCAGACTATGATGTAACATTACTCTAA-------------
--TGTAATATCCATT--ATCATCAATAAAA--TAATGGAATG--TTGATTATGTATT-TA
TCATAAATACAT--AATGGTATACGTATAGCA---------TAAAATA-CA-TTAACC--
---AACATACAACACACTATAAAATACAACACACTATAA----CAAATGTA----CGGGT
ATCTGATTGTG-TATATTAACCCCTTAAGGGCCGAAGGCCCGTTTAAATATGTGTT-GGA
CGAAGTCCA-AGCACAAAAAAGTAAGCAGAACAACGGAATAATATGAGCTGGC-AACGTA
------GGGTC-CATGTCCCGAGTTAGTGCGCCACGTAAGC-GCCGGGGCTTAT------
---------------
>C_BU6_CD_2012_C2
TATTACCCCCAGCGCTCAGGACGGGACATCACGTG-CGACTA-ACAGACGCACGTGAGAA
TGCAGTA---GCTTGC----AGCGAAAGATAAACGTCAACATCAATAAAGAAGAAGGAAT
ATTCTTTGCTTCGGCACGAAGCAAA--GGGTATAGATATTTGTTCGAGATGCGAAA----
---ATGGAG--------GCTATTTAAACCTG---------ATGGGTTTGTGATTTCCGAA
AT----CACTCGACGGAAGAGAA------ATGGAGTTCTGGGAATCGTCTGCCATGCCTG
ACGATGTCAAGAGAGAGATTAAGGAAATATATTGGGAAGATCGGAAGAAACTTCTGTTCT
GTCAGAAGTTGAAGAGCTATGTCAGAAGGATTCTTGTTTATGGAGATCAAGAGGATGCCC
TTGCCGGAGTGAAGGATATGAAGACTTCTATCATTCGCTATAGCGAATACTTGAAGAAAC
CATGTGTGGTAATTTGTTGTGTTAGCAATAAATCAATTGTGTATAGGTTAAACAGCATGG
TGTTCTTTTATCATGAATACCTTGAAGAACTAGGTGGTGATTACTCAGTATATCAAGATC
TCTATTGTGATGAGGTTCTCTCTTCTTCATCGACAGAGGAAGAA------------GATG
TAGGAGTAATATATAGGAATGTTATCATGGCATCGACACAAGAGAAGTTCTCTTGGAGTG
ATTGTCAGAAGATAGTCATATCAGACTATGATGTAACATTACTCTAA-------------
--TGTAATATCCATT--ATCATCAATAAAA--TAATGGAATG--TTGATTATGTATT-TA
TCATAAATACAT--AATGGTATACGTATAGCA---------TAAAATA-CA-TTAACC--
---AACATACAACACACTATAAAATACAACACACTATAA----CAAATGTA----CGGGT
ATCTGATT-GTTTATATTAACCCCTTAAGGGCCGAAGGCCCGTTTAAATATGTGTT-GGA
CGAAGTCCA-AGCACAAAAAAGGAAGCAGAACAACGGAATAAAATGAGCTGGC-AACGTA
------GGGTC-CATGTCCCGAGTTAGTGCGCCACGTCAGC-GCTGGGGCTTAT------
---------------
>C_BU7_CD_2012_C2
TATTACCCCCAGCGCTCAGGACGGGACATCACGTG-CGACTA-ACAGACGCACGTGAGAA
TGCAGTA---GCTTGC----AGCGAAAGATAGACGTCAACATCAATAAAGAAGAAGGAAT
ATTCTTTGCTTCGGCACGAAGCAAA--GGGTATAGATATTTGTTCGAGATGCGAAA----
---ATGGAG--------GCTATTTAAACCTG---------ATGGTTTTGTGATTTCCGAA
AT----CACTCGACGGAAGAGAA------ATGGAGTTCTGGGAATCGTCTGCCATGCCTG
ACGATGTCAAGAGAGAGATTAAGGAAATATATTGGGAAGATCGGAAGAAACTTCTGTTCT
GTCAGAAGTTGAAGAGCTATGTCAGAAGGATTCTTGTTTATGGAGATCAAGAGGATGCCC
TTGCCGGAGTGAAGGGTTTGAAGACTTCTATTATTCGCTATAGCGAATACTTGAAGAAAC
CATGTGTGGTAATTTGTTGTGTTAGCAATAAATCAATTGTGTATAGGTTAAACAGCATGG
TGTTCTTTTATCATGAATACCTTGAAGAACTAGGTGGTGATTACTCAGTATATCAAGATC
TCTATTGTGATGAGGTTCTCTCTTCTTCATCGACAGAGGAAGAA------------GATG
TAGGAGTAATATATAGGAATGTTATCATGGCATCGACACAAGAGAAGTTCTCTTGGAGTG
ATTGTCAGAAGATAGTCATATCAGACTATGATGTAACATTACTCTAA-------------
--TGTAATATCCATT--ATCATCAATAAAA--TAATGGAATG--TTGATTATGTATT-TA
TCATAAATACAT--AATGGTATACGTATAGCA---------TAAAATA-CA-TTAACC--
---AACATACAACACACTATAAAATACAACACACTATAA----CAAATGTA----CGGGT
ATCTGATTGGTTTATATTAACCCCTTAAGGGCCGAAGGCCCGTTTAAATATGTGTT-GGA
CGAAGTCCA-AGCACAAAAAAGGAAGCGGGACAACGGAATAAAATGAGCTGGC-AACGTA
------GGGTC-CATGTCCCGAGTTAGTGCGCCACGTAAGC-GCTGGGGCTTAT------
---------------
>C_BU9_CD_2012_C2
TATTACCCCCAGCGCTCAGGACGGGACATCACGTG-CGACTA-ACAGACGCACGTGAGAA
TGCAGTA---GCTTGC----AGCGAAAGATAGACGTCAACATCAATAAAGAAGAAGGAAT
ATTCTTTGCTTCGGCACGAAGCAAA--GGGTATAGATATTTGTTCGAGATGCGAAA----
---ATGGAG--------GCTATTTAAACCTG---------ATGGTTTTGTGATTTCCGAA
AT----CACTCGACGGAAGAGAA------ATGGAGTTCTGGGAATCGTCTGCCATGCCTG
ACGATGTCAAGAGAGAGATTAAGGAAATATATTGGGAAGATCGGAAGAAACTTCTGTTCT
GTCAGAAGTTGAAGAGCTATGTAAGAAGGATTCTTGTTTATGGAGATCAAGAGGATGCCC
TTGCCGGAGTGAAGGATTTGAAGACTTCTATTATTCGCTATAGCGAATACTTGAAGAAAC
CATGTGTGGTAATTTGTTGTGTTAGCAATAAATCAATTGTGTATAGGTTAAACAGCATGG
TGTTCTTTTATCATGAATACCTTGAAGAACTAGGTGGTGATTACTCAGTATATCAAGATC
TCTATTGTGATGAGGTTCTCTCTTCTTCATCGACAGAGGAAGAA------------GATG
TAGGAGTAATATATAGGAATGTTATCATGGCATCGACACAAGAGAAGTTCTCTTGGAGTG
ATTGTCAGAAGATAGTTATATCAGACTATGATGTAACATTACTCTAA-------------
--TGTAATATCCATT--ATCATCAATAAAA--TAATGGAATG--TTGATTATGTATT-TA
TCATAAATACAT--AATGGTATACGTATAGCA---------TAAAATA-CA-TTAACC--
---AACATACAACACACTATAAAATACAACACACTATAA----CAAATGTA----CGGGT
ATCTGATTGGTTTATATTAACCCCTTAAGGGCCGAAGGCCCGTTTAAATATGTGTT-GGA
CGAAGTCCA-AGCACAAAAAAGGAAGCAGAACAACGGAATAAAATGAGCTGGC-AACGTA
------GGGTC-CATGTCCCGAGTTAGTGCGCCACGTAAGC-GCTGGGGCTTAT------
---------------
>C_KP14_AU_2009_C3
TATTACCCCCAGCGCTCAGGACGGGACATCACGTG-CAACTA-ACACACGCACGTGAGAA
TGCAGTA---GCTTGC----AGCGAAAGATACACGTCAACATCAATAAAGAAGAAGGAAT
ATTCTTTGCTTCGGCACGAAGCAAA--GGGTATAGATATTTGTTCGAGATGCGAAA----
---ATGGAG--------GCTATTTAAACCTG---------ATGGTTTTGTGATTTCCGAA
AT----CACTCGTCGGAAGAGAA------ATGGAGTTCTGGGAATCGTCTGCCATGCCTG
ACGATGTCAAGAGAGAGATTAAGGAAATATATTGGGAAGATCGGAAGAAACTTCTGTTCT
GTCAGAAGTTGAAGAGCTATGTCAGAAGGATTCTTGTTTATGGAGATCAAGAGGATGCCC
TTGCGGGAGTGAAGGGTATGAAGACTTCTATCATTCGCTATAGCGAATATTTGAAGAAAC
CATGTGTGGTAATTTGTTGTGTTAGCAATAAATCAATTGTGTATAGGTTAAACAGCATGG
TGTTCTTTTATCATGAATACCTTGAAGAACTAGGTGGTGATTACTCAGTATATCAAGATC
TCTATTGTGATGAGGTACTCTCTTCTTCATCGACAGAGGAAGAA------------GATG
TAGGAGTAATATATAGGAATGTTATCATGGCATCGACACAAGAGAAGTTCTCTTGGAGTG
ATTGTCAGAAGATAGTTATATCAGACTATGATGTAACATTACTCTAA-------------
--TGTAATATCCATT--ATCATCAATAAAA--TAATGGAATG--TTGATTATGTATT-TA
TCATAAATACAT--AATGGTATACGTATAGCA---------TAAAATA-CA-TTAACC--
---AACATACAACACACTATAAAATACAACACACTATAA----CAAATGTA-----CGGT
ATTTGATTGGGCTATATTAACCCCTTAAGGGCCGGAGGCCCGTTTAAATATGTGTT-GGA
CGAAGTCCA-AACACAAAAAAGTAAGCAGAACAACGGAATAATATGAGCTGGC-AACGTA
------GGGTC-CATGTCCCGAGTTAATGCGCCACGTAAGC-GCTGGGGCTTAT------
---------------
>C_KP15_AU_2009_C3
TATTACCCCCAGCGCTCAGGACGGGACATCACGTG-CAACTA-ACACACGCACGTGAGAA
TGCAGTA---GCTTGC----AGCGAAAGATACACGTCAACATCAATAAAGAAGAAGGAAT
ATTCTTTGCTTCGGCACGAAGCAAA--GGGTATAGATATTTGTTCGAGATGCGAAA----
---ATGGAG--------GCTATTTAAACCTG---------ATGGTTTTGTGATTTCCGAA
AT----CACTCGTCGGAAGAGAA------ATGGAGTTCTGGGAATCGTCTGCCATGCCTG
ACGATGTCAAGAGAGAGATTAAGGAAATATATTGGGAAGATCGGAAGAAACTTCTGTTCT
GTCAGAAGTTGAAGAGCTATGTCAGAAGGATTCTTGTTTATGGAGATCAAGAGGATGCCC
TTGCGGGAGTGAAGGGTATGAAGACTTCTATCATTCGCTATAGCGAATACCTGAAGAAAC
CATGTGTGGTAATTTGTTGTGTTAGCAATAAATCAATTGTGTATAGGTTAAACAGCATGG
TGTTCTTTTATCATGAATACCTTGAAGAACTAGGTGGTGATTACTCAGTATATCAAGATC
TCTATTGTGATGAGGTACTCTCTTCTTCATCGACAGAGGAAGAA------------GATG
TAGGAGTAATATATAGGAATGTTATCATGGCATCGACACAAGAGAAGTTCTCTTGGAGTG
ATTGTCAGAAGATAGTTATATCAGACTATGATGTAACATTACTCTAA-------------
--TGTAATATCCATT--ATCATCAATAAAA--TAATGGAATG--TTGATTATGTATT-TA
TCATAAATACAT--AATGGTATACGTATAGCA---------TAAAATA-CA-TTAACC--
---AACATACAACACACTATAAAATACAACACACTATAA----CAAATGTA-----CGGT
ATTTGATTGGGCTATATTAACCCCTTAAGGGCCGGAGGCCCGTTTAAATATGTGTT-GGA
CGAAGTCCA-AACACAAAAAAGTAAGCAGAACAACGGAATAATATGAGCTGGC-AACGTA
------GGGTC-CATGTCCCGAGTTAATGCGCCACGTAAGC-GCTGGGGCTTAT------
---------------
>C_KP16_AU_2009_C3
TATTACCCCCAGCGCTCAGGACGGGACATCACGTG-CAACTA-ACACACGCACGTGAGAA
TGCAGTA---GCTTGC----AGCGAAAGATACACGTCAACATCAATAAAGAAGAAGGAAT
ATTCTTTGCTTCGGCACGAAGCAAA--GGGTATAGATATTTGTTCGAGATGCGAAA----
---ATGGAG--------GCTATTTAAACCTG---------ATGGTTTTGTGATTTCCGAA
AT----CACTCGTCGGAAGAGAA------ATGGAGTTCTGGGAATCGTCTGCCATGCCTG
ACGATGTCAAGAGAGAGATTAAGGAAATATATTGGGAAGATCGGAAGAAACTTCTGTTCT
GTCAGAAGTTGAAGAGCTATGTCAGAAGGATTCTTGTTTATGGAGATCAAGAGGATGCCC
TTGCGGGAGTGAAGGATATGAAGACTTCTATCATTCGCTATAGCGAATACTTGAAGAAAC
CATGTGTGGTAATTTGTTGTGTTAGCAATAAATCAATTGTGTATAGGTTAAACAGCATGG
TGTTCTTTTATCATGAATACCTTGAAGAACTAGGTGGTGATTACTCAGTATATCAAGATC
TCTATTGTGATGAGGTACTCTCTTCTTCATCGACAGAGGAAGAA------------GATG
TAGGAGTAATATATAGGAATGTTATCATGGCATCGACACAAGAGAAGTTCTCTTGGAGTG
ATTGTCAGAAGATAGTTATATCAGACTATGATGTAACATTACTCTAA-------------
--TGTAATATCCATT--ATCATCAATAAAA--TAATGGAATG--TTGATTATGTATT-TA
TCATAAATACAT--AATGGTATACGTATAGCA---------TAAAATA-CA-TTAACC--
---AACATACAACACACTATAAAATACAACACACTATAA----CAAATGTA-----CGGT
ATTTGATTGGGCTATATTAACCCCTTAAGGGCCGGAGGCCCGTTTAAATATGTGTT-GGA
CGAAGTCCA-AACACAAAAAAGTAAGCAGAACAACGGAATAATATGAGCTGGC-AACGTA
------GGGTC-CATGTCCCGAGTTAATGCGCCACGTAAGC-GCTGGGGCTTAT------
---------------
>C_KP17_AU_2010_C3
TATTACCCCCAGCGCTCAGGACGGGACATCACGTG-CAACTA-ACAGACGCACGTGAGAA
TGCAGTA---GCTTGC----AGCGAAAGATAGACGTCAACATCAATAAAGAAGAAGGAAT
ATTCTTTGCTTCGGCACGAAGCAAA--GGGTATAGATATTTGTTCGAGATGCGAAA----
---ATGGAG--------GCTATTTAAACCTG---------ATGGTTTTGTGATTTCCGAA
AT----CACTCGTCGGAAGAGAA------ATGGAGTTCTGGGAATCGTCTGCCATGCCTG
ACGATGTCAAGAGAGAGATTAAGGAAATATATTGGGAAGATCGGAAGAAACTTCTGTTCT
GTCAGAAGTTGAAGAGCTATGTCAGAAGGATTCTTGTTTATGGAGATCAAGAGGATGCCC
TTGCCGGAGTGAAGGGTATGAAGACTTCTATCATTCGCTATAGCGAATATTTGAAGAAAC
CATGTGTGGTAATTTGTTGTGTTAGCAATAAATCAATTGTGTATAGGTTAAACAGCATGG
TGTTCTTTTATCATGAATACCTTGAAGAACTAGGTGGTGATTACTCAGTATATCAAGATC
TCTATTGTGATGAGGTACTCTCTTCTTCATCGACAGAGGAAGAA------------GATG
TAGGAGTAATATATAGGAATGTTATCATGGCATCGACACAAGAGAAGTTCTCTTGGAGTG
ATTGTCAGAAGATAGTTATATCAGACTATGATGTAACATTACTCTAA-------------
--TGTAATATCCATT--ATCATCAATAAAA--TAATGGAATG--TTGATTATGTATT-TA
TCATAAATACAT--AATGGTATACGTATAGCA---------TAAAATA-CA-TTAACC--
---AACATACAACACACTATAAAATACAACACACTATAA----CAAATGTA----CGGGT
ATTTGATTGGGCTATATTAACCCCTTAAGGGCCGAAGGCCCGTTTAAATATGTGTT-GGA
CGAAGTCCA-AACACAAAAAAGTAAGCAGAACAACGGAATAATATGAGCTGGC-AACGTA
------GGGTC-CATGTCCCGAGTTAATGCGCCACGTAAGC-GCTGGGGCTTAT------
---------------
>C_KP18_AU_2010_C3
TATTACCCCCAGCGCTCAGGACGGGACATCACGTG-CAACTA-ACAGACGCACGTGAGAA
TGCAGTA---GCTTGC----AGCGAAAGATAGACGTCAACATCAATAAAGAAGAAGGAAT
ATTCTTTGCTTCGGCACGAAGCAAA--GGGTATAGATATTTGTTCGAGATGCGAAA----
---ATGGAG--------GCTATTTAAACCTG---------ATGGTTTTGTGATTTCCGAA
AT----CACTCGTCGGAAGAGAA------ATGGAGTTCTGGGAATCGTCTGCCATGCCTG
ACGATGTCAAGAGAGAGATTAAGGAAATATATTGGGAAGATCGGAAGAAACTTCTGTTCT
GTCAGAAGTTGAAGAGCTATGTCAGAAGGATTCTTGTTTATGGAGATCAAGAGGATGCCC
TTGCCGGAGTGAAGGATATGAAGACTTCTATCATTCGCTATAGCGAATACCTGAAGAAAC
CATGTGTGGTAATTTGTTGTGTTAGCAATAAATCAATTGTGTATAGGTTAAACAGCATGG
TGTTCTTTTATCATGAATACCTTGAAGAACTAGGTGGTGATTACTCAGTATATCAAGATC
TCTATTGTGATGAGGTACTCTCTTCTTCATCGACAGAGGAAGAA------------GATG
TAGGAGTAATATATAGGAATGTTATCATGGCATCGACACAAGAGAAGTTCTCTTGGAGTG
ATTGTCAGAAGATAGTTATATCAGACTATGATGTAACATTACTCTAA-------------
--TGTAATATCCATT--ATCATCAATAAAA--TAATGGAATG--TTGATTATGTATT-TA
TCATAAATACAT--AATGGTATACGTATAGCA---------TAAAATA-CA-TTAACC--
---AACATACAACACACTATAAAATACAACACACTATAA----CAAATGTA----CGGGT
ATTTGATTGGGCTATATTAACCCCTTAAGGGCCGAAGGCCCGTTTAAATATGTGTT-GGA
CGAAGTCCA-AACACAAAAAAGTAAGCAGAACAACGGAATAATATGAGCTGGC-AACGTA
------GGGTC-CATGTCCCGAGTTAATGCGCCACGTAAGC-GCTGGGGCTTAT------
---------------
>C_KP4_TO_1990_C1
TATTACCCCCAGCGCTCAGGACGGGACATCACGTG-CAACTA-ACAGACGCACGTGAGAA
TGCAGTA---GCTTGC----AGCGAAAGATAGACGTCAACATCAATAAAGAAGAAGGAAT
ATTCTTTGCTTCGGCACGAAGCAAA--GGGTATAGATATTTGTTCGAGATGCGAAA----
---ATGGAG--------GCTATTTAAACCTG---------ATGGTTTTGTGATTTCCGAA
AT----CACTCGTCGGAAGAGAA------ATGGAGTTCTGGGAATCGTCTGCCATGCCTG
ACGATGTCAAGAGAGAGATTAAGGAAATATATTGGGAAGATCGGAAGAAACTTCTGTTCT
GTCAGAAGTTGAAGAGCTATGTCAGAAGGATTCTTGTTTATGGAGATCAAGAGGATGCCC
TTGCCGGAGTGAAGGGTATGAAGACTTCTATTATTCGCTATAGCGAATATTTGAAGAAAC
CATGTGTGGTAATTTGTTGTGTTAGCAATAAATCAATTGTGTATAGGTTAAACAGCATGG
TGTTCTTTTATCATGAATACCTTGAAGAACTAGGTGGTGATTACTCAGTATATCAAGATC
TCTATTGTGATGAGGTACTCTCTTCTTCATCGACAGAGGAAGAA------------GATG
TAGGAGTAATATATAGGAATGTTATCATGGCATCGACACAAGAGAAGTTCTCTTGGAGTG
ATTGTCAGAAGATAGTTATATCAGATTATGATGTAACATTACTCTAA-------------
--TGTAATATCCATT--ATCATCAATAAAA--TAATGGAATG--ATGATTATGTATT-TA
TCATAAATACAT--AATGGTATACGTATAGCA---------TAAAATA-CA-TTAACC--
---AACATACAACACACTATAAAATACAACACACTATAA----CAAATGTA----CGGGT
ATCTGATTGGGCTATATTAACCCCTTAAGGGCCGAAGGCCCGTTTAAATATGTGTT-GGA
CGAAGTCCA-ATCACCAAAAAGTAAGCAGAACAACGGAATAATATGAGCTGGC-AACGTA
------GGGTC-CATGTCCCGAGTTAGTGCGCCACGTAAGC-GCTGGGGCTTAT------
---------------
>C_KP5_LK_2003_C2
TATTACCCCCAGCGCTCAGGACGGGACATCACGTG-CAACTA-ACAGACGCACGTGAGAA
TGCAGTA---GCTTGC----AGCGAAAGATAGATGTCAACATCAATAAAGAAGAAGGAAT
ATTCTTTGCTTCGGCACGAAGCAAA--GGGTATAGATATTTGTTCGAGATGCGAAA----
---ATGGAG--------GCTATTTAAACCTG---------ATGGTTTTGTGATTTCCGAA
AT----CACTCGACGGAAGAGAA------ATGGAGTTCTGGGAATCGTCTGCCATGCCTG
ACGATGTCAAGAGAGAGATTAAGGAAATATATTGGGAAGATCGGAGGAAACTTCTGTTCT
GTCAGAAGTTGAAGAGCTATGTCAGAAGGATTCTTGTCTACGGAGATCAAGAGGATGCCC
TTGCCGGAGTGAAGGGTATGAAGACTTCTATTATTCGCTATAGCGAATACCTGAAGAAAC
CATGTGTGGTAATTTGTTGTGTTAGCAATAAATCAATTGTGTATAGGTTAAACAGCATGG
TGTTCTTTTATCATGAATACCTTGAAGAACTAGGTGGTGATTACTCAGTATATCAAGATC
TCTATTGTGATGAGGTTCTCTCTTCTTCATCGACAGATGAAGAA------------GATG
TAGGAGTAATATATAGGAATGTTATCATGGCATCGACTCAAGAGAAGTTCTCTTGGAGTG
ATTGTCAGAAGATAGTAATATCAGACTATGATGTAACATTACTCTAA-------------
--TGTAAAATCCATT--ATCATCAATAAAA--TAATGGAATG--TTTATTATGTATT-TA
TCATAAATACAT--AATGGTATACGTATAGCA---------TAAAATA-CA--TTACC--
---AACATACAACACGCTATAAAATACAACACACTATAA----CAAATGTA----CGGGT
ATCTGATTGGGCTATATTAACCCTTTAAGGGCCGAAGGCCCGTTTAAATATGTGTT-GGA
CGAAGTCCA-AACACAAAAAAGTATGCAGAACAACGGAATAAAATGAGCTGGC-AACGTA
------GGGTC-CATGTCCCGAGTTAATGCGCCACGTAAGC-GCTGGGGCTTAT------
---------------
>C_KP6_AU_2011_C3
TATTACCCCCAGCGCTCAGGACGGGACATCACGTG-CAACTA-ACACACGCACGTGAGAA
TGCAGTA---GCTTGC----AGCGAAAGATACACGTCAACATCAATAAAGAAGAAGGAAT
ATTCTTTGCTTCGGCACGAAGCAAA--GGGTATAGATATTTGTTCGAGATGCGAAA----
---ATGGAG--------GCTATTTAAACCTG---------ATGGTTTTGTGATTTCCGAA
AT----CACTCGTCGGAAGAGAA------ATGGAGTTCTGGGAATCGTCTGCCATGCCTG
ACGATGTCAAGAGAGAGATTAAGGAAATATATTGGGAAGATCGGAAGAAACTTCTGTTCT
GTCAGAAGTTGAAGAGCTATGTCAGAAGGATTCTTGTTTATGGAGATCAAGAGGATGCCC
TTGCGGGAGTGAAGGGTATGAAGACTTCTATCATTCGCTATAGCGAATATTTGAAGAAAC
CATGTGTGGTAATTTGTTGTGTTAGCAATAAATCAATTGTGTATAGGTTAAACAGCATGG
TGTTCTTTTATCATGAATACCTTGAAGAACTAGGTGGTGATTACTCAGTATATCAAGATC
TCTATTGTGATGAGGTACTCTCTTCTTCATCGACAGAGGAAGAA------------GATG
TAGGAGTAATATATAGGAATGTTATCATGGCATCGACACAAGAGAAGTTCTCTTGGAGTG
ATTGTCAGAAGATAGTTATATCAGACTATGATGTAACATTACTCTAA-------------
--TGTAATATCCATT--ATCATCAATAAAA--TAATGGAATG--TTGATTATGTATT-TA
TCATAAATACAT--AATGGTATACGTATAGCA---------TAAAATA-CA-TTAACC--
---AACATACAACACACTATAAAATACAACACACTATAA----CAAATGTA-----CGGT
ATTTGATTGGGCTATATTAACCCCTTAAGGGCCGGAGGCCCGTTTAAATATGTGTT-GGA
CGAAGTCCA-AACACAAAAAAGTAAGCAGAACAACGGAATAATATGAGCTGGC-AACGTA
------GGGTC-CATGTCCCGAGTTAATGCGCCACGTAAGC-GCTGGGGCTTAT------
---------------
>C_KP7_AU_1989
TATTACCCCCAGCGCTCAGGACGGGACATCACGTG-CAACTA-ACAGACGCACGTGAGAA
TGCAGTA---GCTTGC----AGCGAAAGATAGACGTCAACATCAATAAAGAAGAAGGAAT
ATTCTTTGCTTCGGCATGAAGCAAA--GGGTTTAGATATTTGTTCGAGATGCGAAA----
---ATGGAG--------GCTATTTAAACCTG---------ATGGTTTTGTGATTTCCGAA
AT----CACTCGTCGGAAGAGAA------ATGGAGTTCTGGGAATCGTCTGCCATGCCTG
ACGATGTCAAGAGAGAGATTAAGGAAATATATTGGGAAGATCGGAAGAAACTTCTGTTCT
GTCAGAAGTTGAAGAGCTATGTCAGAAGGATTCTTGTTTATGGAGATCAAGAGGATGCCC
TTGCCGGAGTGAAGGATATGAAGACTTCTATCATTCGCTATAGCGAATATCTGAAGAAAC
CATGTGTGGTAATTTGTTGTGTTAGCAATAAATCAATTGTGTATAGGTTAAACAGCATGG
TGTTCTTTTATCATGAATACCTTGAAGAACTAGGTGGTGATTACTCAGTATATCAAGATC
TCTATTGTGATGAGGTACTCTCATCTTCATCGACAGAGGAAGAA------------GATG
TAGGAGTAATATATAGGAATGTTATCATGGCATCGACACAAGAGAAGTTCTCTTGGAGTG
ATTGTCAGAAGATAGTTATATCAGACTATGATGTAACATTACTCTAA-------------
--TGTAATATCCATT--ATCATCAATAAAA--TAATGGAATG--TTGATTATGTATT-TA
TCATAAATACAT--AATGGTATACGTATAGCA---------TAAAATA-CA-TTAACC--
---AACATACAACACACTATAAAATACAACACACTATAA----CAAATGTA----CGGGT
ATCTGATT-GTTTATATTAACCCCTTAAGGGCCGAAGGCCCGTTTAAATATGTGTT-GGA
CGAAGTCCA-AGCACAAAAAAGTAAGCAGAACAATGGAATAATATGAGCTGGC-AACGTA
------GGGTC-CATGTCCCGAGTTAGTGCGCCACGTAAGC-GCTGGGGCTTAT------
---------------
>C_KP8_AU_1989
TATTACCCCCAGCGCTCAGGACGGGACATCACGTG-CAACTA-ACAGACGCACGTGAGAA
TGCAGTA---GCTTGC----AGCGAAAGATAGACGTCAACATCAATAAAGAAGAAGGAAT
ATTCTTTGCTTCGGCACGAAGCAAA--GGGTTTAGATATTTGTTCGAGATGCGAAA----
---ATGGAG--------GCTATTTAAACCTG---------ATGGTTTTGTGATTTCCGAA
AT----CACTCGTCGGAAGAGAA------ATGGAGTTCTGGGAATCGTCTGCCATGCCTG
ACGATGTCAAGAGAGAGATTAAGGAAATATATTGGGAAGATCGGAAGAAACTTCTGTTCT
GTCAGAAGTTGAAGAGCTATGTCAGAAGGATTCTTGTTTATGGAGATCAAGAGGATGCCC
TTGCCGGAGTGAAGGGTATGAAGACTTCTATCATTCGCTATAGCGAATATTTGAAGAAAC
CATGTGTGGTAATTTGTTGTGTTAGCAATAAATCAATTGTGTATAGGTTAAACAGCATGG
TGTTCTTTTATCATGAATACCTTGAAGAACTAGGTGGTGATTACTCAGTATATCAAGATC
TCTATTGTGATGAGGTACTCTCATCTTCATCGACAGAGGAAGAA------------GATG
TAGGAGTAATATATAGGAATGTTATCATGGCATCGACACAAGAGAAGTTCTCTTGGAGTG
ATTGTCAGAAGATAGTTATATCAGACTATGATGTAACATTACTCTAA-------------
--TGTAATATCCATT--ATCATCAATAAAA--TAATGGAATG--TTGATTATGTATT-TA
TCATAAATACAT--AATGGTATACGTATAGCA---------TAAAATA-CA-TTAACC--
---AACATACAACACACTATAAAATACAACACACTATAA----CAAATGTA----CGGGT
ATCTGATT-GTTTATATTAACCCCTTAAGGGCCGAAGGCCCGTTTAAATATGTGTT-GGA
CGAAGTCCA-AGCACAAAAAAGTAAGCAGAACAATGGAATAATATGAGCTGGC-AACGTA
------GGGTC-CATGTCCCGAGTTAGTGCGCCACGTAAGC-GCTGGGGCTTAT------
---------------
>C_KP9_US_1990_C1
TATTACCCCCAGCGCTCAGGACGGGACATCACGTG-CAACTA-ACAGACGCACGTGAGAA
TGCAGTA---GCTTGC----AGCGAAAGATAGACGTCAACATCAATAAAGAAGAAGGAAT
ATTCTTTGCTTCGGCACGAAGCAAA--GGGTATAGATATTTGTTCGAGATGCGAAA----
---ATGGAG--------GCTATTTAAACCTG---------ATGGTTTTGTGATTTCCGAA
AT----CACTCGTCGGAAGAGAA------ATGGAGTTCTGGGAATCGTCTGCCATGCCTG
ACGATGTCAAGAGAGAGATTAAGGAAATATATTGGGAAGATCGGAAGAAACTTCTGTTCT
GTCAGAAGTTGAAGAGCTATGTCAGAAGGATTCTTGTTTATGGAGATCAAGAGGATGCCC
TTGCCGGAGTGAAGGATTTGAAGACTTCTATTATTCGCTATAGCGAATACTTGAAGAAAC
CATGTGTGGTAATTTGTTGTGTTAGCAATAAATCAATTGTGTATAGGTTAAACAGCATGG
TGTTCTTTTATAATGAATACCTTGAAGAACTAGGTGGTGATTACTCAGTATATCAAGATC
TCTATTGTGATGAGGTACTCTCTTCTTCATCGACAGAGGAAGAA------------GATG
TAGGAGTAATATATAGGAATGTTATCATGGCATCGACACAAGAGAAGTTCTCTTGGAGCG
ATTGTCAGAAGATAGTTATATCAGACTACGATGTAACATTACTCTAA-------------
--TGTAATATCCATT--ATCATCAATAAAA--TAATGGAATG--TTGATTATGTATT-TA
TCATAAATACAT--AATGGTATACGTATAGCA---------TAAAATA-CA-TTAACC--
---AACATACAACACACTATAAAATACAACACACTATAA----CAAATGTA----CGGGT
ATCTGATTGGGCTATATTAACCCCTTAAGGGCCGAAGGCCCGTTTAAATATGTGTT-GGA
CGAAGTCCA-AGCACAAAAAAGTAAGCAGAACAATGGAATAATATGAGCTGGC-AACGTA
------GGGTC-CATGTCCCGAGTTAGTGCGCCACGTAAGC-GCTGGGGCTTAT------
---------------
>C_MP2_TW_1996_D6
----------------------------TCACGTG-CATCTA-ACAAATGCACGTGAGAA
GGCAGTA---GCTTGC----AGCGAAAGATAACCATCAACATCAAAAAAGAAGAGGGAAT
ATTCGTTGCTTCGAGTCGAAGCAAC---GGGATAGATAAATGTTCGAGAATCGAAA----
---ATGGAG--------GCTATTTAAACCTG---------ATGGTGTTGTGATTTCCGAA
AT----CACTCGTCGGAGGAG-A------ATGGAGTTTTGGGAATCGTCTGCCATGCCAG
ACGATGTGAAGAGAGTGATCAAGGAAATATATTGGGAAGATCGGAAGAAACTTCTGTTTT
GTCAGAAGTTGAATTGCTGTGTCAGAAGGATTCTTGTATATGGAGATCAAGATGATGCTC
TAGCTGCAGTGAAGGGTTTGAAGACTTCTATCATTCGCTATAGCGAATACCTGAAGAAAC
CATGTGTGGTAATATGTTGTTTGACTAATAAGTCTATTGTTCATAGGTTAAACACAATGG
TGTTCTTTTATCATGAATATATTGAAGAACTAGGTGGTGACTACTCGGTATATCAAGATT
TGTATTGTGATGAGGAACTTCCTGCTTCCTTGACAGAGGAAGAA------------GATG
AAGAAGTAATATACAGGAATGTTATCATGTCATCGACAGAAGAGAAGATCTCTTGGAGTG
AATGTCAGAAGATAGTTATATCGGATTATGATGTAACATTACTGTAA-------------
--TGTAATATCCATT--ATCATAAATAAAA--TAATGGAATG--ATGATTATGTATT-TA
TACTAAATACAT--AATGGTGTACGTATAGCA---------TAAAATA-CA-TTAACA--
---TACATACAACACACTATGACAAAAAGGGAA--AAAA----GAAATATC------GGG
GGTTGATTGGGCTATCTTAA-CGATTAAGGGCCGAAGGCCCGTTTAAATATGTGTT-GGA
CGAAGTCCAAAACACAAAAAAGTCATAAGAACAGTGGAATATAATGAGCTGGC-AGTGG-
------------------------------------------------------------
---------------
>C_MS14_PH_2008
TATTACCCCCAGCGCTCAGGACGGGACATCACGTG-CATCTA-ACAAATGCACGTGATAA
GGCAGTA---GCTTGC----AGCGAAAGATAACCATCAACATCAAAAAAGAAGAGGGCAT
ATTCGTTGCTTCGAGTCGAAGCAAC--GGTGATAGATAAATGTTCGAGAATCGAAA----
---ATGGAG--------GCTATTTAAACCTG---------ATGGTGTTGCGATTTCCGAA
AT----CACTCGTCGGAGGAG-A------ATGGAGTTTTGGGAATCGTCTGCCATGCCAG
ACGATGTGAAGAGAGTGATCAAGGAAATATATTGGGAAGATCGGAAGAAACTTCTGTTTT
GTCAGAAGTTGAAGTGCTGTGTCAGAAGGATTCTTGTATATGGAGATCAAGATGATGCTC
TAGCTGCAGTGAAGGATTTGAAGACTTCTATCATTCGCTATAGCGAATATTTGAAGAAAC
CATGTGTGGTAATATGTTGTCTGACTAATAAGTCTATTGTTCATAGGTTAAACACAATGG
TGTTCTTTTATCATGAATATATTGAAGAACTAGGTGGTGACTACTCAGTATATCAAGATT
TGTATTGTGATGAGGAACTTCCTGCTTCCTTGACAGAGGAAGAA------------GATG
AAGAAGTAATATACAGGAATGTTATCATGTCATCGACAGAAGAGAAGATCTCTTGGAGTG
AATGTCAGAAGATAGTTATATCGGATTATGATGTAACATTACTGTAA-------------
--TGTAATATCCATT--ATCATAAATAAAA--TAATGGAATG--ATGATTATGTATT-TA
TACTAAATACAT--AATGGTGTACGTATAGCA---------TAAAATA-CA-TTAACA--
---TACATACAACACACTATGACA-AAAAGGGAAAAAAA----GAAATATC------GGG
GGTTGATTGGTCTATCTTAA-CGATTAAGGGCCGAAGGCCCGTTTAAATATGTGTT-GGA
CGAAGTCCAAAACACAAAAAAGCCATCAGAACAGTGGAATATAATGAGCTGGC-AGTGGA
------GGGTC-CATGTCCCGAGTTAGTGCGCCACGTAAGC-GCTGGGGCTTAT------
---------------
>C_MS15_PH_2008_D5
TATTACCCCCAGCGCTCGGGACGGGACATCACGTG-CATCTA-ACAAATGCACGTGATAA
GGCAGTA---GCTTGC----AGCGAAAGATAACCATCAACATCAAAAAAGAAGAGGGAAT
ATTCGTTGCTTCGAGTCGAAGCAAC--GGTGATAGATAAATGTTCGAGAATCGAAA----
---ATGGAG--------GCTATTTAAACCTG---------ATGGTGTTGCGATTTCCGAA
AT----CACTCGTCGGAGGAG-A------ATGGAGTTTTGGGAATCGTCTGCCATGCCAG
ACGATGTGAAGAGAGTGATCAAGGAAATATATTGGGAAGATCGGAAGAAACTTCTGTTTT
GTCAGAAGTTGAAGTGCTGTGTCAGAAGGATTCTTGTATATGGAGATCAAGATGATGCTC
TAGCTGCAGTGAAGGGTATGAAGACTTCTATTATTCGCTATAGCGAATATTTGAAGAAAC
CATGTGTGGTAATATGTTGTCTGACTAATAAGTCTATTGTTCATAGGTTAAACACAATGG
TGTTCTTTTATCATGAATATATTGAAGAACTAGGTGGTGACTACTCGGTATATCAAGATT
TGTATTGTGATGAGGAACTTCCTGCTTCCTTGACAGAGGAAGAA------------GATG
AAGAAGTAATATACAGGAATGTTATCATGTCATCGACAGAAGAGAAGATCTCTTGGAGTG
AATGTCAGAAGATAGTTATATCGGATTATGATGTAACATTACTGTAA-------------
--TGTAATATCCATT--ATCATAAATAAAA--TAATGGAATG--ATGATTATGTATT-TA
TACTAAATACAT--AATGGTGTACGTATAGCA---------TAAAATA-CA-TTAACA--
---TACATACAACACACTATGACA-AAAAGGGAAAAAAA----GAAATATC------GGG
GGTTGATTGGTCTATCGTAA-CGATTAAGGGCCGAAGGCCCGTTTAAATATGTGTT-GGA
CGAAGTCCAAAACACAAAAAAGTCATCAGAACAGTGGAATATAATGAGCTGGC-AGTGGA
------GGGTC-CATGTCCCGAGTTAGTGCGCCACGTAAGC-GCTGGGGCTTAT------
---------------
>C_MS16_PH_2008_D5
TATTACCCCCAGCGCTCGGGACGGGACATCACGTG-CATCTA-ACAAATGCACGTGATAA
GGCAGTA---GCTTGC----AGCGAAAGATAACCATCAACATCAAAAAAGAAGAGGGAAT
ATTCGTTGCTTCGAGTCGAAGCAAC--GGTGATAGATAAATGTTCGAGAATCGAAA----
---ATGGAG--------GCTATTTAAACCTG---------ATGGTGTTGCGATTTCCGAA
AT----CACTCGTCGGAGGAG-A------ATGGAGTTTTGGGAATCGTCTGCCATGCCAG
ACGATGTGAAGAGAGTGATCAAGGAAATATATTGGGAAGATCGGAAGAAACTTCTGTTTT
GTCAGAAGTTGAAGTGCTGTGTCAGAAGGATTCTTGTATATGGAGATCAAGATGATGCTC
TAGCTGCAGTGAAGGATTTGAAGACTTCTATCATTCGCTATAGCGAATACCTGAAGAAAC
CATGTGTGGTAATATGTTGTCTGACTAATAAGTCTATTGTTCATAGGTTAAACACAATGG
TGTTCTTTTATCATGAATATATTGAAGAACTAGGTGGTGACTACTCGGTATATCAAGATT
TGTATTGTGATGAGGAACTTCCTGCTTCCTTGACAGAGGAAGAA------------GATG
AAGAAGTAATATACAGGAATGTTATCATGTCATCGACAGAAGAGAAGATCTCTTGGAGTG
AATGTCAGAAGATAGTTATATCGGATTATGATGTAACATTACTGTAA-------------
--TGTAATATCCATT--ATCATAAATAAAA--TAATGGAATG--ATGATTATGTATT-TA
TACTAAATACAT--AATGGTGTACGTATAGCA---------TAAAATA-CA-TTAACA--
---TACATACAACACACTATGACA-AAAAGGGAAAAAAA----GAAATATC------GGG
GGTTGATTGGTCTATCTTAA-CGATTAAGGGCCGAAGGCCCGTTTAAATATGTGTT-GGA
CGAAGTCCAAAACACAAAAAAGTCATCAGAACAGTGGAATATAATGAGCTGGC-AGTGGA
------GGGTC-CATGTCCCGAGTTAGTGCGCCACGTAAGC-GCTGGGGCTTAT------
---------------
>C_MS17_PH_2008_D5
TATTACCCCCAGCGCTCAGGACGGGACATCACGTG-CATCTA-ACAAATGCACGTGATAA
GGCAGTA---GCTTGC----AGCGAAAGATAGCCATCAACATCAAAAAAGAAGAGGGCAT
ATTCGTTGCTTCGAGTCGAAGCAAC--GGTGATAGATAAATGTTCGAGAATCGAAA----
---ATGGAG--------GCTATTTAAACCTG---------ATGGTGTTGCGATTTCCGAA
AT----CACTCGTCGGAGAGAGA------ATGGAGTTTTGGGAATCGTCTGCCATGCCAG
ACGATGTGAAGAGAGTGATCAAGGAAATATATTGGGAAGATCGGAAGAAACTTCTGTTTT
GTCAGAAGTTGAAGTGCTGTGTCAGAAGGATTCTTGTATATGGAGATCAAGATGATGCTC
TAGCTGCAGTGAAGGGTATGAAGACTTCTATCATTCGCTATAGCGAATATTTGAAGAAAC
CATGTGTGGTAATATGTTGTCTGACTAATAAGTCTATTGTTCATAGGTTAAACACAATGG
TGTTCTTTTATCATGAATATATTGAAGAACTAGGTGGTGACTACTCGGTATATCAAGATT
TGTATTGTGATGAGGAACTTCCTGCTTCCTTGACAGAGGAAGAA------------GATG
AAGAAGTAATATACAGGAATGTTATCATGTCATCGACAGAAGAGAAGATCTCTTGGAGTG
AATGTCAGAAGATAGTTATATCGGATTATGATGTAACATTACTGTAA-------------
--TGTAATATCCATT--ATCATAAATAAAA--TAATGGAATG--ATGATTATGTATT-TA
TACTAAATACAT--AATGGTGTACGTATAGCA---------TAAAATA-CA-TTAACA--
---TACATACAACACACTATGACA-AAAAGGGAAAAAAA----GAAATATC------GGG
GGTTGATTGGTCTATCTTAA-CGATTAAGGGCCGAAGGCCCGTTTAAATATGTGTT-GGA
CGAAGTCCAAAACACAAAAAAGCCATCAGAACAGTGGAATATAATGAGCTGGC-AGTGGA
------GGGTC-CATGTCCCGAGTTAGTGCGCCACGTAAGC-GCTGGGGCTTAT------
---------------
>C_MS18_PH_2008_D5
TATTACCCCCAGCGCTCGGGACGGGACATCACGTG-CATCTA-ACAAATGCACGTGATAA
GGCAGTA---GCTTGC----AGCGAAAGATAACCATCAACATCAAAAAAGAAGAGGGAAT
ATTCGTTGCTTCGAGTCGAAGCAAC--GGTGATAGATAAATGTTCGAGAATCGAAA----
---ATGGAG--------GCTATTTAAACCTG---------ATGGTGTTGCGATTTCCGAA
AT----CACTCGTCGGAGGAG-A------ATGGAGTTTTGGGAATCGTCTGCCATGCCAG
ACGATGTGAAGAGAGTGATCAAGGAAATATATTGGGAAGATCGGAAGAAACTTCTGTTTT
GTCAGAAGTTGAAGTGCTGTGTCAGAAGGATTCTTGTATATGGAGATCAAGATGATGCTC
TAGCTGCAGTGAGGGGTTTGAAGACTTCTATTATTCGCTATAGCGAATATCTGAAGAAAC
CATGTGTGGTAATATGTTGTCTGACTAATAAGTCTATTGTTCATAGGTTAAACACAATGG
TGTTCTTTTATCATGAATATATTGAAGAACTAGGTGGTGACTACTCGGTATATCAAGATT
TGTATTGTGATGAGGAACTTCCTGCTTCCTTGACAGAGGAAGAA------------GATG
AAGAAGTAATATACAGGAATGTTATCATGTCATCGACAGAAGAGAAGATCTCTTGGAGTG
AATGTCAGAAGATAGTTATATCGGATTATGATGTAACATTACTGTAA-------------
--TGTAATATCCATT--ATCATAAATAAAA--TAATGGAATG--ATGATTATGTATT-TA
TACTAAATACAT--AATGGTGTACGTATAGCA---------TAAAATA-CA-TTAACA--
---TACATACAACACACTATGACA-AAAAGGGAAAAAAA----GAAATATC------GGG
GGTTGATTGGTCTATCTTAA-CGATTAAGGGCCGAAGGCCCGTTTAAATATGTGTT-GGA
CGAAGTCCAAAACACAAAAAAGTCATCAGAACAGTGGAATATAATGAGCTGGC-AGTGGA
------GGGTC-CATGTCCCGAGTTAGTGCGCCACGTAAGC-GCTGGGGCTTAT------
---------------
>C_MS6_PH_2008_D5
TATTACCCCCAGCGCTCAGGACGGGACATCACGTG-CATATA-ACAAATGCACGTGATAT
GGCAGTA---GCTTGC----AGCGAAAGATAACCATCAACATCAAAAAAGAAGAGGGCAT
ATTCGTTGCTTCGACTCGAAGCAAC--GGTGATAGATAAATGTTCGAGAATCGAAA----
---ATGGAG--------GCTATTTAAACCTG---------ATGGTGTTGCGATTTCCGAA
AT----CACTCGTCGGAGGAG-A------ATGGAGTTTTGGGAATCGTCTGCCATGCCAG
ACGATGTGAAGAGAGTGATCAAGGAAATATATTGGGAAGATCGGAAGAAACTTCTGTTTT
GTCAGAAGTTGAAGTGCTGTGTCAGAAGGATTCTTGTATATGGAGATCAAGATGATGCTC
TAGCTGCAGTGAAGGATATGAAGACTTCTATTATTCGCTATAGCGAATATCTGAAGAAAC
CATGTGTGGTAATATGTTGTCTGACTAATAAGTCTATTGTTCATAGGTTAAACACAATGG
TGTTCTTTTATCATGAATATATTGAAGAACTAGGTGGTGACTACTCGGTATATCAAGATT
TGTATTGTGATGAGGAACTTCCTGCTTCCTTGACAGAGGAAGAA------------GATG
AAGAAGTAATATACAGGAATGTTATCATGTCATCGACAGAAGAGAAGATCTCTTGGAGTG
AATGTCAGAAGATAGTTATATCGGATTATGATGTAACATTACTGTAA-------------
--TGTAATATCCATT--ATCATAAATAAAA--TAATGGAATG--ATGATTATGTATT-TA
TACTAAATACAT--AATGGTGTACGTATAGCA---------TAAAATA-CA-TTAACA--
---TACATACAACACACTATGACA-AAAAGGGAAAAAAA----GAAATATC------GGG
GGTTGATTGGGCTATCTTAA-CGATTAAGGGCCGAAGGCCCGTTTAAATATGTGTT-GGA
CGAAGTCCAAAACACAAAAAAGTCATCAGAACAGTGGAATATAATGAGCTGGC-AGTGGA
------GGGTC-CATGTCCCGAGTTAGTGCGCCACGTAAGC-GCTGGGGCTTAT------
---------------
>C_MS7_PH_2008_D5
TATTACCCCCAGCGCTCAGGACGGGACATCACGTG-CATCTA-ACAAATGCACGTGATAA
GGCAGTA---GCTTGC----AGCGAAAGATAACCATCAACATCAAAAAAGAAGAGGGCAT
ATTCGTTGCTTCGAGTCGAAGCAAC--GGTGATAGATAAATGTTCGAGAATCGAAA----
---ATGGAG--------GCTATTTAAACCTG---------ATGGTGGTGCGATTTCCGAA
AT----CACTCGTCGGAGGAG-A------ATGGAGTTTTGGGAATCGTCTACCATGCCAG
ACGATGTGAAGAGAGTGATCAAGGAAATATATTGGGAAGATCGGAAGAAACTTCTGTTTT
GTCAGAAGTTGAAGTGCTGTGTCAGAAGGATTCTTGTATATGGAGATCAAGATGATGCTC
TAGCTGCAGTGAAGGGTATGAAGACTTCTATCATTCGCTATAGCGAATACCTGAAGAAAC
CATGTGTGGTAATATGTTGTCTGACTAATAAGTCTATTGTTCATAGGTTAAACACAATGG
TGTTCTTTTATCATGAATATATTGAAGAACTAGGTGGTGACTACTCGGTATATCAAGATT
TGTATTGTGATGAGAAACTTCCTGCTTCCTTGACAGAGGAAGAA------------GATG
AAGAAGTAATATACAGGAATGTTATCATGTCATCGACAGAAGAGAAGATCTCTTGGAGTG
AATGTCAGAAGATAGTTATATCGGATTATGATGTAACATTACTGTAA-------------
--TGTAATATCCATT--ATCATAAATAAAA--TAATGGAATG--ATGATTATGTATT-TA
TACTAAATACAT--AATGGTGTACGTATAGCA---------TAAAATA-CA-TTAACA--
---TACATACAACACACTATGACA-AAAAGGGAAAAAAA----GAAATATC------GGG
GGTTGATTGGTCTATCTTAA-CGATTAAGGGCCGAAGGCCCGTTTAAATATGTGTT-GGA
CGAAGTCCAAAACACAAAAAAGTCATCAGAACAGTGGAATATAATGAGCTGGC-AGTGGA
------GGGTC-CATGTCCCGAGTTAGTGCGCCACGTAAGC-GCTGGGGCTTAT------
---------------
>C_Q1160_TW_1995_D5
TATTACCCCCAGCGCTCAGGACGGGACATCACGTG-CATCTA-ACAAATGCACGTGATAA
GGCAGTA---GCTTGC----AGCGAAAGATAACCATCAACATCAAAAAAGAAGAGGGAAT
ATTCGTTGCTTCGAGTCGAAGCAAC--GGTGATAGATAAATGTTCGAGAATCGAAA----
---ATGGAG--------GCTATTTAAACCTG---------ATGGTGTTGTGATTTCCGAA
AT----CACTCGTCGGAGGAG-A------ATGGAGTTTTGGGAATCGTCTGCCATGCCAG
ACGATGTGAAGAGAGTGATCAAGGAAATATATTGGGAAGATCGGAAGAAACTTCTGTTTT
GTCAGAAGTTGAAGTGCTGTGTCAGAAGGATTCTTGTATATGGAGATCAAGATGATGCTC
TAGCTGCAGTGAAGGATTTGAAGACTTCTATCATTCGCTATAGCGAATACTTGAAGAAAC
CATGTGTGGTAATATGTTGTTTGACTAATAAGTCTATTGTTCATAGGTTAAACACAATGG
TGTTCTTTTATCATGAATATATTGAAGAACTAGGTGGTGACTACTCGGTATATCAAGATT
TGTATTGTGATGAGGAACTTCCTGCTTCCTTGACAGAGGAAGAA------------GATG
AAGAAGTAATATACAGGAATGTTATCATGTCATCGACAGAAGAGAAGATCTCTTGGAGTG
AATGTCAGAAGATAGTTATATCGGATTATGATATAACATTACTGTAA-------------
--TGTAATATCCATT--AACATAAATAAAA--TAATGGAATG--ATGATTATGTATT-TA
TACTAAATACAT--AATGGTGTACGTATAGCA---------TAAAATA-CA-TTAACA--
---TACATACAACACGCTATGA----CAAAAGGGGAAAA----ATGAAGAA----TCGGG
GGTTGATTGGGCTATCTTAA-CGATTAAGGGCCGAAGGCCCGTTTAAATATGTGTT-GGA
CGAAGTCCAAAACACAAAAAAGTCATCAGAGCAGTGGAATATAATGAGCTGGC-AGTGGA
------GGGTC-CATGTCCCGAGTTAGTGCGCCACGTAAGC-GCTGGGGCTTAT------
---------------
>C_Q276_TO_1989_C1
TATTACCCCCAGCGCTCAGGACGGGACATCACGTG-CAACTA-ACAGACGCACGTGAGAA
TGCAGTA---GCTTGC----AGCGAAAGATAGACGTCAACGTCAATAAAGAAGAAGGAAT
ATTCTTTGCTTCGGCACGAAGCAAA--GGGTATAGATATTTGTTCGAGATGCGAAA----
---ATGGAG--------GCTATTTAAACCTG---------ATGGTTTTGTGATTTCCGAA
AT----CACTCGTCGGAAGAGAA------ATGGAGTTCTGGGAATCGTCTGCCATGCCTG
ACGATGTCAAGAGAGAGATTAAGGAAATATATTGGGAAGATCGGAAGAAACTTCTGTTCT
GTCAGAAGTTGAAGAGCTATGTCAGAAGGATTCTTGTTTATGGAGATCAAGAGGATGCCC
TTGCCGGAGTGAAGGATATGAAGACTTCTATTATTCGCTATAGCGAATACTTGAAGAAAC
CATGTGTGGTAATTTGTTGTGTTAGCAATAAATCAATTGTGTATAGGTTAAACAGCATGG
TGTTCTTTTATCATGAATACCTTGAAGAACTAGGTGGTGATTACTCAGTATATCAAGATC
TCTATTGTGATGAGGTACTCTCTTCTTCATCGACAGAGGAAGAA------------GATG
TAGGAGTAATATATAGGAATGTTATCATGGCATCGACACAAGAGAAGTTCTCTTGGAGTG
ATTGTCAGAAGATAGTTATATCAGACTATGATGTAACATTACTCTAA-------------
--TGTAATATCCATT--ATCATCAATAAAA--TAATGGAATG--TTGATTATGTATT-TA
TCATAAATACAT--AATGGTATACGTATAGCA---------TAAAATA-CA-TTAGCC--
---AACATACAACACACTATAAAATACAACACACTATAA----CAAATGTA----CGGGT
ATCTGATT-GTTTATATTAACCCCTTAAGGGCCGAAGGCCCGTTTAAATATGTGTT-GGA
CGAAGTCCA-AGCACATAAAAGTAAGCAGAACAACGGAATAATATGAGCTGGC-AACGTA
------GGGTC-CATGTCCCGAGTTAGTGCGCCACGTAAGC-GCTGGGGCTTAT------
---------------
>C_Q277_TO_1989_C1
TATTACCCCCAGCGCTCAGGACGGGACATCACGTG-CAACTA-ACAGACGCACGTGAGAA
TGCAGTA---GCTTGC----AGCGAAAGATAGACGTCAACATCAATAAAGAAGAAGGAAT
ATTCTTTGCTTCGGCACGAAGCAAA--GGGTATAGATATTTGTTCGAGATGCGAAA----
---ATGGAG--------GCTATTTAAACCTG---------ATGGATTTGTGATTTCCGAA
AT----CACTCGTCGGAAGAGAA------ATGGAGTTCTGGGAATCGTCTGCCATGCCTG
ACGATGTCAAGAGAGAGATTAAGGAAATATATTGGGAAGATCGGAAGAAACTTCTGTTCT
GTCAGAAGTTGAAGAGCTATGTAAGAAGGATTCTTGTTTATGGAGATCAAGAGGATGCCC
TTGCCGGAGTGAAGGATTTGAAGACTTCTATCATTCGCTATAGCGAATACTTGAAGAAAC
CATGTGTGGTAATTTGTTGTGTTAGCAATAAATCAATTGTGTATAGGTTAAACAGCATGG
TGTTCTTTTATCATGAATACCTTGAAGAACTAGGTGGTGATTACTCAGTATATCAAGATC
TCTATTGTGATGAGGTACTCTCTTCTTCATCGACAGAGGAAGAA------------GATG
TAGGAGTAATATATAGGAATGTTATCATGGCATCGACACAAGAGAAGCTCTCTTGGAGTG
ATTGTCAGAAGATAGTTATATCAGACTATGATGTAACATTACTCTAA-------------
--TGTAATATCCATT--ATCATCAATAAAA--TAATGGAATG--TTGATTATGTATT-TA
TCATAAATACAT--AATGGTATACGTATAGCA---------TAAAATA-CA-ATAACC--
---AACATACAACACACTATAAAATACAACACACTATAA----CAAATGTA----CGGG-
-TTTGATTGGGCTATATTAACCCCTTAAGGGCCGTAGGCCCGTTTAAATATGTGTT-GGA
CGAAGTCCA-AGCACAAAAAAGCAAGCAGAACAACGGAATAATATGAGCTGGC-AACGTA
------GGGTC-CATGTCCCGAGTTAATGCGCCACGTAAGC-GCTGGGGCTTAT------
---------------
>C_Q278_TO_1989_C1
TATTACCCCCAGCGCTCAGGACGGGACATCACGTG-CAACTA-ACAGACGCACGTGAGAA
TGCAGTA---GCTTGC----AGCGAAAGATAGACGTCAACATCAATAAAGAAGAAGGAAT
ATTCTTTGCTTCGGCACGAAGCAAA--GGGTATAGATATTTGTTCGAGATGCGAAA----
---ATGGAG--------GCTATTTAAACCTG---------ATGGTTTTGTGATTTCCGAA
AT----CACTCGTCGGAAGAGAA------ATGGAGTTCTGGGAATCGTCTGCCATGCCTG
ACGATGTCAAGAGAGAGATTAAGGAAATATATTGGGAAGATCGGAAGAAACTTCTGTTCT
GTCAGAAGTTGAAGAGCTATGTCAGAAGGATTCTTGTTTATGGAGATCAAGAGGATGCCC
TTGCCGGAGTGAAGGATATGAAGACTTCTATCATTCGCTATAGCGAATATCTGAAGAAAC
CATGTGTGGTAATTTGTTGTGTTAGCAATAAATCAATTGTGTATAGGTTAAACAGCATGG
TGTTCTTTTATCATGAATACCTTGAAGAACTAGGTGGTGATTACTCAGTATATCAAGATC
TCTATTGTGATGAGGTACTCTCTTCTTCATCGACAGAGGAAGAA------------GATG
TAGGAGTAATATATAGGAATGTTATCATGGCATCGACACAAGAGAAGTTCTCTTGGAGTG
ATTGTCAGAAGATAGTTATATCAGACTATGATGTAACATTACTCTAA-------------
--TGTAATATCCATT--ATCATCAATAAAA--TAATGGAATG--TTGATTATGTATT-TA
TCATAAATACAT--AATGGTATACGTATAGCA---------TAAAATA-CA-TTAACC--
---AACATACAACACACTATAAAATACAACACACTATAA----CAAATGTA----CGGGT
ATCTGATTGGGCTATATTAACCCCTTAAGGGCCGAAGGCCCGTTTAAATATGTGTT-GGA
CGAAGTCCA-AGCACAAAAAAGTAAGCAGAACAACGGAATAAAATGAGCTGGC-AACGTA
------GGGTC-CATGTCCCGAGTTAGTGCGCCACGTAAGC-GCTGGGGCTTAT------
---------------
>C_Q279_WS_1989_C1
TATTACCCCCAGCGCTCAGGACGGGACATCACGTG-CAACTA-ACAGACGCACGTGAGAA
TGCAGTA---GCTTGC----AGCGAAAGATAGACGTCAACATCAATAAAGAAGAAGGAAT
ATTCTTTGCTTCGGCACGAAGCAAA--GGGTATAGATATTTGTTCGAGATGCGAAA----
---ATGGAG--------GCTATTTAAACCTG---------ATGGTTTTGTGATTTCCGAA
AT----CACTCGTCGGAAGAGAA------ATGGAGTTCTGGGAATCGTCTGCCATGCCTG
ACGATGTCAAGAGAGAGATTAAGGAAATATATTGGGAAGATCGGAAGAAACTTCTGTTCT
GTCAGAAGTTGAAGAGCTATGTCAGAAGGATTCTTGTTTATGGAGATCAAGAGGATGCCC
TTGCCGGAGTGAAGGGTATGAAGACTTCTATCATTCGCTATAGCGAATACTTGAAGAAAC
CATGTGTGGTAATTTGTTGTGTTAGCAATAAATCAATTGTGTATAGGTTAAACAGCATGG
TGTTCTTTTATCATGAATACCTTGAAGAACTAGGTGGTGATTACTCAGTATATCAAGATC
TCTATTGTGATGAGGTACTCTCTTCTTCATCGACAGAGGAAGAA------------GATG
TAGGAGTAATATATAGGAATGTTATCATGGCATCGACACAAGAGAAGTTCTCTTGGAGTG
ATTGTCAGAAGATAGTTATATCAGACTACGATGTAACATTACTCTAA-------------
--TGTAATATCCATT--ATCATCAATAAAA--TAATGGAATG--TTGATTATGTATT-TA
TCATAAATACAT--AATGGTATACGTATAGCA---------TAAAATA-CA-TTAACC--
---AACATACAACACACTATAAAATACAACACACTATAA----CAAATGTA-----CGGT
ATCTGATTGGGCTATATTAACCCCTTAAGGGCCGAAGGCCCGTTTAAATATGTGTT-GGA
CGAAGTCCA-AGCACAAAAAAGTAAGCAGAACAATGGAATAATATGAGCTGGC-AACGTA
------GGGTC-CATGTCCCGAGTTAGTGCGCCACGTAAGC-GCTGGGGCTTAT------
---------------
>C_Q281_WS_1989_C1
TATTACCCCCAGCGCTCAGGACGGGACATCACGTG-CAACTA-ACAGACGCACGTGAGAA
TGCAGTA---GCTTGC----AGCGAAAGATAGACGTCAACATCAATAAAGAAGAAGGAAT
ATTCTTTGCTTCGGCACGAAGCAAA--GGGTATAGATATTTGTTCGAGATGCGAAA----
---ATGGAG--------GCTATTTAAACCTG---------ATGGTTTTGTGATTTCCGAA
AT----CACTCGTCGGAAGAGAA------ATGGAGTTCTGGGAATCGTCTGCCATGCCTG
ACGATGTCAAGAGAGAGATTAAGGAAATATATTGGGAAGATCGGAAGAAACTTCTGTTCT
GTCAGAAGTTGAAGAGCTATGTCAGAAGGATTCTTGTTTATGGAGATCAAGAGGATGCCC
TTGCCGGAGTGAAGGGTATGAAGACTTCTATCATTCGCTATAGCGAATACTTGAAGAAAC
CATGTGTGGTAATTTGTTGTGTTAGCAATAAATCAATTGTGTATAGGTTAAACAGCATGG
TGTTCTTTTATCATGAATACCTTGAAGAACTAGGTGGTGATTACTCAGTATATCAAGATC
TCTATTGTGATGAGGTACTCTCTTCTTCATCGACAGAGGAAGAA------------GATG
TAGGAGTAATATATAGGAATGTTATCATGGCATCGACACAAGAGAATTTCTCTTGGAGTG
ATTGTCAGAAGATAGTTATATCAGACTACGATGTAACATTACTCTAA-------------
--TGTAATATCCATT--ATCATCAATAAAA--TAATGGAATG--TTGATTATGTATT-TA
TCATAAATACAT--AATGGTATACGTATAGCA---------TAAAATA-CA-TTAACC--
---AACATACAACACACTATAAAATACAACACACTATAA----CAAATGTA----CGGGT
ATCTGATTGGGCTATATTAACCCCTTAAGGGCCGAAGGCCCGTTTAAATATGTGTT-GGA
CGAAGTCCA-AGCACAAAAAAGTAAGCAGAACAATGGAATAATATGAGCTGGC-AACGTA
------GGGTC-CATGTCCCGAGTTAGTGCGCCACGTAAGC-GCTGGGGCTTAT------
---------------
>C_Q524_1_IN_C2
TATTACCCCCAGCGCTCAGGACGGGACATCACGTG-CAACTA-ACAGACGCACGTGAGAA
TGCAGTA---GCTTGC----AGCGAAAGATAGACGTCAACATCAATAAAGAAGAAGGAAT
ATTCTTTGCTTCGGCACGAAGCAAA--GGGTATAGATATTTGTTCGAGATGCGAAA----
---ATGGAG--------GCTATTTAAACCTG---------ATGGTTTTGTGATTTCCGAA
AT----CACTCGTCGGAAGAGAA------ATGGAGTTCTGGGAATCGTCTGCTATGCCTG
ACGATGTCAAGAGAGAGATTAAGGAAATATATTGGGAAGATCGGAAGAAACTTCTGTTCT
GTCAGAAGTTGAAGAGCTATGTCAGAAGGATTCTTGTTTATGGAGATCAAGAGGATGCCC
TTGCCGGAGTGAAGGATTTGAAGACTTCTATCATTCGCTATAGCGAATATCTGAAGAAAC
CATGTGTGGTAATTTGTTGTGTTAGCAATAAATCAATTGTGTATAGGTTAAACAGCATGG
TGTTCTTTTATCATGAATACCTTGAAGAACTAGGTGGTGATTACTCAGTATATCAAGATC
TCTATTGTGATGAGGTTCTCTCTTCGTCATCGACAGATGAAGAA------------GATG
TAGGAGTAATATATAGGAATGTTATCATGGCATCGACACAAGAGAAGTTCTCTTGGAGTG
ATTGTCAGAAGATAGTTATATCAGACTATGATGTAACATTACTCTAA-------------
--TGTAATATCCATT--ATCATCAATAAAA--TAATGGAATG--TTGATTATGTATT-TA
TCATAAATACAT--AATGGTATACGTATAGCA---------TAAAATA-CA-TTACCC--
---AACATACAACACACTATAAAATACAACACACTATAA----CAAATGTA----CGGGT
ATCTGATTGGGCTATATTAACCCCTTAAGGGCCGAAGGCCCGTTTAAATATGTGTT-GGA
CGAAGTCCA-AACACAAAAAAGTAAGCAGAACAATGGAATAATATGAGCTGGC-AACGTA
------GGGTC-CATGTCCCGAGTTAGTGCGCCACGTAAGC-GCTGGGGCTTAT------
---------------
>C_Q524_2_IN
TATTACCCCCAGCGCTCAGGACGGGACATCACGTG-CAACTA-ACAGACGCACGTGAGAT
TGCAGTA---GCTTGC----AGCGAAAGATAGACGTCAACATCAATAAAGAAGAAGGAAT
ATTCTTTGCTTCGGAACGAAGCAAA--GGGTATAGATATTTGTTCGAGATGCGAAA----
---ATGGAG--------GCTATTTAAACCTG---------ATGGTTTTGTGATTTCCGAA
AT----CACTCGTCGGAAGAGAA------ATGGAGTTCTGGGAATCGTCTGCTATGCCTG
ACGATGTCAAGAGAGAGATTAAGGAAATATATTGGGAAGATCGGAAGAAACTTCTGTTCA
GTCAGAAGTTGAAGAGCTATGTCAGAAGGATTCTTGTTTATGGAGATCAAGAGGATGCCC
TTGCCGGAGTGAAGGATATGAAGACTTCTATTATTCGCTATAGCGAATATTTGAAGAAAC
CATGTGTGGTAATTTGTTGTGTTAGCAATAAATCAATTGTGTATAGGTTAAACAGCATGG
TGTTCTTTTATCATGAATACCTTGAAGAACTAGGTGGTGATTACTCAGTATATCAAGATC
TCTATTGTGATGAGGTTCTCTCTTCGTCATCGACAGATGAAGAA------------GATG
TAGGAGTAATATATAGGAATGTTATCATGGCATCGACACAAGAGAAGTTCTCTTGGAGTG
ATTGTCAGAAGATAGTTATATCAGACTATGATGTAACATTACTCTAA-------------
--TGTAATATCCATT--ATCATCAATAAAA--TAATGGAATG--TTGATTATGTATT-TA
TCATAAATACAT--AATGGTATACGTATAGCA---------TAAAATA-CA-TTACCC--
---AACATACAACACACTATAAAATACAACACACTATAA----CAAATGTA----CGGGT
ATCTGATTGGGCTATATTAACCCCTTAAGGGCCGAAGGCCCGTTTAAATATGTGCT-GGA
CGAAGTCCA-AGCACAAAAAAGTAAGCAGAACAATGGAATAATATGAGCTGGC-AACGTA
------GGGTC-CATGTCCCGAGTTAGTGCGCCACGTAAGC-GCTGGGGCTTAT------
---------------
>C_Q524_3_IN_C2
TATTACCCCCAGCGCTCAGGACGGGACATCACGTG-CAACTA-ACAGACGCACGTGAGAT
TGCAGTA---GCTTGC----AGCGAAAGATAGACGTCAACATCAATAAAGAAGAAGGAAT
ATTCTTTGCTTCGGAACGAAGCAAA--GGGTATAGATATTTGTTCGAGATGCGAAA----
---ATGGAG--------GCTATTTAAACCTG---------ATGGTTTTGTGATTTCCGAA
AT----CACTCGTCGGAAGAGAA------ATGGAGTTCTGGGAATCGTCTGCTATGCCTG
ACGATGTCAAGAGAGAGATTAAGGAAATATATTGGGAAGATCGGAAGAAACTTCTGTTCA
GTCAGAAGTTGAAGAGCTATGTCAGAAGGATTCTTGTTTATGGAGATCAAGAGGATGCCC
TTGCCGGAGTGAAGGATTTGAAGACTTCTATTATTCGCTATAGCGAATACTTGAAGAAAC
CATGTGTGGTAATTTGTTGTGTTAGCAATAAATCAATTGTGTATAGGTTAAACAGCATGG
TGTTCTTTTATCATGAATACCTTGAAGAACTAGGTGGTGATTACTCAGTATATCAAGATC
TCTATTGTGATGAGGTTCTCTCTTCGTCATCGACAGATGAAGAA------------GATG
TAGGAGTAATATATAGGAATGTTATCATGGCATCGACACAAGAGAAGTTCTCTTGGAGTG
ATTGTCAGAAGATAGTTATATCAGACTATGATGTAACATTACTCTAA-------------
--TGTAATATCCATT--ATCATCAATAAAA--TAATGGAATG--TTGATTATGTATT-TA
TCATAAATACAT--AATGGTATACGTATAGCA---------TAAAATA-CA-TTACCC--
---AACATACAACACACTATAAAATACAACACACTATAA----CAAATGTA----CGGGA
ATCTGATTGGGCTATATTAACCCCTTAAGGGCCGAAGGCCCGTTTAAATATGTGCT-GGA
CGAAGTCCA-AGCACAAAAAAGTAAGCAGAACAATGGAATAATATGAGCTGGC-AACGTA
------GGGTC-CATGTCCCGAGTTAGTGCGCCACGTAAGC-GCTGGGGCTTAT------
---------------
>C_Q553_LK_1995_C2
TATTACCCCCAGCGCTCAGGACGGGACATCACGTG-CAACTA-ACAGACGCACGTGAGAA
TGCAGTA---GCTTGC----AGCGAAAGATAGACGTCAACAACAATAAAGTAGAAGGAAT
ATTCTTTGCTTCGGCACGAAGCAAA--GGGTATAGATATTTGTTCGAGATGCGAAA----
---ATGGAG--------GCTATTTAAACCTG---------ATGGTTTTGTGATTTCCGAA
AT----CACTCGTCGGAAGAGAA------ATGGAGTTCTGGGAATCGTCTGCTATGCCTG
ACGATGTCAAGAGAGAGATTAAGGAAATATATTGGGAAGATCGGAAGAAACTTCTGTTCT
GCCAGAAGTTGAAGAGCTATGTCAGAAGGATTCTTGTTTATGGAGATCAAGAGGATGCCC
TTGCTGGAGTGAAGGATTTGAAGACTTCTATCATTCGCTATAGCGAATACCTGAAGAAAC
CATGTGTGGTAATTTGTTGTGTTAGCAATAAATCAATTGTGTATAGGTTAAACAGCATGG
TGTTCTTTTATCATGAATACCTTGAAGAACTAGGTGGTGATTACTCTGTATATCAAGATC
TCTATTGTGATGAGGTGCTCTCTTCTTCATCGACAGAGGAAGAA------------GATG
TAGGAGTAATATATAGGAATGTTATCATGGCATCGACACAAGAGAAGTTCTCTTGGAGTG
ATTGTCAGAAGATAGTTATATCAGACTATGATGTAACATTACTCTAA-------------
--TGTAATATCCATT--ATCATCAATAAAA--TAATGGAATG--TTGATTATGTATT-TA
TCATAAATACAT--AATGGTATACGTATAGCA---------TAAAATA-CA-TTAACC--
---AACATACAACACACTATAAAATACAACACACTATAA----CAAATGTA----CGGGT
ATCTGATTGGGCTATATTAACCCCTTAAGGGCCGAAGGCCCGTTTAAATATGTGTT-GGA
CGAAGTCCA-AGCAC-AAAAAGTAAGCAGAACAAGGGAATAATATGAGCTGGC-AACGTA
------GGGTC-CATGTCCCGAGTTAGTGCGCCACGTAAGC-GCTGGGGCTTAT------
---------------
>C_Q568_1_ID_1995_D5
TATTACCCCCAGCGCTCAGGACGGGACATCACGTG-CATCTA-ACAAATGCACGTGAGAA
GGCAGTA---GCTTGC----AGCGAAAGATAACCATCAACATCAAAAAAGAAGAGGGCAT
ATTCGTTGCTTCGAGTCGAAGCAAC--GGTGATAGATAAATGTTCGAGAATCGAAA----
---ATGGAG--------GCTATTTAAACCTG---------ATGGTGTTGTGATTTCCGAA
AT----CACTCGTCGGAGGAG-A------ATGGAGTTTTGGGAATCGTCTGCCATGCCAG
ACGATGTGAAGAGAGTGATCAAGGAAATATATTGGGAAGATCGGAAGAAACTTCTGTTTT
GTCAGAAGTTGAAGTGCTGTGTCAGAAGGATTCTTGTATATGGAGATCAAGAAGATGCTC
TAGCTGCAGTGAAGGATTTGAAGACTTCTATTATTCGCTATAGCGAATATTTGAAGAAAC
CATGTGTGGTAATATGTTGTTTGACTAATAAGTCTATTGTTCATAGGTTAAACACAATGG
TGTTCTTTTATCATGAATATATTGAAGAACTAGGTGGTGACTACTCGGTATATCAAGATT
TATATTGTGATGAGGAACTTCCTGCTTCCTTGACAGAGGAAGAA------------GATG
AAGAAGTAATATACAGGAATGTTATCATGTCATCGACAGAAGAGAAGATCTCTTGGAGTG
AATGTCAGAAGATAGTTATATCGGATTATGATGTAACATTACTGTAA-------------
--TGTAATATCCATT--ATCATAAATAAAA--TAATGGAATG--ATGATTATGTATT-TA
TACTAAATACAT--AATGGTGTACGTATAGCA---------TAAAATA-CA-TTAACA--
---TACATACAACACACTATGACAAAAAGGGAA--AAAA----GAAATATC------GGG
GGTTGATTGGGCTATCTTAA-CGATTAAGGGCCGAAGGCCCGTTTAAATATGTGTT-GGA
CGAAGTCCAAAACACAAAAAAGTCATCAGAACAGTGGAATATAATGAGCTGGC-AGTGGT
------GGGTCATATGTCCCGAGTTAGTGCGCCACGTAAGC-GCTGGGGCTTAT------
---------------
>C_Q568_3_ID_1995
TATTACCCCCAGCGCTCAGGACGGGACATCACGTG-CATCTA-ACAAATGCACGTGAGAA
GGCAGTA---GCTTGC----AGCGAAAGATAACCATCAACATCAAAAAAGAAGAGGGCAT
ATTCGTTGCTTCGAGTCGAAGCAAC--GGGGATAGATAAATGTTCGAGAATCGAAA----
---ATGGAG--------GCTATTTAAACCTG---------ATGGTTTTGTGATTTCCGAA
AT----CACTCGTCGGAGGAG-A------ATGGAGTTTTGGGAATCGTCTGCCATGCCAG
ACGATGTGAAGAGAGTGATCAAGGAAATATATTGGGAAGATCGGAAGAAACTTCTGTTTT
GTCAGAAGTTGAAGTGCTGTGTCAGAAGGATTCTTGTATATGGAGATCAAGATGATGCTC
TAGCTGCAGTGAAGGGTATGAAGACTTCTATCATTCGCTATAGCGAATATTTGAAGAAAC
CATGTGTGGTAATATGTTGTTTGACTAATAAGTCAATTGTTAATAGGTTAAACACAATGG
TGTTCTTTTATCATGAATATATTGAAGAACTAGGTGGTGACTACTCGGTATATCAAGATT
TATATTGTGATGAGGAACTTCCTGCTTCCTTGACAGAGGAAGAA------------GATG
AAGAAGTAATATACAGGAATGTTATCATGTCATCGACAGAAGAGAAGATCTCTTGGAGTG
AATGTCAGAAGATAGTTATATCGGATTATGATGTAACATTACTGTAA-------------
--TGTAATATCCATT--ATCATAAATAAAA--TAATGGAATG--ATGATTATGTATT-TA
TACTAAATACAT--AATGGTGTACGTATAGCA---------TAAAATA-CA-TTAACA--
---TACATACAACACACTATGACAAAAAGGGAA--AAAA----GAAATATC------GGG
GGTTGATTGGGCTATCTTAA-CGATTAAGGGCCGAAGGCCCGTTTAAATATGTGTT-GGA
CGAAGTCCAAAACACAAAAAAGTCATCAGAACAGTGGAATATAATGAGCTGGC-ATGGT-
------GGGTCATATGTCCCGAGTTAGTGCGCCACGTAAGC-GCTGGGGCTTAT------
---------------
>C_Q570_TO_1990_C1
TATTACCCCCAGCGCTCAGGACGGGACATCACGTG-CAACTA-ACAGACGCACGTGAGAA
TGCAGTA---GCTTGC----AGCGAAAGATAGACGTCAACATCAATAAAGAAGAAGGAAT
ATTCTTTGCTTCGGCACGAAGCAAA--GGGTATAGATATTTGTTCGAGATGCGAAA----
---ATGGAG--------GCTATTTAAACCTG---------ATGGTTTTGTGATTTCCGAA
AT----CACTCGTCGGAAGAGAA------ATGGAGTTCTGGGAATCGTCTGCCATGCCTG
ACGATGTCAAGAGAGAGATTAAGGAAATATATTGGGAAGATCGGAAGAAACTCCTGTTCT
GTCAGAAGTTGAAGAGCTATGTCAGAAGGATTCTTGTTTATGGAGATCAAGAGGATGCCC
TTGCCGGAGTGAAGGGTATGAAGACTTCTATCATTCGCTATAGCGAATACTTGAAGAAAC
CATGTGTGGTAATTTGTTGTGTTAGCAATAAATCAATTGTGTATAGGTTAAACAGCATGG
TGTTCTTTTATCATGAATACCTTGAAGAACTAGGTGGTGATTACTCAGTATATCAAGATC
TCTATTGTGATGAGGTACTCTCTTCTTCATCGACAGAGGAAGAA------------GATG
TAGGAGTAATATATAGGAATGTTATCATGGCATCGACACAAGAGAAGTTCTCTTGGAGTG
ATTGTCAGAAGATAGTTATATCAGACTATGATGTAACATTACTCTAA-------------
--TGTAATATCCATT--ATCATCAATAAAA--TAATGGAATG--TTGATTATGTATT-TA
TCATAAATACAT--AATGGTATACGTATAGCA---------TAAAATA-CA-TTAACC--
---AACATACAACACACTATAAAATACAACACACTATAA----CAAATGTA----CGGGT
ATCTGATTGGGCTATATTAACCTCTTAAGGGCCGAAGGCCCGTTTAAATATGTGTT-GGA
CGAAGTCCA-AGCACAAAAAAGTAAGCAGAACAACGGAATAATATGAGCTGGC-AACGTA
------GGGTC-CATGTCCCGAGTTAGTGCGCCACGTAAGC-GCTGGGGCTTAT------
---------------
>C_Q529_2_CN_1990swap
------------------------------------------------------------
------------------------------------------------------------
------------------------------------------------------------
------------------------------------------------------------
------------------------------------------------------------
------------------------------------------------------------
------------------------------------------------------------
------------------------------------------------------------
--------------------AGTACTAATAAATCTATTGCATATAGGTTAAACACAATGG
TGTTCTTTTATCATGAATATATTGAAGACCTAGGTGGTGACTACTCGGTATATCAAGATC
TGTTTTGTGATGAGGAACTTCCTTCGTCTTCGACAGAAGAAGAA------------GATG
AAGAAGTAATATACAGGAATGTTATCATGGCATCGACAGAAGAGAAGATCTCTTGGAGTG
AATGTCAAAAGATAGTTATATCAGATTATGATGTAACATTACTGTAA-------------
--TG-AATATCCATT--ATCATAAATAAAA--TAATGGAATG--ATGATTATGTATTCTA
GTATATATACAT--AATGGTATACGTATAGCA---------TAAAATA-CA-TAAACC--
---AACATACAACACGCTATGACAAACGGGGAAAAATGA----AGAA--TC------GGG
GGCTGATTGGGCTATCTTAA-CGATTAAGGGCCGAAGGCCCGTTTAAATATGTGGT-GGA
CGAAGTCCACAACACAAAAAAGTGATCAGAACAATGGAATATAATGAGCTGGC-AACGTA
------GGGAC-CATGTCCCGAGTTAGTGCGCCACGTGAG-------------T------
---------------
>C_Q529_4_CN_1990_E1swap
------------------------------------------------------------
------------------------------------------------------------
------------------------------------------------------------
------------------------------------------------------------
------------------------------------------------------------
------------------------------------------------------------
------------------------------------------------------------
------------------------------------------------------------
--------------------AGTACTAATAAATCTATTGCATATAGGTTAAACACAATGG
TGTTCTTTTATCATGAATATATTGAAGACCTAGGTGGTGACTACTCGGTATATCAAGATC
TGTTTTGTGATGAGGAACTTCCTTCGTCTTCGACAGAAGAAGAA------------GATG
AAGAAGTAATATACAGGAATGTTATCATGGCATCGACAGAAGAGAAGATCTCTTGGAGTG
AATGTCAAAAGATAGTTATATCAGATTATGATGTAACATTACTGTAA-------------
--TG-AATATCCATT--ATCATAAATAAAA--TAATGGAATG--ATGATTATGTATTCTA
GTATAAATACAT--AATGGTATACGTATAGCA---------TAAAATA-CA-TAAACC--
---CACATACAACACACTATGACAAACAGGGAAAAATGA----AGAATC--------GGG
GGTTGATTGGGCTATCTTAA-CGATTAAGGGCCGAAGGCCCGTTTAAATATGTGGT-GGA
CGAAGTCCACAACACAAAAAAGTGATCAGAACAATGGAATATAATGAGCTGGC-AATGTA
------GGGAC-CATGTCCCGAGTTAGTGCGCCACGTGAG-------------T------
---------------
>C_Q623_TW_1996_D7
----------------------------TCACGTG-CATCTA-ACAAATGCACGTGAGAA
GGCAGTA---GCTTGC----AGCGAAAGACAACCATCAACATCAAAAAAGAA-AGGGCAT
ATTCGTTGCTTCGAGTCGAAGCAAC--GGTGATAGATAAATGTTCGAGAATCGAAA----
---ATGGAG--------GCTATTTAAACCTG---------ATGGTGTTGTGATTTCCGAA
AT----CACTCGTCGGAGGAG-A------ATGGAGTTTTGGGAATCGTCTGCCATGCCAG
ACGATGTGAAGAGAGTGATTAAGGAAATATATTGGGAAGATCGGAAGAAACTTCTGTTTT
GTCAGAAGTTGAAGTGCTGTGTCAGAAGGATTCTTGTATATGGAGATCAAGATGATGCTC
TAGCTGCAGTGAAGGGTATGAAGACTTCTATCATTCGCTATAGCGAATATTTGAAGAAAC
CATGTGTGGTAATATGTTGTTTGACTAATAAGTCTATTGTTCATAGGTTAAACACAATGG
TGTTCTTTTATCATGAATATATTGAAGAACTAGGTGGTGACTACTCGGTATATCAAGAGT
TGTATTGTGATGAGGAACTTCCTGCTTCCTTGACAGAGGAAGAA------------GATG
AAGAAGTAATATACAGGAATGTTATCATGTCATCGACAGAAGAGAAGATCTCTTGGAGTG
AATGTCAGAAGATAGTTATATCGGATTATGATGTAACATTACTGTAA-------------
--TGGAATATCCATT--ATCATAAATAAAA--TAATGGAATG--ATGATTATGTATT-TA
TACTAAATACAT--AATGGTGTACGTATAGCA---------TAAAATA-CA-TTACCA--
---TACATACAACACACTATGACA-AAAAGGGAAAAAAA----GAAATATC------GGG
GGTTGATTGGGCTATCTTAA-CGATTAAGGGCCGAAGGCCCGTTTAAATATGTGTT-GGA
CGAAGTCCAAAACACAAAAAAGTCATCAGAACAGTGGAATATAATGAGCTGGC-AGTGG-
------------------------------------------------------------
---------------
>C_Q624_TW_1996_D5
----------------------------TCACGTG-CATCTA-ACAAATGCACGTGAGAA
GGCAGTA---GCTTGC----AGCGAAAGACAACCATCAACATCAAAAAAGAA-AGGGCAT
ATTCGTTGCTTCGAGTCGAAGCAAC--GGTGATAGATAAATGTTCGAGAATCGAAA----
---ATGGAG--------GCTATTTAAACCTG---------ATGGTGTTGTGATTTCCGAA
AT----CACTCGTCGGAGGAG-A------ATGGAGTTTTGGGAATCGTCTGCCATGCCAG
ACGATGTGAAGAGAGTGATTAAGGAAATATATTGGGAAGATCGGAAGAAACTTCTGTTTT
GTCAGAAGTTGAAGTGCTGTGTCAGAAGGATTCTTGTATATGGAGATCAAGATGATGCTC
TAGCTGCAGTGAAGGATATGAAGACTTCTATCATTCGCTATAGCGAATACTTGAAGAAAC
CATGTGTGGTAATATGTTGTTTGACTAATAAGTCTATTGTTCATAGGTTAAACACAATGG
TGTTCTTTTATCATGAATATATTGAAGAACTAGGTGGTGACTACTCGGTATATCAAGAGT
TGTATTGTGATGAGGAACTTCCTGCTTCCTTGACAGAGGAAGAA------------GATG
AAGAAGTAATATACAGGAATGTTATCATGTCATCGACAGAAGAGAAGATCTCTTGGAGTG
AATGTCAGAAGATAGTTATATCGGATTATGATGTAACATTACTGTAA-------------
--TGGAATATCCATT--ATCATAAATAAAA--TAATGGAATG--ATGATTATGTATT-TA
TACTAAATACAT--AATGGTGTACGTATAGCA---------TAAAATA-CA-TTACCA--
---TACATACAACACACTATGACA-AAAAGGGAAAAAAA----GAAATATC------GGG
GGTTGATTGGGCTATCTTAA-CGATTAAGGGCCGAAGGCCCGTTTAAATATGTGTT-GGA
CGAAGTCCAAAACACAAAAAAGTCATCAGAACAGTGGAATATAATGAGCTGGC-AGTGG-
------------------------------------------------------------
---------------
>C_TOS14_TO_2010
TATTACCCCCAGCGCTCGGGACGGGACATCACGTG-CAACTA-ACAGACGCACGTGAGAA
TGCAGTA---GCTTGC----AGTGAAAGATAGACGTCAACATCAATAAAGAAGAAGGAAT
ATTCTTTGCTTCGGCACGAAGCAAA--GGGTATAGATATTTGTTCGAGATGCGAAA----
---ATGGAG--------GCTATTTAAACCTG---------ATGGTTTTGTGATTTCCGAA
AT----CACTCGTCGGAAGAGAA------ATGGAGTTCTGGGAATCGCCTGCCATGCCTG
ACGATGTCAAGAGAGAGATTAAGGAAATATATTGGGAAGATCGGAAGAAACTTCTGTTCT
GTCAGAAGTTGAAGAGCTATGTCAGAAGGATTCTTGTTTATGGAGATCAAGAGGATGCCC
TTGCCGGAGTGAAGGATATGAAGACTTCTATCATTCGCTATAGCGAATACTTGAAGAAAC
CATGTGTGGTAATTTGTTGTGTTAGCAATAAATCAATTGTGTATAGGTTAAACAGCATGG
TGTTCTTTTATCATGAATACCTTGAAGAACTAGGTGGTGATTACTCAGTATATCAAGATC
TCTATTGTGATGAGGTACTCTCTTCTTCATCGACAGAGGAAGAA------------GATG
TAGGAGTAATATATAGTAATGTTATCATGGCATCGACACAAGAGAAGTTCTCTTGGAGTG
ATTGTCAGAAGATAGTTATATCAGACTACGATGTAACATTACTCTAA-------------
--TGTAATATCCATT--ATCATCAATAAAA--TAATGGAATG--TTGATTATGTATT-TA
TCATAAATACAT--AATGGTATACGTATAGCA---------TAAAATA-CA-TTAACC--
---AACATACAACACACTATAAAATACAACACACTATAA----CAAAAGTA----CGGGT
ACCTGATTGGGCTATATTAACCCCTTAAGGGCCGAAGGCCCGTTTAAATATGTGTT-GGA
CGAAGTCCA-AGCAC-AAAAAGTAAGCAGAACAACGGAATAATATGAGCTGGC-AACGTA
------GGGTC-CATGTCCCGAGTTAGTGCGCCACGTAAGC-GCTGGGGACTAT------
---------------
>C_TOS15_TO_2010
TATTACCCCCAGCGCTCGGGACGGGACATCACGTG-CAACTA-ACAGACGCACGTGAGAA
TGCAGTA---GCTTGC----AGTGAAAGATAGACGTCAACATCAATAAAGAAGAAGGAAT
ATTCTTTGCTTCGGCACGAAGCAAA--GGGTATAGATATTTGTTCGAGATGCGAAA----
---ATGGAG--------GCTATTTAAACCTG---------ATGGTTTTGTGATTTCCGAA
AT----CACTCGTCGGAAGAGAA------ATGGAGTTCTGGGAATCGCCTGCCATGCCTG
ACGATGTCAAGAGAGAGATTAAGGAAATATATTGGGAAGATCGGAAGAAACTTCTGTTCT
GTCAGAAGTTGAAGAGCTATGTCAGAAGGATTCTTGTTTATGGAGATCAAGAGGATGCCC
TTGCCGGAGTGAAGGGTTTGAAGACTTCTATTATTCGCTATAGCGAATATTTGAAGAAAC
CATGTGTGGTAATTTGTTGTGTTAGCAATAAATCAATTGTGTATAGGTTAAACAGCATGG
TGTTCTTTTATCATGAATACCTTGAAGAACTAGGTGGTGATTACTCAGTATATCAAGATC
TCTATTGTGATGAGGTACTCTCTTCTTCATCGACAGAGGAAGAA------------GATG
TAGGAGTAATATATAGGAATGTTATCATGGCATCGACACAAGAGAAGTTCTCTTGGAGTG
ATTGTCAGAAGATAGTTATATCAGACTACGATGTAACATTACTCTAA-------------
--TGTAATATCCATT--ATCATCAATAAAA--TAATGGAATG--TTGATTATGTATT-TA
TCATAAATACAT--AATGGTATACGTATAGCA---------TAAAATA-CA-TTAACC--
---AACATACAACACACTATAAAATACAACACACTATAA----CAAAAGTA----CGGGT
ATCTGATTGGGCTATATTAACCCCTTAAGGGCCGAAGGCCCGTTTAAATATGTGTT-GGA
CGAAGTCCA-AGCAC-AAAAAGTAAGCAGAACAACGGAATAATATGAGCTGGC-AACGTA
------GGGTC-CATGTCCCGAGTTAGTGCGCCACGTAAGC-GCTGGGGACTAT------
---------------
>C_TOS16_TO_2010_C1
TATTACCCCCAGCGCTCAGGACGGGACATCACGTG-CAACTA-ACAGACGCACGTGAGAA
TGCAGTA---GCTTGC----AGCGAAAGATAGACGTCAACATCAATAAAGAAGAAGGAAT
ATTCTTTGCTTCGGCACGAAGCAAA--GGGTATAGATATTTGTTCGAGATGCGAAA----
---ATGGAG--------GCTATTTAAACCTG---------ATGGTTTTGTGATTTCCGAA
AT----CACTCGTCGGAAGAGAA------ATGGAGTTCTGGGAATCGTCTGCCATGCCTG
ACGATGTCAAGAGAGAGATTAAGGAAATATATTGGGAAGATCGGAAGAAACTTCTGTTCT
GTCAGAAGTTGAAGAGCTATGTGAGAAGGATTCTTGTTTATGGAGATCAAGAGGATGCCC
TTGCCGGAGTGAAGGATATGAAGACTTCTATTATTCGCTATAGCGAATACTTGAAGAAAC
CATGTGTGGTAATTTGTTGTGTTAGCAATAAATCAATTGTGTATAGGTTAAACAGCATGG
TGTTCTTTTATCATGAATACCTTGAAGAACTAGGTGGTGATTACTCAGTATATCAAGATC
TCTATTGTGATGAGGTACTCTCTTCTTCATCGACAGAGGAAGAA------------GATG
TAGGAGTAATATATAGGAATGTTATCATGGCATCGACACAAGAGAAGTTCTCTTGGAGTG
ATTGTCAGAAGATAGTTATATCAGACTATGATGTAACATTACTCTAA-------------
--TGTAATATCCATT--ATCATCAATAAAA--TAATGGAATG--TTGATTATGTATT-TA
TCATAAATACAT--AATGGTATACGTATAGCA---------TAAAATA-CA-TTAACC--
---AACATACAACACACTATAAAATACAACACACTATAA----CAAATGTA----CGGGT
ATCTGATTGGGCTATATTAACCCCTTAAGGGCCGAAGGCCCGTTTAAATATGTGGT-GGA
CGAAGTCCA-AGCACAAAAAAGTAAGCAGAACAACGGAATAATATGAGCTGGC-AACGTA
------GGGTC-CATGTCCCGAGTTAGTGCGCCACGTAAGC-GCTGGGGACTAT------
---------------
>C_TOS2_TO_2010_C1
TATTACCCCCAGCGCTCAGGACGGGACATCACGTG-CAACTA-ACAGACGCACGTGAGAA
TGCAGTA---GCTTGC----AGCGAAAGATAGACGTCAACATCAATAAAGAAGAAGGAAT
ATTCTTTGCTTCGGCACGAAGCAAA--GGGTATAGATATTTGTTCGAGATGCGAAA----
---ATGGAG--------GCTATTTAAACCTG---------ATGGTTTTGTGATTTCCGAA
AT----CACTCGTCGGAAGAGAA------ATGGAGTTTTGGGAATCGTCTGCCATGCCTG
ACGATGTCAAGAGAGAGATTAAGGAAATATATTGGGAAGATCGGAAGAAACTTCTGTTCT
GTCAGAAGTTGAAGAGCTATGTCAGAAGGATTCTTGTTTATGGAGATCAAGAGGATGCCC
TTGCTGGAGTGAAGGATATGAAGACTTCTATTATTCGCTATAGCGAATATTTGAAGAAAC
CATGTGTGGTAATTTGTTGTGTTAGCAATAAATCAATTGTGTATAGGTTAAACAGCATGG
TGTTCTTTTATCATGAATACCTTGAAGAACTAGGTGGTGATTACTCAGTATATCAAGATC
TCTATTGTGATGAGGTACTCTCTTCTTCATCGACAGAGGAAGAA------------GATG
TAGGAGTAATATATAGGAATGTTATCATGGCATCGACACAAGAGAAGTTCTCTTGGAGTG
ATTGTCAGAAGATAGTTATATCAGACTACGATGTAACATTACTCTAA-------------
--TGTAATATCCATT--ATCATCAATAAAA--TAATGGAATG--TTTATTATGTATT-TA
TCATAAATACAT--AATGGTATACGTATAGCA---------TAAAATA-CA-TTAACC--
---AACATACAACACACTATAAAATACAACACACTATAA----CAAATGTA----CGGAT
ATCTGATTGGGCTATATTAACCCCTTAAGGGCCGAAGGCCCGTTTAAATATGTGTT-GGA
TGAAGTCCA-AGCACAAAAAAGTAAGCAGAACAACGGAATATTATGAGCTGGC-AACGTA
------GGGTC-CATGTCCCGAGTTAGTGCGCCACGTAAGC-GCTGGGGACTAT------
---------------
>C_TOS20_TO_2010_C1
TATTACCCCCAGCGCTCAGGACGGGACATCACGTG-CAACTA-ACAGACGCACGTGAGAA
TGCAGTA---GCTTGC----AGCGAAAGATAGACGTCAACATCAAAAAAGAAGAAGGAAT
ATTCTTTGCTTCGGCACGAAGCAAA--GGGTATAGATATTTGTTCGAGATGCGAAA----
---ATGGAG--------GCTATTTAAACCTG---------ATGGTTTTGTGATTTCCGAA
AT----CACTCGTCGGAAGAGAA------ATGGAGTTCTGGGAATCGTCTGCCATGCCTG
ACGATGTCAAGAGAGAGATTAAGGAAATATATTGGGAAGATCGGAAGAAACTTCTGTTCT
GTCAGAAGTTGAAGAGCTATGTTAGAAGGATTCTTGTTTATGGAGATCAAGAGGATGCCC
TTGCCGGAGTGAAGGGTATGAAGACTTCTATTATTCGCTATAGCGAATACCTGAAGAAAC
CATGTGTGGTAATTTGTTGTGTTAGCAATAAATCAATTGTGTATAGGTTAAACAGCATGG
TGTTCTTTTATCATGAATACCTTGAAGAACTAGGTGGTGATTACTCAGTATATCAAGATC
TCTATTGTGATGAGGTACTCTCTTCTTCATCGACAGAGGAAGAA------------GATG
TAGGAGTAATATATAGGAATGTTATCATGGCATCGACACAAGAGAAGTTCTCTTGGAGTG
ATTGTCAGAAGATAGTTATATCAGACTACGATGTAACATTACTCTAA-------------
--TGTAATATCCATT--ATCATCAATAAAA--TAATGGAATG--TTGATTATGTATT-TA
TCATAAATACAT--AATGGTATACGTATAGCA---------TAAAATA-CA-TTAACC--
---AACATACAACACACTATAAAATACAACACACTATAA----CAAATGTA----CGGGT
ATCTGATTGGGCTATATTAACCCCTTAAGGGCCGAAGGCCCGTTTAAATATGTGTT-GGA
CGCAGTCCA-AGCACAAAAAAGTAAGCAGAACAACGGAATATTATGAGCTGGC-AACGTA
------GGGTC-CATGTCCCGAGTTAGTGCGCCACGTAAGC-GCTGGGGACTAT------
---------------
>C_TOS21_TO_2010_C1
TATTACCCCCAGCGCTCAGGACGGGACATCACGTG-CAACTA-ACAGACGCACGTGAGAA
TGCAGTA---GCTTGC----AGCGAAAGATAGACGTCAACATCAAAAAAGAAGAAGGAAT
ATTCTTTGCTTCGGCACGAAGCAAA--GGGTATAGATATTTGTTCGAGATGCGAAA----
---ATGGAG--------GCTATTTAAACCTG---------ATGGTTTTGTGATTTCCGAA
AT----CACTCGTCGGAAGAGAA------ATGGAGTTCTGGGAATCGTCTGCCATGCCTG
ACGATGTCAAGAGAGAGATTAAGGAAATATATTGGGAAGATCGGAAGAAACTTCTGTTCT
GTCAGAAGTTGAAGAGCTATGTTAGAAGGATTCTTGTTTATGGAGATCAAGAGGATGCCC
TTGCCGGAGTGAAGGATATGAAGACTTCTATCATTCGCTATAGCGAATATCTGAAGAAAC
CATGTGTGGTAATTTGTTGTGTTAGCAATAAATCAATTGTGTATAGGTTAAACAGCATGG
TGTTCTTTTATCATGAATACCTTGAAGAACTAGGTGGTGATTACTCAGTATATCAAGATC
TCTATTGTGATGAGGTACTCTTTTCTTCATCGACAGAGGAAGAA------------GATG
TAGGAGTAATATATAGGAATGTTATCATGGCATCGACACAAGAGAAGTTCTCTTGGAGTG
ATTGTCAGAAGATAGTTATATCAGACTACGATGTAACATTACTCTAA-------------
--TGTAATATCCATT--ATCATCAATAAAA--TAATGGAATG--TTGATTATGTATT-TA
TCATAAATACAT--AATGGTATACGTATAGCA---------TAAAATA-CA-TTAACC--
---AACATACAACACACTATAAAATACAACACACTATAA----CAAATGTA----CGGGT
ATCTGATTGGGCTATATTAACCCCTTAAGGGCCGAAGGCCCGTTTAAATATGTGTT-GGA
CGCAGTCCA-AGCACAAAAAAGTAAGCAGAACAACGGAATATTATGAGCTGGC-AACGTA
------GGGTC-CATGTCCCGAGTTAGTGCGCCACGTAAGC-GCTGGGGACTAT------
---------------
>C_TOS22_TO_2010_C1
TATTACCCCCAGCGCTCAGGACGGGACATCACGTG-CAACTA-ACAGACGCACGTGAGAA
TGCAGTA---GCTTGC----AGCGAAAGATAGACGTCAACATCAATAAAGAAGAAGGAAT
ATTCTTTGCTTCGGCACGAAGCAAA--GGGTATAGATATTTGTTCGAGATGCGAAA----
---ATGGAG--------GCTATTTAAACCTG---------ATGGTTTTGTGATTTCCGAA
AT----CACTCGTCGGAAGAGAA------ATGGAGTTCTGGGAATCGTCTGCCATGCCTG
ACGATGTCAAGAGAGAGATTAAGGAAATATATTGGGAAGATCGGAAGAAACTTCTGTTCT
GTCAGAAGTTGAAGAGCTATGTGAGAAGGATTCTTGTTTATGGAGATCAAGAGGATGCCC
TTGCCGGAGTGAAGGGTTTGAAGACTTCTATTATTCGCTATAGCGAATACCTGAAGAAAC
CATGTGTGGTAATTTGTTGTGTTAGCAATAAATCAATTGTGTATAGGTTAAACAGCATGG
TGTTCTTTTATCATGAATACCTTGAAGAACTAGGTGGTGATTACTCAGTATATCAAGATC
TCTATTGTGATGAGGTACTCTCTTCTTCATCGACAGAGGAAGAA------------GATG
TAGGAGTAATATATAGGAATGTTATCATGGCATCGACACAAGAGAAGTTCTCTTGGAGTG
ATTGTCAGAAGATAGTTATATCAGACTATGATGTAACATTACTCTAA-------------
--TGTAATATCCATT--ATCATCAATAAAA--TAATGGAATG--TTGATTATGTATT-TA
TCATAAATACAT--AATGGTATACGTATAGCA---------TAAAATA-CA-TTAACC--
---AACATACAACACACTATAAAATACAACACACTATAA----CAAATGTA----CGGGT
ATCTGATTGGGCTATATTAACCCCTTAAGGGCCGAAGGCCCGTTTAAATATGTGGT-GGA
CGAAGTCCA-AGCACAAAAAAGGAAGCAGAACAACGGAATAATATGAGCTGGC-AACGTA
------GGGTC-CATGTCCCGAGTTAGTGCGCCACGTAAGC-GCTGGGGACTAT------
---------------
>C_TOS25_TO_2010_C1
TATTACCCCCAGCGCTCAGGACGGGACATCACGTG-CAACTA-ACAGACGCACGTGAGAA
TGCAGTA---GCTTGC----AGCGAAAGATAGACGTCAACATCAAAAAAGAAGAAGGAAT
ATTCTTTGCTTCGGCACGAAGCAAA--GGGTATAGATATTTGTTCGAGATGCGAAA----
---ATGGAG--------GCTATTTAAACCTG---------ATGGTTTTGTGATTTCCGAA
AT----CACTCGTCGGAAGAGAA------ATGGAGTTCTGGGAATCGTCTGCCATGCCTG
ACGATGTCAAGAGAGAGATTAAGGAAATATATTGGGAAGATCGGAAGAAACTTCTGTTCT
GTCAGAAGTTGAAGAGCTATGTTAGAAGGATTCTTGTTTATGGAGATCAAGAGGATGCCC
TTGCCGGAGTGAAGGATTTGAAGACTTCTATCATTCGCTATAGCGAATATTTGAAGAAAC
CATGTGTGGTAATTTGTTGTGTTAGCAATAAATCAATTGTGTATAGGTTAAACAGCATGG
TGTTCTTTTATCATGAATACCTTGAAGAACTAGGTGGTGATTACTCAGTATATCAAGATC
TCTATTGTGATGAGGTACTCTCTTCTTCATCGACAGAGGAAGAA------------GATG
TAGGAGTAATATATAGGAATGTTATCATGGCATCGACACAAGAGAAGTTCTCTTGGAGTG
ATTGTCAGAAGATAGCTATATCAGACTACGATGTAACATTACTCTAA-------------
--TGTAATATCCATT--ATCATCAATAAAA--TAATGGAATG--TTGATTATGTATT-TA
TCATAAATACAT--AATGGTATACGTATAGCA---------TAAAATA-CA-TTAACC--
---AACATACAACACACTATAAAATACAACACACTATAA----CAAATGTA----CGGGT
ATCTGATTGGGCTATATTAACCCCTTAAGGGCCGAAGGCCCGTTTAAATATGTGTT-GGA
CGCAGTCCA-AGCACAAAAAAGTAAGCAGAACAACGGAATATTATGAGCTGGC-AACGTA
------GGGTC-CATGTCCCGAGTTAGTGCGCCACGTAAGC-GCTGGGGACTAT------
---------------
>C_TOS29_TO_2010_C1
TATTACCCCCAGCGCTCAGGACGGGACATCACGTG-CAACTA-ACAGACGCACGTGAGAA
TGCAGTA---GCTTGC----AGCGAAAGATAGACGTCAACATCAAAAAAGAAGAAGGAAT
ATTCTTTGCTTCGGCACGAAGCAAA--GGGTATAGATATTTGTTCGAGATGCGAAA----
---ATGGAG--------GCTATTTAAACCTG---------ATGGTTTTGTGATTTCCGAA
AT----CACTCGTCGGAAGAGAA------ATGGAGTTCTGGGAATCGTCTGCCATGCCTG
ACGATGTCAAGAGAGAGATTAAGGAAATATATTGGGAAGATCGGAAGAAACTTCTGTTCT
GTCAGAAGTTGAAGAGCTATGTTAGAAGGATTCTTGTTTATGGAGATCAAGAGGATGCCC
TTGCCGGAGTGAAGGATTTGAAGACTTCTATCATTCGCTATAGCGAATATTTGAAGAAAC
CATGTGTGGTAATTTGTTGTGTTAGCAATAAATCAATTGTGTATAGGTTAAACAGCATGG
TGTTCTTTTATCATGAATACCTTGAAGAACTAGGTGGTGATTACTCAGTATATCAAGATC
TCTATTGTGATGAGGTACTCTCTTCTTCATCGACAGAGGAAGAA------------GATG
TAGGAGTAATATATAGGAATGTTATCATGGCATCGACACAAGAGAAGTTCTCTTGGAGTG
ATTGTCAGAAGATAGTTATATCAGACTACGATGTAACATTACTCTAA-------------
--TGTAATATCCATT--ATCATCAATAAAA--TAATGGAACG--TTGATTATGTATT-TA
TCATAAATACAT--AATGGTATACGTATAGCA---------TAAAATA-CA-TTAACC--
---AACATACAACACACTATAAAATACAACACACTATAA----CAAATGTA----CGGGT
ATCTGATTGGGCTATATTAACCCCTTAAGGGCCGAAGGCCCGTTTAAATATGTGTT-GGA
CGCAGTCCA-AGCACAAAAAAGTAAGCAGAACAACGGAATATTATGAGCTGGC-AACGTA
------GGGTC-CATGTCCCGAGTTAGTGCGCCACGTAAGC-GCTGGGGACTAT------
---------------
>C_TOS39_TO_2010_C1
TATTACCCCCAGCGCTCAGGACGGGACATCACGTG-CAACTA-ACAGACGCACGTGAGAA
TGCAGTA---GCTTGC----AGCGAAAGATAGACGTCAACATCAATAAAGAAGAAGGAAT
ATTCTTTGCTTCGGCACGAAGCAAA--GGGTATAGATATTTGTTCGAGATGCGAAA----
---ATGGAG--------GCTATTTAAACCTG---------ATGGTTTTGTGATTTCCGAA
AT----CACTCGTCGGAAGAGAA------ATGGAGTTCTGGGAATCGTCTGCCATGCCTG
ACGATGTCAAGAGAGAGATTAAGGAAATATATTGGGAAGATCGGAAGAAACTTCTGTTCT
GTCAGAAGTTGAAGAGCTATGTCAGAAGGATTCTTGTTTATGGAGATCAAGAGGATGCCC
TTGCCGGAGTGAAGGATTTGAAGACTTCTATCATTCGCTATAGCGAATACCTGAAGAAAC
CATGTGTGGTAATTTGTTGTGTTAGCAATAAATCAATTGTGTATAGGTTAAACAGCATGG
TGTTCTTTTATCATGAATACCTTGAAGAACTAGGTGGTGATTACTCAGTATATCAAGATC
TCTATTGTGATGAGGTACTCTCTTCTTCATCGACAGAGGAAGAA------------GATG
TAGGAGTAATATATAGGAATGTTATCATGGCATCGACACAAGAGAAGTTCTCTTGGAGTG
ATTGTCAGAAGATAGTTATATCAGACTATGATGTAACATTACTCTAA-------------
--TGTAATATCCATT--ATCATCAATAAAA--TAATGGAATG--TTGATTATGTATT-TA
TCATAAATACAT--AATGGTATACGTATAGCA---------TAAAATA-CA-TTAACC--
---AACATACAACACACTATAAAATACAACACACTATAA----CAAATGTA----CGGGT
ATCTGATTGGGCTATATTAACCCCTTAAGGGCCGAAGGCCCGTTTAAATATGTGTT-GGA
CGAAGTCCA-AGCACAAAAAAGTAAGCAGAACAACGGAATAATATGAGCTGGC-AACGTA
------GGGTC-CATGTCCCGAGTTAGTGCGCCACGTAAGC-GCTGGGGCTTAT------
---------------
>C_TOS4_TO_2010
TATTACCCCCAGCGCTCAGGACGGGACATCACGTG-CAACTA-ACAGACGCACGTGAGAA
TGCAGTA---GCTTGC----AGCGAAAGATAGACGTCAACATCAATAAAGAAGAAGGAAT
ATTCTTTGCTTCGGCACGAAGCAAA--GGGTATAGATATTTGTTCGAGATGCGAAA----
---ATGGAG--------GCTATTTAAACCTG---------ATGGTTTTGTGATTTCCGAA
AT----CACTCGTCGGAAGAGAA------ATGGAGTTCTGGGAATCGTCTGCCATGCCTG
ACGATGTCAAGAGAGAGATTAAGGAAATATATTGGGAAGATCGGAAGAAACTTCTGTTCT
GTCAGAAGTTGAAGAGCTATGTCAGAAGGATTCTTGTTTATGGAGATCAAGAGGATGCCC
TTGCCGGAGTGAAGGGTATGAAGACTTCTATTATTCGCTATAGCGAATACCTGAAGAAAC
CATGTGTGGTAATTTGTTGTGTTAGCAATAAATCAATTGTGTATAGGTTAAACAGCATGG
TGTTCTTTTATCATGAATACCTTGAAGAACTAGGTGGTGATTACTCAGTATATCAAGATC
TCTATTGTGATGAGGTACTCTCTTCTTCATCGACAGAGGAAGAA------------GATG
TAGGAGTAATATATAGGAATGTTATCATGGCATCGACACAAGAGAAGTTCTCTTGGAGTG
ATTGTCAGAAGATAGTTATATCAGACTATGATGTAACATTACTCTAA-------------
--TGTAATATCCATT--ATCATCAATAAAA--TAATGGAACG--TTGATTATGTATT-TA
TCATAAATACAT--AATGGTATACGTATAGCA---------TAAAATACCA-TTAACC--
---AACATACAACACACTATAAAATACAACACACTATAA----CAAATGTA----CGGGT
ATCTGATTGGGCTATATTAACCCCTTAAGGGCCGAAGGCCCGTTTAAATATGTGTT-GGA
CGAAGTCCA-AGCACAAAAAAGTAAGCAGAACAACGGAATAATATGAGCTGGC-AACGTA
------GGGTC-CATGTCCCGAGTTAGTGCGCCACGTAAGC-GCTGGGGCTTAT------
---------------
>C_TOS40_TO_2010
TATTACCCCCAGCGCTCAGGACGGGACATCACGTG-CAACTA-ACAGGCGCACGTGAGAA
TGCAGTA---GCTTGC----AGCGAAAGATAGACGTCAACATCAATAAAGAAGAAGGAAT
ATTCTTTGCTTCGGCACGAAGCAAA--GGGTATAGATATTTGTTCGAGATGCGAAA----
---ATGGAG--------GCTATTTAAACCTG---------ATGGTTTTGTGATTTCCGAA
AT----CACTCGTCGGAAGAGAA------ATGGAGTTCTGGGAATCGTCTGCCATGCCTG
ACGATGTCAAGAGAGAGATTAAGGAAATATATTGGGAAGATCGGAAGAAACTTCTGTTCT
GTCAGAAGTTGAAGAGCTATGTCAGAAGGATTCTTGTTTATGGAGATCAAGAGGATGCCC
TTGCCGGAGTGAAGGATTTGAAGACTTCTATTATTCGCTATAGCGAATATTTGAAGAAAC
CATGTGTGGTAATTTGTTGTGTTAGCAATAAATCAATTGTGTATAGGTTAAACAGCATGG
TGTTCTTTTATCATGAATACCTTGAAGAACTAGGTGGTGATTACTCAGTATATCAAGATC
TCTATTGTGATGAGGTACTCTCTTCTTCATCGACAGAGGAAGAA------------GATG
TAGGAGTAATATATAGGAATGTTATCATGGCATCGACACAAGAGAAGTTCTCTTGGAGTG
ATTGTCAGAAGATAGTTATATCAGACTATGATGTAACATTACTCTAA-------------
--TGTAATATCCATT--ATCATCAATAAAA--TAATGGAATG--TTGATTATGTATT-TA
TCATAAATACAT--AATGGTATACGTATAGCA---------TAAAATA-CA-TTAACC--
---AACATACAACACACTATAAAATACAACACACTATAA----CAAATGTA----CGGGT
ATCTGATTGGGCTATATTAACCCCTTAAGGGCCGAAGGCCCGTTTAAATATGTGTT-GGA
CGAAGTCCA-AGCACAAAAAAGTAAGCAGAACAACGGAATAATATGAGCTGGC-AACGTA
------GGGTC-CATGTCCCGAGTTAGTGCGCCACGTAAGC-GCTGGGGCTTAT------
---------------
>C_TOS42_TO_2010_C1
TATTACCCCCAGCGCTCAGGACGGGACATCACGTG-CAACTA-ACAGACGCACGTGAGAA
TGCAGTA---GCTTGC----AGCGAAAGATAGATGTCAACATCAATAAAGAAGAAGGAAT
ATTCTTTGCTTCGGCACGAAGCAAA--GGGTATAGATATTTGTTCGAGATGCGAAA----
---ATGGAG--------GCTATTTAAACCTG---------ATGGTTTTGTGATTTCCGAA
AT----CACTCGTCGGAAGAGAA------ATGGAGTTCTGGGAATCGTCTGCCATGCCTG
ACGATGTCAAGAGAGAGATTAAGGAAATATATTGGGAAGATCGGAAGAAACTTCTGTTCT
GTCAGAAGTTGAAGAGCTATGTCAGAAGGATTCTTGTTTATGGAGATCAAGAGGATGCCC
TAGCCGGAGTGAAGGGTATGAAGACTTCTATTATTCGCTATAGCGAATATCTGAAGAAAC
CATGTGTGGTAATTTGTTGTGTTAGCAATAAATCAATTGTGTATAGGTTAAACAGCATGG
TGTTCTTTTATCATGAATACCTTGAAGAACTAGGTGGTGATTACTCAGTATATCAAGATC
TCTATTGTGATGAGGTACTCTCTTCTTCATCGACAGAGGAAGAA------------GATG
TAGGAGTAATATATAGGAATGTTATCATGGCATCGACACAAGAGAAGTTCTCTTGGAGTG
ATTGTCAGAAGATAGTTATATCAGACTATGATGTAACATTACTCTAA-------------
--TGTAATATCCATT--ATCATCAATAAAA--TAATGGAATG--TTGATTATGTATT-TA
TCATAAATACAT--AATGGTATACGTATAGCA---------TAAAATA-CA-TTAACC--
---AACATACAACACACTATAAAATACAACACACTATAA----CAAATGTA----CGGGT
ATCTGATT-GTCTATATTAACCGCTTAAGGGCCGAAGGCCCGTTTAAATATGTGTT-GGA
CGAAGTCCA-AGCACAAAAAAGTAAGCAGAACAACGGAATAATATGAGCTGGC-AACGTA
------GGGTC-CATGTCCCGAGTTAGTGCGCCACGTAAGC-GCTGGGGCTTAT------
---------------
>C_TOS43_TO_2010
TATTACCCCCAGCGCTCAGGACGGGACATCACGTG-CAACTA-ACAGACGCACGTGAGAA
TGCAGTA---GCTTGC----AGCGAAAGATAGATGTCAACATCAATAAAGAAGAAGGAAT
ATTCTTTGCTTCGGCACGAAGCAAA--GGGTATAGATATTTGTTCGAGATGCGAAA----
---ATGGAG--------GCTATTTAAACCTG---------ATGGTTTTGTGATTTCCGAA
AT----CACTCGTCGAAAGAGAA------ATGGAGTTCTGGGAATCGTCTGCCATGCCTG
ACGATGTCAAGAGAGAGATTAAGGAAATATATTGGGAAGATCGGAAGAAACTTCTGTTCT
GTCAGAAGTTGAAGAGCTATGTCAGAAGGATTCTTGTTTATGGAGATCAAGAGGATGCCC
TAGCCGGAGTGAAGGATATGAAGACTTCTATCATTCGCTATAGCGAATACCTGAAGAAAC
CATGTGTGGTAATTTGTTGTGTTAGCAATAAATCAATTGTGTATAGGTTAAACAGCATGG
TGTTCTTTTATCATGAATACCTTGAAGAACTAGGTGGTGATTACTCAGTATATCAAGATC
TCTATTGTGATGAGGTACTCTCTTCTTCATCGACAGAGGAAGAA------------GATG
TAGGAGTAATATATAGGAATGTTATCATGGCATCGACACAAGAGAAGTTCTCTTGGAGTG
ATTGTCAGAAGATAGTTATATCAGACTATGATGTAACATTACTCTAA-------------
--TGTAATATCCATT--ATCATCAATAAAA--TAATGGAATG--TTGATTATGTATT-TA
TCATAAATACAT--AATGGTATACGTATAGCA---------TAAAATA-CA-TTAACC--
---AACATACAACACACTATAAAATACAACACACTATAA----CAAATGTA----CGGGT
ATCTGATT-GTCTATATTAACCGCTTAAGGGCCGAAGGCCCGTTTAAATATGTGTT-GGA
CGAAGTCCA-AGCACAAAAAAGTAAGCAGAACAACGGAATAATATGAGCTGGC-AACGTA
------GGGTC-CATGTCCCGAGTTAGTGCGCCACGTAAGC-GCTGGGGCTTAT------
---------------
>C_TOS48_TO_2010_C1
TATTACCCCCAGCGCTCAGGACGGGACATCACGTG-CAACTA-ACAGACGCACGTGAGAA
TGCAGTA---GCTTGC----AGCGAAAGATAGACGTCAACATCAATAAAGAAGAAGGAAT
ATTCTTTGCTTCGGCACGAAGCAAA--GGGTATAGATATTTGTTCGAGATGCGAAA----
---ATGGAG--------GCTATTTAAACCTG---------ATGGTTTTGTGATTTCCGAA
AT----CACTCGTCGGAAGAGAA------ATGGAGTTCTGGGAATCGTCTGCCATGCCTG
ACGATGTCAAGAGAGAGATTAAGGAAATATATTGGGAAGATCGGAAGAAACTTCTGCTCT
GTCAGAAGTTGAAGAGCTATGTCAGAAGGATTCTTGTTTATGGAGATCAAGAGGATGCCC
TTGCCGGAGTGAAGGGTATGAAGACTTCTATCATTCGCTATAGCGAATACTTGAAAGAAC
CATGTGTGGTAATTTGTTGTGTTAGCAATAAATCAATTGTGTATAGGTTAAACAGCATGG
TGTTCTTTTATCATGAATACCTTGAAGAACTAGGTGGTGATTACTCAGTATATCAAGATC
TCTATTGTGATGAGGTACTCTCCTCTTCATCGACAGAGGAAGAA------------GATG
TAGGAGTAATATATAGGAATGTTATCATGGCATCGACACAAGAGAAGTTCTCTTGGAGTG
ATTGTCAGAAGATAGTTATATCAGACTATGATGTAACATTACTCTAA-------------
--TGTAATATCCATT--ATCATCAATAAAA--TAATGGAATG--TTGATTATGTATT-TA
TCATAAATACAT--AATGGTATACGTATAGCA---------TAAAATA-CA-TTAACC--
---AACATACAACACACTATAAAATACAACACACTATAA----CAAATGTA----CGGGT
ATCTGATTGGGCTATATTAACCCCTTAAGGGCCGAAGGCCCGTTTAAATATGTGTT-GGA
CGAAGTCCA-AGCACAAAAAAGTAAGCAGAACAACGGAATAATATGAGCTGGC-AACGTA
------GGGTC-CATGTCCCGAGTTAGTGCGCCACGTAAGC-GCTGGGGCTTAT------
---------------
>C_TOS49_TO_2010
TATTACCCCCAGCGCTCAGGACGGGACATCACGTG-CAACTA-ACAGACGCACGTGAGAA
TGCAGTA---GCTTGC----AGCGAAAGATAGACGTCAACATCAATAAAGAAGAAGGAAT
ATTCTTTGCTTCGGCACGAAGCAAA--GGGTATAGATATTTGTTCGAGATGCGAAA----
---ATGGAG--------GCTATTTAAACCTG---------ATGGTTTTGTGATTTCCGAA
AT----CACTCGTCGGAAGAGAA------ATGGAGTTCTGGGAATCGTCTGCCATGCCTG
ACGATGTCAAGAGAGAGATTAAGGAAATATATTGGGAAGATCGGAAGAAACTTCTGTTCT
GTCAGAAGTTGAAGAGCTATGTCAGAAGGATTCTTGTTTATGGAGATCAAGAGGATGCCC
TTGCCGGAGTGAAGGATATGAAGACTTCTATTATTCGCTATAGCGAATATCTGAAGAAAC
CATGTGTGGTAATTTGTTGTGTTAGCAATAAATCAATTGTGTGTAGGTTAAACAGCATGG
TGTTCTTTTATCATGAATACCTTGAAGAACTAGGTGGTGATTACTCAGTATATCAAGATC
TCTATTGTGATGAGGTACTCTCTTCTTCATCGACAGAGGAAGAA------------GATG
TAGGAGTAATATATAGGAATGTTATCATGGCATCGACACAAGAGAAGTTCTCTTGGAGTG
ATTGTCAGAAGATAGTTATATCAGACTATGATGTAACATTACTCTAA-------------
--TGTAATATCCATT--ATCATCAATAAAA--TAATGGAATG--TTGATTATGTATT-TA
TCATAAATACAT--AATGGTATACGTATAGCA---------TAAAATA-CA-TTAACC--
---AACATACAACACACTATAAAATACAACACACTATAA----CAAATGTA----CGGGT
ATCTGATTGGGCTATATTAACCCCTTAAGGGCCGAAGGCCCGTTTAAATATGTGTT-GGA
CGAAGTCCA-AGCACAAAAAAGTAAGCAGAACAACGGAATAATATGAGCTGGC-AACGTA
------GGGTC-CATGTCCCGAGTTAGTGCGCCACGTAAGC-GTTGGGGCTTAT------
---------------
>C_TOS55_TO_2010
TATTACCCCCAGCGCTCAGGACGGGACATCACGTG-CTACTA-ACAGACGCACGTGAGAA
TGCAGTA---GCTTGC----AGCGAAAGATAGACGTCAACATCAATAAAGAAGAAGGAAT
ATTCTTTGCTTCGGCACGAAGCAAA--GGGTATAGATATTTGTTCGAGATGCGAAA----
---ATGGAG--------GCTATTTAAACCTG---------ATGGTTTTGTGATTTCCGAA
AT----CACTCGTCGGAAGAGAA------ATGGAGTTCTGGGAATCGTCTGCCATGCCTG
ACGACGTCAAGAGAGAGATTAAGGAAATATATTGGGAAGATCGGAAGAAACTTCTGTTCT
GTCAGAAGTTGAAGAGCCATGTCAGAAGGATTCTTGTTTATGGAGATCAAGAGGATGCCC
TTGCTGGAGTGAAGGGTTTGAAGACTTCTATCATTCGCTATAGCGAATATCTGAAGAAAC
CATGTGTGGTAATTTGTTGTGTTAGCAATAAATCAATTGTGTATAGGTTAAACAGCATGG
TGTCCTTTTATCATGAATACCTTGAAGAACTAGGTGGTGATTACTCAGTATATCAAGATC
TCTATTGTGATGAGGTACTCTCTTCTTCATCGACAGAGGAAGAA------------GATG
TAGGAGTAATATATAGGAATGTTATCATGGCATCGACACAAGAGAAGTTCTCTTGGAGTG
ATTGTCAGAAGATAGTTATATCAGACTATGATGTAACATTGCTATAA-------------
--TGTAATATCCATT--ATCATCAATAAAA--TAATGGAATG--TTGATTATGTATT-TA
TCATAAATACAT--AATGGTATACGTATAGCA---------TAAAATA-CA-TTAACC--
---AACATACAACACACTATAAAATACAACACACTATAA----CAAATGTA----CGGGT
ATCTGATT-GGTTATATTAACCCCTTAAGGGCCGAAGGCCCGTTTAAATATGTGTT-GGA
CGAAGTCCA-AGCAACAAAAAGTAAGCAGAACAATGGAATAATATGAGCTGGC-AACGTA
------GGGTC-CATGTCCCGAGTTAGTGCGCCACGTAAGC-GCTGGGGCTTAT------
---------------
>C_TOS56_TO_2010_C1
TATTACCCCCAGCGCTCAGGACGGGACATCACGTG-CAACTA-ACAGACGCACGTGAGAA
TGCAATA---GCTTGC----AGCGAAAGATAGACGTCAACATCAATAAAGAAGAAGGAAT
ATTCTTTGCTTCGGCACGAAGCAAA--GGGTATAGATATTTGTTCGAGATGCGAAA----
---ATGGAG--------GCTATTTAAACCTG---------ATGGTTTTGTGATTTCCGAA
AT----CACTCGTCGGAAGAGAA------ATGGAGTTCTGGGAATCGTCTGCCATGCCTG
ACGATGTCAAGAGAGAGATTAAGGAAATATATTGGGAAGATCGGAAGAAACTTCTGTTCT
GTCAGAAGTTGAAGAGCTATGTCAGAAGGATTCTTGTTTATGGAGATCAAGAGGATGCCC
TTGCCGGAGTGAAGGGTATGAAGACTTCTATCATTCGCTATAGCGAATACCTGAAGAAAC
CATGTGTGGTAATTTGTTGTGTTAGCAATAAATCAACTGTGTATAGGTTAAACAGCATGG
TGTTCTTTTATCATGAATACCTTGAAGAACTAGGTGGTGATTACTCAGTATATCAAGATC
TCTATTGTGATGAGGTACTCTCTTCTTCATCGACAGAGGAAGAA------------GATG
TAGGAGTAATATATAGGAATGTTATCATGGCATCGACACAAGAGAAGTTCTCTTGGAGTG
ATTGTCAGAAGATAGTTATATCAGACTATGATGTAACATTACTCTAA-------------
--TGTAATATCCATT--ATCATCAATAAAA--TAATGGAATG--TTGATTATGTATT-TA
TCATAAATACAT--AATGGTATACGTATAGCA---------TAAAATA-CA-TTAACC--
---AACATACAACACACTATAAAATACAACACACTATAA----CAAATGTA----CGGGT
ATCTGATTGGGCTATATTAACCCCTTAAGGGCCGAAGGCCCGTTTAAATATGTGTT-GGA
CGAAGTCCA-AGCACAAAAAAGTAAGCAGAACAACGGAATAATATGAGCTGGC-AACGTA
------GGGTC-CATGTCCCGAGTTAGTGCGCCACGTAAGC-GCTGGGGACTAT------
---------------
>C_TOS57_TO_2010
TATTACCCCCAGCGCTCAGGACGGGACATCACGTG-CAACTA-ACAGACGCACGTGAGAA
TGCAGTA---GCTTGC----AGCGAAAGATAGACGTCAACATCAATAAAGAAGAAGGTAT
ATTCTTTGCTTCGGCACGAAGCAAA--GGGTATAGATATTTGTTCGAGATGCGAAA----
---ATGGAG--------GCTATTTAAACCTG---------ATGGTTTTGTGATTTCCGAA
AT----CACTCGTCGGAAGAGAA------ATGGAGTTCTGGGAATCGTCTGCCATGCCTG
ACGATGTCAAGAGAGAGATTAAGGAAATATATTGGGAAGATCGGAAGAAACTTCTGTTCT
GTCAGAAGTTGAAGAGCTATGTCAGAAGGATTCTTGTTTATGGAGATCAAGAGGATGCCC
TTGCGGGAGTGAAGGATATGAAGACTTCTATCATTCGCTATAGCGAATATTTGAAGAAAC
CATGTGTGGTAATTTGTTGTGTTAGCAATAAATCAATTGTGTATAGGTTAAACAGCATGG
TGTTCTTTTATCATGAATACCTTGAAGAACTAGGTGGTGATTACTCAGTATATCAAGATC
TCTATTGTGATGAGGTACTCTCTTCTTCATCGACAGAGGAAGAA------------GATG
TAGGAGTAATATATAGGAATGTTATCATGGAATCGACACAAGAGAAGTTCTCTTGGAGTG
ATTGTCAGAAGATAGTTATATCAGACTATGATGTAACATTACTCTAA-------------
--TGTAATATCCATT--ATCCTCAATAAAA--TAATGGAATG--TTGATTATGTATT-TA
TCATAAATACAT--AATGGTATACGTATAGCA---------TAAAATA-CA-TTAACC--
---AACATACAACACACTATAAAATACAACACACTATAA----CAAATGTA----CGGG-
ATCTGATTGGGCTATATTAACCCCTTAAGGGCCGAAGGCCCGTTTAAATATGTGTT-GGA
CGAAGTCCA-AGCACAAAAAGGTAAGCAGAACAACGGAATAATATGAGCTGGC-AACGTA
------GGGTC-CATGTCCCGAGTTAGTGCGCCACGTAAGC-GCTGGGGCTTAT------
---------------
>C_TOS58_TO_2010
TATTACCCCCAGCGCTCAGGACGGGACATCACGTG-CAGCTA-ACAGACGCACGTGAGAA
TGCAGTA---GCTTGC----AGCGAAAGATAGACGTCAACATCAATAAAGAAGAAGGAAT
ATTCTTTGCTTCGGCACGAAGCAAA--GGGTATAGATATTTGTTCGAGATGCGAAA----
---ATGGAG--------GCTATTTAAACCTG---------ATGGTTTTGTGATTTCCGAA
AT----CACTCGTCGGAAGAGAA------ATGGAGTTCTGGGAATCGTCTGCCATGCCTG
ACGATGTCAAGAGAGAGATTAAGGAAATATATCGGGAAGATCGGAAGAAACTTCTGTTCT
GTCAGAAGTTGAAGAGCTATGTCAGAAGGATTCTTGTTTATGGAGATCAAGAGGATGCCC
TTGCCGGAGTGAAGGGTTTGAAGACTTCTATTATTCGCTATAGCGAATACCTGAAGAAAC
CATGTGTGGTAATTTGTTGTGTTAGCAATAAATCAATTGTGTATAGGTTAAACAGCATGG
TGTTCTTTTATCATGAATACCTTGAAGAACTAGGTGGTGATTACTCAGTATATCAAGATC
TCTATTGTGATGAGGTACTCTCTTCTTCATCGACAGAGGAAGAA------------GATG
TAGGAGTAATATATAGGAATGTTATCATGGCATCGACACAAGAGAAGTTCTCTTGGAGTG
ATTGTCAGAAGATAGTTATATCAGACTATGATGTAACATTACTCTAA-------------
--TGTAATATCCATT--ATCATCAATAAAA--TAATGGAATG--TTGATTATGTATT-TA
TCATAAATACAT--AATGGTATACGTATAGCA---------TAAAATA-CA-TTAACC--
---AACATACAACACATTATAAAATACAACACACTATAA----CAAATGTA----CGGGT
ATCTGATT-GTTTATATTAACCCCTTAAGGGCCGAAGGCCCGTTTAAATATGTGTT-GGA
CGAAGTCCA-AGCACAAAAAAGTAAGCAGAACAACGGAATAATATGAGCTGGC-AACGTA
------GGGTC-CATGTCCCGAGTTAGTGCGCCACGTAAGC-GCTGGGGACTAT------
---------------
>C_TOS59_TO_2010
TATTACCCCCAGCGCTCAGGACGGGACATCACGTG-CAACTA-ACAGACGCACGTGAGAA
TGCAGTA---GCTTGC----AGCGAAAGATAGACGTCAACATCAATAAAGAAGAAGGAAT
ATTCTTTGCTTCGGAACGAAGCAAA--GGGTATAGATATTTGTTCGAGATGCGAAA----
---ATGGAG--------GCTATTTAAACCTG---------ATGGTTTTGTGATTTCCGAA
AT----CACTCGTCGGAAGAGAA------ATGGAGTTCTGGGAATCGTCTGCCATGCCTG
ACGATGTCAAGAGAGAGACTAAGGAAATATATTGGGAAGATCGGAAGAAACTTCTGTTCT
GTCAGAAGTTGGAGAGCTATGTCAGAAGGATTCTTGTTTATGGAGATCAAGAGGATGCCG
TTGCCGGAGTGAAGGGTATGAAGACTTCTATCATTCGCTATAGCGAATACCTGAAGAAAC
CATGTGTGGTAATTTGTTGTGTTAGCAATAAATCAATTGTGTATAGGTTAAACAGCATGG
TGTTCTTTTATCATGAATACCTTGAAGAACTAGGTGGTGATTACTCAGTATATCAAGATC
TCTATTGTGATGAGGTACTCTCTTCCTCATCGACAGAGGAAGAA------------GATG
TAGGAGCAATATATAGGAATGTTATCATGGCATCGACACAAGAGAAGTTCTCTTGGAGTG
ATTGTCAGAAGATAGTTATATCAGACTATGATGTAACATTACTCTAA-------------
--TGTAATATCCATT--ATCATCAATAAAA--TAATGGAATG--TTGATTATGTATT-TA
TCATAAATACAT--AATGGTATACGTATAGCA---------TAAAATA-CA-TTAACC--
---AACATATAACACACTATAAAATACAACACACTATAA----CAAATGTA----CGGGT
ATCTGATT-GGTTATATTAACCCCTTAAGGGCCGAAGGCCCGTTTAAATATGTGTT-GGA
CGAAGTCCA-ATCACAAAAAAGTAAGCAGAACATCGGAATAAAATGAGCTGGC-AACGTA
------GGGTC-CATGTCCCGAGTTAGTGCGCCACGTAAGC-GCTGGGGCTTAT------
---------------
>C_TOS60_TO_2010_C1
TATTACCCCCAGCGCTCAGGACGGGACATCACGTG-CATCTA-ACAGACGCACGTGAGAA
TGCAGTA---GCTTGC----AGCGAAAGATAGACGTCAACATCAATAAAGAAGAAGGAAT
ATTCTTTGCTTCGGCACGAAGCAAA--GGGTATAGATATTTGTTCGAGGTGCGAAA----
---ATGGAG--------GCTATTTAAACCTG---------ATGGTTTTGTGATTTCCGAA
AT----CACTCGTCGGAAGAGAA------ATGGAGTTCTGGGAATCGTCTGCCATGCCTG
ACGATGTCAAGAGAGAGATTAAGGAAATATATTGGGAAGATCGGAAGAAACTTCTGTTCT
GTCAGAAGTTGAAGAGCTATGTCAGAAGGATTCTTGTTTATGGAGATCAAGAGGATGCCC
TTGCTGGAGTGAAGGGTATGAAGACTTCTATCATTCGCTATAGCGAATATCTGAAGAAAC
CATGTGTGGTAATTTGTTGTGTTAGCAATAAATCAATTGTGTATAGGTTAAACAGCATGG
TGTTCTTTTATCATGAATACCTTGAAGAACTAGGTGGTGATTACTCAGTATATCAAGATC
TCTATTGTGATGAGGTACTCTCTTCTTCATCGACAGAGGAAGAA------------GATG
TAGGAGTAATATATAGGAATGTTATCATGGCATCGACACAAGAGAAGTTCTCTTGGAGTG
ATTGTCAGAAGATAGTTATATCAGACTATGATGTAACATTACTCTAA-------------
--TGTAATATCCATT--ATCATCAATAAAA--TAATGGAATG--TTGATTATGTATT-TA
TCATAAATACAT--AATGGTATACGTATAGCA---------TAAAATA-CA-TTAACC--
---AACATACAACACACTATAAAATACAACACACTATAA----CAAATGTA----CGGGT
ATCTGATTGGATTATATTAACCCCTTAAGGGCCGAAGGCCCGTTTAAATATGTGTT-GGA
CGAAGTCCA-AGCACAAAAAAGTAAGCAGAACAATGGAATAATATGAGCTGGC-AACGTA
------GGGTC-CATGTCCCGAGTTAGTGCGCCACGTGAGC-GCTGGGGCTTAT------
---------------
>C_TOS61_TO_2010
TATTACCCCCAGCGCTCAGGACGGGACATCACGTG-CAACTA-ACAGACGCACGTGAGAA
TGCAATA---GCTTGC----AGCGAAAGATAGACGTCAACATCAATAAAGATGAAGGAAT
ATTCTTTGCTTCGGTACGAAGCAAA--GGGTATAGATATTTGTTCGAGATGCGAAA----
---ATGGAG--------GCTATTTAAACCTG---------ATGGTTTTGTGATTTCCGAA
AT----CACTCGTCGGAAGAGAA------ATGGAGTTCTGGGAATCGTCTGCCATGCCTG
ACGATGTCAAGAGAGAGATTAAGGAAATATATTGGGAAGATCGGAAGAAACTTCTGTTCT
GTCAGAAGTTGAAGAGCTATGTCAGAAGGATTCTTGTTTATGGAGATCAAGAGGATGCCC
TTGCCGGAGTGAAGGATATGAAGACTTCTATCATTCGCTATAGCGAATACCTGAAGAAAC
CATGTGTGGTAATTTGTTGTGTTAGCAATAAATCAACTGTGTATAGGTTAAACAGCATGG
TGTTCTTTTATCATGAATACCTTGAAGAACTAGGTGGTGATTACTCAGTATATCAAGATC
TCTATTGTGATGAGGTACTCTCTTCTTCATCGACAGAGGAAGAA------------GATG
TAGGAGTAATATATAGGAATGTTATCATGGCATCGACACAAGAGAAGTTCTCTTGGAGTG
ATTGTCAGAAGATAGTTATATCAGACTATGATGTAACATTACTCTAA-------------
--TGTAATATCCATT--ATCATCAATAAAA--TAATGGAATG--TTGATTATGTATT-TA
TCATAAATACAT--AATGGTATACGTATAGCA---------TAAAATA-CA-TTAACC--
---AACATACAACACACTATAAAATACAACACACTATAA----CAAATGTA----CGGGT
ATCTGATTGGGCTATATTAACCCCTTAAGGGCCGAAGGCCCGTTTAAATATGTGTT-GGA
CGAAGTCCA-AGCACAAAAAAGTAAGCAGAACAACGGAATAATATGAGCTGGC-AACGTA
------GGGTC-CATGTCCCGAGTTAGTGCGCCACGTAAGC-GCTGGGGACTAT------
---------------
>C_TOS62_TO_2010
TATTACCCCCAGCGCTCAGGACGGGACATCACGTG-CAACTA-ACAGACGCACGTGAGAA
TGCAATA---GCTTGC----AGCGAAAGATAGACGTCAACATCAATAAAGAAGAAGGAAT
ATTCTTTGCTTCGGCACGAAGCAAA--GGGTATAGATATTTGTTCGAGATGCGAAA----
---ATGGAG--------GCTATTTAAACCTG---------ATGGTTTTGTGATTTCCGAA
AT----CACTCGTCGGAAGAGAA------ATGGAGTTCTGGGAATCGTCTGCCATGCCTG
ACGATGTCAAGAGAGAGATTAAGGAAATATATTGGGAAGATCGGAAGAAACTTCTGTTCT
GTCAGAAGTTGAAGAGCTATGTCAGAAGGATTCTTGTTTATGGAGATCAAGAGGATGCCC
TTGCCGGAGTGAAGGATATGAAGACTTCTATCATTCGCTATAGCGAATATTTGAAGAAAC
CATGTGTGGTAATTTGTTGTGTTAGCAATAAATCAACTGTGTATAGGTTAAACAGCATGG
TGTTCTTTTATCATGAATACCTTGAAGAACTAGGTGGTGATTACTCAGTATATCAAGATC
TCTATTGTGATGAGGTACTCTCTTCTTCATCGACAGAGGAAGAA------------GATG
TAGGAGTAATATATAGGAATGTTATCATGGCATCGACACAAGAGAAGTTCTCTTGGAGTG
ATTGTCAGAAGATAGTTATATCAGACTATGATGTAACATTACTCTAA-------------
--TGTAATATCCATT--ATCATCAATAAAA--TAATGGAATG--TTGATTATGTATT-TA
TCATAAATACAT--AATGGTATACGTATAGCA---------TAAAATA-CA-TTAACC--
---AACATACAACACACTATAAAATACAACACACTATAA----CAAATGTA----CGGGT
ATCTGATTGGGCTATATTAACCCCTTAAGGGCCGAAGGCCCGTTTAAATATGTGTT-GGA
CGAAGTCCA-AGCACAAAAAAGTAAGCAGAACAACGGAATAATATGAGCTGGC-AACGTA
------GGGTC-CATGTCCCGAGTTAGTGCGCCACGTAAGC-GCTGGGGACTAT------
---------------
>C_TOS63A_TO_2010_C1
TATTACCCCCAGCGCTCAGGACGGGACATCACGTG-CAACTA-ACAGACGCACGTGAGAA
TGCAGTA---GCTTGC----AGCGAAAGATAGACGGCAACATCAATAAAGAAGAAGGAAT
ATTCTTTGCTTCGGCACGAAGCAAA--GGGTATAGATATTTGTTCGAGATGCGAAA----
---ATGGAG--------GCTATTTAAACCTG---------ATGGTTTTGTGAATTCCGAA
AT----CACTCGTCGGAAGAGAA------ATGGAGTTCTGGGAATCGTCTGCTATGCCTG
ACGATGTCAAGAGAGAGATTAAGGAAATATATTGGGAAGATCGGAAGAAACTTCTGTTCT
GTCAGAAGTTGAAGAGCTATGTCAGAAGGATTCTTGTTTATGGAGATCAAGAGGATGCCC
TTGCCGGAGTGAAGGGTATGAAGACTTCTATCATTCGCTATAGCGAATACCTGAAGAAAC
CATGTGTGGTAATTTGTTGTGTTAGCAATAAATCAATGGTGTATAGGTTAAACAGCATGG
TGTTCTTTTATCATGAATACCTTGAAGAACTAGGTGGTGATTACTCAGTATATCAAGATC
TCTATTGTGATGAGGTACTCTCTTCTTCATCGACAGAGGAAGAA------------GATG
TAGGAGAAATATATAGGAATGTTATCATGGAATCGACACAAGAGAAGTTCTCTTGGAGTG
ATTGTCAGAAGATAGTTATATCAGACTATGATGTAACATTACTCTAA-------------
--TGTAATATCCATT--ATCATCAATAAAA--TAATGGAATG--TTGATTATGTATT-TA
TCATAAATACAT--AATGGTATACGTATAGCA---------TAAAATA-CA-TTAAAC--
---AACATACAACACACTATAAAATACAACACACTATAA----CAAATGAA----CGGGT
AA--GATTGGGCTATATTAACCCCTTAAGGGCCGAAGGCCCGTTTAAATATGTGCT-GGA
CGAAGTCCA-AGCACAAAAATGTAAGCAGAACAACGGAATAATATGAGCTGGC-AACGTA
------GGGTC-CATGTCCCGAGTTAGTGCGCCACGTAAGC-GCTGGGGCTTAT------
---------------
>C_TOS63B_TO_2010
TATTACCCCCAGCGCTCGGGACGGGACATCACGTG-CAGCTA-TCAGACGCACGTGAGAA
TGCAGTA---GCTTGC----AGCGAAAGATAGACATCAACATCAATAAAGAAGAAGGAAT
ATTCTTTGCTTCGGCACGAAGCAAA--GGGTATAGATATTTGTTCGAGATGCGAAA----
---ATGGAG--------GATATTTAAACCTG---------ATGGTTTTGTGATTTCCGAA
AT----CACTCGTCGGAAGAGAA------ATGGAGTTCTGGGAATCGTCTGCCATGCCTG
ACGATGTCAAGAGAGAGATTAAGGAAATATATTGGGAAGATCGGAAGAAGCTTCTGTTCT
GTCAGAAGTTGAAGAGCTATGTCAGAAGGATTCTTGTTTATGGAGATCAAGAGGATGCCC
TTGCCGGAGTGAAGGGTTTGAAGACTTCTATTATTCGCTATAGCGAATATCTGAAGAAAC
CATGTGTGGTAATTTGTTGTGTTAGCAATAAATCAATTGTGTATAGGTTAAACAGCATGG
TGTTCTTTTATCATGAATACCTTGAAGAACTAGGTGGTGATTACTCAGTATATCAAGATC
TCTATTGTGATGAGGTACTCTCTTCTTCATCGACAGAGGAAGAA------------GATG
TAGGAGTAATATATAGGAATGTTATCATGGCATCGACACAAGAGAAGTTCTCTTGGAGTG
ATTGTCAGAAGATAGTTATATCTGACTATGATGTAACATTACTCTAA-------------
--TGTAATATCCATT--ATCATCAATAAAA--TAATGGAATG--TTGATTATGTATT-TA
TCATAAATACAT--AATGGTATACGTATAGCA---------TAAAATA-CA-TTAACC--
---AACATACAACACACTATAAAATACAACACACTATAA----CAAATGTA----CGGGT
ATTTGATTG--CTATATTAACCGCTTAAGGGCCGAAGGCCCGTTTAAATATGTGTT-GGA
CGAAGTCCA-AGCACAAAAAAGTAACCAGAACAATGGAATAATATGAGCTGGC-AACGTA
------GGGTC-CATGTCCCGAGTTAGTGCGCCACGTAAGC-GCTGGGGCTTAT------
---------------
>C_TOS64_TO_2010
TATTACCCCCAGCGCTCAGGACGGGACATCACGTG-CAACTA-ACAGACGCACGTGAGAA
TGCAGTA---GCTTGC----AGCGAAAGATAGACGTCAACATCAATAAAGAAGAAGGAAT
ATTCTTTGCTTCGGCACGAAGCAAA--GGGTATAGATATTTGTTCGAGATGCGAAA----
---ATGGAG--------GCTATTTAAACCTG---------ATGGTTTTGTGATTTCCGAA
AT----CACTCGTCGGAAGAGAA------ATGGAGTTCTGGGAATCGTCTGCCATGCCTG
ACGATGTCAAGAGAGAGATTAAGGAAATATATTGGGAAGATCGGAAGAAACTTCTGTTTT
GTCAGAAGTTGAAGAGCTATGTCAGAAGGATTCTTGTTTATGGAGATCAAGAGGATGCCC
TTGCTGGAGTGAAGGATTTGAAGACTTCTATTATTCGCTATAGCGAATATCTGAAGAAAC
CATGTGTGGTAATTTGTTGTGTTAGCAATAAATCAATTGTGTATAGGTTAAACAGCATGG
TGTTCTTTTATCATGAATACCTTGAAGAACTAGGTGGTGATTACTCAGTGTATCAAGATC
TCTATTGTGATGAGGTACTCTCTTCTTCATCGACAGAGGAAGAA------------GATG
TAGGAGTAATATATAGGAATGTTATCATGGCATCGACACAAGAGAAGTTCTCTTGGAGTG
ATTGTCAGAAGATAGTTATATCAGACTATGATGTAACATTACTCTAA-------------
--TGTAATATCCATT--ATCATCAATAAAA--TAATGGAATG--TTGATTATGTATT-TA
TCATAAATACAT--AATGGTATACGTAGAGCA---------TAAAATA-CA-TTAACC--
---AGCATACAACACACTATAAAATACAACACACTATAA----CAAATGTA-----CGGT
ATCTGATTGAGTTATATTAACCCCTTAAGGGCCGAAGGCCCGTTTAAATATGTGTT-GGA
CGAAGTCCA-AGCACAAAAAAGTAAGCAGAACAACGGAATAATATGAGCTGGC-AACGTA
------GGGTC-CATGTCCCGAGTTAGTGCGCCACGTAAGC-GCTGGGGCTTAT------
---------------
>C_TOS65_TO_2010_C1
TATTACCCCCAGCGCTCAGGACGGGACATCACGTG-CAACTA-ACAGACGCACGTGAGAA
TGCAGTA---GCTTGC----AGCGAAAGATAGACGTCAACATCAATAAAGAAGAAGGAAT
ATTCTTTGCTTCGTCACGAAGCAAA--GGGTATAGATATTTGTTCGAGATGCGAAA----
---ATGGAG--------GCTATTTAAACCTG---------ATGGTTTTGTGATTTCCGAA
AT----CACTCGTCGGAAGAGAA------ATGGAGTTCTGGGAATCGTCTGCCATGCCTG
ACGATGTGAAGAGAGAGATTAAGGAAATATATTGGGAAGATCGGAAGAAACTTCTGTTCT
GTCAGAAGTTGAAGAGCTATGTCAGAAGGATTCTTGTTTATGGAGATCAAGAGGATGCCC
TTGCCGGAGTGAAGGGTTTGAAGACTTCTATCATTCACGAATGCGAATACTTGAAGAAAC
CATGTGTGGTAATTTGTTGTGTTAGCAATAAATCAATTGTGTATAGGTTAAACAGCATGG
TGTTCTTTTATCATGAATACCTTGAAGAACTAGGTGGTGATTACTCAGTATATCAAGATC
TCTATTGTGATGAGGTACTCTCTTCTTCATCGACAGAGGAAGAA------------GATG
TAGGAGTAATATATAGGAATGTTATCATGGCATCGACACAAGAGAGGTTCTCTTGGAGTG
ATTGTCAGAAGATAGTTATATCAGACTATGATGTAACATTACTGTAA-------------
--TGTAATATCCATT--ATCATCAATAAAA--TAATGGAATG--TTGATTATGTATT-TA
TCATAAATACAT--AATGGTATACGTATAGCA---------TAAAATA-CA-TTAACC--
---AACATACAACACACTATAAAATACAACACACTATAA----CAAATGTA----CGGGT
ATCTGATTGGGCTATATTAACCCCTTAAGGGCCGAAGGCCCGTTTAAATATGTGTT-GGA
CGAAGTCCA-AGCACAAAAAGGTAACCTGAACAATGGAATAATATGAGCTGGC-AACGTA
------GGGTC-CATGTCCCGAGTTAGTGCGCCACGTAAGC-GCTGGGGCTTAT------
---------------
>C_TOS67_TO_2010
TATTACCCCCAGCGCTCGGGACGGGACATCACGTG-CAACTA-ACAGACGCACGTGAGAA
TGCAGTA---GCTTGC----AGCGAAAGATAGACGTCAACATCAATAAAGAAGAAGGAAT
ATTCTTTGCTTCGGCACGAAGCAAA--GGGTATAGATATTTGTTCGAGATGCGAAA----
---ATGGAG--------GCTATTTAAACCTG---------ATGGTTTTGTGATTTCCGAA
AT----CACTCGTCGGCAGAGAA------ATGGAGTTCTGGGAATCGTCTGCCATGCCTG
ACGATGTCAAGAGAGAGATTAAGGAAATATATTGGGAAGATCGGAAGAAACTTCTGTTCT
GTCAGAAGTTGAAGAGCTATGTCAGAAGGATTCTTGTTTATGGAGATCAAGAGGATGCCC
TTGCCGGAGTGAAGGGTATGAAGACTTCTATCATTCGCTATAGCGAATATCTGAAGAAAC
CATGTGTGGTAATTTGTTGTGTTAGCAATAAATCAATTGTGTATAGGTTAAACAGCATGG
TGTTCTTTTATCATGAATACCTTGAAGAACTAGGTGGTGATTACTCAGTATATCAAGATC
TCTATTGTGATGAGGTACTCTCTTCTTCATCGACAGAGGAAGAA------------GATG
TAGGAGTAATATATAGGAATGTTATCATGGCATCGACACAAGAGAAGTTCTCTTGGAGTG
ATTGTCAGAAGATAGTTATATCAGACTATGATGTAACATTACTCTAA-------------
--TGTAATATCCATT--ATCATCAATAAAA--TAATGGAATG--TTGATTATGTATT-TA
TCATAAATACAT--AATGGTATACGTATAGCA---------TAAAATA-CA-TTAACC--
---AACATACAACACACTATAAAATACAACACACTATAA----CAAATGTA----CGGGT
ATCTGATTGGGCTATATTAACCCCTTAAGGGCCGAAGGCCCGTTTAAATATGTGTT-GGA
CGAAGTCCA-AGCACAAAAAAGTAAGCAGAACAACGGAATAATATGAGCTGGC-AACGTA
------GGGTC-CATGTCCCGAGTTAGTGCGCCACGTAAGC-GCTGGGGCTTAT------
---------------
>C_TOS68_TO_2010
TATTACCCCCAGCGCTCAGGACGGGACATCACGTG-CAACTA-ACAGACGCACGTGAGAA
TGCAGTA---GCTTGC----AGCGAAAGATAGACGTCAACATCAATAAAGAAGAAGGAAT
ATTCTTTGCTTCGGCACGAAGCAAA--GGGTATAGATATTTGTTCGAGATGCGAAA----
---ATGGAG--------GCTATTTAAACCTG---------ATGGTTTTGTGATTTCCGAA
AT----CACTCGTCGGAAGAGAA------ATGGAGTTCTGGGAATCGTCTGCCATGCCTG
ACGATGTCAAGAGGGAGATTAAGGAAATATATTGGGAAGATCGGAAGAAACTTCTGTTCT
GTCAGAAGTTGAAGAGCTATGTCAGAAGGATTCTTGTTTATGGAGATCAAGAGGATGCCC
TTGCCGGAGTGAAGGGTTTGAAGACTTCTATCATTCGCTATAGCGAATATTTGAAGAAAC
CATGTGTGGTAATATGTTGTGTTAGCAATAAATCAATTGTGTATAGGTTAAACAGCATGG
TGTTCTTTTATCATGAATACCTTGAAGAACTAGGTGGTGATTACTCAGTATATCAAGATC
TCTATTGTGATGAGGTACTCTCTTCTTCATCGACAGAGGAAGAA------------GATG
TAGGAGTAATATATAGGAATGTTATCATGGCATCGACACAAGAGAAGTTCTCTTGGAGTG
ATTGTCAGAAGATAGTTATATCAGACTATGATGTAACATTACTCTAA-------------
--TGTAATATCCATT--ATCATCAATAAAA--TAATGGAATG--TTGATTATGTATT-TA
TCATAAATACAT--AATGGTATACGTATAGCA---------TAAAATA-CA-TTAACC--
---AACATACAACACACTATAAAACACAACACACTATAA----CAAATGTA----CGGGT
ATCTGATTGGGCTATATTAACCCCTTAAGGGCCGAAGGCCCGTTTAAATATGTGTT-GGA
CGAAGTCCA-AGCACAAAAAAGTAAGCAGAACAACGGAATAATATGAGCTGGC-AACGTA
------GGGTC-CATGTCCCGAGTTAGTGCGCCACGTAAGC-GCTGGGGCTTAT------
---------------
>C_TOS69_TO_2010
TATTACCCCCAGCGCTCAGGACGGGACGTCACGTG-CAACTA-ACAGACGCACGTGAGAA
TGAAGTA---GCTTGC----AGCGAAAGATAGACGTCAACATCAATAAAGAAGAAGGAAT
ATTCTTTGCTTCGGCACGAAGCAAA--GGGTATAGATATTTGTTCGAGATGCGAAA----
---ATGGAG--------GCTATTTAAACCTG---------ATGGTTTTGTGATTTCCGAA
AT----CACTCGTCGGAAGAGAA------ATGGAGTTCTGGGAATCGTCTGCCATGCCTG
ACGATGTCAAGAGAGAGATTAAGGAAATATATTGGGAAGATCGGAAGAAACTTCTGTTCT
GTCAGAAGTTGAAGAGCTATGTCAGAAGGATTCTTGTTTATGGAGATCAAGAGGATGCCC
TTGCCGGAGTGAAGGATTTGAAGACTTCTATCATTCGCTATAGCGAATACCTGAAGAAAC
CATGTGTGGTAATTTGTTGTGTTAGCAATAAATCAATTGTGTATAGGTTAAACAGCATGG
TGTTCTTTTATCATGAATACCTTGAAGAACTAGGTGGTGATTACTCAGTATATCAAGATC
TCTATTGTGATGAGGTACTCTCTTCTTCATCGACAGAGGAAGAA------------GATG
TAGGAGTAATATATAGGAATGTTATCATGGCATCGACACAAGAGAAGTTCTCTTGGAGTG
ATTGTCAGAAGATAGTTATATCAGACTATGATGTAACATTACTCTAA-------------
--TGTAATATCCATT--ATCATCAATAAAA--TAATGGAATG--TTGATTATGTATT-TA
TCATAAATACAT--AATGGTATACGTATAGCA---------TAAAATA-CA-TTACCC--
---AACATACAACACACTATAAAATACAACACACTATAA----CAAATGTA----CGGGT
ATCTGATT-GTTTATATTAACCCCTTAAGGGCCGAAGGCCCGTTTAAATATGTGTT-GGA
CGAAGTCCA-AGCACAAAAAAGTAAGCAGAACAACGGAATAATATGAGCTGGC-ATCGTA
------GGGTC-CATGTCCCGAGTTAGTGCGCCACGTAAGC-GCTGGGGCTTAT------
---------------
>C_TOS70_TO_2010
TATTACCCCCAGCGCTCAGGACGGGACATCACGTG-CAACTA-ACAGACGCACGTGAGAA
TGCATTA---GCTTGC----AGCGAAAGATAGATGTCAACATCAATAAAGAAGAAGGAAT
ATTCTTTGCTTCGGAACGAAGCAAA--GGGTATAGATATTTGTTCGAGATGCGAAA----
---ATGGAG--------GCTATTTAAACCTG---------ATGGTTTTGTGATTTCCGAA
AT----CACTCGTCGGAAGAGAA------ATGGAGTTCTGGGAATCGTCTGCCATGCCTG
ACGATGTCAAGAGAGAGATTAAGGAAATATATTGGGAAGATCGGAAGAAACTTCTGTTCT
GTCAGAAGTTGAAGAGCTATGTCAGAAGGATTCTTGTTTATGGAGATCAAGAGGATGCCG
TTGCCGGAGTGAAGGGTATGAAGACTTCTATCATTCGCTATAGCGAATACCTGAAGAAAC
CATGTGTGGTAATTTGTTGTGTTAGCAATAAATCAATTGTGTATAGGTTAAACAGCATGG
TGTTCTTTTATCATGAATACCTTGAAGAACTAGGTGGTGATTACTCAGTATATCAAGATT
TCTATTGTGATGAGGTACTCTCTTCTTCATCGACAGAGGAAGAA------------GATG
TAGGAGCAATATATAGGAATGTTATCATGGCATCGACACAAGAGAAGTTCTCTTGGAGTG
ATTGTCAGAAGATAGTTATATCAGACTATGATGTAACATTACTCTAA-------------
--TGTAATATCCATT--ATCATCAATAAAA--TAATGGAATG--TTGATTATGTATT-TA
TCATAAATACAT--AATGGTATACGTATAGCA---------TAAAATA-CA-TTACCC--
---AACATACAACACACTATAAAATACAACACACTATAA----CAAATGTA----CGGGT
ATTTGATTGGG-TATATTAACCCCTTAAGGGCCGAAGGCCCGTTTAAATATGTGTT-GGA
CGAAGTCCA-ATCACAAAAAAGTAAGCAGAACAACGGAATAAGTTGAGCTGGC-AACGTA
------GGGTC-CATGTCCCGAGTTAGTGCGCCACGTAAGC-GCTGGGGCTTAT------
---------------
>C_TOS71_TO_2010
TATTACCCCCAGCGCTCGGGACGGGACATCACGTG-CAACTA-ACAGACGCACGTGAGAA
TGCAGTA---GCTTGC----AGCGAAAGATAGACGTCAACATCAATAAAGAAGAAGGAAT
ATTCTTTGCTTCGGCACGAAGCAAA--GGGTATAGATATTTGTTCGAGATGCGAAA----
---ATGGAG--------GCTATTTAAACCTG---------ATGGGTTTGTGATTTCCGAA
AT----CACTCGTCGGAAGAGAA------ATGGAGTTCTGGGAATCGTCTGCCATGCCTG
ACGATGTCAAGAGAGAGATTAAGGAAATATATTGGGAAGATCGGAAGAAACTTCTGTTCT
GTCAGAAGTTGAAGAGCTATGTCAGAAGGATTCTTGTTTATGGAGATCAAGAGGATGCCC
TTGCCGGAGTGAAGGATTTGAAGACTTCTATCATTCGCTATAGCGAATATTTGAAGAAAC
CATGTGTGGTAATTTGTTGTGTTAGCAATAAATCAATTGTGTATAGGTTAAACAGCATGG
TGTTCTTTTATCATGAATACCTTGAAGAACTAGGTGGTGATTACTCAGTATATCAAGATC
TGTATTGTGATGAGGTACTCTCTTCTTCATCGACAGAGGAAGAA------------GATG
TAGGAGTAATATATAGGAATGTTATCATGGCATCGACACAAGAGAAGTTCTCTTGGAGTG
ATTGTCAGAAGATAGTTATATCAGACTATGATGTAACATTACTCTAA-------------
--TGTAATATCCATT--ATCATCAATAAAA--TAATGGAATG--TTGATTATGTATT-TA
TCATAAATACAT--AATGGTATACGTATAGCA---------TAAAATA-CA-TTAACC--
---AACATACAACACACTATAAAATACAACACACTATAA----CAAATGTA----CGGGT
ATCTGATTGGTTTATATTAACCCCTTAAGGGCCGAAGGCCCGTTTAAATATGTGTT-GGA
CGAAGTCCA-AGCACAAAAAAGTAAGCAGAACAATGGAATAATATGAGCTGGC-AACGTA
------GGGTC-CATGTCCCGAGTTAGTGCGCCACGTAAGC-GCTGGGGCTTAT------
---------------
>C_TOS72_TO_2010
TATTACCCCCAGCGCTCGGGACGGGACATCACGTG-CAACTA-ACAGACGCACGTGAGAA
TGCAGTA---GCTTGC----AGCGAAAGATAGACGTCGACATCAATAAAGAAGAAGGAAT
ATTCTTTGCTTCGGCACGAAGCAAA--GGGTATAGATATTTGTTCGAGATGCGAAA----
---ATGGAG--------GCTATTTAAACCTG---------ATGGGCTTGTGATTTCCGAA
AT----CACTCGTCGGAAGAGAA------ATGGAGTTCTGGGAATCGTCTGCCATGCCTG
ACGATGTCAAGAGAGAGATTAAGGAAATATATTGGGAAGATCGGAAGAAACTTCTGTTCT
GTCAGAAGTTGAAGAGCTATGTCAGAAGGATTCTTGTTTATGGAGATCAAGAGGATGCCC
TTGCCGGAGTGAAGGATATGAAGACTTCTATTATTCGCTATAGCGAATATCTGAAGAAAC
CATGTGTGGTAATTTGTTGTGTTAGCAATAAATCAATTGTGTATAGGTTAAACAGCATGG
TGTTCTTTTATCATGAATACCTTGAAGAACTAGGTGGTGATTACTCAGTATATCAAGATC
TGTATTGTGATGAGGTACTCTCTTCTTCATCGACAGAGGAAGAA------------GATG
TAGGAGTAATATATAGGAATGTTATCATGGCATCGACACAAGAGAAGTTCTCTTGGAGTG
ATTGTCAGAAGATAGTTATATCAGACTATGATGTAACATTACTCTAA-------------
--TGTAATATCCATT--ATCATCAATAAAA--TAATGGAATG--TTGATTATGTATT-TA
TCATAAATACAT--AATGGTATACGTATAGCA---------TAAAATA-CA-TTAACC--
---AACATACAACACACTATAAAATACAACACACTATAA----CAAATGTA----CGGGT
ATCTGATTGGTTTATATTAACCCCTTAAGGGCCGAAGGCCCGTTTAAATATGTGTT-GGA
CGAAGTCCA-AGCACAAAAAAGCAAGCAGAACAATGGAATAATATGAGCTGGC-AACGTA
------GGGTC-CATGTCCCGAGTTAGTGCGCCACGTAAGC-GCTGGGGCTTAT------
---------------
>C_TOS76_TO_2010
TATTACCCCCAGCGCTCAGGACGGGACATCACGTG-CAACTA-ACAGACGCACGTGAGAA
TGCAGTA---GCTTGC----AGCGAAAGATAGACGTCAACATCAAAAAAGAAGAAGGAAT
ATTCTTTGCTTCGGCACGAAGCAAA--GGGTATAGATATTTGTTCGAGATGCGAAA----
---ATGGAG--------GCTATTTAAACCTG---------ATGGTTTTGTGATTTCCGAA
AT----CACTCGTCGGAAGAGAA------ATGGAGTTCTGGGAATCGTCTGCCATGCCTG
ACGATGTCAAGAGAGAGATTAAGGAAATATATTGGGAAGATCGGAAGAAACTTCTGTTCT
GTCAGAAGTTGAAGAGCTATGTCAGAAGGATTCTTGTTTATGGAGATCAAGAGGATGCCC
TTGCCGGAGTGAAGGGTATGAAGACTTCTATCATTCGCTATAGCGAATATTTGAAGAAAC
CATGTGTGGTAATTTGTTGTGTTAGCAATAAATCAATTGTGTATAGGTTAAACAGCATGG
TGTTCTTTTATCATGAATACCTTGAAGAACTAGGTGGTGATTACTCAGTATATCAAGATC
TCTATTGTGATGAGGTACTCTCTTCTTCATCGACAGAGGAAGAA------------GATG
TAGGAGTAATATATAGGAATGTTATCATGGCATCGACACAAGAGAAGTTCTCTTGGAGTG
ATTGTCAGAAGATAGTTATATCAGACTACGATGTAACATTACTCTAA-------------
--TGTAATATCCATT--ATCATCAATAAAA--TAATGGAATG--TTGATTATGTATT-TA
TCATAAATACAT--AATGGTATACGTATAGCA---------TAAAATA-CA-TTAACC--
---AACATACAACACACTATAAAATACAACACACTATAA----CAAATGTA----CGGGT
ATCTGATTGGGCTATATTAACCCCTTAAGGGCCGAAGGCCCGTTTAAATATGTGTT-GGA
CGAAGTCCA-AGCACAAAAAAGTAAGCAGAACAACGGAATATTATGAGCTGGC-AACGTA
------GGGTC-CATGTCCCGAGTTAGTGCGCCACGTAAGC-GCTGGGGACTAT------
---------------
>C_TOS78_TO_2010
TATTACCCCCAGCGCTCAGGACGGGACATCACGTG-CAACTA-ACAGACGCACGTGAGAA
TGCAGTA---GCTTGC----AGCGAAAGATAGACGTCAACATCAATAAAGAAGAAGGAAT
ATTCTTTGCTTCGGCACGAAGCAAA--GGGTATAGATATTTGTTCGAGATGCGAAA----
---ATGGAG--------GCTATTTAAACCTG---------ATGGTTTTGTGATTTCCGAA
AT----CACTCGTCGGAAGAGAA------ATGGAGTTCTGGGAATCGTCTGCGATGCCTG
ACGATGTCAAGAGAGAGATTAAGGAAATATATTGGGAAGATCGGAAGAAACTTCTGTTTT
GTCAGAAGTTGAAGAGCTATGTCAGAAGGATTCTTGTTTATGGAGATCAAGAGGATGCCC
TTGCCGGAGTGAAGGATATGAAGACTTCTATTATTCGCTATAGCGAATATCTGAAGAAAC
CATGTGTGGTAATTTGTTGTGTTAGCAATAAATCAATTGTGTATAGGTTAAACAGCATGG
TGTTCTTTTATCATGAATACCTTGAAGAACTAGGTGGTGATTACTCAGTATATCAAGATC
TCTATTGTGATGAGGTACTCTCTTCTTCATCGACAGAGGAAGAA------------GATG
TAGGAGTAATATATAGGAATGTTATCATGGCATCGACACAAGAGAAGTTCTCTTGGAGTG
ATTGTCAGAAGATAGTTATATCAGACTATGATGTAACATTACTCTAA-------------
--TGTAATATCCATT--ATCATCAATAAAA--TAATGGAATG--TTGATTATGTATT-TA
TCATAAATACAT--AATGGTATACGTATAGCA---------TAAAATA-CA-TTAACC--
---AACATACAATACACTATAAAATACAACACACTATAA----CAAATGTA----CGGGT
ATCTGATT-GGTTATATTAACCCCTTAAGGGCCGAAGGCCCGTTTAAATATGTGTT-GGA
CGAAGTCCA-AGCACAAAAAAGTAAGCAGAACAATGGAATAATATGAGCTGGC-AACGTA
------GGGTC-CATGTCCCGAGTTAGTGCGCCACGTAAGC-GCTGGGGCTTAT------
---------------
>C_TOS82_TO_2010
TATTACCCCCAGCGCTCGGGACGGGACATCACGTG-CAACTA-ACAGACGCACGTGAGAA
TGCAGTA---GCTTGC----AGCGAAAGATAGACGTCAACATCAATAAAGAAGAAGGAAT
ATTCTTTGCTTCGGCACGAAGCAAA--GGGTATAGATATTTGTTCGAGATGCGAAA----
---ATGGAG--------GCTATTTAAACCTG---------ATGGTTTTGTGATTTCCGAA
AT----CACTCGTCGGAAGAGAA------ATGGAGTTCTGGGAATCGTCTGCCATGCCTG
ACGATGTCGAGAGAGAGATTAAGGAAATATATTGGGAAGACCGGAAGAAACTTCTGTTCT
GTCAGAAGTTGAAGAGCTATGTCAGAAGGATTCTTGTTTATGGAGATCAAGAGGATGCCC
TTGCCGGAGTGAAGGGTATGAAGACTTCTATTATTCGCTATAGCGAATATTTGAAGAAAC
CATGTGTGGTAATTTGTTGTGTTAGCAATAAATCAATTGTTTATAGGTTAAACAGCATGG
TGTTCTTTTATCATGAATACCTTGAAGAACTAGGTGGTGATTACTCAGTATATCAAGATC
TCTATTGTGATGAGGTACTCTCTTCTTCATCGACAGAGGAAGAA------------GATG
TAGGAGTAATATATAGGAATGTTATCATGGCATCGACACAAGAGAAGTTCTCTTGGAGTG
ATTGTCAGAAGATAGTTATATCAGACTATGATGTAACATTACTCTAA-------------
--TGTAATATCCATT--ATCATCAATAAAA--TAATGGAATG--TTGATTATGTATT-TA
TCATAAATACAT--AATGGTATACGTATAGCA---------TAAAATA-CA-TTAA-C--
---AACATACAACACACTATAAAATACAACACACTATAA----CAAATGTA----CGGGT
ATCTGATTGGGCTATATTAACCCCTTAAGGGCCGAAGGCCCGTTTAAATATGTGTT-GGA
CGAAGTCCA-AGCACAAAAAAGTAAGCAGAACAATGGAATAATATGAGCTGGC-AACGTA
------GGGTC-CATGTCCCGAGTTAGTGCGCCACGTAAGC-GCTGGGGACTAT------
---------------
>C_TOS83_TO_2010_C1
TATTACCCCCAGCGCTCAGGACGGGACATCACGTG-CAACTA-ACAGACGCACGTGAGAA
TGCAGTA---GCTTGC----AGCGAAAGATAGACGTCAACATCAATAAAGAAGAAGGAAT
ATTCTTTGCTTCGGCACGAAGCAAA--GGGTATAGATATTTGTTCGAGATGCGAAA----
---ATGGAG--------GCTATTTAAACCTG---------ATGGTTTTGTGATTTCCGAA
AT----CACTCGTCGGAAGAGAA------ATGGAGTTCTGGGAATCGTCTGCCATGCCAG
ACGATGTCAAGAGAGAGATTAAGGAAATATATTGGGAAGATCGGAAGAAACTTCTGTTCT
GTCAGAAGTTGAAGAGCTATGTCAGAAGGATTCTTGTTTATGGAGATCAAGAGGATGCCC
TTGCCGGAGTGAAGGATTTGAAGACTTCTATCATTCGCTATAGCGAATACTTGAAGAAAC
CATGTGTGGTAATTTGTTGTGTTAGCAATAAATCAATTGCGTATAGGTTAAACAGCATGG
TGTTCTTTTATCATGAATACCTTGAAGAACTAGGTGGTGATTACTCAGTATATCAAGATC
TCTATTGTGATGAGGTACTCTCTTCTTCATCGACAGAGGAAGAA------------GATG
TAGGAGTAATATATAGGAATGTTATCATGGCATCGACACAAGAGAAGTTCTCTTGGAGTG
ATTGTCAGAAGATAGTTATATCAGACTATGATGTAACATTACTCTAA-------------
--TGTAATATCCATT--ATCATCAATAAAA--TAATGGAATG--TTGATTATGTATT-TA
TCATAAATACAT--AATGGTATACGTATAGCA---------TAAAATA-CA-TTAACC--
---AACATACAACACACTATAAAATACAACACACTATAA----CAAATGTA----CGGGT
ATCTGATTGGGCTATATTAACCCCTTAAGGGCCGAAGGCCCGTTTAAATATGTGTT-GGA
CGAAGTCCA-AGCACAAAAAAGTAAGCAGAACAACGGAATAATATGAGCTGGC-AACGTA
------GGGTC-CATGTCCCGAGTTAGTGCGCCACGTAAGC-GCTGGGGACTAT------
---------------
>C_TOS87_TO_2010
TATTACCCCCAGCGCTCAGGACGGGACATCACGTG-CAACTA-ACAGATGCACGTGAGAA
TGGAGTA---GCTTGC----AGCGAAAGATAGACGTCAACATCAATAAAGAAGAAGGAAT
ATTCTTTGCTTCGGCACGAAGCAAA--GGGTATAGATATTTGTTCGAGATGCGAAA----
---ATGGAG--------GCTATTTAAACCTG---------ATGGTTTTGTGATTTCCGAA
AT----CACTCGTCGGAAGAGAA------ATGGAGTTCTGGGAATCGTCTGCCATGCCTG
ACGATGTCAAGAGAGAGATTAAGGAAATATATTGGGAAGATCGGAAGAAACTTCTGTTCT
GTCAGAAGTTGAAGAGCTATGTCAGAAGGATTCTTGTTTATGGAGATCAAGAGGATGCCC
TTGCCGGAGTGAAGGATATGAAGACTTCTATCATTCGCTATAGCGAATATCTGAAGAAAC
CATGTGTGGTAATTTGTTGTGTTAGCAATAAATCAATTGTGTATAGGTTAAACAGCATGG
TGTTCTTTTATAATGAATACCTTGAAGAACTAGGTGGTGATTACTCAGTATATCAAGATC
TCTATTGTGATGAGGTACTCTCTTCTTCATCGACAGAGGAAGAA------------GATG
TAGAAGTAACATATAGGAATGTTATCATGGCATCGACACAAGAGAAGTTCTCTTGGAGTG
ATTGTCAGAAGATAGTTATATCAGACTATGATGTAACATTACTCTAA-------------
--TGTAATATCCATT--ATCATCAATAAAA--TAATGGAATG--TTGATTATGTATT-TA
TCATAAATACAT--AATGGTATACGTATAGCA---------TAAAATA-CA-TTAACC--
---AACATACAACACACTATAAAATACAACACACTATAA----CAAATGTA------GGT
ATCTGATTGGGCTATATTAACCCCTTAAGGGCCGAAGGCCCGTTTAAATATGTGTT-GGA
CGAAGTCCA-AGCACAAAAAAGTAAGCAGAACAACGGAATATTATGAGCTGGC-AACGTA
------GGGTC-CATGTCCCGAGTTAGTGCGCCACGTAAGC-GCTGGGGCTTAT------
---------------
>C_TOS90_TO_2010_C1
TATTACCCCCAGCGCTCAGGACGGGACATCACGTG-CATCTA-ACAGACGCACGTGAGAA
TGCAGTA---GCTTGC----AGCGAAAGATAGACGTCAACATCAATAAAGAAGAAGGAAT
ATTCTTTGCTTCGGCACGAAGCAAA--GGGTATAGATATTTGTTCGAGATGCGAAA----
---ATGGAG--------GCTATTTAAACCTG---------ATGGTTTTGTGATTTCCGAA
AT----CACTCGTCGGAAGAGAA------ATGGAGTTCTGGGAATCGTCTGCCATGCCTG
ACGATGTCAAGAGAGAGATTAAGGAAATATATTGGGAAGATCGGAAGAAACTTCTGTTCT
GTCAGAAGTTGAAGAGCTATGTCAGAGGGATTCTTGTTTATGGAGATCAAGAGGATGCCC
TTGCTGGAGTGAAGGGTATGAAGACTTCTATCATTCGCTATAGCGAATACTTGAAGAAAC
CATGTGTGGTAATTTGTTGTGTTAGCAATAAATCAATTGTGTATAGGTTAAACAGCATGG
TGTTCTTTTATCATGAATACCTTGAAGAACTAGGTGGTGATTACTCAGTATATCAAGATC
TCTATTGTGATGAGGTACTCTCTTCTTCATCGACAGAGGAAGAA------------GATG
TAGGAGTAATATATAGGAATGTTATCATGGCATCGACACAAGAGAAGTTCTCTTGGAGTG
ATTGTCAGAAGATAGTTATATCAGACTATGATGTAACATTACTCTAA-------------
--TGTAATATCCATT--ATCATCAATAAAA--TAATGGAATG--TTGATTATGTATT-TA
TCATAAATACAT--AATGGTATACGTATAGCA---------TAAAATA-CA-TTAACC--
---AACATACAACACACTATAAAATACAACACACCATAA----CAAATGTA----CGGGT
ATCTGATTGGATTATATTAACCCCTTAAGGGCCGAAGGCCCGTTTAAATATGTGTT-GGA
CGAAGTCCA-AGCACAAAAAAGTAAGCAGAACAATGGAATAATATGAGCTGGC-AACGTA
------GGGTC-CATGTCCCGAGTTAGTGCGCCACGTGAGC-GCTGGGGCTTAT------
---------------
>C_TOS91_TO_2010_C1
TATTACCCCCAGCGCTCAGGACGGGACATCACGTG-CAACTA-ACAGACGCACGTGAGAA
TGCAGTA---GCTTGC----AGCGAAAGATAGACGTCAACATCAATAAAGAAGAAGGAAT
ATTCTTTGCTTCGGCACGAAGCAAA--GGGTATAGATATTTGTTCGAGCAGCGAAA----
---ATGGAG--------GCTATTTAAACCTG---------ATGGATTTGTGATTTCCGAA
AT----CACTCGTCGGAAGAGAA------ATGGAGTTCTGGGAATCGTCTGCCATGCCTG
ACGATGTCAAGAGAGAGATTAAGGAAATATATTGGGAAGATCGGAAGAAACTTCTGTTCT
GTCAGAAGTTGAAGAGCTATGTCAGAAGGATTCTTGTTTATGGAGATCAAGAGGATGCCC
TTGCCGGAGTGAAGGATATGAAGACTTCTATCATTCGCTATAGCGAATATCTGAAGAAAC
CATGTGTGGTAATTTGTTGTGTTAGCAATAAATCAATTGTGTACAGGTTAAACAGCATGG
TGTTCTTTTATCATGAATACCTTGAAGAACTAGGTGGTGATTACTCAGTATATCAAGATC
TGTATTGTGATGAGGTACTCTCTTCTTCATCGACAGAGGAAGAA------------GATG
TAGGAGTAATATATAGGAATGTTATCATGGCATCGACACAAGAGAAGTTCTCTTGGAGTG
ATTGTCAGAAGATAGTTATATCAGACTATGATGTAACATTACTCTAA-------------
--TGTAATATCCATT--ATCATCAATAAAA--TAATGGAATG--TTGATTATGTATT-TA
TCATAAATACAT--AATGGTATACGTATAGCA---------TAAAATA-CA-TTAACC--
---AACATACAACACACTATAAAATACAACACACTATAA----CAAATGTA----CGGGT
ATCTGATT-GTTTATATTAACCCCTTAAGGGCCGAAGGCCCGTTTAAATATGTGTT-GGA
CGAAGTCCA-AGCACAAAAAAGTAAGCAGAACAACGGAATAATATGAGCTGGC-AACGTA
------GGGTC-CATGTCCCGAGTTAGTGCGCCACGTAAGC-GCTGGGGACTAT------
---------------
>C_TOS93_TO_2010_C1
TATTACCCCCAGCGCTCGGGACGGGACATCACGTG-CAACTA-ACAGACGCACGTGAGAA
TGCAGTA---GCTTGC----AGCGAAAGATAGACGTCAACATCAATAAAGAAGAAGGAAT
ATTCTTTGCTTCGGCACGAAGCAAA--GGGTATAGATATTTGTTCGAGATGCGAAA----
---ATGGAG--------GCTATTTAAACCTG---------ATGGTTTTGTGATTTCCGAA
AT----CACTCGTCGGAAGAGAA------ATGGAGTTCTGGGAATCGTCTGCCATGCCTG
ACGATGTCAAGAGAGAGATTAAGGAAATATATTGGGAAGATCGGAAGAAACTTCTGTTCT
GTCAGAAGTTGAAGAGCTATGTCAGAAGGATTCTTGTTTATGGAGATCAAGAGGATGCCC
TTGCCGGAGTGAAGGATTTGAAGACTTCTATTATTCGCTATAGCGAATACCTGAAGAAAC
CATGTGTGGTAATTTGTTGTGTTAGCAATAAATCAATTGTGTATAGGTTAAACAGCATGG
TGTTCTTTTATCATGAATACCTTGAAGAACTAGGTGGTGATTACTCAGTATATCAAGATC
TCTATTGTGATGAGGTACTCTCTTCTTCATCGACAGAGGAAGAA------------GATG
TAGGAGTAATATATAGGAATGTTATCATGGCATCGACACAAGAGAAGTTCTCTTGGAGTG
ATTGTCAGAAGATAGTTATATCAGACTATGATGTAACATTACTCTAA-------------
--TGTAATATCCATT--ATCATCAATAAAA--TAATGGAATG--TTGATTATGTATT-TA
TCATAAATACAT--AATGGTATACGTATAGCA---------TAAAATA-CA-TTAGCC--
---AACATACAACACACTATAAAATACAACACACTATAA----CAAATGTA----CGGGT
ATCTGATT-GTTTATATTAACCCCTTAAGGGCCGAAGGCCCGTTTAAATATGTGTT-GGA
CGAAGTCCA-AGCACTAAAAAGTAAGCAGAACAACGGAATAATATGAGCTGGC-AACGTA
------GGGTC-CATGTCCCGAGTTAGTGCGCCACGTAAGC-GCTGGGGACTAT------
---------------
