# Supplementary material for: The global distribution of Banana bunchy top virus reveals little evidence for frequent recent, human-mediated long distance dispersal events
Source: Virus Evol. 2015 Sep 10;1(1):vev009. doi: 10.1093/ve/vev009 (PMC5014477; doi:10.1093/ve/vev009)
Supplement: Supplementary Table S1 [file Supplementary_Dataset_2.zip › datasets/RF_CSD_DNA_M.fas]

>M_1pk_PK_2004
TATTACCCCCA-GCGCTCAGGACGGGACATCACGTGCCTC--------------------
---AACAAATGCACGTGAGTGATATAAGGGACATAACGGGTTCAGA-TAACGGTATCTTT
GGTTTAGAATATAACGTCACGTGTGAAAG-TGAA-AGGCACGTGACTAAGTCAAATGTAT
TGAATAAACATTTGACGTCCGGTAGCTTCCG-AAGGAAGT-AA-----GCTTCGCGGGCG
AAGCAAACCATTTATATA-TTGCCTAGG-CTTGCGG--CCTATAAATAGG-ACCCTGCTA
-----AATGGCATTAACAACAGAGCGGGTTAAACTATTCTTTGAATGGTTTTTGTTCTTT
GCAGCAATATTTATTGCGATTACAATATTATATATATTGTTGGTTTTGCTCTTTGAGGTA
CCGAAGTATATTAAGCAGCTCGTGAGGTATTTGGTAGAATACCTGACCAGAAGACGTGTA
TGGATGCAGAGAACGCAGTTATCGGAGGCAACTGGAGACGTAGAGTTCGGCAGAGGTGTT
GTGGAAGACAGACGGGATCAACAACCGGCTGTCATACCACAGGCATCTCAGGTTAACCCT
TC---TCAACAAATTAGAAGGGATGAGCAAGGAAGACGAGGAAACGTCGGACCTATGTTT
T-AATACACG-GTATTGTAATATACGA-AATATAAATGGGTATTG---------ATGT--
------------AT-AA-GGTCATACATACTATA------TGTATGATAATG---ATACA
TATT-GTAATATGTGAATTGT---------------------------------------
-AAACGA-------------------------------GTGTTGAATGT-----------
----ATACAACATACAACACGC---------------------TATGAAATACAAGACAC
TAT------------------------------GACAAATGTACGGGTATCTGATTAGG-
TATCCTAACGA--------TCTAGGGCCG-AAGGCCCGT-GAGCAATAA---CGGTCGAA
AT-AATGTTT-----AATAAA-CAAATATACA-----TGATACGGATAGTTGAATACATA
AACAACTAGGTATAC-AATACAACAAAATGTTGT-AAAGAAAT--AAAAAATAAGAAGAG
AGA-GTATATTT---------GTGTCGG--------------------------------
--ATAAGCTTGCCAACCACCACTTTA--------------------GTGGT-GGGTCAGA
TGTCCCGAGTTAGTGCG-CCACGTAA-GCGCTGGGGCTTAT
>M_1429A_AU
TATTACCCCCA-GCGCTCGGGACGGGACATCACGTGCTTC--------------------
---AACAAATGCACGTGACTGATATAAGGGACATAACGGGTTCAGA-TAACGGTATCTTT
GGTTTAGAATATAACGTCACGTGTGAAAG-CGAA-AGGCACGTGACTAAGTCAAATGTAT
TGAATAAACATTTGACGTCCGGTAGCTTCCG-AAGGAAGT-TTGGATTGCTTCGT-GGCG
AAGCAAATTATTTATATA-TTGCCTAGG-CTTGCGG--CCTATAAATAGG-ACCCTGCTA
-----AATGGCATTAACAACAGAGCGGGTTAAACTATTCTTCGAATGGTTTTTGTTTTTT
GGAGCAATATTTATTGCGATTACAATATTATATATATTGTTGGTTTTGCTCTTTGAGGTA
CCGAAGTATATTAAGCAGCTCGTGAGGTATTTGGTAGAATACCTGACCAGAAGACGTGTA
TGGATGCAGAGAACGCAGTTATCGGAGGCAACTGGAGACGTAGAGTTCGGCAGAGGTATT
GTGGAAGACAGACGGGATCAACAACCGGCTGTCATACCACAGGCATCTCAGGTTAACCCT
TC---TCAACAAATTAGAAGGGATGATCAAGGAAGACGAGGAAACGTCGGACCTATGTTT
T-AATACACG-GTATTGTAATATATGA-AATATAAATGGGTATTG---------ATGT--
------------AT-AA-GGTCATACATACTATA------TGTATGATAATG---AAACA
TATT-GTAATATGTGAATTGT---------------------------------------
-AAACGA-------------------------------GTGTTGAATGT-----------
----ATACAACATACAACACAC---------------------TATGAAATACAAGACGC
TAT------------------------------GACAAATGTACGGGTATCTGATTAGG-
TATACTAACGA--------ACTAGGGCCG-AAGGCCCGT-GAGCAATAT---GCGTCGAA
AT-AATGTTT-----AACAAA-CAAATATACA-----TGATACGGATAGTTGAATCTATA
AACAACTAGGTATAC-AATACAACAATCTGTTGT-AAAGAAAT--AAAAAATAAGAAGAG
AGA-GTATATTT---------GTGTCGG--------------------------------
--ATAAGCATGGCAACCACCACTTTA--------------------GTGGT-GGGCCAGA
TGTCCCGAGTTAGTGCG-CCACGTAA-GCGCTGGGGACTAT
>M_1429B_AU
TATTACCCCCA-GCGCTCAGGACGGGACATCACGTGCTTC--------------------
---AACAAATGCACGTGAGTGATATAAGGGACATAACGGGTTCAGA-TAACGGTATCTTT
GGTTTAGAATATAACGTCACGTGTGAAAG-CGAA-AGGCACGTGACTAAGTCAAATGTAT
TGAATAAACATTTGACGTCCGGTAGCTTCCG-AAGGAAGT-TTGGATTGCTTCGT-GGCG
AAGCAAATTATTTATATA-TTGCCTAGG-CTTGCGG--CCTATAAATAGG-ACCCTGCTA
-----AATGGCATTAACAACAGAGCGGGTTAAACTATTCTTTGAATGGTTTTTGTTTATT
GGAGCAATATTTATTGCGATTACAATATTATATATATTGTTGGTTTTGCTCTTTGAGGTA
CCGAAGTATATTAAGCAGCTCGTGAGGTATTTGGTAGAATACCTGACCAGAAGACGTGTA
TGGATGCAGAGAACGCAGTTATCGGAGGCAACTGGAGACGTAGAGTTCGGCAGAGGTATT
GTGGAAGACAGACGGGATCAACAACCGGCTGTCATACCACAGGCATCTCAGGTTAACCCT
TC---TCAACAAATTAGAAGGGATGATCAAGGAAGACGAGGAAACGTCGGACCTATGTTT
T-AATACACG-GTATTGTAATATATGA-AATATAAATGGGTATTG---------ATGT--
------------AT-AA-GGTCATACATACTATA------TGTATGATAATG---AAACA
TATT-GTAATATGTGAATTGT---------------------------------------
-AAACGA-------------------------------GTGTTGAATGT-----------
----ATACAACATACAACACAC---------------------TATGAAATACAAGACGC
TAT------------------------------GACAAATGTACGGGTATCTGATTAGG-
TATCCTAACGA--------TCTAGGGCCG-AAGGCCCGT-AAGCAATAT---GCGTCGAA
AT-AATGTTT-----AACAAA-CAAATATACA-----TGATACGGATAGTTGAATCTATA
AACAACTAGGTATAC-AATACAACAATCTGTTGT-AAAGAAAT--AAAAAATAAGAAGAG
AGA-GTATATTT---------GTGTCGG--------------------------------
--ATAAGCTTGGCAACCACCACTTTA--------------------GTGGT-GGGTCAGA
TGTCCCGAGTTAGTGCG-CCACGTAA-GCGCTGGGGCTTAT
>M_19rw_RW_2009_C2
TATTACCCCCA-GCGCTCAGGACGGGACATCACGTGCTTC--------------------
---AACAAATGCACGTGAGTGATATAAGGGACATAACGGGTTCAGA-TAACGGTATCTTT
GGTTTAGAATATAACGTCACGTGTGAAAG-CGAT-AGGCACGTGACTAAGTCAAATGTAT
TGAATAAACATTTGACGTCCGGTAGCTTCCG-AAGGAAGT-AAGGATTGCTTCGT-GGCG
AAGCAAACCATTTATATA-TTGCCTAGG-CTTGCGG--CCTATAAATAGG-ACCCTGCTA
-----AATGGCATTAACAACAGAGCGGGTTAAACTATTCTTTGAATGGTTTTTGTTCTTT
GCAGCAATATTTATTGCGATTACAATATTATATATATTGTTGGTTTTGCTCTTTGAGGTA
CCGAAGTATATTAAGCAGCTCGTGAGGTATTTGGTAGAATACCTGACCAGAAGACGTGTA
TGGATGCAGAGAACGCAGTTATCGGAGGCAACTGGAGACGTAGAGTTCGGCAGAGGTATT
GTGGAAGACAGACGGGATCAACAACCGGCTGTCATACCACAGGCATCTCAGGTTAACCCT
TC---TCAACAAATTAGAAGGGATGATCAAGGAAGACGAGGAAACGTCGGACCTATGTTT
T-AATACACG-GTATTGTAATATATGA-AAAATAAATGGGGATTG---------ATGT--
------------AT-AA-GGTCATACATACTATA------TGTATGATAATG---AAACA
TATT-GTAATATGTGAATTGT---------------------------------------
-AAACGA-------------------------------GTGTTGAATGT-----------
----ATACAACATACAACACAC---------------------TATGAAATACAAGACGC
TAT------------------------------GACAAATGTACGGGTATCTGATTAGG-
TATCCTAACGA--------TCTAGGGCCG-AAGGCCCGT-GAGCAATAT---GCGTCGAA
AT-AATGTAT-----AACAAA-CAAATATACA-----TGATACGGATAGTTGAATACATA
AACAACTAGGTATAC-AATACAACAAACTGTTGT-AAAGAAAT-AAAAAAATAAGAAGAG
AGA-GTATATTT---------GTGTCGG--------------------------------
--ATAAGCTTGGCAACCACCACTTTA--------------------GTGGT-GGGTCAGA
TGTCCCGAGTTAGTGCG-CCACGTAA-GCGCTGGGGCTTAT
>M_1900A_AU_2006_C3
TATTACCCCCA-GCGCTCAGGACGGGACATCACGTGCGTC--------------------
---AACAAATGCACGTGACTGATATAAGGGACATAACGGGTTTAGA-TAACGGTTTATTC
GGATTAGAATATAACGTCACGTGTGAAAG-CGAA-AGGCACGTGACGAAGACAAATGGAT
TGAATAAACATTTGACGTCCGGTAGCTTCCG-AAGGAAGT-AAGGATTGCTTCGC-GGCG
AAGCAAACCATTTATATATTTGCGTAGG-TTTGCGG--CCTATAAATAGG-ACGCAGCTA
-----AATGGCATTAACAACAGAGCGGGTGAAACTATTCTTCGAATGGTTTTTGTTTATC
GGAGCAATATTTATTGCGATTACAATATTATATATATTGTTGGTGTTGCTCTTTGAGGTA
CCCAGGTATATGAAGGAGCTCGTGAGGTATTTGGTAGAATACCTGACCAGACGACGTGTA
TGGATGCAGAGGACGCAGTTGACGGAGGCAACTGGAGATGTAGAGATCGGCAGAGGTATT
GTGGAAGACAGACGATATCAAGAACCGGCTGTCATACCACATGTATCTCAGGTTATCCCT
TC---TCAACCAAATAGAAGGGATGATCAAGGAAGACGAGGAAACGCTGGACCTATGTTC
T-AATACACG-GTATATTAATATACGA-AATATAAATGGGTATTG---------ATGT--
------------AA-AT-GATCATACATAATATA------TGTATGATAATG---AAACA
TATT-GTAATATGTGAATTGT---------------------------------------
-AAACGA-------------------------------GAGTTGTATGT-----------
----ATAAAACATACAACACGC---------------------TATGAAATACAAGACGC
TAT------------------------------GACAAAAGTACTGGTATATGATTAGG-
TATCCTAACGA--------TCTAGGGCCG-AAGGCCCGT-GAGCAATAT---GCGTCGAA
AT-AATGTTT-----AACAAA-CAAATATACA-----TGATACGGATAGTTGAATACATA
AACAACGAGGTATAC-AATACAACAAACTGTTGT-AAAGAAAT-AAAAAAATAAGATGAG
AGA-GTATATTT---------GTGTTGG--------------------------------
--ATAAGCCTTGCAACCACCACTTTA--------------------GTGGT-GGGCCAGA
TGTCCCGAGTTAGTGCGCCCACGTAA-GCGCTGGGGCTTAT
>M_1900B_AU_2006_C3
TATTACCCCCA-GCGCTCAGGACGGGACATCACGTGCGTC--------------------
---AACAAATGCACGTGACTGATATAAGGGACATAACGGGTTTAGA-TAACGGTTTATTC
GGATTAGAATATAACGTCACGTGTGAAAG-CGAA-AGGCACGTGACGAAGACAAATGGAT
TGAATAAACATTTGACGTCCGGTAGCTTCCG-AAGGAAGT-AAGGATTGCTTCGC-GGCG
AAGCAAACCATTTATATATTTGCGTAGG-TTTGCGG--CCTATAAATAGG-ACGCAGCTA
-----AATGGCATTAACAACAGAGCGGGTGAAACTATTCTTCGAATGGTTTCTGTTTATT
GGAGCAATATTTATTGCGATTACAATATTATATATATTGTTGGTGTTGCTCTTTGAGGTA
CCCAGGTATGTGAAGGAGCTCGTGAGGTATTTGGTAGAATACCTGACCAGACGACGTGTA
TGGATGCAGAGGACGCAGTTGACGGAGGCAACTGGAGATGTAGAGATCGGCAGAGGTATT
GTGGAAGACAGACGATATCAAGAACCGGCTGTCATACCACATGTATCTCAGGTTATCCCT
TC---TCAACCAAATAGAAGGGATGATCAAGGAAGACGAGGAAACGCTGGACCTATGTTC
T-AATACACG-GTATATTAATATACGA-AATATAAATGGGTATTG---------ATGT--
------------AA-AT-GATCATACATAATATA------TGTATGATAATG---AAATA
TATT-GTAATATGTGAATTGT---------------------------------------
-AAACGA-------------------------------GAGTTGTATGT-----------
----ATAAAACATACAACACGC---------------------TATGAAATACAAGACGC
TAT------------------------------GACAAAAGTACTGGTATATGATTAGG-
TATCCTAACGA--------TCTAGGGCCG-AAGGCCCGT-GAGCAATAT---GCGTCGAA
AT-AATGTTT-----AACAAA-CAAATATACA-----TGATACGGATAGTTGAATACATA
AACAACGAGGTATAC-AATACAACAAACTGTTGT-AAAGAAAT-AAAAAAATAAGATGAG
AGA-GTATATTT---------GTGTTGG--------------------------------
--ATAAGCCTTGCAACCACCACTTTA--------------------GTGGT-GGGCCAGA
TGTCCCGAGTTAGTGCGCCCACGTAA-GCGCTGGGGCTTAT
>M_20rw_RW_2009_C2
TATTACCCCCA-GCGCTCAGGACGGGACATCACGTGCTTC--------------------
---AACAAATGCACGTGAGTGATATAAGGGACATAACGGGTTCAGA-TAACGGTATCGTT
GGTTTAGAATATAACGTCACGTGTGACAG-CGAT-ATGCACGTGACTAAGTCAAATGTAT
TGAATAAACATTTGACGTCCGGTAGCTTCCG-AAGGAAGT-AAGGATTGCTTCGT-GGCG
AAGCAAACCATTTATATA-TTGCCTAGG-CTTGCGG--CCTATAAATAGG-ACCCTGCTA
-----AATGGCATTAACAACAGAGCGGGTTAAACTATTCTTTGAATGGTTTTTGTTCTTT
GCAGCAATATTTATTGCGATTACAATATTATATATATTGTTGGTTTTGCTCTTTGAGGTA
CCGAAGTATATTAAGCAGCTCGTGAGGTATTTGGTAGAATACCTGACCAGAAGACGTGTA
TGGATGCAGAGAACGCAGTTATCGGAGGCAACTGGAGACGTAGAGTTCGGCAGAGGTATT
GTGGAAGACAGACGGGATCAACAACCGGCTGTCATACCACAGGCATCTCAGGTTAACCCT
TC---TCAACAAATTAGAAGGGATGATCAAGGAAGACGAGGAAACGTCGGACCTATGTTT
T-AATACACG-GTATTGTAATATATGA-AAAATAAATGGGGATTG---------ATGT--
------------AT-AA-GGTCATACATACTATA------TGTATGATAATG---AAACA
TATT-GTAATATGTGAATTGT---------------------------------------
-AAACGA-------------------------------GTGTTGAATGT-----------
----ATACAACATACAACACAC---------------------TATGAAATACAAGACGC
TAT------------------------------GACAAATGTACGGGTATCTGATTAGG-
TATCCTAACGA--------TCTAGGGCCG-AAGGCCCGT-GAGCAATAT---GCGTCGAA
AT-AATGTAT-----AACAAA-CAAATATACA-----TGATACGGATAGTTAAATACATA
AACAACTAGGTATAC-AATACAACAAACTGTTGT-AAAGAAAT--AAAAAATAAGAAGAG
AGA-GTATATTT---------GTGTCGG--------------------------------
--ATAAGCTTGGCAACCACCACTTTA--------------------GTGGT-GGGTCAGA
TGTCCCGAGTTAGTGCG-CCACGTAA-GCGCTGGGGCTTAT
>M_21cn_CN_D1
TATTACCCCCA-GCGCTCAGGACGGGACATCACGTGCAA---------------------
-CTTACGAATGCACGTGACTGATATATAATATATAACGGGTATTCG-AACCGTTATAATA
GGTC-GTAACGAAAAGTCACGTGTGAAAG-CGAA-ATGCACGTGACATAGTCAAATGCAT
TGAATAAACATTTGACGTCCGGATGCTTCCG-AAGGAAGC-TATGATTGCTTCGA-GGCG
AAGCAAAACATTTATATATTGAC-TTGG-ATTGCGG--GCTATAAATAAG-ACGCAGGGA
-----AATGGCATTGACAACAGAGCGGGTGAAACTATTCTTTGAATGGTTTCTGTTTATC
GGAGCAATATTCATTGCGATAACAATATTATATATATTGTTGGCATTGCTCTTTGAGGTT
CCCAAATATATTAAGGAGATTGTGAGGTATCTCGTAGAATACCTGACCAGACGACGTGTA
TGGATGCAGAAAACGCAGTTGGCGGAGGCAACTGGAGATTCAGAGCTCGGCAGAGGTAGT
GTGGATGACAGACGGGATCATCTACCGGCTGTTATACCACATGCAAATCAGGTTATCCCT
TCAGTTCAAGCT---AGAAGGGATGAACAAGGAAGACGAGGAAACGCAGGACCTATGTTT
T-AATACACG-GTATTATAATATACGA-AATATAAATAGAAAATG---------ATATGT
ACTGTGAAACATAT-ATTAGTGAAACATAATATA------TGTTAGATAA-G---AAACA
TATT-GTAATATGTGACTTGT---------------------------------------
-ATACGA-------------------------------GTGTTGGATAT-----------
----ATAAAACATACAACACGC---------------------TATGACAAACGGGGAAA
AAT------------------------------GAAGAATC-GGGGGT---TGATTGGTC
TATCGTATCGC--------TTAAGGGCCG-CAGGCCC-----------------GTTGAA
AT-GATTCTT-----TATTAAACAAATATACA-----TGACATGGATAGTTTAATACATT
AAAAACGCTGTATA--AATACAACAGAATGTTGT-ATAATAATAAATATAAAGAGAAGAA
G-A-GTATATTT---------GTATTGT--------------------------------
--ATAATGATCCCAACCACCACTTTA--------------------GTGGT-GGGTCATA
TGTCCCGAGTTAGTGCG-CCACGTAA-GCGCTGGGGCTTAT
>M_22in_IN
TATTACCCCCA-GCGCTCAGGACGGGACATCACGTGCTTC--------------------
---AACAAATGCACGTGAGTGATATAAGGGACATAACGGGTTCAGA-TAACGGTATCTTT
GGTTTAGAATATAACGTCACGTGTGAAAG-TGGATAGGCACGTGACTAAGTCAAATGTAT
TGAATAAACATTTGACGTCCGGTAGCTTCCG-AAGGAAGT-AAGGATTGCTTCGC-GGCG
AAGCAAACCATTTATATATTGGCCTAGG-CTTGCGG--CCTATAAATAGG-ACCCTGCTA
-----AATGGCATTAACAACAGAGCGGGTTAAACTATTCTTTGAATTGTTTTTGTTCTTT
GCAGCAATATTTATTGCGATTACAATATTATATATATTGTTGGTTTTGCTCCTTGAGGTA
CCGAAGTATATTAAGCAGCTCGTGAGGTATTTGGTAGAATACCTGACCAGAAGACGTGTA
TGGATGCAGAGAACGCAGTTATCGGAGGCAACTGGAGACGTAGAGTTCGGCAGAGGTATT
GTGGAAGACAGACGGGATCAACAACCGGCTGTCATACCACAGGCATCTCAGGTTAACCCT
TC---TCAACAAATTAGAAGGGATGATCAAGGAAGACGAGGAAACGTCGGACCTATGTTT
T-AATACGCG-GTATTGTAATATATGA-AATATAAATGTGGATTG---------ATGT--
------------AT-AA-GGTCATACATACTATA------TGTATGATAATG---AAACA
TATT-GTAATATGTGAATTGT---------------------------------------
-AAACGA-------------------------------GTGTTGAATGT-----------
----ATACAACATTCAACACGC---------------------TATGAAATACAAGACGC
TAT------------------------------GACAAATGTACGGGTATCTGATTAGG-
TATCCTAACGA--------TCTAGGGCCG-AAGGCCCGT-GAGCAATAT---GCGTCGAA
AT-AATGTTT-----AACAAA-CAAATATACA-----TGATATGGATAGTTGAATACATA
AACAACTAGGTATAC-AATACAACAAACTGTTGT-AAAGAAAT--AAAAAATAAGAAGGG
AGA-GTATATTA---------GTGTCGG--------------------------------
--ATAAGCTTGGCAACCACCACTTTA--------------------GTGGT-GGGTCAGA
TGTCCCGAGTTAGTGCG-CCACGTAA-GCGCTGGGGCTTAT
>M_23cn_CN_2008_D4
TATTACCCCCA-GCGCTCAGGACGGGACATCACGTGCAAC--------------------
--TTAAAAATGCACGTGACTGATATATATGATAAAACGGTTTATTG-AACCGTTATGTTG
AGAT-ATAACGAAAAGTCACGTATGAAAG-AGAC-ATGAACGTGACGGAGTCAAATGTAT
TGAATAAACATTTGACGTCCGGAAACTTCCG-AAGGAAGC-CATGATTGCTTCGA-GGCG
AAGCAAATCATTTATATATTGGTCTGAA--CTGCTG--CCTATAAATAAG-AGGCAGGGA
-----AATGGCATTGACAACAGAGCGGGTGAAACTATTCTTTGAATGGTTTCTGTTTATT
GGAGCAATATTCGTTGCGATAACAATATTATATATATTGTTGGCATTGCTCTTTGAGGTT
CCCAAGTATATTAAGGAGGTTGTTAGGTATCTCGTAGAATACCTGACCAGACGACGTGTA
TGGATGCAGAAGACGCAGTTGACGGAGGCAACCGGAGATGTAGAGCTCGTCAGAGGTAGT
GTGGAAGACAGACGCGATCAACAACCGGCTGTCATACCACATGCGAGTCATGTTATCCAT
TC---TCAACCA---AGAAGGGATGAACAAGCAAGACGAGGAAACGCCGGCCCTATGTTT
T-AATACACT-GTATCATAATATACGA-AATATAAATGGTTAAGG---------ATATCT
AGTGTCAAACATAT-ATAAGTGAAACATAATATA------TGTTGTATAAG----AAACA
TATT-GTAATATGTGACTTGT---------------------------------------
-ATACGA-------------------------------GTGTTGTATTT-----------
----ATAAACTATACAACACGC---------------------TATGACAAAAGGGGAAA
AAT------------------------------GAAGAAT-CGGGGGT---TGATTGGTC
TATCGTATCGC--------TTAAGGGCCG-TAGGCCCGT-----------------TGAA
AT-GATTCTT-----TATTAAACAAATATACA-----TGATACGGATAGTTGAATATATA
AACAACTATGTATA--AATACAACAGAATGTTGT-AAACAATA--AAATAATGAGAAGAT
AA--GTATATTT---------GTACGGG--------------------------------
--ATAGTGATCACAAACACCACTTTA--------------------GTGGT-GGGTCATA
TGTCCCGAGTTAGTGCG-CCACGTAA-GCGCTGGGGCTTAT
>M_24tw_TW
TATTACCCCCA-GCGCTCAGGACGGGACATCACGTGCATC--------------------
--TAACGAATGCACGTGACTGATATATATGATATAACGGTTCATTG-AACCGTTATATTG
AGAT-ATAACGAAAAGTCACGTATGAAAG-AGAC-ATGAACGTGACGGAGTCAAATGTAA
TGAATAAACATTTGACGTCCGGAAACTTCCG-AAGGAAGC-CAAGATTGCTTCGT-GGCG
AAGCAAAACATTTATATATTGGTCTGAA--CTGCTG--CCTATAAATAAG-AGGCAGGGA
-----AATGGCATTGACAACAGAGCGGGTGAAACTATTCTTCGAATGGTTTCTGTTTATT
GGAGCAATATTCATTGCGATAACAATATTATATATATTGTTGGTATTGCTCTTTGAGGTT
CCCAAGTATATGAAGGAGGTTGTGAGGTATCTCGTAGAATACCTGACCAGACGACGTGTA
TGGATGCAGAAAACGCAGTTGACGGAGGCAACCGGAGATGCAGAGCTCGTCAGAAGTAGT
GTGGAAGACAGACGCGATCAACAACCGGCTGTCATACCACATGCAAGTCATGTTATCCCT
TC---TCAACCA---AGAAGGGATGAACAAGCAAGACGAGGAAACGCCGGCCCTATGTTT
T-AATACACT-GTATTATAATATACGA-AATATAAATGGATAAGG---------ATATTT
AGTGGGAAACATAT-ATAAGTGAAACATAATATA------TGTTGTATAAG----AAACA
TATT-GTAATATGTGACTTGT---------------------------------------
-ATACGA-------------------------------GTGTTGTATGT-----------
----ATAAACTATACAACACGC---------------------TATGACAAAAGGGGATA
AAT------------------------------GAAGAAT-CGGGGGT---TGATTGGTC
TATCGTATCGC--------TTAAGGGCCG-CAGGCCCGT-----------------TGAA
AT-GATTCTT-----AATTAAACAAATATACA-----TGATACGGATAGTTGAATATATA
AACAACTATGTAGA--AATACAACAGAATGTTGT-ACATAATA--ATATAATGAGAAGAG
AA--GTATATTA---------GTACAGG--------------------------------
--ATAGTGATCACAAACACCACTTTA--------------------GTGGT-GGGTCATA
TGTCCCGAGTTAGTGCG-CCACGTAA-GCGCTGGGGCTTAT
>M_25tw_TW_D5
-----------------------------TCACGTGCATC--------------------
--TAACAAATGCACGTGACTGATATATATGATATAACGGTTCATTG-AAACGTTATATTG
AGAT-ATAACGAAAAGTCACGTATGAAAG-AGAC-ATGAACGTGACGGAGTCAAATGTAA
TGAATAAACATTTGACGTCCGGAGACTTCCG-AAGGAAGC-CAAGATTGCTTCGA-GGCG
AAGCAAAACATTTATATATTGATCTGAA--CTGCTG--CCTATAAATAAG-AGGCAGGGA
-----AATGGCATTGACAACAGAGCGGGTGAAACTATTCTTCGAATGGTTTCTGTTTATT
GGAGCAATATTCATTGCGATAACAATATTATATATATTGTTGGCATTGCTCTTTGAGGTT
CCCAAGTATATTAAGGAGGTTGTGAGGTATCTCGTAGAATACCTGACCAGACGACGTGTA
TGGATGCAGAAAACGCAGTTGACGGAGGCAACCGGAGATGTAGAGATCGGCAGAGGTATT
GTGGAAGACAGACGCGATCAACAACCGGCTGTCATACCACATGCAAGTCATGTTATCCCT
TC---TCAACCA---AGAAGGGATGAACAAGCAAGACGAGGAAACGCCGGCCCTATGTTT
T-AATACACT-GTATTATAATATACGA-AATATAAATGGATAAGG---------ATATTT
AGTGGGAAACATAT-ATAAGTGAAACATAATATA------TGTTGTATAAG----AAACA
TATT-GTAATATGTGACTTGT---------------------------------------
-ATACGA-------------------------------GTGTTGTATTT-----------
----ATAGACTATACAACACGC---------------------TATGACAAAAGGGGAAA
AAT------------------------------GAAGAAT-CGGGGGT---TGATTGGTC
TATCGTATCGC--------TTAAGGGCCG-CAGGCCCGT-----------------TGAA
AT-GATTCTT-----AATTAAACAAATATACA-----TGATACGGATAGTTGAATATATA
AACAACTATGTAGA--AATACAACAGAATGTTGT-ACATAATA--ATATAATGAGAAGAG
AA--GTATATTT---------GTACAGG--------------------------------
--ATAGTGATC-CAAACACCACTTTA--------------------GTGGT-GGGCCATA
TGTCCCGA---------------------------------
>M_2557_AU_2010_C3
TATTACCCCCA-GCGCTCAGGACGGGACATCACGTGCGTC--------------------
---AACAAATGCACGTGACTGATATAAGGGACATAACGGGTTTAGA-TAACGGTTTATTC
GGATTAGAATATAACGTCACGTGTGAAAG-CGAA-AGGCACGTGACGAAGACAAATGGAT
TGAATAAACATTTGACGTCCGGTAGCTTCCG-AAGGAAGT-AAGGATTGCTTCGC-GGCG
AAGCAAACCATTTATATATTTGCGTTGG-CTTGCGG--CCTATAAATAGG-ACGCAGCTA
-----AATGGCATTAACAACAGAGCGGGTGAAACTATTCTTCGAATGGTTTCTGTTTATT
GGAGCAATATTTATTGCGATTACAATATTATATATATTGTTGGTTTTGCTCTTTGAGGTA
CCCAGGTATATTAAGGAGCTCGTGAGGTATTTGGTAGAATACCTGACCAGACGACGTGTA
TGGATGCAGAGGACTCAGTTGACGGAGGCAACTGGAGATGTAGAGATCGGCAGAGGTATT
GTGGAAGACAGACGAGATCAAGAACCGGCTGTCATACCACATGTATCTCAGGTTATCCCT
TC---TCATCCAAATAGAAGGGATGATCAAGGAAGACGAGGAAACGCTGGACCTATGTTC
T-AATACACG-GTATATTAATATACGA-AAAATAAATGGGTATGG---------ATGT--
------------AA-AT-GATCATACATAATATA------TGTATGATAATG---AAACA
TATT-GTAATATGTGAATTGT---------------------------------------
-AAACGA-------------------------------GAGTTGTATGT-----------
----ATAAAACATACAACACGC---------------------TATGAAATACAAGACGC
TAT------------------------------GACAAAAGTACTGGTATATGATTAGG-
TATCCTAACGA--------TCTAGGGCCG-AAGGCCCGT-GAGCAATAT---GCGTCGAA
AT-AATGTTT-----AACAAA-CAAATATACA-----TGATACGGATAGTTGAATACATA
AACAACGAGGTATAC-AATACAACAATCTGTTGT-AAAGAAAT--AATAAATTAGAAGAG
ATA-GTATATTT---------GTGTTGG--------------------------------
--ATAAGCCTTGCAACCACCACTTTA--------------------GTGGT-GGGCCAGA
TGTCCCGAGTTAGTGCG-CCACGTAA-GCGCTGGGGCTTAT
>M_26pk_PK_2004_C2
TATTACCCCCA-GCGCTCAGGACGGGACATCACGTGCCTC--------------------
---AACAAATGCACGTGAGTGATATAAGGGACATAACGGGTTCAGA-TAACGGTATCTTT
GGTTTAGAATATAACGTCACGTGTGAAAG-TAAA-AGGCACGTGACTAAGTCAAATGTAT
TGAATAAACATTTGACGTCCGGTAGCTTCCG-AAGGAAGT-AAGGATTGCTTCGT-GGCG
AAGCAAACCATTTATATA-TTGCCTAGG-CTTGCGG--CCTATAAATAGG-ACCCTGCTA
-----AATGGCATTAACAACAGAGCGGGTTAAACTATTCTTTGAATGGTTTTTGTTCTTT
GCAGCAATATTTATTGCGATTACAATATTATATATATTGTTGGTTTTGCTCTTTGAGGTA
CCGAAGTATATTAAGCAGCTCGTGAGGTATTTGGTAGAATACCTGACCAGAAGACGTGTA
TGGATGCAGAGAACGCAGTTATCGGAGGCAACTGGAGACGTAGAGTTCGGCAGAGGTATT
GTGGAAGACAGACGGGATCAACAACCGGCTGTCATACCACAGGCATCTCAGGTTAACCCT
TC---TCAACAAATTAGAAGGGATGAGCAAGGAAGACGAGGAAACGTCGGACCTATGTTT
T-AATACACG-GTATTGTAATATACGA-AATATAAATGGGTATTG---------ATGT--
------------AT-AA-GGTCATACATACTATA------TGTATGATAATG---AAACA
TATT-GTAATATGTGAATTGT---------------------------------------
-AAACGA-------------------------------GTGTTGAATGT-----------
----ATACAACATACAACACGC---------------------TATGAAATACAAGACGC
TAT------------------------------GACAAATGTACGGGTATCTGATTAGG-
TATCCTAACGA--------TCTAGGGCCG-AAGGCCCGT-GAGCAATAT---GCGTCGAA
AT-AATGTTT-----AATAAA-CAAATATACA-----TGATACGGATAGTTGAATACATA
AACAACTAGGTATAC-AATACAACAAAATGTTGT-AAAGAAAT--AAAAAATAAGAAGAG
AGA-GTATATTT---------GTGTCGG--------------------------------
--ATAAGCTTGCCAACCACCACTTTA--------------------GTGGT-GGGTCAGA
TGTCCCGAGTTAGTGCG-CCACGTAA-GCGCTGGGGCTTAT
>M_3in_IN_2007_C2
TATTACCCCCA-GCGCTCAGGACGGGACATCACGTGCTTC--------------------
---AACAAATGCACGTGAGTGATATAAGGGACATAACGGGTTTAGA-TAACGGTATCTTT
GGTTCAGAATAAAACGTCACGTGTGAAAG-CGGATAGACACGTGACTAAGTCAAATGTAT
TGAATAAACATTTGACGTCCGGTAGCTTCCG-AAGGAAGT-AAGGATTGCTTCGT-GGCG
AAGCAAACCATTTATATATTGGCCTAGG-CTTGCGG--CCTATAAATAGG-CCCCTGCTA
-----AATGGCATTAACAACAGAGCGGGTTAAACTATTCTTTGAATTGTTTTTGTTCTTT
GCAGCAATATTTATTGCGATTACAATATTATATATATTGTTGGTTTTGCTCCTTGAGGTA
CCGAAGTATATTAAGCAGCTCGTGAGGTATTTGGTAGAATACCTGACCAGAAGACGTGTA
TGGATGCAGAGAACGCAGTTATCGGAGGCAACTGGAGACGTAGAGTTCGGCAGAGGTATT
GTGGAAGACAGACGGGATCAACAACCGGCTGTCATACCACAGGCATCTCAGGTTAACCCT
TC---TCAACAAATTAGAAGGGATGATCAAGGAAGACGAGGAAACGTCGGACCTATGTTT
T-AATACACG-GTATTGTAATATATGA-AATATAAATGGGTATTG---------ATGT--
------------AT-AA-GGTCATACATACTATA------TGTATGATAATG---AAACA
TATT-GTAATATGTGAATTGT---------------------------------------
-AAACGA-------------------------------GTGTTGAATGT-----------
----ATATAACATACAACACAC---------------------TATGAAATACAAGACGC
TAT------------------------------GACAAATGTACGGGTATCTGATTAGG-
TATCCTAACGA--------TCTAGGGCCG-AAGGCCCGT-GAGCAATAT---GCGTCGAA
AT-AATGTTT-----AACAAA-CAAATATACA-----TGATACGGATAGTTGAATACATA
AACAACTAGGTATAC-AATACAACAAACTGTTGT-AAAGAAAT--AAAAAATAAGACGAG
AGA-GTATATTT---------GTGTCGG--------------------------------
--ATAAGCTTGGCAACCACCACTTTA--------------------GTGGT-GGGTCAGA
TGTCCCGAGTTAGTGCG-CCACGTAA-GCGCTGGGGCTTAT
>M_33in_IN_2002_C2
TATTACCCCCA-GCGCTCAGGACGGGACATCACGTGCTTC--------------------
---AACAAATGCACGTGAGTGATATAAGGGACATAACGGGTTCAGA-TAACGGTATCTTT
GGTTTAGAATATAACGTCACGTGTGAAAG-CGAG-AGGCACGTGACTAAGTCAAATGTAT
TGAATAAACATTTGACGTCCGGTAGCTTCCG-AAGGAAGT------TAGCTTCGT-GGCG
AAGCAAACCATTTATATATTTGCCTAGG-CTTGCGG--CCTATAAATAGG-ACCCTGCTA
-----AATGGCATTAACAACAGAGCGGGTTAAACTATTCTTTGAATGGTTTTTGTTCTTT
GAAGCAATATTTATTGCGATTACAATATTATATATATTGTTGGTTTTGCTCTTTGAGGTA
CCGAAGTATATTAAGCAGCTCGTGAGGTATTTGGTAGAATACCTGACCAGAAGACGTGTA
TGGATGCAGAGAACGCAGTTATCGGAGGCAACTGGAGACGTAGAGTTCGGCAGAGGTATT
GTGGAAGACAGACGAGATCAAGAACCGGCTGTCATACCACAGGCATCTCAGGTTATCCCT
TC---TCAACAAATTAGAAGGGATGATCAAGGAAGACGAGGAAACGTCGGACCTATGTTT
T-AATACACG-GTATTGTAATATATGA-AATATAAATGTGGATTG---------ATGT--
------------AT-AA-GGTCATACATACTATA------TGTATGATAATG---AAACA
TATT-GTAATATGTGAATTGT---------------------------------------
-AAACGA-------------------------------GTGTTGAATGT-----------
----ATACAACATACAACACAC---------------------TATGAAATACAAGACGC
TAT------------------------------GACAAATGTACGGGTATCTGATTAGG-
TATCCTAACGA--------TCTAGGGCCGAAAGGCCCGT-GAGCAATAT---GCGTCGAA
AT-AATGTTT-----AACAAACCAAATATACA-----TGATACGGATAGTTGAATACATA
AACAACTAGGTATAC-AATACAACAAACTGTTGT-AAAGAAAT-AAAAAAATAAGAAGGG
AGA-GTATATTT---------GTGTCGG--------------------------------
--ATAAGCTTGGCAACCACCACTTTA--------------------GTGGTGGGGTCAGA
TGTCCCGAGTTAGTGCG-CCACGTAA-GCGCTGGGGCTTAT
>M_34_EG_EG_1997
TATTACCCCCA-GCGCTCGAGACGGGACATCACGTGCTTT--------------------
---ACCAAATGCACGTGAGTGATATAAGGGACATAACGGGTTCAGA-TAACGGTATCTTT
GGTTTAGAATATAACGTCACGTGCGAAAG-CGGAAAGGCACGTGACTAAGTCAAATGTAT
TGAATAAACATTTGACGTCCGGTAGCTTCCG-AAGGAAGT-AAGGATTGCTTCGT-GGCG
AAGCAAACCATTTATATATTTGCCTAGG-CTTGCGG--CCTATAAATAGG-ACCCTGCTA
-----AATGGCATTAACAACAGAGCGGGTTAAACTATTCTTTGAATGGTTTTTGTTCTTT
GCAGCAATATTTATTGCGATTACAATATTATATATATTGTTGGTTTTGCTCTTTGAGGTA
CCGAAGTATATTAAGCAGCTCGTGAGGTATTTGGTAGAATACCTGACCAGAAGACGTGTA
TGGATGCAGAGAACGCAGTTATCGGAGGCAACTGGAGACGTAGAGTTCGGCAGAGGTATT
GTGGAAGACAGACGAGATCAAGAACCGGCTGTCATACCACAGGCATCTCAGGTTAACCCT
TC---TCAACAAATTAGAAGGGATGATCAAGGAAGACGAGGAAACGTCGGACCTATGTTT
T-AATACACG-GTATTGTAATATATGA-AATATAAATGGGTATTG---------ATGT--
------------AT-AA-GGTCATACATACTATA------TGTATGATAATG---AAACA
TATT-GTAATATGTTAATTGT---------------------------------------
-AAACGA-------------------------------GTGTTGAATGT-----------
----ATACAACATACAACACGC---------------------TATGAAATACAAGACGC
TAT------------------------------GACAAATGTACGGGTATCTGATTGGG-
TATCCTAACGC--------TCTAGGGCCG-AAGGCCCGT-GAGCAATAT---GCGTCGAA
AT-AATGTTT-----AACAAA-CAAATATACA-----TGATACGGATAGTTGAATACATA
AACAACTAGGTATACAAATTCAACAAACTGTTGTAAAAGAAAT--AAAAATTAAGAAGAG
AGA-GTATATTT---------GTGTCGG--------------------------------
--ATAAGCATCGCACCCACCACTTTA--------------------GTGGT-GGTCCAGA
TGTCCCAAGTTAGTGCG-CCACGTAA-GCGCTGGGGCTTAT
>M_35to_TO_2010_C1
TATTACCCCCA-GCGCTCAGGACGGGACATCACGTGCGTC--------------------
---AACAAATGCACGTGACTGATATAAGGGACATAACGGGTTTAGA-TAACGGTTTATTC
GGATTAGAATATAACGTCACGTGTGAAAG-CGAA-AGACACGTGACGAAGACAAATGGAT
TGAATAAACATTTGACGTCCGGTAGCTTCCG-AAGGAAGT-AAGGATTGCTTCGC-GGCG
AAGCAAACCATTTATATATTTGCGTAGG-CTTGCGG--CCTATAAATAGG-ACGCAGCTA
-----AATGGCATTAACAACAGAGCGGGTGAAACTATTCTTTGAATGGTTTCTGTTCTTT
GGAGCAATATTTATTGCGATTACAATATTATATATATTGTTGGTTTTGCTCTTTGAGGTA
CCCAGGTATATTAAGGAGCTCGTGAGGTATTTGGTAGAATACCTGACCAGACGACGTGTA
TGGATGCAGAGGACGCAGTTGACGGAGGCAACTGGAGATGTAGAGATCGGCAGAGGTATT
GTGGAAGACAGACGAGATCAACAACCGGCTGTCATTCCACATGTATCTCAGGTTATCCCC
TC---TCAACCAAACAGAAGGGATGATCAAGGAAGACGAGGAAACGTTGGACCTATGTTC
T-AATACACG-GTATATTAATATACGA-AATATAAATGGGTATTG---------ATGT--
------------AA-AT-GATCATACATAATATA------TGTATGATAATG---AAACA
TATT-GTAATATGTGAATTGT---------------------------------------
-AAACGA-------------------------------GAGTTGTATGT-----------
----ATAAAACATACAACACGC---------------------TATGAAATACAAGACGC
TAT------------------------------GACTAATGTACGGGTATCTGATTAGG-
TATCCTAACGA--------TCTAGGGCCG-AAGGCCCGT-GAGCAATAT---GCGTCGAA
AT-AATGTTT-----AATAAA-CAAATATACA-----TGATACGGATAGTTGAATACATA
AACAACGAGGTATAC-AATACAACAACATGTTGT-AAAGAAAT--AAAAAATAAGAAGAG
ATA-GTATATTT---------GTGTTGG--------------------------------
--ATAAGCCTTGCAACCACCACTTTA--------------------GTGGT-GGGCCAGA
TGTCCCGAGTTAGTGCG-CCACGTAA-GCGCTGGGGCTTAT
>M_36to_TO_2010_C1
TATTACCCCCA-GCGCTCAGGACGGGACATCACGTGCGTC--------------------
---AACAAATGCACGTGACCGATATAAGGGACATAACGGGTTTAGA-CAACGGTTTATTC
GGATTAGAATATAACGTCACGTGTGATAG-CGAA-AGGCACGTGACTAAGACAAATGGAT
TGAATAAACATTTGACGTCCGGTAGCTTCCG-AAGGAAGT-AAGGATTGCTTCGC-GGCG
AAGCAAACCATTTATATATGTGCGTAGG-CTTGCGG--CCTATAAATAGG-ACGCAGCTA
-----AATGGCATTAACAACAGAGCGGGTTAAACTATTCTTTGAATGGTTTTTGTTTTTC
GGAGCAATATTTATTGCGATTACAATATTATATATATTGTTGGTTTTGCTCTTTGAGGTA
CCCAGGTATATTAAGGAGCTCGTGAGGTATTTGGTAGAATACCTGACCAGACGACGTGTA
TGGATGCAGAGGACGCAGTTGACGGAGGCAACTGGAGATGTAGAGATCGGCAGAGGTATT
GTGGAAGACAGACGAGATCAACAACCGGCTGTCATACCACATGTATCTCAGGTTATCCCT
TC---TCAACCAAATAGAAGGGATGATCAAGGAAGACGAGGAAACGCCGGACCTATGTTC
T-AATACACG-GTATATTAATATACGA-AATATAAATGGGTATTG---------ATGT--
------------AA-AT-GATCATACATAATATA------TGTATGATAATG---AAACA
TATT-GTAATATGTGAATTGT---------------------------------------
-AAACGA-------------------------------GAGTTGTATGT-----------
----ATAAAACATACAACACGC---------------------TATGAAATACAAGACGC
TAT------------------------------GACAAATGTACGGGTATCTGATTAGC-
TATCCTAACGA--------TCTAGGGCCG-AAGGCCCGT-GAGCAATAT---GCGTCGAA
AT-AATGTTT-----AACAAA-CAAATATACA-----TGATACGGATAGTTGAATACATA
AACAACGAGGTATAC-AATACAACAACATGTTGT-AAAGAAAT--AAAAAATAAGAAGAG
ATA-GTATATTT---------GTGTTGG--------------------------------
--ATAAGCTTTGCAACCACCACTTTA--------------------GTGGT-GGGCCAGA
TGTCCCGAGTTAGTGCG-CCACGTAA-GCGCTGGGGACTAT
>M_37to_TO_2010_C1
TATTACCCCCA-GCGCTCAGGACGGGACATCACGTGCGTC--------------------
---AACAAATGCACGTGACTGATATAAGGGACATAACGGGTTTAGA-TAACGGTTTATTC
GGATAAGAATATAACGTCACGTGTGAAAG-CGAA-AGGCACGTGACGAAGACAAATGGAT
TGAATAAACATTTGACGTCCGGTAGCTTCCG-AAGGAAGT-AAGGATTGCTTCGC-GGCG
AAGCAAACCATTTATATATTTGCGTAGG-CTTGCGG--CCTATAAATAGG-ACGCAGCTA
-----AATGGCATTAACAACAGAGCGGGTGAAACTATTCTTTGAATGGTTTCTGTTTATT
GGAGCAATATTTATTGCGATTACAATATTATATATATTGTTGGTTTTGCTCTTTGAGGTA
CCCAGGTATATTAAGGAGCTCGTGAGGTATTTGGTAGAATACCTGACCAGACGACGTGTA
TGGATGCAGAGGACGCAGTTGACGGAGGCAACTGGAGATGTAGAGATCGGCAGAGGTATT
GTGGAAGACAGACGAGATCAACAACCGGCTGTCATACCACATGTATCTCAGGTTATCCCT
TC---TCAACCAAATAGAAGGGATGATCAAGGAAGACGAGGAAACGCTGGACCTATGTTC
T-AATACACG-GTATATTAATATACGA-AATATAAATGGGTATTG---------ATGT--
------------AA-AT-GATCATACATAATATA------TGTATGATAATG---AAACA
TATT-GTAATATGTGAATTGT---------------------------------------
-AAACGA-------------------------------GAGTTGTATGT-----------
----ATAAAACATACAACACGC---------------------TATGAAATACAAGACGC
TAT------------------------------GACAAATGTACGGGTATCTGATTAGG-
TATCCTAACGA--------TCTAGGGCCG-AAGGCCCGT-GAGCAATAT---GCGTCGAA
AT-AATGTTT-----AACAAA-CAAATATACA-----TGATACGGATAGTTGAATACATA
AACAACAAGGTATAC-AATACAACAACATGTTGT-AAAGAAAT--AAAAAATAAGAAGAG
ATA-GTATATTT---------GTGTTGG--------------------------------
--ATAAGCCTTGCAACCACCACTTTA--------------------GTGGT-GGGCCAGA
TGTCCCGAGTTAGTGCG-CCACGTAA-GCGCTGGGGACTAT
>M_38to_TO_2010_C1
TATTACCCCCA-GCGCTCAGGACGGGACATCACGTGCGTC--------------------
---AACAAATGCACGTGACTGATATAAGGGACATAACGGGTTTAGA-TAACGGTTTATTC
GGATTAGAATATAACGTCACGTGTGAAAG-CGAA-AGGCACGTGACTAAGTCAAATGTAT
TGAATAAACATTTGACGTCCGGTAGCTTCCG-AAGGAAGG-AAGGATTGCTTCGC-GGCG
AAGCAAACCATTTATATATTTGAGTAGG-CTTGCGG--CCTATAAATAGG-ACGCAGCTA
-----AATGGCATTAACAACAGAGCGGGTGAAACTATTCTTCGAATGGTTTCTGTTCATC
GGAGCAATATTTATTGCGATTACAATATTATATATATTGTTGGTTTTGCTCTTTGAGGTA
CCCAGGTATATTAAGGAGCTCGTGAGGTATTTGGTAGAATACCTGACCAGACGACGTGTA
TGGATGCAGAGGACGCAGTTGACGGAGGCAACTGGAGATGTAGAGATCGGCAGAGGTATT
GTGGAAGACAGACGAGATCAACAACCGGCTGTCATACCACATGTATCTCAGGTTATCCCT
TC---TCAACCAACTAGAAGGGATGATCAAGGAAGACGAGGAAACGCTGGACCTATGTTC
T-AATACACG-GTATATTAATATACGA-AATGTAAATGGGTATTG---------ATGT--
------------AA-AT-GATGATACATAATATA------TGTATGAAAATG---AAACA
TATT-GTAATATGTGAATTGT---------------------------------------
-AAACGA-------------------------------GAGTTGTATGT-----------
----ATAAAACATACAACACGC---------------------TATGAAATACAAGACGC
TAT------------------------------GACAAATGTACGGGTATCTGATTAGG-
TATCCTAACGA--------TCTAGGGCCG-AAGGCCCGT-GAGCAATAT---GCGTCGAA
AT-AATGTTT-----AACAAA-CAAATATACA-----TGATACGGATAGTTGAATACATA
AACAACTAGGTATAC-AATACAACAACCTGTTGT-AAAGAAAT--AAAAAATAAGAAGAG
ATA-GTATATTT---------GTGTTGG--------------------------------
--ATAAGCCTTGCAACCACCACTTTA--------------------GTGGT-GGGCCAGA
TGTCCCGAGTTAGTGCG-CCACGTAA-GCGCTGGGGCTTAT
>M_39to_TO_2010_C1
TATTACCCCCA-GCGCTCAGGACGGGACATCACGTGCGTC--------------------
---AACAAATGCACGTGACTGATATAAGGGACATAACGGGTTTAGA-TAACGGTTTATTC
GGATTAGAATATAACGTCACGTGTGAAAG-CGAA-AGGCACGTGACTAAGTCAAATGTAT
TGAATAAACATTTGACGTCCGGTAGCTTCCG-AAGGAAGG-AAGGATTGCTTCGC-GGCG
AAGCAAACCATTTATATATTTGAGTAGG-CTTGCGG--CCTATAAATAGG-ACGCAGCTA
-----AATGGCATTAACAACAGAGCGGGTGAAACTATTCTTTGAATGGTTTCTGTTCATT
GGAGCAATATTTATTGCGATTACAATATTATATATATTGTTGGTTTTGCTCTTTGAGGTA
CCCAGGTATATTAAGGAGCTCGTGAGGTATTTGGTAGAATACCTGACCAGACGACGTGTA
TGGATGCAGAGGACGCAGTTGACGGAGGCAACTGGAGATGTAGAGATCGGCAGAGGTATT
GTGGAAGACAGACGAGATCAACAACCGGCTGTCATACCACATGTATCTCAGGTTATCCCT
TC---TCAACCAACTAGAAGGGATGATCAAGGAAGACGAGGAAACGCTGGACCTATGTTC
T-AATACACG-GTATATTAATATACGA-AATGTAAATGGGTATTG---------ATGT--
------------AA-AT-GATGATACATAATATA------TGTATGAAAATG---AAACA
TATT-GTAATATGTGAATTGT---------------------------------------
-AAACGA-------------------------------GAGTTGTATGT-----------
----ATAAAACATACAACACGC---------------------TATGAAATACAAGACGC
TAT------------------------------GACAAATGTACGGGTATCTGATTAGG-
TATCCTAACGA--------TCTAGGGCCG-AAGGCCCGT-GAGCAATAT---GCGTCGAA
AT-AATGTTT-----AACAAA-CAAATATACA-----TGATACGGATAGTTGAATACATA
AACAACTAGGTATAC-AATACAACAACCTGTTGT-AAAGAAAT--AAAAAATAAGAAGAG
ATA-GTATATTT---------GTGTTGG--------------------------------
--ATAAGCCTTGCAACCACCACTTTA--------------------GTGGT-GGGCCAGA
TGTCCCGAGTTAGTGCG-CCACGTAA-GCGCTGGGGCTTAT
>M_4au_AU_C3
TATTACCCCCA-GCGCTCGGGACGGGACATCACGTGCGTC--------------------
---AACAAATGCACGTGACTGATATAAGGGACATAACGGGTTTAGA-TAACGGTTTATGC
GGATTAGAATATAACGTCACGTGTGAAAGCCGAA-AGGCACGTGACGAAGACAAATGGAT
TGAATAAACATTTGACGTCCGGTAGCTTCCG-AAGGAAGT-AA-----GCTTCGC-GGCG
AAGCAAACCATTTATATATTTGCGTAGG-CTTGCGG--CCTATAAATAGG-ACGCAGCTA
-----AATGGCATTAACAACAGAGCGGGTGAAACTATTCTTTGAATGGTTTCTGTTCTTT
GGAGCAATATTTATTGCGATTACAATATTATATATATTGTTGGTTTTGCTCTTTGAGGTA
CCCAGGTATATTAAGGAGCTCGTGAGGTGTTTGGTAGAATACCTGACCAGACGACGTGTA
TGGATGCAGAGGACGCAGTTGACGGAGGCAACTGGAGATGTAGAGATCGGCAGAGGTATT
GTGGAAGACAGACGAGATCAAGAACCGGCTGTCATACCACATGTATCTCAGGTAATCCCT
TC---TCAACCAAATAGAAGGGATGATCAAGGAAGACGAGGAAACGCTGGACCTATGTTC
T-AATACACG-GTATATTAATATACGA-AATATAAATGGGTATTG---------ATGT--
------------AA-AT-GATCATACATAATATA------TGTATGATAATG---AAACA
TATT-GTAATATGTGAATTGT---------------------------------------
-AAACGA-------------------------------GAGTTGTATGT-----------
----ATAAAACATACAACACGC---------------------TATGAAATACAAGACGC
TAT------------------------------GACAAAAGTACTGGTATATGATTAGG-
TATCCTAACGA--------TCTAGGGCCG-AAGGCCCGT-GAGCAATAT---GCGTCGAA
AT-AATGTTT-----AACAAA-CAAATATACA-----TGATACGGATAGTTGAATACATA
AACAACGAGGTATAC-AATACAACAAACTGTTGT-AAAGAAAT--AAAAAATAAGAAGAG
ATA-GTATATTT---------GTGTTGG--------------------------------
--ATAAGCCTTGCAACCACCACTTTA--------------------GTGGT-GGGCCAGA
TGTCCCGAGTTAGTGCG-CCACGTAA-GCGCTGGGGCTTAT
>M_40to_TO_2010_C1
TATTACCCCCA-GCGCTCAGGACGGGACATCACGTGCGTC--------------------
---AACAAATGCACGTGACTGATATAAGGGACATAACGGGTTTAGA-TAACGGTTTATTC
GGATTAGAATATAACGTCACGTGTGAAAG-CGAA-AGGCACGTGACGAAGACAAATGGAT
TGAATAAACATTTGACGTCCGGTAGCTTCCG-AAGGAAGT-AAGGATTGCTTCGC-GGCG
AAGCAAACCATTTATATATTTGCGTAGG-CTTGCGG--CCTATAAATAGG-ACGCAGCTA
-----AATGGCATTAACAACAGAGCGGGTTAAACTATTCTTTGAATGGTTTCTGTTCTTT
GGAGCAATATTTATTGCGATTACAATATTATATATATTGTTGGTTTTGCTCTTTGAGGTA
CCCAGGTATATTAAGGAGCTCGTGAGGTATTTGGTAGAATACCTGACCAGACGACGTGTA
TGGATGCAGAGGACGCAGTTGACGGAGGCAACTGGAGATGTAGAGATCGGCAGAGGTATT
GTGGAAGACAGACGAGATCAACAACCGGCTGTCATACCACATGTATCGCAGGTTATCCCT
TC---TCAACCAAATAGAAGGGATGATCAAGGAAGACGAGGAAACGCTGGACCTATGTTC
T-AATACACG-GTATATTAATATACGA-AATATAAATGGGTATTG---------ATGT--
------------AA-AT-GATGATACATAATATA------TGTATGATAATG---AAACA
TATT-GTAATATGTGAATTGT---------------------------------------
-AAACGA-------------------------------GAGTTGTATGT-----------
----ATAAAACATACAACACGC---------------------TATGAAATACAAGACGC
TAT------------------------------GACAAATGTACGGGTATCTGATTAGG-
TATCCTAACGA--------TCTAGGGCCG-AAGGCCCGT-GAGCAATAT---GCGTCGAA
AT-AATGTTT-----AATAAA-CAAATATACA-----TGATACGGATAGTTGAATACATA
AACAACGAGGTATAC-AATACAACAATCTGTTGT-AAAGAAAT--AAAAAATAAGAAGAG
AGA-GTATATTT---------GTGTTGG--------------------------------
--ATAAGCCTTGCAACCACCACTTTA--------------------GTGGT-GGGCCAGA
TGTCCCGAGTTAGTGCG-CCACGTAA-GCGCTGGGGCTTAT
>M_41to_TO_2010_C1
TATTACCCCCA-GCGCTCAGGACGGGACATCACGTGCGTC--------------------
---AACAAATGCACGTGACTGATATAAGGGACATAACGGGTTTAGA-TAACGGTTTATTC
GGATTAGAATATAACGTCACGTGTGAAAG-CGAA-AAGCACGTGACGAAGACAAATGGAT
TGAATAAACATTTGACGTCCGGTAGCTTCCG-AAGGAAGT-AAGGATTGCTTCGT-GGCG
AAGCAAACCATTTATATATTTGCGTAGG-CTTGCGG--CCTATAAATAGG-ACGCAGCTA
-----AATGGCATTAACAACAGAGCGGGTTAAACTATTCTTTGAATGGTTTCTGTTTTTT
GCAGCAATATTTATTGCGATTACAATATTATATATATTGTTGGTTTTGCTCTTTGAGGTA
CCCAGGTATATTAAGGAGCTCGTGAGGTATTTGGTAGAATACCTGACCAGACGACGTGTA
TGGATGCAGAGGACGCAGTTGACGGAGGCAACTGGAGATGTAGAGATCGGCAGAGGTATT
GTGGAAGACAGACGAGATCAAGAACCGGCTGTCAGACCACATGTATCTCAGGTTATCCCT
TC---TCAAGCAAATAGAAGGGATGATCAAGGAAGACGAGGAAACGCTGGACCTATGTTC
T-AATACACG-GTATATTAATATACGA-AATATAAATGGGTATTG---------ATGT--
------------AA-AT-GATGATACATAATATA------TGTATGATAATG---AAACA
TATT-GTAATATGTGAATTGT---------------------------------------
-AAACGA-------------------------------GAGTTGTATGT-----------
----ATAAAACATACAACACGC---------------------TATGAAATACAAGACGC
TAT------------------------------GACAAATGTACGGGTATCTGATTAGG-
TATCCTAACGA--------TCTAGGGCCG-AAGGCCCGT-GAGCAATAT---GCGTCGAA
AT-AATGTTT-----AACAAA-CAAATATACA-----TGATACGGATAGTTGAATACATA
AACAACGAGGTATAC-AATACAACAATCTGTTGT-AAAGAAAT--AAAAAATAAGAAGAG
AGA-GTATATTT---------GTGTCGG--------------------------------
--ATAAGCATGGCAACCACCACTTTA--------------------GTGGT-GGGCCAGA
TGTCCCGAGTTAGTGCG-CCACGTAA-GCGCTGGGGCTAAT
>M_42to_TO_2010_C1
TATTACCCCCA-GCGCTCAGGACGGGACATCACGTGCTTT--------------------
---AACAAATGCACGTGAGTGATATAAGGGACATAACGGGTTCAGA-TAACGGTATCTTT
GGTTTAGAATATAACGTCACGTGCGAAAG-CGAA-AGGCACGTGACTAAGTCAAATGTAT
TGAATAAACATTTGACGTCCGGTAGCTTCCG-AAGGAAGT-AAGGATTGCTTCGT-GGCG
AAGCAAACCATTTATATA-TTGCCTAGG-CTTGCGG--CCTATAAATAGG-ACCCTGCTA
-----AATGGCATTAACAACAGAGCGGGTTAAACTATTCTTTGAATGGTTTTTGTTTTTC
GCAGCAATATTTATTGCGATTACAATATTATATATATTGTTGGTTTTGCTCTTTGAGGTA
CCGAAGTATATTAAGCAGCTCGTGAGGTATTTGGTAGAATACCTGACCAGAAGACGTGTA
TGGATGCAGAGAACGCAGTTATCGGAGGCAACTGGAGACGTAGAGTTCGGCAGAGGTATT
GTGGAAGACAGACGGGATCAACAACCGGCTGTCATACCACAGGCATCTCTGGTTAACCCT
TC---TCAACAATTTAGAAGGGATGATCAAGGAAGACGAGGAAACGTCGGACCTATGTTT
T-AATACACG-GTATTGTAATATATGA-AATATAAATGGGTATTG---------ATGT--
------------AT-AA-GGTCATACATACTATA------TGTATGATAATG---AAACA
TATT-GTAATATGTGAATTGT---------------------------------------
-AAACGA-------------------------------GTGTTGAATGT-----------
----ATACAACATACAACACAC---------------------TATGAAATACAAGACGC
TAT------------------------------GAAAAATGTACGGGTATCTGATTAGG-
TATCCTAACGA--------TCTAGGGCCG-AAGGCCCGT-GAGCAATAT---GCGTCGAA
AT-AATGTTT-----AACAAA-CAAATATACA-----TGATACGGATAGTTGAATACATA
AACAACTAGGTATAC-AATACAACAAACTGTTGT-AAAGAAAT-AAAAAAATAAGAAGAG
AGA-GTATATTT---------GTGTCGG--------------------------------
--ATAAGCTTGGCAACCACCACTTTA--------------------GTGGT-GGGTCAGA
TGTCCCGAGTTAGTGCG-CCACGTAA-GCGCTGGGGCTTAT
>M_43to_TO_2010_C1
TATTACCCCCA-GCGCTCAGGACGGGACATCACGTGCTTT--------------------
---AACAAATGCACGTGAGTGATATAAGGGACATAACGGGTTCAGA-TAACGGTATCTTT
GGTTTAGAATATAACGTCACGTGTGAAAG-CGAA-AGGCACGTGACTAAGTCAAATGTAT
TGAATAAACATTTGACGTCCGGTAGCTTCCG-AAGGAAGT-AAGGATTGCTTCGT-GGCG
AAGCAAACCATTTATATATTTGCCTAGG-CTTGCGG--CCTATAAATAGG-ACCCTGCTA
-----AATGGCATTAACAACAGAGCGGGTGAAACTATTCTTTGAATGGTTTTTGTTCTTT
GCAGCAATATTTATTGCGATTACAATATTATATATATTGTTGGTTTTGCTCTTTGAGGTA
CCGAAGTATATTAAGCAGCTCGTGAGGTATTTGGTAGAATACCTGACCAGAAGACGTGTA
TGGATGCAGAGAACGCAGTTATCGGAGGCAACTGGAGACGTAGAGTTCGGCAGAGGTATT
GTGGAAGACAGACGGGATCAACAACCGGCTGTCATACCACAGGCATCTCTGGTTAACCCT
TC---TCAACAATTTAGAAGGGATGATCAAGGAAGACGAGGAAACGTCGGACCTATGTTT
T-AATACACG-GTATTGTAATATATGA-AATATAAATGGGTATTG---------ATGT--
------------AT-AA-GGTCATACATACTATA------TGTATGATAATG---AAACA
TATT-GTAATATGTGAATTGT---------------------------------------
-AAACGA-------------------------------GTGTTGAATGT-----------
----ATACAACATACAACACAC---------------------TATGAAATACAAGACGC
TAT------------------------------GAAAAATGTACGGGTATCTGATTAGG-
TATCCTAACGA--------TCTAGGGCCG-AAGGCCCGT-GAGCAATAT---GCGTCGAA
AT-AATGTTT-----AACAAA-CAAATATACA-----TGATACGGATAGTTGAATACATA
AACAACTAGGTATAC-AATACAACAAACTGTTGT-AAAGAAAT-AAAAAAATAAGAAGAG
ACA-GTATATTT---------GTGTCGG--------------------------------
--ATAAGCTTGGCAACCACCACTTTA--------------------GTGGT-GGGTCAGA
TGTCCCGAGTTAGTGCG-CCACGTAA-GCGCTGGGGCTTAT
>M_44to_TO_2010_C1
TATTACCCCCA-GCGCTCAGGACGGGACATCACGTGCTTT--------------------
---AACAAATGCACGTGAGTGATATAAGGGACATAACGGGTTCAGA-TAACGGTATCTTT
GGTTTAGAATATAACGTCACGTGTGAAAG-CGAA-AGGCACGTGACTAAGTCAAATGTAT
TGAATAAACATTTGACGTCCGGTAGCTTCCG-AAGGAAGT-AAGGATTGCTTCGT-GGCG
AAGCAAACCATTTATATA-TTGCCTAGG-CTTGCGG--CCTATAAATAGG-ACCCTGCTA
-----AATGGCATTAACAACGGAGCGGGTGAAACTATTCTTTGAATTGTTTTTGTTTATT
GCAGCAATATTTATTGCGATTACAATATTATATATATTGTTGGTTTTGCTCTTTGAGGTA
CCGAAGTATACTAAGCAGCTCGTGAGGTACCCGGTAGAATACCTGACCAGAAGACGTGTA
TGGATGCAGAGAACGCAGTTATCGGAGGCAACCGGAGACGTAGAGTTCGGCAGAGGTATT
GTGGAAGACAGACGGGATCAACAACCGGCTGTCATACCACAGGCATCTCAGGTTAACCTT
TC---TCAACAATTTAGAAGGGATGATCAAGGAAGACGAGGAAACGTCGGACCTATGTTT
T-AATACACG-GTATTGTAATATATGA-AATATAAATGGGTATTG---------ATGT--
------------AT-AA-GGTCATACATAATATA------TGTATGATAATG---AAACA
TATT-GTAATATGTGAATTGT---------------------------------------
-AAACGA-------------------------------GTGTTGAATGT-----------
----ATACAACATACAACACAC---------------------TATGAAATACAAGACGC
TAT------------------------------GACAAATGTACGGGTATCTGATTAGG-
TATCCTAACGA--------TCTAGGGCCG-AAGGCCCGT-GAGTAATAT---ACGTCGAA
AT-AATGTTT-----AACAAA-CAAATATACA-----TGATACGGATAGTTGAATACATA
AACAACTAGGTATAC-AATACAACAATCTGTTGT-AAAGGAAT--AAAAAATAAGGAGAG
AGA-GTATATTT---------GTGTCGG--------------------------------
--ATAAGCATGGCAACCACCACTTTA--------------------GTGGT-GGGCCAGA
TGTCCCGAGTTAGTGCG-CCACGTAA-GCGCTGGGGCTTAT
>M_45to_TO_2010_C1
TATTACCCCCA-GCGCTCAGGACGGGACATCACGTGCTTT--------------------
---AACAAATGCACGTGAGTGATATAAGGGACATAACGGGTTCAGA-TAACGGTATCTTT
GGTTTAGAATATAACGTCACGTGTGAAAG-CGAA-AGGCACGTGACTAAGTCAAATGTAT
TGAATAAACATTTGACGTCCGGTAGCTTCCG-AAGGAAGT-AAGGATTGCTTCGT-GGCG
AAGCAAACCATTTATATA-TTGCCTAGG-CTTGCGG--CCTATAAATAGG-ACCCTGCTA
-----AATGGCATTAACAACAGAGCGGGTGAAACTATTCTTCGAATGGTTTTTGTTTATT
GAAGCAATATTTATTGCGATTACAATATTATATATATTGTTGGTTTTGCTCTTTGAGGTA
CCGAAGTATATTAAGCAGCTCGTGAGGTATTTGGTAGAATACCTGACCAGAAGACGTGTA
TGGATGCAGAGAACGCAGTTATCGGAGGCAACTGGAGACGTAGAGTTCGGCAGAGGTATT
GTGGAAGACAGACGGGATCAACAACCGGCTGTCATACCACAGGCTTCTCAGGTTAACCTT
TC---TCAACAATTTAGAAGGGATGATCAAGGAAGACGAGGAAACGTCGGACCTATGTTT
T-AATACACG-GTATTGTAATATATGA-AATATAAATGGGTATTG---------ATGT--
------------AT-AA-GGTCATACATAATATA------TGTATGATAATG---AAACA
TATT-GTAATATGTGAATTGT---------------------------------------
-AAACGA-------------------------------GTGTTGAATGT-----------
----ATACAACATACAACACAC---------------------TATGAAATACAAGACGC
TAT------------------------------GACAAATGTACGGGTATCTGATTAGG-
TATCCTAACGA--------TCTAGGGCCG-AAGGCCCGT-GAGTAATAT---GCGTCGAA
AT-AATGTTT-----AACAAA-CAAATATACA-----TGATACGGATAGTTGAATACATA
AACAACTAGGTATAC-AATACAACAAACTGTTGT-AAAGAAAT-AAAAAAATAAGAAGAG
AGA-GTATATTT---------GTGTCGG--------------------------------
--ATAAGCTTGGCAACCACCACTTTA--------------------GTGGT-GGGTCAGA
TGTCCCGAGTTAGTGCG-CCACGTAA-GCGCTGGGGCTTAT
>M_46to_TO_2010_C1
TATTACCCCCA-GCGCTCGGGACGGGACATCACGTGCTTT--------------------
---AACAAATGCACGTGAGTGATATAAGGGACATAACGGGTTCAGA-TAACGGTATCTTT
GGTTTAGAATATAACGTCACGTGTGAAAG-CGAA-AGGCACGTGACTAAGTCAAATGTAT
TGAATAAACATTTGACGTCCGGTAGCTTCCG-AAGGAAGT-AAGGATTGCTTCGT-GGCG
AAGCAAACCATTTATATATTTGCCTAGG-CTTGCGG--CCTATAAATAGG-ACCCTGCTA
-----AATGGCATTAACAACAGAGCGGGTTAAACTATTCTTTGAATTGTTTTTGTTTATT
GCAGCAATATTTATTGCGATTACAATATTATATATATTGTTGGTTTTGCTCTTTGAGGTA
CCGAAGTATATTAAGCAGCTCGTGAGGTATTTGGTAGAATACCTGACCAGAAGACGTGTA
TGGATGCAGAGAACGCAGTTATCGGAGGCAACTGGAGACGTAGAGTTCGGCAGAGGTATT
GTGGAAGACAGACGGGATCAACAACCGGCTGTCATACCACAGGCATCTCAGGTTAACCTT
TC---TCAACAATTTAGAAGGGATGATCAAGGAAGACGAGGAAACGTCGGACCTATGTTT
T-AATACACG-GTATTGTAATATATGA-AATATAAATGGGTATTG---------ATGT--
------------AT-AA-GGTCATACATAATATA------TGTATGATAATG---AAACA
TATT-GTAATATGTGAATTGT---------------------------------------
-AAACGA-------------------------------GTGTTGAATGT-----------
----ATACAACATACAACACAC---------------------TATGAAATACAAGACGC
TAT------------------------------GACAAATGTACGGGTATCTGATTAGG-
TATCCTAACGA--------TCTAGGGCCG-AAGGCCCGT-GAGTAATAT---GCGTCGAA
AT-AATGTTT-----AACAAA-CAAATATACA-----TGATACGGATAGTTGAATACATA
AACAACTAGGTATAC-AATACAACAAACTGTTGT-AAAGAAAT-AAAAAAATAAGAAGAG
AGA-GTATATTT---------GTGTCGG--------------------------------
--ATAAGCTTGGCAACCACCACTTTA--------------------GTGGT-GGGCCAGA
TGTCCCGAGTTAGTGCG-CCACGTAA-GCGCTGGGGCTTAT
>M_47mw_MW_2008_C2
TATTACCCCCA-GCGCTCAGGACGGGACATCACGTGCTTC--------------------
---AACAAATGCACGTGAGTGATATAAGGGACATAACGGGTTCAGA-TAACGGTATCTTT
GGTTTAGAATATAACGTCACGTGTGAAAG-CGAT-TGGCACGTGACTAAGTCAAATGTAT
TGAATAAACATTTGACGTCCGGTAGCTTCCG-AAGGAAGT-AAGGATTGCTTCGT-GGCG
AAGCAAACCATTTATATA-TTGCCTAGG-CTTGCGG--CCTATAAATAGG-ACCCTGCTA
-----AATGGCATTAACAACAGAGCGGGTTAAACTATTCTTTGAATGGTTTTTGTTCTTT
GCAGCAATATTTATTGCGATTACAATATTATATATATTGTTGGTTTTGCTCTTTGAGGTA
CCGAAGTATATTAAGCAGCTCGTGAGGTATTTGGTAGAATACCTGACCAGAAGACGTGTA
TGGATGCAGAGAACGCAGTTATCGGAGGCAACTGGAGACGTAGAGTTCGGCAGAGGTATT
GTGGAAGACAGACGGGATCAACAACCGGCTGTCATACCACAGGCATCTCAGGTTAACCCT
TC---TCAACAAATTAGAAGGGATGATCAAGGAAGACGAGGAAACGTCGGTCCTATGTTT
T-AATACACA-GTATTGTAATATATGA-AATATAAATGGGGATTG---------ATGT--
------------AT-AA-GGTCATACATACTATA------TGTATGATAATG---AAACA
TATT-GTAATATGTGAATTGT---------------------------------------
-AAACGA-------------------------------GTGTTGAATGT-----------
----ATACAACATACAACACAC---------------------TATGAAATACAAGACGC
TAT------------------------------GCCAAATGTACGGGTATCTGATTAGG-
TATCCTAACGA--------TCTAGGGCCG-AAGGCCCGT-GAGCAATAT---GCGTCGAA
AT-AATGTTT-----AACAAA-CAAATATACA-----TGATACGGATAGTTGAATACATA
AACAACTAGGTATAC-AATACAACAAACTGTTGT-AAAGAAAT--AAAAAATAAGAAGAG
AGA-GTATATTT---------GTGTCGG--------------------------------
--ATAAGCTTGGCAACCATCACTTTA--------------------GTGGT-GGGTCAGA
TGTCCCGAGTTAGTGCG-CCACGTAA-GCGCTGGGGCTTAT
>M_482_96_AU_1996_C3
TATTACCCCCA-GCGCTCAGGACGGGACATCACGTGCGTC--------------------
---AACAAATGCACGTGACTGATATAAGGGACATAACGGGTTTAGA-TAACGATTTATTC
GGATTAGAATATAACGTCACGTGTGAAAG-CGAA-AGGCACGTGACGAAGACAAATGGAT
TGAATAAACATTTGACGTCCGGTAGCTTCCG-AAGGAAGT-AAGGATTGCTTCGC-GGCG
AAGCAAACCATTTATATATTTGCGTAGG-CTTGCGG--CCTATAAATAGG-ACGCAGCTA
-----AATGGCATTAACAACAGAGCGGGTGAAACTATTCTTTGAATGGTTTTTGTTCATT
GGAGCAATATTTATTGCGATTACAATATTATATATATTGTTGGTTTTGCTCTTTGAGGTA
CCCAGGTATATTAAGGAGCTCGTTAGGTATTTGGTAGAATACCTGACCAGACGACGTGTA
TGGATGCAGAGGACGCAGTTGACGGAGGCAACTGGAGATGTAGAGATCGGCAGAGGTATT
GTGGAAGACAGACGAGATCAAGAACCGGCTGTCATACCACATGTATCTCAGGTTATCCCT
TC---TCAACCAAATAGAAGGGATGATCAAGGAAGACGAGGAAACGCTGGACCTATGTTC
T-AATACACG-GTATATTAATATACGA-AATATAAATGGGTATGG---------ATGT--
------------AA-AT-GATCATACATAATATA------TGTATGATAATG---AAACA
TATT-GTAATATGTGAATTGT---------------------------------------
-AAACGA-------------------------------GAGTTGTATGT-----------
----ATAAAACATACAACACGC---------------------TATGAAATACAAGACGC
TAT------------------------------GACAAAAGTACTGGTATATGATTAGG-
TATCTTAACGA--------TCTAGGGCCG-AAGGCCCGT-TAGCAATAT---GCGTCGAA
AT-AATGTTT-----AACAAA-CAAATATACA-----TGATACGGATAGTTGAATACATA
AACAACGAGGTATAC-AATACAACAATCTGTTGT-AAAGAAAT--AATAAATAAGAAGAG
ATA-GTATATTT---------GTGTTGG--------------------------------
--ATAAGCCTTGCAACCACCACTTTA--------------------GTGGT-GGGCCAGA
TGTCCCGAGTTAGTGCG-CCACGTAA-GCGCTGGGGACTAT
>M_482_97_AU_1997_C3
TATTACCCCCA-GCGCTCAGGACGGGACATCGCGTGCGTC--------------------
---AACAAATGCACGTGACTGATATAAGGGACATAACGGGTTTAGA-TAACGGTTTATTC
GGATTAGAATATAACGTCACGTGTGAAAG-CGAA-AGGCACGTGACGAAGACAAATGGAT
TGAATAAACATTTGACGTCCGGTAGCTTCCG-AAGGAAGT-AAGGATTGCTTCGC-GGCG
AAGCAAACCATTTATATATTTGCGTAGG-CTTGCGG--CCTATAAATAGG-ACGCAGCTA
-----AATGGCATTAACAACAGAGCGGGTGAAACTATTCTTCGAATGGTTTCTGTTCTTC
GGAGCAATATTTATTGCGATTACAATATTATATATATTGTTGGTTTTGCTCTTTGAGGTA
CCCAGGTATATTAAGGAGCTCGTTAGGTATTTGGTAGAATACCTGACCAGACGACGTGTA
TGGATGCAGAGGACGCAGTTGACGGAGGCAACTGGAGATGTAGAGATCGGCAGAGGTATT
GTGGAAGACAGACGAGATCAAGAACCGGCTGTCATACCACATGTATCTCAGGTTATCCCT
TC---TCAACCAAATAGAAGGGATGATCAAGGAAGACGAGGAAACGCTGGACCTATGTTC
T-AATACACG-GTATATTAATATACGA-AATATAAATGGGTATGG---------ATGT--
------------AA-AT-GATCATACATAATATA------TGTATGATAATG---AAACA
TATT-GTAATATGTGAATTGT---------------------------------------
-AAACGA-------------------------------GAGTTGTATGT-----------
----ATAAAACATACAACACGC---------------------TATGAAATACAAGACGC
TAT------------------------------GACAAAAGTACTGGTATATGATTAGG-
TATCTTAACGA--------TCTAGGGCCG-AAGGCCCGT-TAGCAATAT---GCGTCGAA
AT-AATGTTT-----AACAAA-CAAATATACA-----TGATACGGATAGTTGAATACATA
AACAACGAGGTATAC-AATACAACAATCTGTTGT-AAAGAAAT--AATAAATAAGAAGAG
ATA-GTATATTT---------GTGTTGG--------------------------------
--ATAAGCCTTGCAACCACCACTTTA--------------------GTGGT-GGGCCAGA
TGTCCCGAGTTAGTGCG-CCACGTAA-GCGCTGGGGACTAT
>M_482_98_AU_1998_C3
TATTACCCCCA-GCGCTCAGGACGGGACATCACGTGCGTC--------------------
---AACAAATGCACGTGACTGATATAAGGGACATAACGGGTTTAGA-TAACGGTTTATTC
GGATTAGAATATAACGTCACGTGTGAAAG-CGAA-AGGCACGTGACGAAGACAAATGGAT
TGAATAAACATTTGACGTCCGGTAGCTTCCG-AAGGAAGT-TTGGATTGCTTCGC-GGCG
AAGCAAACCATTTATATATTTGCGTAGG-CTTGCGG--CCTATAAATAGG-ACGCAGCTA
-----AATGGCATTAACAACAGAGCGGGTTAAACTATTCTTCGAATGGTTTTTGTTTATC
GGAGCAATATTTATTGCGATTACAATATTATATATATTGTTGGTTTTGCTCTTTGAGGTA
CCCAGGTATATTAAGGAGCTCGTTAGGTATTTGGTAGAATACCTGACCAGACGACGTGTA
TGGATGCAGAGGACGCAGTTGACGGAGGCAACTGGAGATGTAGAGATCGGCAGAGGTATT
GTGGAAGACAGACGAGATCAAGAACCGGCTGTCATACCACATGTATCTCAGGTTATCCCT
TC---TCAACCAAATAGAAGGGATGATCAAGGAAGACGAGGAAACGCTGGACCTATGTTC
T-AATACACG-GTATATTAATATACGA-AATATAAATGGGTATGG---------ATGT--
------------AA-AT-GATCATACATAATATA------TGTATGATAATG---AAACA
TATT-GTAATATGTGAATTGT---------------------------------------
-AAACGA-------------------------------GAGTTGTATGT-----------
----ATAAAACATACAACACGC---------------------TATGAAATACAAGACGC
TAT------------------------------GACAAAAGTACTGGTATATGATTAGG-
TATCTTAACGA--------TCTAGGGCCG-AAGGCCCGT-TAGCAATAT---GCGTCGAA
AT-AATGTTT-----AACAAA-CAAATATACA-----TGATACGGATAGTTGAATACATA
AACAACGAGGTATAC-AATACAACAATCTGTTGT-AAAGAAAT--AATAAATAAGAAGAG
ATA-GTATATTT---------GTGTTGG--------------------------------
--ATAAGCCTTGCAACCACCACTTTA--------------------GTGGT-GGGCCAGA
TGTCCCGAGTTAGTGCG-CCACGTAA-GCGCTGGGGACTAT
>M_5tw_TW
TATTACCCCCACGCGCTCGGGACGGGACATCACGTGCCTCGGGACGGGACATCACGTGCA
ACTAACAAGTGCACGCAACTGATG-----------------------AACCGTTATATTG
AGAT-ATAACGAAAAGTCACGTTTGAAAG-AGAC-CTGCACGTGACGGAGTCAAATGTAA
TGAATAAACATTTGACGTCCGGAAACTTCCG-AAGGAAGC-CAAGATTGCTTCGA-GGCG
AAGCAAAACATTTATATATTGGTCTGAA--CTGCTG--CCTATAAATAAT-AGGCAGGGA
-----AATGGCATCGACAACAGAGCGGGTGAAACTATTCTTCGAATGGTTTCTGTTTATT
GGAGCAATATTTATTGCCATAACAATATTATATATATTGTTGGTATTGCTCTTTGAGGTT
CCCAAGTATATTAAGGAGGTTGTGAGGTATCTCGTAGAATACCTGACCAGACGACGTGTA
TGGATGCAGAAAACGCAGTTGACGGAGGCAACCGGAGATGTAGAGATCGGCAGAGGTATT
GTGGAAGACAGACGCGATCAACAACCGGCTGTCATACCACATGCAAGTCATGTTATCCCT
TC---TCAACCA---AGAAGGGATGAACAAGCAAGACGAGGAAACGCCGGCCCTATGTTT
T-AATACACT-GTATTATAATATACGA-AATATAAATGGATAAGG---------ATATTT
AGTGGAAGACATAT-ATAAGTGAAACATAATATA------TGTTGTATAAG----AAACA
TATT-GTAATATGTGA-CTGT---------------------------------------
-ATACGA-------------------------------GTGTTGTATTT-----------
----ATAAACTATACAACACGC---------------------TATGACAAAAGGGGAAA
AAT------------------------------GAAGAAT-CGGGGGT---TGATTGGTC
TATCGTATCGC--------TTAAGGGCCG-CAGGCCCGT-----------------TGAA
AT-GATTCTT-----AATTAAACAAATATACA-----TGATACGGATAGTTGAATATATT
AACAACTATGTAGA--AATACAACAGAATGTTGT-ACTTAATA--ATATATTGAGAAGAG
AA--GTATATTT---------GTACAGG--------------------------------
--ATATTGATCACAAACACCACTTTA--------------------GTGGT-GGGCCAGA
TGTCCCGA----------TGACGTAA-GCGCTGGGGACTAT
>M_51in_IN_C2
TATTACCCCCA-GCGCTCAGGACGGGACATCACGTGCTTC--------------------
---AACAAATGCACGTGAGTGATATAAGGGACATAACGGGTTCAGA-TAACGGTATCGTT
GGTTTAGAATATAACGTCACGTGTGAAAG-CGAA-AGGCACGTGACTAAGTCAAATGTAT
TGAATAAACATTTGACGTCCGGTAGCTTCCG-AAGGAAGT-AAGGATTGCTTCGT-GGCG
AAGCAAACCATTTATATA-TTGCCTAGG-CTTGCGG--CCTATAAATAGG-ACCCTGCTA
-----AATGGCATTAACAACAGAGCGGGTTAAACTATTCTTTGAATGGTTTTTGTTCTTT
GCAGCAATATTTATTGCGATTACAATATTATATATATTGTTGGTTTTGCTCTTTGAGGTA
CCGAAGTATATTAAGCAGCTCGTGAGGTATTTGGTAGAATACCTGACCAGAAGACGTGTA
TGGATGCAGAGGACGCAGTTGTCGGAGGCAACTGGAGACGTAGAGTTCGGCAGAGGTATT
GTGGAAGACAGACGGGATCAACAACCGGCTGTCATACCACAGGCATCTCAGGTTAACCCT
TC---TCAACAAATTAGAAGGGATGATCAAGGAAGACGAGGAAACGTTGGACCTATGTTT
T-AATACACG-GTATTGTAATATATGA-AATATAAATGGGTATTG---------ATGT--
------------AT-AA-GGTCATACATACTATA------TGTATGATAATG---AGACA
TATT-GTAATATGTGAATTGT---------------------------------------
-AAACGA-------------------------------GTGTTGAATGT-----------
----ATACAACATACAACACGC---------------------TATGAAATACAAGACGC
TAT------------------------------GACAAATGTACGGGTATCTGATTAGG-
TATCCTAACGA--------TCTAGGGCCG-AAGGCCCGT-GAGCAATAT---GCGTCGAA
AT-AATGTTT-----AACACA-CAAATATACA-----TGATACGGATAGTTGAATACATA
AACAACTAGGTATAC-AATACAACAAACTGTTGT-AAAGAAAT--AAAAAATAAGTAGAG
AGA-GTATATTT---------GTGTCGG--------------------------------
--ATAAGCTTGGCAACCACCACTTTA--------------------GTGGT-GGGTCAGA
TGTCCCGAGTTAGTGCG-CCACGTAA-GCGCTGGGGATTAT
>M_520_ID_1995_D5
TATTACCCCCA-GCGCTCAGGACGGGACATCACGTGCATC--------------------
--TAACAAATGCACGTGACTGATATATATGATATAACGGTTCATTG-AAACGTTATATTG
AGAT-ATAACGAAAAGTCACGTATGAAAG-AGAC-ATGAACGTGACGGAGTCAAATGTAA
TGAATAAACATTTGACGTCCGGAAACTTCCG-AAGGAAGC-CAAGATTGCTTCGA-GGCG
AAGCAAAACATTTATATATTGGTCTGAA--CTGCTG--CCTATAAATAAG-AGGCAGGGA
-----AATGGCATTGACAACAGAGCGGGTGAAACTATTCTTTGAATTGTTTCTGTTTATC
GGAGCAATATTCATTGCGATAACAATATTATATATATTGTTGGTATTGCTCTTTGAGGTC
CCCAAGTATATTAAGGAGGTTGTGAGGTATCTCGTAGAATACCTGACCAGACGACGTGTA
TGGATGCAGAAAACGCAGTTGACGGAGGCAACCGGAGATGCAGAGCTCGTCAGAGGTAGT
GTGGAAGACAGACGCGATCAACAACCGGCTGTCATACCACATGGAAGTCATGTTATCCCT
TC---TCAACCA---AGAAGGGATGAACAAGCAAGACGAGGAAACGCCGGCCCTATGTTT
T-AATACACT-GTATTATAATATACGA-AATATAAATGGATAAGG---------ATATTT
AGTGGGAAACATAT-ATAAGTGAAACATAATATA------TGTTGTATAAG----AAACA
TATT-GTAATATGTGACTTGT---------------------------------------
-ATACGA-------------------------------GTGTTGTATTT-----------
----ATAAACTATACAACACGC---------------------TATGACAAAAGGGGAAA
AAT------------------------------GAAGAAT-CGGGGGT---TGATTGGTC
TATCGTATCGC--------TTAAGGGCCG-CAGGCCCGT-----------------TGAA
AT-GATTCTT-----AATTAAACAAATATACA-----TGATACGGATAGTTGAATATATA
AACAACTATGTAGA--AATACAACAGCATGTTGT-ACATAATA--ATATAATGAGAAGAG
AA--GTATATTT---------GTACAGG--------------------------------
--ATAGTGATCACAAACACCACTTTA--------------------GTGGT-GGGTCATA
TGTCCCGAGTTAGTGCG-CCACGTAA-GCGCTGGGGCTTAT
>M_522A_PH_1991_D5
TATTACCCCCA-GCGCTCAGGACGGGACATCACGTGCATC--------------------
--TAACAAATGCACGTGACTGATATATATGATATAACGGTTCATTG-AAACGTTATATTG
AGAT-ATAACGAAAAGTCACGTATGAAAG-AGAC-ATGAACGTGACGGAGTCAAATGTAA
TGAATAAACATTTGACGTCCGGAAACTTCCG-AAGGAAGC-CAAGATTGCTTCGA-GGCG
AAGCAAAACATTTATATATTGGTCTGAA--CTGCTG--CCTATAAATAAG-AGGCAGGGA
-----AATGGCATTGACAACAGAGCGGGTGAAACTATTCTTCGAATGGTTTTTGTTTTTT
GGAGCAATATTCATTGCGATAACAATATTATATATATTGTTGGTATTGCTCTTTGAGGTC
CCCAAGTATATTAAGGAGGTTGTGAGGTATCTCGTAGAATACCTGACCAGACGACGTGTA
TGGATGCAGAAAACGCAGTTGACGGAGGCAACCGGAGATGCAGAGCTCGTCAGAAGTAGT
GTGGAAGACAGACGCGATCAACAACCGGCTGTCATACCACATGCAAGTCATGTTATCCCT
TC---TCAACCA---AGAAGGGATGAACAAGCAAGACGAGGAAACGCCGGCCCTATGTTT
T-AATACACT-GTATTATAATATACGA-AATATAAATGGATAAGG---------ATATTT
AGTGGGAAACATAT-ATAAGTGAAACATAATATA------TGTTGTATAAG----AAACA
TATT-GTAATATGTGACTTGT---------------------------------------
-ATACGA-------------------------------GTGTTGTATTT-----------
----ATAAAACATACAACACGC---------------------TATGACAAAAGGGGAAA
AAT------------------------------GAAGAAT-CGGGGGT---TGATTGGTC
TATCGTATCGC--------TTAAGGGCCG-CAGGCCCGT-----------------TGAA
AT-GATTCTT-----AATTAAACAAATATACA-----TGATACGGATAGTTGAATATATA
AACAACTATGTAGA--AATACAACAGCATGTTGT-ACATAATA--ATATAATGAGAAGAG
AA--GTATATTT---------GTATAGG--------------------------------
--ATAGTGATCACAAACACCACTTTA--------------------GTGGT-GGGTCATA
TGTCCCGAGTTAGTGCG-CCACGTAA-GCGCTGGGGCTTAT
>M_522B_PH_1991_D5
TATTACCCCCA-GCGCTCAGGACGGGACATCACGTGCATC--------------------
--TAACAAATGCACGTGACTGATATATATGATATAACGGTTCATTG-AAACGTTATATTG
AGAT-ATAACGAAAAGTCACGTATGAAAG-AGAC-ATGAACGTGACGGAGTCAAATGTAA
TGAATAAACATTTGACGTCCGGAAACTTCCG-AAGGAAGC-CAAGATTGCTTCGA-GGCG
AAGCAAAACATTTATATATTGGTCTGAA--CTGCTG--CCTATAAATAAG-AGGCAGGGA
-----AATGGCATTGACAACAGAGCGGGTTAAACTATTCTTTGAATGGTTTTTGTTTATC
GGAGCAATATTCATTGCGATAACAATATTATATATATTGTTGGTATTGCTCTTTGAGGTC
CCCAAGTATATTAAGGAGGTTGTGAGGTATCTCGTAGAATACCTGACCAGACGACGTGTA
TGGATGCAGAAAACGCAGTTGACGGAGGCAACCGGAGATGCAGAGCTCGTCAGAAGTAGT
GTGGAAGACAGACGCGATCAACAACCGGCTGTCATACCACATGCAAGTCATGTTATCCCT
TC---TCAACCA---AGAAGGGATGAACAAGCAAGACGAGGAAACGCCGGCCCTATGTTT
T-AATACACT-GTATTATAATATACGA-AATATAAATGGATAAGG---------ATATTT
AGTGGGAAACATAT-ATAAGTGAAACATAATATA------TGTTGTATAAG----AAACA
TATT-GTAATATGTGACTTGT---------------------------------------
-ATACGA-------------------------------GTGTTGTATTT-----------
----ATAAACTATACAACACGC---------------------TATGACAAAAGGGGAAA
AAT------------------------------GAAGAAT-CGGGGGT---TGATTGGTC
TATCGTATCGC--------TTAAGGGCCG-CAGGCCCGT-----------------TGAA
AT-GATTCTT-----AATTAAACAAATATACA-----TGATACGGATAGTTGAATATATA
AACAACTATGTAGA--AATACAACAGCATGTTGT-ACATAATA--ATATAATGAGAAGAG
AA--GTATATTT---------GTATAGG--------------------------------
--ATAGTGATCACAAACACCACTTTA--------------------GTGGT-GGGTCATA
TGTCCCGAGTTAGTGCG-CCACGTAA-GCGCTGGGGCTTAT
>M_523_6A_IN_1991
TATTACCCCCA-GCGCTCAGGACGGGACATCACGTGCATC--------------------
--TAACAAATGCACGTGACTGATATATATGATATAACGGTTCATTG-AAACGTTATATTG
AGAT-ATAACGAAAAGTCACGTATGAAAG-AGAC-ATGAACGTGACGGAGTCAAATGTAA
TGAATAAACATTTGACGTCCGGAAACTTCCG-AAGGAAGC-CAAGATTGCTTCGA-GGCG
AAGCAAAACATTTATATATTGGTCTGAA--CTGCTG--CCTATAAATAAG-AGGCAGGGA
-----AATGGCATTGACAACAGAGCGGGTGAAACTATTCTTCGAATGGTTTCTGTTTATT
GGAGCAATATTCATTGCGATAACAATATTATATATATTGTTGGTATTGCTCTTTGAGGTC
CCCAAGTATATTAAGGAGGTTGTGAGGTATCTCGTAGAATACCTGACCAGACGACGTGTA
TGGATGCAGAAAACGCAGTTGACGGAGGCAACCGGAGATGCAGAGCTCGTCAGAGGTAGT
GTGGAAGACAGACGCGATCAACAACCGGCTGTCATACCACATGGAAGTCATGTTATCCCT
TC---TCAACCA---AGAAGGGATGAACAAGCAAGACGAGGAAACGCCGGCCCTATGTTT
T-AATACACT-GTATTATAATATACGA-AATATAAATGGATAAGG---------ATATTT
AGTGGGAAACATAT-ATAAGTGAAACATAATATA------TGTTGTATAAG----AAACA
TATT-GTAATATGTGACTTGT---------------------------------------
-ATACGA-------------------------------GTGTTGTATTT-----------
----ATAAACTATACAACACGC---------------------TATGACAAAAGGGGAAA
AAT------------------------------GAAGAAT-CGGGGGT---TGATTGGTC
TATCGTATCGC--------TTAAGGGCCG-CAGGCCCGT-----------------TGAA
AT-GATTCTT-----AATTAAACAAATATACA-----TGATACGGATAGTTGAATATATA
AACAACTATGTAGA--AATACAACAGCATGTTGT-ACATAATA--ATATAATGAGAAGAG
AA--GTATATTT---------GTACAGG--------------------------------
--ATAGTGATCACAAACACCACTTTA--------------------GTGGT-GGGTCATA
TGTCCCGAGTTAGTGCG-CCACGTAA-GCGCTGGGGCTTAT
>M_523_6B_IN_1991_D8
TATTACCCCCA-GCGCTCAGGACGGGACATCACGTGCATC--------------------
--TAACAAATGCACGTGACTGATATATATGATATAACGGTTCATTG-AAACGTTATATTG
AGAT-ATAACGAAAAGTCACGTATGAAAG-AGAC-ATGAACGTGACGAAGTCAAATGTAA
TGAATAAACATTTGACGTCCGGAAACTTCCG-AAGGAAGC-CAAGATTGCTTCGA-GGCG
AAGCAAAACATTTATATATTGGTCTGAA--CTGCTG--CCTATAAATAAG-AGGCAGGGA
-----AATGGCATTGACAACAGAGCGGGTGAAACTATTCTTCGAATGGTTTTTGTTCTTC
GGAGCAATATTTATTGCGATAACAATATTATATATATTGTTGGTATTGCTCTTTGAGGTC
CCCAAGTATATTAAGGAGGTTGTGAGGTATCTCGTAGAATACCTGACCAGACGACGTGTA
TGGATGCAGAAAACGCAGTTGACGGAGGCAACCGGAGATGCAGAGCTCGTCAGAAGTAGT
GTGGAAGACAGACGCGATCAACAACCGGCTGTCATACCACATGCAAGTCATGTTATCCCT
TC---TCAACCA---AGAAGGGATGAACAAGCAAGACGAGGAAACGCCGGCCCTATGTTT
T-AATACACT-GTATTATAATATACGA-AATATAAATGGATAAGG---------ATATTT
AGTGGGAAACATAT-ATAAGTAAAACATAATATA------TGTTGTATAAG----AAACA
TATT-GTAATATGTGACTTGT---------------------------------------
-ATACGA-------------------------------GTGTTGTATTT-----------
----ATAAACTATACAACACGC---------------------TATGACAAAAGGGGAAA
AAT------------------------------GAAGAAT-CGGGGGT---TGATTGGTC
TATCGTATCGC--------TTAAGGGCCG-CAGGCCCGT-----------------TGAA
AT-GATTCTT-----AATTAAACAAATATACA-----TGATACGGATAGTTGAATATATA
AACAACTATGTAGA--AATACAACAGCATGTTGT-ACATAATA--ATATAATGAGAAGAG
AA--GTATATTT---------GTACAGG--------------------------------
--ATAGTGATCACAAACACCACTTTA--------------------GTGGT-GGGTCATA
TGTCCCGAGTTAGTGCG-CCACGTAA-GCGCTGGGGCTTAT
>M_526_BI_1992_C2
TATTACCCCCA-GCGCTCAGGACGGGACATCACGTGCTTC--------------------
---AACAAATGCACGTGAGTGATATAAGGGACATAACGGGTTCAGA-TAACGGTATCTTT
GGTTTAGAATATAACGTCACGTGTGAAAG-CGAT-AGGCACGTGACTAAGTCAAATGTAT
TGAATAAACATTTGACGTCCGGTAGCTTCCG-AAGGAAGT-AAGGATTGCTTCGT-GGCG
AAGCAAACCATTTATATA-TTGCCTAGG-CTTGCGG--CCTATAAATAGG-ACCCTGCTA
-----AATGGCATTAACAACAGAGCGGGTTAAACTATTCTTCGAATGGTTTCTGTTTTTT
GGAGCAATATTTATTGCGATTACAATATTATATATATTGTTGGTTTTGCTCTTTGAGGTA
CCGAAGTATATTAAGCAGCTCGTGAGGTATTTGGTAGAATACCTGACCAGAAGACGTGTA
TGGATGCAGAGAACGCAGTTATCGGAGGCAACTGGAGACGTAGAGTTCGGCAGAGGTATT
GTGGAAGACAGACGGGATCAACAACCGGCTGTCATACCACAGGCATCTCAGGTTAACCCT
TC---TCAACAAATTAGAAGGGATGATCAAGGAAGACGAGGAAACGTCGGACCTATGTTT
T-AATACACG-GTATTGTAATATATGA-AAAATAAATGGGGATTG---------ATGT--
------------AT-AA-GGTCATACATACTATA------TGTATGATAATG---AAACA
TATT-GTAATATGTGAATTGT---------------------------------------
-AAACGA-------------------------------GTGTTGAATGT-----------
----ATACAACATACAACACAC---------------------TATGAAATACAAGACGC
TAT------------------------------GACAAATGTACGGGTATCTGATTAGG-
TATCCTAACGA--------TCTAGGGCCG-AAGGCCCGT-GAGCAATAT---GCGTCGAC
AT-AATGTAT-----AACAAA-CAAATATACA-----TGATACGGATAGTTAAATACATA
AACAACTAGGTATAC-AATACAACAAACTGTTGT-AAAGAAAT--ATAAAATAAGAAGAG
AGA-GTATATTT---------GTGTCGG--------------------------------
--ATAAGCTTGGCAACCACCACTTTA--------------------GTGGT-GGGTCAGA
TGTCCCGAGTTAGTGCG-CCACGTAA-GCGCTGGGGCTTAT
>M_527_US_1992_C1
TATTACCCCCA-GCGCTCAGGACGGGACATCACGTGCTTC--------------------
---GACAAATGCACGTGAGTGATATAAGGGACATAACGGGTTCAGA-TAACGGTATCTTA
GGTTTAGAATATAACGTCACGTGTGAAAG-CGAA-AGGCACGTGACTAAGTCAAATGTAT
TGAATAAACATTTGACGTCCGGTAGCTTCCG-AAGGAAGT-AAGGATTGCTTCGT-GGCG
AAGCAAACCATTTATATA-TTGCCTAGG-CTTGCGG--CCTATAAATAGG-ACCCTGCTA
-----AATGGCATTAACAACAGAGCGGGTTAAACTATTCTTCGAATTGTTTTTGTTTTTT
GGAGCAATATTTATTGCGATTACAATATTATATATATTGTTGGTTTTGCTCTTTGAGGTA
CCGAAGTATATTAAGCAGCTCGTGAGGTATTTGGTAGAATACCTGACCAGAAGACGTGTA
TGGATGCAGAGAACGCAGTTATCGGAGGCAACTGGAGACGTAGAGTTCGGCAGAGGTATT
GTGGAAGACAGACGGGATCAACAACCGGCTGTCATACCACAGGCATCTCAGGTTAACCCT
TC---TCAACAAATTAGAAGGGATGATCAAGGAAGACGAGGAAACGTCGGACCTATGTTT
T-AATACACG-GTATTGTAATATATGA-AATATAAATGGGTATTG---------ATGT--
------------AT-AA-GGTCATACATACTATA------TGTATGATAATG---AAACA
TATT-GTAATATGTGAATTGT---------------------------------------
-AAACGA-------------------------------GTGTTGAATGT-----------
----ATACAACATACAACACAC---------------------TATGAAATACAAGACGC
TAT------------------------------GACAAATGTACGGGTATCTGATTAGG-
TATCCTAACGC--------TCTAGGGCCG-AAGGCCCGT-GAGCAATAT---GCGTCGAA
AT-AATGTTT-----AACAAA-CAAATATACA-----TGATACGGATAGTTGAATACATA
AACAACTAGGTATAC-AATACAACAAACTGTTGT-AAAGAAAT--GAAAAATAAGAAGAG
AGA-GTATATTT---------GTGTCGG--------------------------------
--ATAAGCTTGGCAACCACCACTTTA--------------------GTGGT-GGGTCAGA
TGTCCCGAGTTAGTGCG-CCACGTAA-GCGCTGGGGCTTAT
>M_536_TO_1993_C1
TATTACCCCCA-GCGCTCAGGACGGGACATCACGTGCGTC--------------------
---AACAAATGCACGTGACTGATATAAGGGACATAACGGGTTTAGA-TAACGGTTTATTC
GGATTAGAATATAACGTCACGTGTGAAAG-CGAA-AGGCACGTGACGAAGACAAATGGAT
TGAATAAACATTTGACGTCCGGTAGCTTCCG-AAGGAAGT-AAGGATTGCTTCGC-GGCG
AAGCAAACCATTTATATA-TTGCGTAGG-CTTGCGG--CCTATAAATAGG-ACGCAGCTA
-----CATGGCATTAACAACAGAGCGGGTTAAACTATTCTTCGAATGGTTTTTGTTTTTT
GCAGCAATATTTATTGCGATTACAATATTATATATATTGTTGGTTTTGCTCTTTGAGGTA
CCCAGGTATATTAAGGAGCTCGTGAGGTATTTGGTAGAATACCTGACCAGACGACGTGTA
TGGATGCAGAGGACGCAGTTGACGGAGGCAACTGGAGATGTAGAGATCGGCAGAGGTATT
GTGGAAGACAGACGAGATCAAGAACCGGCTGTCATACCACATGTATCTCAGGTTATCCCT
TC---TCAACCAAATAGAAGGGATGATCAAGGAAGACGAGGAAACGCTGGACCTATGTTC
T-AATACACG-GTATATTAATATACGA-AATATAAATGGGTATTG---------ATGT--
------------AA-AT-GATCATACATAATATA------TGTATGATAATG---AAACA
TATT-GTAATATGTTAATTGT---------------------------------------
-AAACGA-------------------------------GAGTTGTATGT-----------
----ATAAAACATACAACACGC---------------------TATGAAATACAAGACGC
TAT------------------------------GACAAATGTACTGGTATCTGATTAGG-
TATCCTAACGA--------TCTAGGGCCG-AAGGCCCGT-GAGCAATAT---GCGTCGAA
AT-TATGTTT-----AACAAA-CAAATATACA-----TGATACGGATAGTTGAATACATA
AACAACGAGGTATAC-AATACAACAATCTGTTGT-AAAGAAAT--AGAAAATAAGAAGAG
ATT-GTATATTT---------GTGTTGG--------------------------------
--ATAAGCCTTGCATCCACCACTTTA--------------------GTGGT-GGGCCAGA
TGTCCCGAGTTAGTGCG-CCACGTAA-GCGCTGGGGCTTAT
>M_547_BI_1995
TATTACCCCCA-GCGCTCAGGCCGGGACATCACGTGCTTC--------------------
---AACAAATGCACGTGAGTGATATAAGGGACATAACGGGTTCAGA-TAACGGTATCTTT
GGTTTAGAATATAACGTCACGTGTGAAAG-CGAT-CGGCACGTGACTTAGTCAAATGTAT
TGAATAAACATTTGACGTCCGGTAGCTTCCG-AAGGAAGT-AAGGATTGCTTCGT-GGCG
AAGCAAACCATTTATATA-TTGCCTAGG-CTTGCGG--CCTATAAATAGG-ACCCTGCTA
-----AATGGCATTAACAACAGAGCGGGTGAAACTATTCTTCGAATGGTTTTTGTTTATT
GGAGCAATATTTATTGCGATTACAATATTATATATATTGTTGGTTTTGCTCTTTGAGGTA
CCGAAGTATATTAAGCAGCTCGTGAGGTATTTGGTAGAATACCTGACCAGAAGACGTGTA
TGGATGCAGAGAACGCAGTTATCGGAGGCAACTGGAGACGTAGAGTTCGGCAGAGGTATT
GTGGAAGACAGACGGGATCAACAACCGGCTGTCATACCACAGGCATCTCAGGTTAACCCT
TC---TCAACAAATTAGAAGGGATGATCAAGGAAGACGAGGAAACGTCGGACCTATGTTT
T-AATACACG-GTATTGTAATATATGA-AAAATAAATGGGGATTG---------ATGT--
------------AT-AA-GGTCATACATACTATA------TGTATGATAATG---AAACA
TATT-GTAATATGTGAATTGT---------------------------------------
-AAACGA-------------------------------GTGTTGAATGT-----------
----ATACAACATACAACACAC---------------------TATGAAATACAAGACGC
TAT------------------------------GACAAATGTACGGGTATCTGATTAGG-
TATCCTAGCGA--------TCTAGGGCCG-AAGGCCCGT-GAGCAATAT---GCGTCGAC
AT-AATGTAT-----AACAAA-CAAATATACA-----TGATACGGATAGTTAAATACATA
ATCAACTAGGTATAC-AATACAACAAACTGTTGT-AAAGAAAT--AAAAAATAAGAAGAG
AGA-GTATATTT---------GTGTCGG--------------------------------
--ATAAGCTTGGCAACCACCACTTTA--------------------GTGGT-GGGTCAGA
TGTCCCGAGTTAGTGCG-CCACGTAA-GCGCTGGGGACTAT
>M_548_BI_1995_C2
TATTACCCCCA-GCGCTCAGGACGGGACATCACGTGCTTC--------------------
---AACAAATGCACGTGAGTGATATAAGGGACATAACGGGTTCAGA-TAACGGTATCTTT
GGTTTAGAATATAACGTCACGTGTGAAAG-CGAT-AGGCACGTGACTGAGTCAAATGTAT
TGAATAAACATTTGACGTCCGGTAGCTTCCG-AAGGAAGT-AAGGATTGCTTCGT-GGCG
AAGCAAACCATTTATATA-TTGCCTAGG-CTTGCGG--CCTATAAATAGG-ACCCTGCTA
-----AATGGCATTAACAACAGAGCGGGTTAAACTATTCTTCGAATGGTTTCTGTTTATC
GGAGCAATATTTATTGCGATTACAATATTATATATATTGTTGGTTTTGCTCTTTGAGGTA
CCGAAGTATATTAAGCAGCTCGTGAGGTATTTGGTAGAATACCTGACCAGAAGACGTGTA
TGGATGCAGAGAACGCAGTTATCGGAGGCAACTGGAGACGTAGAGTTCGGCAGAGGTATT
GTGGAAGACAGACGGGATCAACAACCGGCTGTCATACCACAGGCATCTCAGGTTAACCCT
TC---TCAACAAATTAGAAGGGATGATCAAGGAAGACGAGGAAACGTCGGACCTATGTTT
T-AATACACG-GTATTGTAATATATGA-AAAATAAATGGGGATTG---------ATGT--
------------AT-AA-GGTCATACATACTATA------TGTATGATAATG---AAACA
TATT-GTAATATGTGAATTGT---------------------------------------
-AAACGA-------------------------------GTGTTGAATGT-----------
----ATACAACATACAACACAC---------------------TATGAAATACAAGACGC
TAT------------------------------GACAAATGTACGGGTATCTGATTAGG-
TATCCTAACGA--------TCTAGGGCCG-AAGGCCCGT-GAGCAATAT---GCGTCGAC
AT-AATGTAT-----AACAAA-CAAATATACA-----TGATACGGATAGTTAAATACATA
ATCAACTAGGTATAC-AATACAACAAGCTGTTGT-AAAGAAAT--AAAAAATAAGAAGAG
AGA-GTATATTT---------GTGTCGG--------------------------------
--ATAAGCTTGGCAACCACCACTTTA--------------------GTGGT-GGGTCAGA
TGTCCCGAGTTAGTGCG-CCACGTAA-GCGCTGGGGCTTAT
>M_549_BI_1995_C2
TATTACCCCCA-GCGCTCAGGGCGGGACATCACGTGCTTC--------------------
---AACAAATGCACGTGAGTGATATAAGGGACATAACGGGTTCAGA-TAACGGTATCTTT
GGTTTAGAATATAACGTCACGTGTGAAAG-CGAT-AGGCACGTGACTAAGTCAAATGTAT
TGAATAAACATTTGACGTCCGGTAGCTTCCG-AAGGAAGT-TAGGATTGCTTCGT-GGCG
AAGCAAACCATTTATATA-TTGCCTAGG-CTTGCGG--CCTATAAATAGG-ACCCTGCTA
-----AATGGCATTAACAACAGAGCGGGTGAAACTATTCTTCGAATTGTTTCTGTTCATT
GGAGCAATATTTATTGCGATTACAATATTATATATATTGTTGGTTTTGCTCTTTGAGGTA
CCGAAGTATATTAAGCAGCTCGTGAGGTATTTGGTAGAATACCTGACCAGAAGACGTGTA
TGGATGCAGAGAACGCAGTTATCGGAGGCAACTGGAGACGTAGAGTTCGGCAGAGGTATT
GTGGAAGACAGACGGGATCAACAACCGGCTGTCATACCACAGGCATCTCAGGTTAACCCT
TC---TCAACAAATTAGAAGGGATGATCAAGGAAGACGAGGAAACGTCGGACCTATGTTT
T-AATACACG-GTATTGTAATATATGA-AAAATAAATGGGGATTG---------ATGT--
------------AT-AA-GGTCATACATACTATA------TGTATGATAATG---AAACA
TATT-GTAATATGTGAATTGT---------------------------------------
-AAACGA-------------------------------GTGTTGAATGT-----------
----ATACAACATACAACACAC---------------------TATGAAATACAAGACGC
TAT------------------------------GACAAATGTACGGGTATCTGATTAGG-
TATCCTAACGA--------TCTAGGGCCG-AAGGCCCGT-GAGCAATAT---GCGTCGAC
AT-AATGTAT-----AACAAA-CAAATATACA-----TGATACGGATAGTTAAATACATA
AACAACTAGGTATAC-AATACAACAAACTGTTGT-AAAGAAAT--AAAAAATAAGAAGAG
AGA-GTATATTT---------GTGTCGG--------------------------------
--ATAAGCTTGGCAACCACCACTTTA--------------------GTGGT-GGGTCAGA
TGTCCCGAGTTAGTGCG-CCACGTAA-GCGCTGGGGACTAT
>M_550_CG_1995_C2
TATTACCCCCA-GCGCTCAGGACGGGACATCACGTGCTTC--------------------
---GACAAATGCACGTGAGTGATATAAGGGACATAACGGGTTCAGA-TAACGGTATCTTT
GGTTTAGAATATAACGTCACGTGTGAAAG-GGAT-AGGCACGTGACTAAGTCAAATGTAT
TGAATAAACATTTGACGTCCGGTAGCTTCCG-AAGGAAGT-AAGGATTGCTTCGT-GGCG
AAGCAAACCATTTATATA-TTGCCTTGG-CTTGCGG--CCTATAAATAGG-ACCCTGCTA
-----AATGGCATTAACAACAGAGCGGGTGAAACTATTCTTTGAATGGTTTTTGTTTTTT
GGAGCAATATTTATTGCGATTACAATATTATATATATTGTTGGTTTTGCTCTTTGAGGTA
CCGAAGTATATTAAGCAGCTCGTGAGGTATTTGGTAGAATACCTGACCAGAAGACGTGTA
TGGATGCAGAGAACGCAGTTATCGGAGGCAACTGGAGACGTAGAGTTCGGCAGAGGTATT
GTGGAAGACAGACGGGATCAACAACCGGCTGTCATACCACAGGCATCTCAGGTTAACCCT
TC---TCAACAAATTAGAAGGGATGATCAAGGAAGACGAGGAAACGTCGGACCTATGTTT
T-AATACACG-GTATTGTAATATATGA-AATATAAATGGGGATTG---------ATGT--
------------AT-AA-GGTCATACATACTATA------TGTATGATAATG---AAACA
TATT-GTAATATGTGAATTGT---------------------------------------
-AAACGA-------------------------------GTGTTGAATGT-----------
----ATACAACATACAACACAC---------------------TATGAAATACAAGACGC
TAT------------------------------GACAAATGTACGGGTATCTGATTAGG-
TATCCTAACGA--------TCTAGGGCCG-AAGGCCCGT-GAGCAATAT---GCGTCGAA
AT-AATGTTT-----AACAAA-CAAATATACA-----TGATACGGATAGTTGAATACATA
AACAACTAGGTTTAC-AATACAACAAACTGTTGT-AAAGAAAT--AAAAAATAAGAAGAG
AGA-GTATATTT---------GTGTCGG--------------------------------
--ATAAGCTTGGCAACCACCACTTTA--------------------GTGGT-GGGTCAGA
TGTCCCGAGTTAGTGCG-CCACGTAA-GCGCTGGGGCTTAT
>M_571_1_PH_1993_D5
TATTACCCCCA-GCGCTCAGGACGGGACATCACGTGCATC--------------------
--TAACAAATGCACGTGACTGATATATATGATATAACGGTTCATTG-AAACGTTATATTG
AGAT-ATAACGAAAAGTCACGTATGAAAG-AGAC-ATGAACGTGACGAAGTCAAATGTAA
TGAATAAACATTTGACGTCCGGAAACTTCCG-AAGGAAGC-CAAGATTGCTTCGA-GGCG
AAGCAAAACATTTATATATTGGTCTGAA--CTGCTG--CCTATAAATAAG-AGGCAGGGA
-----AATGGCATCGACAACAGAGCGGGTTAAACTATTCTTCGAATGGTTTCTGTTTTTC
GGAGCAATATTTATTGCGATAACAATATTATATATATTGTTGGTATTGCTCTTTGAGGTC
CCCAAGTATATTAAGGAGGTTGTGAGGTATCTCGTAGAATACCTGACCAGACGACGTGTA
TGGATGCAGAAAACGCAGTTGACGGAGGCAACCGGAGATGCAGAGCTCGTCAGAAGTAGT
GTGGAAGACAGACGCGATCAACAACCGGCTGTCATACCACATGCAAGTCATGTTATCCCT
TC---TCAACCA---AGAAGGGATGAACAAGCAAGACGAGGAAACGCCGGCCCTATGTTT
T-AATACACT-GTATTATAATATACGA-AATATAAATGGATAAGG---------ATATTT
AGTGGGAAACATAT-ATAAGTGAAACATAATATA------TGTTGTATAAG----AAACA
TATT-GTAATATGTGACTTGT---------------------------------------
-ATACGA-------------------------------GTGTTGTATTT-----------
----ATAAACTATACAACACGC---------------------TATGACAAAAGGGGAAA
AAT------------------------------GAAGAAT-CGGGGGT---TGATTGGTC
TATCGTATCGC--------TTAAGGGCCG-CAGGCCCGT-----------------TGAA
AT-GATTCTT-----AATTAAACAAATATACA-----TGATACGGATAGTTGAATATATA
AACAACTATGTAGA--AATACAACAGCATGTTGT-ACATAATA--ATATAATGAGAAGAG
AA--GTATATTT---------GTACAGG--------------------------------
--ATAGTGATCACAAACACCACTTTA--------------------GTGGT-GGGTCATA
TGTCCCGAGTTAGTGCG-CCACGTAA-GCGCTGGGGCTTAT
>M_571_2_PH_1993_D5
TATTACCCCCA-GCGCTCAGGACGGGACATCACGTGCATC--------------------
--TAACAAATGCACGTGACTGATATATATGATATAACGGTTCATTG-AAACGTTATATAG
AGAT-ATAACGAAAAGTCACGTATGAAAG-AGAC-ATGAACGTGACGGAGTCAAATGTAA
TGAATAAACATTTGACGTCCGGAAACTTCCG-AAGGAAGC-CAAGATTGCTTCGA-GGCG
AAGCAAAACATTTATATATTGGTCTGAA--CTGCTG--CCTATAAATAAG-AGGCAGGGA
-----AATGGCATTGACAACAGAGCGGGTGAAACTATTCTTTGAATGGTTTCTGTTTATT
GGAGCAATATTCATTGCGATAACAATATTATATATATTGTTGGTATTGCTCTTTGAGGTC
CCCAAGTATATTAAGGAGGTTGTGAGGTATCTCGTAGAATACCTGACCAGACGACGTGTA
TGGATGCAGAAAACGCAGTTGACGGAGGCAACCGGAGATGCAGAGCTCGTCAGAAGTAGT
GTGGAAGACAGACGCGATCAACAACCGGCTGTCATACCACATGCAAGTCATGTTATCCCT
TC---TCAACCA---AGAAGGGATGAACAAGCAAGACGAGGAAACGCCGGCCCTATGTTT
T-AATACACT-GTATTATAATATACGA-AATATAAATGGATAAGG---------ATATTT
AGTGGGAAACATAT-ATAAGTGAAACATAATATA------TGTTGTATAAG----AAACA
TATT-GTAATATGTGACTTGT---------------------------------------
-ATACGA-------------------------------GTGTTGTATTT-----------
----ATAAACTATACAACACGC---------------------TATGACAAAAGGGGAAA
AAT------------------------------GAAGAATCGGGGGGT---TGATTGGTC
TATCGTATCGC--------TTAAGGGCCG-CAGGCCCGT-----------------TGAA
AT-GATTCTT-----AATTAAACAAATATACA-----TGATACGGATAGTTGAATATATA
AACAACTATGTAGA--AATACAACAGCATGTTGT-ACATAATA--ATATAATGAGAAGAG
AA--GTATATTT---------GTATAGG--------------------------------
--ATAGTGATCACAAACACCACTTTA--------------------GTGGT-GGGTCATA
TGTCCCGAGTTAGTGCG-CCACGTAA-GCGCTGGGGCTTAT
>M_602_AU_1996
TATTACCCCCA-GCGCTCAGGACGGGACATCACGTGCGTC--------------------
---AACAAATGCACGTGACTGATATAAGGGACATAACGGGTTTAGA-TAACGGTTTATTC
GGATTAGAATATAACGTCACGTGTGAAAG-CGAA-AGGCACGTGACGAAGACAAATGGAT
TGAATAAACATTTGACGTCCGGTAGCTTCCG-AAGGAAGT-AAGGATTGCTTCGC-GGCG
AAGCAAACCATTTATATATTTGCGTAGG-TTTGCGG--CCTATAAATAGG-ACGCAGCTA
-----AATGGCATTAACAACAGAGCGGGTGAAACTATTCTTCGAATGGTTTCTGTTTTTC
GGAGCAATATTTATTGCGATTACAATATTATATATATTGTTGGTGTTGCTCTTTGAGGTA
CCCAGGTATATGAAGGAGCTCGTGAGGTATTTGGTAGAATACCTGACCAGACGACGTGTA
TGGATGCAGAGGACGCAGTTGACGGAGGCAACTGGAGATGTAGAGATCGGCAGAGGTATT
GTGGAAGACAGACGAGATCAAGAACCGGCTGTCATACCACATGTATCTCAGGTTATCCCT
TC---TCAACCAAATAGAAGGGATGATCAAGGAAGACGAGGAAACGCTGGACCTATGTTC
T-AATACACG-GTATATTAATATACGA-AATATAAATGGGTATTG---------ATGT--
------------AA-AT-GATCATACATAATATA------TGTATGATAATG---AAACA
TATT-GTAATATGTGAATTGT---------------------------------------
-AAACGA-------------------------------GAGTTGTATGT-----------
----ATAAAACATACAACACGC---------------------TATGAAATACAAGACGC
TAT------------------------------GACAAAAGTACTGGTATATGATTAGG-
TATCCTAACGA--------TCTAGGGCCG-AAGGCCCGT-GAGCAATAT---GCGTCGAA
AT-AATGTTT-----AACAAA-CAAATATACA-----TGATACGGATAGTTGAATACATA
AACAACGAGGTATAC-AATACAACAAACTGTTGT-AAAGAAAT-AAAAAAATAAGAAGAG
AGA-GTATATTT---------GTGTTGG--------------------------------
--ATAAGCCTTGCAACCACCACTTTA--------------------GTGGT-GGGCCAGA
TGTCCCGAGTTAGTGCG-CCACGTAA-GCGCTGGGGCTTAT
>M_62cn_CN_D2
TATTACCCCCA-GCGCTCAGGACGGGACATCACGTGCAAC--------------------
--TTACGAATGCACGTGACTGATATATACAACATAACGGTTCGTCG-AACCGGTATATTA
AGCT-ATAACGAAAAGTCACGTGTGAAAG-AGAC-ATGCACGTGACGGAGTCAAATGTAT
TGAATAAACATTTGACGTCCGGAAACTTCCG-AAGGAAGT-CACGATTGCTTCGA-GGCG
AAGCAAAACATTTATATATTGGCCTGAA--CTGCTG--CCTATAAATAAG-AGGCAGGGT
-----AATGGGATTGACAACAGAGCGGGTGAAACTATTCTTCGAATGGTTTCTGTTTATT
GGAGCAATATTTATTGCTATAACAATATTATATATATTGTTGGCATTGCTCTTTGAGGTT
CCGAAGTATATTAAGGATGTAGTGAGGTATCTCGTAGAATACCTGACTAGACGACGTGTA
TGGATGCAGAAGACGCAGTTGACGGAAGCAACCGGAGATGCAGAGCTCGTCAGAAGTAGT
GTGGAAGACAGACGCGATCAACAACCGGCTGTCATACCACATGGAAGTCAGGTTATCCCT
TC---TCAACCA---AGAAGGGATGAACAAGGAAGACGAGGAAACGCCGGTCCTATGTTT
T-AATACACT-GTATTATAATATACGA-AATATAAATGGATAATG---------ATAGTT
AGTGTCAAACATAT-ATAAGTGAAATATAATATA------TGTGTGAGAAG----AAACA
TATT-TTAATATGTGACTTGT---------------------------------------
-ATACGA-------------------------------GTGTTGTATTT-----------
----ATAAACTATACAACACGC---------------------TATGACAAACGGGGAAA
AAT------------------------------GAAGAAT-CGGGGGT---TGATTGGTC
TATCGTAACGC--------TTAAGGGCCG-CAGGCCCGT-----------------TGAA
AT-GATTCTT-----TATTAAACAAATATACA-----TGATACGGATAGTTGAATACATA
AACAACTATGTATA--AATACAACAGAATGTTGT-AAATAAAT-AATACAATGTGAAGAT
AA--GTATATTT---------GTACAGG--------------------------------
--ATAATGATCACAACCACCACTTTA--------------------GTGGT-GGGTCATA
TGTCCCGAGTTAGTGCG-CCACGTAA-GCGCTGGGGCTTAT
>M_627_TW_1996_D8
TATTACCCCCA-GCGCTCAGGACGGGACATCACGTGCATC--------------------
--TAACAAATGCACGTGACTGATATATATGATATAACGGTTCATTG-AACCGTTATATTG
AGAT-ATAACGAAAAGTCACGTATGAAAG-AGAC-ATGAACGTGACGGAGTCAAATGTAA
TGAATAAACATTTGACGTCCGGAAACTTCCG-AAGGAAGC-CAAGATTGCTTCGT-GGCG
AAGCAAAACATTTATATATTGGTCTGAA--CTGCTG--CCTATAAATAAG-AGGCAGGGA
-----AATGGCATTGACAACAGAGCGGGTGAAACTATTCTTTGAATGGTTTTTGTTTTTC
GGAGCAATATTCATTGCGATAACAATATTATATATATTGTTGGTATTGCTCTTTGAGGTT
CCCAAGTATATGAAGGAGGTTGTGAGGTATCTCGTAGAATACCTGACCAGACGACGTGTA
TGGATGCAGAAAACGCAGTTGACGGAGGCAACCGGAGATGCAGAGCTCGTCAGAAGTAGT
GTGGAAGACAGACGCGATCAACAACCGGCTGTCATACCACATGCAAGTCATGTTATCCCT
TC---TCAACCA---AGAAGGGATGAACAAGCAAGACGAGGAAACGCCGGCCCTATGTTT
T-AATACACT-GTATTATAATATACGA-AATATAAATGGATAAGG---------ATATTT
AGTGGGAAACATAT-ATAAGTGAAACATAATATA------TGTTGTATAAG----AAACA
TATT-GTAATATGTGACTTGT---------------------------------------
-ATACGA-------------------------------GTGTTGTATGT-----------
----ATAAACTATACAACACGC---------------------TATGACAAAAGGGGAAA
AAT------------------------------GAAGAAT-CGGGGGT---TGATTGGTC
TATCGTATCGC--------TTAAGGGCCG-CAGGCCCGT-----------------TGAA
AT-GATTCTT-----AATTAAACAAATATACA-----TGATACGGATAGTTGAATATATA
AACAACTATGTAGA--AATACAACAGAATGTTGT-ACATAATA--ATATAATGAGAAGAG
AA--GTATATTT---------GTACAGG--------------------------------
--ATAGTGATCACAAACACCACTTTA--------------------GTGGT-GGGTCATA
TGTCCCGAGTTAGTGCG-CCACGTAA-GCGCTGGGGCTTAT
>M_63cn_CN_D3
TATTACCCCCA-GCGCTCAGGACGGGACATCACGTGCAAC--------------------
--TTACGAATGCACGTGACTGATATATACAACATAACGGTTCGTCG-AACCGGTATATTA
AGCT-ATAACGAAAAGTCACGTGTGAAAG-AGAC-ATGCACGTGACGGAGTCAAATGTAT
TGAATAAACATTTGACGTCCGGAAACTTCCG-AAGGAAGT-CACGATTGCTTCGT-GGCG
AAGCAAAACATTTATATATTGGCCTGAA--CTGCTG--CCTATAAATAAG-AGGCAGGGT
-----AATGGGATTGACAACAGAGCGGGTGAAACTATTCTTCGAATGGTTTCTGTTTATT
GGAGCAATATTTATTGCTATAACAATATTATATATATTGTTGGCATTGCTCTTTGAGGTT
CCGAAGTATATTAAGGATGTAGTGAGGTATCTCGTAGAATACCTGACTAGACGACGTGTA
TGGATGCAGAAGACGCAGTTGACGGAAGCAACCGGAGATGCAGAGCTCGTCAGAAGTAGT
GTGGAAGACAGACGCGATCAACAACCGGCTGTCATACCACATGGAAGTCAGGTTATCCCT
TC---TCAACCA---AGAAGGGATGAACAAGGAAGACGAGGAAACGCCGGTCCTATGTTT
T-AATACACT-GTATTATAATATACGA-AATATAAATGGATAATG---------ATATTT
AGTGTCAAACATAT-ATAAGTGAAATATAATATA------TGTGTGAGAAG----AAACA
TATT-TTAATATGTGACTTGT---------------------------------------
-ATACGA-------------------------------GTGTTGTATTT-----------
----ATAAACTATACAACACGC---------------------TATGACAAACGGGGAAA
AAT------------------------------GAAGAAT-CGGGGGT---TGATTGGTC
TATCGTAACGC--------TTAAGGGCCG-CAGGCCCGT-----------------TGAA
AT-GATTCTT-----TATTAAACAAATATACA-----TGATACGGATAGTTGAATACATA
AACAACTAAGTATA--AATACAACCGAATGTTGT-AAATAAAT-AATACAATGTGAAGAT
AA--GTATATTT---------GTACAGG--------------------------------
--ATAATGATCACAACCACCACTTTA--------------------GTGGT-GGGTCATA
TGTCCCGAGTTAGTGCG-CCACGTAA-GCGCTGGGGCTTAT
>M_65_LK_LK_2010_C2
TATTACCCCCA-GCGCTCAGGACGGGACATCACGTGCTTC--------------------
---AACAAATGCACGTGAGTGATATAAGGGACATAACGGGTTTAGA-TAACGGTATCTTT
GGTTCAGAATATAACGTCACGTGTGAAAG-TGGATAGGCACGTGACTAAGTCAAATGTAT
TGAATAAACATTTGACGTCCGGTAGCTTCCG-AAGGAAGT-AAGGATTGCTTCGT-GGCG
AAGCAAACCATTTATATATTGGCCTAGG-CTTGCGG--CCTATAAATAGG-ACCCTGCTA
-----AATGGCATTAACAACAGAGCGGGTTAAACTATTCTTTGAATTGTTTTTGTTCTTT
GCAGCAATATTTATTGCGATTACAATATTATATATATTGTTGGTTTTGCTCTTTGAGGTA
CCGAAGTATATTAAGCAGCTCGTGAGGTATTTGGTAGAATACCTGACCAGAAGACGTGTA
TGGATGCAGAGGACGCAGTTATCGGAGGCAACTGGAGACGTAGAGTTCGGCAGAGGTATT
GTGGAAGACAGACGGGATCAACAACCGGCTGTCATACCACAGGCATCTCAGGTTATCCCT
TC---TCAACAAATTAGAAGGGATGATCAAGGAAGACGAGGAAACGTCGGACCTATGTTT
T-AATACACG-GTATTGTAATATATGA-AATATAAATGGGTATTG---------ATGT--
------------AT-AA-GGTCATACATACTATA------TGTATGATAATG---AAACA
TATT-GTAATATGTGAATTGT---------------------------------------
-AAACGA-------------------------------GTGTTGAATGT-----------
----ATACAACATACAACACGC---------------------TATGAAATACAAGACGC
TAT------------------------------GACAAATGTACGGGTATCTGATTAGG-
TATCCTAACGA--------TCTAGGGCCG-AAGGCCCGT-GAGCAATAT---GCGTCGAA
AT-AATGTTT-----AACACA-CAAATATACA-----TGATACGGATAGTTGAATACATA
AACAACTAGGTATAC-AATACAACAAACTGTTGT-AAAGAAAT---AAAAATAAGAAGGG
AGA-GTATATTT---------GTGTCGG--------------------------------
--ATAAGCTTGGCAACCACCACTTTA--------------------GTGGT-GGGTCAGA
TGTCCCGAGTTAGTGCG-CCACGTAA-GCGCTGGGGCTTAT
>M_66in_IN_2012_B1
TATTACCCCCA-GCGCTCAGGACGGGACATCACGTGCTTA--------------------
---TAGAAATGCACGTGACTGATATAAGGGACATAACGGGTTTAGA-TAACGGTATCTTG
TGATTAGAATATAACGTCACGTGTGAAAG-CGAA-ATGCACGTGACATAGTCAAATGTAT
TGAATAAACATTTGACGTCCGGTAGCTTCCG-AAGGAAGT-TAGGATTGCTTCGT-GGCG
AAGCAAACCATTTATATA-TTGGCTAGG-ATTGCGG--CCTATAAATAGG-ACGCAGCTA
-----GATGGCATTAACAACAGAGCGGGTGAAACTATTCTTTGAATGGTTTCTGTTCTTT
GGAGCAATATTTATTGCGATAACAATATTATATATATTGTTGGTA---------------
------------------------------------------------------------
------------------------------------------------------------
------------------------------------------------------------
------------------------------------------------------------
------------------------------------------------------------
----------------------------------------TGTATGTTAATG---AAACA
TATT-GTAATATGTGAATTGT---------------------------------------
-AAACGA-------------------------------GAGTTGAATGT-----------
----ATAAAACATACAACACGC---------------------TATGATATACAAGACGC
TAT------------------------------GATAAAGGTACGGGTATCTGAATGGG-
TATCCTAATGT--------TCTAGGGCCGAAAGGCCCGT-GAGCAATAT---ACGTCGAA
ATAAATGATT-----AACAAA-CAAATATACA-----TGATACGGATAGTTGAATACATA
AACAACTCTGTATAC-AATACAACAAAATGTTGT-AAAGAAAT--AAAAAATAAGAAGAG
ATA-GTATATTT---------GTGTAGG--------------------------------
--ATAAGCTTCGTAACCACCACTTTA--------------------GTGGT-GGACCAGA
TGTCCCGAGTTAGTGCG-CCACGTAA-GCGCTGGGGCTTAT
>M_736_4_IN_1997_C2
TATTACCCCCA-GCGCTCAGGACGGGACATCACGTGCGTC--------------------
---AACAAATGCACGTGACTGATATAAGGGACATAACGGGTTTAGA-TAACGGTTTATTC
GGATTAGAATATAACGTCACGTGTGAAAG-CGAA-AGGCACGTGACGAAGACAAATGGAT
TGAATAAACATTTGACGTCCGGTAGCTTCCG-AAGGAAGT-AAGGATTGCTTCGC-GGCG
AAGCAAACCATTTATATATTTGCGTAGG-CTTGCGG--CCTATAAATAGG-ACGCAGCTA
-----AATGGTATTAACAACAGAGCGGGTGAAACTATTCTTTGAATTGTTTCTGTTCTTC
GCAGCAATATTTATTGCGATTACAATATTATATATATTGTTGGTTTTGCTCTTTGAGGTA
CCCAGGTATATGAAGGAGCTCGTGAGGTATTTGGTAGAATACCTGACCAGACGACGTGTA
TGGATGCAGAGGACGCAGTTGACGGAGGCAACTGGAGATGTAGAGATCGGCAGAGGTATT
GTGGAAGACAGACGAGATCAAGAACCGGCTGTCATACCACATGTATCTCAGGTTATCCCT
TC---TCAACCAAATAGAAGGGATGATCAAGGAAGACGAGGAAACGCTGGACCTATGTTC
T-AATACACG-GTATATTAATATACGA-AATATAAATGGGTATTG---------ATGT--
------------AG-AT-GATCATACATTATATA------TGTATGATAATG---AAACA
TATT-GTAATATGTGAATTGT---------------------------------------
-AAACGA-------------------------------GAGTTGTATGT-----------
----ATAAAACATACAACACGC---------------------TATGAAATACAAGACGC
TAT------------------------------GACAAAAGTACTGGTATATGATTAGG-
TATCCTAACGA--------TCTAGGGCCG-AAGGCCCGA-GAGCAATAT---GCGTCGAA
AT-AATGTTT-----AACAAA-CAAATATACA-----TGATACGGATAGTTGAATACATA
AACAACGAGGTATAC-AATACAACAAACTGTTGT-AAAGAAAT--AAAAAATAAGAAGAG
ATA-GTATATTT---------GTGTTGG--------------------------------
--ATAAGCCTTGCAACCACCACTTTA--------------------GTGGT-GGGCCAGA
TGTCCCGAGTTAGTGCG-CCACGTAA-GCGCTGGGGACTAT
>M_737_AU_1997
TATTACCCCCA-GCGCTCAGGACGGGACATCACGTGCGTC--------------------
---AACAAATGCACGTGACTGATATAAGGGACATAACGGGTTTAGA-TAACGGTTTATTC
GGATTAGAATATAACGTCACGTGTGAAAG-CGAA-AGGCACGTGACGAAGACAAATGGAT
TGAATAAACATTTGACGTCCGGTAGCTTCCG-AAGGAAGT-AAGGATTGCTTCGC-GGCG
AAGCAAACCATTTATATATTTGCGTAGG-CTTGCGG--CCTATAAATAGG-ACGCAGCTA
-----AATGGCATTAACAACAGAGCGGGTTAAACTATTCTTTGAATTGTTTCTGTTCATT
GGAGCAATATTTATTGCGATTACAATATTATATATATTGTTGGTTTTCCTCTTTGAGGTA
CCCAGGTATATTAAGGAGCTCGTGAGGTATTTGGTAGAATACCTGACCAGACGACGTGTA
TGGATGCAGAGGACGCAGTTGACGGAGGCAACTGGAGATGTAGAGATCGGCAGAGGTATT
GTGGAAGACAGACGAGATCAAGAACCGGCTGTCATACCACATGTATCTCAGGTTATCCCT
TC---TCAACCAAATAGAAGGGATGATCAAGGAAGACGAGGAAACGCTGGACCAATGTTC
T-AATACACG-GTATATTAATATACGA-AATATAAATGGGTATTG---------ATGT--
------------AA-AT-GATCATACATAATATA------TGTATGATAATG---AAACA
TATT-GTAATATGTGAATTGT---------------------------------------
-AAACGA-------------------------------GAGTTGTATGT-----------
----ATAAAACATACAACACGC---------------------TATGAAATACAAGACGC
TAT------------------------------GACAAAAGTACTGGTATATGATTAGG-
TATCCTAACGA--------TCTAGGGCCG-AAGGCCCGT-GAGCAATAT---GCGTCGAA
AT-AATGTTT-----AACAAA-CAAATATACA-----TGATACGGATAGTTGAATACATA
AACAACGAGGTATAC-AATACAACAACCTGTTGT-AAAGAAAT--AAAAAATAAGAAGAG
ATA-GTATATTT---------GTGTTGG--------------------------------
--ATAAGCCTTGCAACCACCACTTTA--------------------GTGGT-GGGCCAGA
TGTCCCGAGTTAGTGCGCCCACGTAA-GCGCTGGGGCTTAT
>M_765_TW_1996_D5
-----------------------------TCACGTGCATC--------------------
--TAACAAATGCACGTGACTGATATATATGATATAACGGTTCATTG-AAACGTTATATTG
AGAT-ATAACGAAAAGTCACGTATGAAAG-AGAC-ATGAACGTGACGGAGTCAAATGTAA
TGAATAAACATTTGACGTCCGGAAACTTCCG-AAGGAAGC-CAAGATTGCTTCGA-GGCG
AAGCAAAACATTTATATATTGGTCTGAA--CTGCTG--CCTATAAATAAG-AGGCAGGGA
-----AATGGCATTGACAACAGAGCGGGTTAAACTATTCTTCGAATGGTTTTTGTTTATT
GGAGCAATATTCATTGCGATAACAATATTATATATATTGTTGGTATTGCTCTTTGAGGTT
CCCAAGTATATTAAGGAGGTTGTGAGGTATCTCGTAGAATACCTGACCAGACGACGTGTA
TGGATGCAGAAAACGCAGTTGACGGAGGCAACCGGAGATGCAGAGCTCGTCAGAAGTAGT
GTGGAAGACAGACGCGATCAACAACCGGCTGTCATACCACATGCAAGTCATGTTATCCCT
TC---TCAACCA---AGAAGGGATGAACAAGCAAGACGAGGAAACGCCGGCCCTATGTTT
T-AATACACT-GTATTATAATATACGA-AATATAAATGGATAAGG---------ATATTT
AGTGGGAAACATAT-ATAAGTGAAACATAATATA------TGTTGTATAAG----AAACA
TATT-GTAATATGTGACTTGT---------------------------------------
-ATACGA-------------------------------GTGTTGTATTT-----------
----ATAAACTATACAACACGC---------------------TATGACAAAAGGGGAAA
AAT------------------------------GAAGAAT-CGGGGGT---TGATTGGTC
TATCGTATCGC--------TTAAGGGCCG-CAGGCCCGT-----------------TGAA
AT-GATTCTT-----AATTAAACAAATATACA-----TGATACGGATAGTTGAATATATA
AACAACTATGTAGA--AATACAACAGAATGTTGT-ACATAATA--ATATAATGAGAAGAG
AA--GTATATTT---------GTACAGG--------------------------------
--ATAGTGATCACAAACACCACTTTA--------------------GTGGT-GGGCCATA
TGTCCCGA---------------------------------
>M_768_PH_1995
TATTACCCCCA-GCGCTCAGGACGGGACATCACGTGCATC--------------------
--TAACAAATGCACGTGACTGATATATATGATATAACGGTTCATTG-AAACGTTATATTG
AGAT-ATAACGAAAAGTCACGTATGAAAG-AGAC-ATGAACGTGACGGAGTCAAATGTAA
TGAATAAACATTTGACGTCCGGAAACTTCCG-AAGGAAGC-CAAGATTGCTTCGA-GGCG
AAGCAAAACATTTATATATTGGTACTGA-ACTGCTG--CCTATAAATAAG-AGGCAGGGA
-----AATGGCATTGACAACAGAGCGGGTTAAACTATTCTTTGAATGGTTTTTGTTTATT
GGAGCAATATTCATTGCGATAACAATATTATATATATTGTTGGTATTGCTCTTTGAGGTC
CCCAAGTATATTAAGGAGGTTGTGAGGTATCTCGTAGAATACCTGACCAGACGACGTGTA
TGGATGCAGAAAACGCAGTTGACGGAGGCAACCGGAGATGCAGAGCTCGTCAGAAGTAGT
GTGGAAGACAGACGCGATCAACAACCGGCTGTCATACCACATGCAAGTCATGTTATCCCT
TC---TCAACCA---AGAAGGGATGAACAAGCAAGACGAGGAAACGCCGGCCCTATGTTT
T-AATACACT-GTATTATAATATACGA-AATATAAATGGATAAGG---------ATATTT
AGTGGGAAACATAT-ATAAGTGAAACATAATATA------TGTTGTATAAG----AAACA
TATT-GTAATATGTGACTTGT---------------------------------------
-ATACGA-------------------------------GTGTTGTATTT-----------
----ATAAACTATACAACACGC---------------------TATGACAAAAGGGGAAA
AAT------------------------------GAAGAAT-CGGGGGT---TGATTGGTC
TATCGTATCGC--------TTAAGGGCCG-CAGGCCCGT-----------------TGAA
AT-GATTCTT-----AATTAAACAAATATACA-----TGATACGGATAGTTGAATATATA
AACAACTATGTAGA--AATACAACAGCATGTTGT-ACATAATA--ATATAATGAGAAGAG
AA--GTATATTT---------GTATAGG--------------------------------
--ATAGTGATCACAAACACCACTTTA--------------------GTGGT-GGGTCATA
TGTCCCGAGTTAGTGCGCCCACGTAA-GCGCTGGGGCTTAT
>M_8_150510_EG_2010_A1
-----------------------------TCACGTGCATC--------------------
--TAACAAATGCACGTGACTGATATATATGATATAACGGTTCATAG-AAACGTTATATTG
AGAT-ATAACGAAAAGTCACGTATGAAAG-AGAC-ATGAACGTGACGGAGTCAAATGTAA
TGAATAAACATTTGACGTCCGGAAACTTCCG-AAGGAAGC-CAAGATTGCTTCGA-GGCG
AAGCAAAACATTTATATATTGGTCTGAA--CTGCTG--CCTATAAATAAG-AGGCAGGGT
-----AATGGCATTGACAACAGAGCGGGTGAAACTATTCTTCGAATGGTTTCTGTTCATC
GGAGCAATATTCATTGCGATAACAATATTATATATATTGTTGGTATTGCTCTTTGAGGTT
CCCAAGTATATTAAGGAGGTTGTGAGGTATCTCGTAGAATACCTGACCAGACGACGTGTA
TGGATGCAGAAAACGCAGTTGACGGAGGCAACCGGAGATGCAGAGCTCGTCAGAAGTAGT
GTGGAAGACAGACGCGATCAACAACCGGCTGTCATACCACATGCAAGTCATGTTATCCCT
TC---TCAACCA---AGAAGGGATGAACAAGCAAGACGAGGAAACGCCGGCCCTATGTTT
T-AATACACT-GTATTATAATATACGA-AATATAAATGGATAAGG---------ATATTT
AGTGGGAAACATAT-ATAAGTGAAACATAATATA------TGTTGTATAAG----AAACA
TATT-GTAATATGTGACTTGT---------------------------------------
-ATACGA-------------------------------GTGTTGTATTT-----------
----ATAAACTATACAACACGC---------------------TATGACAAAAGGGGAAA
AAT------------------------------GAAGAAT-CGGGGGT---TGATTGGTC
TATCGTATCGC--------TTAAGGGCCG-CAGGCCCGT-----------------TGAA
AT-GATTCTT-----AATTAAACAAATATACA-----TGATACGGATAGTTGAATATATA
AACAACTATGTAGA--AATACAACAGAATGTTGT-ACATAATA--ATATAATGAGAAGAG
AA--GTATATTT---------GTACAGG--------------------------------
--ATAGTGATCACAAACACCACTTTA--------------------GTGGT-GGGCCATA
TGTCCCGA---------------------------------
>M_9_150510_EG_2010
TATTACCCCCA-GCGCTCAGGACGGGACATCACGTGCTTT--------------------
---AACAAATGCACGTGACTGATATAAGGGACATAACGGGTTCAGA-TACCGGTATCTTG
GGTTTAGAATATAACGTCACGTGTGACAG-CGAA-AGGCACGTGACTAAGTCAAATGTAT
TGAATAAACATTTGACGTCCGGTAGCTTCCG-AAGGAAGA-AAGGATTGCTTCGT-GGCG
AAGCAAACCATTTATATA-TTGCCTAGG-GTTGCGG--CCTATAAATAGG-ACCCTGCTA
-----AATGGCATTAACAACAGAGCGGGTTAAACTATTCTTCGAATGGTTTTTGTTTATC
GGAGCAATATTTATTGCGATTACAATATTATATATATTGTTGGTTTTGCTCTTTGAGGTA
CCGAAGTATATTAAGCAGCTCGTGAGGTATTTGGTAGAATACCTGACCAGAAGACGTGTA
TGGATGCAGAGAACGCAGTTATCGGAGGCAACTGGAGATGTAGAGTTCGGCAGAGGTATT
GTGGAAGACAGACGGGATCAACAACCGGCTGTCATACCACAGGCATCTCAGGTTAACCCT
TC---TCAACAAATTAGAAGGGATGATCAAGGAAGACGAGGAAACGCCGGACCTATGTTT
T-AATACACG-GTATTGTAATATATGA-AATATAAATGGGTATTG---------ATGT--
------------AT-AA-GGTCATACATACTATA------TGTATGATAATG---AAACA
TATT-GTAATATGTGAATTGT---------------------------------------
-AAACGA-------------------------------GTGTTGAATGT-----------
----ATACAACATACAACACGC---------------------TATGAAATACAAGACGC
TAT------------------------------GACAAATGTACGGGTATCTGATTAGG-
TATCCTAACGC--------TCTAGGGCCG-AAGGCCCGT-GAGCAATAT---GCGTCGAA
AT-AATGTTT------ATAAA-CAAATATACA-----TGATACGGATAGTTGAATACATA
AACAACTAGGTATAC-AATACAACAAACTGTTGT-AAAGAAAT--AAAAAATAAGAAGAG
AGA-GTATATTT---------GTGTCGG--------------------------------
--ATAAGCATGCCAACCACCACTTTA--------------------GTGGT-GGGCCAGA
TGTCCCGAGTTAGTGCG-CCACGTAA-GCGCTGGGGCTTAT
>M_ABTV1_MY
TATTACCCCCA-GC-CCCGGAACGGGACATCACGTGCCTC--------------------
-CCTGTACACGCACGTGAC-----------ATCAAATGGCTTGCTG--------------
---------------GCAAGATA-GAAAG-------------------------------
------------------------GCTTCCT-GCGGAAGC-CA-------------GGC-
------ATCATATATGGG-TTGTAGAGGATCAGCCGACTCTATAAATATA-GGGAGGCGT
--GGTCATGGGATTGACAGGAGAACGAGTGAAACAATTCTTTGAATGGTTTCTGTTCTTC
TCAGCAATATTTGTTGCAATAACAATAATATATATATTGCTGGCAGTTCTCCTTGAACTA
CCGAAGTATATTAAGGGTTTAGTACAATACGTAGTGGAGTATATTACTAGACGACGGGTA
TGGACACGGAGGACCCAATTGACAGAGGCAACCGGAGGAGGCGATATAG---AAGCTGTA
GGGCATGACAGTCAGGCGTATACGCATACTGTTATGCCATCTGTTCCACCAGTTAGCGCT
CC---TATATCAAATAGGAGAGCTGATCAGCCTCTTCGATCAAGCGCCGGACCAATGTTT
TAAATACCCGTGATATTTAATATGCAAGTGTATAAATACCCATTGTAGATCTGTTTGT--
------------AA-CCTGAATATGCAAAGTATATAATACTTTGTTGTAATGTATAAGTA
CATTAATAATATACGAAGTAT-----------------AATGTTGATGCGATGTCTTCGG
AAAATGAAGTATACCCAAATACACAAAAAAACATATATGTGGTGTATACTTATTGTTAAG
TATAATAAAAT-TATAATACAAACAAATATAT-----------TGTGTATTATAATACAT
A--------------------------------AAAGAAGACAGAGCTGTGAAGTTAAG-
TAAGAAAGCGACGGATTCGTATTGGATAATATGATTCGCGGAGCATTACTTAACGGCGAA
GT-AAAGCAT-------CAGA-CAAGAATATGACAGCTGTCATATCAACTAAAAAGCATA
GCTTGCCGAGCACGC-TATGCAATATAAGGGAAA-AATGAAAT------AATGACCTGTC
ACGTTTACACTTTTCGTAAAGATGTAGG---------------------GCCGAAGGCCC
TAATGACGCGTGTCATATTCTCTATA--------------------GTGGT-GGGTCATA
TGTCCCGAGTTAGTGCG-CCACGTAAGGGGCTGGGGCTTAT
>M_ABTV2_PH
TATTACCCCCC-CCGCCCGGGACGGGACATCACGTGCGCC--------------------
-TATAGTAATGCACGTGAT-----------AATACATGGCTTGCAG--------------
--------------CGCAAGATA--TATG-------------------------------
------------------------GCTTCCG-CAGGAAGC----------CTTGC-----
------A--ATATATGGGTTTGTCTAAGACCTGCCGACTCTATAAAAAGA--GGCGGCGA
--GTTCATGGCTTTGACAGGAGAACGAGTGAAACAATTCTTTGAATGGTTTCTGTTCTTC
GCAGCAATATTTGTTGCTATATCAATAATATATATATTGTTGGCAGTTCTCCTTGAACTA
CCTAAGTATATTAAGGGCGTGGTAAAATACATAGTGGAGTATGTAACCAGACGGCGAGTA
TGGATGCGACGAACACAGTTGACGGAGGCAACTGGAGGTGGCGAGATAG---AAGGAGAT
CGGCATGACAGTCA----TAT-----TACTGTTATGCCTTCTGTTCCACCGGTAAGTGCT
CC---TATATCCAATAGGAGAGGTGATCAGGGTCTTCGACCAAGCACGGGACCAATGTTT
TAAATACTCGTGTAATATAATATACGAGAATAC-AATACCCAATG---------ATCTGT
TGAATGTAATATGT-A-ATGCAAAATATAATATAGTTTGCTGTTACATGTTGT-TGTACA
ATTC-AAAATATATGTGGTGTCGAAGTCTTCTTATATGGAAGTATACCTAATAACTAAAA
TATAAGA-------------------------------TTGGTGTATACTTCATGACAAG
GATATTAAACTATACAATACAACCACATAAATACAATGTATTGTATGAATTAAATAAGAA
GACAGAGAAGTAAAGTGAAGTCTGACAGCGACAGATAAGGACAGGAGAATATGATTGGTG
GAGCAAGAC----------TTAACGGTTA------------AGCAAAGC---ATATGGAT
AAGAATCTTTCTTCCGAAGGAAGGAATATTCG-----CGGAGGATAGAATAAAGATTGTA
ATCTGAAAAACACAC-TATGACAGA-AAGGGAAA-AATGCAAT-TATGACCTGTCAGATT
GTG-TTATAGGA---------CCGACGGAGGCCGAAGGCCGAAGGCCTGAAGGCCGATCA
GTATGGCGCCTGTATTATTCTTTATT--------------------ATGGT-GGGCCATA
TGTCCCGAGTTAGTGCG-TTA-GTGGGGCGGGGGGGCATAT
>M_ABTV3_MY
------------------------------------------------------------
------------------------------------------------------------
------------------------------------------------------------
------------------------------------------------------------
------------------------------------------------------------
------------------------------------------------------------
------------------------------------------------------------
------------------------------------------------------------
------------------------------------------------------------
------------------------------------------------------------
------------------------------------------------------------
-----------------------------------------GTTGTAGATCTGTTTGT--
------------AA-CCTGAATATGCAAAGTATATAATACTTTGTTGTAATGTATAAGTA
CATTAATAATATACGAAGTAT-----------------AATGTTGATGCGATGTCTTCGG
AAAATGAAGTATACCCAAATACACAAAAAAACATATATGTGGTGTATACTTATTGTTAAG
TATAATAAAAT-TATAATACAAACAAATATAT-----------TGTGTATTATAATACAT
A--------------------------------AAAGAAGACAGAGCTGTGAAGTTAAG-
TAAGAAAGCGACGGATTCGTATTGGATAATATGATTCGCGGAGCATTACTTAACGGCGAA
GT-AAAGCAT-------CAGA-CAAGAATATGACAGCTGTCATATCAACTAAAAAGCATA
GCTTGCCGAGCACGC-TATGCAATATAAGGGAAA-AATGAAAT------AATGACCTGTC
ACGTTTACACTTTTCGTAAAGATGTAGG--------------------------------
------------------------------------------------------------
-----------------------------------------
>M_AF349568_CN
TATTACCCCCA-GCGCTCGGGACGGGACATCACGTGCAAC--------------------
--TAACAAATGCACGTGACTGATATGTATGATATAACGGTTCAATG-AACCGGTATGTGA
AG-TTGTAACGAAACGTCACGTATGAAAG-AGAC-ATAAACGTGACGTAGTCAAATGTAT
TGAATAAACATTTGACGTCCGGTAGCTTCCG-AAGGAAGC-CATGATTGCTTCGA-GGCG
AAGCAAAACATTTATATATTGGCCTGAA--CTGCTG--CCTATAAATAAG-AGGCAGTGA
-----AATGGCATTGACAACAGAGCGGGTGAAACTATTCTTCGAATGGTTTCTGTTTATT
GGAGCAATATTCATTGCGATAACAATATTATATATATTGTTGGCATTGCTCTTTGAGGTT
CCCAAGTATATTAAGGAGGTTGTGAAGTATCTCGTAGAATACATGACCAGACGACGTGTA
TGGATGCAGAAAACGCAGTTGACGGAGGCAACCGGAGATGCAGAGCTCGTCAGAGGTATT
GTGGAAGAGAGACGCGATCAACAAGCGGCTATCATACCACAGGCAAGTCATGTTAACCCT
TC---TCAAGCA---AGAAGGGATGACCAAGGAAGACGAGGAAACATCGGCCCTATGTTT
T-AATACACT-GTATTATAATATACGAGAATATAAATGGATAAGG---------ATAT-T
TACTGCAAACATAT-AT-AAGCGAAAATAATATA------TGTTGTAAAAG----AAACA
TATT-GTAATATGTGACTTGT---------------------------------------
-ATACGA-------------------------------GTGTTGTATTT-----------
----ATAAACTATACAACACGC---------------------TATGACAAACGGGGAAA
AAT------------------------------GAAGAAT-CGGGGGT---TGATTGGTC
TATCGTATCGC--------TTAAGGGCCG-CAGGCCCGT-----------------TGAA
AT-GATTCTT-----TATTAAACAAATATACA-----TGATATGGATAGTTGAATATATA
AACAACTATGTATA--AATACAACAGAATGTTGT-AAACAATA--AAATAATGAGAAGAT
AA--GTATATTT---------GTACGGG--------------------------------
--AAAGTGATCACACCCACCACTTTA--------------------GTGGT-GGGTCATA
TGTCCCGAGTTAGTGCG-CCACGTAA-GCGCTGGGGCTTAT
>M_AY953429_IN
TATTACCCCCA-GCGCTCAGGACGGGACATCACGTGCTTC--------------------
---AACAAATGCACGTGAGTGATATAAGGGACATAACGGGTTCAGA-TAACGGTATCTTT
GGTTTAGAATATAACGTCACGTGTGAAAG-CGAG-AGCCACGTGACTAAGTCAAATGTAT
TGAATAAACATTTGACGTCCGGTAGCTTCCG-AAGGAAGT-TAGGATTGCTTCGT-GGCG
AAGCAAACCATTTATATA-TTGCCTAGG-CTTGCGG--CCTATAAATAGG-ACCCTGCTA
-----AATGGCATTAACAACAGAGCGGGTTAAACTATTCTTTGAATGGTTTTTGTTCTTT
GCAGCAATATTTATTGCGATTACAATATTATATATATTGTTGGTTTTGCTCTTTGAGGTA
CCGAAGTATATTAAGCAGCTCGTGAGGTATTTGGTAGAATACCTGACCAGAAGACGTGTA
TGGATGCAGAGAACGCAGTTATCGGAGGCAACTGGAGACGTAGAGTTCGGCAGAGGTATT
GTGGAAGACAGACGGGATCAACAACCGGCTGTCATACCACAGGGATCTCAGGTTATCCCT
TC---TCAACAAATTAGAAGGGATGATCAAGGAAGACGAGGAAACGTCGGACCTATGTTT
T-AATACACG-GTATTGTAATATATGA-AATATAAATGTGGATTG---------ATGT--
------------AT-AA-GGTCATACATACTATA------TGTATGATAATG---AAACA
TAT--GAAATATGTGAATTGT---------------------------------------
--AACGA-------------------------------GTGTTGAATGT-----------
----ATACAACATACAACACAC---------------------TATGAA-TACAAGACGC
TAT------------------------------GACAAATGTACGGGTATCTGATTAGG-
TATCCTAACGA--------TCTAGGGCCG-AAGGCCCGT-GAGCAATAT---GCGTCGAA
AT-AATGTTT-----AACAAA-CAAATATACA-----TGATACGGATAGTTGAATACATA
AACAACTAGGTATAC-AATACAACAAACTGTTGT-AAAGAAAT---AAAAATAAGAAGGG
AGA-GTATATTT---------GTGTCGG--------------------------------
--ATAAGCTTGGCAACCACCACTTTA--------------------GTGGT-GGGTCAGA
TGTCCCGAGTTAGTGCG-CCACGTAA-GCGCTGGGGCTTAT
>M_B2817_AU_2011_C3
TATTACCCCCA-GCGCTCAGGACGGGACATCACGTGCGTC--------------------
---AACAAATGCACGTGACTGATATAAGGGACATAACGGGTTTAGA-TAACGGTTTATGC
GGATTAGAATATAACGTCACGTGTGAAAG-CGAA-AGGCACGTGACGAAGACAAATGGAT
TGAATAAACATTTGACGTCCGGTAGCTTCCG-AAGGAAGT-AAGGATTGCTTCGC-GGCG
AAGCAAACCATTTATATATTTGCGTAGG-CTTGCGG--CCTATAAATAGG-ACGCAGCTA
-----AATGGCATTAACAACAGAGCGGGTGAAACTATTCTTCGAATGGTTTTTGTTTTTT
GGAGCAATATTTATTGCGATTACAATATTATATATATTGTTGGTTTTGCTCTTTGAGGTA
CCCAGGTATATTAAGGAGCTCGTGAGGTATTTGGTAGAATACCTGACCAGACGACGTGTA
TGGATGCAGAGGACGCAGTTGACGGAGGCAACTGGAGATGTAGAGATCGGCAGAGGTATT
GTGGAAGACAGACGAGATCAAGAACCGGCTGTCATACCACATGTATCTCAGGTAATCCCT
TC---TCAACCAAATAGAAGGGATGATCAAGGAAGACGAGGAAACGCTGGACCTATGTTC
T-AATACACG-GTATATTAATATACGA-AATATAAATGGGTATTG---------ATGT--
------------AA-AT-GATCATACATAATATA------TGTATGATAATG---AAACA
TATT-GTAATATGTGAATTGT---------------------------------------
-AAACGA-------------------------------GAGTTGTATGT-----------
----ATAAAACATACAACACGC---------------------TATGAAATACAAGACGC
TAT------------------------------GACAAAAGTACTGGTATATGATTAGG-
TATCCTAACGA--------TCTAGGGCCG-AAGGCCCGT-GAGCAATAT---GCGTCGAA
AT-AATGTTT-----AACAAA-CAAATATACA-----TGATACGGATAGTTGAATACATA
AACAACGAGGTATAC-AATACAACAAACTGTTGT-AAAGAAAT--AAAAAATAAGAAGAG
ATA-GTATATTT---------GTGTTGG--------------------------------
--ATAAGCCTTGCAACCACCACTTTA--------------------GTGGT-GGGCCAGA
TGTCCCGAGTTAGTGCG-CCACGTAA-GCGCTGGGGCTTAT
>M_B2818_AU_2011
TATTACCCCCA-GCGCTCAGGACGGGACATCACGTGCGTC--------------------
---AACAAATGCACGTGACTGATATAAGGGACATAACGGGTTTAGA-TAACGGTTTATGC
GGATTAGAATATAACGTCACGTGTGAAAG-CGAA-AGGCACGTGACGAAGACAAATGGAT
TGAATAAACATTTGACGTCCGGTAGCTTCCG-AAGGAAGT-AAGGATTGCTTCGC-GGCG
AAGCAAACCATTTATATATTTGCGTAGG-CTTGCGG--CCTATAAATAGG-ACGCAGCTA
-----AATGGCATTAACAACAGAGCGGGTTAAACTATTCTTCGAATGGTTTCTGTTTTTC
GCAGCAATATTTATTGCGATTACAATATTATATATATTGTTGGTTTTGCTCTTTGAGGTA
CCCAGGTATATTAAGGAGCTCGTGAGGTATTTGGTAGAATACCTGACCAGACGACGTGTA
TGGATGCAGAGGACGCAGTTGACGGAGGCAACTGGAGATGTAGAGCTCGGCAGAGGTATT
GTGGAAGACAGACGAGATCAAGAACCGGCTGTCATACCACATGTATCTCAGGTAATCCCT
TC---TCAACCAAATAGAAGGGATGATCAAGGAAGACGAGGAAACGCTGGACCTATGTTC
T-AATACACG-GTATATTAATATACGA-AATATAAATGGGTATTG---------ATGT--
------------AA-AT-GATCATACATAATATA------TGTATGATAATG---AAACA
TATT-GTAATATGTGAATTGT---------------------------------------
-AAACGA-------------------------------GAGTTGTATGT-----------
----ATAAAACATACAACACGC---------------------TATGAAATACAAGACGC
TAT------------------------------GACAAAAGTACTGGTATATGATTAGG-
TATCCTAACGA--------TCTAGGGCCG-AAGGCCCGT-GAGCAATAT---GCGTCGAA
AT-AATGTTT-----AACAAA-CAAATATACA-----TGATACGGATAGTTGAATACATA
AACAACGAGGTATAC-AATACAACAAACTGTTGT-AAAGAAAT--AAAAAATAAGAAGAG
ATA-GTATATTT---------GTGTTGG--------------------------------
--ATAAGCCTTGCAACCACCACTTTA--------------------GTGGT-GGGCCAGA
TGTCCCGAGTTAGTGCG-CCACGTAA-GCGCTGGGGCTTAT
>M_B2819_AU_2011_C3
TATTACCCCCA-GCGCTCAGGACGGGACATCACGTGCGTC--------------------
---AACAAATGCACGTGACTGATATAAGGGACATAACGGGTTTAGA-TAACGGTTTATGC
GGATTAGAATATAACGTCACGTGTGAAAG-CGAA-AGGCACGTGACGAAGACAAATGGAT
TGAATAAACATTTGACGTCCGGTAGCTTCCG-AAGGAAGT-AAGGATTGCTTCGC-GGCG
AAGCAAACCATTTATATATTTGCGTAGG-CTTGCGG--CCTATAAATAGG-ACGCAGCTA
-----AATGGCATTAACAACAGAGCGGGTGAAACTATTCTTTGAATGGTTTTTGTTTATT
GGAGCAATATTTATTGCGATTACAATATTATATATATTGTTGGTTTTGCTCTTTGAGGTA
CCCAGGTATATTAAGGAGCTCGTGAGGTATTTGGTAGAATACCTGACCAGACGACGTGTA
TGGATGCAGAGGACGCAGTTGACGGAGGCAACTGGAGATGTAGAGATCGGCAGAGGTATT
GTGGAAGACAGACGAGATCAAGAACCGGCTGTCATACCACATGTATCTCAGGTAATCCCT
TC---TCAACCAAATAGAAGGGATGATCAAGGAAGACGAGGAAACGCTGGACCTATGTTC
T-AATACACG-GTATATTAATATACGA-AATATAAATGGGTATTG---------ATGT--
------------AA-AT-GATCATACATAATATA------TGTATGATAATG---AAACA
TATT-GTAATATGTGAATTGT---------------------------------------
-AAACGA-------------------------------GAGTTGTATGT-----------
----ATAAAACATACAACACGC---------------------TATGAAATACAAGACGC
TAT------------------------------GACAAAAGTACTGGTATATGATTAGG-
TATCCTAACGA--------TCTAGGGCCG-AAGGCCCGT-GAGCAATAT---GCGTCGAA
AT-AATGTTT-----AACAAA-CAAATATACA-----TGATACGGATAGTTGAATACATA
AACAACGAGGTATAC-AATACAACAAACTGTTGT-AAAGAAAT--AAAAAATAAGAAGAG
ATA-GTATATTT---------GTGTTGG--------------------------------
--ATAAGCCTTGCAACCACCACTTTA--------------------GTGGT-GGGCCAGA
TGTCCCGAGTTAGTGCG-CCACGTAA-GCGCTGGGGCTTAT
>M_B2820_AU_2011
TATTACCCCCA-GCGCTCAGGACGGGACATCACGTGCGTC--------------------
---AACAAATGCACGTGACTGATATAAGGGACATAACGGGTTTAGA-TAACGGTTTATGC
GGATTAGAATATAACGTCACGTGTGAAAG-CGAA-AGGCACGTGACGAAGACAAATGGAT
TGAATAAACATTTGACGTCCGGTAGCTTCCG-AAGGAAGT-AAGGATTGCTTCGC-GGCG
AAGCAAACCATTTATATATTTGCGTAGG-CTTGCGG--CCTATAAATAGG-ACGCAGCTA
-----AATGGCATTAACAACAGAGCGGGTGAAACTATTCTTCGAATTGTTTTTGTTTATC
GGAGCAATATTTATTGCGATTACAATATTATATATATTGTTGGTTTTGCTCTTTGAGGTA
CCCAGGTATATTAAGGAGCTCGTGAGGTATTTGGTAGAATACCTGACCAGACGACGTGTA
TGGATGCAGAGGACGCAGTTGACGGAGGCAACTGGAGATGTAGAGATCGGCAGAGGTATT
GTGGAAGACAGACGAGATCAAGAACCGGCTGTCATACCACATGTATCTCAGGTAATCCCT
TC---TCAACCAAATAGAAGGGATGATCAAGGAAGACGAGGAAACGCTGGACCTATGTTC
T-AATACACG-GTATATTAATATACGA-AATATAAATGGGTATTG---------ATGT--
------------AA-AT-GATCATACATAATATA------TGTATGATAATG---AAACA
TATT-GTAATATGTGAATTGT---------------------------------------
-AAACGA-------------------------------GAGTTGTATGT-----------
----ATAAAACATACAACACGC---------------------TATGAAATACAAGACGC
TAT------------------------------GACAAAAGTACTGGTATATGATTAGG-
TATCCTAACGA--------TCTAGGGCCG-AAGGCCCGT-GAGCAATAT---GCGTCGAA
AT-AATGTTT-----AACAAA-CAAATATACA-----TGATACGGATAGTTGAATACATA
AACAACGAGGTATAC-AATACAACAAACTGTTGT-AAAGAAAT--AAAAAATAAGAAGAG
ATA-GTATATTT---------GTGTTGG--------------------------------
--ATAAGCCTTGCAACCACCACTTTA--------------------GTGGT-GGGCCAGA
TGTCCCGAGTTAGTGCG-CCACGTAA-GCGCTGGGGCTTAT
>M_B2821_AU_2011_C3
TATTACCCCCA-GCGCTCAGGACGGGACATCACGTGCGTC--------------------
---AACAAATGCACGTGACTGATATAAGGGACATAACGGGTTTAGA-TAACGGTTTATGC
GGATTAGAATATAACGTCACGTGTGAAAG-CGAA-AGGCACGTGACGAAGACAAATGGAT
TGAATAAACATTTGACGTCCGGTAGCTTCCG-AAGGAAGT-AAGGATTGCTTCGC-GGCG
AAGCAAACCATTTATATATTTGCGTAGG-CTTGCGG--CCTATAAATAGG-ACGCAGCTA
-----AATGGCATTAACAACAGAGCGGGTTAAACTATTCTTTGAATGGTTTCTGTTCTTT
GGAGCAATATTTATTGCGATTACAATATTATATATATTGTTGGTTTTGCTCTTTGAGGTA
CCCAGGTATATTAAGGAGCTCGTGAGGTATTTGGTAGAATACCTGACCAGACGACGTGTA
TGGATGCAGAGGACGCAGTTGACGGGGGCAACTGGAGATGTAGAGCTCGGCAGAGGTATT
GTGGAAGACAGACGAGATCAAGAACCGGCTGTCATACCACATGTATCTCAGGTAATCCCT
TC---TCAACCAAATAGAAGGGATGATCAAGGAAGACGAGGAAACGCTGGACCTATGTTC
T-AATACACG-GTATATTAATATACGA-AATATAAATGGGTATTG---------ATGT--
------------AA-AT-GATCATACATAATATA------TGTATGATAATG---AAACA
TATT-GTAATATGTGAATTGT---------------------------------------
-AAACGA-------------------------------GAGTTGTATGT-----------
----ATAAAACATACAACACGC---------------------TATGAAATACAAGACGC
TAT------------------------------GACAAAAGTACTGGTATATGATTAGG-
TATCCTAACGA--------TCTAGGGCCG-AAGGCCCGT-GAGCAATAT---GCGTCGAA
AT-AATGTTT-----AACAAA-CAAATATACA-----TGATACGGATAGTTGAATACATA
AACAACGAGGTATAC-AATACAACAAACTGTTGT-AAAGAAAT--AAAAAATAAGAAGAG
ATA-GTATATTT---------GTGTTGG--------------------------------
--ATAAGCCTTGCAACCACCACTTTA--------------------GTGGT-GGGCCAGA
TGTCCCGAGTTAGTGCG-CCACGTAA-GCGCTGGGGCTTAT
>M_B2822_AU_2011_C3
TATTACCCCCA-GCGCTCAGGACGGGACATCACGTGCGTC--------------------
---AACAAATGCACGTGACTGATATAAGGGACATAACGGGTTTAGA-TAACGGTTTATGC
GGATTAGAATATAACGTCACGTGTGAAAG-CGAA-AGGCACGTGACGAAGACAAATGGAT
TGAATAAACATTTGACGTCCGGTAGCTTCCG-AAGGAAGT-AAGGATTGCTTCGC-GGCG
AAGCAAACCATTTATATATTTGCGTAGG-CTTGCGG--CCTATAAATAGG-ACGCAGCTA
-----AATGGCATTAACAACAGAGCGGGTGAAACTATTCTTCGAATGGTTTTTGTTCATC
GCAGCAATATTTATTGCGATTACAATATTATATATATTGTTGGTTTTGCTCTTTGAGGTA
CCCAGGTATATTAAGGAGCTCGTGAGGTATTTGGTAGAATACCTGACCAGACGACGTGTA
TGGATGCAGAGGACGCAGTTGACGGAGGCAACTGGAGATGTAGAGCTCGGCAGAGGTATT
GTGGAAGACAGACGAGATCAAGAACCGGCTGTCATACCACATGTATCTCAGGTAATCCCT
TC---TCAACCAAATAGAAGGGATGATCAAGGAAGACGAGGAAACGCTGGACCTATGTTC
T-AATACACG-GTATATTAATATACGA-AATATAAATGGGTATTG---------ATGT--
------------AA-AT-GATCATACATAATATA------TGTATGATAATG---AAACA
TATT-GTAATATGTGAATTGT---------------------------------------
-AAACGA-------------------------------GAGTTGTATGT-----------
----ATAAAACATACAACACGC---------------------TATGAAATACAAGACGC
TAT------------------------------GACAAAAGTACTGGTATATGATTAGG-
TATCCTAACGA--------TCTAGGGCCG-AAGGCCCGT-GAGCAATAT---GCGTCGAA
AT-AATGTTT-----AACAAA-CAAATATACA-----TGATACGGATAGTTGAATACATA
AACAACGAGGTATAC-AATACAACAAACTGTTGT-AAAGAAAT--AAAAAATAAGAAGAG
ATA-GTATATTT---------GTGTTGG--------------------------------
--ATAAGCCTTGCAACCACCACTTTA--------------------GTGGT-GGGCCAGA
TGTCCCGAGTTAGTGCG-CCACGTAA-GCGCTGGGGCTTAT
>M_B2824_AU_2011_C3
TATTACCCCCA-GCGCTCAGGACGGGACATCACGTGCGTC--------------------
---AACAAATGCACGTGACTGATATAAGGGACATAACGGGTTTAGA-TAACGGTTTATGC
GGATTAGAATATAACGTCACGTGTGAAAG-CGAA-AGGCACGTGACGAAGACAAATGGAT
TGAATAAACATTTGACGTCCGGTAGCTTCCG-AAGGAAGT-AAGGATTGCTTCGC-GGCG
AAGCAAACCATTTATATATTTGCGTAGG-CTTGCGG--CCTATAAATAGG-ACGCAGCTA
-----AATGGCATTAACAACAGAGCGGGTTAAACTATTCTTCGAATGGTTTTTGTTTATT
GGAGCAATATTTATTGCGATTACAATATTATATATATTGTTGGTTTTGCTCTTTGAGGTA
CCCAGGTATATTAAGGAGCTCGTGAGGTATTTGGTAGAATACCTGACCAGACGACGTGTA
TGGATGCAGAGGACGCAGTTGACGGAGGCAACTGGAGATGTAGAGATCGGCAGAGGTATT
GTGGAAGACAGACGAGATCAAGAACCGGCTGTCATACCACATGTATTTCAGGTAATCCCT
TC---TCAACCAAATAGAAGGGATGATCAAGGAAGACGAGGAAACGCTGGACCTATGTTC
T-AATACACG-GTATATTAATATACGA-AATATAAATGGGTATTG---------ATGT--
------------AA-AT-GATCATACATAATATA------TGTATGATAATG---AAACA
TATT-GTAATATGTGAATTGT---------------------------------------
-AAACGA-------------------------------GAGTTGTATGT-----------
----ATAAAACATACAACACGC---------------------TATGAAATACAAGACGC
TAT------------------------------GACAAAAGTACTGGTATATGATTAGG-
TATCCTAACGA--------TCTAGGGCCG-AAGGCCCGT-GAGCAATAT---GCGTCGAA
AT-AATGTTT-----AACAAA-CAAATATACA-----TGATACGGATAGTTGAATACATA
AACAACGAGGTATAC-AATACAACAAACTGTTGT-AAAGAAAT--AAAAAATAAGAAGAG
ATA-GTATATTT---------GTGTTGG--------------------------------
--ATAAGCCTTGCAGCCACCACTTTA--------------------GTGGT-GGGCCAGA
TGTCCCGAGTTAGTGCG-CCACGTAA-GCGCTGGGGCTTAT
>M_B2825_AU_2011_C3
TATTACCCCCA-GCGCTCAGGACGGGACATCACGTGCGTC--------------------
---AACAAATGCACGTGACTGATATAAGGGACATAACGGGTTTAGA-TAACGGTTTATGC
GGATTAGAATATAACGTCACGTGTGAAAG-CGAA-AGGCACGTGACGAAGACAAATGGAT
TGAATAAACATTTGACGTCCGGTAGCTTCCG-AAGGAAGT-AAGGATTGCTTCGC-GGCG
AAGCAAACCATTTATATATTTGCGTAGG-CTTGCGG--CCTATAAATAGG-ACGCAGCTA
-----AATGGCATTAACAACAGAGCGGGTTAAACTATTCTTCGATTTGTTTCTGTTCTTT
GGAGCAATATTTATTGCGATTACAATATTATATATATTGTTGGTTTTGCTCTTTGAGGTA
CCCAGGTATATTAAGGAGCTCGTGAGGTATTTGGTAGAATACCTGACCAGACGACGTGTA
TGGATGCAGAGGACGCAGTTGACGGAGGCAACTGGAGATGTAGAGATCGGCAGAGGTATT
GTGGAAGACAGACGAGATCAAGAACCGGCTGTCATACCACATGTATCTCAGGTAATCCCT
TC---TCAACCAAATAGAAGGGATGATCAAGGAAGACGAGGAAACGCTGGACCTATGTTC
T-AATACACG-GTATATTAATATACGA-AATATAAATGGGTATTG---------ATGT--
------------AA-AT-GATCATACATAATATA------TGTATGATAATG---AAACA
TATT-GTAATATGTGAATTGT---------------------------------------
-AAACGA-------------------------------GAGTTGTATGT-----------
----ATAAAACATACAACACGC---------------------TATGAAATACAAGACGC
TAT------------------------------GACAAAAGTACTGGTATATGATTAGG-
TATCCTAACGA--------TCTAGGGCCG-AAGGCCCGT-GAGCAATAT---GCGTCGAA
AT-AATGTTT-----AACAAA-CAAATATACA-----TGATACGGATAGTTGAATACATA
AACAACGAGGTATAC-AATACAACAAACTGTTGT-AAAGAAAT--AAAAAATAAGAAGAG
ATA-GTATATTT---------GTGTTGG--------------------------------
--ATAAGCCTTGCAACCACCACTTTA--------------------GTGGT-GGGCCAGA
TGTCCCGAGTTAGTGCG-CCACGTAA-GCGCTGGGGCTTAT
>M_B2826_AU_2011
TATTACCCCCA-GCGCTCAGGACGGGACATCACGTGCGTC--------------------
---AACAAATGCACGTGACTGATATAAGGGACATAACGGGTTTAGA-TAACGGTTTATGC
GGATTAGAATATAACGTCACGTGTGAAAG-CGAA-AGGCACGTGACGAAGACAAATGGAT
TGAATAAACATTTGACGTCCGGTAGCTTCCG-AAGGAAGCAAAGGATTGCTTCGC-GGCG
AAGCAAACCATTTATATATTTGCGTAGG-CTTGCGG--CCTATAAATAGG-ACGCAGCTA
-----AATGGCATTAACAACAGAGCGGGTGAAACTATTCTTTGAATGGTTTTTGTTTATC
GGAGCAATATTTATTGCGATTACAATATTATATATATTGTTGGTTTTGCTCTTTGAGGTA
CCCAGGTATATTAAGGAGCTCGTGAGGTATTTGGTAGAATACCTGACCAGACGACGTGTA
TGGATGCAGAGGACGCAGTTGACGGAGGCAACTGGAGATGTAGAGATCGGCAGAGGTATT
GTGGAAGACAGACGAGATCAAGAACCGGCTGTCATACCACATGTATCTCAGGTAATCCCT
TC---TCAACCAAATAGAAGGGATGATCAAGGAAGACGAGGAAACGCTGGACCTATGTTC
T-AATACACG-GTATATTAATATACGA-AATATAAATGGGTATTG---------ATGT--
------------AA-AT-GATCATACATAATATA------TGTATGATAATG---AAACA
TATT-GTAATATGTGAATTGT---------------------------------------
-AAACGA-------------------------------GAGTTGTATGT-----------
----ATAAAACATACAACACGC---------------------TATGAAATACAAGACGC
TAT------------------------------GACAAAAGTACTGGTATATGATTAGG-
TATCCTAACGA--------TCTAGGGCCG-AAGGCCCGT-GAGCAATAT---GCGTCGAA
AT-AATGTTT-----AACAAA-CAAATATACA-----TGATACGGATAGTTGAATACATA
AACAACGAGGTATAC-AATACAACAAACTGTTGT-AAAGAAAT--AAAAAATAAGAAGAG
ATA-GTATATTT---------GTGTTGG--------------------------------
--ATAAGCCTTGCAACCACCACTTTA--------------------GTGGT-GGGCCAGA
TGTCCCGAGTTAGTGCG-CCACGTAA-GCGCTGGGGCTTAT
>M_B2828_AU_2011
TATTACCCCCA-GCGCTCAGGACGGGACATCACGTGCGTC--------------------
---AACAAATGCACGTGACTGATATAAGGGACATAACGGGTTTAGA-TAACGGTTTATGC
GGATTAGAATATAACGTCACGTGTGAAAG-CGAA-AGGCACGTGACGAAGACAAATGGAT
TGAATAAACATTTGACGTCCGGTAGCTTCCG-AAGGAAGT-AAGGATTGCTTCGC-GGCG
AAGCAAACCATTTATATATTTGCGTAGG-CTTGCGG--CCTATAAATAGG-ACGCAGCTA
-----AATGGCATTAACAACAGAGCGGGTGAAACTATTCTTTGAATGGTTTTTGTTCATC
GGAGCAATATTTATTGCGATTACAATATTATATATATTGTTGGTTTTGCTCTTTGAGGTA
CCCAGGTATATTAAGGAGCTCGTGAGGTATTTGGTAGAATACCTGACCAGACGACGTGTA
TGGATGCAGAGGACGCAGTTGACGGAGGCAACTGGAGATGTAGAGCTCGGCAGAGGTATT
GTGGAGGACAGACGAGATCAAGAACCGGCTGTCATACCACATGTATCTCAGGTAATCCCT
TC---TCAACCAAATAGAAGGGATGATCAAGGAAGACGAGGAAACGCTGGACCTATGTTC
T-AATACACG-GTATATTAATATACGA-AATATAAATGGGTATTG---------ATGT--
------------AA-AT-GATCATACATAATATA------TGTATGATAATG---AAACA
TATT-GTAATATGTGAATTGT---------------------------------------
-AAACGA-------------------------------GAGTTGTATGT-----------
----ATAAAACATACAACACGC---------------------TATGAAATACAAGACGC
TAT------------------------------GACAAAAGTACTGGTATATGATTAGG-
TATCCTAACGA--------TCTAGGGCCG-AAGGCCCGT-GAGCAATAT---GCGTCGAA
AT-AACGTTT-----AACAAA-CAAATATACA-----TGATACGGATAGTTGAATACATA
AACAACGAGGTATAC-AATACAACAAACTGTTGT-AAAGAAAT--AAAAAATAAGAAGAG
ATA-GTATATTT---------GTGTTGG--------------------------------
--ATAAGCCTTGCAACCACCACTTTA--------------------GTGGT-GGGCCAGA
TGTCCCGAGTTAGTGCG-CCACGTAA-GCGCTGGGGCTTAT
>M_B2829_AU_2011_C3
TATTACCCCCA-GCGCTCAGGACGGGACATCACGTGCGTC--------------------
---AACAAATGCACGTGACTGATATAAGGGACATAACGGGTTTAGA-TAACGGTTTATGC
GGATTAGAATATAACGTCACGTGTGAAAG-CGAA-AGGCACGTGACGAAGACAAATGGAT
TGAATAAACATTTGACGTCCGGTAGCTTCCG-AAGGAAGC-AAGGATTGCTTCGC-GGCG
AAGCAAACCATTTATATATTTGCGTAGG-CTTGCGG--CCTATAAATAGG-ACGCAGCTA
-----AATGGCATTAACAACAGAGCGGGTTAAACTATTCTTTGAATGGTTTTTGTTTTTT
GGAGCAATATTTATTGCGATTACAATATTATATATATTGTTGGTTTTGCTCTTTGAGGTA
CCCAGGTATATTAAGGAGCTCGTGAGGTATTTGGTAGAATACCTGACCAGACGACGTGTA
TGGATGCAGAGGACGCAGTTGACGGAGGCAACTGGAGATGTAGAGATCGGCAGAGGTATT
GTGGAAGACAGACGAGATCAAGAACCGGCTGTCATACCACATGTATCTCAGGTAATCCCT
TC---TCAACCAAATAGAAGGGATGATCAAGGAAGACGAGGAAACGCTGGACCTATGTTC
T-AATACACG-GTATATTAATATACGA-AATATAAATGGGTATTG---------ATGT--
------------AA-AT-GATCATACATAATATA------TGTATGATAATG---AAACA
TATT-GTAATATGTGAATTGT---------------------------------------
-AAACGA-------------------------------GAGTTGTATGT-----------
----ATAAAACATACAACACGC---------------------TATGAAATACAAGACGC
TAT------------------------------GACAAAAGTACTGGTATATGATTAGG-
TATCCTAACGA--------TCTAGGGCCG-AAGGCCCGT-GAGCAATAT---GCGTCGAA
AT-AATGTTT-----AACAAA-CAAATATACA-----TGATACGGATAGTTGAATACATA
AACAACGAGGTATAC-AATACAACAAACTGTTGT-AAAGAAAT--AAAAAATAAGAAGAG
ATA-GTATATTT---------GTGTTGG--------------------------------
--ATAAGCCTTGCAACCACCACTTTA--------------------GTGGT-GGGCCAGA
TGTCCCGAGTTAGTGCG-CCACGTAA-GCGCTGGGGCTTAT
>M_B2830_AU_2011
TATTACCCCCA-GCGCTCAGGACGGGACATCACGTGCGTC--------------------
---AACAAATGCACGTGACTGATATAAGGGATATAACGGGTTTAGA-TAACGGTTTATGC
GGATTAGAATATAACGTCACGTGTGAAAG-CGAA-AGGCACGTGACGAAGACAAATGGAT
TGAATAAACATTTGACGTCCGGTAGCTTCCG-AAGGAAGC-AAGGATTGCTTCGC-GGCG
AAGCAAACCATTTATATATTTGCGTAGG-CTTGCGG--CCTATAAATAGG-ACGCAGCTA
-----AATGGCATTAACAACAGAGCGGGTTAAACTATTCTTCGAATTGTTTCTGTTCTTT
GCAGCAATATTTATTGCGATTACAATATTATATATATTGTTGGTTTTGCTCTTTGAGGTA
CCCAGGTATATTAAGGAGCTCGTGAGGTATTTGGTAGAATACCTGACCAGACGACGTGTA
TGGATGCAGAGGACGCAGTTGACGGAGGCAACTGGAGATGTAGAGATCGGCAGAGGTATT
GTGGAAGACAGACGAGATCAAGAACCGGCTGTCATACCACATGTATCTCAGGTAATCCCT
TC---TCAACCAAATAGAAGGGATGATCAAGGAAGACGAGGAAACGCTGGACCTATGTTC
T-AATACACG-GTATATTAATATACGA-AATATAAATGGGTATTG---------ATGT--
------------AA-AT-GATCATACATAATATA------TGTATGATAATG---AAACA
TATT-GTAATATGTGAATTGT---------------------------------------
-AAACGA-------------------------------GAGTTGTATGT-----------
----ATAAAACATACAACACGC---------------------TATGAAATACAAGACGC
TAT------------------------------GACAAAAGTACTGGTATATGATTAGG-
TATCCTAACGA--------TCTAGGGCCG-AAGGCCCGT-GAGCAATAT---GCGCCGAA
AT-AATGTTT-----AACAAA-CAAATATACA-----TGATACGGATAGTTGAATACATA
AACAACGAGGTATAC-AATACAACAAACTGTTGT-AAAGAAAT--AAAAAATAAGAAGAG
ATA-GTATATTT---------GTGTTGG--------------------------------
--ATAAGCCTTGCAACCACCACTTTA--------------------GTGGT-GGGCCAGA
TGTCCCGAGTTAGTGCG-CCACGTAA-GCGCTGGGGCTTAT
>M_B2832_AU_2011
TATTACCCCCA-GCGCTCAGGACGGGACATCACGTGCGTC--------------------
---AACAAATGCACGTGACTGATATAAGGGACATAACGGGTTTAGA-TAACGGTTTATGC
GGATTAGAATATAACGTCACGTGTGAAAG-CGAA-AGGCACGTGACGAAGACAAATGGAT
TGAATAAACATTTGACGTCCGGTAGCTTCCG-AAGGAAGT-AAGGATTGCTTCGC-GGCG
AAGCAAACCATTTATATATTTGCGTAGG-CTTGCGG--CCTATAAATAGG-ACGCAGCTA
-----AATGGCATTAACAACAGAGCGGGTGAAACTATTCTTCGAATGGTTTCTGTTTTTC
GGAGCAATATTTATTGCGATTACAATATTATATATATTGTTGGTTTTGCTCTTTGAGGTA
CCCAGGTATATTAAGGAGCTCGTGAGGTATTTGGTAGAATACCTGACCAGACGACGTGTA
TGGATGCAGAGGACGCAGTTGACGGAGGCAACTGGAGATGTAGAGATCGGCAGAGGTATT
GTGGAAGACAGACGAGATCAAGAACCGGCTGTCATACCACATGTATCTCAGGTAATCCCT
TC---TCAACCAAATAGAAGGGATGATCAAGGAAGACGAGGAAACGCTGGACCTATGTTC
T-AATACACG-GTATATTAATATACGA-AATATAAATGGGTATTG---------ATGT--
------------AA-AT-GATCATACATAATATA------TGTATGATAATG---AAACA
TATT-GTAATATGTGAATTGT---------------------------------------
-AAACGA-------------------------------GAGTTGTATGT-----------
----ATAAAACATACAACACGC---------------------TATGAAATACAAGACGC
TAT------------------------------GACAAAAGTACTGGTATATGATTAGG-
TATCCTAACGA--------TCTAGGGCCG-AAGGCCCGT-GAGCAATAT---GCGTCGAA
AT-AATGTTT-----AACAAA-CAAATATACA-----TGATACGGATAGTTGAATACATA
AACAACGAGGTATAC-AATACAACAAACTGTTGT-AAAGAAAT--ATAAAATAAGAAGAG
ATA-GTATATTT---------GTGTTGG--------------------------------
--ATAAGCCTTGCAACCACCACTTTA--------------------GTGGT-GGGCCAGA
TGTCCCGAGTTAGTGCG-CCACGTAA-GCGCTGGGGCTTAT
>M_B2833_AU_2011
TATTACCCCCA-GCGCTCAGGACGGGACATCACGTGCGTC--------------------
---AACAAATGCACGTGACTGATATAAGGGACATAACGGGTTTAGA-TAACGGTTTATTC
AGATTAGAATATAACGTCACGTGTGAAAG-CGAA-AGGCACGTGACGAAGACAAATGGAT
TGAATAAACATTTGACGTCCGGTAGCTTCCG-AAGGAAGT-AAGGATTGCTTCGC-GGCG
AAGCAAACCATTTATATATTTGCGTAGG-CTTGCGG--CCTATAAATAGG-ACGCAGCTA
-----AATGGCATTAACAACAGAGCGGGTGAAACTATTCTTTGAATGGTTTCTGTTTTTC
GGAGCAATATTTATTGCGATTACAATATTATATATATTGTTGGTTTTCCTCTTTGAGGTT
CCCAGGTATATTAAGGAGCTCGTGAGGTATTTGGTAGAATACCTGACCAGACGACGTGTA
TGGATGCAGAGGACGCAGTTGACGGAGGCAACTGGAGATGTAGAGATCGGCAGAGGTATT
GTGGAAGACAGACGAGATCAAGAACCGGCTGTCATACCACATGTATCTCAGGTTATCCCT
TC---TCAACCAAATAGAAGGGATGATCAAGGAAGACGAGGAAACGCTGGACCTATGTTC
T-AATACACG-GTATATTAATATACGA-AATATAAATGGGTATTG---------ATGT--
------------AA-AT-GATCATACATAATATA------TGTATGATAATG---GAACA
TATT-GTAATATGTGAATTGT---------------------------------------
-AAACGA-------------------------------GAGTTGTATGT-----------
----ATAAAACATACAACACGC---------------------TATGAAATACAAGACGC
TAT------------------------------GACAAATGTACGGGTATCTGATTAGG-
TATCCTAACGA--------TCTAGGGCCG-AAGGCCCGT-GAGCAATAT---GCGTCGAA
AT-AATGTTT-----AACAAA-CAAATATACA-----TGATACGGATAGTTGAATACATA
AACAACTAGGTATAC-AATACAACAACCTGTTGT-AAAGAAAT--AAAAAATAAGAAGAG
ATA-GTATATTT---------GTGTTGG--------------------------------
--ATCAGCCTTGCAACCACCACTTTA--------------------GTGGT-GGGCCAGA
TGTCCCGAGTTAGTGCG-CCACGTAA-GCGCTGGGGCTTAT
>M_B2834_AU_2011
TATTACCCCCA-GCGCTCAGGACGGGACATCACGTGCGTC--------------------
---AACAAATGCACGTGACTGATATAAGGGACATAACGGGTTTAGA-TAACGGTTTATTC
AGATTAGAATATAACGTCACGTGTGAAAG-CGAA-AGGCACGTGACGAAGACAAATGGAT
TGAATAAACATTTGACGTCCGGTAGCTTCCG-AAGGAAGT-AAGGATTGCTTCGC-GGCG
AAGCAAACCATTTATATATTTGCGTAGG-CTTGCGG--CCTATAAATAGG-ACGCAGCTA
-----AATGGCATTAACAACAGAGCGGGTGAAACTATTCTTCGAATGGTTTCTGTTCTTT
GGAGCAATATTTATTGCGATTACAATATTATATATATTGTTGGTTTTCCTCTTTGAGGTA
CCCAGGTATATTAAGGAGCTCGTGAGGTATTTGGTAGAATACCTGACCAGACGACGTGTA
TGGATGCAGAGGACGCAGTTGACGGAGGCAACTGGAGATGTAGAGATCGGCAGAGGTATT
GTGGAAGACAGACGAGATCAAGAACCGGCTGTCATACCACATGTATCTCAGGTTATCCCT
TC---TCAACCAAATAGAAGGGATGATCAAGGAAGACGAGGAAACGCTGGACCTATGTTC
T-AATACACG-GTATATTAATATACGA-AATATAAATGGGTATTG---------ATGT--
------------AA-AT-GATCATACATAATATA------TGTATGATAATG---AAACA
TATT-GTAATATGTGAATTGT---------------------------------------
-AAACGA-------------------------------GAGTTGTATGT-----------
----ATAAAACATACAACACGC---------------------TATGAAATACAAGACGC
TAT------------------------------GACAAATGTACGGGTATCTGATTAGG-
TATCCTAACGA--------TCTAGGGCCG-AAGGCCCGT-GAGCAATAT---GCGTCGAA
AT-AATGTTT-----AACAAA-CAAATATACA-----TGATACGGATAGTTGAATACATA
AACAACTAGGTATAC-AATACAACAACCTGTTGT-AAAGAAAT--AAAAAATAAGAAGAG
ATA-GTATATTT---------GTGTTGG--------------------------------
--ATCAGCCTTGCAACCACCACTTTA--------------------GTGGT-GGGCCAGA
TGTCCCGAGTTAGTGCG-CCACGTAA-GCGCTGGGGCTTAT
>M_B2845_AU_2011_C3
TATTACCCCCA-GCGCTCAGGACGGGACATCACGTGCGTC--------------------
---AACAAATGCACGTGACTGATATAAGGGACATAACGGGTTTAGA-TAACGGTTTATTC
GGATTAGAATATAACGTCACGTGTGAAAG-CGAA-AGGCACGTGACGAAGACAAATGGAT
TGAATAAACATTTGACGTCCGGTAGCTTCCG-AAGGAAGT-AAGGATTGCTTCGC-GGCG
AAGCAAACCATTTATATATTTGCGTAGG-CTTGCGG--CCTATAAATAGG-ACGCAGCTA
-----AATGGCATTAACAACAGAGCGGGTTAAACTATTCTTTGAATTGTTTTTGTTTATT
GCAGCAATATTTATTGCGATTACAATATTATATATATTGTTGGTTTTGCTCTTTGAGGTA
CCCAGGTATATTAAGGAGCTCGTGAGGTATTTGGTAGAATACCTGACCAGACGACGTGTA
TGGATGCAGAGGACGCAGTTGACGGAGGCAACTGGAGATGTAGAGATCGGCAGAGGTATT
GTGGAAGACAGACGAGATCAAGAACCGGCTGTCATACCACATGTATCTCAGGTTATCCCT
TC---TCAACCAAATAGAAGGGATGATCAAGGAAGACGAGGAAACGCTGGACCTATGTTC
T-AATACACG-GTATATTAATATACGA-AATATAAATGGGTATTG---------ATGT--
------------AA-AT-GAACATACATAATATA------TGTATGATAATG---ATACA
TATT-GTAATATGTGAATTGT---------------------------------------
-AAACGA-------------------------------GAGTTGTATGT-----------
----ATAAAACATACAACACGC---------------------TATGAAATACAAGACGC
TAT------------------------------GACAAAAGTACTTGTATATGATTAGG-
TATCCTAACGA--------TCTAGGGCCG-AAGGCCCGT-GAGCAATAT---GCGTCGAA
AT-AATGTTT-----AACAAA-CAAATATACA-----TGATACGGATAGTTGAATACGTA
AACAACGAGGTATAC-AATACAACAACCTGTTGT-AAAGAAAT--AATAAATAAGAAGAG
ATA-GTATATTT---------GTGTTGG--------------------------------
--ATAAGCCTTGCAACCACCACTTTA--------------------GTGGT-GGGCCAGA
TGTCCCGAGTTAGTGCG-CCACGTAA-GCGCTGGGGCTTAT
>M_B2846_AU_2011
TATTACCCCCA-GCGCTCAGGACGGGACATCACGTGCGTC--------------------
---AACAAATGCACGTGACTGATATAAGGGACATAACGGGTTTAGA-TAACGGTTTATTC
GGATCAGAATATAACGTCACGTGTGAAAG-CGAA-AGGCACGTGACGAAGACAAATGGAT
TGAATAAACATTTGACGTCCGGTAGCTTCCG-AAGGAAGT-AAGGATTGCTTCGC-GGCG
AAGCAAACCATTTATATATTTGCGTAGG-CTTGCGG--CCTATAAATAGG-ACGCAGCTA
-----AATGGCATTAACAACAGAGCGGGTTAAACTATTCTTTGAATGGTTTTTGTTCATT
GGAGCAATATTTATTGCGATTACAATATTATATATATTGTTGGTTTTGCTCTTTGAGGTA
CCCAGGTATATTAAGGAGCTCGTGAGGTATTTGGTAGAATACCTGACCAGACGACGTGTA
TGGATGCAGAGGACGCAGTTGACGGAGGCAACTGGAGATGTAGAGATCGGCAGAGGTATT
GTGGAAGACAGACGAGATCAAGAACCGGCTGTCATACCACATGTATCTCAGGTTATCCCT
TC---TCAACCAAATAGAAGGGATGATCAAGGAAGACGAGGAAACGCTGGACCTATGTTC
T-AATACACG-GTATATTAATATACGA-AATATAAATGGGTATGG---------ATGT--
------------AA-AT-GATCATACATAATATA------TGTATGATAATG---AAACA
TATT-GTAATATGTGAATTGT---------------------------------------
-AAACGA-------------------------------GAGTTGTATGT-----------
----ATAAAACATACAACACGC---------------------TATGAAATACAAGACGC
TAT------------------------------GACAATAGTACTGGTATATGATTAGG-
TATCCTAACGA--------TCTAGGGCCG-AAGGCCCGT-GAGCAATAT---GCGTCGAA
AT-AATGTTT-----AACAAA-CAAATATACA-----TGATACGGATAGTTGAATACATA
AACAACGAGGTATAC-AATACAACAATCTGTTGT-AAAGAAAT--AATAAATAAGAAGAG
ATA-GTATATTT---------GTGTTGG--------------------------------
--ATAAGCCTTGCAACCACCACTTTA--------------------GTGGT-GGGCCAGA
TGTCCCGAGTTAGTGCG-CCACGTAA-GCGCTGGGGCTTAT
>M_B2847_AU_2011_C3
TATTACCCCCA-GCGCTCAGGACGGGACATCACGTGCGTC--------------------
---AACAAATGCACGTGACTGATATAAGGGACATAACGGGTTTAGA-TAACGGTTTATTC
GGATTAGAATATAACGTCACGTGTGAAAG-GGAA-AGGCACGTGACGAAGACAAATGGAT
TGAATAAACATTTGACGTCCGGTAGCTTCCG-AAGGAAGT-AAGGATTGCTTCGC-GGCG
AAGCAAACCATTTATATATTTGCGTAGG-CTTGCGG--CCTATAAATAGG-ACGCAGCTA
-----AATGGCATTAACAACAGAGCGGGTTAAACTATTCTTCGAATGGTTTTTGTTCTTC
GCAGCAATATTTATTGCGATTACAATATTATATATATTGTTGGTTTTGCTCTTTGAGGTA
CCCAGGTATATTAAGGAGCTCGTGAGGTATTTGGTAGAATACCTGACCAGACGACGTGTA
TGGATGCAGAGGACGCAGTTGACGGAGGCAACTGGAGATGTAGAGATCGGCAGAGGTATT
GTGGAAGACAGACGAGATCAAGAACCGGCTGTCATACCACATGTATCTCAGGTTATCCCT
TC---TCAACCAAATAGAAGGGATGATCAAGGAAGACGAGGAAACGCTGGACCTATGTTC
T-AATACACG-GTATATTAATATACGA-AATATAAATGGGTATGG---------ATGT--
------------AA-AT-GATCATACATAATATA------TGTATGATAATG---AAACA
TATT-GTAATATGTGAATTGT---------------------------------------
-AAACGA-------------------------------GAGTTGTATGT-----------
----ATAAAACATACAACACGC---------------------TATGAAATACAAGACGC
TAT------------------------------GACAAAAGTACTGGTATATGATTAGG-
TATCCTAACGA--------TCTAGGGCCG-AAGGCCCGT-GAGCAATAT---GCGTCGAA
AT-AATGTTT-----AACAAA-CAAATATACA-----TGATACGGATAGTTGAATACATA
AACAACGAGGTATAC-AATACAACAATCTGTTGT-AAAGAAAT--AATAAATAAGAAGAG
ATA-GTATATTT---------GTGTTGG--------------------------------
--ATAAGCCTTGCAACCACCACTTTA--------------------GTGGT-GGGCCAGA
TGTCCCGAGTTAGTGCG-CCACGTAA-GCGCTGGGGCTTAT
>M_BU1_CD_2012_C2
TATTACCCCCA-GCGCTCAGGACGGGACATCACGTGCTTC--------------------
---AACAAATGCACGTGAGTGATATAAGGGACATAACGGGTTCAGA-TAACGGTATCTTT
GGTTTAGAATATAACGTCACGTGTGAAAG-CGAT-AGGCACGTGACTAAGTCAAATGTAT
TGAATAAACATTTGACGTCCGGTAGCTTCCG-AAGGAAGT-AAGGATTGCTTCGT-GGCG
AAGCAAACCATTTATATA-TTGCCTAGG-CTTGCGG--CCTATAAATAGG-ACCCTGCTA
-----AATGGCATTAACAACAGAGCGGGTTAAACTATTCTTTGAATGGTTTTTGTTTTTC
GCAGCAATATTTATTGCGATTACAATATTATATATATTGTTGGTTTTGCTCTTTGAGGTA
CCGAAGTATATTAAGCAGCTCGTGAGGTATTTGGTAGAATACCTGACCAGAAGACGTGTA
TGGATGCAGAGAACGCAGTTATCGGAGGCAACTGGAGACGTAGAGTTCGGCAGAGGTATT
GTGGAAGACAGACGGGATCAACAACCGGCTGTCATACCACAGGCATCTCAGGTTAACCCT
TC---TCAACAAATTAGAAGGGATGATCAAGGAAGACGAGGAAACGTCGGACCTATGTTT
T-AATACACG-GTATTGTAATATATGA-AAAATAAATGGGGATTG---------ATGT--
------------AT-AA-GGTCATACATACTATA------TGTATGTTAATG---AAACA
TATT-GTAATATGTGAATTGT---------------------------------------
-AAACGA-------------------------------GTGTTGAATGT-----------
----ATACAACATACAACACAC---------------------TATGAAATACAAGACGC
TAT------------------------------GACAAATGTACGGGTATCTGATTAGG-
TATCCTAACGA--------TCTAGGGCCG-AAGGCCCGT-GAGCAATAT---GCGTCGAA
AT-AATGTAT-----AACAAA-CAAATATACA-----TGATATGGATAGTTAAATACATA
AACAACTAGGTATAC-AATACAACAAACTGTTGT-AAAGAAAT--AAAAAATAAGAAGAG
AGA-GTATATTT---------GTGTCGG--------------------------------
--ATAAGCTTGGCAACCACCACTTTA--------------------GTGGT-GGGTCAGA
TGTCCCGAGTTAGTGCG-CCACGTAA-GCGCTGGGGCTTAT
>M_BU10_CD_2012_C2
TATTACCCCCA-GCGCTCAGGACGGGACATCACGTGCTTC--------------------
---AACAAATGCACGTGAGTGATATAAGGGACATAACGGGTTCAGA-TAACGGTATCTTT
GGTTTAGAATATAACGTCACGTGTGAAAG-GGAT-AGGCACGTGACTAAGTCAAATGTAT
TGAATAAACATTTGACGTCCGGTAGCTTCCG-AAGGAAGT-AAGGATTGCTTCGT-GGCG
AAGCAAACCATTTATATA-TTGCCTAGG-CTTGCGG--CCTATAAATAGG-TCCCTGCTA
-----AATGGCATTAACAACAGAGCGGGTTAAACTATTCTTTGAATGGTTTTTGTTCTTT
GGAGCAATATTTATTGCGATTACAATATTATATATATTGTTGGTTTTGCTCTTTGAGGTA
CCGAAGTATATTAAGCAGCTCGTGAGGTATTTGGTAGAATACCTGACCAGAAGACGTGTA
TGGATGCAGAGAACGCAGTTATCGGAGGCAACTGGAGACGTAGAGTTCGGCAGAGGTATT
GTGGAAGACAGACGGGATCAACAACCGGCTGTCATACCACAGGCATCTCAGGTTAACCCT
TC---TCAACAAATTAGAAGGGATGATCAAGGAAGACGAGGAAACGTCGGACCTATGTTT
T-AATACACG-GTATTGTAATATATGA-AAAATAAATGGGGATTG---------ATGT--
------------AT-AA-GGTCATACATACTATA------TGTATGATAATG---AAACA
TATT-GTAATATGTGAATTGT---------------------------------------
-AAACGA-------------------------------GTGTTGAATGT-----------
----ATACAACATACAACACAC---------------------TATGAAATACAAGACGC
TAT------------------------------GACAAATGTACGGGTATCTGATTAGG-
TATCCTAACGA--------TCTAGGGCCG-AAGGCCCGT-GAGCAATAT---GCGTCGAA
AT-AATGTTT-----AACAAA-CAAATATACA-----TGATACGGATAGTTGAATACATA
AACAACTAGGTATAC-AATACAACAAACTGTTGT-AAAGATAT--AAAAAATAAGAAGAG
AGA-GTATATTT---------GTGTTGG--------------------------------
--ATAAGCTTGGCAACCACCACTTTA--------------------GTGGT-GGGTCAGA
TGTCCCGAGTTAGTGCG-CCACGTAA-GCGCTGGGGCTTAT
>M_BU11_CD_2012_C2
TATTACCCCCA-GCGCTCAGGACGGGACATCACGTGCTTC--------------------
---AACAAATGCACGTGAGTGATATAAGGGACATAACGGGTTCAGA-TAACGGTATCTTT
GGTTTAGAATATAACGTCACGTGTGAAAG-CGAG-AGGCACGTGACTAAGTCAAATGTAT
TGAATAAACATTTGACGTCCGGTAGCTTCCG-AAGGAAGT-AATGATTGCTTCGT-GGCG
AAGCAAACCATTTATATA-TTGCCTAGG-CTTGCGG--CCTATAAATAGG-ACCCTGCTA
-----AATGGCATTAACAACAGAGCGGGTGAAACTATTCTTTGAATGGTTTCTGTTCTTT
GGAGCAATATTTATTGCGATTACAATATTATATATATTGTTGGTGTTGCTCTTTGAGGTA
CCGAAGTATATTAAGCAGCTCGTGAGGTATTTGGTAGAATACCTGACCAGAAGACGTGTA
TGGATGCAGAGAACGCAGTTATCGGAGGCAACTGGAGACGTAGAGTTCGGCAGAGGTATT
GTGGAAGACAGACGGGATCAACAACCGGCTGTCATACCACAGGCATCTCAGGTTAACCCT
TC---TCAACAAATTAGAAGGGATGATCAAGGAAGACGAGGAAACGTCGGCCCTATGTTT
T-AATACACG-GTATTGTAATATATGA-AAAATAAATGGGGATTG---------ATGT--
------------AT-AA-GGTCATACATACTATA------TGTATGATAATG---AAACA
TATT-GTAATATGTGAATTGT---------------------------------------
-AAACGA-------------------------------GTGTTGAATGT-----------
----ATACAACATACAACACAC---------------------TATGAAATACAAGACGC
TAT------------------------------GACAAATGTACGGGTATCTGATTAGG-
TATCCTAACGA--------TCTAGGGCCG-AAGGCCCGT-GAGCAATAT---GCGTCGAA
AT-AATGTTT-----AACAAA-CAAATATACA-----TGATACGGATAGTTGAATACATA
AACAACTAGGTATAC-AATACAACAAACTGTTGT-AAAGAAAT--AAAAAATAAGAAGAG
AGA-GTATATTT---------GTGTCGG--------------------------------
--ATAAGCTTGGCAACCACCACTTTA--------------------GTGGT-GGGTCAGA
TGTCCCGAGTTAGTGCG-CCACGTAA-GCGCTGGGGCTTAT
>M_BU12_CD_2012_C2
TATTACCCCCA-GCGCTCAGGACGGGACATCACGTGCTTC--------------------
---AACAAATGCACGTGAGTGATATAAGGGACATAACGGGTTCAGA-TAACGGTATCTTT
GGTTTAGAATATAACGTCACGTGTGAAAG-CGAT-AGGCACGTGACTAAGTCAAATGTAT
TGAATAAACATTTGACGTCCGGTAGCTTCCG-AAGGAAGT-AAGGATTGCTTCGT-GGCG
AAGCAAACCATTTATATA-TTGCCTAGG-CTTGCGG--CCTATAAATAGG-ACCCTGCTA
-----AATGGCATTAACAACAGAGCGGGTGAAACTATTCTTTGAATGGTTTCTGTTTTTT
GCAGCAATATTTATTGCGATTACAATATTATATATATTGTTGGTTTTGCTCTTTGAGGTA
CCGAAGTATATTAAGCAGCTCGTGAGGTATTTGGTAGAATACCTGACCAGAAGACGTGTA
TGGATGCAGAGAACGCAGTTATCGGAGGCAACTGGAGACGTAGAGTTCGGCAGAGGTATT
GTGGAAGACAGACGGGATCAACAACCGGCTGTCATACCACAGGCATCTCAGGTTAACCCT
TC---TCAACAAATTAGAAGGGATGATCAAGGAAGACGAGGAAACGTCGGACCTATGTTT
T-AATACACG-GTATTGTAATATATGA-AATATAAATGGGGATTG---------ATGT--
------------AT-AA-GGTCATACATACTATA------TGTATGATAATG---AAACA
TATT-GTAATATGTGAATTGT---------------------------------------
-AAACGA-------------------------------GTGTTGAATGT-----------
----ATACAACATACAACACAC---------------------TATGAAATACAAGACGC
TAT------------------------------GACAAATGTACGGGTATCTGATTAGG-
TATCCTAACGA--------TCTAGGGCCG-AAGGCCCGT-GAGCAATAT---GCGTCGAA
AT-AATGTAT-----AATACA-CAAATATACA-----TGATACGGATAGTTAAATACATA
AACAACTAGGTATAC-AATACAACAAACTGTTGT-AAAGAAAT--AAAAAATAAGAAGAG
AGA-GTATATTT---------GTGTCGG--------------------------------
--ATAAGCTTGGCTTCCACCACTTTA--------------------GTGGT-GGGTCAGA
TGTCCCGAGTTAGTGCG-CCACGTAA-GCGCTGGGGCTTAT
>M_BU13_CD_2012_C2
TATTACCCCCA-GCGCTCAGGACGGGACATCACGTGCTTC--------------------
---AACAAATGCACGTGAGTGATATAAGGGACATAACGGGTTCAGA-TAACGGTATCTTT
GGTTTAGAATATAACGTCACGTGTGAAAG-CGAT-AGGCACGTGACTAAGTCAAATGTAT
TGAATAAACATTTGACGTCCGGTAGCTTCCG-AAGGAAGT-AAGGATTGCTTCGT-GGCG
AAGCAAACCATTTATATA-TTGCCTAGG-CTTGCGG--CCTATAAATAGG-ACCCTGCTA
-----AATGGCATTAACAACAGAGCGGGTTAAACTATTCTTTGCATTGTTTTTGTTTTTC
GGAGCAATATTTATTGCGATTACAATATTATATATATTGTTGGTTTTGCTCTTTGAGGTA
CCGAAGTATATTAAGCAGCTCGTGAGGTATTTGGTAGAATACCTGACCAGAAGACGTGTA
TGGATGCAGAGAACGCAGTTATCGGAGGCAACTGGAGACGTAGAGTTCGGCAGAGGTATT
GTGGAAGACAGACGGGATCAACAACCGGCTGTCATACCACAGGCATCTCAGGTTAACCCT
TC---TCAACAAATTAGAAGGGATGATCAAGGAAGACGAGGAAACGTCGGACCTATGTTT
T-AATACACG-GTATTGTAATATATGA-AATATAAATGGGGATTG---------ATGT--
------------AT-AA-GGTCATACATACTATA------TGTATGATAATG---AAACA
TATT-GTAATATGTGAATTGT---------------------------------------
-AAACGA-------------------------------GTGTTGAATGT-----------
----ATACAACATACAACACAC---------------------TATGAAATACAAGACGC
TAT------------------------------GACAAATGTACGGGTATCTGATTAGG-
TATCGTAACGA--------TCTAGGGCCG-AAGGCCCGT-GAGCAATAT---GCGTCGAA
AT-AATGTAT-----AATACA-CAAATATACA-----TGATACGGATAGTTAAATACATA
AACAACTAGGTATAC-AATACAACAAACTGTTGT-AAAGAAAT--AAAAAATAAGAAGAG
AGA-GTATATTT---------GTGTCGG--------------------------------
--ATAAGCTTGGCATCCACCACTTTA--------------------GTGGT-GGGTCAGA
TGTCCCGAGTTAGTGCG-CCACGTAA-GCGCTGGGGCTTAT
>M_BU14_CD_2012_C2
TATTACCCCCG-GCGCTCAGGACGGGACATCACGTGCTTC--------------------
---AACAAATGCACGTGAGTGATATAAGGGACATAACGGGTTCAGA-TAACGGTATCTTT
GGTTTAGAATATAACGTCACGTGTGAAAG-CGAT-ATGCACGTGACTAAGTCAAATGTAT
TGAATAAACATTTGACGTCCGGTAGCTTCCG-AAGGAAGT-AAGAATTGCTTCGT-GGCG
AAGCAAACCATTTATATA-TTGCCTAGG-CTTGCGG--CCTATAAATAGG-ACCCTGCTA
-----AATGGCATTAACAACAGAGCGGGTTAAACTATTCTTTGAATGGTTTCTGTTCTTT
GGAGCAATATTTATTGCGATTACAATATTATATATATTGTTGGTTTTGCTCTTTGAGGTA
CCGAAGTTATTTAAGCAGCTCGTGAGGTTTTTGGTAGAATCCTTGACCAGAAGACGTGTA
TGGATGCAGAGAACGCAGTTATCGGAGGCAACTGGAGACGTAGAGTTCGGCAGAGGTATT
GTGGAAGACAGACGGGATCAACAACCGGCTGTCATACCACAGGCATCTCAGGTTAACCCT
TC---TCAACAAATTAGAAGGGATGATCAAGGAAGACGAGGAAACGTCGGACCTATGTTT
T-AATACACG-GTATTGTAATATATGA-AAAATAAATGGGGATTG---------ATGT--
------------AT-AA-GGTCATACATACTATA------TGTATGATAATG---AAACA
TATT-GTAATATGTGAATTGT---------------------------------------
-AAACGA-------------------------------GTGTTGAATGT-----------
----ATACAACATACAACACGC---------------------TATGAAATACAAGACGC
TAT------------------------------GACAAAAGTACGGGTATCTGATTAGG-
TATCCTAACGA--------TCTAGGGCCG-AAGGCCCGT-GAGCAATAT---GCGTCGAA
AT-AATGTTT-----AATAAA-CAAATATACA-----TGATACGGATAGTTGAATACATA
AACAACTAGGTATAC-AATACAACAAACTGTTGT-AAAGAAAT--AAAAAATAAGAAGAG
AGA-GTATATTT---------GTGTCGG--------------------------------
--ATAAGCTTGGCAACCACCACTTTA--------------------GTGGT-GGGTCAGA
TGTCCCGAGTTAGTGCG-CCACGTAA-GCGCCGGGGCTTAT
>M_BU15_CD_2012_C2
TATTACCCCCG-GCGCTCAGGACGGGACATCACGTGCTTC--------------------
---AACAAATGCACGTGAGTGATATAAGGGACATAACGGGTTCAGA-TAACGGTATCTTT
GGTTTAGAATATAACGTCACGTGTGAAAG-CGAT-ATGCACGTGACTAAGTCAAATGTAT
TGAATAAACATTTGACGTCCGGTAGCTTCCG-AAGGAAGT-AAGGATTGCTTCGT-GGCG
AAGCAAACCATTTATATA-TTGCGTAGG-CTTGCGG--CCTATAAATAGG-ACCCTGCTA
-----AATGGCATTAACAACAGAGCGGGTGAAACTATTCTTTGAATGGTTTTTGTTCATT
GGAGCAATATTTATTGCGATAACAATATTATATATATTGTTGGTTTTGCTCTTTGAGGTA
CCGAAGTATATTAAGCAGCTCGTGAGGTATTTGGTAGAATACCTGACCAGAAGACGTGTA
TGGATGCAGAGAACGCAGTTATCGGAGGCAACTGGAGACGTAGAGTTCGGCAGAGGTATT
GTGGAAGACAGACGGGATCAACAACCGGCTGTCATACCACAGGCATCTCACGTTACCCCT
TC---TCAACAAATTAGAAGGGATGATCAAGGAAGACGAGGAAACGTCGGACCTATGTTT
T-AATACACG-GTATTGTAATATACGA-AAAATAAATGGGGATTG---------ATGT--
------------AT-AA-GGTCATACATACTATA------TGTATGATAATG---AAACA
TATT-GTAATATGTGAATTGT---------------------------------------
-AAACGA-------------------------------GTGTTGAATGT-----------
----ATACAACATACAACACAC---------------------TATGAAATACAAGACGC
TAT------------------------------GACAAAAGTACGGGTATCTGATTAGG-
TATCCTAACGA--------TCTAGGGCCG-AAGGCCCGT-GAGCAATAT---GCGTCGAA
AT-AATGTTT-----AACAAA-CAAATATACA-----TGATACGGATAGTTGAATACATA
AACAACTAGGTATAC-AATACAACAAACTGTTGT-AAAGAAAT--AAAAAATAAGAAGAG
AGA-GTATATTT---------GTGTCGG--------------------------------
--ATAAGCTTGGCAACCACCACTTTA--------------------GTGGT-GGGTCAGA
TGTCCCGAGTTAGTGCG-CCACGTAA-GCGCCGGGGCTTAT
>M_BU16_CD_2012_C2
TATTACCCCCG-GCGCTCAGGACGGGACATCACGTGCTTC--------------------
---AACAAATGCACGTGAGTGATATAAGGGACATAACGGGTTCAGA-TAACGGTATCTTT
GGTTTAGAATATAACGTCACGTGCGAAAG-CGAT-AGGCACGTGACTAAGTCAAATGTAT
TGAATAAACATTTGACGTCCGGTATCTTCCG-AAGGAAGT-AAGGATTGCTTCGT-GGCG
AAGCAAACCATTTATATA-TTGCCTAGG-CTTGCGG--CCTATAAATAGG-ACCCTGCTA
-----AATGGCATTAACAACAGAGCGGGTTAAACTATTCTTTGAATGGTTTTTGTTCTTT
GCAGCAATATTTATTGCGATTACAATATTATATATATTGTTGGTTTTGCTCTTTGAGGTA
CCGAAGTATATTAAGCAGCTCGTGAGGTATTTGGTAGAATACCTGACCAGAAGACGTGTA
TGGATGCAGAGAACGCAGTTATCGGAGGCAACTGGAGACGTAGAGTTCGGCAGAGGTATT
GTGGAAGACAGACGGGATCAACAACCGGCTGTCATACCACAGGCATCTCAGGTTATCCCT
TC---TCAACAAATTAGAAGGGATGATCAAGGAAGACGAGGAAACGTTGGACCTATGTTT
T-AATACACG-GTATTGTAATATATGA-AATATAAATGGGGATTG---------ATGT--
------------AT-AA-GGTCATACATACTATA------TGTATGATAATG---AAACA
TATT-GTAATATGTGAATTGT---------------------------------------
-AAACGA-------------------------------GTGTTGAATGT-----------
----ATACAACATACAACACAC---------------------TATGAAATACAAGACGC
TAT------------------------------GACAAATGTACGGGTATCTGATTAGG-
TATCCTAACGA--------TCTAGGGCCG-AAGGCCCGT-GAGCAATAT---GCGTCGAA
AT-AATGTAT-----AATAAA-CAAATATACA-----TGATACGGATAGTTAAATACATA
AACAACTAGGTATAC-AATACAACAAAATGTTGT-AAAGAAAT--AAAAAATAAGAATAG
AGA-GTATATTT---------GTGTCGG--------------------------------
--ATAAGCTTGGCAACCACCACTTTA--------------------GTGGT-GGGTCAGA
TGTCCCGAGTTAGTGCG-CCACGTAA-GCGCCGGGGCTTAT
>M_BU17_CD_2012_C2
TATTACCCCCA-GCGCTCAGGACGGGACATCACGTGCTTC--------------------
---AACAAATGCACGTGACTGATATAAGGGACATAACGGGTTCAGA-TAACGGTATCTTT
GGTTTAGAATATAACGTCACGTGTGAAAG-CGAT-AGGCACGTGACAAAGTCAAATGTAT
TGAATAAACATTTGACGTCCGGTATCTTCCG-AAGGAAGT-AAGGATTGCTTCGT-GGCG
AAGCAAACCATTTATATA-TTGCCTAGG-CTTGCGG--CCTATAAATAGG-ACCCTGCTA
-----AATGGCATTAACAACAGAGCGGGTTAAACTATTCTTTGAATGGTTTTTGTTCTTT
GGAGCAATATTTATTGCGATTACAATATTATATATATTGTTGGTTTTGCTCTTTGAGGTA
CCGAAGTATATTAAGCAGCTCGTGAGGTATTTGGTAGAATACCTGACCAGAAGACGTGTA
TGGATGCAGAGAACGCAGTTATCGGAGGCAACTGGAGACGTAGAGTTCGGCAGAGGTATT
GTGGAAGACAGACGGGATCAACAACCGGCTGTCATACCACAGGCATCTCAGGTTAACCCT
TC---TCAACAAATTAGAAGGGATGATCAAGGAAGACGAGGAAACGTCGGACCTATGTTT
T-AATACACG-GTATTGTAATATATGA-AATATAAATGGGGATTG---------ATGT--
------------AT-AA-GGTCATACATACTATA------TGTATGATAATG---AAACA
TATT-GTAATATGTGAATTGT---------------------------------------
-AAACGA-------------------------------GTGTTGAATGT-----------
----ATACAACATACAACACAC---------------------TATGAAATGCAAGACGC
TAT------------------------------GACAAATGTACGGGTATCTGATTAGG-
TATCCTAACGA--------TCTAGGGCCG-AAGGCCCGT-GAGCAATAT---GCGTCGAA
AT-AATGTAT-----AATAAA-CAAATATACA-----TGATACGGATAGTTAAATACATA
AACAACTAGGTATAC-AATACAACAAACTGTTGT-AAAGAAAT--AAAAAATAAGAAGAG
AGA-GTATATTT---------GTGTCGG--------------------------------
--ATAAGCTTGGCATCCACCACTTTA--------------------GTGGT-GGGTCAGA
TGTCCCGAGTTAGTGCG-CCACGTAA-GCGCTGGGGCTTAT
>M_BU18_CD_2012_C2
TATTACCCCCA-GCGCTCAGGACGGGACATCACGTGCTTC--------------------
---AACAAATGCACGTGAGTGATATAAGGGACATAACGGGTTCAGA-TAACGGTATCTTT
GGTTTAGAATATAACGTCACGTGTGAAAG-CGAG-AGGCACGTGACTAAGTCAAATGTAT
TGAATAAACATTTGACGTCCGGTAGCTTCCG-AAGGAAGT-AAGGATTGCTTCGT-GGCG
AAGCAAACCATTTATATA-TTGCCTAGG-CTTGCGG--CCTATATATAGG-ACCCTGCTA
-----AATGGCATTAACAACAGAGCGGGTTAAACTATTCTTTGAATTGTTTTTGTTCTTT
GCAGCAATATTTATTGCGATTACAATATTATATATATTGTTGGTTTTGCTCTTTGAGGTA
CCGAAGTATATTAAGCAGCTCGTGAGGTATTTGGTAGAATACCTGACCAGAAGACGTGTA
TGGATGCAGAGAACGCAGTTATCGGAGGCAACTGGAGACGTAGAGTTCGGCAGAGGTATT
GTGGAAGACAGACGGGATCAACAACCGGCTGTCATACCACAGGCATCTCAGGTTAACCCT
TC---TCAACAAATTAGAAGGGATGATCAAGGAAGACGAGGAAACGTCGGACCTATGTTT
T-AATACACG-GTATTGTAATATATGA-AATATAAATGGGGATTG---------ATGT--
------------AT-AA-GGTGATACATACTATA------TGTATGATAATG---AAACA
TATT-GTAATATGTGAATTGT---------------------------------------
-AAACGA-------------------------------GTGTTGAATGT-----------
----ATACAACATACAACACAC---------------------TATGAAATACAAGACGC
TAT------------------------------GACAAATGTACGGGTATCTGATTAGG-
TATCCTAACGA--------TCTAGGGCCG-AAGGCCCGT-GAGCAATAT---GCGTCGAA
AT-AATGTTT-----AACAAA-CAAATATACA-----TGATACGGATAGTTGAATACATA
AACAACTAGGTATAC-AATACAACAAACTGTTGT-AAAGAAAT--AAAAAATAAGAAGAG
AGA-GTATATTT---------GTGTCGG--------------------------------
--ATAAGCTTGGCAACCACCACTTTA--------------------GTGGT-GGGTCAGA
TGTCCCGAGTTAGTGCG-CCACGTAA-GCGCTGGGGCTTAT
>M_BU19_CD_2012_C2
TATTACCCCCA-GCGCTCAGGACGGGACATCACGTGCTTC--------------------
---AACAAATGCACGTGAGTGATATAAGGGACATAACGGGTTCAGA-TAACGGTATCGTT
GGTTTAGAATATAACGTCACGTGTGAAAG-CGAG-AGGCACGTGACTAAGTCAAATGTAT
TGAATAAACATTTGACGTCCGGTAGCTTCCG-AAGGAAGT-AAGGATTGCTTCGT-GGCG
AAGCGAACCATTTATATA-TTGCCTAGG-CTTGCGG--CCTATAAATAGG-ACCCTGCTA
-----AATGGCATTAACAACAGAGCGGGTTAAACTATTCTTTGAATGGTTTCTGTTTATT
GCAGCAATATTTATTGCGATTACAATATTATATATATTGTTGGTTTTGCTCTTTGAGGTA
CCGAAGTATATTAAGCAGCTCGTGAGGTATTTGGTAGAATACCTGACCAGAAGACGTGTA
TGGATGCAGAGAACGCAGTTATCGGAGGCAACTGGAGACGTAGAGTTCGGCAGAGGTATT
GTGGAAGACAGACGGGATCAACAACCGGCTGTCATAACACAGGCATCTCAGGTTAACCCT
TC---TCAACAAATTAGAAGGGATGATCAAGGAAGACGAGGAAACGTCGGACCTATGTTT
T-AATACACG-GTATTGTAATATATGA-AATATAAATGGGGATTG---------ATGT--
------------AT-AA-TGTCATACATACTATA------TGTATGATAATG---AAACA
TATT-GTAATATGTGAATTGT---------------------------------------
-AAACGA-------------------------------GTGTTGAATGT-----------
----ATACAACATACAACACAC---------------------TATGAAATACAAGACGC
TAT------------------------------GACAAATGTACGGGTATCTGATTAGG-
TATCCTAACGA--------TCTAGGGCCG-AAGGCCCGT-GAGCAATAT---GCGTCGAA
AT-AATGTTT-----AACAAA-CAAATATACA-----TGATACGGATAGTTGAATACATA
AACAACTAGGTATAC-AATACAACAAACTGTTGT-AAAGAAAT--AAAAAATAAGAAGAG
AGA-GTATATTT---------GTGTCGG--------------------------------
--ATAAGCTTGGCAACCACCACTTTA--------------------GTGGT-GGGTCAGA
TGTCCCGAGTTAGTGCG-CCACGTAA-GCGCTGGGGCTTAT
>M_BU2_CD_2012_C2
TATTACCCCCA-GCGCTCAGGACGGGACATCACGTGCTTC--------------------
---AACAAATGCACGTGAGTGATATAAGGGACATAACGGGTTCAGA-TAACGGTATCTTT
GGTTTAGAATATAACGTCACGTGTGAAAG-CGAT-AGGCACGTGACTAAGTCAAATGTAT
TGAATAAACATTTGACGTCCGGTAGCTTCCG-AAGGAAGT-AAGGATTGCTTCGT-GGCG
AAGCAAACCATTTATATA-TTGCCTAGG-CTTGCGG--CCTATAAATAGG-ACCCTGCTA
-----AATGGCATTAACAACAGAGCGGGTTAAACTATTCTTTGAATGGTTTTTGTTTTTC
GGAGCAATTTTTATTGCGATTACAATATTATATATATTGTTGGTTTTGCTCTTTGAGGTA
CCGAAGTATATTAAGCAGCTCGTGAGGTATTTGGTAGAATACCTGACCAGAAGACGTGTA
TGGATGCAGAGAACGCAGTTATCGGAGGCAACTGGAGACGTAGAGTTCGGCAGAGGTATT
GTGGAAGACAGACGGGATCAACAACCGGCTGTCATACCACAGGCATCTCAGGTTAACCCT
TC---TCAACAAATTAGAAGGGATGATCAAGGAAGACGAGGAAACGTCGGACCTATGTTT
T-AATACACG-GTATTGTAATATATGA-AAAATAAATGGGGATTG---------ATGT--
------------AT-AT-GGTCATACATACTATA------TGTATGATAATG---AAACA
TATT-GTAATATGTGAATTGT---------------------------------------
-AAACGA-------------------------------GTGTTGAATGT-----------
----ATACAACATACAACACAC---------------------TATGAAATACAAGACGC
TAT------------------------------GACAAATGTACGGGTATCTGATTAGG-
TATCCTAACGA--------TCTAGGGCCG-AAGGCCCGT-GAGCAATAT---GCGTCGAA
AT-AATGTAT-----AACAAA-CAAATATACA-----TGATACGGATAGTTGAATACATA
AACAACTAGGTATAC-AATACAACAAACTGTTGT-AAAGAAAT--AAAAAATAAGAAGAG
AGA-GTATATTT---------GTGTCGG--------------------------------
--ATAAGCTTGGCAACCACCACTTTA--------------------GTGGT-GGGTCAGA
TGTCCCGAGTTAGTGCG-CCACGTAA-GCGCTGGGGCTTAT
>M_BU20_CD_2012_C2
TATTACCCCCG-GCGCTCAGGACGGGACATCACGTGCTTC--------------------
---AACAAATGCACGTGAGTGATATAAGGGACATAACGGGTTCAGA-TAACGGTATCTTT
GGTTTAGAATATAACGTCACGTGCGGAAG-TGAT-AGGCACGTGACTAAGTCAAATGTAT
TGAATAAACATTTGACGTCCGGTATCTTCCG-AAGGAAGT-AAGGATTGCTTCGT-GGCG
AAGCAAACCATTTATATA-TTGCCTAGG-CTTGCGG--CCTATAAATAGG-ACCCTGCTA
-----AATGGCATTAACAACAGAGCGGGTGAAACTATTCTTTGAATGGTTTTTGTTTTTT
GAAGCAATATTTATTGCGATTACAATATTATATATATTGTTGGTTTTGCTCTTTGAGGTA
CCGAAGTATATTAAGCAGCTCGTGAGGTATTTGGTAGAATACCTGACCAGAAGACGTGTA
TGGATGCAGAGAACGCAGTTATCGGAGGCAACTGGAGACGTAGAGTTCGGCAGAGGTATT
GTGGAAGACAGACGGGATCAACAACCGGCTGTCATACCACAGGCATCTCAGGTTATCCCT
TC---TCAACAAATTAGAAGGGATGATCAAGGAAGACGAGGAAACGTTGGACCTATGTTT
T-AATACACG-GTATTGTAATATATGA-AATATAAATGGGGATTG---------ATGT--
------------AT-AA-GGTAATACATACTATA------TGTATGATAATG---AAACA
TATT-GTAATATGTGAATTGT---------------------------------------
-AAACGA-------------------------------GTGTTGAATGT-----------
----ATACAACATACAACACAC---------------------TATGAAATACAAGACGC
TAT------------------------------GACAAATGTACGGGTATCTGATTAGG-
TATCCTAACGA--------TCTAGGGCCG-AAGGCCCGT-GAGCAATAT---GCGTCGAA
AT-AATGTAT-----AATAAA-CAAATATACA-----TGATACGGATAGTTAAATACATA
AACAACTAGGTATAC-AATACAACAAAATGTTGT-AAAGAAAT--AAAAAATAAGAATAG
AGA-GTATATTT---------GTGTCGG--------------------------------
--ATAAGCTTGGCAACCACCACTTTA--------------------GTGGT-GGGTCAGA
TGTCCCGAGTTAGTGCG-CCACGTAA-GCGCCGGGGCTTAT
>M_BU6_CD_2012_C2
TATTACCCCCA-GCGCTCAGGACGGGACATCACGTGCTTC--------------------
---AACAAATGCACGTGAGTGATATAAGGGACATAACGGGTTCAGA-TAACGGTATCTTT
GGTTTAGAATATAACGTCACGTGTGAAAG-CGAT-AGGCACGTGACTAAGTCAAATGTAT
TGAATAAACATTTGACGTCCGGTAGCTTCCG-AAGGAAGT-AAGGATTGCTTCGT-GGCG
AAGCAAACCATTTATATA-TTGCCTAGG-CTTGCGG--CCTATAAATAGG-ACCCTGCTA
-----AATGGCATTAACAACAGAGCGGGTGAAACTATTCTTTGAATGGTTTCTGTTCATT
GCAGCAATATTTATTGCGATTACAATATTATATATATTGTTGGTTTTGCTCTTTGAGGTA
CCGAAGTATATTAAGCAGCTCGTGAGGTATTTGGTAGAATACCTGACCAGAAGACGTGTA
TGGATTCAGAGAACGCAGTTATCGGAGGCAACTGGAGACGTAGAGTTCGGCAGAGGTATT
GTGGAAGACAGACGGGATCAACAACCGGCTGTCATACCACAGGCATCTCAGGTTAACCCT
TC---TCAACAAATTAGAAGGGATGATCAAGGAAGACGAGGAAACGTCGGACCTATGTTT
T-AATACACG-GTATTGTAATATATGA-AAAATAAATGGGGATTG---------ATGT--
------------AT-AA-GGTCATACATACTATA------TGTATGATAATG---AAACA
TATT-GTAATATGTGAATTGT---------------------------------------
-AAACGA-------------------------------GTGTTGAATGT-----------
----ATACAACATACAACACAC---------------------TATGAAATACAAGACGC
TAT------------------------------GACAAATGTACGGGTATCTGATTAGG-
TATCCTAACGA--------TCTAGGGCCG-AAGGCCCGT-GAGCAATAT---GCGTCGAA
AT-AATGTAT-----AACAAA-CAAATATACA-----TGATACGGATAGTTAAATACATA
AACAACTAGGTATAC-AATACAACAAACTGTTGT-AAAGAAAT--AAAAAATAAGAAGAG
AGA-GTATATTT---------GTGTCGG--------------------------------
--ATAAGCTTGGCAACCACCACTTTA--------------------GTGGT-GGGTCAGA
TGTCCCGAGTTAGTGCG-CCACGTAA-GCGCTGGGGCTTAT
>M_BU7_CD_2012_C2
TATTACCCCCA-GCGCTCAGGACGGGACATCACGTGCTTC--------------------
---AACAAATGCACGTGAGTGATATAAGGGACATAACGGGTTCAGA-TAACGGTATCTTT
GGTTTAGAATATAACGTCACGTGTTAAAG-CGAT-AGGCACGTGACTAAGTCAAATGTAT
TGAATAAACATTTGACGTCCGGTAGCTTCCG-AAGGAAGT-AAGGATTGCTTCGT-GGCG
AAGCAAACCATTTATATA-TTGCCTAGG-CTTGCGG--CCTATAAATAGG-ACCCTGCTA
-----AATGGCATTAACAACAGAGCGGGTTAAACTATTCTTTGAATGGTTTTTGTTCATC
GGAGCAATATTTATTGCGATTACAATATTATATATATTGTTGGTTTTGCTCTTTGAGGTA
CCGAAGTATATTAAGCAGCTCGTGAGGTATTTGGTAGAATACCTGACCAGAAGACGTGTA
TGGATGCAGAGAACGCAGTTATCGGAGGCAACTGGAGACGTAGAGTTCGGCAGAGGTATT
GTGGAAGACAGACGGGATCAACAACCGGCTGTCATACCACAGGCATCTCAGGTTAACCCT
TC---TCAACAAATTAGAAGGGATGATCAAGGAAGACGAGGAAACGTCGGACCTATGTTT
T-AATACACG-GTATTGTAATATATGA-AAAATAAATGGGGATTG---------ATGT--
------------AT-AA-GGTCATACATACTATA------TGTATGATAATG---AAACA
TATT-GTAATATGTGAATTGT---------------------------------------
-AAACGA-------------------------------GTGTTGAATGT-----------
----ATACAACATACAACACAC---------------------TATGAAATACAAGACGC
TAT------------------------------GACAAATGTACGGGTATCTGATTAGG-
TATCCTAACGA--------TCTAGGGCCG-AAGGCCCGT-GAGCAATAT---GCGTCGAA
AT-AATGTAT-----AATACA-CAAATATACA-----TGATACGGATAGTTAAATACATA
AACAACTAGGTATAC-AATACAACAAACTGTTGT-AAAGAAAT--AAAAAATAAGAAGAG
AGA-GTATATTT---------GTGTCGG--------------------------------
--ATAAGCTTGGCAACCACCACTTTA--------------------GTGGT-GGGTCAGA
TGTCCCGAGTTAGTGCG-CCACGTAA-GCGCTGGGGCTTAT
>M_BU9_CD_2012_C2
TATTACCCCCA-GCGCTCAGGACGGGACATCACGTGCTTC--------------------
---AACAAATGCACGTGAGTGATATAAGGGACATAACGGGTTCAGA-TAACGGTATCTTT
GGTTTAGAATATAACGTCACGTGTGAAAG-TAAT-AGGCACGTGACTAAGTCAAATGTAT
TGAATAAACATTTGACGTCCGGTAGCTTCCG-AAGGAAGT-AAGGATTGCTTCGT-GGCG
AAGCAAACCATTTATATA-TTGCCTAGG-CCTGCGG--CCTATAAATAGG-ACCCTGCTA
-----AATGGCATTAACAACAGAGCGGGTTAAACTATTCTTTGAATGGTTTTTGTTCTTC
GCAGCAATATTTATTGCGATTACAATATTATATATATTGTTGGTTTTGCTCTTTGAGGTA
CCGAAGTATATTAAGCAGCTCGTGAGGTATTTGGTAGAATACCTGACCAGAAGACGTGTA
TGGATGCAGAGAACGCAGTTATCGGAGGCAACTGGAGACGTAGAGTTCGGCAGAGGTATT
GTGGAAGACAGACGGGATCAACAACCGGCTGTCATACCACAGGCATCTCAGGTTAACCCT
TC---TCAACAAATAAGAAGGGATGATCAAGGAAGACGAGGAAACGTCGGACCTATGTTT
T-AATACACG-GTATTGTAATATATGA-AAAATAAATGGGGATTG---------ATGT--
------------AT-AA-GGTCATACATACTATA------TGTATGATAATG---AAACA
TATT-GTAATATGTGAATTGT---------------------------------------
-AAACGA-------------------------------GTGTTGAATGT-----------
----ATACAACATACAACACAC---------------------TATGAAATACAAGACGC
TAT------------------------------GACAAATGTACGGGTATCTGATTAGG-
TATCCTAACGA--------TCTAGGGCCG-AAGGCCCGT-GAGCAATAT---GCGTCGAA
AT-AATGTAT-----AACAAA-CAAATATACA-----TGATACGGATAGTTAAATACATA
AACAACTAGGTATAC-AATACAACAAACTGTTGT-AAAGAAAT--AAAAAATAAGAAGAG
AGA-GTATATTT---------GTGTCGG--------------------------------
--ATAAGCTTGGCAACCACCACTTTA--------------------GTGGT-GGGTCAGA
TGTCCCGAGTTAGTGCG-CCACGTAA-GCGCTGGGGCTTAT
>M_HE864318_PK
TATTACCCCCA-GCGCTCAGGACGGGACATCACGTGCCTC--------------------
---AACAAATGCACGTGAGTGATATAAGGGACATAACGGGTTCAGA-TAACGGTATCTTT
GGTTTAGAATATAACGTCACGTGTGAAAG-TGAA-AGGCACGTGACTAAGTCAAATGTAT
TGAATAAACATTTGACGTCCGGTAGCTTCCG-AAGGAAGT-AAGGATTGCTTCGT-GGCG
AAGCAAACCATTTATATA-TTGCCTAGG-CTTGCGG--CCTATAAATAGG-ACCCTGCTA
-----AATGGCATTAACAACAGAGCGGGTTAAACTATTCTTTGAATGGTTTTTGTTCTTT
GCAGCAATATTTATTGCGATTACAATATTATATATATTGTTGGTTTTGCTCTTTGAGGTA
CCGAAGTATATTAAGCAGCTCGTGAGGTATTTGGTAGAATACCTGACCAGAAGACGTGTA
TGGATGCAGAGAACGCAGTTATCGGAGGCAACTGGAGACGTAGAGTTCGGCAGAGGTATT
GTGGAAGACAGACGGGATCAACAACCGGCTGTCATACCACAGGCATCTCAGGTTAACCCT
TC---TCAACAAATTAGAAGGGATGAGCAAGGAAGACGAGGAAACGTCGGACCTATGTTT
T-AATACACG-GTATTGTAATATACGA-AATATAAATGGGTATTG---------ATGT--
------------AT-AA-GGTCATACATACTATA------TGTATGATAATG---AAACA
TATT-GTAATATGTGAATTGT---------------------------------------
-AAACGA-------------------------------GTGTTGAATGT-----------
----ATACAACATACAACACGC---------------------TATGAAATACAAGACGC
TAT------------------------------GACAAATGTACGGGTATCTGATTAGG-
TATCCTAACGA--------TCTAGGGCCG-AAGGCCCGT-GAGCAATAT---GCGTCGAA
AT-AATGTTT-----AATAAA-CAAATATACA-----TGATACGGATAGTTGAATACATA
AACAACTAGGTATAC-AATACAACAAAATGTTGT-AAAGAAAT--AAAAAATAAGAAGAG
AGA-GTATATTT---------GTGTCGG--------------------------------
--ATAAGCTTGCCAACCACCACTTTA--------------------GTGGT-GGGTCAGA
TGTCCCGAGTTAGTGCG-CCACGTAA-GCGCTGGGGCTTAT
>M_HE864319_PK
TATTACCCCCA-GCGCTCAGGACGGGACATCACGTGCCTC--------------------
---AACAAATGCACGTGAGTGATATAAGGGACATAACGGGTTCAGA-TAACGGTATCTTT
GGTTTAGAATATAACGTCACGTGTGAAAG-TGAA-AGGCACGTGACTAAGTCAAATGTAT
TGAATAAACATTTGACGTCCGGTAGCTTCCG-AAGGAAGT-AAGGATTGCTTCGT-GGCG
AAGCAAACCATTTATATA-TTGCCTAGG-CTTGCGG--CCTATAAATAGG-ACCCTGCTA
-----AATGGCATTAACAACAGAGCGGGTTAAACTATTCTTTGAATGGTTTTTGTTCTTT
GCAGCAATATTTATTGCGATTACAATATTATATATATTGTTGGTTTTGCTCTTTGAGGTA
CCGAAGTATATTAAGCAGCTCGTGAGGTATTTGGTAGAATACCTGACCAGAAGACGTGTA
TGGATGCAGAGAACGCAGTTATCGGAGGCAACTGGAGACGTAGAGTTCGGCAGAGGTATT
GTGGAAGACAGACGGGATCAACAACCGGCTGTCATACCACAGGCATCTCAGGTTAACCCT
TC---TCAACAAATTAGAAGGGATGAGCAAGGAAGACGAGGAAACGTCGGACCTATGTTT
T-AATACACG-GTATTGTAATATACGA-AATATAAATGGGTATTG---------ATGT--
------------AT-AA-GGTCATACATACTATA------TGTATGATAATG---AAACA
TATT-GTAATATGTGAATTGT---------------------------------------
-AAACGA-------------------------------GTGTTGAATGT-----------
----ATACAACATACAACACGC---------------------TATGAAATACAAGACGC
TAT------------------------------GACAAATGTACGGGTATCTGATTAGG-
TATCCTAACGA--------TCTAGGGCCG-AAGGCCCGT-GAGCAATAT---GCGTCGAA
AT-AATGTTT-----AATAAA-CAAATATACA-----TGATACGGATAGTTGAATACATA
AACAACTAGGTATAC-AATACAACAAAATGTTGT-AAAGAAAT--AAAAAATAAGAAGAG
AGA-GTATATTT---------GTGTCGG--------------------------------
--ATAAGCTTGCCAACCACCACTTTA--------------------GTGGT-GGGTCAGA
TGTCCCGAGTTAGTGCG-CCACGTAA-GCGCTGGGGCTTAT
>M_KC581796_TH_2012
TATTACCCCCA-GCGCTCAGGACGGGACATCACGTGCAAC--------------------
--TAACAAATGCACGTGACTGATATATACTACATAACGGTTTGTTG-AACCGTTATATAT
TG-TTGTAACGCAAAGTCACGTGTGATAG-CGAA-ATGCACGTGACTAAGTCAAATGTAT
TGAATAAACATTTGACGTCCGGATGCTTCCT-ACGGAAGC-CATGGTTGCTTCGT-GGCG
AAGCAAAACATTTATATATTGGCTTGGA--TTGCTG--CCTATAAATAGGCACGCAGGGA
-----AATGGCATTAACAACAGAGCGAGTGAAACTATTCTTTGAATGGTTTCTGTTTATT
GGTGCAATATTTATTGCGATAACAATATTATACATATTGTTGGCGTTGCTCTTTGAGGTC
CCCAAGTATATTAAGGATGTTGTGAGGTATCTCGTAGAATACCTGACCAGACGACGTGTA
TGGATGCAGAGAACGCAGTTGACGGAGGCAACAGGAGATGTAGAACTCGGCAGAGGTAGT
GTGGAAGACAGACGGGATCAACAACCCGCTGTCATACCACATGCAACACAGGTTATCCCT
TCGCATCAACC---TAGAAGGGATGAGCAAGGAAGACGAGGAAACGCCGGACCGATGTTT
T-AATACACG-GTATTGTAATATACGA-AATATAAATGGATAATG---------ATAAGT
ATTGTGAAACAAAATATATGTGAAACATAATATA------TGTTTGATAAT----TTACA
TATT-GTAATATGTGAATTGT---------------------------------------
-ATACGA-------------------------------GTGTTGTATTT-----------
----ATAAAACATACAACACGC---------------------TATGACAAACAGGGAAA
AAT------------------------------GAAGAAT-CGGGGGT---TGATTGGTC
TATCGTATCGC--------TTAAGGGCCG-CAGGCCCGT-----------------TGAA
AT-GATTCTT-----CATAAAACAAATATACA-----TGATACGGATTGTTGAAAAAATA
AACAACGATGTATA--AATACAACAGA---------------------------------
------------------------------------------------------------
--------ATCACAACCACCACTTTA--------------------GTGGT-GGGTCATA
TGTCCCGAGTTAGTGCG-CCACGTAA-GCGCTGGGGCTTAT
>M_KP14_AU_2009_C3
TATTACCCCCA-GCGCTCAGGACGGGACATCACGTGCGTC--------------------
---AACAAATGCACGTGACTGATATAAGGGACATAACGGGTTTAGA-TAACGGTTTATGC
GGATTAGAATATAACGTCACGTGTGAAAG-CGAA-AGGCACGTGACGAAGACAAATGGAT
TGAATAAACATTTGACGTCCGGTAGCTTCCG-AAGGAAGT-AAGGATTGCTTCGT-GGCG
AAGCAAACCATTTATATAATTGCGTAGG-CTTGCGG--CCTATAAATAGG-ACGCAGCTA
-----AATGGCATTAACAACAGAGCGGGTTAAACTATTCTTCGAATGGTTTCTGTTTATC
GGAGCAATATTTATTGCGATTACAATATTATATATATTGTTGGTTTTGCTCTTTGAGGTA
CCCAGGTATATTAAGGAGCTCGTGAGGTATTTGGTAGAATACCTGACCAGACGACGTGTA
TGGATGCAGAGGACGCAGTTGACGGAGGCAACTGGAGATGTAGAGATCGGCAGAGGTATT
GTGGAAGACAGACGAGATCAAGAACCGGCTGTCATACCACATGTATCTCAGGTAATCCCT
TC---TCAACCAAATAGAAGGGATGATCAAGGAAGACAAGGAAACGCTGGACCTATGTTC
T-AATACACG-GTATATTAATATACGA-AATATAAATGGGTATTG---------ATGT--
------------AA-AT-GATCATACATAATATA------TGTATGATAATG---AAACA
TATT-GTAATATGTGAATTGT---------------------------------------
-AAACGA-------------------------------GAGTTGTATGT-----------
----ATAAAACATACAACACGC---------------------TATGAAATACAAGACGC
TAT------------------------------GACAAAAGTACTGGTATATGATTAGG-
TATCCTAACGA--------TCTAGGGCCG-AAGGCCCGT-GAGCAATAT---GCGTCGAA
AT-AATGTTT-----AACAAA-CAAATATACA-----TGATACGGATAGTTGAATACATA
AACAACGAGGTATAC-AATACAACAAACTGTTGT-AAAGAAAT--AAAAAATAAGAAGAG
ATA-GTATATTT---------GTGTTGG--------------------------------
--ATAAGCCTTGCAACCACCACTTTA--------------------GTGGT-GGGCCAGA
TGTCCCGAGTTAGTGCG-CCACGTAA-GCGCTGGGGCTTAT
>M_KP15_AU_2009_C3
TATTACCCCCA-GCGCTCAGGACGGGACATCACGTGCGTC--------------------
---AACAAATGCACGTGACTGATATAAGGGACATAACGGGTTTAGA-TAACGGTTTATGC
GGATTAGAATATAACGTCACGTGTGAAAG-CGAA-AGGCACGTGACGAAGACAAATGGAT
TGAATAAACATTTGACGTCCGGTAGCTTCCG-AAGGAAGT-AAGGATTGCTTCGT-GGCG
AAGCAAACCATTTATATATTTGCGTAGG-CTTGCGG--CCTATAAATAGG-ACGCAGCTA
-----AATGGCATTAACAACAGAGCGGGTGAAACTATTCTTCGAATGGTTTTTGTTTTTT
GGAGCAATATTTATTGCGATTACAATATTATATATATTGTTGGTTTTGCTCTTTGAGGTA
CCCAGGTATATTAAGGAGCTCGTGAGGTATTTGGTAGAATACCTGACCAGACGACGTGTA
TGGATGCAGAGGACGCAGTTGACGGAGGCAACTGGAGATGTAGAGATCGGCAGAGGTATT
GTGGAAGACAGACGAGATCAAGAACCGGCTGTCATACCACATGTATCTCAGGTAATCCCT
TC---TCAACCAAATAGAAGGGATGATCAAGGAAGACGAGGAAACGCTGGACCTATGTTC
T-AATACACG-GTATATTAATATACGA-AATATAAATGGGTATTG---------ATGT--
------------AA-AT-GATCATACATAATATA------TGTATGATAATG---AAACA
TATT-GTAATATGTGAATTGT---------------------------------------
-AAACGA-------------------------------GAGTTGTATGT-----------
----ATAAAACATACAACACGC---------------------TATGAAATACAAGACGC
TAT------------------------------GACAAAAGTACTGGTATATGATTAGG-
TATCCTAACGA--------TCTAGGGCCG-AAGGCCCGT-GAGCAATAT---GCGTCGAA
AT-AATGTTT-----AACAAA-CAAATATACA-----TGATACGGATAGTTGAATACATA
AACAACGAGGTATAC-AATACAACAAACTGTTGT-AAAGAAAT--AAAAAATAAGAAGAG
ATA-GTATATTT---------GTGTTGG--------------------------------
--ATAAGCCTTGCAACCACCACTTTA--------------------GTGGT-GGGCCAGA
TGTCCCGAGTTAGTGCG-CCACGTAA-GCGCTGGGGCTTAT
>M_KP16_AU_2009_C3
TATTACCCCCA-GCGCTCAGGACGGGACATCACGTGCGTC--------------------
---AACAAATGCACGTGACTGATATAAGGGACATAACGGGTTTAGA-TAACGGTTTATGC
GGATTAGAATATAACGTCACGTGTGAAAG-CGAA-AGGCACGTGACGAAGACAAATGGAT
TGAATAAACATTTGACGTCCGGTAGCTTCCG-AAGGAAGT-AAGGATTGCTTCGT-GGCG
AAGCAAACCATTTATATAATTGCGTAGG-CTTGCGG--CCTATAAATAGG-ACGCAGCTA
-----AATGGCATTAACAACAGAGCGGGTGAAACTATTCTTCGAATGGTTTTTGTTTTTT
GGAGCAATATTTATTGCGATTACAATATTATATATATTGTTGGTTTTGCTCTTTGAGGTA
CCCAGGTATATTAAGGAGCTCGTGAGGTATTTGGTAGAATACCTGACCAGACGACGTGTA
TGGATGCAGAGGACGCAGTTGACGGAGGCAACTGGAGATGTAGAGATCGGCAGAGGTATT
GTGGAAGACAGACGAGATCAAGAACCGGCTGTCATACCACATGTATCTCAGGTAATCCCT
TC---TCAACCAAATAGAAGGGATGATCAAGGAAGACGAGGAAACGCTGGACCTATGTTC
T-AATACACG-GTATATTAATATACGA-AATATAAATGGGTATTG---------ATGT--
------------AA-AT-GATCATACATAATATA------TGTATGATAATG---AAACA
TATT-GTAATATGTGAATTGT---------------------------------------
-AAACGA-------------------------------GAGTTGTATGT-----------
----ATAAAACATACAACACGC---------------------TATGAAATACAAGACGC
TAT------------------------------GACAAAAGTACTGGTATATGATTAGG-
TATCCTAACGA--------TCTAGGGCCG-AAGGCCCGT-GAGCAATAT---GCGTCGAA
AT-AATGTTT-----AACAAA-CAAATATACA-----TGATACGGATAGTTGAATACATA
AACAACGAGGTATAC-AATACAACAAACTGTTGT-AAAGAAAT--AAAAAATAAGAAGAG
ATA-GTATATTT---------GTGTTGG--------------------------------
--ATAAGCCTTGCAACCACCACTTTA--------------------GTGGT-GGGCCAGA
TGTCCCGAGTTAGTGCG-CCACGTAA-GCGCTGGGGCTTAT
>M_KP17_AU_2010_C3
TATTACCCCCA-GCGCTCAGGACGGGACATCACGTGCGTC--------------------
---AACAAATGCACGTGACTGATATAAGGGACATAACGGGTTTAGA-TAACGGTTTATTC
GGATTAGAATATAACGTCACGTGTGAAAG-CGAA-AGGCACGTGACGAAGACAAATGGAT
TGAATAAACATTTGACGTCCGGTAGCTTCCG-AAGGAAGT-AAGGATTGCTTCGC-GGCG
AAGCAAACCATTTATATATTTGCGTAGG-TTTGCGG--CCTATAAATAGG-ACGCAGCTA
-----AATGGCATTAACAACAGAGCGGGTGAAACTATTCTTTGAATGGTTTTTGTTTATC
GCAGCAATATTTATTGCGATTACAATATTATATATATTGTTGGTGTTGCTCTTTGAGGTA
CCCAGGTATATGAAGGAGCTCGTGAGGTATTTGGTAGAATACCTGACCAGACGACGTGTA
TGGATGCAGAGGACGCAGTTGACGGAGGCAACTGGAGATGTAGAGATCGGCAGAGGTATT
GTGGAAGACAGACGAGATCAAGAACCGGCTGTCATACCACATGTATCTCAGGTTATCCCT
TC---TCAACCAAATAGAAGGGATGATCAAGGAAGACGACGAAACGCTGGACCTATGTTC
T-AATACACG-GTATATTAATATATGA-AATATAAATGGGTATTG---------ATGT--
------------AA-AT-GATCATACATAATATA------TGTATGATAATG---AAACA
TATT-GTAATATGTGAATTGT---------------------------------------
-AAACGA-------------------------------GAGTTGTATGT-----------
----ATAAAACATACAACACGC---------------------TATGAAATACAAGACGC
TAT------------------------------GACAAAAGTACTGGTATATGATTAGG-
TATCCTAACGA--------TCTAGGGCCG-AAGGCCCGT-GAGCAATAT---GCGTCGAA
AT-AATGTTT-----AACAAA-CAAATATACA-----TGATACGGATAGTTGAATACATA
AACAACGAGGTATAC-AATACAACAAACTGTTGT-AAAGAAAT-AAAAAAATAAGAAGAG
AGA-GTATATTT---------GTGTTGG--------------------------------
--ATAAGCCTTGCAACCACCACTTTA--------------------GTGGT-GGGCCAGA
TGTCCCGAGTTAGTGCG-CCACGTAA-GCGCTGGGGCTTAT
>M_KP18_AU_2010_C3
TATTACCCCCA-GCGCTCAGGACGGGACATCACGTGCGTC--------------------
---AACAAATGCACGTGACTGATATAAGGGACATAACGGGTTTAGA-TAACGGTTTATTC
GGATTAGAATATAACGTCACGTGTGAAAG-CGAA-AGGCACGTGACGAAGACAAATGGAT
TGAATAAACATTTGACGTCCGGTAGCTTCCG-AAGGAAGT-AAGGATTGCTTCGC-GGCG
AAGCAAACCATTTATATATTTGCGTAGG-TTTGCGG--CCTATAAATAGG-ACGCAGCTA
-----AATGGCATTAACAACAGAGCGGGTTAAACTATTCTTCGAATGGTTTCTGTTCTTC
GGAGCAATATTTATTGCGATTACAATATTATATATATTGTTGGTGTTGCTCTTTGAGGTA
CCCAGGTATATGAAGGAGCTCGTGAGGTATTTGGTAGAATACCTGACCAGACGACGTGTA
TGGATGCAGAGGACGCAGTTGACGGAGGCAACTGGAGATGTAGAGATCGGCAGAGGTATT
GTGGAAGACAGACGAGATCAAGAACCGGCTGTCATACCACATGTATCTCAGGTTATCCCT
TC---TCAACCAAATAGAAGGGATGATCAAGGAAGACGAGGAAACGCTGGACCTATGTTC
T-AATACACG-GTATATTAATATATGA-AATATAAATGGGTATTG---------ATGT--
------------AA-AT-GATCATACATAATATA------TGTATGATAATG---AAACA
TATT-GTAATATGTGAATTGT---------------------------------------
-AAACGA-------------------------------GAGTTGTATGT-----------
----ATAAAACATACAACACGC---------------------TATGAAATACAAGACGC
TAT------------------------------GACAAAAGTACTGGTATATGATTAGG-
TATCCTAACGA--------TCTAGGGCCG-AAGGCCCGT-GAGCAATAT---GCGTCGAA
AT-AATGTTT-----AACAAA-CAAATATACA-----TGATACGGATAGTTGAATACATA
AACAACGAGGTATAC-AATACAACAAACTGTTGT-AAAGAAAT-AAAAAAATAAGAAGAG
AGA-GTATATTT---------GTGTTGG--------------------------------
--ATAAGCCTTGCAACCACCACTTTA--------------------GTGGT-GGGCCAGA
TGTCCCGAGTTAGTGCG-CCACGTAA-GCGCTGGGGCTTAT
>M_KP4_TO_1990_C1
TATTACCCCCA-GCGCTCAGGACGGGACATCACGTGCGTC--------------------
---AACAAATGCACGTGACTGATATAAGGGACATAACGGGTTTGGA-TAACGGTTTATTC
GGATTAGAATATAACGTCACGTGTGAAAG-CGAA-AGGCACGTGACGAAGACAAATGGAT
TGAATAAACATTTGACGTCCGGTAGCTTCCG-AAGGAAGT-AAGGATTGCTTCGT-GGCG
AAGCAAACCATTTATATATTTGCCTAGG-CTTGCGG--CCTATAAATAGG-ACGCAGCTA
-----AATGGCATTAACAACAGAGCGGGTGAAACTATTCTTTGAATGGTTTCTGTTTATC
GGAGCAATATTTATTGCGATTACAATATTATATATATTGTTGGTTTTTCTCTTTGAGGTA
CCCAGGTATATTAAGGAGCTCGTGAGGTATTTGGTAGAATACCTGACCAGACGACGTGTA
TGGATGCAGAGGACGCAGTTGACGGAGGCAACTGGAGATGTAGAGATCGGCAGAGGTATT
GTGGAAGACAGACGAGTTCAAGAACCGGCTGTCATACCACATGTATCTCAGGTTATCCCT
TC---TCAACCAAATAGAAGGGATGATCAAGGAAGACGAGGAAACGCCGGACCTATGTTC
T-AATACACG-GTATATTAATATACGA-AATATAAATGGGTATTG---------ATGT--
------------AA-AT-GATGATACATAATATA------TGTATGATAATG---AAACA
TATT-GTAATATGTGAATTGT---------------------------------------
-AAACGA-------------------------------GAGTTGTATGT-----------
----ATAAAACATACAACACGC---------------------TATGAAATACAAGACGC
TAT------------------------------GACAAATGTACGGGTATATGATTAGG-
TATCCTAACGA--------TCTAGGGCCG-AAGGCCCGT-GAGCAATAT---GCGTCGAA
AT-AATGTTT-----AACAAA-CAAATATACA-----TGATACGGATAGTTGAATACATA
AACAACGAGGTATAC-AATACAACAACCTGTTGT-AAAGAAAT--AAAAAATAAGAAGAG
ATA-GTATATTT---------GTGTTTG--------------------------------
--ATAAGCCTTGCAACCACCACTTTA--------------------GTGGT-GGGCCAGA
TGTCCCGAGTTAGTGCG-CCACGTAA-GCGCTGGGGCTTAT
>M_KP5_LK_2003_C2
TATTACCCCCA-GCGCTCAGGACGGGACATCACGTGCTTC--------------------
---AACAAATGCACGTGACTGATATAAGGGACATAACGGGTTCAGA-TAACGGTATCTTT
GGTTTAGAATATAACGTCACGTGTGAAAG-AGAT-AGGCACGTGACTAAGTCAAATGTAT
TGAATAAACATTTGACGTCCGGTAGCTTCCG-AAGGAAGT-AAGGATTGCTTCGA-GGCG
AAGCAAACCATTTATATA-TTGCCTAGA-CTTGCGG--CCTATAAATAGG-ACCCTGCTA
-----AATGGCATTAACAACAGAGCGGGTTAAACTATTCTTCGAATGGTTTTTGTTTTTT
GCAGCAATATTTATTGCGATTACAATATTATATATATTGTTGGTTTTGCTCTTTGAGGTA
CCGAAGTATATTAAGCAGCTCGTGAGGTATTTGGTAGAATACCTGACCAGAAGACGTGTA
TGGATGCAGAGAACGCAGTTATCGGAGGCAACTGGAGACGTAGAGTTCGGCAGAGGTATT
GTGGAAGACAGACGGGATCAACAACCGGCTGTCATACCACAGGTATCTCAGGTTAACCCT
TC---TCAACAAATTAGAAGGGATGATCAAGGAAGACGAGGAAACGTCGGTCCTATGTTT
T-AATACACG-GTATTGTAATATATGA-AATATAAATGGGGATTG---------ATGT--
------------AT-AA-GGTCATACATAGTATA------TGTATGATAATG---AAACA
TATT-GTAATATGTGATTTGT---------------------------------------
-AAACGA-------------------------------GTGTTGAATGT-----------
----ATACAACATACAACACAC---------------------TATGAAATACAAGACGC
TAT------------------------------GACAAATGTACGGGTATCTGATTAGG-
TATCCTAACGA--------TCTAGGGCCG-AAGGCCCGT-GAGCAATAT---GCGTCGAA
AT-AATGTTT-----AACAAA-CAAATATACA-----TGATACGGATAGTTGAATATATA
AACAACTAGGTATAC-AATACAACAAACTGTTGT-AAAGAAAT--AAAAATTAAGAAGAG
AGA-GTATATTT---------GTGTTGG--------------------------------
--ATAAGCTTGGCAACCACCACTTTA--------------------GTGGT-GGGTCAGA
TGTCCCGAGTTAGTGCG-CCACGTAA-GCGCTGGGGCTTAT
>M_KP6_AU_2011_C3
TATTACCCCCA-GCGCTCAGGACGGGACATCACGTGCGTC--------------------
---AACAAATGCACGTGACTGATATAAGGGACATAACGGGTTTAGA-TAACGGTTTATGC
GGATTAGAATATAACGTCACGTGTGAAAG-CGAA-AGGCACGTGACGAAGACAAATGGAT
TGAATAAACATTTGACGTCCGGTAGCTTCCG-AAGGAAGT-AAGGATTGCTTCGT-GGCG
AAGCAAACCATTTATATATTTGCGTAGG-CTTGCGG--CCTATAAATAGG-ACGCAGCTA
-----AATGGCATTAACAACAGAGCGGGTGAAACTATTCTTCGAATGGTTTCTGTTCATC
GGAGCAATATTTATTGCGATTACAATATTATATATATTGTTGGTTTTGCTCTTTGAGGTA
CCCAGGTATATTAAGGAGCTCGTGAGGTATTTGGTAGAATACCTGACCAGACGACGTGTA
TGGATGCAGAGGACGCAGTTGACGGAGGCAACTGGAGATGTAGAGATCGGCAGAGGTATT
GTGGAAGACAGACGAGATCAAGAACCGGCTGTCATACCACATGTATCTCAGGTAATCCCT
TC---TCAACCAAATAGAAGGGATGATCAAGGAAGACGAGGAAACGCTGGACCTATGTTC
T-AATACACG-GTATATTAATATACGA-AATATAAATGGGTATTG---------ATGT--
------------AA-AT-GATCATACATAATATA------TGTATGATAATG---AAACA
TATT-GTAATATGTGAATTGT---------------------------------------
-AAACGA-------------------------------GAGTTGTATGT-----------
----ATAAAACATACAACACGC---------------------TATGAAATACAAGACGC
TAT------------------------------GACAAAAGTACTGGTATATGATTAGG-
TATCCTAACGA--------TCTAGGGCCG-AAGGCCCGT-GAGCAATAT---GCGTCGAA
AT-AATGTTT-----AACAAA-CAAATATACA-----TGATACGGATAGTTGAATACATA
AACAACGAGGTATAC-AATACAACAAACTGTTGT-AAAGAAAT--AAAAAATAAGAAGAG
ATA-GTATATTT---------GTGTTGG--------------------------------
--ATAAGCCTTGCAACCACCACTTTA--------------------GTGGT-GGGCCAGA
TGTCCCGAGTTAGTGCGCCCACGTAA-GCGCTGGGGCTTAT
>M_KP7_AU_1989
TATTACCCCCA-GCGCTCAGGACGGGACATCACGTGCTTC--------------------
---AACAAATGCACGTGAGTGATATAAGGGACATAACGGGTTCAGA-TAACGGTATCTTT
GGTTTAGAATATAACGTCACGTGTGAAAG-CGAA-AGGCACGTGACTAAGTCAAATGTAT
TGAATAAACATTTGACGTCCGGTAGCTTCCG-AAGGAAGT-TTGGATTGCTTCGT-GGCG
AAGCAAACCATTTATATA-TTGCCTAGG-CTTGCGG--CCTATAAATAGG-ACCCTGCTA
-----AATGGCATTAACAACAGAGCGGGTTAAACTATTCTTCGAATGGTTTTTGTTCTTT
GCAGCAATATTTATTGCGATTACAATATTATATATATTGTTGGTTTTGCTCTTTGAGGTA
CCGAAGTATATTAAGCAGCTCGTGAGGTATTTGGTAGAATACCTGACCAGAAGACGTGTA
TGGATGCAGAGAACGCAGTTATCGGAGGCAACTGGAGACGTAGAGTTCGGCAGAGGTATT
GTGGAAGACAGACGGGATCAACAACCGGCTGTCATACCACAGGCATCTCAGGTTAACCCT
TC---TCAACAAATTAGAAGGGATGATCAAGGAAGACGAGGAAACGTCGGACCTATGTTT
T-AATACACG-GTGTTGTAATATATGA-AATATAAATGGGTATTG---------ATGT--
------------AT-AA-GGTCATACATACTATA------TGTATGATAATG---AAACA
TATT-GTAATATGTGAATTGT---------------------------------------
-AAACGA-------------------------------GTGTTGAATGT-----------
----ATACAACATACAACACAC---------------------TATGAAATACAAGACGC
TAT------------------------------GACAAATGTACGGGTATCTGATTAGG-
TATCCTAACGA--------TCTAGGGCCG-AAGGCCCGT-GAGCAATAT---GCGTCGAA
AT-AATGTTT-----AACAAA-CAAATATACA-----TGATACGGATAGTTGAATCTATA
AACAACTAGGTATAC-AATACAACAATCTGTTGT-AAAGAAAT--AAAAAATAAGAAGAG
AGA-GTATATTT---------GTGTCGG--------------------------------
--ATAAGCTTGGCAACCACCACTTTA--------------------GTGGT-GGGTCAGA
TGTCCCGAGTTAGTGCG-CCACGTAA-GCGCTGGGGCTTAT
>M_KP8_AU_1989
TATTACCCCCA-GCGCTCAGGACGGGACATCACGTGCTTC--------------------
---AACAAATGCACGTGAGTGATATAAGGGACATAACGGGTTCAGA-TAACGGTATCTTT
GGTTTAGAATATAACGTCACGTGTGAAAG-CGAA-AGGCACGTGACTAAGTCAAATGTAT
TGAATAAACATTTGACGTCCGGTAGCTTCCG-AAGGAAGT-TTGGATTGCTTCGT-GGCG
AAGCAAACCATTTATATA-TTGCCTAGG-CTTGCGG--CCTATAAATAGG-ACCCTGCTA
-----AATGGCATTAACAACAGAGCGG-------------------------------TC
GGAGCAATATTTATTGCGATTACAATATTATATATATTGTTGGTTTTGCTCTTTGAGGTA
CCGAAGTATATTAAGCAGCTCGTGAGGTATTTGGTAGAATACCTGACCAGAAGACGTGTA
TGGATGCAGAGAACGCAGTTATCGGAGGCAACTGGAGACGTAGAGTTCGGCAGAGGTATT
GTGGAAGACAGACGGGATCAACAACCGGCTGTCATACCACAGGCATCTCAGGTTAACCCT
TC---TCAACAAATTAGAAGGGATGATCAAGGAAGACGAGGAAACGTCGGACCTATGTTT
T-AATACACG-GTATTGTAATATATGA-AATATAAATGGGTATTG---------ATGT--
------------AT-AA-GGTCATACATACTATA------TGTATGATAATG---AAACA
TATT-GTAATATGTGAATTGT---------------------------------------
-AAACGA-------------------------------GTGTTGAATGT-----------
----ATACAACATACAACACAC---------------------TATGAAATACAAGACGC
TAT------------------------------GACAAATGTACGGGTATCTGATTAGG-
TATCCTAACGA--------TCTAGGGCCG-AAGGCCCGT-GAGCAATAT---GCGTCGAA
AT-AATGTTT-----AACAAA-CAAATATACA-----TGATACGGATAGTTGAATCTATA
AACAACTAGGTATAC-AATACAACAATCTGTTGT-GAAGAAAT--AAAAAATAAGAAGAG
AGA-GTATATTT---------GTGTCGG--------------------------------
--ATAAGCTTGGCAACCACCACTTTA--------------------GTGGT-GGGTCAGA
TGTCCCGAGTTAGTGCG-CCACGTAA-GCGCTGGGGCTTAT
>M_KP9_US_1990_C1
TATTACCCCCA-GCGCTCAGGACGGGACATCACGTGCTTC--------------------
---GACAAATGCACGTGAGTGATATAAGGGACATAACGGGTTCAGA-TAACGGTATCTTA
GGTGTAGAATATAACGTCACGTGTGAAAG-CGAA-AGGCACGTGACTAAGTCAAATGTAT
TGAATAAACATTTGACGTCCGGTAGCTTCCG-AAGGAAGT-AAGGATTGCTTCGT-GGCG
AAGCAAACCATTTATATA-TTGCCTAGG-CTTGCGG--CCTATAAATAGG-ACCCTGCTA
-----AATGGCATTAACAACAGAGCGGGTTAAACTATTCTTTGAATGGTTTTTGTTCATT
GCAGCAATATTTATTGCGATTACAATATTATATATATTGTTGGTTTTGCTCTTTGAGGTA
CCGAAGTATATTAAGCAGCTCGTGAGGTATTTGGTAGAATACCTGACCAGAAGACGTGTA
TGGATGCAGAGAACGCAGTTATCGGAGGCAACTGGAGACGTAGAGTTCGGCAGAGGTATT
GTGGAAGACAGACGGGATCAACAACCGGCTGTCATACCACAGGCATCTCAGGTTAACCCT
TC---TCAACAAATTAGAAGGGATGATCAAGGAAGACGAGGAAACGTCGGACCTATGTTT
T-AATACACG-GTATTGTAATATATGA-AATATAAATGGGTATTG---------ATGT--
------------AT-AA-GGTCATACATACTATA------TGTATGATAATG---AAACA
TATT-GTAATATGTGAATTGT---------------------------------------
-AAACGA-------------------------------GTGTTGAATGT-----------
----ATACAACATACAACACAC---------------------TATGAAATACAAGACGC
TAT------------------------------GACAAATGTACGGGTATCTGATTAGG-
TATCCTAACGC--------TCTAGGGCCG-AAGGCCCGT-GAGCAATAT---GCGTCGAA
AT-AATGTTT-----AACAAA-CAAATATACA-----TGATACGGATAGTTGAATACATA
AACAACTAGGTATAC-AATACAACAAACTGTTGT-AAAGAAAT--AAAAAATAAGAAGAG
AGA-GTATATTT---------GTGTCGG--------------------------------
--ATAAGCTTGGCAACCACCACTTTA--------------------GTGGT-GGGTCAGA
TGTCCCGAGTTAGTGCG-CCACGTAA-GCGCTGGGGCTTAT
>M_MP2_TW_1996_D6
TATTACCCCCA-GCGCCCGGGACGGGACATCACGTGCATC--------------------
--TAACAAATGCACGTGACTGATATATATGATATAACGGTTCATTG-AAACGTTATATTG
AGAT-ATAACGAAAAGTCACGTATGAAGG-AGAC-ATGAACGTGACGGAGTCAAATGTAA
TGAATAAACATTTGACGTCCGGAAACTTCCG-AAGGAAGC-CAAGATTGCTTCGA-GGCG
AAGCAAAACATTTATATATTGGTCTGAA--CTGCTG--CCTATAAATAAG-AGGCAGGGA
-----AATGGGATTGACAACAGAGCGGGTTAAACTATTCTTTGAATGGTTTTTGTTTATC
GGAGCAATATTCATTGCGATAACAATATTATATATATTGTTGGTATTGCTCTTTGAGGTT
CCCAAGTATATTAAGGAGGTTGTGAGGTATCTCGTAGAATACCTGACCAGACGACGTGTA
TGGATGCAGAAAACGCAGTTGACGGAGGCAACCGGAGATGCAGAGCTCGTCAGAAGTAGT
GTGGAAGACAGACGCGATCAACAACCGGCTGTCATACCACATGCAAGTCATGTTATCCCT
TC---TCAACCA---AGAAGGGATGAACAAGCAAGACGAGGAAACGCCGGTCCTATGTTT
T-AATACACT-GTATTATAATATACGA-AATATAAATGGATAAGG---------ATATTT
AGTGGGAAACATAT-ATAAGTGAAACATAATATA------TGTTGTATAAG----AAACA
TATT-GTAATATGTGACTTGT---------------------------------------
-ATACGA-------------------------------GTGTTGTATTT-----------
----ATAAACTATACAACACGC---------------------TATGACAAAAGGGGAAA
AAT------------------------------GAAGAAT-CGGGGGT---TGATTGGTC
TATCGTATCGC--------TTAAGGGCCG-CAGGCCCGT-----------------TGAA
AT-GATTCTT-----AATTAAACAAATATACA-----TGATACGGATAGTTGAATATATA
AACAACTATGTATA--AATACAACAGAATGTTGA-AAATAATA--ATATAATGAGAAGAG
AA--GTATATTT---------GTGACGG--------------------------------
--ATAAGGATGAGGACCACCACTTTA----------------------------------
-----------------------------------------
>M_MS14_PH_2008
TATTACCCCCA-GCGCTCAGGACGGGACATCACGTGCATC--------------------
--TAACAAATGCACGTGACTGATATATATGATATAACGGTTCATTG-AAACGTTATATTG
AGAT-ATAACGAAAAGTCACGTATGAAAG-AGAC-ATGAACGTGACGGAGTCAAATGTAA
TGAATAAACATTTGACGTCCGGAAACTTCCG-AAGGAAGC-CAAGATTGCTTCGA-GGCG
AAGCAAAACATTTATATATTGGTCTGAA--CTGCTG--CCTATAAATAAG-AGGCAGGGA
-----AATGGCATTGACAACAGAGCGGGTTAAACTATTCTTCGAATGGTTTCTGTTCTTT
GGAGCAATATTCATTGCGATAACAATATTATATATATTGTTGGTATTGCTCTTTGAGGTC
CCCAAGTATATTAAGGAGGTTGTGAGGTATCTCGTAGAATACCTGACCAGACGACGTGTA
TGGATGCAGAAAACGCAGTTGACGGAGGCAACCGGAGATGCAGAGCTCGTCAGAAGTAGT
GTGGAAGACAGACGCGATCAACAACCGGCTGTCATACCACATGCAAGTCATGTTATCCCT
TC---TCAACC---TAGAAGGGATGAACAAGCAAGACGAGGAAACGCCGGCCCTATGTTT
T-AATACACT-GTATTATAATATACGA-AATATAAATGGATAAGG---------ATATTT
AGTTGGAAACATAT-ATAAGTGAAACATAATATA------TGTTGTATAAG----AAACA
TATT-GTAATATGTGACTTGT---------------------------------------
-ATACGA-------------------------------GTGTTGTATTT-----------
----ATAGACTATACAACACAC---------------------TATGACAAAAGGGGAAA
AAT------------------------------GAAGAAT-CGGGGGT---TGATTGGTC
TATCGTATCGC--------TTAAGGGCCG-CAGGCCCGT-----------------TGAA
AT-GATTCTT-----AATTAAACAAATATACA-----TGATACGGATAGTTGAATATATA
AACAACTATGTAGA--AATACAACAGCATGTTGT-ACATAATA--ATATAATGAGAAGAG
AA--GTATATTT---------GTATAGG--------------------------------
--ATAGTGATCACAAACACCACTTTA--------------------GTGGT-GGGTCATA
TGTCCCGAGTTAGTGCG-CCACGTAA-GCGCTGGGGCTTAT
>M_MS15_PH_2008_D5
TATTACCCCCA-GCGCTCAGGACGGGACATCACGTGCATC--------------------
--TAACAAATGCACGTGACTGATATATATGATATAACGGTTCATTG-AAACGTTATATTG
AGAC-ATAACGAAAAGTCACGTATGAAAG-AGAC-ATGAACGTGACTGAGTCAAATGTAA
TGAATAAACATTTGACGTCCGGAAACTTCCG-AAGGAAGC-CAAGATTGCTTCGA-GGCG
AAGCAAAACATTTATATATTGGTCTGAA--TTGCTG--CCTATAAATAAG-AGGCAGGGA
-----AATGGCATTGACAACAGAGCGGGTGAAACTATTCTTCGAATGGTTTTTGTTCATC
GGAGCAATATTCATTGCGATAACAATATTATATATATTGTTGGTATTGCTCTTTGAGGTC
CCCAAGTATATTAAGGAGGTTGTGAGGTATCTCGTAGAATACCTGACCAGACGACGTGTA
TGGATGCAGAAAACGCAGTTGACGGAGGCAACCGGAGATGCAGAGCTCGTCAGAAGTAGT
GTGGAAGACAGACGCGATCAACAACCGGCTGTCATACCACATGCAAGTCATGTTATCCCT
TC---TCAACCA---AGAAGGGATGAACAAGCAAGACGAGGAAACGTCGGTCCTATGTTT
T-AATACACT-GTATTATAATATACGA-AATATAAATGGATAAGG---------ATATTT
AGTGGGAAACATAT-ATAAGTGAAACATAATATA------TGTTGTATAAG----AAACA
TATT-GTAATATGTGACTTGT---------------------------------------
-ATACGA-------------------------------GTGTTGTATTT-----------
----ATAAACTATACAACACGC---------------------TATGACAAAAGGGGAAA
AAT------------------------------GAAGAAT-CGGGGGT---TGATTGGTC
TATCGTATCGC--------TTAAGGGCCG-CAGGCCCGT-----------------TGAA
AT-GATTCTT-----AATTAAACAAATATACA-----TGATACGGATAGTTGAATATATA
AACAACTATGTAGA--AATACAACAGCATGTTGT-ACATAATA--ATATAATGAGAAGAG
AA--GTATATTT---------GTATAGG--------------------------------
--ATAGTGATTACAAACACCACTTTA--------------------GTGGT-GGGTCATA
TGTCCCGAGTTAGTGCG-CCACGTAA-GCGCTGGGGCTTAT
>M_MS16_PH_2008_D5
TATTACCCCCA-GCGCTCAGGACGGGACATCACGTGCATC--------------------
--TAACAAATGCACGTGACTGATATATATGATATAACGGTTCATTG-AAACGTTATATTG
AGAC-ATAACGAAAAGTCACGTATGAAAG-AGAC-ATGAACGTGACTGAGTCAAATGTAA
TGAATAAACATTTGACGTCCGGAAACTTCCG-AAGGAAGC-CAAGATTGCTTCGA-GGCG
AAGCAAAACATTTATATATTGGTCTGAA--TTGCTG--CCTATAAATAAG-AGGCAGGGA
-----AATGGCATTGACAACAGAGCGGGTGAAACTATTCTTTGAATGGTTTCTGTTTTTT
GCAGCAATATTCATTGCGATAACAATATTATATATATTGTTGGTATTGCTCTTTGAGGTC
CCCAAGTATATTAAGGAGGTTGTGAGGTATCTCGTAGAATACCTGACCAGACGACGTGTA
TGGATGCAGAAAACGCAGTTGACGGAGGCAACCGGAGATGCAGAGCTCGTCAGAAGTAGT
GTGGAAGACAGACGCGATCAACAACCGGCTGTCATACCACATGCAAGTCATGTTATCCCT
TC---TCAACCA---AGAAGGGATGAACAAGCAAGACGAGGAAACGCCGGTCCTATGTTT
T-AATACACT-GTATTATAATATACGA-AATATAAATGGATAAGG---------ATATTT
AGTGGGAAACATAT-ATAAGTGAAACATAATATA------TGTTGTATAAG----AAACA
TATT-GTAATATGTGACTTGT---------------------------------------
-ATACGA-------------------------------GTGTTGTATTT-----------
----ATAAACTATACAACACGC---------------------TATGACAAAAGGGGAAA
AAT------------------------------GAAGAAT-CGGGGGT---TGATTGGTC
TATCGTATCGC--------TTAAGGGCCG-CAGGCCCGT-----------------TGAA
AT-GATTCTT-----AATTAAACAAATATACA-----TGATACGGATAGTTGAATATATA
AACAACTATGTAGA--AATACAACAGCATGTTGT-ACATAATA--ATATAATGAGAAGAG
AA--GTATATTT---------GTATAGG--------------------------------
--ATAGTGATCACAAACACCACTTTA--------------------GTGGT-GGGTCATA
TATCCCGAGTTAGTGCG-CCACGTAA-GCGCTGGGGCTTAT
>M_MS17_PH_2008_D5
TATTACCCCCA-GCGCTCAGGACGGGACATCACGTGCATC--------------------
--TAACAAATGCACGTGACTGATATATATGATATAACGGTTCATTG-AAACGTTATATTG
AGAT-ATAACGAAAAGTCACGTATGAAAG-AGAC-ATGAACGTGACGGAGTCAAATGTAA
TGAATAAACATTTGACGTCCGGAAACTTCCG-AAGGAAGC-CAAGATTGCTTCGA-GGCG
AAGCAAAACATTTATATATTGGTCTGAA--CTGCTG--CCTATAAATAAG-AGGCAGGGA
-----AATGGCATTGACAACAGAGCGGGTGAAACTATTCTTCGAATGGTTTCTGTTCATT
GAAGCAATATTCATTGCGATAACAATATTATATATATTGTTGGTATTGCTCTTTGAGGTC
CCCAAGTATATTAAGGAGGTTGTGAGGTATCTCGTAGAATACCTGACCAGACGACGTGTA
TGGATGCAGAAAACGCAGTTGACGGAGGCAACCGGAGATGCAGAGCTCGTCAGAAGTAGT
GTGGAAGACAGACGCGATCAACAACCGGCTGTCATACCACATGCAAGTCATGTTATCCCT
TC---TCAACC---TAGAAGGGATGAACAAGCAAGACGAGGAAACGCCGGCCCTATGTTT
T-AATACACT-GTATTATAATATACGA-AATATAAATGGATAAGG---------ATATTT
AGTTGGAAACATAT-ATAAGTGAAACATAATATA------TGTTGTATAAG----AAACA
TATT-GTAATATGTGACTTGT---------------------------------------
-ATACGA-------------------------------GTGTTGTATTT-----------
----ATAGACTATACAACACGC---------------------TATGACAAAAGGGGAAA
AAT------------------------------GAAGAAT-CGGGGGT---TGATTGGTC
TATCGTATCGC--------TTAAGGGCCG-CAGGCCCGT-----------------TGAA
AT-GATTCTT-----AATTAAACAAATATACA-----TGATACGGATAGTTGAATATATA
AACAACTATGTAGA--AATACAACAGCATGTTGT-ACATAATA--ATATAATGAGAAGAG
AA--GTATATTT---------GTATAGG--------------------------------
--ATAGTGATCACAAACACCACTTTA--------------------GTGGT-GGGTCATA
TGTCCCGAGTTAGTGCG-CCACGTAA-GCGCTGGGGCTTAT
>M_MS18_PH_2008_D5
TATTACCCCCA-GCGCTCAGGACGGGACATCACGTGCATC--------------------
--TAACAAATGCACGTGACTGATATATATGATATAACGGTTCATTG-AAACGTTATATTG
AGAC-ATAACGAAAAGTCACGTATGAAAG-AGAC-ATGAACGTGACTGAGTCAAATGTAA
TGAATAAACATTTGACGTCCGGAAACTTCCG-AAGGAAGC-CAAGATTGCTTCGA-GGCG
AAGCAAAACATTTATATATTGGTCTGAA--TTGCTG--CCTATAAATAAG-AGGCAGGGA
-----AATGGCATTGACAACAGAGCGGGTGAA----------------------------
----------------CGATAACAATATTATATATATTGTTGGTATTGCTCTTTGAGGTC
CCCAAGTATATTAAGGAGGTTGTGAGGTATCTCGTAGAATACCTGACCAGACGACGTGTA
TGGATGCAGAAAACGCAGTTGACGGAGGCAACCGGAGATGCAGAGCTCGTCAGAAGTAGT
GTGGAAGACAGACGCGATCAACAACCGGCTGTCATACCACATGCAAGTCATGTTATCCCT
TC---TCAACCA---AGAAGGGATGAACAAGCAAGACGAGGAAACGTCAGTCCTATGTTT
T-AATACACT-GTATTATAATATACGA-AATATAAATGGATAAGG---------ATATTT
AGTGGGAAACATAT-ATAAGTGAAACATAATATA------TGTTGTATAAG----AAACA
TATT-GTAATATGTGACTTGT---------------------------------------
-ATACGA-------------------------------GTGTTGTATTT-----------
----ATAAACTATACAACACGC---------------------TATGACAAAAGGGGAAA
AAT------------------------------GAAGAAT-CGGGGGT---TGATTGGTC
TATCGTATCGC--------TTAAGGGCCG-CAGGCCCGT-----------------TGAA
AT-GATTCTT-----AATTAAACAAATATACA-----TGATACGGATAGTTGAATATATA
AACAACTATGTAGA--AATACAACAGCATGTTGT-ACATAATA--ATATAATGAGAAGAG
AA--GTATATTT---------GTATAGG--------------------------------
--ATAGTGATCACAAACACCACTTTA--------------------GTGGT-GGGTCATA
TGTCCCGAGTTAGTGCG-CCACGTAA-GCGCTGGGGCTTAT
>M_MS6_PH_2008_D5
TATTACCCCCA-GCGCTCAGGCCGGGACATCACGTGCATC--------------------
--TAACAAATGCACGTGACTGATATATATGATATAACGGTACATTG-AAACGTTATATTG
AGAT-ATAACGAAAAGTCACGTATGAAAG-AGAC-ATGAACGTGACGGAGTCAAATGTAA
TGAATAAACATTTGACGTCCGGAAACTTCCG-AAGGAAGC-CAAGATTGCTTCGA-GGCG
AAGCAAAACATTTATATATTGGTTTGAA--CTGCTG--CCTATAAATAAG-AGGCAGGGA
-----AATGGCATTGACAACAGAGCGGGTGAAACTATTCTTCGAATGGTTTCTGTTTTTT
GGAGCAATATTCATTGCGATAACAATATTATATATATTGTTGGTATTGCTCTTTGAGGTC
CCCAAGTATATTAAGGAGGTTGTGAGGTATCTCGTAGAATACCTGACCAGACGACGTGTA
TGGATGCAGAAAACACAGTTGACGGAGGCAACCGGAGATGCAGAGCTCGTCAGAAGTAGT
GTGGAAGACAGACGCGATCAACAACCGGCTGTCATACCACATGCAAGTCATGTTATCCCT
TC---TCAACCA---AGAAGGGATGAACAAGCAAGACGAGGAAACGCCGGCCCTATGTTT
T-AATACACT-GTATTATAATATACGA-AATATAAATGGATAAGG---------ATATTT
AGTGGGAAACATAT-ATAAGTGAAACATAATATA------TGTTGTATAAG----AAACA
TATT-GTAATATGTGACTTGT---------------------------------------
-ATACGA-------------------------------GTGTTGTATTT-----------
----ATAGACTATACAACACGC---------------------TATGACAAAAGGGGAAA
AAT------------------------------GAAGAAT-CGGGGGT---TGATTGGTC
TATCGTATCGC--------TTAAGGGCCG-CAGGCCCGT-----------------TGAA
AT-GATTCTT-----AATTAAACAAATATACA-----TGATACGGATAGTTGAATATATA
AACAACTATGTAGA--AATACAACAGCATGTTGT-ACATAATA--ATATAATGAGAAGAG
AA--GTATATTT---------GTATAGG--------------------------------
--ATAGTGATCACAAACACCACTTTA--------------------GTGGT-GGGTCATA
TGTCCCGAGTTAGTGCG-CCACGTAA-GCGCTGGGGCTTAT
>M_MS7_PH_2008_D5
TATTACCCCCA-GCGCTCAGGACGGGACATCACGTGCATG--------------------
--TAACAAATGCACGTGACTGATATATATGATATAACGGTTCATTG-AAACGTTATATTG
CGAT-AGAAAGAAAAGTCACGTATGAAAG-AGAC-ATGAACGTGACGGAGTCAAATGTAA
TGAATAAACATTTGACGTCCGGAAACTTCCG-AAGGAAGT-CAAGATTGCTTCGA-GGCG
AAGCAAAACATTTATATATTGGTCTGAA--CTGCTG--CCTATAAATAAG-AGGCAGGGA
-----AATGGCATTGACAACAGAGCGGGTTAAACTATTCTTTGAATGGTTTCTGTTTTTT
GGAGCAATATTCATTGCGATAACAATATTATATATATTGTTGGTATTGCTCTTTGAGGTC
CCCAAGTATATTAAGGAGGTTGTGAGGTATCTCGTAGAATACCTGACCAGACGACGTGTA
TGGATGCAGAAAACGCAGTTGACGGAGGCAACCGGAGATGCAGAGCTCGTCAGAAGTAGT
GTGGAAGACAGACGCGATCAACAACCGGCTGTCATACCACATGCAAGTCATGTTATCCCT
TC---TCAACCA---AGAAGGGATGAACAAGCAAGACGAGGAAACGCCGGCCCTATGTTT
T-AATACACT-GTATTATAATATACGA-AATATAAATGGATAAGG---------ATATTT
AGTGGGAAACATAT-ATAAGTGAAACATAATATA------TGTTGTATAAG----AAACA
TATT-GTAATATGTGACTTGT---------------------------------------
-ATACGA-------------------------------GTGTTGTATTT-----------
----ATAAACTATACAACACGC---------------------TATGACAAAAGGGGAAA
AAT------------------------------GAAGAAT-CGGGGGT---TGATTGGTC
TATCGTATCGC--------GTAAGGGCCG-CAGGCCCGT-----------------TGAA
AT-GATTCTT-----AACTAAACAAATATACA-----TGATACGGATAGTTGAATATATA
AACAACTATGTAGA--AATACAACAGCATGTTGT-ACATAATA--ATATAATGAGAAGAG
AA--GTATATTT---------GTATAGG--------------------------------
--ATAGTGATCACAAACACCACTTTA--------------------GTGGT-GGCCCATA
TGTCCCGAGTTAGTGCG-CCACGTAA-GCGCTGGGGCTTAT
>M_Q1160_TW_1995_D5
-----------------------------TCACGTGCATC--------------------
--TAACAAATGCACGTGACTGATATATATGATATAACGGTTCATTG-AAACGTTATATTG
AGAT-ATAACGAAAAGTCACGTATGAAAG-AGAC-ATGAACGTGACGGAGTCAAATGTAA
TGAATAAACATTTGACGTCCGGAAACTTCCG-AAGGAAGC-CAAGATTGCTTCGA-GGCG
AAGCAAAACATTTATATATTGGTCTGAA--CTGCTG--CCTATAAATAAG-AGGCAGGGA
-----AATGGCATTGACAACAGAGCGGGTTAAACTATTCTTTGAATGGTTTCTGTTCATC
GGAGCAATATTCATTGCGATAACAATATTATATATATTGTTGGCATTGCTCTTTGAGGTT
CCCAAGTATATTAAGGAGGTTGTGAGGTATCTCGTAGAATACCTGACCAGACGACGTGTA
TGGATGCAGAAAACGCAGTTGACGGAGGCAACCGGAGATGCAGAGCTCGTCAGAAGTAGT
GTGGAAGACAGACGCGATCAACAACCGGCTGTCATACCACATGCAAGTCATGTTATCCCT
TC---TCAACCA---AGAAGGGATGAACAAGCAAGACGAGGAAACGCCGGCCCTATGTTT
T-AATACACT-GTATTATAATATACGA-AATATAAATGGATAAGG---------ATATTT
AGTGGGAAACATAT-ATAAGTGAAACATAATATA------TGTTGTATAAG----AAACA
TATT-GTAATATGTGACTTGT---------------------------------------
-ATACGA-------------------------------GTGTTGTATTT-----------
----ATAGACTATACAACACGC---------------------TATGACAAAAGGGGAAA
AAT------------------------------GAAGAAT-CGGGGGT---TGATTGGTC
TATCGTATCGC--------TTAAGGGCCG-CAGGCCCGT-----------------TGAA
AT-GATTCTT-----AATTAAACAAATATACA-----TGATACGGATAGTTGAATATATA
AACAACTATGTAGA--AATACAACAGAATGTTGT-ACATAATA--ATATAATGAGAAGAG
AA--GTATATTT---------GTACAGG--------------------------------
--ATAGTGATCACAAACACCACTTTA--------------------GTGGT-GGGCCATA
TGTCCCGA---------------------------------
>M_Q276_TO_1989_C1
TATTACCCCCA-GCGCTCAGGACGGGACATCACGTGCGTC--------------------
---AACAAATGCACGTGACTGATATAAGGGACATAACGGGTTTAGA-TAACGGTTTATTC
GGATTAGAATATAACGTCACGTGTGAAAG-CGAA-AGGCACGTGACGAAGACAAATGGAT
TGAATAAACATTTGACGTCCGGTAGCTTCCG-AAGGAAGT-AAGGATTGCTTCGC-GGCG
AAGCAAACCATTTATATATTTGCGTAGG-CTTGCGG--CCTATAAATAGG-ACGCAGCTA
-----AATGGCATTAACAACAGAGCGGGTGAAACTATTCTTCGAATGGTTTTTGTTTTTC
GCAGCAATATTTATTGCGATTACAATATTATATATATTGTTGGTTTTGCTCTTTGAGGTA
CCCAGGTATATTAAGGAGCTCGTGAGGTATTTGGTAGAATACCTGACCAGACGACGTGTA
TGGATGCAGAGGACGCAGTTGACGGAGGCAACTGGAGATGTAGAGATCGGCAGAGGTATT
GTGGAAGACAGACGAGATCAACAACCGGCTGTCATACCACATGTAACTCAGGTTATCCCT
TC---TCAACCAAATAGAAGGGATGATCAAGGAAGACGAGGAAACGCTGGACCTATGTTC
T-AATACACG-GTATATTAATATACGA-AATATAAATGGGTATTG---------ATGT--
------------AA-AT-GATCATACATAATATA------TGTATGATAATG---AAACA
TATT-GTAATATGTGAATTGT---------------------------------------
-AAACGA-------------------------------GAGTTGTATGT-----------
----ATAAAACATACAACACGC---------------------TATGAAATACAAGACGC
TAT------------------------------GACAAATGTACGGGTATCTGATTAGG-
TATCCTAACGA--------TCTAGGGCCG-AAGGCCCGT-GAGCAATAT---GCGTCGAA
AT-AATGTTT-----AACAAA-CAAATATACA-----TGATACGGATAGTTGAATACATA
AACAACAAGGTATAC-AATACAACAACATGTTGT-AAAGAAAT--AAAAAATAAGAAGAG
ATA-GTATATTT---------GTGTTGG--------------------------------
--ATAAGCCTTGCAACCACCACTTTA--------------------GTGGT-GGGCCAGA
TGTCCCGAGTTAGTGCGCCCACGTAA-GCGCTGGGGCTTAT
>M_Q277_TO_1989_C1
TATTACCCCCA-GCGCTCAGGACGGGACATCACGTGCGTC--------------------
---AACAAATGCACGTGACTGATATAAGGGACATAACGGGTTTAGA-TAACGGTTTATTC
GGATTAGAATATAACGTCACGTGTGAAAG-CGAA-AGGCACGTGACTAAGACAAATGGAT
TGAATAAACATTTGACGTCCGGTAGCTTCCG-AAGGAAGT-AAGGATTGCTTCGC-GGCG
AAGCAAACCATTTATATATTTGTGTAGG-CTTGCGG--CCTATAAATAGG-ACGCAGCTA
-----AATGGCATTAACAACAGAGCGGGTTAAACTATTCTTCGAATGGTTTTTGTTCTTC
GGAGCAATATTTATTGCGATTACAATATTATATATATTGTTGGTTTTGCTCTTTGAGGTA
CCCAGGTATATTAAGGAGCTCGTGAGGTATTTGGTAGAATACCTGACCAGACGACGTGTA
TGGATGCAGAGGACGCAGTTGACGGAGGCAACTGGAGATGTAGAGATCGGCAGAGGTATT
GTGGAAGACAGACGAGATCAACAACCGGCTGTCATACCACATGTATCTCAGGTTATCCCT
TC---TCAACCAAATAGAAGGGATGATCAAGGAAGACGAGGAAACGCTGGACCTATGTTC
T-AATACACG-GTATATTAATATACGA-AATATAAATGGGTATTG---------ATGT--
------------AA-AT-GATCATACATAATATA------TGTATGATAATG---AAACA
TATT-GTAATATGTGAATTGT---------------------------------------
-AAACGA-------------------------------GAGTTGTATGT-----------
----ATAAAACATACAACACGC---------------------TATGAAATACAAGACGC
TAT------------------------------GACAAATGTACGGGTATCTGATTAGG-
TATCCTAACGA--------TCTAGGGCCG-AAGGCCCGT-GAGCAATAT---GCGTCGAA
AT-AATGTTT-----AACAAA-CAAATATACA-----TGATACGGATAGTTGAATACATA
AACAACGAGGTATAC-AATACAACAACATGTTGT-AAAGAAAT--AAAAAATAAGAAGAG
ATA-GTATATTT---------GTGTTGG--------------------------------
--ATAAGCCTTGCAACCACCACTTTA--------------------GTGGT-GGGCCAGA
TGTCCCGAGTTAGTGCG-CCACGTAA-GCGCTGGGGACTAT
>M_Q278_TO_1989_C1
TATTACCCCCA-GCGCTCAGGACGGGACATCACGTGCGTC--------------------
---AACAAATGCACGTGACTGATATAAGGGACATAACGGGTTTAGA-TAACGGTTTATTC
GGATTAGAATTTAACGTCACGTGTGAAAG-CGAA-AGGCACGTGACCAAGACAAATGGAT
TGAATAAACATTTGACGTCCGGTAGCTTCCG-AAGGAAGT-AAGGATTGCTTCGC-GGCG
AAGCAAACCATTTATATATTTGCGTAGG-CTTGCGG--CCTATAAATAGG-ACGCAGCTA
-----AATGGCATTAACAACAGAGCGGGTGAAACTATTCTTCGAATGGTTTTTGTTTTTC
GGAGCAATATTTATTGCGATTACAATATTATATATATTGTTGGTTTTGCTCTTTGAGGTA
CCCAGGTATATTAAGGAGCTCGTGAGGTATTTGGTAGAATACCTGACCAGACGACGTGTA
TGGATGCAGAGGACGCAGTTGACGGAGGCAACTGGAGATGTAGAGATCGGCAGAGGTATT
GTGGAAGACAGACGAGATCAACAACCGGCTGTCATACCACATGTATCTCAGGTTATCCCT
TC---TCAACCAAATAGAAGGGATGATCAAGGAAGACGAGGAAACGCTGGACCTATGTTC
T-AATACACG-GTATATTAATATACGA-AATATAAATGGGTATTG---------ATGT--
------------AA-AT-GATCATACATAATATA------TGTATGATAATG---AAACA
TATT-GTAATATTTGAATTGT---------------------------------------
-AAACGA-------------------------------GAGTTGTATGT-----------
----ATATAACATACAACACGC---------------------TATGAAATACAAGACGC
TAT------------------------------GACAAATGTACGGGTATCTGATTAGG-
TATCCTAACGA--------TCTAGGGCCG-AAGGCCCGT-GAGCAGTAT---GCGTCGAA
AT-AATGTTT-----AACAAA-CAAATATACA-----TGATACGGATAGTTGAATACACA
AACAACGAGGTATAC-AATACAACAACATGTTGT-AAAGAAAT--AAAAAATAAGAAGAG
ATA-GTATATTT---------GTGTTGG--------------------------------
--ATAAGCCTTGCAACCACCACTTTA--------------------GTGGT-GGGCCAGA
TGTCCCGAGTTAGTGCG-CCACGTAA-GCGCTGGGGCTTAT
>M_Q279_WS_1989_C1
TATTACCCCCA-GCGCTCAGGACGGGACATCACGTGCTTC--------------------
---AACAAATGCACGTGAGTGATATAAGGGACATAACGGGTTCAGA-TAACGGTATCTTT
GGTTTAGAATATAACGTCACGTGTGAAAG-CGAA-AGGCACGTGACTAAGTCAAATGTAT
TGAATAAACATTTGACGTCCGGTAGCTTCCG-AAGGAAGT-AAGGATTGCTTCGT-GGCG
AAGCAAACCATTTATATA-TTGCCTAGG-CTTGCGG--CCTATAAATAGG-ACCCTGCTA
-----AATGGCATTAACAACAGAGCGGGTTAAACTATTCTTTGAATGGTTTTTGTTCATC
GGAGCAATATTTATTGCGATTACAATATTATATATATTGTTGGTTTTGCTCTTTGAGGTA
CCGAAGTATATTAAGCAGCTCGTGAGGTATTTGGTAGAATACCTGACCAGAAGACGTGTA
TGGATGCAGAGAACGCAGTTATCGGAGGCAACTGGAGACGTAGAGTTCGGCAGAGGTATT
GTGGAAGACAGACGGGATCAACAACCGGCTGTCATACCACAGGCATCTCAGGTTAACCCT
TC---TCAACAAATTAGAAGGGATGATCAAGGAAGACGAGGAAACGTCGGACCTATGTTT
T-AATACACG-GTATTGTAATATATGA-AATATAAATGGGTATTG---------ATGT--
------------AT-AA-GGTCGTACATACTATA------TGTATGATAATG---AAACA
TATT-GTAATATGTGAATTGT---------------------------------------
-AAACGA-------------------------------GTGTTGAATGT-----------
----ATACAACATACAACACAC---------------------TATGAAATACAAGACGC
TAT------------------------------GACAAATGTACGGGTATCTGATTAGG-
TATCCTAACGC--------TCTAGGGCCG-AAGGCCCGT-GAGCAATAT---GCGTCGAA
AT-AATGTTT-----AACAAA-CAAATATACA-----TGATACGGATAGTTGAATACATA
AACAACTAGGTATAC-AATACAACAAACTGTTGT-AAAGAAAT--AAAAAATAAGAAGTG
AGA-GTATATTT---------GTGTCGG--------------------------------
--ATAAGCTTGGCAACCACCACTTTA--------------------GTGGTGGGGTCAGA
TGTCCCGAGTTAGTGCGCCCACGTAA-GCGCTGGGGCTTAT
>M_Q281_WS_1989_C1
TATTACCCCCA-GCGCTCAGGACGGGACATCACGTGCTTC--------------------
---AACAAATGCACGTGAGTGATATAAGGGACATAACGGGTTCAGA-TAACGGTATCTTT
GGTTTAGAATATAACGTCACGTGTGAAAG-CGAA-AGGCACGTGACTAAGTCAAATGTAT
TGAATAAACATTTGACGTCCGGTAGCTTCCG-AAGGAAGT-AAGGATTGCTTCGT-GGCG
AAGCAAACCATTTATATA-TTGCCTAGG-CATGCGG--CCTATAAATAGG-ACCCTGCTA
-----AATGGCATTAACAACAGAGCGGGTTAAACTATTCTTTGAATGGTTTTTGTTTTTT
GGAGCAATATTTATTGCGATTACAATATTATATATATTGTTGGTTTTGCTCTTTGAGGTA
CCGAAGTATATTAAGCAGCTCGTGAGGTATTTGGTAGAATACCTGACCAGAAGACGTGTA
TGGATGCAGAGAACGCAGTTATCGGAGGCAACTGGAGACGTAGAGTTCGGCAGAGGTATT
GTGGAAGACAGACGGGATCAACAACCGGCTGTCATACCACAGGCATCTCAGGTTAACCCT
TC---TCAACAAATTAGAAGGGATGATCAAGGAAGACGAGGAAACGTCGGACCTATGTTT
T-AATACACG-GTATTGTAATATATGA-AATATAAATGGGTATTG---------ATGT--
------------AT-AA-GGTCATACATACTATA------TGTATGATAATG---AAACA
TATT-GTAATATGTGAATTGT---------------------------------------
-AAACGA-------------------------------GTGTTGAATGT-----------
----ATACAACATACAACACAC---------------------TATGAAATACAAGACGC
TAT------------------------------GACAAATGTACGGGTATCTGATTAGG-
TATCCTAACGC--------TCTAGGGCCG-AAGGCCCGT-GAGCAATAT---GCGTCGAA
AT-AATGTTT-----AACAAA-CAAATATACA-----TGATACGGATAGTTGAATACATA
AACAACTAGGTATAC-AATACAACAAACTGTTGT-AAAGAAAT--AAAAAATAAGAAGAG
AGA-GTATATTT---------GTGTCGG--------------------------------
--ATAAGCTTTGCAACCACCACTTTA--------------------GTGGT-GGGTCAGA
TGTCCCGAGTTAGTGCG-CCACGTAA-GCGCTGGGGCTTAT
>M_Q524_1_IN_C2
TATTACCCCCA-GCGCTCAGGACGGGACATCACGTGCTTC--------------------
---AACAAATGCACGTGAGTGATATAAGGGACATAACGGGTTCAGA-TAACGGTATCTTT
GGTTTAGAATATAACGTCACGTGTGAAAG-TGAT-AGGCACGTGACTAAGTCAAATGTAT
TGAATAAACATTTGACGTCCGGTAGCTTCCG-AAGGAAGT-AAGGATTGCTTCGT-GGCG
AAGCAAACCATTTATATA-TTGCCTAGG-CTTGCGG--CCTATAAATAGG-ACCCTGCTA
-----AATGGCATTAACAACAGAGCGGGTGAAACTATTCTTTGAATGGTTTTTGTTCTTC
GCAGCAATATTTATTGCGATTACAATATTATATATATTGTTGGTTTTGCTCTTTGAGGTA
CCGAAGTATATTAAGCAGCTCGTGAGGTATTTGGTAGAATACCTGACCAGAAGACGTGTA
TGGATGCAGAGAACGCAGTTATCGGAGGCAACTGGAGACGTAGAGTTCGGCAGAGGTATT
GTGGAAGACAGACGGGATCAACAACCGGCTGTCATAACACAGGTATCTCAGGTTAACCCT
TC---TCAACAAATTAGAAGGGATGATCAAGGAAGACGAGGAAACGTCGGACCTATGTTT
T-AATACACG-GTATTGTAATATATGA-AATATAAATGTGGATTG---------ATGT--
------------AT-AA-GGTCATACATATTATA------TGTATGATAATG---AAACA
TATT-GTAATATGTGAATTGT---------------------------------------
-AAACGA-------------------------------GTGTTGAATGT-----------
----ATACAACATACAACACAC---------------------TATGAAATACAAGACGC
TAT------------------------------GACAAATGTACGGGTATCTGATTAGG-
TATCCTAACGA--------TCTAGGGCCG-AAGGCCCGT-GAGCAATAT---GCGTCGAA
AT-AATGTTT-----AACAAA-CAAATATACA-----TGATACGGATAGTTGAATACATA
ATCAACTAGGTATAC-AATACAACAAACTGTTGT-AAAGAAAT--AAAAAATAAGAAGGG
AGA-GTATATTT---------GTGTCGG--------------------------------
--ATAAGCTTGGCAACCACCACTTTA--------------------GTGGT-GGGTCAGA
TGTCCCGAGTTAGTGCG-CCACGTAA-GCGCTGGGGCTTAT
>M_Q524_3_IN_C2
TATTACCCCCA-GCGCTCAGGACGGGACATCACGTGCTTC--------------------
---AACAAATGCACGTGAGTGATATAAGGGACATAACGGGTTCAGA-TAACGGTATCTTT
GGTTTAGAATATAACGTCACGTGTGAAAG-TGAT-AGGCACGTGACTAAGTCAAATGTAT
TGAATAAACATTTGACGTCCGGTAGCTTCCG-AAGGAAGT-AAGGATTGCTTCGT-GGCG
AAGCAAACCATTTATATA-TTGCCTAGG-CTTGCGG--CCTATAAATAGG-ACCCTGCTA
-----AATGGCATTAACAACAGAGCGGGTGAAACTATTCTTCGAATGGTTTCTGTTTTTC
GAAGCAATATTTATTGCGATTACAATATTATATATATTGTTGGTTTTGCTCTTTGAGGTA
CCGAAGTATATTAAGCAGCTCGTGAGGTATTTGGTAGAATACCTGACCAGAAGACGTGTA
TGGATGCAGAGAACGCAGTTATCGGAGGCAACTGGAGACGTAGAGTTCGGCAGAGGTATT
GTGGAAGACAGACGGGATCAACAACCGGCTGTCATACCACAGGTATCTCAGGTTAACCCT
TC---TCAACAAATTAGAAGGGATGATCAAGGAAGACGAGGAAACGTCGGACCTATGTTT
T-AATACACG-GTATTGTAATATATGA-AATATAAATGTGGATTG---------ATGT--
------------AT-AA-GGTCATACATACTATA------TGTATGATAATG---AAACA
TATT-GTAATATGTGAATTGT---------------------------------------
-AAACGA-------------------------------GTGTTGAATGT-----------
----ATACAACATACAACACAC---------------------TATGAAATACAAGACGC
TAT------------------------------GACAAATGTACGGGTATCTGATTAGG-
TATCCTAACGA--------TCTAGGGCCG-AAGGCCCGT-GAGCAATAT---GCGTCGAA
AT-AATGTTT-----AACAAA-CAAATATACA-----TGATACGGATAGTTGAATACATA
ATCAACTAGGTATAC-AATACAACAAACTGTTGT-AAAGAAAT--AAAAAATAAGAAGGG
AGA-GTATATTT---------GTGTCGG--------------------------------
--ATAAGCTTGGCAACCACCACTTTA--------------------GTGGT-GGGTCAGA
TGTCCCGAGTTAGTGCG-CCACGTAA-GCGCTGGGGCTTAT
>M_Q529_4_CN_1990_E1
TATTACCCCCA-GCGCTCAGGACGGGACATCACGTGCAAC--------------------
--TAACAAATGCACGTGACTGATATATACTACATAACGGTTTAACG-AACCGTTATATAA
TG-TTATAACGAAAAGTCACGTGTGATAG-AGAC-CTGCACGTGACATAGTCAAATGTAT
TGAATAAACATTTGACGTCCGGATGCTTCCG-ACGGAAGC-TTAGGTTACTTCGT-GGCG
AAGCAAAACATTTATATATTGGCCTGGA--CTGCTG--CCTATAAATAGG-AAGCTAGGA
-----AATGGCATTAACAACAGAGCGGGTTAAACTATTCTTCGAATGGTTTCTGTTTTTT
GGAGCAATATTTATTGCGATAACAATATTATATATATTGTTGGCGTTGCTCTTTGAGGTC
CCCAAGTATATTAAGGATGTTGTGAGGTATCTCGTAGAATACCTGACCAGAAGACGTGTA
TGGATGCATAGAACGCAGTTGACGGAGGCAACAGGAGATGTAGAGCTCGGCAGAGGTAGT
GTGGAAGACAGACGGGATCAACAACCGGCTGTCATACCACATGCAACACAGGTTATCCCT
TCGCATCAACC---TAGAAGGGATGATCAAGGAAGACGAGGAAACGCAGGACCAATGTTT
T-AATACACG-GTATTGTAATATACGA-AATATAAATGGATAATG---------ATATGT
ATTGTGAAACATAATATACGTGAAACATAATATA------TGTTTGATAAT----TTACA
TATT-ATAATATGTAAATTGT---------------------------------------
-ATACGA-------------------------------GTGTTGTATTT-----------
----ATAGAACATACAACACGC---------------------TATGACAAACAGGGAAA
AAT------------------------------GAAGAAT-CGGGGGT---TGATTGGTC
TATCGTATCGC--------TTAAGGGCCG-CAGGCCCGT-----------------TGAA
AT-GATTCTT-----AATAAAACAAATATACA-----TGATACGGATAGTTGAATATATA
AACAACGAAGTATA--AATACAACAGAATGGTGT-ATACTAAT-AAAATAATGTGAAGAT
AA--GTATATTT---------GTGCGGG--------------------------------
--ATGATGATCACAACCACCACTTTA--------------------GTGGT-GGGTCATA
TGTCCCGAGTTAGTGCG-CCACGTAA-GCGCTGGGGCTTAT
>M_Q529_6_CN_1990
TATTACCCCCA-GCGCTCAGGACGGGACATCACGTGCAA---------------------
-CTAACAAATGCACGTGACTGATATATACTATATAACGGTTTAACGAAACCGTTATATAA
-GTT-ATAACGAAAAGTCACGTGTGATAG-AGAC-CTGCACGTGACATAGTCAAATGTAT
CGAATAAACATTTGACGTCCGGATGCTTCCG-ACGGAAGC-TTAGGTTACTTCGT-GGCG
AAGCAAAACATTTATATATTGGC-CTGG-ACTGCTG--CCTATAAATAGG-AAGCTAGGA
-----AATGGCATTAACAACAGAGCGGGTTAAACTATTCTTCGAATGGTTTCTGTTCTTT
GCAGCAATATTTATTGCGATAACAATATTATATATATCGTTGGCGTTGCTCTTTGAGGTC
CCCAAGTATATTAAGGATGTTGTGAGGTATCTCGTAGAATACCTGACCAGAAGACGTGTA
TGGATGCAGAGAACGCAGTTGACGGAGGCAACAGGAGATGTAGAGCTCGGCAGAGGTAGT
GTGGAAGACAGACGGGATCAACAACCGGCTGTCATACCACATGCAACACAGGTTATCCCT
TCGCATCAACCT---AGAAGGGATGATCAAGGAAGACGAGGAAACGCAGGACCAATGTTT
T-AATACACG-GTATTGTAATATACGA-AATATAAATGGATAATG---------ATATGT
ATTGTGAAACATAATATACGTGAAACATAATATA------TGTTTGATAA-T---TTACA
TATT-ATAATATGTAAATTGT---------------------------------------
-ATACGA-------------------------------GTGTTGTATTT-----------
----ATAGAACATACAACACGC---------------------TATGACAAACAGGGAAA
AAT------------------------------GAAGAATC-GGGGGT---TGATTGGTC
TATCGTATCGC--------TTAAGGGCCG-CAGGCCC-----------------GTTGAA
AT-GATTCTT-----AATAAAACAAATATACA-----TGATACGGATAGTTGAATATATA
AACAACGAAGCATA--AATACAACAGAATGGTGT-ATACTAAT-AAAATAATGTGAAGAT
A-A-GTATATTT---------GTGCGGG--------------------------------
--ATGATGATCACAACCACCACTTTA--------------------GTGGT-GGGTCATA
TGTCCCGAGTTAGTGCG-CCACGTAA-GCGCTGGGGCTTAT
>M_Q553_LK_1995_C2
TATTACCCCCA-GCGCTCAGGACGGGACATCACGTGCTTC--------------------
---AACAAATGCACGTGAGTGATATAAGGGACATAACGGGTTCAGA-TAACGGTATCTTT
GGTTTAGAATATAACGTCACGTGTGAAAG-CGAT-ATGCACGTGACTAAGTCAAATGTAT
TGAATAAACATTTGACGTCCGGTAGCTTCCG-AAGGAAGT-AAGGATTGCTTCGT-GGCG
AAGCAAACCATTTATATA-TTGCCTAGG-CTTGCGG--CCTATAAATAGG-ACCCTGCTA
-----AATGGCATTAACAACAGAGCGGGTTAAACTATTCTTTGAATGGTTTTTGTTTATT
GCAGCAATATTTATTGCGATTACAATATTATATATATTGTTGGTTTTGCTCTTTGAGGTA
CCGAAGTATATTAAGCAGCTCGTGAGGTATTTGGTAGAATACCTGACCAGAAGACGTGTA
TGGATGCAGAGAACGCAGTTATCGGAGGCAACTGGAGACGTAGAGTTCGGCAGAGGTATT
GTGGAAGACAGACGGGATCAACAACCGGCTGTCATACCACAGGCATCTCAGGTTAACCCT
TC---TCAACAAATTAGAAGGGATGATCAAGGAAGACGAGGAAACGTCGGACCTATGTTT
T-AATACACG-GTATTGTAATATATGA-AATATAAATGGGGATTG---------ATGT--
------------AT-AAGGGTCATACATACTATA------TGTATGATAATG---AAACA
TATT-GTAATATGTGAATTGT---------------------------------------
-AAACGA-------------------------------GTGTTGAATGT-----------
----ATACAACATACAACACAC---------------------TATGAAATACAAGACGC
TAT------------------------------GACAAATGTACGGGTATCTGATTAGG-
TATCCTAACGA--------TCTAGGGCCG-AAGGCCCGT-GAGCAATAT---GCGTCGAA
AT-AATGTTT-----AATAAA-CAAATATACA-----TGATACGGATAGTTGAATACATA
AACAACTAGGTATAC-AATACAACAAACTGTTGT-AAAGAAAT--AAAAAATAAGAAGAG
AGA-GTATATTT---------GTGTCGG--------------------------------
--ATAAGCTTGGCAACCACCACTTTA--------------------GTGGT-GGGTCAGA
TGTCCCGAGTTAGTGCG-CCACGTAA-GCGCTGGGGCTTAT
>M_Q568_1_ID_1995_D5
TATTACCCCCA-GCGCTCAGGACGGGACATCACGTGCATC--------------------
--TAACAAATGCACGTGACTGATATATATGATATAACGGTTCATTG-AAACGTTATATTG
AGAT-ATAACGAAAAGTCACGTATGAAAG-AGAC-ATGAACGTGACGGAGTCAAATGTAA
TGAATAAACATTTGACGTCCGGAAACTTCCG-AAGGAAGC-CAAGATTGCTTCGA-GGCG
AAGCAAAACATTTATATATTGGTCTGAA--CTGCTG--CCTATAAATAAG-AGGCAGGGA
-----AATGGCATTGACAACAGAGCGGGTTAAACTATTCTTCGAATTGTTTTTGTTCATT
GGAGCAATATTCATTGCGATAACAATATTATATATATTGTTGGTATTGCTCTTTGAGGTT
CCCAAGTATATTAAGGAGGTTGTGAGGTATCTCGTAGAATACCTGACCAGACGACGTGTA
TGGATGCAGAAAACGCAGTTGACGGAGGCAACCGGAGATGCAGAGCTCGTCAGAAGTAGT
GTGGAAGACAGACGCGATCAACAACCGTCTGTCATACCACATGCAAGTCATGTTATCCCT
TC---TCAACCA---AGAAGGGATGAACAAGCAAGACGAGGAAACGCCGGCCCTATGTTT
T-AATACACT-GTATTATAATATACGA-AATATAAATGGATAAGG---------ATATTT
AGTGGGAAACATAT-ATAAGTGAAACATAATATA------TGTTGTATAAG----AAACA
TATT-GTAATATGTGACTTGT---------------------------------------
-ATACGA-------------------------------GTGTTGTATTT-----------
----ATAAACTATACAACACGC---------------------TATGACAAAAGGGGAAA
AAT------------------------------GAAGAAT-CGGGGGT---TGATTGGTC
TATCGTATCGC--------TTAAGGGCCG-CAGGCCCGT-----------------TGAA
AT-GATTCTT-----AATTAAACAAATATACA-----TGATACGGATAGTTGAATATATA
AACAACTATGTAGA--AATACAACAGAATGTTGT-ACATAATA--ATATAATGAGAAGAG
AA--GTATATTT---------GTACAGG--------------------------------
--AAAGTGATCACAAACACCACTTTA--------------------GTGGT-GGGTCATA
TGTCCCGAGTTAGTGCGCCCACGTAA-GCGCTGGGGCTTAT
>M_Q568_3_ID_1995
TATTACCCCCA-GCGCTCAGGACGGGACATCACGTGCATC--------------------
--TAACAAATGCACGTGACTGATATATATGATATAACGGTTCATTG-AAACGTTATATTG
AGAT-ATAACGAAACGTGACGTATGAAAG-AGAC-ATGAACGTGACGAAGTCAAATGTAA
TGAATAAACATTTGACGTCCGGAAACTTCCG-AAGGAAGC-CAAGATTGCTTCGA-GGCG
AAGCAAAACATTTATATATTGGTCTGAA--CTGCTG--CCTATAAATAAG-AGGCAGGGA
-----AATGGCATTGACAACAGAGCGGGTGAAACTATTCTTTGAATGGTTTTTGTTCTTT
GGAGCAATATTCATTGCGATAACAATATTATATATATTGTTGGTATTGCTCTTTGAGGTT
CCCAAGTATATTAAGGAGGTTGTGAGGTATCTCGTAGAATACCTGACCAGACGACGTGTA
TGGATGCAGAAAACGCAGTTGACGGAGGCAACCGGAGATGCAGAGCTCGTCAGAAGTAGT
GTGGAAGACAGACGCGATCAACAACCGTCTGTCATACCACATGCAAGTCATGTTATCCCT
TC---TCAACCA---AGAAGGGATGAACAAGGAAGACGAGGAAACGCCGGCCCTATGTTT
T-AATACACT-GTATTATAATATACGA-AATATAAATGGATAAGG---------ATATTT
AGTGGGAAACATAT-ATAAGTGAAACATAATATA------TGTTGTATAAG----AAACA
TATT-GTAATATGTGACTTGT---------------------------------------
-ATACGA-------------------------------GTGTTGTATTT-----------
----ATAAACTATACAACACGC---------------------TATGACAAAAGGGGAAA
AAT------------------------------GAAGAAT-CGGGGGT---TGATTGGTC
TATCGTATCGC--------TTAAGGGCCG-CAGGCCCGT-----------------TGAA
AT-GATTCTT-----AATTCAACAAATATACA-----TGATACGGATAGTTGAATATATA
AACAACTATGTATA--AATACAACAGAATGTTGT-ACATAATA--ATATAATGAGAAGAG
AA--GTATATTT---------GTACAGG--------------------------------
--AAAGTGATCACAAACACCACTTTA--------------------GTGGT-GGGTCATA
TGTCCCGAGTTAGTGCG-CCACGTAA-GCGCTGGGGCTTAT
>M_Q570_TO_1990_C1
TATTACCCCCA-GCGCTCAGGACGGGACATCACGTGCGTC--------------------
---AACAAATGCACGTGACTGATATAAGGGACATAACGGGTTTGGA-TAACGGTTTATTC
GGATTAGAATATAACGTCACGTGTGAAAG-CGAA-AGGCACGTGACGAAGACAAATGGAT
TGAATAAACATTTGACGTCCGGTAGCTTCCG-AAGGAAGT-AAGGATTGCTTCGT-GGCG
AAGCAAACCATTTATATATTTGCCTAGG-CTTGCGG--CCTATAAATAGG-ACGCAGCTA
-----AATGGCATTAACAACAGAGCGGGTTAAACTATTCTTCGAATGGTTTCTGTTCTTT
GGAGCAATATTTATTGCGATTACAATATTATATATATTGTTGGTTTTTCTCTTTGAGGTA
CCCAGGTATATTAAGGAGCTCGTGAGGTATTTGGTAGAATACCTGACCAGACGACGTGTA
TGGATGCAGAGGACGCAGTTGACGGAGGCAACTGGAGATGTAGAGATCGGCAGAGGTATT
GTGGAAGACAGACGAGTTCAAGAACCGGCTGTCATACCACATGTATCTCAGGTTATCCCT
TC---TCAACCAAATAGAAGGGATGATCAAGGAAGACGAGGAAACGCTGGACCTATGTTC
T-AATACACG-GTATATTAATATACGA-AATATAAATGGGTATTG---------ATGT--
------------AA-AT-GATGATACATAATATA------TGTATGATAATG---AAACA
TATT-GTAATATGTGAATTGT---------------------------------------
-AAACGA-------------------------------GAGTTGTATGT-----------
----ATAAAACATACAACACGC---------------------TATGAAATACAAGACGC
TAT------------------------------GACAAATGTACGGGTATCTGATTAGG-
TATCCTAACGA--------TCTAGGGCCG-AAGGCCCGT-GAGCAATAT---GCGTCGAA
AT-AATGTTT-----AACAAA-CAAATATACA-----TGATACGGATAGTTGAATACATA
AACAACGAGGTATAC-AATACAACAACCTGTTGT-AAAGAAAT--AAAAAATAAGAAGAG
ATA-GTATATTT---------GTGTTTG--------------------------------
--ATAAGCCTTGCAACCACCACTTTA--------------------GTGGT-GGGCCAGA
TGTCCCGAGTTAGTGCG-CCACGTAA-GCGCTGGGGCTTAT
>M_Q623_TW_1996_D7
-----------------------------TCACGTGCATC--------------------
--TAACAAATGCACGTGACTGATATATATGATATAACGGTTCATTG-AAACGTTATATTG
AGAT-ATAACGAAAAGTCACGTATGAAAG-AGAC-ATGAACGTGACGGAGTCAAATGTAA
TGAATAAACATTTGACGTCCGGAATCTTCCG-AAGGAAGC-CAAGATTGCTTCGA-GGCG
AAGCAAAACATTTATATATTGGTCTGAA--CTGCTG--CCTATAAATAAG-AGGCAGGGA
-----AATGGCATTGACAACAGAGCGGGTTAAACTATTCTTCGAATGGTTTCTGTTTTTT
GGAGCAATATTCATTGCGATAACAATATTATATATATTGTTGGTATTGCTCTTTGAGGTT
CCCAAGTATATTAAGGAGGTTGTGAGGTATCTCGTAGAATACCTGACCAGACGACGTGTA
TGGATGCAGAAAACGCAGTTGACGGAGGCAACCGGAGATGCAGAGCTCGTCAGAAGTAGT
GTGGAAGACAGACGCGATCAACAACCGGCTGTCATACCACATGGAAGTCATGTTATCCCT
TC---TCAATCA---AGAAGGGATGAACAAGCAAGACGAGGAAACGCCGGCCCTATGTTT
T-AATACACT-GTATTATAATATACGA-AATATAAATGGATAAGG---------ATATTT
AGTGGGAAACATAT-AGAAGTGAAACATAATATA------TGTTGTATAAG----AAACA
TATT-GTAATATGTGACTTGT---------------------------------------
-ATACGA-------------------------------GTGTTGTATTT-----------
----ATAAACTATACAACACGC---------------------TATGACAAAAGGGGAAA
AAT------------------------------GAAGAAT-CGGGGGT---TGATTGGTC
TATCGTATCGC--------TTAAGGGCCG-CAGGCCCGT-----------------TGAA
AT-GATTCTT-----AATTAAACAAATATACA-----TGATACGGATAGTTGAATATATA
AACAACTATGTAGA--AATACAACAGAATGTTGT-ACATAATA--ATATAATGAGAAGAG
AA--GTATATTT---------GTACAGG--------------------------------
--ATAGTGATCACAAACACCACTTTA--------------------GTGGT-GGGCCATA
TGTCCCGA---------------------------------
>M_Q624_TW_1996_D5
-----------------------------TCACGTGCATC--------------------
--TAACAAATGCACGTGACTGATATATATGATATAACGGTTCATTG-AAACGTTATATTG
AGAT-ATAACGAAAAGTCACGTATGAAAG-AGAC-ATGAACGTGACGGAGTCAAATGTAA
TGAATAAACATTTGACGTCCGGAATCTTCCG-AAGGAAGC-CAAGATTGCTTCGA-GGCG
AAGCAAAACATTTATATATTGGTCTGAA--CTGCTG--CCTATAAATAAG-AGGCAGGGA
-----AATGGCATTGACAACAGAGCGGGTTAAACTATTCTTCGAATGGTTTCTGTTTTTT
GGAGCAATATTCATTGCGATAACAATATTATATATATTGTTGGTATTGCTCTTTGAGGTT
CCCAAGTATATTAAGGAGGTTGTGAGGTATCTCGTAGAATACCTGACCAGACGACGTGTA
TGGATGCAGAAAACGCAGTTGACGGAGGCAACCGGAGATGCAGAGCTCGTCAGAAGTAGT
GTGGAAGACAGACGCGATCAACAACCGGCTGTCATACCACATGGAAGTCATGTTATCCCT
TC---TCAATCA---AGAAGGGATGAACAAGCAAGACGAGGAAACGCCGGCCCTATGTTT
T-AATACACT-GTATTATAATATACGA-AATATAAATGGATAAGG---------ATATTT
AGTGGGAAACATAT-AGAAGTGAAACATAATATA------TGTTGTATAAG----AAACA
TATT-GTAATATGTGACTTGT---------------------------------------
-ATACGA-------------------------------GTGTTGTATTT-----------
----ATAAACTATACAACACGC---------------------TATGACAAAAGGGGAAA
AAT------------------------------GAAGAAT-CGGGGGT---TGATTGGTC
TATCGTATCGC--------TTAAGGGCCG-CAGGCCCGT-----------------TGAA
AT-GATTCTT-----AATTAAACAAATATACA-----TGATACGGATAGTTGAATATATA
AACAACTATGTAGA--AATACAACAGAATGTTGT-ACATAATA--ATATAATGAGAAGAG
AA--GTATATTT---------GTACAGG--------------------------------
--ATAGTGATCACAAACACCACTTTA--------------------GTGGT-GGGCCATA
TGTCCCGA---------------------------------
>M_TOS14_TO_2010
TATTACCCCCA-GCGCTCAGGACGGGACATCACGTGCTTT--------------------
---AACAAATGCACGTGAGTGATATAAGGGACATAACGGGTTCAGA-TAACGGTATCTTA
GGTTTAGAATATAACGTCACGTGTGAAAG-CGAA-AGGCACGTGACTAAGTCAAATGTAT
TGAATAAACATTTGACGTCCGGTAGCTTCCG-AAGGAAGT-AAGGATTGCTTCGT-GGCG
AAGCAAACCATTTATATA-TTGCCTAGG-CTTGCGG--CCTATAAATAGG-ACCCTGCTA
-----AATGGCATTAGCAACAGAGCGGGTGAAACTATTCTTTGAATGGTTTCTGTTCTTC
GCAGCAATATTTATTGCGATTACAATATTATATATATTGTTGGTTTTGCTCTTCGAGGTA
CCGAAGTATATTAAGCAGCTCGTGAGGTATTTGGTAGAATACCTGACCAGAAGACGTGTA
TGGATGCAGAGAACGCAGTTATCGGAGGCAACTGGAGACGTAGAGTTCGGCAGAGGTATT
GTGGAAGACAGACGGGATCAACAACCGGCTGTCATACCACAGGCATCTCAGGTTAACCCT
TC---TCAACATTTTAGAAGGGATGATCAAGGAAGACGAGGAAACGTCGGACCTATGTTT
T-AATACACG-GTATTGTAATATATGA-AATATAAATGGGTATTG---------ATGT--
------------AT-AA-GGTCATACATACTATA------TGTATGATAATG---AAACA
TATT-GTAATATGTGAATTGT---------------------------------------
-AAACGA-------------------------------GTGTTGAATGT-----------
----ATACAACATACAACACAC---------------------TATGAAATACAAGACGC
TAT------------------------------GACAAATGTACGGGTATCTGATTAGG-
TATCCTAACGA--------TCTAGGGCCG-AAGGCCCGT-GAGCAATAT---GCGTCGAA
AT-AATGTTT-----AATAAA-CAAATATACA-----TGATACGGATAGTTGAATACATA
AACAACTAGGTATAC-AATACAACAAACTGTTGT-AAAGAAAT-AAAAAAATAAGAAGAG
AGA-GTATATTT---------GTGTCGG--------------------------------
--ATAAGCTTGGCAACCACCACTTTA--------------------GTGGT-GGGTCAGA
TGTCCCGAGTTAGTGCG-CCACGTAA-GCGCTGGGGACTAT
>M_TOS15_TO_2010
TATTACCCCCA-GCGCTCAGGACGGGACATCACGTGCGTC--------------------
---AACAAATGCACGTGACTGATATAAGGGACATAACGGGTTTAGA-TAACGGTTTATTC
GGATTAGAATATAACGTCACGTGTGAAAG-CGAA-AGGCACGTGACGAAGACAAATGGAT
TGAATAAACATTTGACGTCCGGTAGCTTCCG-AAGGAAGT-AAGGATTGCTTCGC-GGCG
AAGCAAACCATTTATATATTTGCGTAGG-CTTGCGG--CCTATAAATAGG-ACGCAGCTA
-----AATGGCATTAACAACAGAGCGGGTGAAACTATTCTTTGAATGGTTTTTGTTTTTT
GGAGCAATATTTATTGCGATTACAATATTATATATATTGTTGGTTTTGCTCTTTGAGGTA
CCCAGGTATATTAAGGAGCTCGTGAGGTATTTGGTAGAATACCTGACCAGACGACGTGTA
TGGATGCAGAGGACGCAGTTGACGGAGGCAACTGGAGATGTAGAGATCGGCAGAGGTATT
GTGGAAGACAGACGAGATCAACAACCGGCTGTCATTCCACATGTATCTCAGGTTATCCCC
TC---GCAACCAAATAGAAGGGATGATCAAGGAAGACGAGGAAACGCTGGACCTATGTTC
T-AATACACG-GTATATTAATATACGA-AATATAAATGGGTATTG---------ATGT--
------------AA-AT-GATCATACATAATATA------TGTATGATAATG---AAACA
TATT-GTAATATGTGAATTGT---------------------------------------
-AAACGA-------------------------------GAGTTGTATGT-----------
----ATAAAACATACAACACGC---------------------TATGAAATACAAGACGC
TAT------------------------------GACAAATGTACGGGTATCTGATTAGG-
TATCCTAACGA--------TCTAGGGCCG-AAGGCCCGT-GAGCAATAT---GCGTCGAA
AT-AATGTTT-----AATAAA-CAAATATACA-----TGATACGGATAGTTGAATACATA
AACAACGAGGTATAC-AATACAACAACATGTTGT-AAAGAAAT--AAAAAATAAGAAGAG
ATA-GTATATTT---------GTGTTGG--------------------------------
--ATAAGCCTTGCAACCACCACTTTA--------------------GTGGT-GGGCCAGA
TGTCCCGAGTTAGTGCG-CCACGTAA-GCGCTGGGGACTAT
>M_TOS16_TO_2010_C1
TATTACCCCCA-GCGCTCAGGACGGGACATCACGTGCGTC--------------------
---AACAAATGCACGTGACTGATATAAGGGACATAACGGGTTTAGA-TAACGGTTTATTC
GGATTAGAATATAACGTCACGTGTGAAAG-CGAG-AGGCACGTGACGAAGACAAATGGAT
TGAATAAACATTTGACGTCCGGTAGCTTCCG-AAGGAAGT-AAGGATTGCTTCGC-GGCG
AAGCAAACCATTTATATATTTGCGTAGG-CTTGCGG--CCTATAAATAGG-ACGCAGCTA
-----AATGGCATTAACAACAGTGCGGGTGAAACTATTCTTTGAATGGTTTCTGTTCTTT
GAAGCAATATTTATTGCGATTACAATATTATATATATTGTTGGTTTTGCCCTTTGAGGTA
CCCAGGTATATTAAGGAGCTCGTGAGGTATTTGGTAGAATACCTGACCAGACGACGTGTA
TGGATGCAGAGGACGCAGTTGACGGAGGCAACTGGAGATGTAGAGATCGGCAGAGGTATT
GTGGAAGACAGACGAGATCAACAACCGGCTGTCATACCACATGTATCTCAGGTTATCCCT
TC---TCAACCAAATAGAAGGGATGATCAAGGAAGACGAGGAAACGCTGGACCTATGTTC
T-AATACACG-GTATATTAATATACGA-AATATAAATGGGTATTG---------ATGT--
------------AA-AT-GATCATACATAATATA------TGTATGATAATG---AAACA
TATT-GTAATATGTGAATTGT---------------------------------------
-AAACGA-------------------------------GGGTTGTATGT-----------
----ATAAAACATACAACACGC---------------------TATGAAATACAAGACGC
TAT------------------------------GACAAATGTACGGGTATCTGATTAGG-
TATCTTAACTA--------TCTAGGGCCG-AAGGCCCGT-GAGCAATAA---GCGTCGAA
AT-AATGTTT-----AACAAA-CAAATATACA-----TGATACGGATAGTTGAATACATA
AACAACGAGGTATAC-AATACAACAACATGTTGT-AAAGAAAT--AAAAAATAAGAAGAG
ATA-GTATATTT---------GTGTTGG--------------------------------
--ATAAGCCTTGCAACCACCACTTTA--------------------GTGGT-GGGCCAGA
TGTCCCGAGTTAGTGCG-CCACGTAA-GCGCTGGGGACTAT
>M_TOS19_TO_2010
TATTACCCCCA-GCGCTCAGGACGGGACATCACGTGCTTC--------------------
---AACAAATGCACGTGACTGATATAAGGGACATAACGGGTTTAGA-TAACGGTTTATTC
GGATTAGAATATAACGTCACGTGTGAAAG-CGAA-AGGCACGTGACGAAGACAAATGGAT
TGAATAAACATTTGACGTCCGGTAGCTTCCG-AAGGAAGT-AAGGATTGCTTCGC-GGCG
AAGCAAACCATTTATATATTTGCGTAGG-CTTGCGG--CCTATAAATAGG-ACGCAGCTA
-----AATGGCATTAACAACAGAGCGGGTTAAACTATTCTTTGAATGGTTTCTGTTCTTC
GAAGCAATATTTATTGCGATTACAATATTATATATATTGTTGGTTTTGCTCTTTGAGGTA
CCCAGGTATATTAAGGAGCTCGTGAGGTATTTGGTAGAATACCTGACCAGACGACGTGTA
TGGATGCAGAGGACGCAGTTGACGGAGGCAACTGGAGATGTAGAGATCGGCAGAGGTATT
GTGGAAGACAGACGAGATCAACAACCGGCTGTCATACCACATGTATCTCAGGTTATCCCT
TC---TCAACCAAATAGAAGGGATGATCAAGGAAGACGAGGAAACGCTGGACCTATGTTC
T-AATACACG-GTATATTAATATACGA-AATATAAATGGGTATTG---------ATGT--
------------AA-AT-GATCATACATAATATA------TGTATGATAATG---AAACA
TATT-GTAATATGTGAATTGT---------------------------------------
-AAACGA-------------------------------GAGTTGTATGT-----------
----ATAAAACATACAACACGC---------------------TATGAAATACAAGACGC
TAT------------------------------GACAAATGTACGGGTATCTGATTTGG-
TATCCTAACGA--------ACTAGGGCCG-AAGGCCCGT-GAGCAATAT---GCGTCGAA
AT-AATGTTT-----AACAAA-CAAATATACA-----TGATACGGATAGTTGAATACATA
AACAACAAGGTATAC-AATACAACAACATGTTGT-AAAGAAAT--AAAAAATAAGAAGAG
ATA-GTATATTT---------GTGTTGG--------------------------------
--ATAAGCCTTGCAACCACCACTTTA--------------------GTGGT-GGGCCAGA
TGTCCCGAGTTAGTGCG-CCACGTAA-GCGCTGGGGACTAT
>M_TOS2_TO_2010_C1
TATTACCCCCA-GCGCTCAGGACGGGACATCACGTGCGTC--------------------
---AACAAATGCACGTGACTGATATAAGGGACATAACGGGTTTAGA-TAACGGTTTATTC
GGATTAGAATATAACGTCACGTGTGAAAG-CGAA-AGGCACGTGACGAAGACAAATGGAT
TGAATAAACATTTGACGTCCGGTAGCTTCCG-AAGGAAGT-AAGGATTGCTTCGC-GGCG
AAGCAAACCATTTATATATTTGCGTAGG-CTTGCGG--CCTATAAATAGG-ACGCAGCTA
-----AATGGCATTAACAACAGAGCGGGTTAAACTATTCTTTGAATGGCTTTTGTTCATT
GGAGCAATATTTATTGCGATTACAATATTATATATATTGTTGGTTTTGCTCTTTGAGGTA
CCCAGGTATATTAAGGAGCTCGTGAGGTATTTGGTAGAATACCTGACCAGACGACGTGTA
TGGATGCAGAGGACGCAGTTGACGGAGGCAACTGGAGATGTAGAGATCGGCAGAGGTATT
GTGGAAGACAGACGAGATCAAGAACCGGCTGTCATACCACATGTATCTCAGGTTATCCCT
TC---TCAACCAAATAGAAGGGATGATCAAGGAAGACGAGGAAACGCTGGACCTATGTTC
T-AATACACG-GTATATTAATATACGA-AATATAAATGGGTATTG---------ATGT--
------------AA-AT-GATGATACATAATATA------TGTATGATAATG---AAACA
TATT-GTAATATGTGAATTGT---------------------------------------
-AAACGA-------------------------------GAGTTGTATGT-----------
----ATAAAACATACAACACGC---------------------TATGAAATACAAGACGC
TAT------------------------------GACAAATGTACGGGTATCTGATTAGG-
TATCCTAACGA--------TCTAGGGCCG-AAGGCCCGT-GAGCAATAT---GCGTCGAA
AT-AATGTTT-----AACAAA-CAAATATACA-----TGATACGGATAGTTGAATACATA
AACAACAAGGTATAC-AATACAACAACATGTTGT-AAAGAAAT--AAAAAATAAGAAGGG
ATA-GTATATTT---------GTGTTGG--------------------------------
--ATAAGCCTTGCAACCACCACTTTA--------------------GTGGT-GGGCCAGA
TGTCCCGAGTTAGTGCG-CCACGTAA-GCGCTGGGGACTAT
>M_TOS20_TO_2010_C1
TATTACCCCCA-GCGCTCAGGACGGGACATCACGTGCGTC--------------------
---AACAAATGCACGTGACTGATATAAGGGACATAACGGGTTTAGA-TAACGGTTTATTC
GGATTAGAATATAACGTCACGTGTGAAAG-CGAA-AGGCACGTGACTAAGTCAAATGTAT
TGAATAAACATTTGACGTCCGGTAGCTTCCG-AAGGAAGG-AAGGATTGCTTCGC-GGCG
AAGCAAACCATTTATATATTTGAGTAGG-CTTGCGG--CCTATAAATAGG-ACGCAGCTA
-----AATGGCATTAACAACAGAGCGGGTTAAACTATTCTTCGAATGGTTTTTGTTTATC
GGAGCAATATTTATTGCGATTACAATATTATATATATTGTTGGTTTTGCTCTTTGAGGTA
CCCAGGTATATTAAGGAGCTCGTGAGGTATTTGGTAGAATACCTGACCAGACGACGTGTA
TGGATGCAGAGGACGCAGTTGACGGAGGCAACTGGAGATGTAGAGATCGGCAGAGGTATT
GTGGAAGACAGACGAGATCAACAACCGGCTGTCATACCACATGTATCTCAGGTTATCCCT
TC---TCAACCAACTAGAAGGGATGATCAAGGAAGACGAGGAAACGCTGGACCTATGTTC
T-AATACACG-GTATATTAATATACGA-AATGTAAATGGGTATTG---------ATGT--
------------AA-AT-GATGATACATAATATA------TGTATGAAAATG---AAACA
TATT-GTAATATGTGAATTGT---------------------------------------
-AAACGA-------------------------------GAGTTGTATGT-----------
----ATAAAACATACAACACGC---------------------TATGAAATACAAGACGC
TAT------------------------------GACAAATGTACGGGTATCTGATTAGG-
TATCCTAACGA--------TCTAGGGCCG-AAGGCCCGT-GAGCAATAT---GCGTCGAA
AT-AATGTTT-----AACAAA-CAAATATACA-----TGATACGGATAGTTGAATACATA
AACAACTAGGTATAC-AATACAACAACCTGTTGT-AAAGAAAT--AAAAAATAAGAAGAG
ATA-GTATATTT---------GTGTTGG--------------------------------
--ATAAGCCTTGCAACCACCACTTTA--------------------GTGGT-GGGCCAGA
TGTCCCGAGTTAGTGCG-CCACGTAA-GCGCTGGGGCTTAT
>M_TOS21_TO_2010_C1
TATTACCCCCA-GCGCTCAGGACGGGACATCACGTGCGTC--------------------
---AACAAATGCACGTGACTGATATAAGGGACATAACGGGTTTAGA-TAACGGTTTATTC
GGATTAGAATATAACGTCACGTGTGAAAG-CGAA-AGGCACGTGACTAAGTCAAATGTAT
TGAATAAACATTTGACGTCCGGTAGCTTCCG-AAGGAAGG-AAGGATTGCTTCGC-GGCG
AAGCAAACCATTTATATATTTGAGTAGG-CTTGCGG--CCTATAAATAGG-ACGCAGCTA
-----AATGGCATTAACAACAGAGCGGGTGAAACTATTCTTTGAATGGTTTCTGTTCTTT
GAAGCAATATTTATTGCGATTACAATATTATATATATTGTTGGTTTTGCTCTTTGAGGTA
CCCAGGTATATTAAGGAGCTCGTGAGGTATTTGGTAGAATACCTGACCAGACGACGTGTA
TGGATGCAGAGGACGCAGTTGACGGAGGCAACTGGAGATGTAGAGATCGGCAGAGGTATT
GTGGAAGACAGACGAGATCAACAACCGGCTGTCATACCACATGTATCTCAGGTTATCCCT
TC---TCAACCAACTAGAAGGGATGATCAAGGAAGACGAGGAAACGCTGGACCTATGTTC
T-AATACACG-GTATATTAATATACGA-AATGTAAATGGGTATTG---------ATGT--
------------AA-AT-GATGATACATAATATA------TGTATGAAAATG---AAACA
TATT-GTAATATGTGAATTGT---------------------------------------
-AAACGA-------------------------------GAGTTGTATGT-----------
----ATAAAACATACAACACGC---------------------TATGAAATACAAGACGC
TAT------------------------------GACAAATGTACGGGTATCTGATTAGG-
TATCCTAACGA--------TCTAGGGCCG-AAGGCCCGT-GAGCAATAT---GCGTCGAA
AT-AATGTTT-----AACAAA-CAAATATACA-----TGATACGGATAGTTGAATACATA
AACAACTAGGTATAC-AATACAACAACCTGTTGT-AAAGAAAT--AAAAAATAAGAAGAG
ATA-GTATATTT---------GTGTTGG--------------------------------
--ATAAGCCTTGCAACCACCACTTTA--------------------GTGGT-GGGCCAGA
TGTCCCGAGTTAGTGCG-CCACGTAA-GCGCTGGGGCTTAT
>M_TOS22_TO_2010_C1
TATTACCCCCA-GCGCTCAGGACGGGACATCACGTGCGTC--------------------
---AACAAATGCACGTGACTGATATAAGGGACATAACGGGTTTAGA-TAACGGTTTATTC
GGATTAGAATATAACGTCACGTGTGAAAG-CGAA-AGGCACGTGACGAAGACAAATGGAT
TGAATAAACATTTGACGTCCGGTAGCTTCCG-AAGGAAGT-AAGGATTGCTTCGC-GGCG
AAGCAAACCATTTATATATTTGCGTAGG-CTTGCGG--CCTATAAATAGG-ACGCAGCTA
-----AATGGCATTAACAACAGAGCGGGTGAAACTATTCTTTGAATGGTTTCTGTTTATT
GCAGCAATATTTATTGCGATTACAATATTATATATATTGTTGGTTTTGCTCTTTGAGGTA
CCCAGGTATATTAAGGAGCTCGTGAGGTATTTGGTAGAATACCTGACCAGACGACGTGTA
TGGATGCAGAGGACGCAGTTGACGGAGGCAACTGGAGATGTAGAGATCGGCAGAGGTATT
GTGGAAGACAGACGAGATCAACAACCGGCTGTCATACCACATGTATCTCAGGTTATCCCT
TC---TCAACCAAATAGAAGGGATGATCAAGGAAGACGAGGAAACGCTGGACCTATGTTC
T-AATACACG-GTATATTAATATACGA-AATATAAATGGGTATTG---------ATGT--
------------AA-AT-GATCATACATAATATA------TGTATGATAATG---AAACA
TATT-GTAATATGTGAATTGT---------------------------------------
-AAACGA-------------------------------GGGTTGTATGT-----------
----ATAAAACATACAACACGC---------------------TATGAAATACAAGACGC
TAT------------------------------GACAAATGTACGGGTATCTGATTAGG-
TATCTTAACTA--------TCTAGGGCCG-AAGGCCCGT-GAGCAATAA---GCGTCGAA
AT-AATGTTT-----AACAAA-CAAATATACA-----TGATACGGATAGTTGAATACATA
AACAACGAGGTATAC-AATACAACAACATGTTGT-AAAGAAAT--AAAAAATAAGAAGAG
ATA-GTATATTT---------GTGTTGG--------------------------------
--ATAAGCCTTGCAACCACCACTTTA--------------------GTGGT-GGGCCAGA
TGTCCCGAGTTAGTGCG-CCACGTAA-GCGCTGGGGACTAT
>M_TOS25_TO_2010_C1
TATTACCCCCA-GCGCTCAGGACGGGACATCACGTGCGTC--------------------
---AACAAATGCACGTGACTGATATAAGGGACATAACGGGTTTAGA-TAACGGTTTATTC
GGATTAGAATATAACGTCACGTGTGAAAG-CGAA-AGGCACGTGACTAAGTCAAATGTAT
TGAATAAACATTTGACGTCCGGTAGCTTCCG-AAGGAAGG-AAGGATTGCTTCGC-GGCG
AAGCAAACCATTTATATATTTGAGTAGG-CTTGCGG--CCTATAAATAGG-ACGCAGCTA
-----AATGGCATTAACAACAGAGCGGGTGAAACTATTCTTCGAATGGTTTCTGTTCTTT
GGAGCAATATTTATTGCGATTACAATATTATATATATTGTTGGTTTTGCTCTTTGAGGTA
CCCAGGTATATTAAGGAGCTCGTGAGGTATTTGGTAGAATACCTGACCAGACGACGTGTA
TGGATGCAGGGGACGCAGTTGACGGAGGCAACTGGAGATGTAGAGATCGGCAGAGGTATT
GTGGAAGACAGACGAGATCAACAACCGGCTGTCATACCACATGTATCTCAGGTTATCCCT
TC---TCAACCAACTAGAAGGGATGATCAAGGAAGACGAGGAAACGCTGGACCTATGTTC
T-AATACACG-GTATATTAATATACGA-AATGTAAATGGGTATTG---------ATGT--
------------AA-AT-GATGATACATAATATA------TGTATGAAAATG---AAACA
TATT-GTAATATGTGAATTGT---------------------------------------
-AAACGA-------------------------------GAGTTGTATGT-----------
----ATAAAACATACAACACGC---------------------TATGAAATACAAGACGC
TAT------------------------------GACAAATGTACGGGTATCTGATTAGG-
TATCCTAACGA--------TCTAGGGCCG-AAGGCCCGT-GAGCAATAT---GCGTCGAA
AT-AATGTTT-----AACAAA-CAAATATACA-----TGATACGGATAGTTGAATACATA
AACAACTAGGTATAC-AATACAACAACCTGTTGT-AAAGAAAT--AAAAAATAAGAAGAG
ATA-GTATATTT---------GTGTTGG--------------------------------
--ATAAGCCTTGCAACCACCACTTTA--------------------GTGGT-GGGCCAGA
TGTCCCGAGTTAGTGCG-CCACGTAA-GCGCTGGGGCTTAT
>M_TOS29_TO_2010_C1
TATTACCCCCA-GCGCTCAGGACGGGACATCACGTGCGTC--------------------
---AACAAATGCACGTGACTGATATAAGGGACATAACGGGTTTAGA-TAACGGTTTATTC
GGATTAGAATATAACGTCACGTGTGAAAG-CGAA-AGGCACGTGACTAAGTCAAATGTAT
TGAATAAACATTTGACGTCCGGTAGCTTCCG-AAGGAAGG-AAGGATTGCTTCGC-GGCG
AAGCAAACCATTTATATATTTGAGTAGG-CTTGCGG--CCTATAAATAGG-ACGCAGCTA
-----AATGGCATTAACAACAGAGCGGGTTAAACTATTCTTCGAATTGTTTCTGTTCATT
GGAGCAATATTTATTGCGATTACAATATTATATATATTGTTGGTTTTGCTCTTTGAGGTA
CCCAGGTATATTAAGGAGCTCGTGAGGTATTTGGTAGAGTACCTGACCAGACGACGTGTA
TGGATGCAGAGGACGCAGTTGACGGAGGCAACTGGAGATGTAGAGATCGGCAGAGGTATT
GTGGAAGACAGACGAGATCAACAACCGGCTGTCATACCACATGTATCTCAGGTTATCCCT
TC---TCAACCAACTAGAAGGGATGATCAAGGAAGACGAGGAAACGCTGGACCTATGTTC
T-AATACACG-GTATATTAATATACGA-AATGTAAATGGGTATTG---------ATGT--
------------AA-AT-GATGATACATAATATA------TGTATGAAAATG---AAACA
TATT-GTAATATGTGAATTGT---------------------------------------
-AAACGA-------------------------------GAGTTGTATGT-----------
----ATAAAACATACAACACGC---------------------TATGAAATACAAGACGC
TAT------------------------------GACAAATGTACGGGTATCTGATTAGG-
TATCCTAACGA--------TCTAGGGCCG-AAGGCCCGT-GAGCAATAT---GCGTCGAA
AT-AATGTTT-----AACAAA-CAAATATACA-----TGATACGGATAGTTGAATACATA
AACAACTAGGTATAC-AATACAACAACCTGTTGT-AAAGAAAT--AAAAAATAAGAAGAG
ATA-GTATATTT---------GTGTTGG--------------------------------
--ATAAGCCTTGCAACCACCACTTTA--------------------GTGGT-GGGCCAGA
TGTCCCGAGTTAGTGCGCCCACGTAA-GCGCTGGGGCTTAT
>M_TOS39_TO_2010_C1
TATTACCCCCA-GCGCTCAGGACGGGACATCACGTGCTTT--------------------
---AACAAATGCACGTGACTGATATAAGGGACATAACGGGTTCAGA-TAACGGTATCTTT
GGTTTAGAATATAACGTCACGTGTGAAAG-CGAA-AGGCACGTGACTAAGTCAAATGTAT
TGAATAAACATTTGACGTCCGGTAGCTTCCG-AAGGAAGT-AAGGATTGCTTCGT-GGCG
AAGCAAACCATTTATATA-TTGCCTAGG-CTTGCGG--CCTATAAATAGG-ACCCTGCTA
-----AATGGCATTAACAACAGAGCGGGTTAAACTATTCTTTGAATGGTTTTTGTTTTTT
GAAGCAATATTTATTGCGATTACAATATTATATATATTGTTGGTTTTGCTCTTTGAGGTA
CCGAAGTATATTAAGCAGCTCGTGAGGTATTTGGTAGAATACCTGACCAGAAGACGTGTA
TGGATGCAGAGAACGCAGTTATCGGAGGCAACTGGAGACGTAGAGTTCGGCAGAGGTATT
GTGGAAGACAGACGGGATCAACAACCGGCTGTCATACCACAGGCATCTCAGGTTAACCCT
TC---TCAACAATTTAGAAGGGATGATCAAGGAAGACGAGGAAACGTCGGACCTATGTTT
T-AATACACG-GTATTGTAATATATGA-AATATAAATGGGTATTG---------ATGT--
------------AT-AA-GGTCATACATACTATA------TGTATGATAATG---AAACA
TATT-GTAATATGTGAATTGT---------------------------------------
-AAACTA-------------------------------GTGTTGAATGT-----------
----ATACAACATACAACACAC---------------------TATGAAATACAAGACGC
TAT------------------------------GACAAATGTACGGGTATCTGATTAGG-
TATCCTAACGA--------TCTAGGGCCG-AAGGCCCGT-GAGCAATAT---GCGTCGAA
AT-AATGTTT-----AACAAA-CAAATATACA-----TGATACGGATAGTTGAATACATA
AACGACTAGGTATA--AATACAACAAACTGTTGT-AAAGAAAT-AAAAAAATAAGAAGAG
AGA-GTATATTT---------GTGTCGG--------------------------------
--ATAAGCTTGGCAACCACCACTTTA--------------------GTGGT-GGGTCAGA
TGTCCCGAGTTAGTGCG-CCACGTAA-GCGCTGGGGCTTAT
>M_TOS4_TO_2010
TATTACCCCCA-GCGCTCAGGACGGGACATCACGTGCGTC--------------------
---AACAAATGCACGTGACTGATATAAGGGACATAACGGGTTTAGA-TAACGGTTTATTC
GGATTAGAATATAACGTCACGTGTGAAAG-CGAA-AGGCACGTGACGAAGACAAATGGAT
TGAATAAACATTTGACGTCCGGTAGCTTCCG-AAGGAAGT-AAGGATTGCTTCGC-GGCG
AAGCAAACCATTTATATATTTGCGTAGG-CTTGCGG--CCTATAAATAGG-ACGCAGCTA
-----AATGGCATTAACAACAGAGCGGGTTAAACTATTCTTTGAATGGTTTCTGTTCATT
GAAGCAATATTTATTGCGATTACAATATTATATATATTGTTGGTTTTGCTCTTTGAGGTA
CCCAGGTATATTAAGGAGCTCGTGAGGTATTTGGTAGAATACCTGACCAGACGACGTGTA
TGGATGCAGAGGACGCAGTTGACGGAGGCAACTGGAGATGTAGAGATCGGCAGAGGTATT
GTGGAAGACAGACGAGATCAAGAACCGGCTGTCATACCACATGTATCTCAGGTTATCCCT
TC---TCAACCAAATAGAAGGGATGATCAAGGAAGACGAGGAAACGCTGGACCTATGTTC
T-AATACACG-GTATATTAATATACGA-AATATAAATGGGTATTG---------ATGT--
------------AA-AT-GATGATACATAATATA------TGTATGATAATG---AAACA
TATT-GTAATATGTGAATTGT---------------------------------------
-AAACGA-------------------------------GAGTTGTATGT-----------
----ATAAAACATACAACACGC---------------------TATGAAATACAAGACGC
TAT------------------------------GACAAATGTACGGGTATCTGATTAGG-
TATCCTAACGA--------TCTAGGGCCG-AAGGCCCGT-GAGCAATAT---GCGTCGAA
AT-AATGTTT-----AACAAA-CAAATATACA-----TGATACGGATAGTTGAATACATA
AACAACAAGGTATAC-AATACAACAACATGTTGT-AAAGAAAT--AAAAAATAAGAAGGG
ATA-GTATATTT---------GTGTTGG--------------------------------
--ATAAGCCTTGCAACCACCACTTTA--------------------GTGGT-GGGCCAGA
TGTCCCGAGTTAGTGCG-CCACGTAA-GCGCTGGGGACTAT
>M_TOS40_TO_2010
TATTACCCCCA-GCGCTCAGGACGGGACATCACGTGCTTT--------------------
---AACAAATGCACGTGACTGATATAAGGGACATAACGGGTTCAGA-TAACGGTATCTTT
GGTTTAGAATATAACGTCACGTGTGAAAG-CGAA-AGGCACGTGACTAAGTCAAATGTAT
TGAATAAACATTTGACGTCCGGTAGCTTCCG-AAGGAAGT-AAGGATTGCTTCGT-GGCG
AAGCAAACCATTTATATA-TTGCCTAGG-CTTGCGG--CCTATAAATAGG-ACCCTGCTA
-----AATGGCATTAACAACAGAGCGGGTTAAACTATTCTTTGAATGGTTTTTGTTCTTC
GGAGCAATATTTATTGCGATTACAATATTATATATATTGTTGGTTTTGCTCTTTGAGGTA
CCGAAGTATATTAAGCAGCTCGTGAGGTATTTGGTAGAATACCTGACCAGAAGACGTGTA
TGGATGCAGAGAACGCAGTTATCGGAGGCAACTGGAGACGTAGAGTTCGGCAGAGGTATT
GTGGAAGACAGACGGGATCAACAACCGGCTGTCATACCACAGGCATCTCAGGTTAACCCT
TC---TCAACAATTTAGAAGGGATGATCAAGGAAGACGAGGAAACGTCGGACCTATGTTT
T-AATACACG-GTATTGTAATATATGA-AATATAAATGGGTATTG---------ATGT--
------------AT-AA-GGTCATACATACTATA------TGTATGATAATG---AAACA
TATT-GTAATATGTGAATTGT---------------------------------------
-AAACTA-------------------------------GTGTTGAATGT-----------
----ATACAACATACAACACAC---------------------TATGAAATACAAGACGC
TAT------------------------------GACAAATGTACGGGTATCTGATTAGG-
TATCCTAACGA--------TCTAGGGCCG-AAGGCCCGT-GAGCAATAT---GCGTCGAA
AT-AATGTTT-----AACAAA-CAAATATACA-----TGATACGGATAGTTGAATACATA
AACAACTAGGTATA--AATACAACAAACTGTTGT-AAAGAAAT-AAAAAAATAAGAAGAG
AGA-GTATATTT---------GTGTCGG--------------------------------
--ATAAGCTTGGCAACCACCACTTTA--------------------GTGGT-GGGTCAGA
TGTCCCGAGTTAGTGCG-CCACGTAA-GCGCTGGGGCTTAT
>M_TOS42_TO_2010_C1
TATTACCCCCA-GCGCTCAGGACGGGACATCACGTGCGTC--------------------
---AACAAATGCACGTGACTGATATAAGGGACATAACGGGTTTAGA-TAACGGTTTATTC
GGATTAGAATATAACGTCACGTGTGAAAG-CGAA-AGGCACGTGACGAAGACAAATGGAT
TGAATAAACATTTGACGTCCGGTAGCTTCCG-AAGGAAGT-AAGGATTGCTTCGC-GGCG
AAGCAAACCATTTATATATTTGCGTAGG-CTTGCGG--CCTATAAATAGG-ACGCAGCTA
-----AATGGCATTAACAACAGAGCGGGTGAAACTATTCTTTGAATGGTTTCTGTTCTTC
GGAGCAATATTTATTGCGATTACAATATTATATATATTGTTGGTTGTCCTCTTTGAGGTA
CCCAGGTATATTAAGGAGCTCGTGAGGTATTTGGTAGAATACCTGACCAGACGACGTGTA
TGGATGCAGAGGACGCAGTTGACGGAGGCAACTGGAGATGTAGAGATCGGCAGAGGTATT
GTGGAAGACAGACGAGATCAACAACCGGCTGTCATACCACATGTATCTCAGGTTATCCCC
TC---TCAACCAAATAGAAGGGATGATCAAGGAAGACGAGGAAACGCTGGACCTATGTTC
T-AATACACG-GTATATTAATATACGA-AATATAAATGGGTATTG---------ATGT--
------------AA-AT-GATCATACATAATATA------TGTATGATAATG---AAACA
TATT-GTAATATGTGAATTGT---------------------------------------
-AAACGA-------------------------------GAGTTGTATGT-----------
----ATAAAACATACAACACGC---------------------TATGAAATACAAGACGC
TAT------------------------------GACAAATGTACGGGTATCTGATTAGG-
TATCCTAACGA--------TCTAGGGCCG-AAGGCCCGT-GAGCAATAT---GCGTCGAA
AT-AATGTTT-----AATAAA-CAAATATACA-----TGATACGGATAGTTGAATACATA
AACAACGTGGTAGAC-AATACAACAACATGTTGT-AAAGAAAT---AAAAAAAAGAAGAG
ATA-GTATATTT---------GTGTTGG--------------------------------
--ATAAGCCTTGCAACCACCACTTTA--------------------GTGGT-GGGCCAGA
TGTCCCGAGTTAGTGCG-CCACGTAA-GCGCTGGGGCTTAT
>M_TOS43_TO_2010
TATTACCCCCA-GCGCTCAGGACGGGACATCACGTGCGTC--------------------
---AACAAATGCACGTGACTGATATAAGGGACATAACGGGTTTAGA-TAACGGTTTATTC
GGATTAGAATATAACGTCACGTGTGAAAG-CGAA-AGGCACGTGACGAAGACAAATGGAT
TGAATAAACATTTGACGTCCGGTAGCTTCCG-AAGGAAGT-AAGGATTGCTTCGC-GGCG
AAGCAAACCATTTATATATTTGCGTAGG-CTTGCGG--CCTATAAATAGG-ACGCAGCTA
-----AATGGCATTAACAACAGAGCGGGTGAAACTATTCTTTGAATTGTTTCTGTTCTTT
GCAGCAATATTTATTGCGATTACAATATTATATATATTGTTGGTTGTCCTCTTTGAGGTA
CCCAGGTATATTAAGGAGCTCGTGAGGTATTTGGTAGAATACCTGACCAGACGACGTGTA
TGGATGCAGAGGACGCAGTTGACGGAGGCAACTGGAGATGTAGAGATCGGCAGAGGTATT
GTGGAAGACAGACGAGATCAACAACCGGCTGTCATACCACATGTATCTCAGGTTATCCCC
TC---TCAACCAAATAGAAGGGATGATCAAGGAAGACGAGGAAACGCTGGACCTATGTTC
T-AATACACG-GTATATTAATATACGA-AATATAAATGGGTATTG---------ATGT--
------------AA-AT-GATCATACATAATATA------TGTATGATAATG---AAACA
TATT-GTAATATGTGAATTGT---------------------------------------
-AAACGA-------------------------------GAGTTGTATGT-----------
----ATAAAACATACAACACGC---------------------TATGAAATACAAGACGC
TAT------------------------------GACAAATGTACGGGTATCTGATTAGG-
TATCCTAACGA--------TCTAGGGCCG-AAGGCCCGT-GAGCAATAT---GCGTCGAA
AT-AATGTTT-----AATAAA-CAAATATACA-----TGATACGGATAGTTGAATACATA
AACAACGTGGTAGAC-AATACAACAACATGTTGT-AAAGAAAT---AAAAAAAAGAAGAG
ATA-GTATATTT---------GTGTTGG--------------------------------
--ATAAGCCTTGCAACCACCACTTTA--------------------GTGGT-GGGCCAGA
TGTCCCGAGTTAGTGCG-CCACGTAA-GCGCTGGGGCTTAT
>M_TOS48_TO_2010_C1
TATTACCCCCA-GCGCTCAGGACGGGACATCACGTGCTTT--------------------
---AACAAATGCACGTGACTGATATAAGGGACATAACGGGTTCAGA-TAACGGTATCTTT
GGTTTAGAATATAACGTCACGTGTGAAAG-CGAA-AGGCACGTGACTAAGTCAAATGTAT
TGAATAAACATTTGACGTCCGGTAGCTTCCG-AAGGAAGT-AAGGATTGCTTCGT-GGCG
AAGCAAACCATTTATATA-TTGCCTAGG-CTTGCGG--CCTATAAATAGG-ACCCTGCTA
-----AATGGCATTAACAACAGAGCGG-------------------------------TT
GCAGCAATATTTACTGCGATTACAATATTATATATATTGTTGGTTTTGCTCTTTGAGGTA
CCGAAGTATATTAAGCAGCTCGTGAGGTATTTGGTAGAATACCTGACCAGAAGACGTGTA
TGGATGCAGAGAACGCAGTTATCGGAGGCAACTGGAGACGTAGAGTTCGGCAGAGGTATT
GTGGAAGACAGACGGGATCAACAACCGGCTGTCATACCACAGGCATCTCAGGTTAACCCT
TC---TCAACAATTTAGAAGGGATGATCAAGGAAGACGAGGAAACGTCGGACCTATGTTT
T-AATACACG-GTATTGTAATATATGA-AATATAAATGGGTATTG---------ATGT--
------------AT-AA-GGTCATACATACTATA------TGTATGATAATG---AAACA
TATT-GTAATATGTGAATTGT---------------------------------------
-AAACTA-------------------------------GTGTTGAATGT-----------
----ATACAACATACAACACAC---------------------TATGAAATACAAGACGC
TAT------------------------------GACAAATGTACGGGTATCTGATTAGG-
TATCCTAACGA--------TCTAGGGCCG-AAGGCCCGT-GAGCAATAT---GCGTCGAA
AT-AATGTTT-----AACAAA-CAAATATACA-----TGATACGGATAGTTGAATACATA
AACAACTAGGTATA--AATACAACAAACTGTTGT-AAAGAAAT-AAAAAAATAAGAAGAG
AGA-GTATATTT---------GTGTCGG--------------------------------
--ATAAGCTTGGCAACCACCACTTTA--------------------GTGGT-GGGTCAGA
TGTCCCGAGTTAGTGCG-CCACGTAA-GCGCTGGGGCTTAT
>M_TOS49_TO_2010
TATTACCCCCA-GCGCTCAGGACGGGACATCACGTGCTTT--------------------
---GACAAATGCACGTGACTGATATAAGGGACATAACGGGTTCAGA-TAACGGTATCTTT
GGTTTAGAATATAACGTCACGTGTGAAAG-CGAA-AGGCACGTGACTTAGTCAAATGTAT
TGAATAAACATTTGACGTCCGGTAGCTTCCG-AAGGAAGT-AAGGATTGCTTCGT-GGCG
AAGCAAACCATTTATATA-TTGCCTAGG-CTTGCGG--CCTATAAATAGG-ACCCTGCTA
-----AATGGCATTAACAACAGAGCGGGTGAAACTATTCTTCGAATGGTTTCTGTTCTTC
GGAGCAATATTTATTGCGATTACAATATTATATATATTGTTGGTTTTGCTCTTTGAGGTA
CCGAAGTATATTAAGCAGCTCGTGAGGTATTTGGTAGAATACCTGACCAGAAGACGTGTA
TGGATGCAGAGAACGCAGTTATCGGAGGCAACTGGAGACGTAGAGTTCGGCAGAGGTATT
GTGGAAGACAGACGGGATCAACAACCGGCTGTCATACCACAGGCATCTCAGGTTAACCCT
TC---TCAACAATTTAGAAGGGATGATCAAGGAAGACGAGGAAACGTCGGACCTATGTTT
T-AATACACG-GTATTGTAATATATGA-AATATAAATGGGTATTG---------ATGT--
------------AT-AA-GGTCATACATACTATA------TGTATGATAATG---AAACA
TATT-GTAATATGTGAATTGT---------------------------------------
-AAACTA-------------------------------GTGTTGAATGT-----------
----ATACAACATACAACACAC---------------------TATGAAATACAAGACGC
TAT------------------------------GACAAATGTACGGGTATCTGATTAGG-
TATCCTAACGA--------TCTAGGGCCG-AAGGCCCGT-GAGCAATAT---GCGTCGAA
AT-AATGTTT-----AACAAA-CAAATATACA-----TGATACGGATAGTTGAATACATA
AACAACTAGGTATA--AATACAACAAACTGTTGT-AAAGAAAT-AAAAAAATAAGAAGAG
AGA-GTATATTT---------GTGTCGG--------------------------------
--ATAAGCTTGGCAACCACCACTTTA--------------------GTGGT-GGGTCAGA
TGTCCCGAGTTAGTGCG-CCACGTAA-GCGCTGGGGCTTAT
>M_TOS5_TO_2010
TATTACCCCCA-GCGCTCGGGACGGGACATCACGTGCAAC--------------------
--TAACAGACGCGCGTGACTGATATAAGGGACATAACGGGTTTAGA-TAACGGTTTATTT
GGAAGAGAATATAACGTCACGTGTGAAAG-CGAA-AGCCACGTGACGAAGACAAATGGAT
TGAATAAACATTTGACGTCCGGTAGCTTCCG-AAGGAAGT-TAGGATTGCTTCGC-GGCG
AAGCAAACCATTTATATATTTGCGTAGG-CTTGCGG--CCTATAAATAGG-ACGCAGCTA
-----AATGGCATTAACAACAGAGCGG-------------------------------TC
GAAGCAATATTTATTGCGATTACAATATTATATATATTGTTGGTTTTGCTCTTTGAGGTA
CCCAGGTATATTAAGGAGCTCGTGAGGTATTTGGTAGAATACCTGACCAGACGACGTGTA
TGGATGCAGAGGACGCAGTTGACGGAGGCAACTGGAGATGTAGAGATCGGCAGAGGTATT
GTGGAAGACAGACGAGATCAAGAACCGGCTGTCATACCACATGTATCTCAGGTTATCCCT
TC---TCAACCAATTAGAAGGGATGATCAAGGAAGACGAGGAAACGCTGGACCTATGTTC
T-AATACACG-GTATATTAATATACGA-AATATAAATGGGTATTG---------ATGT--
------------AA-AT-GATCATACATAATATA------TGTATGATAATG---AAACA
TATT-GTAATATGTGAATTGT---------------------------------------
-AAACGA-------------------------------GAGTTGTATGT-----------
----ATAAAACATACAACACGC---------------------TATGAAATACAAGACGC
TAT------------------------------GACAAATGTACGGGTATCTGATTAGG-
TATCCTAACGA--------TCTAGGGCCG-AAGGCCCGT-GAGCAATAT---GCGTCGAA
AT-AATGTTT-------AAAAACAAATATACA-----TGATACGGATAGTTGAATACATA
AACAACGAGGTATAC-AATACAACAATCTGTTGT-AAAGAAAT--AAAAAATAAGAAGAG
ATA-GTATATTT---------GTGTTGG--------------------------------
--ATAAGCCTTGCAACCACCACTATA--------------------GTGGT-GGGCCAGA
TGTCCCGAGTTAGTGCG-CCACGTAA-GCGCTGGGGACTAT
>M_TOS55_TO_2010
TATTACCCCCA-GCGCTCAGGACGGGACATCACGTGCGTC--------------------
---AACAAATGCACGTGACTGATATAAGGGACATAACGGGTTTAGA-TAATGGTATATTT
GGATTAGAATATAACGTCACGTGCGAAAG-CGAA-AGGCACGTGACGAAGTCAAATGGAT
TGAATAAACATTTGACGTCCGGTAGCTTCCG-AAGGAAGC-AAGGATTGCTTCGC-GGCG
AAGCAAACCATTTATATATTTGCGTAGG-CTTGCGG--CCTATAAATAGG-ACGCAGCTA
-----TATGGCATTAACAACAGAGCGGGTTAAACTATTCTTTGAATGGTTTTTGTTTATT
GCAGCAATATTTATTGCGATTACAATATTATATATATTGTTGGTTTTGCTCTTTGAGGTA
CCCAGGTATATTAAGGAGCTCGTGAGGTATTTGGTAGAATACCTGACCAGACGACGTGTA
TGGATGCAGAGGACGCAGTTGACGGAGGCAACTGGAGATGTAGAGATCGGCAGAGGTATT
GTGGAAGACAGACGAGATCAAGAACCGGCTGTCATACCACATGTATCTCAGGTTATCCCT
TC---TCAACCAAATAGAAGGAATGATCAAGGAAGACGAGGAAACGCTGGACCTATGTTC
T-AATACACG-GTATATTAATATACGA-AATATAAATGGGTATTG---------ATGT--
------------AA-AT-GATGATACATAATATA------TGTATGATAATG---AAACA
TATT-GTAATATGTGAATTGT---------------------------------------
-AAACGA-------------------------------GAGTTGTATGT-----------
----ATAAAACATACAACACGC---------------------TATGAAATACAAGACGC
TAT------------------------------GACAAATGTACGGGTATCTGATTAGG-
TATCCTAACGA--------TCTAGGGCCG-AAGGCCCGT-GAGCAATAT---GCGTCGAA
AT-AATGTTT-----AACAAA-CAAATATACA-----TGATACGGATAGTTGAATACATA
AACAACGAGGTATAC-AATACAACAACATGTTGT-AAAGAAAT--AAAAAATAAGAAGAG
ATA-GTATATTT---------GTGTTGG--------------------------------
--ATAAGCCTTGCAACCACCACTTTA--------------------GTGGT-GGGCCAGA
TGTCCCGAGTTAGTGCG-CCACGTAA-GCGCTGGGGCTTAT
>M_TOS56_TO_2010_C1
TATTACCCCCA-GCGCTCAGGACGGGACATCACGTGCGTC--------------------
---AACAAATGCACGTGACTGATATAAGGGACATAACGGGTTTAGA-TAACGGTTTATTC
GGATTAGAATATAACGTCACGTGTGAAAG-CGAA-AGGCACGTGACGAAGACAAATGGAT
TGAATAAACATTTGACGTCCGGTAGCTTCCG-AAGGAAGG-AAGGATTGCTTCGC-GGCG
AAGCAAACCATTTATATATTTGCGTAGG-CTTGCGG--CCTATAAATAGG-ACGCAGCTA
-----AATGGCATTAACAACAGAGCGGGTTAAACTATTCTTAGAATGGTTTCTGTTTTTT
GGAGCAATATTTATTGCGATTACAATATTATATATATTGTTGGTTTTGCTCTTTGAGGTA
CCCAGGTATATTAAGGAGCTCGTGAGGTATTTGGTAGAATACCTGACCAGACGACGTGTA
TGGATGCAGAGGACGCAGTTGACGGAGGCAACTGGAGATGTAGAGATCGGCAGAGGTATT
GTGGAAGACAGACGAGATCAACAACCGGCTGTCATACCACATGTATCTCAGGTTATCCCT
TC---TCAACCAAATAGAAGGGATGATCAAGGAAGACGAGGAAACGCTGGACCTATGTTC
T-AATACACG-GTATATTAATATACGA-AATATAAATGGGTATTG---------ATGT--
------------AA-AT-GATCATACATAATATA------TGTATGATAATG---AAACA
TATT-GTAATATGTGAATTGT---------------------------------------
-AAACGA-------------------------------GAGGTGTATGT-----------
----ATAAAACATACAACACGC---------------------TATGAAATACAAGACGC
TAT------------------------------GACAAATGTACGGGTATCTGATTAGG-
TATCCTAACGA--------TCTAGGGCCG-AAGGCCCGT-GAGTAATAT---GCGTCGAA
AT-ATTGTTT-----AACAAA-CAAATATACA-----TGATACGGATAGTTGAATACATA
AACAACGAGGTATAC-AATACAACAACATGTTGT-AAAGAAAT--AAAAAATAAGAAGAG
ATA-GTATATTT---------GTGTTGG--------------------------------
--ATAAGCCTTGCAACCACCACTTTA--------------------GTGGT-GGGCCAGA
TGTCCCGAGTTAGTGCG-CCACGTAA-GCGCTGGGGACTAT
>M_TOS57_TO_2010
TATTACCCCCG-GCGCTCAGGACGGGACATCACGTGCTTC--------------------
---AACAAATGCACGTGACTGATATAAGGGACATAACGGGTTTAGA-TAACGGTTTATTC
GGATTAGAATATAACGTCACGTGTGAATG-CGAA-AGGCACGTGACGAAGACAAATGGAT
TGAATAAACATTTGACGTCCGGTAGCTTCCG-AAGGAAGT-AAGGATTGCTTCGC-GGCG
AAGCAAACCATTTATATATTTGCGTAGG-CTTGCGG--CCTATAAATAGG-ACGCAGCTA
-----AATGGCATTAACAACAGAGCGGGTGAAACTATTCTTTGAATTGTTTTTGTTCATC
GCAGCAATATTTATTGCGATTACAATATTATATATATTGTTGGTTTTGCTCTTTGAGGTA
CCCAGGTATATTAAGGAGCTCGTGAGGTATTTGGTAGAATACCTGACCAGACGACGTGTA
TGGATGCAGAGGACGCAGTTGACGGAGGCAACTGGAGATGTAGAGATCGGCAGAGGTATT
GTGGAAGACAGACGAGATCAACAACCGGCTGTCATACCACATGTATCTCAGGTTATCCCT
TC---TCAACCAAATAGAAGGGATGATCAAGGAAGACGAGGAAACGCTGGACCTATGTTC
T-AATACACG-GTATATTAATATACGA-AATATAAATGGGTATTG---------ATGT--
------------AA-AT-GATGATACATAATATA------TGTATGATAATG---AAACA
TATT-GTAATATGTGAATTGT---------------------------------------
-AAACGA-------------------------------GAGTTGTATGT-----------
----ATAAAACATACGACACGC---------------------TATGAAATACAAGACGC
TAT------------------------------GACAAATGTACGGGTATCTGATTAGG-
TATCCTAACGA--------TCTAGGGCCG-AAGGCCCGT-GAGCAATAT---GCGTCGAG
AT-AATGTTT-----AACAAA-CAAATATACA-----TGATATGGATAGTTGAATACATA
AACAACGAGGTATAC-AATACAACAATCTGTTGT-AAAGAAAT--AAAAAATAAGAAGAG
ATA-GTATATTT---------GTGTTGG--------------------------------
--ATAAGCCTTGCAACCACCACTTTA--------------------GTGGT-GGGCCAGA
TGTCCCGAGTTAGTGCG-CCACGTAA-GCGCCGGGGCTTAT
>M_TOS58_TO_2010
TATTACCCCCA-GCGCTCAGGACGGGACATCACGTGCGTC--------------------
---AACAAATGCACGTGACTGATATAAGGGACTTAACGGGTTTAGA-TAACGGTTTATTC
GGATTAGAATATAACGTCACGTGTGAAAG-CGAA-AGGCACGTGACGAAGACAAATGGAT
TGAATAAACATTTGACGTCCGGTAGCTTCCG-AAGGAAGT-AAGGATTGCTTCGC-GGCG
AAGCAAACCATTTATATATTTGCGTAGG-CTTGCGG--CCTATAAATAGG-ACGCAGCTA
-----AATGGCATTAACAACAGAGCGGGTTAAACTATTCTTTGAATGGTTTTTGTTCTTC
GGAGCAATATTTATTGCGATTACAATATTATATATATTGTTGGTTTTGCTCTTTGAGGTA
CCCAGGTATATTAAGGAGCTCGTGAGGTATTTGGTAGAATACCTGACCAGACGACGTGTA
TGGATGCAGAGGACGCAGTTGACGGAGGCAACTGGAGATGTAGAGATCGGCAGAGGTATT
GTGGAAGACAGACGAGATCAACAACCGGCTGTCATACCACATGTATCTCAGGTTATCCCT
TC---TCAACCAAATAGAAGGGATGATCAAGGAAGACGAGGAAACGCTGGACCTATGTTC
T-AATACACG-GTATATTAATATACGA-AATATAAATGGGTATTG---------ATGT--
------------AA-AT-GATCATACATAATATA------TGTATGATAATG---AAACA
TATT-GTAATATGTGAATTGT---------------------------------------
-AAACGA-------------------------------GAGTTGTATGT-----------
----ATAAAACATACAACACGC---------------------TATGAAATACAAGACGC
TAT------------------------------GACAAATGTACGGGTATCTGATTAGG-
TATCCTAACGA--------TCTAGGGCCG-AAGGCCCGT-GAGCAATAT---GCGTCGAA
AT-AATGTTT-----AACAAA-CAAATATACA-----TGATACGGATAGTTGAATACATA
AACAACAAGGTATAC-AATACAACAACATGTTGT-AAAGAAAT--AAAAAATAAGAAGGG
ATA-GTATATTT---------GTGTTGG--------------------------------
--ATAAGCCTTGCAACCACCACTTTA--------------------GTGGT-GGGCCAGA
TGTCCCGAGTTAGTGCG-CCACGTAA-GCGCTGGGGCTTAT
>M_TOS59_TO_2010
TATTACCCCCA-GCGCTCAGGACGGGACATCACGTGCCTC--------------------
---AACAAATGCACGTGACTGATATAAGGGACATAACGGGTTTAGA-TAACGGTTTATTC
GGAGTAGAATATAACGTCACGTGTGAAAG-CGAA-AGGCACGTGACGAAGACAAATGGAT
TGAATAAACATTTGACGTCCGGTAGCTTCCG-AAGGAAGT-AAGGATTGCTTCGC-GGCG
AAGCAAACCATTTATATATTTGCGTAGG-CTTGCGG--CCTATAAATAGG-ACGCAGCTA
-----AATGGCATTAACAACAGAGCGGGTTAAACTATTCTTCGAATGGTTTTTGTTCATC
GGAGCAATATTTATTGCGATTACAATATTATATATATTGTTGGTATTGCTCTTTGAGGTA
CCCAGGTATATTAAGGAGCTCGTGAGGTATTTGGTAGAATACCTGACCAGACGACGTGTA
TGGATGCAGAGGACGCAGTTGACGGAGGCAACTGGAGATGTAGAGATCGGCAGAGGTATT
GTGGAAGACAGACGAGATCAAGAACCGGCTGTCATACCACATGTATCTCAGGTTATCCCT
TC---TCAACCAAATAGAAGGGATGATCAAGGAAAACGAGGAAACGCTGGACCTATGTTC
T-AATACACG-GTATATTAATATACGT-AATATAAATGGGTATTG---------ATGT--
------------AA-AT-GATGATACATAATATA------TGTATGATAATG---AAACA
TATT-GTAATATGTGAATTGT---------------------------------------
-AAACGA-------------------------------GAGTTGTATGT-----------
----ATAAAACATACAACACGC---------------------TATGAAATACAAGACGC
TAT------------------------------GACAAATGTAGGGGTATCTGATTAGG-
TATCCTAACGA--------TCTAGGGCCG-AAGGCCCGT-GAGCAATAT---GCGTCGAA
AT-AATGTTT-----AACAAA-CAAATATACA-----TGATACGGATAGTTGAATACATA
AACAACGAGGTATAC-AATACAACAACCTGTTGT-AAAGAAAT--AAAAAAAAAGAAGAG
ATA-GTATATTT---------GTGTTGG--------------------------------
--TTAAGCCTTGCAACCACCACTTCA--------------------GTGGT-GGGCCAGA
TGTCCCGAGTTAGTGCG-CCACGTAA-GCGCTGGGGCTTAT
>M_TOS60_TO_2010_C1
TATTACCCCCA-GCGCTCAGGACGGGACATCACGTGCGTC--------------------
---AACAAATGCACGTGACTGATATAAGGGACATAACGGGTTTAGA-TAACGGTTTATTC
GGATTAGAATATAACGTCACGTGTGAAAG-CGAA-AGGCACGTGACGAAGACAAATGGAT
TGAATAAACATTTGACGTCCGGTAGCTTCCG-AAGGAAGT-AAGGATTGCTTCGC-GGCG
AAGCAAACCATTTATATATTTGCGTAGG-CTTGCGG--CCTATAAATAGG-ACGCAGCTA
-----AATGGCATTAACAACAGAGCGGGTTAAACTATTCTTTGAATTGTTTTTGTTCTTC
GGAGCAATATTTATTGCGATTACAATATTATATATATTGTTGGTTTTGCTCTTTGAGGTA
CCCAGGTATATTAAGGAGCTCGTGAGGTATTTGGTAGAATACCTGACCAGACGACGTGTA
TGGATGCAGAGGACGCAGTTGACGGAGGCAACTGGAGATGTAGAGATCGGCAGAGGTATT
GTGGAAGACAGACGAGATCAACAACCGGCTGTCATACCACATGTATCTCAGGTTATCCCT
TC---TCAACCAAATAGAAGGGATGATCAAGGAAGACGAGGAAACGCTGGACCTACGTTC
T-AATACACG-GTATATTAATATACGA-AATATAAATGGGTATTG---------ATGT--
------------AA-AT-GATCATACATAATATA------TGTATGATAATG---AAACA
TATT-GTAATATGTGAATTGT---------------------------------------
-AAACGA-------------------------------GAGTTGTATGT-----------
----ATAAAACATACAACACGC---------------------TATGAAATACAAGACGC
TAT------------------------------GACAAATGTACGGGTATCTGATTAGG-
TATCCTAGCGA--------TCTAGGGCCG-AAGGCCCGT-GAGCAATAT---GCGTCGAA
AT-AATGTTT-----AACAAA-CAAATATACA-----TGATACGGATAGTTGAATACATA
AACAACAAGGTATAC-AATACAACAACATGTTGT-AAAGAAAT--TAAAAATTAGAAGAG
ATA-GTATATTT---------GTGTTGG--------------------------------
--ATAAGCCTTGCAACAACCACTTTA--------------------GTGGT-GGGCCAGA
TGTCCCGAGTTAGTGCG-CCACGTAA-GCGCTGGGGCTTAT
>M_TOS62_TO_2010
TATTACCCCCA-GCGCTCAGGACGGGACATCACGTGCGTC--------------------
---AACAAATGCACGTGACTGATATAAGGGACATAACGGGTTTAGA-TAACGGTTTATTC
GGATTAGAATATAACGTCACGTGTGAAAG-CGAA-AGGCACGTGACGAAGACAAATGGAT
TGAATAAACATTTGACGTCCGGTAGCTTCCG-AAGGAAGG-AAGGATTGCTTCGC-GGCG
AAGCAAACCATTTATATATTTGCGTAGG-CTTGCGG--CCTATAAATAGG-ACGCAGCTA
-----AATGGCATTAACAACAGAGCGGGTTAAACTATTCTTTGAATTGTTTCTGTTCATT
GCAGCAATATTTATTGCGATTACAATATTATATATATTGTTGGTTTTGCTCTTTGAGGTA
CCCAGGTATATTAAGGAGCTCGTGAGGTATTTGGTAGAATACCTGACCAGACGACGTGTA
TGGATGCAGAGGACGCAGTTGACGGAGGCAACTGGAGATGTAGAGATCGGCAGAGGTATT
GTGGAAGACAGACGAGATCAACAACCGGCTGTCATACCACATGTATCTCAGGTTATCCCT
TC---TCAACCAAATAGAAGGGATGATCAAGGAAGACGAGGAAACGCTGGACCTATGTTC
T-AATACACG-GTATATTAATATACGA-AATATAAATGGGTATTG---------ATGT--
------------AA-AT-GATCATACATAATATA------TGTATGATAATG---AAACA
TATT-GTAATATGTGAATTGT---------------------------------------
-AAACGA-------------------------------GAGGTGTATGT-----------
----ATAAAACATACAACACGC---------------------TATGAAATACAAGACGC
TAT------------------------------GACAAATGTACGGGTATCTGATTAGG-
TATCCTAACGA--------TCTAGGGCCG-AAGGCCCGT-GAGCAATAT---GCGTCGAA
AT-ATTGTTT-----AACAAA-CAAATATACA-----TGATACGGATAGTTGAATACATA
AACAACGAGGTATAC-AATACAACAACATGTTGT-AAAGAAAT--AAAAAATAAGAAGAG
ATA-GTATATTT---------GTGTTGG--------------------------------
--ATAAGCCTTGCAACCACCACTTTA--------------------GTGGT-GGGCCAGA
TGTCCCGAGTTAGTGCG-CCACGTAA-GCGCTGGGGACTAT
>M_TOS63A_TO_2010_C1
TATTACCCCCA-GCGCTCGGGACGGGACATCACGTGCAAC--------------------
--TAACAGACGCACGTGACTGATATAAGGGACATAACGGGTTTAGA-TACCGGTTTATTC
GGATAAGAATATAACGTCACGTGTGAAAG-CGAA-ATGCACGTGACGAAGACAAATGGAT
TGAATAAACATTTGACGTCCGGTAGCTTCCG-AAGGAAGA-AAGGATTGCTTCGC-GGCG
GAGCAAACCATTTATATATTTGCGTAGG-CTTGCGG--CCTATAGATAGG-ACGCAGCTA
-----AATGGCATTAACAACAGAGCGGGTGAAACTATTCTTTGAATGGTTTTTGTTCTTC
GCAGCAATATTTATTGCGATTACAATATTATATATATTGTTGGTTTCGCTCTTTGAGGTA
CCCAGGTATATTAAGGAGCTCGTGAGGTATTTGGTAGAATACCTGACCAGACGACGTGTA
TGGATGCAGAGGACGCAGTTGACGGAGGCAACTGGAGATGTAGAGATCGGCAGAGGTATT
GTGGAAGACAGACGAGATCAAGAACCGGCTGTCACACCACATGTATCTCAGGTTATCCCT
TC---TCAAACAAATAGAAGGGATGATCAAGGAAGACGAAGAAACTCTGGACCTATGTTC
T-AATACACG-GTATATTAATATACGA-AATATAAATGGGTATTG---------ATGT--
------------AA-AT-GATGATACATAATATA------TGTATGATAATG---AAACA
TATT-GTAATATGTGAATTGT---------------------------------------
-AAACGA-------------------------------GAGTTGTATGT-----------
----ATAAAACATACAACACGC---------------------TATGAAATACAAGACGC
TAT------------------------------GACAAATGTACGGGTATATGATTAGG-
TATCGTAACGA--------TCTAGGGCCG-AAGGCCCGT-GAGCAATAT---GCGTCGAA
AT-AATGTTT-----AACAAA-CAAATATACA-----TGATACGGATAGTTGAATACATA
TACAACGAGGTATAC-AATACAACAACCTGTTGT-AAAGAAAT--AAAAATTAAGAAGAG
ATA-GTATATTT---------GTGTTGG--------------------------------
--ATAAGCCTTGCAACCACCACTATA--------------------GTGGT-GGGCCAGA
TGTCCCGAGTTAGTGCG-CCACGTAA-GCGCTGGGGCTTAT
>M_TOS63B_TO_2010
TATTACCCCCA-GCGCTCGGGACGGGACATCACGTGCGCC--------------------
---AACAAATGCACGTGACTGATATAAGGGACATAACGGGTTTAGA-TAACGGTTTATTC
GGATTAGAATATAACGTCACGTGTGAAAG-CGAA-AGGCACGTGACGGAGACAAATGGAT
TGAATAAACATTTGACGTCCGGTAGCTTCCGAAAGGAAGT-AAGGATTGCTTCGC-GGCG
AAGCAAACCATTTATATATTTGCCTAGG-CTTGCGG--CCTATAAATAGG-ACGCAGCTA
-----AATGGCATTAACAACAGAGCGGGTGAAACTATTCTTTGAATTGTTTCTGTTCTTC
GGAGCAATATTTATTGCGATTACAATATTATATATATTGTTGGTTTTGCTCTTTGAGGTA
CCCAGGTATATTAAGGAGCTCGTGAGGTATTTGGTAGAATACCTGACCAGACGACGTGTA
TGGATGCAGAGGACGCAGTTGACGGAGGCAACTGGAGATGTAGAGATCGGCAGAGGTATT
GTGGAAGACAGACGAGATCAACAACCGGCTGTCATACCACATGTATCGCAGGTTATCCCT
TC---TCATCCAAATAGAAGGGATGATCAAGGAAGACGAGGAAACGCTGGACCTATGTTC
T-AATACACG-GTATATTAATATACGA-AATATAAATGGGTATTG---------ATGT--
------------AA-AT-GATGATACATAATATA------TGTATGATAATG---AAACA
TATT-GTAATATGTGATATGT---------------------------------------
-AAACGA-------------------------------GAGTTGTATGT-----------
----ATAAAACATACAACACGT---------------------TATGAAATACAAGACGC
TAT------------------------------GACAAATGTACGGGTATCTGATTAGG-
TATCCTAACGA--------TCTAGGGCCG-AAGGCCCGT-GAGCAATAT---GCGTCGAA
AT-AATGTTT-----AACAAA-CAAATATACA-----TGATACGGATAGTTGAATACATA
AACAACGAGGTATAC-AATACAACAACCTGTTGT-AAAGAAAT--AAAAAATAAGAAGAG
ATA-GTATATTT---------GTGTTGG--------------------------------
--ATAAGCCTTGCAACCACCACTTTA--------------------GTGGT-GGGCCAGA
TGTCCCGAGTTAGTGCG-CCACGTAA-GCGCTGGGGACTAT
>M_TOS64_TO_2010
TATTACCCCCA-GCGCTCAGGACGGGACATCACGTGCGTC--------------------
---AACAAATGCACGTGACTGATATAAGGGACATAACTGGTTTAGA-TAACGGTTTATTC
GGATTAGAATATAACGTCACGTGTGAAAG-CGAA-AGGCACGTGACGAAGACAAATGGAT
TGAATAAACATTTGACGTCCGGTAGCTTCCG-AAGGAAGG-AAGGATTGCTTCGC-GGCG
AAGCAAACCATTTATATATTTGCGTAGG-CTTGCGG--CCTATAAATAGG-ACGCAGCTA
-----AATGGCATTAACAACAGAGCGGGTGAAACTATTCTTTGAATGGTTTTTGTTTTTT
GCAGCAATATTTATTGCGATTACAATATTATATATATTGTTGGTTTTGCTCTTTGAGGTA
CCCAGGTATATTAAGGAGCTCGTGAGGTATTTGGTAGAATACCTGACCAGACGACGTGTA
TGGATGCAGAGGACGCAGTTGACGGAGGCAACTGGAGATGTAGAGATCGGCAGAGGTATT
GTGGAAGACAGACGAGATCAAGAACCGGCTGTCATACCACATGTATCTCAGGTTATCCCT
TC---TCAACCAAATAGAAGGGATGATCAAGGAAGACGAGGAAACGCTGGACCTATGTTC
T-AATACACG-GTATATTAATATACGA-AATATAAATGGGTATTG---------ATGT--
------------AA-AT-GATCATACATAATATA------TGTATGATAATG---AAATA
TATT-GTAATATGTGAATTGT---------------------------------------
-AAACGA-------------------------------GAGTTGTATGT-----------
----ATAAAACATACAACACGC---------------------TATGAAATACAAGACGC
TAT------------------------------GACAAATGTACGGGTATCTGATTAGG-
TATCCTAACGA--------TCTAGGGCCG-AAGGCCCGT-GAGCAATAT---GCGTCGAA
AT-AATGTTT-----AACAAA-CAAATATACA-----TGATACGGATAGTTGAATACATA
AACAACGCGGTATAC-AATACAACAATCTGTTGT-AAAGAAAT--AAAAAATAAGAAGAG
ATA-GTATATTT---------GTGTCGG--------------------------------
--ATAAGCCTTGCAACCACCACTTTA--------------------TTGGT-GGGCCAGA
TGTCCCGAGTTAGTGCG-CCACGTAA-GCGCTGGGGCTTAT
>M_TOS65_TO_2010_C1
TATTACCCCCA-GCGCTCAGGACGGGACATCACGTGCGTC--------------------
---AACAATTGCACGTGACTGATATAAGGGACATAACTGGTCTAGA-TAACGGTTTATGC
GGATTAGAATATAACGTCACGTGTGAAAG-CGAA-AGACACGTGACGAAGACAAATGGAT
TGAATAAACATTTGACGTCCTGTAGCTTCCG-AAGGAAGT-AAGGGTTGCTTCGC-GGCG
AAGCAAACCATTTATATAATTGCGTAGG-CTTGCGG--CCTATAAATAGG-ACGCAGCTA
-----AATGGCATTAACAACAGAGCGGGTGAAACTATTCTTCGAATGGTTTTTGTTCTTC
GGAGCAATATTTATTGCGATTACAATATTATATATATTGTTGGTTTTGCTCTTTGAGGTA
CCCAGGTATATTAAAGAGCTCGTGAGGTATTTGGTAGAATACCTGACCAGACGACGTGTA
TGGATGCAGAGGACGCAGTTGACGGAGGCAACTGGAGATGTAGAGATCGGCAGAGGTATT
GTGGAAGACAGACGAGATCAAGAACCGGCTGTCATACCACATGTATCTCAGGTTATCCCT
TC---TCAACCAAATAGAAGGGATGATCAAGGAAGACGAGGAAACGCTGGACCTATGTTC
T-AATACACG-GTATATTAATATACGA-AATATAAATGGGTATTG---------ATGT--
------------AA-AT-GATGATACGTAATATA------TGTATGATAATG---AAACA
TATT-GTAATATGTGAATTGT---------------------------------------
-AAACGA-------------------------------GAGTTGTATGT-----------
----ATAAACCATACAACACGC---------------------TATGAAATACAAGACGC
TAT------------------------------GACAAATGTACGGGTATCTGATTAGG-
TATCCTAACGA--------TCTAGGGCCG-AAGGCCCGT-GAGCAATAT---GCGTCGAA
AT-AATGTTT-----AACAAA-CAAATATACA-----TGATACGGATAGTTGAATACATA
AACAACGAGGTATAC-AATACAACAACCTGTTGT-AAAGAAAT--TAAAAATAAGTAGAG
ATA-GTATATTT---------GTGTTGG--------------------------------
--ATAAGCCTTGCAACCACCACTTTA--------------------GTGGT-GGGCCAGA
TGTCCCGAGTTAGTGCG-CCACGTAA-GCGCTGGGGCTTAT
>M_TOS67_TO_2010
TATTACCCCCG-GCGCTCGGGACGGGACATCACGTGCTTC--------------------
---AACAAATGCACGTGACTGATATAAGGGACATAACGGGTTTAGA-TAACGGTTTATTC
GGATTAGAATATAACGTCACGTGTGAAAG-CGAA-AGGCACGTGACGAAGACAAATGTAT
TGAATAAACATTTGACGTCCGGTAGCTTCCG-AAGGAAGT-AAGGATTGCTTCGC-GGCG
AAGCAAACCATTTATATATTTGCATAGG-CTTGCGG--CCTATAAATAGG-ACGCAGCTA
-----AATGGCATTAACAACAGAGCGGGTTAAACTATTCTTTGAATGTTTCCTGTTCCTC
GGAGCAATATTTATTGCGATTACAATATTATATATATTGTTGGTTTTGCTCTTTGAGGTA
CCCAGGTATATTAAGGAGCTCGTGAGGTATTTGGTAGAATACCTGACCAGACGACGTGTA
TGGATGCAGAGGACGCAGTTGACGGAGGCAACTGGAGATGTAGAGATCGGCAGAGGTATT
GTGGAAGACAGACGAGATCAACAACCGGCTGTCATACCACATGTATCTCAGGTTATCCCT
TC---TCAACCAAATAGAAGGGATGATCAAGGAAGACGAGGAAACGCTGGACCTATGTTC
T-AATACACG-GTATATTAATATACGA-AATATAAATGGGTATTG---------ATGT--
------------AA-AT-GATGATACATAATATA------TGTATGATAATG---AAACA
TATT-GTAATATGTGAATTGT---------------------------------------
-AAACGA-------------------------------GAGTTGTATGT-----------
----ATAAAACATACAACACGC---------------------TATGAAATACAAGACGC
TAT------------------------------GACAAATGTACGGGTATCTGATTAGG-
TATCCTAATGA--------TCTAGGGCCG-AAGGCCCGT-GAGCAATAT---GCGTCGAA
AT-AATGTTT-----AACAAA-CAAATATACA-----TGATATGGATAGTTGAATACATA
AACAACGAGGTATAC-AATACAACAATCTGTTGT-AAAGAAAT--AAAAAATAAGAAGAG
ATA-GTATATTT---------GTGTTGG--------------------------------
--ATAAGCCTTGCAACCACCACTTTA--------------------GTGGT-GGGCCAGA
TGTCCCGAGTTAGTGCG-CCACGTAA-GCGCCGGGGCTTAT
>M_TOS68_TO_2010
TATTACCCCCA-GCGCTCAGGACGGGACATCACGTGCGTC--------------------
---AACAAATGCACGTGACTGATATAAGGGACATAACGGGTTTAGA-TAACGGTTTATTC
GGATGAGAATATAACGTCACGTGTGAAAG-CGAA-AGGCACGTGACGAAGACAAATGGAT
TGAATAAACATTTGACGTCCGGTAGCTTCCG-AAGGAAGT-AAGGATTGCTTCGC-GGCG
AAGCAAACCATTTATATATTTGCGTAGG-CTTGCGG--CCTATAAATAGG-ACGCAGCTA
-----AATGGCATTAACAACAGAGCGGGTGAAACTATTCTTCGAATTGTTTCTGTTTATC
GGAGCAATATTTATTGCGATTACAATATTATATATATTGTTGGTTTTGCTCTTTGAGGTA
CCCAGGTATATTAAGGAGCTCGTGAGGTATTTGGTAGAATACCTGACCAGACGACGTGTA
TGGATGCAGAGGACGCAGTTGACGGAGGCAACTGGAGATGTAGAGATCGGCAGAGGTATT
GTGGAAGACAGACGAGATCAACAACCGGCTGTCATACCACATGTATCTCAGGTTATCCCT
TC---TCAACCAAATAGAAGGGATGATCAAGGAAGACGAGGAATCGCTGGACCTATGTTT
T-AATACACG-GTATATTAATATACGA-AATATAAATGGGTATTG---------ATGT--
------------AA-AT-GATGATACATAATATA------TGTATGATAATG---AAACA
TATT-GTAATATGTGAATTGT---------------------------------------
-AAACGA-------------------------------GAGTTGTATGT-----------
----ATAAAACATACAACACGC---------------------TATGAAATACAAGACGC
TAT------------------------------GACAAATGTACGGGTATCTGATTAGG-
TATCCTAACGA--------TCTAGGGCCG-AAGGCCCGT-GAGCAATAT---GCGTCGAA
AT-AATGTTT-----AACAAA-CAAATATACA-----TGATACGGATAGTTGAATACATA
AACAACGAGGTATAC-AATACAACAATCTGTTGT-AAAGAAAT--AAAAAATAAGAAGAG
ATA-GTATATTT---------GTGTCGG--------------------------------
--ATAAGCCTTGCAACCACCACTTTA--------------------GTGGT-GGGCCAGA
TGTCCCGAGTTAGTGCG-CCACGTAA-GCGCTGGGGCTTAT
>M_TOS69_TO_2010
TATTACCCCCA-GCGCTTGGGACGGGACATCACGTGCGTC--------------------
---AACAAATGCACGTGACTGATATAAGGGACATAACGGGTTTAGA-TAACGGTTTATTC
GGATTAGAATATAACGTCACGTGTGAAAG-CGAA-AGGCACGTGACGAAGACAAATGGAT
TGAATAAACATTTGACGTCCGGTAGCTTCCG-AAGGAAGT-AAGGATTGCTTCGC-GGCG
AAGCAAACCATTTATATATTTGCGTAGG-CTTGCGG--CCTATAAATAGG-ACGCAGCTA
-----AGTGGCATTAACAACAGAGCGGGTTAAACTATTCTTTGAATGGTTTTTGTTTTTT
GGAGCAATATTTATTGCGATTACAATATTATATATATTGTTGGTTTTGCTCTTTGAGGTA
CCCAGGTATATTAAGGAGCTCGTGAGGTATTTGGTAGAATACCTGACCAGACGACGTGTA
TGGATGCAGAGGACGCAGTTGACGGAGGCAACTGGAGATGTAGAGATCGGCAGAGGTATT
GTGGAAGACAGACGAGATCAAGAACCGGCTGTCATACCACATGTATCTCAGGTTATCCCT
TC---TCAACCAAATAGAAGGGATGATCAAGGAAGACGAGGAAACGCTGGACCTATGTTC
T-AATACACG-GTATATTAATATACGA-AATATAAATGGGTATTG---------ATGT--
------------AA-AT-GATGATACATAATATA------TGTATGATAATG---AAACA
TATT-GTAATATGTGAATTGT---------------------------------------
-AAACGA-------------------------------GAGTTGTATGT-----------
----ATAAAACATACAACACGC---------------------TATGAAATACAAGACGC
TAT------------------------------GACAAATGTACGGGTATCTGATTAGG-
TATCCTAACGA--------TCTAGGGCCG-AAGGCCCGT-GAGCAATAT---GCGTCGAA
AT-AATGTTT-----AACACA-CAAATATACA-----TGATACGGATAGTTGAATACATA
AACAACGAGGTATAC-AATACAACAACCTGTTGT-AAAGAAAT--AAAAAATAAGATGAG
ATA-GTATATTT---------GTGTTGG--------------------------------
--ATAAGCCTTGCAACCACCACTTTA--------------------GTGGT-GGGCCAGA
TGTCCCGAGTTAGTGCG-CCACGTAA-GCGCTGGGGCTTAT
>M_TOS70_TO_2010
TATTACCCCCA-GCGCTCAGGACGGGACATCACGTGCCTC--------------------
---AACAAATGCACGTGACTGATATAAGGGACATAACGGGTTTAGA-TACCGGTTTATTC
GAATAAGAATATAACGTCACGTGTGAAAG-CGAA-AGACACGTGACGAAGACAAATGGAT
TGAATAAACATTTGACGTCCGGTAGCTTCCGAAGGAAAGT-AAGGATTGCTTCGC-GGCG
AAGCAAACCATTTATATATTTGTGTAGG-CTTGCGG--CCTATAAATAGG-ACGCAGCTA
-----AATGGCATTAACAACAGAGCGGGTGAAACTATTCTTTGAATGGTTTTTGTTCTTC
GGAGCAATATTTATTGCGATTACAATATTATATATATTGTTGGTTTTGCTCTTTGAGGTA
CCCAGGTATATTAAGGAGCTCGTGAGGTATTTGGTAGAATACCTGACCAGACGACGTGTA
TGGATGCAGAGGACGCAGTTGACGGAGGCAACTGGAGATGTAGAGATCGGCAGAGGTATT
GTGGAAGACAGACGAGATCAAGAACCGGCTGTCATACCACATGTATCTCAGGTTATCCCT
TC---TCAACCAAATAGAAGGGATGATCAAGGAAGACGAGGAAACGCTGGACCTATGTTC
T-AATACACG-GTATATTAATATACGA-AATATAAATGGGTATTG---------ATGT--
------------AA-AT-GATGATACATAATATA------TGTATGATAATG---AAACA
TATT-GTAATATGTGAATTGT---------------------------------------
-AAACGA-------------------------------GAGTTGTATGT-----------
----ATAAAACATACAACACGC---------------------TATGAAATACAAGACGC
TAT------------------------------GACAAATGTACGGGTATCTGATTAGG-
TATCCTAACGA--------TCTAGGGCCG-AAGGCCCGT-GAGCAATAT---GCGTCGAA
AT-AATGTTT-----AACAAA-CAAATATACA-----TGATGCGGATAGTTGAATACATA
AACAACGAGGTATAC-AATACAACAACCTGTTGT-AAAGAAAT--AAAAAACAAGAATAG
ATA-GTATATTT---------GTGTTGG--------------------------------
--ATAAGCCTTGCAACCACCACTTTA--------------------GTGGT-GGGCCAGA
TGTCCCGAGTTAGTGCG-CCACGTAA-GCGCTGGGGCTTAT
>M_TOS71_TO_2010
TATTACCCCCA-GCGCTCGGGACGGGACATCACGTGCAAC--------------------
--TAACAGACGCACGTGACTGATATAAGGGACATAACGGGTTTAGA-TAACGGTTTATTC
GGATTAGAATATAACGTCACGTGTGAAAG-CGAA-AGCCACGTGACAAAGACAAATGGAT
TGAATAAACATTTGACGTCCGGTAGCTTCCG-AAGGAAGG-AAGGATTGCTTCGC-GGCG
AAGCAAACCATTTATATA-TTGCGTAGG-CTTGCGG--CCTATAAATAGG-ACGCAGCTA
-----AATGGCATTAACAACAGAGCGGGTGAAACTATTCTTTGAATGGTTTTTGTTTTTC
GGAGCAATATTTATTGCGATTACAATATTATATATATTGTTGGTTTTCCTCTTTGAGGTA
CCCAGGTATATTAAGGAGCTCGTGAGGTATTTGGTAGAATACCTGACCAGACGACGTGTA
TGGATGCAGAGGACGCAGTTGACGGAGGCAACTGGAGATGTAGAGATCGGCAGAGCTATT
GTGGAAGACAGACGAGATCAAGAACCGGCTGTCATACCACATGTATCTCAGGTTATCCCT
TC---TCAACCAAATAGAAGGGATGATCAAGGAAGACGAGGAAACGCTGGACCTATGTTC
T-AATACACG-GTATATTAATATACGA-AATATAAATGGGTATTG---------ATGT--
------------AA-AT-GATGATACATAATATA------TGTATGATAATG--------
------------------------------------------------------------
-AAACGA-------------------------------GAGTTGTATGT-----------
----ATAAAACATACAACACGC---------------------TATGGAATACAAGACGC
TAT------------------------------GACAAATGTACGGGTATCTGATTAGG-
TATCCTAACGA--------TCTAGGGCCG-AAGGCCCGT-GAGCAATAT---GCGTCGAA
AT-AATGTTT-----AACAAA-CAAATATACA-----TGATACGGATAGTTGAATCCATA
AACAACTAGGTATAC-AATACAACAATCTGTTGT-AAAGAAAT--AAAAAATAAGAAGAG
ATA-GTATATTT---------GTGTCGG--------------------------------
--ATAAGCCTTGCAACCACCACTTTAGTGGTGCACTATATGTCCCGGTGGT-GGGCCAGA
TGTCCCGAGTTAGTGCG-CCACGTAA-GCGCTGGGGCTTAT
>M_TOS72_TO_2010
TATTACCCCCA-GCGCTCGGGACGGGACATCACGTGCAAC--------------------
--TAACAGACGCACGTGACTGATATAAGGGACATAACGGGTTTAGA-TAACGGTTTATTC
GGATTAGAATATAACGTCACGTGTGAAAG-CGAA-AGCCACGTGACAAAGACAAATGGAT
TGAATAAACATTTGACGTCCGGTAGCTTCCG-AAGGAAGG-AAGGATTGCTTCGC-GGCG
AAGCAAACCATTTATATA-TTGCGTAGG-CTTGCGG--CCTATAAATAGG-ACGCAGCTA
-----AATGGCATTAACAACAGAGCGGGTTAAACTATTCTTTGAATGGTTTCTGTTCATT
GGAGCAATATTTATTGCGATTACAATATTATATATATTGTTGGTTTTCCTCTTTGAGGTA
CCCAGGTATATTAAGGAGCTCGTGAGGTATTTGGTAGAATACCTGACCAGACGACGTGTA
TGGATGCAGAGGACGCAGTTGACGGAGGCAACTGGAGATGTAGAGATCGGCAGAGCTATT
GTGGAAGACAGACGAGATCAAGAACCGGCTGTCATACCACATGTATCTCAGGTTATCCCT
TC---TCAACCAAATAGAAGGGATGATCAAGGAAGACGAGGAAACGCTAGACCTATGTTC
T-AATACACG-GTATATTAATATACGA-AATATAAATGGGTATTG---------ATGT--
------------AA-AT-GATGATACATAATATA------TGTATGATAATG--------
------------------------------------------------------------
-AAACGA-------------------------------GAGTTGTATGT-----------
----ATAAAACATACAACACGC---------------------TATGGAATACAAGACGC
TAT------------------------------GACAAATGTACGGGTATCTGATTAGG-
TATCCTAACGA--------TCTAGGGCCG-AAGGCCCGT-GAGCAATAT---GCGTCGAA
AT-AATGTTT-----AACAAA-CAAATATACA-----TGATACGGATAGTTGAATCCATA
AACAACTAGGTATAC-AATACAACAATCTGTTGT-AAAGAAAT--AAAAAATAAGAAGAG
ATA-GTATATTT---------GTGTCGG--------------------------------
--ATAAGCCTTGCAACCACCACTTTAGTGGTGCACTATATGTCCCGGTGGT-GGGCCAGA
TGTCCCGAGTTAGTGCG-CCACGTAA-GCGCTGGGGCTTAT
>M_TOS76_TO_2010
TATTACCCCCA-GCGCTCAGGACGGGACATCACGTGCGTC--------------------
---AACAAATGCACGTGACTGATATAAGGGACATAACGGGTTTAGA-TAACGGTTTATTC
GGATTAGAATATAACGTCACGTGTGAAAG-CGAA-AGGCACGTGACGAAGACAAATGGAT
TGAATAAACATTTGACGTCCGGTAGCTTCCG-AAGGAAGT-AAGGATTGCTTCGC-GGCG
AAGCAAACCATTTATATATTTGAGTAGG-CTTGCGG--CCTATAAATAGG-ACGCAGCTA
-----AATGGCATTAACAACAGAGCGGGTTAAACTATTCTTTGAATGGTTTCTGTTCATT
GGAGCAATATTTATTGCGATTACAATATTATATATATTGTTGGTTTTGCTCTTTGAGGTA
CCCAGGTATATTAAGGAGCTCGTGAGGTATTTGGTAGAATACCTGACCAGACGACGTGTA
TGGATGCAGAGGACGCAGTTGACGGAGGCAACTGGAGATGTAGAGATCGGCAGAGGTATT
GTGGAAGACAGACGAGATCAACAACCGGCTGTCATACCACATGTATCTCAGGTTATCCCT
TC---TCAACCAACTAGAAGGGATGATCAAGGAAGACGAGGAAACGCTGGACCTATGTTC
T-AATACACG-GTATATTAATATACGA-AATGTAAATGGGTATTG---------ATGT--
------------AA-AT-GATGATACATAATATA------TGTATGAAAATG---AAACA
TATT-GTAATATGTGAATTGT---------------------------------------
-AAACGA-------------------------------GAGTTGTATGT-----------
----ATAAAACATACAACACGC---------------------TATGAAATACAAGACGC
TAT------------------------------GACAAATGTACGGGTATCTGATTAGG-
TATCCTAACGA--------TCTAGGGCCG-AAGGCCCGT-GAGCAATAT---GCGTCGAA
AT-AATGTTT-----AACAAA-CAAATATACA-----TGATACGGATAGTTGAATACATA
AACAACGAGGTATAC-AATACAACAACCTGTTGT-AAAGAAAT--AAAAAATAAGAAGAG
ATA-GTATATTT---------GTGTTGG--------------------------------
--ATAAGCCTTGCAACCACCACTTTA--------------------GTGGT-GGGCCAGA
TGTCCCGAGTTAGTGCG-CCACGTAA-GCGCTGGGGACTAT
>M_TOS78_TO_2010
TATTACCCCCA-GCGCTCAGGACGGGACATCACGTGCGTC--------------------
---AACAAATGCACGTGACTGATATAAGGGACATAACGGGTTTAGA-TAACGGTTTATTC
GGATTAGAATATAACGTCACGTGTGAAAG-CGAA-AGGCACGTGGCGAAGACAAATGGAT
TGAATAAACATTTGACGTCCGGTAGCTTCCG-AAGGAAGT-AAGGATTGCTTCGC-GGCG
AAGCAAACCATTTATATATTTGCGTAGG-CTTGCGG--CCTATAAATAGG-ACGCAGCTA
-----AATGGCATTAACAACAGAGCGGGTGAAACTATTCTTTGAATGGTTTTTGTTTATC
GGAGCAATATTTATTGCGATTACAATATTATATATATTGTTGGTTTTGCTCTTTGAGGTA
CCCAGGTATATTAAGGAGCTCGTGAGGTATTTGGTAGAATACCTGACCAGACGACGTGTA
TGGATGCAGAGGACGCAGTTGACGGAGGCAACTGGAGATGTAGAGATCGGCAGAGGTATT
GTGGAAGACAGACGAGATCAACAACCGGCTGTCATACCACATGTATCTCAGGTTATCCCT
TC---TCAACCAAATAGAAGGGATGATCAAGGAAGACGAGGAAACGCTGGACCTATGTTC
T-AATACACG-GTATATTAATATACGA-AATATAAATGGGTATTG---------ATGT--
------------AA-AT-GATCATACATAATATA------TGTATGATAATG---AAACA
TATT-GTAATATGTGAATTGT---------------------------------------
-AAACGA-------------------------------GAGTTGTATGT-----------
----ATAAAACATACAACACGC---------------------TATGAAATACAAGACGC
TAT------------------------------GACAAATGTACGGGTATCTGATTAGG-
TATCCTAACGA--------TCTAGGGCCG-AAGGCCCGT-GAGCAATAT---GCGTCGAA
AT-AATGTTT-----AACAAA-CAAATATACA-----TGATACGGATAGTTGAATACATA
AACAACGAGGTATAC-AATACAACAACATGTTGT-AAAGAAAT-AAAAAAATAAGAAGAG
ATA-GTATATTT---------GTGTTGG--------------------------------
--ATAAGCCTTGCAACCACCACTTTA--------------------GTGGT-GGGCCAGA
TGTCCCGAGTTAGTGCG-CCACGTAA-GCGCTGGGGCTTAT
>M_TOS80_TO_2010
TATTACCCCCA-GCGCTCAGGACGGGACATCACGTGCGTC--------------------
---AACAAATGCACGTGACTGATATAAGGGACATAACGGGTTTAGA-TAACGGTTTATTC
GGATTAGAATATAACGTCACGTGTGAAAG-CGAA-AGGCACGTGACGAAGACAAATGGAT
TGAATAAACATTTGACGTCCGGTAGCTTCCG-AAGGAAGT-AAGGATTGCTTCGC-GGCG
AAGCAAACCATTTATATATTTGTGTAGG-CTTGCGG--CCTATAAATAGG-ACGCAGCTA
-----AATGGCATTAACAACAGAGCGGGTTAAACTATTCTTTGAATTGTTTTTGTTTATT
GGAGCAATATTTATTGCGATTACAATATTATATATATTGTTGGTTTTGCTCTTTGAGGTA
CCCAGGTATATTAAGGAGCTCGTGAGGTATTTGGTAGAATACCTGACCAGACGACGTGTA
TGGATGCAGAGGACGCAGTTGACGGAGGCAACTGGAGATGTAGAGATCGGCAGAGGTATT
GTGGAAGACAGACGAGATCAAGAACCGGCTGTCATACCACATGTATCTCAGGTTATCCCT
TC---TCAACCAAATAGAAGGGATGATCAAGGAAGACGAGGAATCGCTGGACCTATGTTC
T-AATACACG-GTATATTAATATACGA-AATATAAATGGGTATTG---------ATGT--
------------AA-AT-GATGATACATAATATA------TGTATGATAATG---AAACA
TATT-GTAATATGTGAATTGT---------------------------------------
-AAACGA-------------------------------GAGTTGTATGT-----------
----ATAAAACATACAACACGC---------------------TATGAAATACAAGACGC
TAT------------------------------GACAAATGTATGGGTATCTGATTAGG-
TATCCTAACGA--------TCTAGGGCCG-AAGGCCCGT-GAGTAATAT---GCGTCGAA
AT-AATGTTT-----AACAAA-CAAATATACA-----TGATACGGATAGTTGAATGCATA
AACAACGAGGTATAC-AATACAACAACATGTTGT-AAAGAAAT--AAAAAATAAGAAGAG
ATA-GTATATTT---------GTGTTGG--------------------------------
--ATAAGCCTTGCAACCACCACTTTA--------------------GTGGT-GGGCCAGA
TGTCCCGAGTTAGTGCG-CCACGTAA-GCGCTGGGGCTTAT
>M_TOS82_TO_2010
TATTACCCCCA-GCGCTCGGGACGGGACATCACGTGCGTC--------------------
---AACATATGCACGTGACTGATATAAGGGACATAACGGGTTTAGA-TAACGGTTTATTA
GGATTAGAATATAACGTCACGTGTGAAAG-CGAA-AGGCACGTGACGAAGACAAATGGAT
TGAATAAACATTTGACGTCCGGTAGCTTCCG-AAGGAAGT-AAGGATTGCTTTGT-GGCG
AAGCAAACCATTTATATATTTGCGTAGG-CTTGCGG--CCTATAAATAGG-ACGCAGCTA
-----AATGGCATTAACAACAGAGCGGGTTAAACTATTCTTCGAATGGTTTCTGTTCTTT
GGAGCAATATTTATTGCGATTACAATATTATATATATTGTTGGTTTTGCTCTTTGAGGTA
CCCAGGTATATTAAGGAGCTCGTGAGGTATTTGGTAGAATACCTGACCAGACGACGTGTA
TGGATGCAGAGGACGCAGTTGACGGAGGCAACTGGAGATGTAGAGATCGGCAGAGGTATT
GTGGAAGACAGACGAGATCAACAACCGGCTGTCATACCACATGTATCTCAGGTTATCCCC
TC---TCAACCAAATAGAAGGGATGATCAAGGAAGACGAGGAAACGCTGGACCTATGTTC
T-AATACACG-GTATATTAATATACGA-AATATAAATGGGTATTG---------ATGT--
------------AA-AT-GATCATACATAATATA------TGTATGATAATG---AAACA
TATT-GTAATATGTGAATTGT---------------------------------------
-AAACGA-------------------------------GAGTTGTATGT-----------
----ATAAAACATACAACACGC---------------------TATGAAATACAAGACGC
TGT------------------------------GACAAATGTACGGGTATCTGATTAGG-
TATCCTAACGA--------TCTAGGGCCG-AAGGCCCGT-GAGCAATAT---GCGTCGAA
AT-AATGTTT-----AATAAA-CAAATATACA-----TGATACGGATAGTTGAATACATA
AACAACGAGGTATAC-AATACAACAATCTGTTGT-AAAGAAAT--AAAAAATAAGAAGAG
ATA-GTATATTT---------GTGTCGG--------------------------------
--ATAAGCCTTGCAACCACCACTTTA--------------------GTGGT-GGGCCAGA
TGTCCCGAGTTAGTGCG-CCACGTAA-GCGCTGGGGACTAT
>M_TOS83_TO_2010_C1
TATTACCCCCA-GCGCTCAGGACGGGACATCACGTGCGTC--------------------
---AACAAATGCACGTGACTGATATAAGGGACATAACGGGATTAGA-TAACGGTTTATTC
GGATTAGAATATAACGTCACGTGTGAAAG-CGAA-AGGCACGTGACGAAGACAAATGGAT
TGAATAAACATTTGACGTCCGGTAGCTTCCG-AAGGAAGT-AAGGATTGCTTCGC-GGCG
AAGCAAACCATTTATATATTTGCGTAGG-CTTGCGG--CCTATAAATAGG-ACGCAGCTA
-----AATGGCATTAACAACAGAGCGGGTGAAACTATTCTTCGAATGGTTTTTGTTTTTT
GGAGCAATATTTATTGCGATTACAATATTATATATATTGTTGGTTTTGCTCTTTGAGGTA
CCCAGATATATTAAGGAGCTCGTGAGGTATTTGGTAGAATACCTGACCAGACGACGTGTA
TGGATGCAGAGGACGCAGTTGACGGAGGCAACTGGAGATGTAGAGATCGGCAGAGGTATT
GTGGAAGACAGACGAGATCAACAACCGGCTGTCATACCACATGTATCTCAGGTTATCCCT
TC---TCAACCAAATAGAAGGGATGATCAAGGAAGACGAGGAAACGCTGGACCTATGTTC
T-AATACACG-GTATATTAATATACGA-AATATAAATGGGTATTG---------ATGT--
------------AA-AT-GATCATACATAATATA------TGTATGACAATG---AAACA
TATT-GTAATATGTGAATTGT---------------------------------------
-AAACGA-------------------------------GAGTTGTATGT-----------
----ATAAAACATACAACACGC---------------------TATGAAATACAAGACGC
TAT------------------------------GACAAATGTACGGGTATCTGATTAGG-
TATCCTAACGA--------TCTAGGGCCG-AAGGCCCGT-GAGCAATAT---GCGTCGAA
AT-AATGTTT-----AACAAA-CAAATATACA-----TGATACGGATAGTTGAATACATA
AACAACAAGGTATAC-AATACAACAACATGTTGT-AAAGAAAT--AAAAAATAAGAAGAG
ATA-GTATATTT---------GTGTTGG--------------------------------
--ATAAGCCTTGCAACCACCACTTTA--------------------GTGGT-GGGCCAGA
TGTCCCGAGTTAGTGCG-CCACGTAA-GCGCTGGGGCTTAT
>M_TOS85_TO_2010
TATTACCCCCA-GCGCTCAGGACGGGACATCACGTGCGTT--------------------
---AACAAATGCACGTGACTGATATAAGGGACATAACGGGTTTAGA-TAACGGTTTATTC
GGATTAGAATATAACGTCACGTGTGAAAG-CGAA-AGGCACGTGACGAAGACAAATGGAT
TGAATAAACATTTGACGTCCGGTAGCTTCCG-AAGGAAGT-AAGGATTGCTTCGC-GGCG
AAGCAAACCATTTATATATTTGCGTAGG-CTTGCGG--CCTATAAATAGG-ACGCAGCTA
-----AATGGCATTAACAACAGAGCGGGTTAAACTATTCTTTGAATGGTTTTTGTTTTTT
GGAGCAATATTTATTGCGATTACAATATTATATATATTGTTGGTTTTGCTCTTTGAGGTA
CCCAGGTATATTAAGGAGCTCGTGAGGTATTTGGTAGAATACCTGACCAGACGACGTGTA
TGGATGCAGAGGACGCAGTTGACGGAGGCAACTGGAGATGTAGAGATCGGCAGAGGTATT
GTGGAAGACAGACGAGATCAACAACCGGCTGTCATACCACATGTATCTCAGGTTATCCCT
TC---TCAACCAAATAGAAGGGATGATCAAGGAAGACGAGGAAACGCTGGACCTATGTTC
T-AATACACG-GTATATTAATATACGA-AATATAAATGGGTATTG---------ATGT--
------------AA-AT-GATCATACATAATATA------TGTATGATAATG---AAACA
TATT-GTAATATGTGAATTGT---------------------------------------
-AAACGA-------------------------------GAGTTGTATGT-----------
----ATAAAACATACAACACGC---------------------TATGAAATACAAGACGC
TAT------------------------------GACAAATGTACGGGTATCTGATTAGG-
TATCCTAACGA--------TCTAGGGCCG-AAGGCCCGT-GAGCAATAT---GCGTCGAA
AT-AATGTTT-----AACAAA-CAAATATACA-----TGATACGGATAGTTGAATACATA
AACAACAAGGTATAC-AATACAACAACATGTTGT-AAAGAAAT--AAAAAATAAGAAGAG
AGA-GTATATTT---------GTGTCGG--------------------------------
--ATAAGCCTTGCAACCACCACTTTA--------------------GTGGT-GGGCCAGA
TGTCCCGAGTTAGTGCG-CCACGTAA-GCGCTGGGGCTTAT
>M_TOS87_TO_2010
TATTACCCCCA-GCGCTCAGGACGGGACATCACGTGCGTC--------------------
---AACAAATGCACGTGACTGATATAAGGGACATAACGGGTTTAGA-TAACGGTTTATTC
GGATTAGAATATAACGTCACGTGTGAAAG-TGAA-AGGCACGTGACGAAGACAAATGGAT
TGAATAAACATTTGACGTCCGGTAGCTTCCGAAGGAAAGT-AAGGATTGCTTCGT-GGCG
AAGCAAACCATTTATATATTTGCCTAGG-CTTGCGG--CCTATAAATAGG-ACGCAGCTA
-----AATGGCATTAACAACAGAGCGGGTGAAACTATTCTTTGAATGGTTTTTGTTCATC
GCAGCAATATTTATTGCGATTACAATATTATATATATTGTTGGTTTTGCTCTTTGAGGTA
CCCAAGTATATTAAGGAGCTCGTGAGGTATTTGGTAGAATACCTGACCAGACGACGTGTA
TGGATGCAGAGGACGCAGTTGACGGAGGCAACTGGAGATGTAGAGATCGGCAGAGGTATT
GTGGAAGACAGACGAGATCAAGAACCGGCTGTCATACCACATGTATCTCAGGTTATCCCT
TC---TCAACCAAATAGAAGGGTTGATCAAGGAAGACGAGGAAACGCTGGACCTATGTTC
T-AATACACG-GTATATTAATATACGA-AATATAAATGGGTATTG---------ATGT--
------------AA-AT-GATGATACATAGTATA------TGTATGATAATG---AAACA
TATT-GTAATATGTGAATTGT---------------------------------------
-AAACGA-------------------------------GAGTTGTATGT-----------
----ATAAAACATACAACACGC---------------------TATGAAATACAAGACGC
TAT------------------------------GACAAATGTACGGGTATCTGATTAGG-
TATCCTAACGA--------TCTAGGGCCG-AAGGCCCGT-GAGCAATAT---GCGTCGAA
AT-AATGTTT-----AACAAA-CAAATATACA-----TGATATGGATAGTTGAATACATA
AACAACGAGGTATAC-AATACAACAACCTGTTGT-AAAGAAAT--AAAAAATAAGAAGAG
ATA-GTATATTT---------GTGTTGG--------------------------------
--ATAAGCCTTGCAACCACCACTTAA--------------------GTGGT-GGGCCAGA
TGTCCCGAGTTAGTGCG-CCACGTAA-GCGCTGGGGCTTAT
>M_TOS88_TO_2010
TATTACCCCCA-GCGCTCAGGACGGGACATCACGTGCTTT--------------------
---AACAAATGCACGTGAGTGATATAAGGGACATAACGGGTTCAGA-TAACGGTATCTTA
GGTTTAGAATATAACGTCACGTGTGAAAG-CGAA-AGGCACGTGACTAAGTCAAATGTAT
TGAATAAACATTTGACGTCCGGTAGCTTCCG-AAGGAAGT-AAGGATTGCTTCGT-GGCG
AAGCAAACCATTTATATA-TTGCCTAGG-CTTGCGG--CCTATAAATAGG-ACCCTGCTA
-----AATGGCATTAACAACAGAGCGGGTGAAACTATTCTTTGAATGGTTTCTGTTTTTT
GCAGCAATATTTATTGCGATTACAATATTATATATATTGTTGGTTTTGCTCTTCGAGGTA
CCGAAGTATATTAAGCAGCTCGTGAGGTATTTGGTAGAATACCTGACCAGAAGACGTGTA
TGGATGCAGAGAACGCAGTTATCGGAGGCAACTGGAGACGTAGAGTTCGGCAGAGGTATT
GTGGAAGATAGACGGGATCAACAACCGGCTGTCATACCACAGGCATCTCAGGTTAACCCT
TC---TCAACATTTTAGAAGGGATGATCAAGGAAGACGAGGAAACGTCGGACCTATGTTT
T-AATACACG-GTATTGTAATATATGA-AATATAAATGGGTATTG---------ATGT--
------------AT-AA-GGTCATACATACTATA------TGTATGATAATG---AAACA
TATT-GTAATATGTGAATTGT---------------------------------------
-AAACGA-------------------------------GTGTTGAATGT-----------
----ATACAACATACAACACAC---------------------TATGAAATACAAGACGC
TAT------------------------------GACAAATGTACGGGTATCTGATTAGG-
TATCCTAACGA--------TCTAGGGCCG-AAGGCCCGT-GAGCAATAT---GCGTCGAA
AT-AATGTTT-----AATAAA-CAAATATACA-----TGATACGGATAGTTGAATACATA
AACAACTAGGTATAC-AATACAACAAACTGTTGT-TATGAAAT-AAAAAAATAAGAAGAG
AGA-GTATATTT---------GTGTCGG--------------------------------
--ATAAGCTTGGCAACCACCACTTTA--------------------GTGGT-GGGTCAGA
TGTCCCGAGTTAGTGCG-CCACGTAA-GCGCTGGGGCTTAT
>M_TOS89_TO_2010
TATTACCCCCA-GCGCTCAGGACGGGACATCACGTGCTTC--------------------
---AACAAATGCACGTGACTGATATAAGGGACATAACGGGTTTAGA-TAACGGTTTATTC
GGATTAGAATATAACGTCACGTGTGAAAG-CGAA-AGGCACGTGACGAAGACAAATGGAT
TGAATAAACATTTGACGTCCGGTAGCTTCCG-AAGGAAGT-AAGGATTGCTTCGC-GGCG
AAGCAAACCATTTATATATTTGCGTAGG-CTTGCGG--CCTATAAATAGG-ACGCAGCTA
-----AATGGCATTAACAACAGAGCGGGTTAAACTATTCTTCGAATTGTTTTTGTTCTTC
GGAGCAATATTTATTGCGATTACAATATTATATATATTGTTGGTTTTGCTCTTTGAGGTA
CCCAGGTATATTAAGGAGCTCGTGAGGTATTTGGTAGAATACCTGACCAGACGACGTGTA
TGGATGCAGAGGACGCAGTTGACGGAGGCAACTGGAGATGTAGAGATCGGCAGAGGTATT
GTGGAAGACAGACGAGATCAACAACCGGCTGTCATACCACATGTATCTCAGGTTATCCCT
TC---TCAACCAAATAGAAGGGATGATCAAGGAAGACGAGGAAACGCTGGACCTATGTTC
T-AATACACG-GTATATTAATATACGA-AATATAAATGGGTATTG---------ATGT--
------------AG-AT-GATGATACATAGTATA------TGTATGATAATG---AAACA
TATT-GTAATATGTGAATTGT---------------------------------------
-AAACGA-------------------------------GAGTTGTATGT-----------
----ATAAAACATACAACACGC---------------------TATGAAATACAAGACGC
TAT------------------------------GACAAATGTACGGGTATCTGATTAGG-
TATCCTAACGA--------TCTAGGGCCG-AAGGCCCGT-GAGCAATAT---GCGTCGAA
AT-AATGTTT-----AACAAA-CAAATATACA-----TGATATGGATAGTTGAATACATA
AACAACGAGGTATAC-AATACAACAATCTGTTGT-AAAGAAAT--AAAAAATAAGAAGAG
ATA-GTATATTT---------GTGTTGG--------------------------------
--ATAAGCCTTGCAACCACCACTTTA--------------------GTGGT-GGGCCAGA
TGTCCCGAGTTAGTGCG-CCACGTAA-GCGCTGGGGACTAT
>M_TOS90_TO_2010_C1
TATTACCCCCA-GCGCTCGGGACGGGACATCACGTGCTTT--------------------
---AACAAATGCACGTGAGTGATATAAGGGACATAACGGGTTCAGA-TAACGGTATCTTT
GGTTTAGAATATAACGTCACGTGTGAAAG-CGAA-AGGCACGTGACTAAGTCAAATGTAT
TGAATAAACATTTGACGTCCGGCAGCTTCCG-AAGGAAGT-AAGGATTGCTTCGT-GGCG
AAGCAAACCATTTATATA-TTGCCTAGG-CTTGCGG--CCTATAAATAGG-ACCCTGCTA
-----AATGGCATTAACAACAGAGCGGGTTAAACTATTCTTTGAATGGTTTTTGTTTATC
GGAGCAATATTTATTGCGATTACAATATTATATATATTGTTGGTTTTGCTCTTTGAGGTA
CCGAAGTATATTAAGCAGCTCGTGAGGTATTTGGTAGAATACCTGACCAGAAGACGTGTA
TGGATGCAGAGAACGCAGTTATCGGAGGCAACTGGAGACGTAGAGTTCGGCAGAGGTATT
GTGGAAGACAGACGGGATCAACAACCGGCTGTCATACCACAGGCATCTCAGGTTAACCTT
TC---TCAACAATTTAGAAGGGATGATCAAGGAAGACGAGGAAACGTCGGACCTATGTTT
T-AATACACG-GTATTGTAATATATGA-AATATAAATGGGTATTG---------ATGT--
------------AT-AA-GGTCATACATAATATA------TGTATGATAATG---AAACA
TATT-GTAATATGTGAATTGT---------------------------------------
-AAACGA-------------------------------GTGTTGAATGT-----------
----ATACAACATACAACACAC---------------------TATGAAATACAAGACGC
TAT------------------------------GACAAATGTACGGGTATCTGATTAGG-
TATCCTAACGA--------TCTAGGGCCG-AAGGCCCGT-GAGTAATAT---GCGTCGAA
AT-AATGTTT-----AACAAA-CAAATATACA-----TGATACGGATAGTTGAATACATA
AACAACTAGGTATAC-AATACAACAAACTGTTGT-AAAGAAAT-AAAAAAATAAGAAGAG
AGA-GTATATTT---------GTGTCGG--------------------------------
--ATAAGCTTTGCAACCACCACTTTA--------------------GTGGT-GGGCCAGA
TGTCCCGAGTTAGTGCG-CCACGTAA-GCGCTGGGGCTTAT
>M_TOS91_TO_2010_C1
TATTACCCCCA-GCGCTCAGGACGGGACATCACGTGCGTC--------------------
---AACAAATGCACGTGACTGATATAAGGGACATAACGGGTTTAGA-TAACGGTTTATTC
GGATTAGAATATAACGTCACGTGTGAAAG-CGAA-AGGCACGTGACGAAGACAAATGGAT
TGAATAAACATTTGACGTCCGGTAGCTTCCG-AAGGAAGT-AAGGATTGCTTCGC-GGCG
AAGCAAACCATTTATATATTTGCGTAGG-CTTGCGG--CCTATAAATAGG-ACGCAGCTA
-----AATGGCATTAACAACAGAGCGGGTTAAACTATTCTTTGAATGGTTTTTGTTTATT
GGAGCAATATTTATTGCGATTACAATATTATATATATTGTTGGTTTTGCTCTTTGAGGTA
CCCAGGTATATTAAGGAGCTCGTGAGGTATTTGGTAGAATACCTGACCAGACGCCGTGTA
TGGATGCAGAGGACGCAGTTGACGGAGGCAACTGGAGATGTAGAGATCGGCAGAGGTATT
GTGGAAGACAGACGAGATCAAGAACCGGCTGTCATACCACATGTATCTCAGGTTATCCCT
TC---TCAACCAAATAGAAGGGATGATCAAGGAAGACGAGGAAACGCTGGACCTATGTCC
T-AATACACG-GTATATTAATATACGA-AATATAAATGGGTATTG---------ATGT--
------------AA-AT-GATGATACATAATATA------TGTATGATAATG---AAACA
TATT-GTAATATGTGAATTGT---------------------------------------
-AAACGA-------------------------------GAGTTGTATGT-----------
----ATATAACATACAACACGC---------------------TATGAAATACAAGACGC
TAT------------------------------GACAAATGTACGGGTATCTGATTAGG-
TATCCTAACGA--------TCTAGGGCCG-AAGGCCCGT-GAGCAATAC---GCGTCGAA
AT-AATGTTT-----AACAAA-CAAATATACA-----TGATACGGATAGTTGAATACATA
AACAACGAGGTATAC-AATACAACAACCTGTTGT-AAAGAAAT--ATAAAATAAGAAGAG
ATA-GTATATTT---------GTGTTGG--------------------------------
--ATAAGCCTTGTAACCACCACTTTA--------------------GTGGT-GGGCCAGA
TGTCCCGAGTTAGTGCG-CCACGTAA-GCGCTGGGGCTTAT
>M_TOS93_TO_2010_C1
TATTACCCCCA-GCGCTCGGGACGGGACATCACGTGCGTC--------------------
---AACAAATGCACGTGACTGATATAAGGGACATAACGGGTTTAGA-TAATGGTTTATTC
GGATTAGAATATAACGTCACGTGTGAAAG-CGAA-AGGCACGTGACGAAGACAAATGGAT
TGAATAAACATTTGACGTCCGGTAGCTTCCG-AAGGAAGT-AAGGATTGCTTCGC-GGCG
AAGCAAACCATTTATATATTTGCGTAGG-CTTGCGG--CCTATAAATAGG-ACGCAGCTA
-----AATGGCATTAACAACAGAGCGGGTTAAACTATTCTTCGAATGGTTTCTGTTCTTT
GGAGCAATATTTATTGCGATTACAATATTATATATATTGTTGGTTTTGCTCTTTGAGGTA
CCCAGGTATATTAAGGAGCTCGTGAGGTATTTGGTAGAATACCTGACCAGACGACGTGTA
TGGATGCAGAGGACGCAGTTGACGGAGGCAACTGGAGATGTAGAGATCGGCAGAGGTATT
GTGGAAGACAGACGAGATCAACAACCGGCTGTCATACCACATGTATCTCAGGTTATCCCT
TC---TCAACCAAATAGAAGGGATGATCAAGGAAGACGAGGAAACGCTGGACCTATGTTC
T-AATACACG-GTATATTAATATACGA-AATATAAATGGGTATTG---------ATGT--
------------AA-AT-GATCATACATAATATA------TGTATGATAATG---AAACA
TATT-GTAATATGTGAATTGT---------------------------------------
-AAACGA-------------------------------GAGTTGTATGT-----------
----ATAAAACATACAACACGC---------------------TATGAAATACAAGACGC
TAT------------------------------GACAAATGTACGGGTATCTGATTAGG-
TATCCTAACGA--------TCTAGGGCCG-AAGGCCCGT-GAGCAATAT---GCGTCGAA
AT-AATGTTT-----AACAAA-CAAATATACA-----TGATACGGATAGTTGAATACATA
AACAACAAGGTATAC-AATACAACAACATGTTGT-AAAGAAAT--AAAAAATAAGAAGAG
ATA-GTATATTT---------GTGCTGG--------------------------------
--ATAAGCCTTGCAACCACCACTTTA--------------------GTGGT-GGGCCAGA
TGTCCCGAGTTAGTGCG-CCACGTAA-GCGCTGGGGACTAT
