# Supplementary material for: The global distribution of Banana bunchy top virus reveals little evidence for frequent recent, human-mediated long distance dispersal events
Source: Virus Evol. 2015 Sep 10;1(1):vev009. doi: 10.1093/ve/vev009 (PMC5014477; doi:10.1093/ve/vev009)
Supplement: Supplementary Table S1 [file Supplementary_Dataset_2.zip › datasets/RF_CSD_DNA_R.fas]

>R_1pk_PK_2004
TATTACCCCCAGCGCTCGGGACGGGACAT-TTGCATCTATAAATAGACCT--CCCCCCTC
TCC-ATTACAA-GATCATCATCGACGACAG-AATGGCGCGATATGTGGTATGCTGGATGT
TCACCATCAACAATCCCACAACACTACCAGTGATGAGGGATGAGATCAAATATATGGTAT
ATCAAGTGGAGAGGGGACAGGAGGGTACTCGTCATGTGCAAGGATATGTCGAGATGAAGA
GACGAAGCTCTCTGAAGCAGATGAGAGCCTTCTTTCCTGGCGCACACCTTGAGAAACGAA
AGGGAAGCCAAGAAGAAGCGCGGTCATACTGTATGAAGGAAGATACAAGAATCGAAGGTC
CCTTCGAGTTTGGTGCATTTAAATTGTCATGTAATGATAATTTATTTGATGTCATACAGG
ATATGCGTGAAACGCACAAAAGGCCTTTGGAGTATTTATATGATTGTCCTAACACCTTCG
ATAGAAGTAAGGATACATTATACAGAGTACAAGCCGAGATGAATAAAACGAAGGCGATGA
A----TAACTGGAGAAC--GTCTTTCAGTGC-TTGGACATCAGAGGTGGAGAATATCATG
GCGCAGCCATGTCATCGGAGAATAATTTGGGTCTATGGCCCAAATGGAGGAGAAGGAAAG
ACAACGTATGCAAAACATCTAATGAAGACGAGGAATGCGTTTTATTCTCCAGGAGGAAAA
TCTTTGGATATATGTAGACTGTATAATTACGAGGATATTGTTATATTTGATATTCCAAGA
TGCAAAGAGGATTATTTAAATTATGGGTTATTAGAGGAATTCAAGAATGGAATAATTCAA
AGCGGGAAATATGAACCCGTTTTGAAGATAGTAGAATATGTCGAAGTCATTGTAATGGCT
AACTTCCTTCCGAAGGAAGGAATCTTTTCTGAAGATCGAATAAAGTTGGTTTCTTGCTGA
ACAAGTAATGACTTTACAG----CGCACGCTCCGAC-AAAAGTACACTATGACAAAAGTA
CGGGTTTCTGATT-GGGTTATC-TTAACGATCTAGGGCCGTAGGCC-------CGTGA--
GCAATGAAC--------GGC---GAGATCAGATGTCCCG-AGTTAGTGTGCCACGT-AAG
CGCT-GGGGCTTAT
>R_10ph_PH
TATTACCCCCAGCGCTCGGGACGGGACAT-TTGCATCTATAAATAGACCT--CCCCCCCC
TCC-ACTACAA-GATCATCATCGTCGACAGAAATGGCGCGATATGTGGTATGCTGGATGT
TCACCATCAACAATCCCGCTTCGCTACCAGTGATGCGGGATGAGTTTAAATATATGGTAT
ATCAAGTGGAGAGGGGACAGGAGGGTACTCGTCATGTGCAAGGATACGTCGAGATGAAGA
GACGAAGTTCTCTGAAGCAGATGAGAGGCTTCTTCCCAGGCGCACACCTTGAGAAACGAA
AGGGGAGCCAGGAAGAAGCACGGGCTTACTGTATGAAGGAAGATACAAGAATCGAAGGTC
CCTTCGAGTTTGGTGCTTTTAAATTGTCATGTAATGATAATTTATTTGATGTCATACAGG
ATATGCGTGAAACGCATAAACGGCCTCTGGAATATTTATATGAGTGTCCGAATACCTTCG
ACAGAAGTAAGGATACATTATACAGAGTGCAAGCAGAGTTGAATAAAACGAAGGCGATGA
A----TAGCTGGAAGAC--ATCCTTCAATGC-ATGGACATCTGAAGTAGAAAATATTATG
GCGGAGCCATGTTATCGAAGGATTATTTGGGTCTACGGCCCAAATGGAGGCGAAGGAAAG
ACAACGTTTGCAAAACATTTAATGAAGACTAAGAATGCGTTTTATTCGCCAGGAGGAAAA
TCATTGGATATATGTAGATTGTATAATTATGAGGATATAGTTATATTTGATATTCCCAGA
TGCAAAGAGGAATATTTAAACTATGGCTTATTAGAAGAATTTAAAAATGGAATTATTCAA
AGCGGGAAATATGAACCCGTTTTGAAAATTGTAGAATATGTGGAAGTCATTGTAATGGCT
AACTTCCTTCCGAAGGAAGGAATCTTTTCTGAAGATCGAATAAAGCTAGTTGCTTGCTGA
ACACGCTATGACAAT--------CGTACGCTATGAC-AAACAGGGA--ACAGCAAAGAAT
C-GGGGGTTGATT-GTGCTATC-CTAACGATTAAGGGCCGCAGGCC-------CGTCA--
-AGATGGAC--------GAC---GCGATCATATGTCCCG-AGTTAGTGCGCCACGT-AAG
CGCT-GGGGCTTAT
>R_11vn_VN
TATTACCCCCAGCGCTCGGGACGGGACAT-TTGCATCTATAAATAGACCT--CCCCCCCC
TCC-ACTACAA-GATCATCATCGTCGACAGAAATGGCGCGATATGTGGTATGCTGGATGT
TCACCATCAACAATCCCGCTTCACTACCAGTGATGCGGGAAGAGTTCAAATATATGGTAT
ATCAAGTGGAGAGGGGACAGGAGGGTACTCGTCATGTGCAGGGATACGTCGAGATGAAGA
GACGAAGTTCTCTGAAGCAGATGAGAGGCTTCTTCCCAGGCGCACACCTTGAGAAACGAA
AGGGAAGCCAAGAAGAAGCACGGGCATACTGTATGAAGGAAGACACAAGAATCGAAGGTC
TCTTCGAGTTTGGTGCATTTAAATTGTCATGTAATGATAATTTATTTGATGTCATACAGG
ATATGCGTGAAACGCACAAACGGCCTCTGGAGTATTTATATGAGTGTCCAAATACCTTCG
ATAGAAGTAAGGATACATTATACAGAGTTCAAGCAGAGTTGAATAAAACGAAGGCGATGA
A----TAGCTGGAAAAC--ATCCTTCAGTTC-GTGGACATCGGAAGTTGAAAATATTATG
GCGGAGCCATGTCACCGAAGGATAATTTGGGTCTATGGCCCAAATGGAGGAGAAGGAAAG
ACAACTTATGCAAAATATTTAATGAAGACGAAGAATGCGTTTTATTCGCCAGGAGGAAAA
TCATTGGATATATGTAGATTGGATAATTATGAGGAAATAGTTATATTTGATATTCCCAGA
TGCAAAGAGGAATATTTAAACTATGGTTTATTAGAAGAATTTAAAAATGGAATTATTCAA
AGCGGGAAATATGAACCCGTTTTGAAAATTGTAGAATATGTGGAAGTCATTGTAATGGCT
AACTTCCTTCCGAAGGAAGGAATCTTTTCAGAAGATCGAATAAAGCTAGTTGCTTGCTGA
ACACGCTATGACAAT--------CGTACGCTATGAC-AAAAGGGGA--AAAGCAAAGAAT
CGGGGGT-TGATT-GGGCTATC-CTAACGATTAAGGGCCGCAGGCC-------CGTCA--
-AGATGGAC--------GGT---TTGATCAGATGTCCCG-AGTTAGTGCGCCACGT-AAG
CGCT-GGGGCTTAT
>R_12vn_VN
TATTACCCCCAGCGCTCGGGACGGGACAT-TTGCATCTATAAATAGACCT--CCCCCCTC
TCC-AATACAA-GATCATCATCGTCGACAGAAATGGCGCGATATGTGGTATGCTGGATGT
TCACCATCAACAATCCCGCTTCACTACCAGTGATGCGGGATGAGTTCAAATATATGGTAT
ATCAAGTGGAGAGGGGACAGGAGGGTACTCGTCATGTGCAGGGATACGTCGAGATGAAGA
GACGAAGTTCTCTGAAGCAGATGAGAGGCTTCTTCCCAGGCGCACACCTTGAGAAACGAA
AGGGAAGCCAAGAAGAAGCACGGGCATACTGTATGAAGGAAGACACAAGAATCGAAGGTC
CCTTCGAGTTTGGTGCCTTTAAATTGTCATGTAATGATAATTTATTTGATGTCATACAGG
ATATGCGTGAAACGCACAAACGGCCTCTGGAGTATTTATATGAGTGTCCAAATACCTTCG
ATAGAAGTAAGGATACATTATACAGAGTTCAAGCAGAGTTGAATAAAACGAAGGCGATGA
A----TAGCTGGAAAAC--ATCCTTCAGTAC-TTGGACATCGGAAGTTGAAAATATTATG
GCGGAGCCATGTCATCGAAGGATAATTTGGGTCTATGGCCCAAATGGAGGAGAAGGAAAG
ACAACTTATGCAAAATATTTAATGAAGACGAAGAATGCGTTTTATTCTCCAGGAGGAAAA
TCATTGGATATATGTAGATTGTATAATTACGAGGAAATAGTTATATTTGATATTCCCAGA
TGCAAAGAGGAATATTTAAACTATGGTTTACTAGAAGAATTTAAAAATGGAATTATTCAA
AGCGGGAAATATGAACCCGTTTTGAAAATTGTAGAATATGTCGAAGTCATTGTAATGGCT
AACTTCCTTCCGAAGGAAGGAATCTTTTCAGAAGATCGAATAAAGCTAGTTGCTTGCTGA
ACACGCTATGACAAT--------CGTACGCTATGAC-AAAAGGGGA--AAAGCAAAGATT
CGGGGGT-TGATT-GGCCTATC-CTAACGATTAAGGGCCGCAGGCC-------CGTCA--
-AGATGGAC--------GGC---TTGATCAGATGTCCCG-AGTTAGTGCGCCACGT-AAG
CGCT-GGGGCTTAT
>R_13ph_PH
TATTACCCCCAGCGCTCGGGACGGGACAT-TTGCATCTATAAATAGACCT--CCCCCCCC
TCC-ACTACAA-GATCATCATCGTCGACAGAAATGGCGCGATATGTGGTATGCTGGATGT
TCACCATCAACAATCCCGCTTCGCTACCAGTGATGCGGGATGAGTTTAAATATATGGTAT
ATCAAGTGGAGAGGGGACAGGAGGGTACTCGTCATGTGCAAGGATACGTCGAGATGAAGA
GACGAAGTTCTCTGAAGCAGATGAGAGGCTTCTTCCCAGGCGCACACCTTGAGAAACGAA
AGGGGAGCCAGGAAGAAGCACGGGCTTACTGTATGAAGGAAGATACAAGAATCGAAGGTC
CCTTCGAGTTTGGTGCTTTTAAATTGTCATGTAATGATAATTTATTTGATGTCATACAGG
ATATGCGTGAAACGCATAAACGGCCTCTGGAATATTTATATGAGTGTCCGAATACCTTCG
ACAGAAGTAAGGATACATTATACAGAGTGCAAGCAGAGTTGAATAAAACGAAGGCGATGA
A----TAGCTGGAAGAC--ATCCTTCAATGC-ATGGACATCTGAAGTAGAAAATATTATG
GCGGAGCCATGTTATCGAAGGATTATTTGGGTCTACGGACCAAATGGAGGCGAAGGAAAG
ACAACGTTTGCAAAACATTTAATGAAGACTAAGAATGCGTTTTATTCGCCAGGAGGAAAA
TCATTGGATATATGTAGATTGTATAATTATGAGGATATAGTTATATTTGATATTCCCAGA
TGCAAAGAGGAATATTTAAACTATGGCTTATTAGAAGAATTTAAAAATGGAATTATTCAA
AGCGGGAAATATGAACCCGTTTTGAAAATTGTAGAATATGTGGAAGTCATTGTAATGGCT
AACTTCCTTCCGAAGGAAGGAATCTTTTCTGAAGATCGAATAAAGCTAGTTGCTTGCTGA
ACACGCTATGACAAT--------CGTACGCTATGAC-AAACAGGGA--ACAGCAAAGAAT
C-GGGGGTTGATT-GTGCTATC-CTAACGATTAAGGGCCGCAGGCC-------CGTCA--
-AGATGGAC--------GAC---GCGATCATATGTCCCG-AGTTAGTGCGCCACGT-AAG
CGCT-GGGGCTTAT
>R_14ph_PH
TATTACCCCCAGCGCTCGGGACGGGACAT-TTGCATCTATAAATAGACCT--CCCCCCCC
TCC-ACTACAA-GATCATCATCGTCGACAGAAATGGCGCGATATGTGGTATGCTGGATGT
TCACCATCAACAATCCCGCTTCGCTACCAGTGATGCGGGATGAGTTTAAATATATGGTAT
ATCAAGTGGAGAGGGGACAGGAGGGTACTCGTCATGTGCAAGGATACGTCGAGATGAAGA
GACGAAGTTCTCTGAAGCAGATGAGAGGCTTCTTCCCAGGCGCACACCTTGAGAAACGAA
AGGGGAGCCAGGAAGAAGCACGGGCTTACTGTATGAAGGAAGATACAAGAATCGAAGGTC
CCTTCGAGTTTGGTGCTTTTAAATTGTCATGTAATGATAATTTATTTGATGTCATACAGG
ATATGCGTGAAACGCATAAACGGCCTCTGGAATATTTATATGATTGTCCGAATACCTTCG
ACAGAAGTAAGGATACATTATACAGGGTGCAAGCAGAGTTGAATAAAACGAAGGCGATGA
A----TAGCTGGAAGAC--ATCCTTCAATGC-ATGGACATCTGAAGTAGAAAATATTATG
GCGGAGCCATGTTATCGAAGGATTATTTGGGTCTACGGACCAAATGGAGGCGAAGGAAAG
ACAACGTTTGCAAAACATTTAATGAAGACTAAGAATGCGTTTTATTCGCCAGGAGGAAAA
TCATTGGATATATGTAGATTGTATAATTATGAGGATATAGTTATATTTGATATTCCCAGA
TGCAAAGAGGAATATTTAAACTATGGTTTATTAGAAGAATTTAAAAATGGAATTATTCAA
AGCGGGAAATATGAACCCGTTTTGAAAATTGTAGAATATGTTGAAGTCATTGTAATGGCT
AACTTCCTTCCGAAGGAAGGAATCTTTTCTGAAGATCGAATAAAGCTAGTTGCTTGCTGA
ACACGCTATGACAAT--------CGTACGCTATGAC-AAAAGGGGA--AAAGCAAAGATT
CGGGGGT-TGATT-GTGCTATC-CTAACGATTAAGGGCCGCAGGCC-------CGTCA--
-AGATGGAC--------GAC---GCGATCATATGTCCCG-AGTTAGTGCGCCACGT-AAG
CGCT-GGGGCTTAT
>R_1429B_AU
TATTACCCCCAGCGCTCGGGACGGGACAT-TTGCATCTATAAATAGACCT--CCCCCCTC
TCC-ATTACAA-GATCATCATCGACGACAG-AATGGCGCGATATGTGGTATGCTGGATGT
TCACCATCAACAATCCCACAACACTACCAGTGATGAGGGATGAGATAAAATATATGGTAT
ATCAAGTGGAGAGGGGACAGGAGGGTACTCGTCATGTGCAAGGTTATGTCGAGATGAAGA
GACGAAGCTCTCTGAAGCAGATGAGAGGCTTCTTCCCAGGCGCACACCTTGAGAAACGAA
AGGGGAGCCAAGAAGAAGCGCGGTCATACTGTATGAAGGAAGATACAAGAATCGAAGGTC
CCTTCGAGTTTGGTTCATTTAAATTGTCATGTAATGATAATTTATTTGATGTCATACAGG
ATATGCGTGAAACGCACAAAAGGCCTTTGGAGTATTTATATGATTGTCCTAACACCTTCG
ATAGAAGTAAGGATACATTATACAGAGTACAAGCAGAGATGAATAAAACGAAGGCGATGA
A----TAGCTGGAGAAC--TTCTTTCAGTGC-TTGGACATCAGAGGTGGAGAATATCATG
GCGCAGCCATGTCATCGGAGAATAATTTGGGTCTATGGCCCAAATGGAGGAGAAGGAAAG
ACAACGTATGCAAAACATCTAATGAAGACGAGAAATGCGTTTTATTCTCCAGGAGGAAAA
TCATTGGATATATGTAGACTGTATAATTACGAGGATATTGTTATATTTGATATTCCAAGA
TGCAAAGAGGATTATTTAAATTATGGGTTATTAGAGGAATTTAAGAATGGAATAATTCAA
AGCGGGAAATATGAACCCGTTTTGAAGATAGTAGAATATGTCGAAGTCATTGTAATGGCT
AACTTCCTTCCGAAGGAAGGAATCTTTTCTGAAGATCGAATAAAGTTGGTTTCTTGCTGA
ACAAGTAATGACTTTACAG----CGCACGCTCCGAC-AAAAGCACACTATGACAAAAGTA
CGGGTATCTGATT-GGGTTATC-TTAACGATCTAGGGCCGTAGGCC-------CGTGA--
GCAATGAAC--------GGC---GAGATCAGATGTCCCG-AGTTAGTGCGCCACGT-AAG
CGCT-GGGGCTTAT
>R_15ph_PH
TATTACCCCCAGCGCTCGGGACGGGACAT-TTGCATCTATAAATAGACCT--CCCCCCCC
TCC-ACTACAA-GATCATCATCGTCGACAGAAATGGCGCGATATGTGGTATGCTGGATGT
TCACCATCAACAATCCCGCTTCGCTACCAGTGATGCGGGATGAGTTTAAATATATGGTAT
ATCAAGTGGAGAGGGGACAGGAGGGTACTCGTCATGTGCAAGGATACGTCGAGATGAAGA
GACGAAGTTCTCTGAAGCAGATGAGAGGCTTCTTCCCAGGCGCACACCTTGAGAAACGAA
AGGGGAGCCAGGAAGAAGCACGGGCTTACTGTATGAAGGAAGATACAAGAATCGAAGGTC
CCTTCGAGTTTGGTGCTTTTAAATTGTCATGTAATGATAATTTATTTGATGTCATACAGG
ATATGCGTGAAACGCATAAACGGCCTCTGGAATATTTATATGAGTGTCCGAATACCTTCG
ACAGAAGTAAGGACACATTATACAGAGTGCAAGCAGAGTTGAATAAAACGAAGGCGATGA
A----TAGCTGGAAGAC--ATCCTTCAATGC-ATGGACATCTGAAGTAGAAAATATTATG
GCGGAGCCATGTTATCGAAGGATTATTTGGGTCTACGGACCAAATGGAGGCGAAGGAAAG
ACAACGTTTGCAAAACATTTAATGAAGACCAAGAATGCGTTTTATTCGCCAGGAGGAAAA
TCATTGGATATATGTAGATTGTATAATTATGAGGATATAGTTATATTTGATATTCCCAGA
TGCAAAGAGGAATATTTAAACTATGGTTTATTAGAAGAATTTAAAAATGGAATTATTCAA
AGCGGGAAATATGAACCCGTTTTGAAAATTGTAGAATATGTGGAAGTCATTGTAATGGCT
AACTTCCTTCCGAAGGAAGGAATCTTTTCTGAAGATCGAATAAAGCTAGTTGCTTGCTGA
ACACGCTATGACAAT--------CGTACGCTATGAC-AAACGGGGACCAC--CAAAGATT
CGGGGGT-TGATT-GTGCTATC-CTAACGATTAAGGGCCGCAGGCC-------CGTCA--
-AGATGAAC--------GGC---GCGATCATATGTCCCG-AGTTAGTGCGCCACGT-AAG
CGCT-GGGGCTTAT
>R_16id_ID
TATTACCCCCAGCGCTCGGGACGGGACAT-TTGCATCTATAAATAGACCT--CCCCCCCC
TCC-ACTACAA-GATCATCATCGTCGACAGAAATGGCGCGATATGTGGTATGCTGGATGT
TCACCATCAACAATCCCGCTTCGCTACCAGTGATGCGGGATGAGTTTAAATATATGGTAT
ATCAAGTGGAGAGGGGACAGGAGGGTACTCGTCATGTGCAAGGATACGTCGAGATGAAGA
GACGAAGCTCTCTGAAGCAGATGAGAGGCTTCTTCCCAGGCGCACACCTTGAGAAACGAA
AGGGGAGCCAGGAAGAAGCACGGGCTTACTGTATGAAGGAAGATACAAGAATCGAAGGTC
CCTTCGAGCTTGGTGCTTTTAAATTGTCATGTAATGATAATTTATTTGATGTCATACAGG
ATATGCGTGAAACGCATAAACGGCCTCTGGAATATTTATATGAGTGTCCGAATACCTTCG
ACAGAAGTAAGGATACATTATACAGAGTGCAAGCAGAGTTGAATAAAACGAAGGCGATGA
A----TAGCTGGAAGAC--ATCCTTCAATGC-ATGGACATCTGAAGTAGAAAATATTATG
GCGGAGCCATGTTATCGAAGGATTATTTGGGTCTACGGACCAAATGGAGGCGAAGGAAAG
ACAACGTTTGCAAAACATTTAATGAAGACTAAGAATGCGTTTTATTCGCCAGGAGGAAAA
TCATTGGATATATGTAGATTGTATAATTATGAGGATATAGTTATATTTGATATTCCCAGA
TGCAAAGAGGAATATTTAAACTATGGCTTATTAGAAGAATTTAAAAATGGAATTATTCAA
AGCGGGAAATATGAACCCGTTTTGAAAATTGTAGAATATGTGGAAGTCATTGTAATGGCT
AACTTCCTTCCGAAGGAAGGAATCTTTTCTGAAGATCGAATAAAGCTAGTTGCTTGCTGA
ACACGCTATGACAAT--------CGTACGCTATGAC-AAACAGGGA--ACAGCAAAGAAT
C-GGGGGTTGATT-GTGCTATC-CTAACGATTAAGGGCCGCAGGCC-------CGTCA--
-AGATGGAC--------GAC---GCGATCATATGTCCCG-AGTTAGTGCGCCACGT-AAG
CGCT-GGGGCTTAT
>R_17id_ID
TATTACCCCCAGCGCTCGGGACGGGACAT-TTGCATCTATAAATAGAACT--CCCCCCCC
TCC-ACTACAA-GATCATCATCGTCGACAGAAATGGCGCGATATGTGGTATGCTGGATGT
TCACCATCAACAATCCCGCTTCGCTACCAGTGATGCGGGATGAGTTTAAATATATGGTAT
ATCAAGTGGAGAGGGGACAGGAGGGTACTCGTCATGTGCAAGGATACGTGGAGATGAAGA
GACGAAGTTCTCTGAAGCAGATGAGAGGCTTCTTCCCAGGCGCACACCTTGAGAAACGAA
AGGGGAGCCAGGAAGAAGCACGGGCTTACTGTATGAAGGAAGATACAAGAATCGAAGGTC
CCTTCGAGTTTGGTGCTTTTAAATTGTCATGTAATGATAATTTATTTGATGTCATACAGG
ATATGCGTGAAACGCATAAACGGCCTCTGGAATATTTATATGAGTGTCCGAATACCTTCG
ACAGAAGTAAGGATACATTATACAGAGTGCAAGCAGAGTTGAATAAAACGAAGGCGATGA
A----TAGCTGGAAGAC--ATCCTTCAATGC-ATGGACATCAGAAGTAGAAAATATTATG
GCGGAGCGATGTTATCGAAGGATTATTTGGGTCTACGGCCCAAATGGAGGCGAAGGAAAG
ACAACGTTTGCAAAACATTTAATGAAGACTAAGAATGCGTTTTATTCGCCAGGAGGAAAA
TCATTGGATATATGTAGATTGTATAATTATGAGGATATAGTTATATTTGATATTCCCAGA
TGCAAAGAGGAATATTTAAACTATGGTTTATTAGAAGAATTTAAAAATGGAATTATTCAA
AGCGGGAAATATGAACCCGTTTTGAAAATTGTAGAATATGTGGAAGTCATTGTAATGGCT
AACTTCCTTCCGAAGGAAGGAATCTTTTCTGAAGATCGAATAAAGTTAGTTGCTTGCTGA
ACACGCTATGACAAT--------CGTACGCTATGAC-AAAAGGGGACCA---CAAAGAAT
CGGGGGT-TGATT-GTGCTATC-CTAACGATTAAGGGCCGCAGGCC-------CGTCA--
-AGATGGAC--------GAC---GCGATCATATGTCCCG-AGTTAGTGCGCCACGT-AAG
CGCT-GGGGCTTAT
>R_18id_ID
TATTACCCCCAGCGCTCGGGACGGGACAT-TTGCATCTATAAATAGAGCT--CCCCCCCC
TCC-ACTACAA-GATCATCATCGTCGACAGAAATGGCGCGATATGTGGTATGCTGGATGT
TCACCATCAACAATCCCGCTTCGCTACCAGTGATGCGGGATGAGTTTAAATATATGGTAT
ATCAAGTGGAGAGGGGACAGGAGGGTACTCGTCATGTGCAAGGATACGTGGAGATGAAGA
GACGAAGTTCTCTGAAGCAGATGAGAGGCTTCTTCCCAGGCGCACACCTTGAGAAACGAA
AGGGGAGCCAGGAAGAAGCACGGGCTTACTGTATGAAGGAAGATACAAGAATCGAAGGTC
CCTTCGAGTTTGGTGCTTTTAAATTGTCATGTAATGATAATTTATTTGATGTCATACAGG
ATATGCGTGAAACGCATAAACGGCCTCTGGAATATTTATATGAGTGTCCGAATACCTTCG
ACAGAAGTAAGGATACATTATACAGAGTGCAAGCAGAGTTGAATAAAACGAAGGCGATGA
A----TAGCTGGAAGAC--ATCCTTCAATGC-ATGGACATCAGAAGTAGAAAATATTATG
GCGGAGCGATGTTATCGAAGGATTATTTGGGTCTACGGCCCAAATGGAGGCGAAGGAAAG
ACAACGTTTGCAAAACATTTAATGAAGACCAAGAATGCGTTTTATTCGCCAGGAGGAAAA
TCATTGGATATATGTAGATTGTATAATTATGAGGATATAGTTATATTTGATATTCCCAGA
TGCAAAGAGGAATATTTAAACTATGGTTTATTAGAAGAATTTAAAAATGGAATTATTCAA
AGCGGGAAATATGAACCCGTTTTGAAAATTGTAGAATATGTGGAAGTCATTGTAATGGCT
AACTTCCTTCCGAAGGAAGGAATCTTTTCTGAAGATCGAATAAAGTTAGTTGCTTGCTGA
ACACGCTATGACAAT--------CGTACGCTATGAC-AAAAGGGGACCA---CAAAGAAT
CGGGGGT-TGATT-GTGCTATC-CTAACGATTAAGGGCCGCAGGCC-------CGTCA--
-AGATGGAC--------GAC---GCGATCATATGTCCCG-AGTTAGTGCGCCACGT-AAG
CGCT-GGGGCTTAT
>R_19rw_RW_2009_C2
TATTACCCCCAGCGCTCGGGACGGGACAT-TTGCATCTATAAATAGACCT--CCCCCCTC
TCC-ATTACAA-GATCATCATCGACGACAG-AATGGCGCGATATGTGGTATGCTGGATGT
TCACCATCAACAATCCCACAACACTACCAGTGATGAGGGATGAGATCAAATATATGGTAT
ATCAAGTGGAGAGGGGACAGGAGGGTACTCGTCATGTGCAAGGTTATGTCGAGATGAAGA
GACGAAGCTCTCTGAAGCAGATGAGAGGCTTCTTCCCAGGCGCGCACCTTGAGAAACGAA
AGGGAAGCCAAGAAGAAGCGCGGTCATACTGTATGAAGGAAGATACAAGAATCGAAGGTC
CCTTCGAGTTTGGTGCATTTAAATTGTCATGTAATGATAATTTATTTGATGTCATACAGG
ATATGCGTGAAACGCACAAAAGGCCTTTGGAGTATTTATATGATTGTCCTAACACCTTCG
ATAGAAGTAAGGATACATTATACAGAGTACAAGCAGAGATGAATAAAACGAAGGCGATGA
A----TAGCTGGAGAAC--GTCTTTCAGTGC-ATGGACATCAGAGGTGGAGAATATCATG
GCGCAGCCATGTCATCGGAGAATAATTTGGGTCTATGGACCAAATGGAGGAGAAGGAAAG
ACAACGTATGCAAAACATCTAATGAAGACGAGAAATGCGTTTTATTCTCCAGGAGGAAAA
TCATTGGATATATGTAGACTGTATAATTACGAGGATATTGTTATATTTGATATTCCAAGA
TGCAAAGAGGATTATTTAAATTATGGGTTATTAGAGGAATTTAAGAATGGAATAATTCAA
AGCGGGAAATATGAACCCGTTTTGAAGATAGTAGAATATGTCGAAGTCATTGTAATGGCT
AACTTCCTTCCGAAGGAAGGAATCTATTCTGAAGATCGAATAAAGTTGGTTTCTTGCTGA
ACAAGTAAAGACTTTACAG----CGCACGCTCCGAC-AAAAGCACACTATGACAAAAGTA
CGGGTATCTGATT-GGGTTATC-TTAACGATCTAGGGCCGTAGGCC-------CGTGA--
GCAATGAAC--------GGC---GAGATCAGATGTCCCG-AGTTAGTGCGCCACGT-AAG
CGCT-GGGGCTTAT
>R_1900A_AU_2006_C3
TATTACCCCCAGCGCTCGGGACGGGACAT-TTGCATCTATAAATAGACCT--CCCCCCTC
TCC-ATTACAA-GATCATCATCGACGACAG-AATGGCGCGATATGTGGTATGCTGGATGT
TCACCATCAACAATCCCACAACACTACCAGTGATGAGGGATGAGATAAAATATATGGTAT
ATCAAGTGGAGAGGGGACAGGAGGGTACTCGTCATGTGCAAGGTTATGTCGAGATGAAGA
GACGAAGCTCTCTGAAGCAGATGAGAGGCTTCTTCCCAGGCGCACACCTTGAGAAACGAA
AGGGGAGCCAAGAAGAAGCGCGGTCATACTGTATGAAGGAAGATACAAGAATCGAAGGTC
CCTTCGAGTTTGGTTCATTTAAATTGTCATGTAATGATAATTTATTTGATGTCATACAGG
ATATGCGTGAAACGCACAAAAGGCCTTTGGAGTATTTATATGATTGTCCTAACACCTTCG
ATAGAAGTAAGGATACATTATACAGAGTACAAGCAGAGATGAATAAAACGAAGGCGATGA
A----TAGCTGGAGAAC--TTCTTTCAGTGC-TTGGACATCAGAGGTGGAGAATATCATG
GCGGAGCCATGTCATCGGAGAATAATTTGGGTCTATGGCCCAAATGGAGGAGAAGGAAAG
ACAACGTATGCAAAACATCTAATGAAGACGAGAAATGCGTTTTATTCTCCAGGAGGAAAA
TCATTGGATATATGTAGACTGTATAATTACGAGGATATTGTTATATTTGATATTCCAAGA
TGCAAAGAGGATTATTTAAATTATGGGTTATTAGAGGAATTTAAGAATGGAATAATTCAA
AGCGGGAAATATGAACCCGTTTTGAAGATAGTAGAATATGTCGAAGTCATTGTAATGGCT
AACTTCCTTCCGAAGGAAGGAATCTTTTCTGAAGATCGAATAAAGTTGGTTTCTTGCTGA
ACAAGTAATGACTTTACAG----CGCACGCTCCGAC-AAAAGCACACTATGACAAAAGTA
A-GGTATCTGATT-GGGTTATC-TGAACGATCTAGGGCCGTAGGCC-------CGTGA--
GCAATGAAC--------GGC---GAGATCAGATGTCCCG-AGTTAATGCGCCACGT-AAG
CGCT-GGGGCTTAT
>R_1900B_AU_2006_C3
TATTACCCCCAGCGCTCGGGACGGGACAT-TTGCATCTATAAATAGACCT--CCCCCCTC
TCC-ATTACAA-GATCATCATCGACGACAG-AATGGCGCGATATGTGGTATGCTGGATGT
TCACCATCAACAATCCCACAACACTACCAGTGATGAGGGATGAGATAAAATATATGGTAT
ATCAAGTGGAGAGGGGACAGGAGGGTACTCGTCATGTGCAAGGTTATGTCGAGATGAAGA
GACGAAGCTCTCTGAAGCAGATGAGAGGCTTCTTCCCAGGCGCACACCTTGAGAAACGAA
AGGGGAGCCAAGAAGAAGCGCGGTCATACTGTATGAAGGAAGATACAAGAATCGAAGGTC
CCTTCGAGTTTGGTTCATTTAAATTGTCATGTAATGATAATTTATTTGATGTCATACAGG
ATATGCGTGAAACGCACAAAAGGCCTTTGGAGTATTTATATGATTGTCCTAACACCTTCG
ATAGAAGTAAGGATACATTATACAGAGTACAAGCAGAGATGAATAAAACGAAGGCGATGA
A----TAGCTGGAGAAC--TTCTTTCAGTGC-TTGGACATCAGAGGTGGAGAATATCATG
GCGGAGCCATGTCATCGGAGAATAATTTGGGTCTATGGCCCAAATGGAGGAGAAGGAAAG
ACAACGTATGCAAAACATCTAATGAAGACGAGAAATGCGTTTTATTCTCCAGGAGGAAAA
TCATTGGATATATGTAGACTGTATAATTACGAGGATATTGTTATATTTGATATTCCAAGA
TGCAAAGAGGATTATTTAAATTATGGGTTATTAGAGGAATTTAAGAATGGAATAATTCAA
AGCGGGAAATATGAACCCGTTTTGAAGATAGTAGAATATGTCGAAGTCATTGTAATGGCT
AACTTCCTTCCGAAGGAAGGAATCTTTTCTGAAGATCGAATAAAGTTGGTTTCTTGCTGA
ACAAGTAATGACTTTACAG----CGCACGCTCCGAC-AAAAGCACACTATGACAAAAGTA
A-GGTATCTGATT-GGGTTATC-TTAACGATCTAGGGCCGTAGGCC-------CGTGA--
GCAATGAAC--------GGC---GAGATCAGATGTCCCG-AGTTAATGCGCCACGT-AAG
CGCT-GGGGCTTAT
>R_2pk_PK_2004
TATTACCCCCAGCGCTCGGGACGGGACAT-TTGCATCTATAAATAGACCT--CCCCCCTC
TCC-ATTACAA-GATCATCATCGACGACAG-AATGGCGCGATATGTGGTATGCTGGATGT
TCACCATCAACAATCCCACAACACTACCAGTGATGAGGGATGAGATCAAATATATGGTAT
ATCAAGTGGAGAGGGGACAGGAGGGTACTCGTCATGTGCAAGGATATGTCGAGATGAAGA
GACGAAGCTCTCTGAAGCAGATGAGAGCCTTCTTTCCTGGCGCACACCTTGAGAAACGAA
AGGGAAGCCAAGAAGAAGCGCGGTCATGCTGTATGAAGGAAGATACAAGAATCGAAGGTC
CCTTCGAGTTTGGTGCATTTAAATTGTCATGTAATGATAATTTATTTGATGTCATACAGG
ATATGCGTGAAACGCACAAAAGGCCTTTGGAGTATTTATATGATTGTCCTAACACCTTCG
ATAGAAGTAAGGATACATTATACAGAGTACAAGCCGAGATGAATAAAACGAAGGCGATGA
A----TAGCTGGAGAAC--GTCTTTCAGTGC-TTGGACATCAGAGGTGGAGAATATCATG
GCGCAGCCATGTCATCGGAGAATAATTTGGGTCTATGGCCCAAATGGAGGAGAAGGAAAG
ACAACGTATGCAAAACATCTAATGAAGACGAGGAATGCGTTTTATTCTCCAGGAGGAAAA
TCTTTGGATATATGTAGACTGTATAATTACGAGGATATTGTTATATTTGATATTCCAAGA
TGCAAAGAGGATTATTTAAATTATGGGTTATTAGAGGAATTCAAGAATGGAATAATTCAA
AGCGGGAAATATGAACCCGTTTTGAAGATAGTAGAATATGTCGAAGTCATTGTAATGGCT
AACTTCCTTCCGAAGGAAGGAATCTTTTCTGAAGATCGAATAAAGTTGGTTTCTTGCTGA
ACAAGTAATGACTTTACAG----CGCACGCTCCGAC-AAAAGTACACTATGACAAAAGTA
CGGGTATCTGATT-GTGTTATC-TTAACGATCTAGGGCCGTAGGCC-------CGTGA--
GCAATGAAC--------GGC---GAGATCA-ATGTCCCG-AGTTAGTGCGCCACGT-AAG
CGCT-GGGGCTTAT
>R_20rw_RW_2009_C2
TATTACCCCCAGCGCTCGGGACGGGACAT-TTGCATCTATAAATAGACCT--CCCCCCTC
TCC-ATTACAA-GATCATCATCGACGACAG-AATGGCGCGATATGTGGTATGCTGGATGT
TCACCATCAACAATCCCACAACACTACCAGTGATGAGGGATGAGATCAAATATATGGTAT
ATCAAGTGGAGAGGGGACAGGAGGGTACTCGTCATGTGCAAGGTTATGTCGAGATGAAGA
GACGAAGCTCTCTGAAGCAGATGAGAGGCTTCTTCCCAGGCGCGCACCTTGAGAAACGAA
AGGGAAGCCAAGAAGAAGCGCGGTCATACTGTATGAAGGAAGATACAAGAATCGAAGGTC
CCTTCGAGTTTGGTGCATTTAAATTGTCATGTAATGATAATTTATTTGATGTCATACAGG
ATATGCGTGAAACGCACAAAAGGCCTTTGGAGTATTTATATGATTGTCCTAACACCTTCG
ATAGAAGTAAGGATACATTATACAGAGTACAAGCAGAGATGAATAAAACGAAGGCGATGA
A----TAGCTGGAGAAC--TTCTTTCAGTGC-ATGGACATCAGAGGTGGAGAATATCATG
GCGCAGCCATGTCATCGGAGAATAATTTGGGTCTATGGACCAAATGGAGGAGAAGGAAAG
ACAACGTATGCAAAACATCTAATGAAGACGAGAAATGCGTTTTATTCTCCAGGAGGAAAA
TCATTGGATATATGTAGACTGTATAATTACGAGGATATTGTTATATTTGATATTCCAAGA
TGCAAAGAGGATTATTTAAATTATGGGTTATTAGAGGAATTTAAGAATGGAATAATTCAA
AGCGGGAAATATGAACCCGTTTTGAAGATAGTAGAATATGTCGAAGTCATTGTAATGGCT
AACTTCCTTCCGAAGGAAGGAATCTTTTCTGAAGATCGAATAAAGTTGGTTTCTTGCTGA
ACAAGTAAAGACTTTACAG----CGCACGCTCCGAC-AAAAGCACACTATGACAAATGTA
CGGGTATCTGATT--AGATATC-CTAACGATCTAGGGCCGTAGGCC-------CGTGA--
GCAATGAAC--------GGC---GAGATCAGATGTCCCG-AGTTAGTGCGCCACGT-AAG
CGCT-GGGGCTTAT
>R_21cn_CN_D1
TATTACCCCCAGCGCTCGGGACGGGACAT-TTGCATCTATAAATAGACCT--CCCCCCTC
TCC-ACTACAT-GATCGTCATCGTCGACAGAAATGGCGCGATATGTGGTATGCTGGATGT
TCACCATCAACAATCCCGCCTCACTACCAGTGATGCGGGATGAGTTCA------------
------------------------------------------------------------
------------------------------------------------------------
------------AAGAAGCACGGGCATACTGTATGAAGGAAGCTACAAGAATCGAAGGTC
CCTTCGAGTTTGGTGCATTCAAATTATCATGTAATGATAATTTATTTGATGTCATACAGG
ATATGCGTGAAACGCATAAACGGCCTTTGGAATATTTATATGAGTGTCCTAATACCTTCG
ATAGAAGTAAGGATACATTATACAGAGTTCAAGCGGAGTTGAATAAAACGAAGGCGATGA
A----TAGCTGGAAGAC--AACCTTCAGTAC-ATGGACGTCGGAAGTTGAAAATATAATG
GCGGAGCCATGTCATCGAAGGATAATTTGGGTCTACGGCCCAAATGGAGGCGAAGGAAAG
ACAACTTATGCAAAACATTTAATGAAGACGAAGAATGCGTTTTATTCTCCAGGAGGAAAA
TCATTGGATATATGTAGATTGTATAATTATGAAGAAATAGTTATATTTGATATTCCCAGA
TGCAAAGAGGAATATTTAAACTACGGTTTATTAGAAGAATTCAAAAATGGAATTATTCAA
AGCGGGAAATATGAACCCGTTTTGAAAATTGTAGAGTATGTGGAAGTCATTGTCATGGCT
AACTTCCTTCCGAAGGAAGGAATCTTTTCTGAAGATCGAATAAAGTTAGTTGCTTGCTGA
ACACGCTATGCCAAT--------CGTACGCTATGAC-AAAAAGGGA--AAAGTAAAGAAT
CGGGGGT-TGATT-GGTCTATC-CTACCGACAAAGGGCCGCAGGCC-------CGTCA--
-AGATGGAC--------GGC---GAGATCAGATGTCCCG-AGTTAGTGCGCCACGT-AAG
CGCT-GGGGCTTAT
>R_23cn_CN_2008_D4
TATTACCCCCAGCGCTCGGGACGGGACAT-TTGCATCTATAAATAGACCTCCCCCCCCCC
TCC-ACTACAA-GATCATCATCGTCGACAGAAATGGCGCGATATGTGGTATGCTGGATGT
TCACCATCAACAATCCCGCTTCACTTCCAGTGATGCGGGATGAGTTTAAATATATGGTAT
ATCAAGTGGAGAGGGGACAGGAGGGTACTCGTCATGTGCAAGGATACGTCGAGATGAAGA
GACGAAGTTCTCTGAAGCAGATGAGAGGCTTCTTCCCAGGCGCACACCTTGAGAAACGAA
AGGGGAGCCAAGAAGAAGCACGGGCGTACTGTATGAAGGAAGATACAAGAATCGAAGGTC
CCTTCGAGTTTGGTGCTTTTAAATTGTCATGTAATGATAATTTATTTGATGTCATACAGG
ATATGCGTGAAACGTATAAACGGCCTCTGGAATATTTATATGAGTGTCCTAATACCTTCG
ATAGAAGTAAGGATACATTATACAGAGTGCAAGCAGAGTTGAATAAAACGAAGGCGATGA
G----TAGCTGGAAGAC--ATCCTTTAGTTC-ATGGACATCAGAAGTAGAAAATATAATG
GCGGAGCCATGTCATCGACGGATTATTTGGGTCTACGGCCCAAATGGAGGTGAAGGAAAG
ACAACATATGCAAAACATTTAATGAAGACGAAGAATGCGTTTTATTCGCCAGGAGGAAAA
TCATTGGATATATGTAGATTGTATAATTATGAGGATATAGTTATATTTGATATTCCCAGA
TGCAAAGAGGAATATTTAAACTACGGTTTATTAGAAGAATTTAAAAATGGAATTATTCAA
AGCGGGAAATATGAACCCGTTTTGAAAATTGTAGAATATGTTGAAGTCATTGTAATGGCT
AACTTCCTTCCGAAGGAAGGAATCTTTTCTGAAGATCGAATAAAGCTAGTTGCTTGTTGA
ACACGCTATGCCAAT--------CGTACACTATGAC-AAAAGGGGA--AAAGCAAAGATT
CGGGGGT-TGATT-GTGCTATC-CTAACGATTAAGGGCCGCAGGCC-------CGTCA--
-AGATGGAC--------GAC---GCGATCATATGTCCCG-AGTTAGTGCGCCACGT-AAG
CGCT-GGGGCTTAT
>R_24tw_TW
TATTACCCCCAGCGCTCGGGACGGGACAT-TTGCATCTATAAATAGACCT-CCCCCCCCC
TCC-ACTACAA-GATCATCATCGTCGACAGAAATGGCGCGATATGTGGTATGCTGGATGT
TCACCATCAACAATCCCGCTTCGCTACCAGTGATGCGGGATGAGTTCAAATATATGGTAT
ATCAAGTGGAGAGGGGACAGGAGGGTACTCGTCATGTGCAAGGGTACGTGGAGATGAAGA
GACGAAGCTCTCTGAAGCAGATGAGAGGCTTCTTCCCAGGCGCACACCTTGAGAAACGAA
AGGGAAGCCAGGAAGAAGCACGGGCTTACTGTATGAAGGAAGATACAAGAATCGAAGGTC
CCTTCGAGTTTGGTGCTTTTAAATTGTCATGTAATGATAATTTATTTGATGTCATACAGG
ATATGCGTGAAACGCATAAACGGCCTCTGGAATATTTATATGAGTGTCCGAATACCTTCG
ACAGAAGTAAGGATACATTATACAGAGTGCAAGCAGAGTTGAATAAAACGAAGGCGATGA
A----TAGCTGGAAGAC--ATCCTTCAATGC-ATGGACATCTGAAGTAGAAAATATTATG
GCGGAGCCATGTTATCGAAGGATTATTTGGGTCTACGGCCCAAATGGAGGCGAAGGAAAG
ACAACGTTTGCAAAACATTTAATGAAGACCAAGAATGCGTTTTATTCTCCAGGAGGAAAA
TCATTGGATATATGTAGATTGTATAATTATGAGGATATAGTTATATTTGATATTCCCAGA
TGCCAAGAGGAATATTTAAACTATGGTTTATTAGAAGAATTTAAAAATGGAATTATTCAA
AGCGGGAAATATGAACCCGTTTTGAAAATTGTAGAATATGTGGAAGTCATTGTAATGGCT
AACTTCCTTCCGAAGGAAGGAATCTTTTCTGAAGATCGAATAAAGCTAGTTGCTTGCTGA
ACACGCTATGACAAT--------CGTACGCTATGAC-AAAAGGGGA--AAAGCAAAGATT
C-GGGGGTTGATT-GTGCTATC-CTAACGATTAAGGGCCGCAGGCC-------CGTCA--
-AGATGGAC--------GAC---GCGATCATATGTCCCG-AGTTAGTGCGCCACGT-AAG
CGCT-GGGGCTTAT
>R_25tw_TW_D5
TATTACCCCCAGCGCTCGGGACGGGACAT-TTGCATCTATAAATAGACCT--CCCCCCCC
TCC-ACTACAA-GATCATCATCGTCGACAGAAATGGCGCGATATGTGGTATGCTGGATGT
TCACCATCAACAATCCCGCTTCGCTACCAGTGATGCGGGATGAGTTCAAATATATGGTAT
ATCAAGTGGAGAGGGGACAGGAGGGTACTCGTCATGTGCAAGGGTACGTCGAGATGAAGA
GACGAAGTTCTCTGAAACAGATGAGAGGCTTCTTCCCAGGCGCACACCTTGAGAAACGAA
AGGGGAGCCAGGAAGAAGCACGGGCTTACTGTATGAAGGAAGATACAAGAATCGAAGGCC
CCTTCGAGTTTGGTGCTTTTAAATTGTCATGTAATGATAATTTATTTGATGTCATACAGG
ATATGCGTGAAACGCATAAACGGCCTCTGGAATATTTATATGAGTGTCCGAATACCTTCG
ACAGAAGTAAGGATACATTATACAGAGTGCAAGCAGAGTTGAATAAAACGAAGGCGATGA
A----TAGCTGGAAGAC--ATCCTTCAATGC-ATGGACATCTGAAGTAGAAAATATTATG
GCGGAGCCATGTTATCGAAGGATTATTTGGGTCTACGGCCCAAATGGAGGCGAAGGAAAG
ACAACGTTTGCAAAACATTTAATGAAGACTAAGAATGCGTTTTATTCGCCAGGAGGAAAA
TCATTGGATATATGTAGATTGTATAATTATGAGGATATAGTTATATTTGATATTCCCAGA
TGCAAAGAGGAATATTTAAACTATGGTTTATTAGAAGAATTTAAAAATGGAATTATTCAA
AGCGGGAAATATGAACCCGTTTTGAAAATTGTAGAATATGTGGAAGTCATTGTAATGGCT
AACTTCCTTCCGAAGGAAGGAATCTTTTCTGAAGATCGAATAAAGCTAGTTGCTTGCTGA
ACACGCTATGACAAT--------CGTACGCTATGAC-AAAAGGGGA--AAAGCAAAGATT
CGGGGGT-TGATT-GTGCTATC-CTAACGATTAAGGGCCGCAGGCC-------CGTCA--
-AGATGGAC--------GAC---GCGATCATATGTCCCG-AGTTAGTGCGCCACGT-AAG
CGCT-GGGGCTTAT
>R_2557_AU_2010_C3
TATTACCCCCAGCGCTCGGGACGGGACAT-TTGCATCTATAAATAGACT---CCCCCCTC
TCC-ATTACAA-GATCATCATCGACGACAG-AATGGCGCGATATGTGGTATGCTGGATGT
TCACCATCAACAATCCCACAACACTACCAGTGATGAGGGATGAGATAAAATATATGGTAT
ATCAAGTGGAGAGGGGACAGGAGGGTACTCGTCATGTGCAAGGTTATGTCGAGATGAAGA
GACGAAGCTCTCTGAAGCAGATGAGAGGCTTCTTCCCAGGCGCACACCTTGAGAAACGAA
AGGGGAGCCAAGAAGAAGCGCGGTCATACTGTATGAAGGAAGATACAAGAATCGAAGGTC
CCTTCGAGTTTGGTTCATTTAAATTGTCATGTAATGATAATTTATTTGATGTCATACAGG
ATATGCGTGAAACGCACAAAAGGCCTTTGGAGTATTTATATGATTGTCCTAACACCTTCG
ATAGAAGTAAGGATACATTATACAGAGTACAAGCAGAGATGAATAAAACGAAGGCGATGA
A----TAGCTGGAGAAC--TTCTTTCAGTGC-TTGGACATCAGAGGTGGAGAATATCATG
GCGCAGCCATGTCATCGGAGAATAATTTGGGTCTATGGCCCAAATGGAGGAGAAGGAAAG
ACAACGTATGCTAAACATCTAATGAAGACGAGAAATGCGTTTTATTCTCCAGGAGGAAAA
TCATTGGATATATGTAGACTGTATAATTACGAGGATATTGTTATATTTGATATTCCAAGA
TGCAAAGAGGATTATTTAAATTATGGGTTATTAGAGGAATTTAAGAATGGAATAATTCAA
AGCGGGAAATATGAACCCGTTTTGAAGATAGTAGAATATGTCGAAGTCATTGTAATGGCT
AACTTCCTTCCGAAGGAAGGAATCTTTTCTGAAGATCGAATAAAGTTGGTTTCTTGCTGA
ACAAGTAATGACTTTACAG----CGCACGCTCCGAC-AAAAGCACACTATGACAAAAGTA
AGGGTATTTGATT-GGGTTATC-TTAACGATCTAGGGCCGTAGGCC-------CGTGA--
GCAATGAAC--------GGC---GAGATCAGATGTCCCG-AGTTAGTGCGCCACGT-AAG
CGCT-GGGGCTTAT
>R_26pk_PK_2004_C2
TATTACCCCCAGCGCTCGGGACGGGACAT-TTGCATCTATAAATAGACCT--CCCCCCTC
TCC-ATTACAA-GATCATCATCGACGACAG-AATGGCGCGATATGTGGTATGCTGGATGT
TCACCATCAACAATCCCACAACACTACCAGTGATGAGGGATGAGATCAAATATATGGTAT
ATCAAGTGGAGAGGGGACAGGAGGGTACTCGTCATGTGCAAGGATATGTCGAGATGAAGA
GACGAAGCTCTCTGAAGCAGATGAGAGCCTTCTTTCCTGGCGCACACCTTGAGAAACGAA
AGGGAAGCCAAGAAGAAGCGCGGTCATACTGTATGAAGGAAGATACAAGAATCGAAGGTC
CCTTCGAGTTTGGTGCATTTAAATTGTCATGTAATGATAATTTATTTGATGTCATACAGG
ATATGCGTGAAACGCACAAAAGGCCTTTGGAGTATTTATATGATTGTCCTAACACCTTCG
ATAGAAGTAAGGATACATTATACAGAGTACAAGCCGAGATGAATAAAACGAAGGCGATGA
A----TAGCTGGAGAAC--GTCTTTCAGTGC-TTGGACATCAGAGGTGGAGAATATCATG
GCGCAGCCATGTCATCGGAGAATAATTTGGGTCTATGGCCCAAATGGAGGAGAAGGAAAG
ACAACGTATGCAAAACATCTAATGAAGACGAGGAATGCGTTTTATTCTCCAGGAGGAAAA
TCATTGGATATATGTAGACTGTATAATTACGAGGATATTGTTATATTTGATATTCCAAGA
TGCAAAGAGGATTATTTAAATTATGGGTTATTAGAGGAATTTAAGAATGGAATAATTCAA
AGCGGGAAATATGAACCCGTTTTGAAGATAGTAGAATATGTCGAAGTCATTGTAATGGCT
AACTTCCTTCCGAAGGAAGGAATCTTTTCTGAAGATCGAATAAAGTTGGTTTCTTGCTGA
ACAAGTAATGACTTTACAG----CGCACGCTCCGAC-AAAAGTACACTATGACAAAAGTA
-GGGTATCTGATT-GGGTTATC-TTAACGATCTAGGGCCGTAGGCC-------CGTGA--
GCAATGAAC--------GGC---GAGATCAGATGTCCCG-AGTTAGTGCGCCACGT-AAG
CGCT-GGGGCTTAT
>R_27in_IN_2006
TATTACCCCCAGCGCTCGGGACGGGACAT-TTGCATCTATAAATAGACCT--CCCCCCTC
TCC-ATTACAA-GATCATCATCGACGACAG-AATGGCGCGATATGTGGTATGCTGGATGT
TCACCATCAACAATCCCACAACACTACCAGTGATGAGGGATGAGATCAAATATATGGTAT
ATCAAGTGGAGAGGGGACAGGAGGGTACTCGTCATGTGCAAGGTTATGTCGAGATGAAGA
GACGAAGCTCTCTGAAGCAGATGAGAGGCTTCTTCCCAGGCGCACACCTTGAGAAACGAA
AGGGAAGCCAAGAAGAAGCGCGGTCATACTGTATGAAGGAAGATACAAGAATCGAAGGTC
CCTTCGAGTTTGGTGCATTTAAATTGTCATGTAATGATAATTTATTTGATGTCATACAGG
ATATGCGTGAAACGCACAAAAGGCCTTTGGAGTATTTATATGATTGTCCTAACACCTTCG
ATAGAAGTAAGGATACATTATACAGAGTACAAGCAGAGATGAATAAAACGAAGGCGATGA
A----TAGCTGGAGAAC--TTCTTTCAGTGC-ATGGACATCAGAGGTGGAGAATATCATG
GCGCAGCCATGTCATCGGAGAATAATTTGGGTCTATGGCCCAAATGGAGGAGAAGGAAAG
ACAACGTATGCAAAACATCTAATGAAGACGAGAAATGCGTTTTATTCTCCAGGAGGAAAA
TCATTGGATATATGTAGACTGTATAATTACGAGGATATTGTTATATTTGATATTCCAAGA
TGCAAAGAGGATTATTTAAATTATGGGTTATTAGAGGAATTTAAGAATGGAATAATTCAA
AGCGGGAAATATGAACCCGTTTTGAAGATAGTAGAATATGTCGAAGTCATTGTAATGGCT
AACTTCCTTCCGAAGGAAGGAATCTTTTCTGAAGATCGAATAAAGTTGGTTTCTTGCTGA
ACAAGTAATGACTTTACAG----CGCACGCTCCGAC-AAAAGCACACTATGACAAAAGTA
CGGGTATCTGATT-GGGTTATC-TTAACGATCTAGGGCCGTAGGCC-------CGTGA--
GCAATGAAC--------GGC---GAGATCAGATGTCCCG-AGTTAGTGCGCCACGT-AAG
CGCT-GGGGCTTAT
>R_28in_IN_2012
TATTACCCCCAGCGCTCGGGACGGGACAT-TTGCATCTATAAATAGACCT--CCCCCCTC
TCC-ACTACAA-GATCATCATCGACGACAGAAATGGCGCGATATGTGGTATGCTGGATGT
TCACCATCAACAATCCCACAACACTACCAGTGATGAGAGATGAGTTCAAATATATGGTAT
ATCAAGTGGAGAGGGGACAGGAGGGTACTCGTCATGTGCAGGGATACGTCGAGATGAACA
TACAAAGCTCTCTGAAGCAGATGAGAGGCTTCTTCCCAGGCGCACACCTTGAGAAACGAA
AGGGAAGCCAGGAGAGAGCGCGGTCATACTGTATGAAGGAAGATACAAGAATCGAAGGTC
CCTTCGAGTTTGGTGCATTTAAATTGTCATGTAATGATAATTTATTTGATGTCATACAGG
ATATGCGTGAAACGCACAAACGACCTTTGGAGTATTTATATGATTGTCCTAATACCTTCG
ATAGAAGTAAGGATACATTATACAGAGTACAAGCAGAGATGAATAAAACGAAGGCTATGA
A----TAGCTGGAGAAC--GTCTTTCAGTGC-TTGGACATCAGAGGTTGAGAATATCATG
GCGCAGCCATGTCATCGAAGAATAATTTGGGTCTATGGCCCAAATGGAGGAGAAGGAAAG
ACAACGTATGCAAAACATTTAATGAAGACGAAAAATGCGTTTTATTCTCCAGGAGGAAAA
TCATTGGATATTTGTAGATTGTATAATTATGAGGATATTGTTATATTTGATATTCCCAGA
TGCAAAGAGGAATATTTAAATTATGGGTTATTAGAAGAATTTAAGAATGGAATAATTCAA
AGCGGGAAATATGAACCCGTTTTGAAGATAGTGGAATATGTCGAAGTCATTGTAATGGCT
AACTTCCTTCCGAAGGAAGGAATCTTTTCTGAAGATCGAATAAAGTTGGTTGCTTGCTGA
ACACGCTATGAC-------------------------AAAAGCACACTCCGACAAATGTA
CGGGTATCTGATT-GGGTTATC-CTATCGATCTAGGGCCGTAGGCC-------CGTGA--
GCAATGAAC--------GGT---AAGATCAGATGTCCCG-AGTTAGTGCGCCACGT-AAG
CGCT-GGGGCTTAT
>R_29mm_MM
TATTACCCCCAGCGCCCGGGACGGGACAT-TTGCATCTATAAATAGAGCT--CCCCCCTC
TCC-ATTACAA-GATCGTCATCGACGACAG-AATGGCGCGATATGTGGTATGCTGGATGT
TCACCATCAACAATCCCACAACACTACCAGTGATGAGGGATGAGATAAAATATATGGTAT
ATCAAGTGGAGAGGGGACAGGAGGGTACTCGTCATGTGCAAGGTTATGTCGAGATGAAGA
GACGAAGTTCTCTGAAGCAGATGAGAGGCTTCTTCCCAGGCGCACACCTTGAGAAACGAA
AGGGAAGCCAAGAAGAAGCGCGGTCATACTGTATGAAGGAAGATACAAGAATCGAAGGTC
CCTTCGAGTTTGGTGCTTTTAAATTGTCATGTAATGATAATTTATTTGATGTCATACAGG
ATATGCGTGAAACGCACAAAAGGCCTTTGGAGTATTTATATGATTGTCCTAACACCTTCG
ATAGAAGTAAGGATACATTATACAGAGTACAAGCAGAGATGAATAAAACGAAGGCGATGA
A----TAGCTGGAGAAC--TTCTTTCAGTAC-TTGGACATCAGAGGTGGAGAATATCATG
GCGCAGCCATGTCATCGGAGAATAATTTGGGTCTATGGCCCAAATGGAGGAGAAGGAAAG
ACAACCTATGCAAAACATCTAATGAAGACGAGAAATGCGTTTTATTCTCCAGGAGGAAAA
TCATTGGATATATGTAGACTGTATAATTACGAGGATATTGTTATATTTGATATTCCAAGA
TGCAAAGAGGATTATTTAAATTATGGGTTATTAGAGGAATTTAAGAATGGAATAATTCAA
AGCGGGAAATATGAACCCGTTTTGAAGATAGTAGAATATGTCGAAGTCATTGTAATGGCT
AACTTCCTTCCGAAGGAAGGAATCTTTTCTGAAGATCGAATAAAGTTGGTTTCTTGCTGA
ACAAGTAATGACTTTACAG----CGCACGCTCCGAC-AAAAGCACACTATGACAAAAGTA
CGGGTATCTGATT-GGGTTATC-TTAACGATCTAGGGCCGTAGGCC-------CGTGA--
GCAATGAAC--------GGC---GAGATCAGATGTCCCG-AGTTAGTGCGCCACGT-GGG
CGCT-GGGGACTAT
>R_3in_IN_2007_C2
TATTACCCCCAGCGCTCGGGACGGGACAT-TTGCATCTATAAATAGACCT--CCCCCCTC
TCC-ATTACAA-GATCATCATCGACGACAG-AATGGCGCGATATGTGGTATGCTGGATGT
TCACCATCAACAATCCCACAACACTACCAGTGATGAGGGATGAGATCAAATATATGGTAT
ATCAAGTGGAGAGGGGACAGGAGGGTACTCGTCATGTGCAAGGTTATGTCGAGATGAAGA
GACGAAGCTCTCTGAAGCAGATGAGAGGCTTCTTCCCAGGCGCACACCTTGAGAAACGAA
AGGGAAGCCAAGAAGAAGCGCGGTCATACTGTATGAAGGAAGATACAAGAATCGAAGGTC
CCTTCGAGTTTGGTGCATTTAAATTGTCATGTAATGATAATTTATTTGATGTCATACAGG
ATATGCGTGAAACGCACAAAAGGCCTTTGGAGTATTTATATGATTGTCCTAACACCTTCG
ATAGAAGTAGGGATACATTATACAGAGTACAAGCAGAGATGAATAAAACGAAGGCGATGA
A----TAGCTGGAGAAC--TTCTTTCAGTGC-TTGGACATCAGAGGTGGAGAATATCATG
GCGCAGCCATGTCATCGGAGAATAATTTGGGTCTATGGCCCAAATGGAGGAGAAGGAAAG
ACAACGTATGCAAAACATCTAATGAAGACGAGAAATGCGTTTTATTCTCCAGGAGGAAAA
TCATTGGATATATGTAGGCTGTATAATTACGAGGATATTGTTATATTAGATATCCCAAGA
TGCAAAGAGGATTATTTAAATTACGGGTTATTAGAGGAATTTAAGAATGGAATAATTCAA
AGCGGGAAATATGAACCCGTTTTGAAGATAGTAGAATATGTCGAAGTCATTGTAATGGCT
AACTTCCTTCCGAAGGAAGGAATCTTTTCTGAAGATGGAATAAAGTTGGTTTCTTGCTGA
ACAAGTAATGACTTTACAG----CGCACGCTCCGAC-AAAAGCATACTATGACAAAAGTA
CGGGTATCTGAAT-GGGTTATC-TTAACGATCTAGGGGCGTAGGCC-------CGTGA--
GCAATGGAC--------GGC---GAGATCCGATGTCCCC-AGTTAGTGCGCCACGT-AAG
CGCT-GGGGCTTAT
>R_30mm_MM
TATTACCCCCAGCGCTCGGGACGGGACAT-TTGCATCTATAAATAGACCT--CCCCCCTC
TCC-ATTACAA-GATCATCATCGACGACAG-AATGGCGCGATATGTGGTATGCTGGATGT
TCACCATCAACAATCCCACAACACTACCAGTGATGAGGGATGAGATAAAATATATGGTAT
ATCAAGTGGAGAGGGGACAGGAGGGTACTCGTCATGTGCAAGGTTATGTCGAGATGAAGA
GACGAAGTTCTCTGAAGCAGATGAGAGGCTTCTTCCCAGGCGCACACCTTGAGAAACGAA
AGGGAAGCCAAGAAGAAGCGCGGTCATACTGTATGAAGGAAGATACAAGAATCGAAGGTC
CCTTCGAGTTTGGTGCATTTAAATTGTCATGTAATGATAATTTATTTGATGTCATACAGG
ATATGCGTGAAACGCACAAAAGGCCTTTGGAGTATTTATATGATTGTCCTAACACCTTCG
ATAGAAGTAAGGATACATTATACAGAGTACAAGCAGAGATGAATAAAACGAAGGCGATGA
A----TAGCTGGAGAAC--TTCTTTCAGTGC-TTGGACATCAGAGGTGGAGAATATCATG
GCGCAGCCATGTCATCGGAGAATAATTTGGGTCTATGGCCCAAATGGAGGAGAAGGAAAG
ACAACGTATGCAAAACATCTAATGAAGACGAGAAATGCGTTTTATTCTCCAGGAGGAAAA
TCTTTGGATATATGTAGACTGTATAATTACGAGGATATTGTAATATTTGATATTCCAAGA
TGCAAAGAGGATTATTTAAATTATGGGTTATTAGAGGAATTTAAGAATGGAATAATTCAA
AGCGGGAAATATGAACCCGTTTTGAAGATAGTAGAATATGTCGAAGTCATTGTAATGGCT
AACTTCCTTCCGAAGGAAGGAATCTTTTCTGAAGATCGAATAAAGTTGGTTTCTTGCTGA
ACAAGTAATGACTTTACAG----CGCACGCTCCGAC-AAAAGCACACTATGACAAAAGTA
CGGGTATCTGATT-GGGTTATC-TTAACGATCTAGGGCCGTAGGCC-------CGTGA--
GCAATGAAC--------GGC---GAGATCAGATGTCCCG-AGTTAGTGCGCCACGT-AAG
CGCT-GGGGCTTAT
>R_31mm_MM
TATTACCCCCAGCGCTCGGGACGGGACAT-TTGCATCTATAAATAGACCT--CCCCCCTC
TCC-ATTACAA-GATCATCATCGACGACAG-AATGGCGCGATATGTGGTATGCTGGATGT
TCACCATCAACAATCCCACAACACTACCAGTGATGAGGGATGAGATAAAATATATGGTAT
ATCAAGTGGAGAGGGGACAGGAGGGTACTCGTCATGTGCAAGGTTATGTCGAGATGAAGA
GACGAAGTTCTCTGAAGCAGATGAGAGGCTTCTTCCCAGGCGCACACCTTGAGAAACGAA
AGGGAAGCCAAGAAGAAGCGCGGTCATACTGTATGAAGGAAGATACAAGAATCGAAGGTC
CCTTCGAGTTTGGTGCATTTAAATTGTCATGTAATGATAATTTATTTGATGTCATACAGG
ATATGCGTGAAACGCACAAAAGGCCTTTGGAGTATTTATATGATTGTCCTAACACCTTCG
ATAGAAGTAAGGATACATTATACAGAGTACAAGCAGAGATGAATAAAACGAAGGCGATGA
A----TAGCTGGAGAAC--GTCTTTCAGTGC-TTGGACATCAGAGGTGGAGAATATCATG
GCGCAGCCATGTCATCGGAGAATAATTTGGGTCTATGGCCCAAATGGAGGAGAAGGAAAG
ACAACGTATGCAAAACATCTAATGAAGACGAGAAATGCGTTTTATTCTCCAGGAGGAAAA
TCTTTGGATATATGTAGACTGTATAATTACGAGGATATTGTAATATTTGATATTCCAAGA
TGCAAAGAGGATTATTTAAATTATGGGTTATTAGAGGAATTTAAGAATGGAATAATTCAA
AGCGGGAAATATGAACCCGTTTTGAAGATAGTGGAATATGTCGAAGTCATTGTAATGGCT
AACTTCCTTCCGAAGGAAGGAATCTTTTCTGAAGATCGAATAAAGTTGGTTTCTTGCTGA
ACAAGTAATGACTTTACAG----CGCACGCTCCGAC-AAAAGCACACTATGACAAAAGTA
CGGGTATCTGATT-GGGTTATC-TTAACGATCTAGGGCCGTAGGCC-------CGTGA--
GCAATGAAC--------GGC---GAGATCAGATGTCCCG-AGTTAGTGCGCCACGT-AAG
CGCT-GGGGACTAT
>R_32_FJ_FJ
TATTACCCCCAGCGCTCGGGACGGGACAT-TTGCATCTATAAATAGACCT--CCCCCCTC
TCC-ATTTCAA-GATCATCATCGACGACAG-AATGGCGCGATATGTGGTATGCTGGATGT
TCACCATCAACAATCCCACAACACTACCAGTGATGAGGGATGAGATCAAATACATGGTAT
ATCAAGTGGAGAGGGGACAGGAGGGTACTCGTCATGTGCAAGGTTATGTCGAGATGAAGA
GACGAAGCTCTCTGAAGCAGATGAGAGGCTTCTTCCCAGGCGCACACCTTGAGAAACGAA
AGGGAAGCCAAGAAGAAGCGCGGTCATACTGTATGAAGGAAGATACAAGAATCGAAGGTC
CCTTCGAGTTTGGTTCATTTAAATTGTCATGTAATGATAATTTATTTGATGTCATACAGG
ATATGCGTGAAACGCACAAAAGGCCTTTGGAGTATTTATATGATTGTCCTAACACCTTCG
ATAGAAGTAAGGATACATTATACAGAGTACAAGCAGAGATGAATAAAACGAAGGCGATGA
A----TAGCTGGAGAAC--TTCTTTCAGTGC-TTGGACATCAGAAGTGGAGAATATCATG
GCGCAGCCATGTCATCGGAGAATAATTTGGGTCTATGGCCCAAATGGAGGAGAAGGAAAG
ACAACGTATGCAAAACATCTAATGAAGACAAGAAATGCGTTTTATTCTCCAGGAGGAAAA
TCATTAGATATATGTAGACTGTATAATTACGAAGATATTGTTATATTTGATATTCCAAGA
TGCAAAGAGGATTATTTAAATTATGGGTTATTAGAGGAATTTAAGAGTGGAATAATTCAA
AGCGGGAAATATGAACCCGTTTTGAAGATAGTAGAATATGTCGAAGTCATTGTAATGGCT
AACTTCCTTCCGAAGGAAGGAATCTTTTCTGAAGATCGAATAAAGTTGGTTGCTTGCTGA
ACACGCAATGACTTTACAG----CGCACGCTCCGAC-AAAAGCACACTATGACAAAAGTA
CGGGTATCTGATT-GGTTTATC-TTAACGATCTAGGGCCGTAGGCC-------CGTGA--
GCAATGAAC--------GGC---GAGATCAGATGTCCCG-AGTTAGTGCGCCACGT-AAG
CGCT-GGGGCTTAT
>R_33in_IN_2002_C2
TATTACCCCCAGCGCTCGGGACGGGACAT-TTGCATCTATAACTAGACCT--CCCCCCTC
TCC-ATTACAA-GATCATCATCGACGACAG-AATGGCGCGATATGTGGTATGCTGGATGT
TCACCATCAACAATCCCACAACACTACCAGTGATGAGGGATGAGATCAAATATATGGTAT
ATCAAATGGAGAGGGGACAGGAGGGTACTCGTCATGTGCAAGGTTATGTCGAGATGAAGA
GACGAAGCTCTCTGAAGCAGATGAGAGGCTTCTTCCCAGGCGCACACCTTGAGAAACGAA
AGGGAACCCAAGAAGAAGCGCGGTCATACTGTATGAAGGAAGATACAAGAATCGAAGGTC
CCTTCGAGTTTGGTACATTTAAATTGTCATGTAATGACAATTTATTTGATGTCATACAGG
ATATGCGTGAAACGCACAAAAGGCCTTTGGAGTATTTATATGATTGTCCTAACACCTTCG
ATAGAAGTAAGGATACATTATACAGAGTACAAGCCGAGATGAATAAACGAAGGGCGATGA
A----TAGCTGGAAAAC--TTCTTTCAGTGC-ATGGACATCAGAGGTGGAGAATATCATG
GCGCAGCCATGTCATCGGAGAATAATTTGGGTCTATGGCCCAAATGGAGGAGAAGGAAAG
ACAACGTATGCAAAACATCTAATGAAGACGAGAAATGCGTTTTATTCTCCAGGAGGAAAA
TCATTGGATATATGTAGACTGTATAATTACGAGGATATTGTTATATTTGATATTCCAAGA
TGCAAAGAGGATTATTTAAATTATGGGTTATTAGAGGAATTTAAGAATGGAATAATTCAA
AGCGGGAAATATGAACCCGTTTTGAAGATAGTAGAATATGTCGAAGTCATTGTAATGGCT
AACTTCCTTCCGAAGGAAGGAATCTTTTCTGAAGATCGAATAAAGTTGGTTTCTTGCTGA
ACAAGTAATGACTTTACAG----CGCACGCTCCGAC-AAAAGCACACTATGACAAAAGTA
CGGGTATCTGATT-GGTTTATC-TTAACGATCTAGGGCCGTAGGCC-------CGTGA--
GCAATGAAC--------GGC---GAGATCAGATGTCCCG-AGTTAGTGCGCCACGT-AAG
CGCT-GGGGCTTAT
>R_34_EG_EG_1997
TATTACCCCCAGCGCTCGGGACGGGACAT-TTGCATCTATAAATAGACCT--CCCCCCTC
TCC-ATTACAA-GATCATCATCGACGACAG-AATGGCGCGATATGTGGTATGCTGGATGT
TCACCATCAACAATCCCACAACACTACCAGTGATGAGGGATGAGTTCAAATATATGGTAT
ATCAAGTGGAGAGGGGACAGGAGGGTACTCGTCATGTGCAAGGGTATGTCGAGATGAAGA
GACGAAGTTCTCTGAGGCAGATGAGAGCCTTCTTTCCTGGCGCACACCTTGAGAAACGAA
AGGGAAGCCAAGAAGAAGCGCGGTCATACTGTATGAAGGAAGATACAAGAATCGAAGGTC
CCTTCGAGTTTGGTGCATTTAAATTGTCATGTAATGATAATTTATTTGATGTCATACAGG
ATATGCGTGAAACGCACAAAAGGCCTCTGGAGTATTTATATGATTGTCCTAACACCTTCG
ATAGAAGTAAGGATACATTATACAGAGTACAAGCAGAGATGAATAAAACGAAGGCGATGA
A----TAGCTGGAGAAC--GTCTTTCAGTGC-TTGGACATCAGAAGTGGAGAATATCATG
GCGCAGCCATGTCATCGGAGAATAATTTGGGTCTATGGCCCAAATGGAGGAGAAGGAAAG
ACAACGTATGCAAAACATCTAATGAAGACGAAGAATGCGTTTTATTCTCCAGGAGGAAAA
TCATTGGATATATGTAGACTGTATAATTACGAGGATATTGTTATATTTGATATTCCAAGA
TGCAAAGAGGATTATTTAAATTATGGGTTATTAGAGGAATTTAAGAATGGAATAATTCAA
AGCGGGAAATATGAACCCGTTTTGAAGATAGTAGAATATGTCGAAGTCATTGTAATGGCT
AACTTCCTTCCGAAGGAAGGAATCTTTTCTGAAGATCGAATAAAGTTGGTTTCTTGCTGA
ACAAGTAATGACTTTACAG----CGCACGCTCCGAC-AAAAGTACACTATGACAAAAGTA
GGGGTATCTGATT-GGGTTATC-TTAACGATCTAGGGCCGTAGGCC-------CGTGA--
GCAATGAAC--------GGC---GAGATCAGATGTCCCG-AGTTAGTGCGCCACGT-AAG
CGCT-GGGGCTTAT
>R_35to_TO_2010_C1
TATTACCCCCAGCGCTCGGGACGGGACAT-TTGCATCTATAAATAGACT---CCCCCCTC
TCC-ACTTCAA-GATCATCATCGACGACAG-AATGGCGCGATATGTGGTATGCTGGATGT
TTACCATCAACAATCCCACAACACTACCAGTGATGAGGGATGAGATCAAATACATGGTAT
ATCAAGTGGAGAGGGGACAGGAGGGTACTCGTCATGTGCAAGGATACGTGGAGATGAAGA
GACGAAGTTCTCTGAAGCAGATGAGAGTCTTCTTCCCAGGCGCACACCTTGAGAAACGAA
AGGGAAGCCAAGAAGAAGCGCGGTCATACTGTATGAAGGAAGATACAAGAATCGAAGGTC
CCTTCGAGTTTGGTGCATTTAAATTGTCATGTAATGATAATTTATTTGATGTCATACAGG
ATATGCGTGAAACGCACAAAAGACCTTTGGAGTATTTATATGATTGTCCTAATACCTTCG
ATAGAAGTAAGGATACATTATACAGAGTACAAGCAGAGATGAATAAAACGAGGGCGATGA
A----TAGCTGGAGAAC--GTCTTTCAGTGC-TTGGACATCAGAGGTTGAGAATATCATG
GCGCAGCCATGTCATCGGAGAATTATTTGGGTTTACGGCCCAAATGGAGGAGAAGGAAAG
ACAACGTATGCAAAACATCTAATGAAGACGAAGAATGCGTTTTATTCTCCAGGAGGAAAA
TCATTGGATATATGTAGACTGTATAATTATGAGGATATTGTTATATTTGATATCCCCAGA
TGCAAAGAGGATTATTTAAATTATGGTTTATTAGAGGAATTTAAGAATGGAATAATTCAA
AGCGGGAAATATGAACCCGTTTTGAAGATTGTAGAATATGTCGAAGTCATTGTAATGGCT
AACTTCCTTCCGAAGGAAGGAATCTTTTCTGAAGATCGAATAAAGTTGGTTTCTTGCTGA
ACACGCAATGACTTTACAG----CGCACGCTCCGAC-AAAAGCACACTATGACAAAAGTA
CGGGTATCTGATT--GGCTATC-CTAACGATCTAGGGCCGTAGGCC-------CGTGA--
GCAATGAAC--------GGC---GAGATCATATGTCCCG-AGTTAGTGCGCCACGT-AAG
CGCT-GGGGCTTAT
>R_36to_TO_2010_C1
TATTACCCCCAGCGCTCGGGACGGGACAT-TTGCATCTATAAATAGACT---CCCCCCTC
TCC-ACTTCAA-GATCATCATCGACGACAG-AATGGCGCGATATGTGGTATGCTGGATGT
TTACCATCAACAATCCCACAACACTACCAGTGATGAGGGATGAGATCAAATACATGGTAT
ATCAAGTGGAGAGGGGACAGGAGGGTACTCGTCATGTGCAAGGATACGTGGAGATGAAGA
GACGAAGTTCTCTGAAGCAGATGAGAGTCTTCTTCCCAGGCGCACACCTTGAGAAACGAA
AGGGGAGCCAAGAAGAAGCGCGGTCATACTGTATGAAGGAAGATACAAGAATCGAAGGTC
CCTTCGAGTTTGGTGCATTTAAATTGTCATGTAATGATAATTTATTTGATGTCATACAGG
ATATGCGTGAAACGCACAAAAGACCTTTGGAGTATTTATATGATTGTCCTAATACCTTCG
ATAGAAGTAAGGATACATTATACAGAGTACAAGCAGAAATGAATAAAACGAGGGCGATGA
A----TAGCTGGAGAAC--GTCTTTCAGTGC-TTGGACATCAGAGGTTGAGAATATCATG
GCGCAGCCATGTCATCGGAGAATTATTTGGGTTTACGGCCCAAATGGAGGAGAAGGAAAG
ACAACGTATGCAAAACATCTAATGAAGACGAAGAATGCGTTTTATTCTCCAGGAGGAAAA
TCATTGGATATATGTAGACTGTATAATTATGAGGATATTGTTATATTTGATATCCCTAGA
TGCAAAGAGGATTATTTAAATTATGGTTTATTAGAGGAATTTAAGAATGGAATAATTCAA
AGCGGGAAATATGAACCCGTTTTGAAGATTGTAGAATATGTCGAAGTCATTGTAATGGCT
AACTTCCTTCCGAAGGAAGGAATCTTTTCTGAAGATCGAATAAAGTTGGTTTCTTGCTGA
ACACGCAATGACTTTACAG----CGCACGCTCCGAC-AAAAGCACACTATGACAAAAGTA
CGGGTATCTGATT--GGCTATC-CTAACGATCTAGGGCCGTAGGCC-------CGTGA--
GCAATGAAC--------GGC---GAGATCATATGTCCCG-AGTTAATGCGCCACGT-AAG
CGCT-GGGGACTAT
>R_37to_TO_2010_C1
TATTACCCCCAGCGCTCGGGACGGGACAT-TTGCATCTATAAATAGACT---CCCCCCTC
TCC-ACTTCAA-GATCATCATCGACGACAG-AATGGCGCGATATGTGGTATGCTGGATGT
TTACCATCAACAATCCCACAACACTACCAGTGATGAGGGATGAGATCAAATACATGGTAT
ATCAAGTGGAGAGGGGACAGGAGGGTACTCGTCATGTGCAAGGATACGTGGAGATGAAGA
GACGAAGTTCTCTGAAGCAGATGAGAGTCTTCTTCCCAGGCGCACACCTTGAGAAACGAA
AGGGGAGCCAAGAAGAAGCGCGGTCATACTGTATGAAGGAAGATACAAGAATCGAAGGTC
CCTTCGAGTTTGGTGCATTTAAATTGTCATGTAATGATAATTTATTTGATGTCATACAGG
ATATGCGTGAAACGCACAAAAGACCTTTGGAGTATTTATATGATTGTCCTAATACCTTCG
ATAGAAGTAAGGATACATTATACAGAGTACAAGCAGAGATGAATAAAACGAGGGCGATGA
A----TAGCTGGAGAAC--GTCTTTCAGTGC-TTGGACATCAGAGGTTGAGAATATCATG
GCGCAGCCATGTCATCGGAGAATTATTTGGGTTTACGGCCCAAATGGAGGAGAAGGAAAG
ACAACGTATGCAAAACATCTAATGAAGACGAAGAATGCGTTTTATTCTCCAGGAGGAAAA
TCATTGGATATATGTAGACTGTATAATTATGAGGATATTGTTATATTTGATATCCCCAGA
TGCAAAGAGGATTATTTAAATTATGGTTTATTAGAGGAATTTAAGAATGGAATAATTCAA
AGCGGGAAATATGAACCCGTTTTGAAGATTGTAGAATATGTCGAAGTCATTGTAATGGCT
AACTTCCTTCCGAAGGAAGGAATCTTTTCTGAAGATCGAATAAAGTTGGTTTCTTGCTGA
ACACGCAATGACTTTACAG----CGCACGCTCCGAC-AAAAGCACACTATGACAAAAGTA
CGGGTATCTGATT--GGCTATC-CTAACGATCTAGGGCCGTAGGCC-------CGTGA--
GCAATGAAC--------GGC---GAGATCATATGTCCCG-AGTTAGTGCGCCACGT-AAG
CGCT-GGGGACTAT
>R_38to_TO_2010_C1
TATTACCCCCAGCGCTCGGGACGGGACAT-TTGCATCTATAAATAGACT---CCCCCCTC
TCC-ACTTCAA-GATCATCATCGACGACAG-AATGGCGCGATATGTGGTATGCTGGATGT
TTACCATCAACAATCCCACAACACTACCAGTGATGAGGGATGAGATCAAATACATGGTAT
ATCAAGTGGAGAGGGGACAGGAGGGTACTCGTCATGTGCAAGGATACGTGGAGATGAAGA
GACGAAGTTCTCTGAAGCAGATGAGAGTCTTCTTCCCAGGCGCACACCTTGAGAAACGAA
AGGGAAGCCAAGAAGAAGCGCGGTCATACTGTATGAAGGAAGATACAAGAATCGAAGGTC
CCTTCGAGTTTGGTGCATTTAAATTGTCATGTAATGATAATTTATTTGATGTCATACAGG
ATATGCGTGAAACGCAGAAAAGACCTTTGGAGTATTTATATGATTGTCCTAATACCTTCG
ATAGAAGTAAGGATACATTATACAGAGTACAAGCAGAGATGAATAAAACGAGGGCGATGA
A----TAGCTGGAGAAC--GTCTTTCAGTGC-TTGGACATCAGAGGTTGAGAATATCATG
GCGCAGCCATGTCATCGGAGAATTATTTGGGTTTACGGCCCAAATGGAGGAGAAGGAAAG
ACAACGTATGCAAAACATCTAATGAAGACGAAGAATGCGTTTTATTCTCCAGGAGGAAAA
TCATTGGATATATGTAGACTGTATAATTATGAGGATATTGTTATATTTGATATCCCCAGA
TGCAAAGAGGATTATTTAAATTATGGTTTATTAGAGGAATTTAAGAATGGAATAATTCAA
AGCGGGAAATATGAACCCGTTTTGAAGATTGTAGAATATGTCGAAGTCATTGTAATGGCT
AACTTCCTTCCGAAGGAAGGAATCTTTTCTGAAGATCGAATAAAGTTGGTTTCTTGCTGA
ACACGCAATGACTTTACAG----CGCACGCTCCGAC-AAAAGCACACTATGACAAAAGTA
CGGGTATCTGATT--GGCTATC-CTAACGATCTAGGGCCGTAGGCC-------CGTGA--
GCAATGAAC--------GGC---GAGATCATATGTCCCG-AGTTAGTGCGCCACGT-AAG
CGCT-GGGGCTTAT
>R_39to_TO_2010_C1
TATTACCCCCAGCGCTCGGGACGGGACAT-TTGCATCTATAAATAGACT---CCCCCCTC
TCC-ACTTCAA-GATCATCATCGACGACAG-AATGGCGCGATATGTGGTATGCTGGATGT
TTACCATCAACAATCCCACAACACTACCAGTGATGAGGGATGAGATCAAATACATGGTAT
ATCAAGTGGAGAGGGGACAGGAGGGTACTCGTCATGTGCAAGGATACGTGGAGATGAAGA
GACGAAGTTCTCTGAAGCAGATGAGAGTCTTCTTCCCAGGCGCACACCTTGAGAAACGAA
AGGGGAGCCAAGAAGAAGCGCGGTCATACTGTATGAAGGAAGATACAAGAATCGAAGGTC
CCTTCGAGTTTGGTGCATTTAAATTGTCATGTAATGATAATTTATTTGATGTCATACAGG
ATATGCGTGAAACGCAGAAAAGACCTTTGGAGTATTTATATGATTGTCCTAATACCTTCG
ATAGAAGTAAGGATACATTATACAGAGTACAAGCAGAGATGAATAAAACGAGGGCGATGA
A----TAGCTGGAGAAC--GTCTTTCAGTGC-TTGGACATCAGAGGTTGAGAATATCATG
GCGCAGCCATGTCATCGGAGAATTATTTGGGTTTACGGCCCAAATGGAGGAGAAGGAAAG
ACAACGTATGCAAAACATCTAATGAAGACGAAGAATGCGTTTTATTCTCCAGGAGGAAAA
TCATTGGATATATGTAGACTGTATAATTATGAGGATATTGTTATATTTGATATCCCCAGA
TGCAAAGAGGATTATTTAAATTATGGTTTATTAGAGGAATTTAAGAATGGAATAATTCAA
AGCGGGAAATATGAACCCGTTTTGAAGATTGTAGAATATGTCGAAGTCATTGTAATGGCT
AACTTCCTTCCGAAGGAAGGAATCTTTTCTGAAGATCGAATAAAGTTGGTTTCTTGCTGA
ACACGCAATGACTTTACAG----CGCACGCTCCGAC-AAAAGCACACTATGACAAAAGTA
CGGGTATCTGATT--GGCTATC-CTAACGATCTAGGGCCGTAGGCC-------CGTGA--
GCAATGAAC--------GGC---GAGATCATATGTCCCG-AGTTAGTGCGCCACGT-AAG
CGCT-GGGGCTTAT
>R_4au_AU_C3
TATTACCCCCAGCGCTCGGGACGGGACAT-TTGCATCTATAAATAGACCT--CCCCCCTC
TCC-ATTACAA-GATCATCATCGACGACAG-AATGGCGCGATATGTGGTATGCTGGATGT
TCACCATCAACAATCCCACAACACTACCAGTGATGAGGGATGAGATAAAATATATGGTAT
ATCAAGTGGAGAGGGGACAGGAGGGTACTCGTCATGTGCAAGGTTATGTCGAGATGAAGA
GACGAAGCTCTCTGAAGCAGATGAGAGGCTTCTTCCCAGGCGCACACCTTGAGAAACGAA
AGGGAAGCCAAGAAGAAGCGCGGTCATACTGTATGAAGGAAGATACAAGAATCGAAGGTC
CCTTCGAGTTTGGTTCATTTAAATTGTCATGTAATGATAATTTATTTGATGTCATACAGG
ATATGCGTGAAACGCACAAAAGGCCTTTGGAGTATTTATATGATTGTCCTAACACCTTCG
ATAGAAGTAAGGATACATTATACAGAGTACAAGCAGAGATGAATAAAACGAAGGCGATGA
A----TAGCTGGAGAAC--TTCTTTCAGTGC-TTGGACATCAGAGGTGGAGAATATCATG
GCGCAGCCATGTCATCGGAGAATAATTTGGGTCTATGGCCCAAATGGAGGAGAAGGAAAG
ACAACGTATGCAAAACATCTAATGAAGACGAGAAATGCGTTTTATTCTCCAGGAGGAAAA
TCATTGGATATATGTAGACTGTATAATTACGAGGATATTGTTATATTTGATATTCCAAGA
TGCAAAGAGGATTATTTAAATTATGGGTTATTAGAGGAATTTAAGAATGGAATAATTCAA
AGCGGGAAATATGAACCCGTTTTGAAGATAGTAGAATATGTCGAAGTCATTGTAATGGCT
AACTTCCTTCCGAAGGAAGGAATCTTTTCTGAAGATCGAATAAAGTTGGTTTCTTGCTGA
ACAAGTAATGACTTTACAG----CGCACGCTCCGAC-AAAAGCACACTATGACAAAAGTA
CGGGTATCTGATT-GGGTTATC-TTAACGATCTAGGGCCGTAGGCC-------CGTGA--
GCAATGAAC--------GGC---GAGATCAGATGTCCCG-AGTTAGTGCGCCACGT-AAG
CGCT-GGGGCTTAT
>R_40to_TO_2010_C1
TATTACCCCCAGCGCTCGGGACGGGACAT-TTGCATCTATAAATAGACT---CCCCCCTC
TCC-ACTTCAA-GATCATCATCGACGACAG-AATGGCGCGATATGTGGTATGCTGGATGT
TTACCATCAACAATCCCACAACACTACCAGTGATGAGGGATGAGATCAAATACATGGTAT
ATCAAGTGGAGAGGGGACAGGAGGGTACTCGTCATGTGCAAGGATACGTGGAGATGAAGA
GACGAAGTTCTCTGAAGCAGATGAGAGTCTTCTTCCCAGGCGCACACCTTGAGAAACGAA
AGGGGAGCCAAGAAGAAGCGCGGTCATACTGTATGAAGGAAGATACAAGAATCGAAGGTC
CCTTCGAGTTTGGTGCATTTAAATTGTCATGTAATGATAATTTATTTGATGTCATACAGG
ATATGCGTGAAACGCACAAAAGACCTTTGGAGTATTTATATGATTGTCCTAATACCTTCG
ATAGAAGTAAGGATACATTATACAGAGTACAAGCAGAGATGAATAAAACGAGGGCGATGA
A----TAGCTGGAGAAC--GTCTTTCAGTGC-TTGGACATCAGAGGTTGAGAATATCATG
GCGCAGCCATGTCATCGGAGAATTATTTGGGTTTACGGCCCAAATGGAGGAGAAGGAAAG
ACAACGTATGCAAAACATCTAATGAAGACGAAGAATGCGTTTTATTCTCCAGGAGGAAAA
TCATTGGATATATGTAGACTGTATAATTATGAGGATATTGTTATATTTGATATCCCCAGA
TGCAAAGAGGATTATTTAAATTATGGTTTATTAGAGGAATTTAAGAATGGAATAATTCAA
AGCGGGAAATATGAACCCGTTTTGAAGATTGTAGAATATGTCGAAGTCATTGTAATGGCT
AACTTCCTTCCGAAGGAAGGAATCTTTTCTGAAGATCGAATAAAGTTGGTTTCTTGCTGA
ACACGCAATGACTTTACAG----CGCACGCTCCGAC-AAAAGCACACTATGACAAAAGTA
CGGGTATCTGATT--GGCTATC-CTAACGATCTAGGGCCGTAGGCC-------CGTGA--
GCAATGAAC--------GGC---GAGATCATATGTCCCG-AGTTAGTGCGCCACGT-AAG
CGCT-GGGGCTTAT
>R_41to_TO_2010_C1
TATTACCCCCAGCGCTCGGGACGGGACAT-TTGCATCTATAAATAGACT---CCCCCCTC
TCC-ACTTCAA-GATCATCATCGACGACAG-AATGGCGCGATATGTGGTATGCTGGATGT
TTACCATCAACAATCCCACAACACTACCAGTGATGAGGGATGAGATCAAATACATGGTAT
ATCAAGTGGAGAGGGGACAGGAGGGTACTCGTCATGTGCAAGGATACGTGGAGATGAAGA
GACGAAGTTCTCTGAAGCAGATGAGAGTCTTCTTCCCAGGCGCACACCTTGAGAAACGAA
AGGGGAGCCAAGAAGAAGCGCGGTCATACTGTATGAAGGAAGATACAAGGATCGAAGGTC
CCTTCGAGTTTGGTTCATTTAAATTGTCATGTAATGATAATTTATTTGATGTCATACAGG
ATATGCGTGAAACGCACAAAAGACCTTTGGAGTATTTATATGATTGTCCTAATACCTTCG
ATAGAAGTAAGGATACATTATACAGAGTACAAGCAGAGATGAATAAAACGAGGGCGATGA
A----TAGCTGGAGAAC--GTCTTTCAGTGC-TTGGACATCAGAGGTTGAGAATATCATG
GCGCAGCCATGTCATCGGAGAATTATTTGGGTTTACGGCCCAAATGGAGGAGAAGGAAAG
ACAACGTATGCAAAACATCTAATGAAGACGAAGAATGCGTTTTATTCTCCAGGAGGAAAA
TCATTGGATATATGTAGACTGTATAATTATGAGGATATTGTTATATTTGATATCCCTAGA
TGCAAAGAGGATTATTTAAATTATGGTTTATTAGAGGAATTTAAGAATGGAATAATTCAA
AGCGGGAAATATGAACCCGTTTTGAAGATTGTAGAATATGTCGAAGTCATTGTAATGGCT
AACTTCCTTCCGAAGGAAGGAATCTTTTCTGAAGATCGAATAAAGTTGGTTTCTTGCTGA
ACACGCAATGACTTTACAG----CGCACGCTCCGAC-AAAAGCACACTATGACAAAAGTA
CGGGTATCTGATT--GGCTATC-CTAACGATCTAGGGCCGTA-GCC-------CGTGA--
GCAATGAAC--------GGC---GAGATCATATGTCCCG-AGTTAGTGCGCCACGT-AAG
CGCT-GGGGCTTAT
>R_42to_TO_2010_C1
TATTACCCCCAGCGCTCGGGACGGGACAT-TTGCATCTATAAATAGACCT--CCCCCCTC
TCC-ACTTCAA-GATCATCATCGACGACAG-AATGGCGCGATATGTGGTATGCTGGATGT
TTACCATCAACAATCCCACAACACTACCAGTGATGAGGGATGAGATCAAATACATGGTAT
ATCAAGTGGAGAGGGGACAGGAGGGTACTCGTCATGTGCAAGGATACGTGGAGATGAAGA
GACGAAGTTCTCTGAAGCAGATGAGAGTCTTCTTCCCAGGCGCACACCTTGAGAAACGAA
AGGGGAGCCAAGAAGAAGCGCGGTCATACTGTATGAAGGAAGATACAAGAATCGAAGGTC
CCTTCGAGTTTGGTTCATTTAAATTGTCATGTAATGATAATTTATTTGATGTCATACAGG
ATATGCGTGAAACGCACAAAAGACCTTTGGAGTATTTATATGATTGTCCTAATACCTTCG
ATAGAAGTAAGGACACATTATACAGAGTACAAGCAGAGTTGAATAAAACGAGGGCGATGA
A----TAGCTGGAGAAC--GTCTTTCAGTGC-TTGGACATCAGAGGTTGAGAATATCATG
GCGCAGCCATGTCTTCGGAGAATTATTTGGGTTTACGGCCCAAATGGAGGAGAAGGAAAG
ACAACGTATGCAAAACATCTAATGAAGACGAAGAATGCGTTTTATTCTCCAGGAGGAAAA
TCATTGGATATATGTAGACTGTATAATTATGAGGATATTGTTATATTTGATATCCCTAGA
TGCAAAGAGGATTATTTAAATTATGGTTTATTAGAGGAATTTAAGAATGGAATAATTCAA
AGCGGGAAATATGAACCCGTTTTGAAAATTGTAGAATATGTCGAAGTCATTGTAATGGCT
AACTTCCTTCCGAAGGAAGGAATCTTTTCTGAAGATCGAATAAAGTTGGTTTCTTGCTGA
ACACGCAATGACTTTACAG----CGCACGCTCCGAC-AAAAGCACACTATGACAAAAGTA
CGGGTATCTGATT-GGGTTATC-CTAACGATCTAGGGCCGTAGGCC-------CGTGA--
GCAATGAAC--------GGC---GAGATCAGATGTCCCG-AGTTAGTGCGCCACGT-AAG
CGCT-GGGGCTTAT
>R_43to_TO_2010_C1
TATTACCCCCAGCGCTCGGGACGGGACAT-TTGCATCTATAAATAGACCT--CCCCCCTC
TCC-ACTTCAA-GATCATCATCGACGACAG-AATGGCGCGATATGTGGTATGCTGGATGT
TTACCATCAACAATCCCACAACACTACCAGTGATGAGGGATGAGATCAAATACATGGTAT
ATCAAGTGGAGAGGGGACAGGAGGGTACTCGTCATGTGCAAGGATACGTGGAGATGAAGA
GACGAAGTTCTCTGAAGCAGATGAGAGTCTTCTTCCCAGGCGCACACCTTGAGAAACGAA
AGGGGAGCCAAGAAGAAGCGCGGTCATACTGTATGAAGGAAGATACAAGAATCGAAGGTC
CCTTCGAGTTTGGTTCATTTAAATTGTCATGTAATGATAATTTATTTGATGTCATACAGG
ATATGCGTGAAACGCACAAAAGACCTTTGGAGTATTTATATGATTGTCCTAATACCTTCG
ATAGAAGTAAGGACACATTATACAGAGTACAAGCAGAGTTGAATAAAACGAGGGCGATGA
A----TAGCTGGAGAAC--GTCTTTCAGTGC-TTGGACATCAGAGGTTGAGAATATCATG
GCGCAGCCATGTCATCGGAGAATTATTTGGGTTTACGGCCCAAATGGAGGAGAAGGAAAG
ACAACGTATGCAAAACATCTAATGAAGACGAAGAATGCGTTTTATTCTCCAGGAGGAAAA
TCATTGGATATATGTAGACTGTATAATTATGAGGATATTGTTATATTTGATATCCCTAGA
TGCAAAGAGGATTATTTAAATTATGGTTTATTAGAGGAATTTAAGAATGGAATAATTCAA
AGCGGGAAATATGAACCCGTTTTGAAAATTGTAGAATATGTCGAAGTCATTGTAATGGCT
AACTTCCTTCCGAAGGAAGGAATCTTTTCTGAAGATCGAATAAAGTTGGTTTCTTGCTGA
ACACGCAATGACTTTACAG----CGCACGCTCCGAC-AAAAGCACACTATGACAAAAGT-
TGGGTATCTGATT-GGGTTATC-CTAACGATCTAGGGCCGTAGGCC-------CGTGA--
GCAATGAAC--------GGC---AAGATCAGATGTCCCG-AGTTAGTGCGCCACGT-AAG
CGCT-GGGGCTTAT
>R_44to_TO_2010_C1
TATTACCCCCAGCGCTCGGGACGGGACAT-TTGCATCTATAAATAGACT---CCCCCCTC
TCC-ACTTCAA-GATCATCATCGACGACAG-AATGGCGCGATATGTGGTATGCTGGATGT
TCACCATCAACAATCCCACAACACTACCAGTGATGAGGGATGAGATCAAATACATGGTAT
ATCAAGTGGAGAGGGGACAGGAGGGTACTCGTCATGTGCAAGGATACGTGGAGATGAAGA
GACGAAGTTCTCTGAAGCAGATGAGAGTCTTCTTCCCAGGCGCACACCTTGAGAAACGAA
AGGGGAGCCAAGAAGAAGCGCGGTCATACTGTATGAAGGAAGATACAAGAATCGAAGGTC
CCTTCGAGTTTGGTTCATTTAAATTGTCATGTAATGATAATTTATTTGATGTCATACAGG
ATATGCGTGAAACGCACAAAAGACCTTTGGAGTATTTATATGATTGTCCTAATACCTTCG
ATAGAAGTAAGGATACATTATACAGAGTACAAGCAGAGTTGAATAAAACGAGGGCGATGA
A----TAGCTGGAGAAC--GTCTTTCAGTGC-TTGGACATCAGAGGTTGAGAATATCATG
GCGCAGCCATGTCATCGGAGAATTATTTGGGTTTACGGCCCAAATGGAGGAGAAGGAAAG
ACAACGTATGCAAAACATCTAATGAAGACGAAGAATGCGTTTTATTCTCCAGGAGGAAAA
TCATTGGATATATGTAGACTGTATAATTATGAGGATATTGTTATATTTGATATCCCTAGA
TGCAAAGAGGATTATTTAAATTATGGTTTATTAGAGGAATTTAAGAATGGAATAATTCAA
AGCGGGAAATATGAACCCGTTTTGAAGATTGTAGAATATGTCGAAGTCATTGTAATGGCT
AACTTCCTTCCGAAGGAAGGAATCTTTTCTGAAGATCGAATAAAGTTGGTTTCTTGCTGA
ACACGCAATGACTTTACAG----CGCACGCTCCGAC-AAAAGCACACTATGACAAAAGTA
CGGGTATCTGATT--GGCTATC-GGAACGATCTAGGGCCGTAGGCC-------CGTGA--
GCAATGAAC--------GGC---GAGATCATATGTCCCG-AGTTAGTGCGCCACGT-AAG
CGCT-GGGGCTTAT
>R_45to_TO_2010_C1
TATTACCCCCAGCGCTCGGGACGGGACAT-TTGCATCTATAAATAGACT---CCCCCCTC
TCC-ACTTCAA-GATCATCATCGACGACAG-AATGGCGCGATATGTGGTATGCTGGATGT
TCACCATCAACAATCCCACAACACTACCAGTGATGAGGGATGAGATCAAATACATGGTAT
ATCAAGTGGAGAGGGGACAGGAGGGTACTCGTCATGTGCAAGGATACGTGGAGATGAAGA
GACGAAGTTCTCTGAAGCAGATGAGAGTCTTCTTCCCAGGCGCACACCTTGAGAAACGAA
AGGGGAGCCAAGAAGAAGCGCGGTCATACTGTATGAAGGAAGATACAAGAATCGAAGGTC
CCTTCGAGTTTGGTTCATTTAAATTGTCATGTAATGATAATTTATTTGATGTCATACAGG
ATATGCGTGAAACGCACAAAAGACCTTTGGAGTATTTATATGATTGTCCTAATACCTTCG
ATAGAAGTAAGGATACATTATACAGAGTACAAGCAGAGTTGAATAAAACGAGGGCGATGA
A----TAGCTGGAGAAC--GTCTTTCAGTGC-TTGGACATCAGAGGTTGAGAATATCATG
GCGCAGCCATGTCATCGGAGAATTATTTGGGTTTACGGCCCAAATGGAGGAGAAGGAAAG
ACAACGTATGCAAAACATCTAATGAAGACGAAGAATGCGTTTTATTCTCCAGGAGGAAAA
TCATTGGATATATGTAGACTGTATAATTATGAGGATATTGTTATATTTGATATCCCTAGA
TGCAAAGAGGATTATTTAAATTATGGTTTATTAGAGGAATTTAAGAATGGAATAATTCAA
AGCGGGAAATATGAACCCGTTTTGAAGATTGTAGAATATGTCGAAGTCATTGTAATGGCT
AACTTCCTTCCGAAGGAAGGAATCTTTTCTGAAGATCGAATAAAGTTGGTTTCTTGCTGA
ACACGCAATGACTTTACAG----CGCACGCTCCGAC-AAAAGCACACTATGACAAAAGTA
CGGGTATCTGATT--GGCTATC-GGAACGATCTAGGGCCGTAGGCC-------CGTGA--
GCAATGAAC--------GGC---GAGATCATATGTCCCG-AGTTAGTGCGCCACGT-AAG
CGCT-GGGGCTTAT
>R_46to_TO_2010_C1
TATTACCCCCAGCGCTCGGGACGGGACAT-TTGCATCTATAAATAGACCT--CCCCCCTC
TCC-ATTTCAA-GATCATCATCGACGACAG-AATGGCGCGATATGTGGTATGCTGGATGT
TTACCATCAACAATCCCACAACACTACCAGTGATGAGGGATGAGATCAAATACATGGTAT
ATCAAGTGGAGAGGGGAAAGGAGGGTACTCGTCATGTGCAAGGATACGTGGAGATGAAGA
GACGAAGTTCTCTGAAGCAGATGAGAGGCTTCTTCCCAGGCGCACACCTTGAGAAACGAA
AGGGGAGCCAAGAAGAAGCGCGGTCATACTGTATGAAGGAAGATACAAGAATCGAAGGTC
CCTTCGAGTTTGGTTCATTTAAATTGTCATGTAATGATAATTTATTTGATGTCATACAGG
ATATGCGTGAAACGCACAAAAGGCCTTTGGAGTATTTATATGAATGTCCTAACACCTTCG
ATAGAAGTAAGGATACATTATACAGAGTACAAGCAGAGATGAATAAAACGAAGGCGATGA
A----TAGCTGGAGAAC--TTCTTTCAGTGC-TTGGACATCAGAGGTGGAGAATATCATG
GCGCAGCCATGTCATCGGAGAATAATTTGGGTCTATGGCCCAAATGGAGGAGAAGGAAAG
ACAACGTATGCAAAACATCTAATGAAGACGAAGAATGCGTTTTATTCTCCAGGAGGAAAA
TCATTGGATATATGTAGACTGTATAATTATGAGGATATTGTTATATTTGATATCCCTAGA
TGCAAAGAGGATTATTTAAATTATGGTTTATTAGAGGAATTTAAAAATGGAATAATTCAA
AGCGGGAAATATGAACCCGTTTTGAAGATTGTAGAATATGTCGAAGTCATTGTAATGGCT
AACTTCCTTCCGAAGGAAGGAATCTTTTCTGAAGATCGAATAAAGTTGGTTTCTTGCTGA
ACACGCAATGACTTTACAG----CGCACGCTCCGAC-AAAAGCACACTATGACAAAAGTA
CGGGTATCTGATT--GGCTATC-GGAACGATCTAGGGCCGTAGGCC-------CGTGA--
GCAATGAAC--------GGC---GAGATCATATGTCCCG-AGTTAGTGCGCCACGT-AAG
CGCT-GGGGCTTAT
>R_47mw_MW_2008_C2
TATTACCCCCAGCGCTCGGGACGGGACAT-TTGCATCTATAAATAGACCT--CCCCCCTC
TCC-ATTACAA-GATCATCATCGACGACAG-AATGGCGCGATATGTGGTATGCTGGATGT
TCACCATCAACAATCCCACAACACTACCAGTGATGAGGGATGAGATCAAATATATGGTAT
ATCAAGTGGAGAGGGGACAGGAGGGTACTCGTCATGTGCAAGGTTATGTCGAGATGAAGA
GACGAAGCTCTCTGAAGCAGATGCGAGGCTTCTTCCCAGGCGCACACCTTGAGAAACGAA
AGGGAAGCCAAGAAGAAGCGCGGTCATACTGTATGAAGGAAGATACAAGAATCGAAGGTC
CCTTCGAGTTTGGTGCATTTAAATTGTCATGTAATGATAATTTATTTGATGTCATACAGG
ATATGCGTGAAACGCACAAAAGGCCTTTGGAGTATTTATATGATTGTCCTAATACCTTCG
ATAGAAGTAAGGATACATTATACAGAGTACAAGCAGAGATGAATAAAACGAAGGCGATGA
A----TAGCTGGAGGAC--GTCTTTCAGTGC-ATGGACATCAGAGGTGGAGAATATCATG
GCGCAGCCATGTCATCGGAGAATAATTTGGGTCTATGGACCAAATGGAGGAGAAGGAAAG
ACAACGTATGCAAAACATCTAATGAAGACGAGAAATGCGTTTTATTCTCCAGGAGGAAAA
TCATTGGATATATGTAGACTGTATAATTACGAGGATATTGTTATATTTGATATTCCAAGA
TGCAAAGAGGATTATTTAAATTATGGGTTATTAGAGGAATTTAAGAATGGAATAATACAA
AGCGGGAAATATGAACCCGTTTTGAAGATAGTAGAATATGTCGAAGTCATTGTAATGGCT
AACTTCCTTCCGAAGGAAGGAATCTTTTCTGAAGATCGAATAAAGTTGGTTTCTTGCTGA
ACAAGTAATGACTTTACAG----CGCACGCTCCGAC-AAAAGCACACTATGACAAATGTA
CGGGTATCTGATT-GGTTTATC-CTAACGATCTAGGGCCGTAGGCC-------CGTGA--
GCAATGAAC--------GGC---GAGATCAGATGTCCCG-AGTTAGTGCGCCACGT-AAG
CGCT-GGGGACTAT
>R_48pk_PK_2007
TATTACCCCCAGCGCTCGGGACGGGACAT-TTGCATCTATAAATAGACCT--CCCCCCTC
TCC-ATTACAA-GATCATCATCGACGACAG-AATGGCGCGATATGTGGTATGCTGGATGT
TCACCATCAACAATCCCACAACACTACCAGTGATGAGGGATGAGATCAAATATATGGTAT
ATCAAGTGGAGAGGGGACAGGAGGGTACTCGTCATGTGCAAGGATATGTCGAGATGAAGA
GACGAAGCTCTCTGAAGCAGATGAGAGCCTTCTTTCCTGGCGCACACCTTGAGAAACGAA
AGGGAAGCCAAGAAGAAGCGCGGTCATACTGTATGAAGGAAGATACAAGAATCGAAGGTC
CCTTCGAGTTTGGTGCATTTAAATTGTCATGTAATGATAATTTATTTGATGTCATACAGG
ATATGCGTGAAACGCACAAAAGGCCTTTGGAGTATTTATATGATTGTCCTAACACCTTCG
ATAGAAGTAAGGATACATTATACAGAGTACAAGCCGAGATGAATAAAACGAAGGCGATGA
A----TAGCTGGAGAAC--GTCTTTCAGTGC-TTGGACATCAGAGGTGGAGAATATCATG
GCGCAGCCATGTCATCGGAGAATAATTTGGGTCTATGGCCCAAATGGAGGAGAAGGAAAG
ACAACGTATGCAAAACATCTAATGAAGACGAGGAATGCGTTTTATTCTCCAGGAGGAAAA
TCTTTGGATATATGTAGACTGTATAATTACGAGGATATTGTTATATTTGATATTCCAAGA
TGCAAAGAGGATTATTTAAATTATGGGTTATTAGAGGAATTTAAGAATGGAATAATTCAA
AGCGGGAAATATGAACCCGTTTTGAAGATAGTAGAATATGTCGAAGTCATTGTAATGGCT
AACTTCCTTCCGAAGGAAGGAATCTTTTCTGAAGATCGAATAAAGTTGGTTTCTTGCTGA
ACAAGTAATGACTTTACAG----CGCACACTCCGAC-AAAAGCACACTATGACAAAAGTA
CGGGTATCTGATT-GGGTTATC-TTAACGATCTAGGGCCGTAGGCC-------CGTGA--
GCAATGAAC--------GGC---GAGATCAGATGTCCCG-AGTTAGTGCGCCACGT-AAG
CGCT-GGGGCTTAT
>R_482_96_AU_1996_C3
TATTACCCCCAGCGCTCGGGACGGGACAT-TTGCATCTATAAATAGACCT--CCCCCCTC
TCC-ATTACAA-GATCATCATCGACGACAG-AATGGCGCGATATGTGGTATGCTGGATGT
TCACCATCAACAATCCCACAACACTACCAGTGATGAGGGATGAGATAAAATATATGGTAT
ATCAAATGGAGAGGGGACAGGAGGGTACTCGTCATGTGCAAGGTTATGTCGAGATGAAGA
GACGAAGCTCTCTGAAGCAGATGAGAGGCTTCTTCCCAGGCGCACACCTTGAGAAACGAA
AGGGGAGCCAAGAAGAAGCGCGGTCATACTGTATGAAGGAAGATACAAGAATCGAAGGTC
CCTTCGAGTTTGGTTCATTTAAATTGTCATGTAATGATAATTTATTTGATGTCATACAGG
ATATGCGTGAAACGCACAAAAGGCCTTTGGAGTATTTATATGATTGTCCTAACACCTTCG
ATAGAAGTAAGGATACATTATACAGAGTACAAGCAGAGATGAATAAAACGAAGGCGATGA
A----TAGCTGGAGAAC--TTCTTTCAGTTC-TTGGACATCAGAGGTGGAGAATATCATG
GCGCAGCCATGTCATCGGAGAATAATTTGGGTCTATGGCCCAAATGGAGGAGAAGGAAAG
ACAACGTATGCTAAACATCTAATGAAGACGAGAAATGCGTTTTATTCTCCAGGAGGAAAA
TCATTGGATATATGTAGACTGTATAATTACGAGGATATTGTTATATTTGATATTCCAAGA
TGCAAAGAGGATTATTTAAATTATGGGTTATTAGAGGAATTTAAGAATGGAATAATTCAA
AGCGGGAAATATGAACCCGTTTTGAAGATAGTAGAATATGTCGAAGTCATTGTAATGGCT
AACTTCCTTCCGAAGGAAGGAATCTTTTCTGAAGATCGAATAAAGTTGGTTTCTTGCTGA
ACAAGTAATGACTTTACAG----CTCACGCTCCGACAAAAAGCACACTATGACAAAAGTA
AGGGTATCTGATT-GTGATATC-TTAACGATCTAGGGCCGTAGGCC-------CGTGA--
GCAATGAAC--------GGC---GAGATCAGATGTCCCG-AGTTAGTGCGCCACGT-AAG
CGCT-GGGGACTAT
>R_482_97_AU_1997_C3
TATTACCCCCAGCGCTCGGGACGGGACAT-TTGCATCTATAAATAGACCT--CCCCCCTC
TCC-ATTACAA-GATCATCATCGACGACAG-AATGGCGCGATATGTGGTATGCTGGATGT
TCACCATCAACAATCCCACAACACTACCAGTGATGAGGGATGAGATAAAATATATGGTAT
ATCAAATGGAGAGGGGACAGGAGGGTACTCGTCATGTGCAAGGTTATGTCGAGATGAAGA
GACGAAGTTCTCTGAAGCAGATGAGAGGCTTCTTCCCAGGCGCACACCTTGAGAAACGAA
AGGGGAGCCAAGAAGAAGCGCGGTCATACTGTATGAAGGAAGATACAAGAATCGAAGGTC
CCTTCGAGTTTGGTTCATTTAAATTGTCATGTAATGATAATTTATTTGATGTCATACAGG
ATATGCGTGAAACGCACAAAAGGCCTTTGGAGTATTTATATGATTGTCCTAACACCTTCG
ATAGAAGTAAGGATACATTATACAGAGTACAAGCAGAGATGAATAAAACGAAGGCGATGA
A----TAGCTGGAGAAC--TTCTTTCAGTGC-TTGGACATCAGAGGTGGAGAATATCATG
GCGCAGCCATGTCATCGGAGAATAATTTGGGTCTATGGCCCAAATGGAGGAGAAGGAAAG
ACAACGTATGCTAAACATCTAATGAAGACGAGAAATGCGTTTTATTCTCCAGGAGGAAAA
TCATTGGATATATGTAGACTGTATAATTACGAGGATATTGTTATATTTGATATTCCAAGA
TGCAAAGAGGATTATTTAAATTATGGGTTATTAGAGGAATTTAAGAATGGAATAATTCAA
AGCGGGAAATATGAACCCGTTTTGAAGATAGTAGAATATGTCGAAGTCATTGTAATGGCT
AACTTCCTTCCGAAGGAAGGAATCTTTTCTGAAGATCGAATAAAGTTGGTTTCTTGCTGA
ACAAGTAATGACTTTACAG----CTCACGCTCCGACAAAAAGCACACTATGACAAAAGTA
AGGGTATCTGATT-GTGATATC-TTAACGATCTAGGGCCGTAGGCC-------CGTGA--
GCAATGAAC--------GGC---GAGATCAGATGTCCCG-AGTTAGTGCGCCACGT-AAG
CGCT-GGGGACTAT
>R_482_98_AU_1998_C3
TATTACCCCCAGCGCTCGGGACGGGACAT-TTGCATCTATAAATAGACCT--CCCCCCTC
TCC-ATTACAA-GATCATCATCGACGACAG-AATGGCGCGATATGTGGTATGCTGGATGT
TCACCATCAACAATCCCACAACACTACCAGTGATGAGGGATGAGATAAAATATATGGTAT
ATCAAATGGAGAGGGGACAGGAGGGTACTCGTCATGTGCAAGGTTATGTCGAGATGAAGA
GACGAAGTTCTCTGAAGCAGATGAGAGGCTTCTTCCCAGGCGCACACCTTGAGAAACGAA
AGGGGAGCCAAGAAGAAGCGCGGTCATACTGTATGAAGGAAGATACAAGAATCGAAGGTC
CCTTCGAGTTTGGTTCATTTAAATTGTCATGTAATGATAATTTATTTGATGTCATACAGG
ATATGCGTGAAACGCACAAAAGGCCTTTGGAGTATTTATATGATTGTCCTAACACCTTCG
ATAGAAGTAAGGATACATTATACAGAGTACAAGCAGAGATGAATAAAACGAAGGCGATGA
A----TAGCTGGAGAAC--TTCTTTCAGTGC-TTGGACATCAGAGGTGGAGAATATCATG
GCGCAGCCATGTCATCGGAGAATAATTTGGGTCTATGGCCCAAATGGAGGAGAAGGAAAG
ACAACGTATGCTAAACATCTAATGAAGACGAGAAATGCGTTTTATTCTCCAGGAGGAAAA
TCATTGGATATATGTAGACTGTATAATTACGAGGATATTGTTATATTTGATATTCCAAGA
TGCAAAGAGGATTATTTAAATTATGGGTTATTAGAGGAATTTAAGAATGGAATAATTCAA
AGCGGGAAATATGAACCCGTTTTGAAGATAGTAGAATATGTCGAAGTCATTGTAATGGCT
AACTTCCTTCCGAAGGAAGGAATCTTTTCTGAAGATCGAATAAAGTTGGTTGCTTGCTGA
ACAAGTAATGACTTTACAG----CTCACGCTCCGACAAAAAGCACACTATGACAAAAGTA
AGGGTATCTGATT-GTGATATC-TTAACGATCTAGGGCCGTAGGCC-------CGTGA--
GCAATGAAC--------GGC---GAGATCAGATGTCCCG-AGTTAGTGCGCCACGT-AAG
CGCT-GGGGACTAT
>R_482P2_AU_2011
TATTACCCCCAGCGCTCGGGACGGGACAT-TTGCATCTATAAATAGACCT--CCCCCCTC
TCC-ATTACAA-GATCATCATCGACGACAG-AATGGCGCGATATGTGGTATGCTGGATGT
TCACCATCAACAATCCCACAACACTACCAGTGATGAGGGATGAGATAAAATATATGGTAT
ATCAAATGGAGAGGGGACAGGAGGGTACTCGTCATGTGCAAGGTTATGTCGAGATGAAGA
GACGAAGCTCTCTGAAGCAGATGAGAGGCTTCTTCCCAGGCGCACACCTTGAGAAACGAA
AGGGGAGCCAAGAAGAAGCGCGGTCATACTGTATGAAGGAAGATACAAGAATCGAAGGTC
CCTTCGAGTTTGGTTCATTTAAATTGTCATGTAATGATAATTTATTTGATGTCATACAGG
ATATGCGTGAAACGCACAAAAGGCCTTTGGAGTATTTATATGATTGTCCTAACACCTTCG
ATAGAAGTAAGGATACATTATACAGAGTACAAGCAGAGATGAATAAAACGAAGGCGATGA
A----TAGCTGGAGAAC--TTCTTTCAGTTC-TTGGACACCAGAGGTGGAGAATATCATG
GCGCAGCCATGTCATCGGAGAATAATTTGGGTCTATGGCCCAAATGGAGGAGAAGGAAAG
ACAACGTATGCTAAACATCTAATGAAGACGAGAAATGCGTTTTATTCTCCAGGAGGAAAA
TCATTGGATATATGTAGACTGTATAATTACGAGGATATTGTTATATTTGATATTCCAAGA
TGCAAAGAGGATTATTTAAATTATGGGTTATTAGAGGAATTTAAGAATGGAATAATTCAA
AGCGGGAAATATGAACCCGTTTTGAAGATAGTAGAATATGTCGAAGTCATTGTAATGGCT
AACTTCCTTCCGAAGGAAGGAATCTTTTCTGAAGATCGAATAAAGTTGGTTTCTTGCTGA
ACAAGTAATGACTTTACAG----CTCACGCTCCGACAAAAAGCACACTATGACAAAAGTA
AGGGTATCTGATT-GTGATATC-TTAACGATCTAGGGCCGTAGGCC-------CGTGA--
GCAATGAAC--------GGC---GAGATCAGATGTCCCG-AGTTAGTGCGCCACGT-AAG
CGCT-GGGGACTAT
>R_49pk_PK_2007
TATTACCCCCAGCGCTCGGGACGGGACAT-TTGCATCTATAAATAGACCT--CCCCCCTC
TCC-ATTACAA-GATCATCATCGACGACAG-AATGGCGCGATATGTGGTATGCTGGATGT
TCACCATCAACAATCCCACAACACTACCAGTGATGAGGGATGAGATCAAATATATGGTAT
ATCAAGTGGAGAGGGGACAGGAGGGTACTCGTCATGTGCAAGGATATGTCGAGATGAAGA
GACGAAGCTCTCTGAAGCAGATGAGAGCCTTCTTTCCTGGCGCACACCTTGAGAAACGAA
AGGGAAGCCAAGAAGAAGCGCGGTCATACTGTATGAAGGAAGATACAAGAATCGAAGGTC
CCTTCGAGTTTGGTGCATTTAAATTGTCATGTAATGATAATTTATTTGATGTCATACAGG
ATATGCGTGAAACGCACAAAAGGCCTTTGGAGTATTTATATGATTGTCCTAACACCTTCG
ATAGAAGTAAGGATACATTATACAGAGTACAAGCCGAGATGAATAAAACGAAGGCGATGA
A----TAGCTGGAGAAC--GTCTTTCAGTGC-TTGGACATCAGAGGTGGAGAATATCATG
GCGCAGCCATGTCATCGGAGAATAATTTGGGTCTATGGCCCAAATGGAGGAGAAGGAAAA
ACAACGTATGCAAAACATCTAATGAAGACGAGGAATGCGTTTTATTCTCCAGGAGGAAAA
TCTTTGGATATATGTAGACTGTATAATTACGAGGATATTGTTATATTTGATATTCCAAGA
TGCAAAGAGGACTATTTAAATTATGGGTTATTAGAGGAATTTAAGAATGGAATAATTCAA
AGCGGGAAATATGAACCCGTTTTGAAGATAGTAGAATATGTCGAAGTCATTGTAATGGCT
AACTTCCTTCCGAAGGAAGGAATCTTTTCTGAAGATCGAATAAAGTTGGTTTCTTGCTGA
ACAAGTAATGACTTTACAG----CGCACGCTCCGAC-AAAAGTACACTATGACAAAAGTA
CGGGTATCTGATT-GGTTTATC-TTAACGATCTAGGGCCGTAGGCC-------CGTGA--
GCAATGAAC--------GGC---GAGATCAGATGTCCCG-AGTTAGTGCGCCACGT-AAG
CGCT-GGGGCTTAT
>R_5tw_TW
------------------------------------------------------------
------------------------------------------------------------
------------------------------------------------------------
------------------------------------------------------------
------------------------------------------------------------
------------------------------------------------------------
------------------TTAAATTGTCATGTAATGATAATTTATCTGATGTCATACAGG
ATATGCGTGAAACGCATAAACGGCCTCTGGAGTATTTATATGATTGTCCGAATACCTTCG
ACAGAAGTAAGGAGACATTATACAGAGTGCAAGCAGAGTTGAATAAAACGAAGGCGATGA
A----TAGCTGGAAGAC--ATCCTTCAATGC-GTGGACATCTGAAGTAGAAAATATTATG
GCGGAGCCATGTCATCGAAGGATTATTTGGGTCTACGGCCCAAATGGAGGCGAAGGAAAG
ACAACGTTTGCAAAACATTTAATGAAGACTAAGAATGCGTTTTATTCGCCAGGAGGTAAA
TCATTGGATATATGTAGATTGTATAATTATGAGGATATAGTTATATTTGATATTCCCAGA
TGCAAAGAGGAATATTTAAACTATGGTTTATTAGAAGAATTTAAAAATGGAATTATTCAA
AGCGGGAAATATGAACCCGTTTTGAAAATTGTAGAATATGTGGAAGTCATTGTAATGGCT
AACTTCCTGCCGAAGGAAGGAATCTTTTCTGAAGATCGAATAAAGCTAGTTGCTTGCTGA
ACACGCTATGACAAT--------CGTACGCTATGAC-AAAAGGGGACCA---CAAAGACT
CGGGGGT-TGATT-GCGACATC-GGAACGAATAAGGGCCGCAGGCC-------CGTCAAG
ATGGTGG-----------------------------------------------------
--------------
>R_50pk_PK_2007
TATTACCCCCAGCGCTCGGGACGGGACAT-TTGCATCTATAAATAGACCT--CCCCCCTC
TCC-ATTACAA-GATCATCATCGACGACAG-AATGGCGCGATATGTGGTATGCTGGATGT
TCACCATCAACAATCCCACAACACTACCAGTGATGAGGGATGAGATCAAATATATGGTAT
ATCAAGTGGAGAGGGGACAGGAGGGTACTCGTCATGTGCAAGGATATGTCGAGATGAAGA
GACGAAGCTCTCTGAAGCAGATGAGAGCCTTCTTTCCTGGCGCACACCTTGAGAAACGAA
AGGGAAGCCAAGAAGAAGCGCGGTCATACTGTATGAAGGAAGATACAAGAATCGAAGGTC
CCTTCGAGTTTGGTGCATTTAAATTGTCATGTAATGATAATTTATTTGATGTCATACAGG
ATATGCGTGAAACGCACAAAAGGCCTTTGGAGTATTTATATGATTGTCCTAACACCTTCG
ATAGAAGTAAGGATACATTATACAGAGTACAAGCCGAGATGAATAAAACGAAGGCGATGA
A----TAGCTGGAGAAC--GTCTTTCAGTGC-TTGGACATCAGAGGTGGAGAATATCATG
GCGCAGCCATGTCATCGGAGAATAATTTGGGTCTATGGCCCAAATGGAGGAGAAGGAAAG
ACAACGTATGCAAAACATCTAATGAAGACGAGGAATGCGTTTTATTCTCCAGGAGGAAAA
TCTTTGGATATATGTAGACTGTATAATTACGAGGATATTGTTATATTTGATATTCCAAGA
TGCAAAGAGGATTATTTAAATTATGGGTTATTAGAGGAATTTAAGAATGGAATAATTCAA
AGCGGGAAATATGAACCCGTTTTGAAGATAGTAGAATATGTCGAAGTCATTGTAATGGCT
AACTTCCTTCCGAAGGAAGGAATCTTTTCTGAAGATCGAATAAAGTTGGTTTCTTGCTGA
ACAAGTAATGACTTTACAG----CGCACGCTCCGAC-AAAAGCACACTATGACAAAAGTA
CGGGTATCTGATT-GGGTTATC-CTAACGATCTAGGGCCGTAGGCC-------CGTGA--
GCAATGAAC--------GGC---GAGATCAGATGTCCCG-AGTTAGTGCGCCACGT-AAG
CGCT-GGGGCTTAT
>R_51in_IN_C2
TATTACCCCCAGCGCTCGGGACGGGACAT-TTGCATCTATAAATAGACCT--CCCCCCTC
TCC-ATTACAA-GATCATCATCGACGACAG-AATGGCGCGATATGTGGTATGCTGGATGT
TCACCATCAACAATCCCACAACACTACCAGTGATGAGGGATGAGATCAAATATATGGTAT
ATCAAGTGGAGAGGGGACAGGAGGGTACACGTCATGTGCAAGGTTATGTCGAGATGAAGA
GACGAAGCTCTCTGAAGCAGATGAGAGGCTTCTTCCCAGGCGCACACCTTGAGAAACGAA
AGGGAAGCCAAGAAGAAGCGCGGTCATACTGTATGAAGGAAGATACAAGAATCGAAGGTC
CCTTCGAGTTTGGTTCATTTAAATTGTCATGTAATGATAATTTATTTGATGTCATACAGG
ATATGCGTGAAACGCACAAAAGGCCTTTGGAATATTTATATGATTGTCCTAACACCTTCG
ATAGAAGTAAGGATACATTATACAGAGTACAAGCAGAGATGAATAAAACGAAGGCGATGA
A----TAGCTGGAGAAC--GTCTTTCAGTGC-TTGGACATCAGAGGTGGAGAATATCATG
GCGCAGCCATGTCATCGGAGAGTAATTTGGGTCTATGGCCCAAATGGAGGAGAAGGAAAG
ACAACGTATGCAAAACATCTAATGAAGACGAGAAATGCGTTTTATTCTCCAGGAGGAAAA
TCATTGGATATATGTAGACTGTATAATTACGAGGATATTGTTATATTTGATATCCCAAGA
TGCAAAGAGGATTATTTAAATTATGGGTTATTGGAGGAATTTAAGAATGGAATAATTCAA
AGCGGGAAATATGAACCCGTTTTGAAGATAGTAGAATATGTCGAAGTCATTGTAATGGCT
AACTTCCTTCCGAAGGAAGGAATCTTTTCTGAAGATCGAATAAAGTTGGTTTCTTGCTGA
ACAAGTAATGACTTTACAG----CGCACGCTCCGAC-AAAAGCACACTATGACAAAAGTA
CGGGTATCTGATT-GGGTTATC-TTAACGATCTAGGGCCGTAGGCC-------CGTGA--
GCAATGAAC--------GGC---GAGATCAGATGTCCCG-AGTTAGTGCGCCACGT-AAG
CGCT-GGGGCTTAT
>R_52pk_PK_2007
TATTACCCCCAGCGCTCGGGACGGGACAT-TTGCATCTATAAATAGACCT--CCCCCCTC
TCC-ATTACAA-GATCATCATCGACGACAG-AATGGCGCGATATGTGGTATGCTGGATGT
TCACCATCAACAATCCCACAACACTACCAGTGATGAGGGATGAGATCAAATATATGGTAT
ATCAAGTGGAGAGGGGACAGGAGGGTACTCGTCATGTGCAAGGATATGTCGAGATGAAGA
GACGAAGCTCTCTGAAGCAGATGAGAGCCTTCTTTCCTGGCGCACACCTTGAGAAACGAA
AGGGAAGCCAAGAAGAAGCGCGGTCATACTGTATGAAGGAAGATACAAGAATCGAAGGTC
CCTTCGAGTTTGGTGCATTTAAATTGTCATGTAATGATAATTTATTTGATGTCATACAGG
ATATGCGTGAAACGCACAAAAGGCCTTTGGAGTATTTATATGATTGTCCTAACACCTTCG
ATAGAAGTAAGGATACATTATACAGAGTACAAGCCGAGATGAATAAAACGAAGGCGATGA
A----TAGCTGGAGAAC--GTCTTTCAGTGC-TTGGACATCAGAGGTGGAGAATATCATG
GCGCAGCCATGTCATCGGAGAATAATTTGGGTCTATGGCCCAAATGGAGGAGAAGGAAAG
ACAACGTATGCAAAACATCTAATGAAGACGAGGAATGCGTTTTATTCTCCAGGAGGAAAA
TCTTTGGATATATGTAGACTGTATAATTACGAGGATATTGTTATATTTGATATTCCAAGA
TGCAAAGAGGATTATTTAAATTATGGGTTATTAGAGGAATTTAAGAATGGAATAATTCAA
AGCGGGAAATATGAACCCGTTTTGAAGATAGTAGAATATGTCGAAGTCATTGTAATGGCT
AACTTCCTTCCGAAGGAAGGAATCTTTTCTGAAGATCGAATAAAGTTGGTTTCTTGCTGA
ACAAGTAATGACTTTACAG----CGCACACTCCGAC-AAAAGCACACTATGACAAAAGTA
CGGGTATCTGATT-GGGTTATC-TTAACGATCTAGGGCCGTAGGCC-------CGTGA--
GCAATGAAC--------GGC---GAGATCATATGTCCCG-AGTTAGTGCGCCACGT-AAG
CGCT-GGGGCTTAT
>R_520_ID_1995_D5
TATTACCCCCAGCGCTCGGGACGGGACAT-TTGCATCTATAAATAGACCT--CCCCCCCC
TCC-ACTACAA-GATCATCATCGTCGACAGAAATGGCGCGATATGTGGTATGCTGGATGT
TCACCATCAACAATCCCGCTTCGCTACCAGTGATGCGGGATGAGTTTAAATATATGGTAT
ATCAAGTGGAGAGGGGACAGGAGGGTACTCGTCATGTGCAAGGATACGTCGAGATGAAGA
GACGAAGTTCTCTGAAACAGATGAGAGGCTTCTTCCCAGGCGCACACCTTGAGAAACGAA
AGGGGAGCCAGGAAGAAGCACGGGCTTACTGTATGAAGGAAGATACAAGAATCGAAGGTC
CCTTCGAGTTTGGTGCTTTTAAATTGTCATGTAATGATAATTTATTTGATGTCATACAGG
ATATGCGTGAAACGCATAAACGGCCTCTGGAATATTTATATGATTGTCCGAATACCTTCG
ACAGAAGTAAGGATACATTATACAGGGTGCAAGCAGAGTTGAATAAAACGAAGGCGATGA
A----TAGCTGGAAGAC--TTCCTTCAATGC-ATGGACATCTGAAGTAGAAAATATTATG
GCGGAGCCATGTTATCGAAGGATTATTTGGGTCTACGGACCAAATGGAGGCGAAGGAAAG
ACAACGTTTGCAAAACATTTAATGAAGACTAAGAATGCGTTTTATTCGCCAGGAGGAAAA
TCATTGGATATATGTAGATTGTATAATTATGAGGATATAGTTATATTTGATATTCCCAGA
TGCAAAGAGGAATATTTAAACTATGGTTTATTAGAAGAATTTAAAAATGGAATTATTCAA
AGCGGGAAATATGAACCCGTTTTGAAAATTGTAGAATATGTTGAAGTCATTGTAATGGCT
AACTTCCTTCCGAAGGAAGGAATCTTTTCTGAAGATCGAATAAAGCTAGTTGCTTGCTGA
ACACGCTATGACAAT--------CGTACGCTATGAC-AAAAGGGGA--AAAGCAAAGATT
CGGGGGT-TGATT-GTGCTATC-CTAACGATTAAGGGCCGCAGGCC-------CGTCA--
-AGATGGAC--------GAC---GCGATCATATGTCCCG-AGTTAGTGCGCCACGT-AAG
CGCT-GGGGCTTAT
>R_522A_PH_1991_D5
TATTACCCCCAGCGCTCGGGACGGGACAT-TTGCATCTATAAATAGACCT---CCCCCCC
TCC-ACTACAA-GATCATCATCGTCGACAGAAATGGCGCGATATGTGGTATGCTGGATGT
TCACCATCAACAATCCCGCTTCGCTACCAGTGATGCGGGATGAGTTTAAATATATGGTAT
ATCAAGTGGAGAGGGGACAGGAGGGTACTCGTCATGTGCAAGGATACGTCGAGATGAAGA
GACGAAGTTCCCTGAAACAGATGAGAGGCTTCTTCCCAGGCGCACACCTTGAGAAACGAA
AGGGGAGCCAGGAAGAAGCACGGGCTTACTGTATGAAGGAAGATACAAGAATCGAAGGTC
CCTTCGAGTTTGGTGCTTTTAAATTGTCATGTAATGATAATTTATTTGATGTCATACAGG
ATATGCGTGAAACGCATAAACGGCCTCTGGAATATTTATATGAGTGTCCGAATACCTTCG
ACAGAAGTAAGGATACATTATACAGAGTGCAAGCAGAGTTGAATAAAACGAAGGCGATGA
A----TAGCTGGAAGAC--ATCCTTCAATGC-ATGGACATCTGAAGTAGAAAATATTATG
GCGGAGCCATGTTATCGAAGGATTATTTGGGTCTACGGACCAAATGGAGGCGAAGGAAAG
ACAACGTTTGCAAAACATTTAATGAAGACTAAGAATGCGTTTTATTCGCCAGGAGGAAAA
TCATTGGATATATGTAGATTGTATAATTATGAGGATATAGTTATATTTGATATTCCCAGA
TGCAAAGAGGAATATTTAAACTATGGCTTATTAGAAGAATTTAAAAATGGAATTATTCAA
AGCGGGAAATATGAACCCGTTTTGAAAATTGTAGAATATGTGGAAGTCATTGTAATGGCT
AACTTCCTTCCGAAGGAAGGAATCTTTTCTGAAGATCGAATAAAGCTAGTTGCTTGCTGA
ACACGCTATGACAAT--------CGTACGCTATGAC-AAACAGGGA--ACAGCAAAGATT
C-GGGGGTTGATT-GTGCTATC-CTAACGATTAAGGGCCGCAGGCC-------CGTCA--
-AGATGGAC--------GAC---GCGATCATATGTCCCG-AGTTAGTGCGCCACGT-AAG
CGCT-GGGGCTTAT
>R_522B_PH_1991_D5
TATTACCCCCAGCGCTCGGGACGGGACAT-TTGCATCTATAAATAGACCT---CCCCCCC
TCC-ACTACAA-GATCATCATCGTCGACAGAAATGGCGCGATATGTGGTATGCTGGATGT
TCACCATCAACAATCCCGCTTCGCTACCAGTGATGCGGGATGAGTTTAAATATATGGTAT
ATCAAGTGGAGAGGGGACAGGAGGGTACTCGTCATGTGCAAGGATACGTCGAGATGAAGA
GACGAAGTTCTCTGAAACAGATGAGAGGCTTCTTCCCAGGCGCACACCTTGAGAAACGAA
AGGGGAGCCAGGAAGAAGCACGGGCTTACTGTATGAAGGAAGATACAAGAATCGAAGGTC
CCTTCGAGTTTGGTGCTTTTAAATTGTCATGTAATGATAATTTATTTGATGTCATACAGG
ATATGCGTGAAACGCATAAACGGCCTCTGGAATATTTATATGAGTGTCCGAATACCTTCG
ACAGAAGTAAGGATACATTATACAGAGTGCAAGCAGAGTTGAATAAAACGAAGGCGATGA
A----TAGCTGGAAGAC--ATCCTTCAATGC-ATGGACTTCTGAAGTAGAAAATATTATG
GCGGAGCCATGTTATCGAAGGATTATTTGGGTCTACGGACCAAATGGAGGCGAAGGAAAG
ACAACGTTTGCAAAACATTTAATGAAGACTAAGAATGCGTTTTATTCGCCAGGAGGAAAA
TCATTGGATATATGTAGATTGTATAATTATGAGGATATAGTTATATTTGATATTCCCAGA
TGCAAAGAGGAATATTTAAACTATGGCTTATTAGAAGAATTTAAAAATGGAATTATTCAA
AGCGGGAAATATGAACCCGTTTTGAAAATTGTAGAATATGTGGAAGTCATTGTAATGGCT
AACTTCCTTCCGAAGGAAGGAATCTTTTCTGAAGATCGAATAAAGCTAGTTGCTTGCTGA
ACACGCTATGACAAT--------CGTACGCTATGAC-AAACAGGGA--ACAGCAAAGATT
C-GGGGGTTGATT-GTGCTATC-CTAACGATTAAGGGCCGCAGGCC-------CGTCA--
-AGATGGAC--------GAC---GCGATCATATGTCCCG-AGTTAGTGCGCCACGT-AAG
CGCT-GGGGCTTAT
>R_523_6A_IN_1991
TATTACCCCCAGCGCTCGGGACGGGACAT-TTGCATCTATAAATAGACCT--CCCCCCCC
TCC-ACTACAA-GATCATCATCGTCGACAGAAATGGCGCGATATGTGGTATGCTGGGTGT
TCACCATCAACAATCCCGCTTCGCTACCAGTGATGCGGGATGAGTTTAAATATATGGTAT
ATCAAGTGGAGAGGGGACAGGAGGGTACTCGTCATGTGCAAGGATACGTCGAGATGAAGA
GACGAAGTTCTCTGAAACAGATGAGAGGCTTCTTCCCAGGCGCACACCTTGAGAAACGAA
AGGGGAGCCAGGAAGAAGCACGGGCTTACTGTATGAAGGAAGATACAAGAATCGAAGGTC
CCTTCAAGTTTGGTGCTTTTAAATTGTCATGTAATGATAATTTATTTGATGTCATACAGG
ATATGCGTGAAACGCATAAACGGCCTCTGGAATATTTATATGATTGTCCGAATACCTTCG
ACAGAAGTAAGGATACATTATACAGGGTGCAAGCAGAGTTGAATAAAACGAAGGCGATGA
A----TAGCTGGAAGAC--TTCCTTCAATGC-ATGGACATCTGAAGTAGAAAATATTATG
GCGGAGCCATGTTATCGAAGGATTATTTGGGTCTACGGACCAAATGGAGGCGAAGGAAAG
ACAACGTTTGCAAAACATTTAATGAAGACTAAGAATGCGTTTTATTCGCCAGGAGGAAAA
TCATTGGATATATGTAGATTGTATAATTATGAGGATATAGTTATATTTGATATTCCCAGA
TGCAAAGAGGAATATTTAAACTATGGTTTATTAGAAGAATTTAAAAATGGAATTATTCAA
AGCGGGAAATATGAACCCGTTTTGAAAATTGTAGAATATGTTGAAGTCATTGTAATGGCT
AACTTCCTTCCGAAGGAAGGAATCTTTTCTGAAGATCGAATAAAGCTAGTTGCTTGCTGA
ACACGCTATGACAAT--------CGTACGCTATGAC-AAAAGGGGA--AAAGCAAAGATT
CCGGGGGTTGATT-GTGCTATC-CTAACGATTAAGGGCCGCAGGCC-------CGTCA--
-AGATGGAC--------GAC---GCGATCATATGTCCCG-AGTTAGTGCGCCACGT-AAG
CGCT-GGGGCTTAT
>R_523_6B_IN_1991_D8
TATTACCCCCAGCGCTCGGGACGGGACAT-TTGCATCTATAAATAGACCT--CCCCCCCC
TCC-ACTACAA-GATCATCATCGTCGACAGAAATGGCGCGATATGTGCTATGCTGGATGT
TCACCATCAACAATCCCGCTTCGCTACCAGTGATGCGGGATGAGTTTAAATATATGGTAT
ATCAAGTGGAGAGGGGACAGGAGGGTACTCGTCATGTGCAAGGATACGTCGAGATGAAGA
GACGAAGTTCTCTGAAACAGATGAGAGGCTTCTTCCCAGGCGCACACCTTGAGAAACGAA
AGGGAAGCCAGGAAGAAGCACGGGCTTACTGTATGAAGGAAGATACAAGAATCGAAGGTC
CCTTCGAGTTTGGTGCTTTTAAATTGTCATGTAATGATAATTTATTTGATGTCATACAGG
ATATGCGTGAAACGCATAAACGGCCTCTGGAATATTTATATGAGTGTCCGAATACCTTCG
ACAGAAGTAAGGATACATTATACAGAGTGCAAGCAGAGTTGAATAAAACGAAGGCGATGA
A----TAGCTGGAAGAC--ATCCTTCAATGC-ATGGACATCTGAAGTAGAAAATATTATG
GCGGAGCCATGTTATCGAAGGATTATTTGGGTCTACGGCCCAAATGGAGGCGAAGGAAAG
ACAACGTTTGCAAAACATTTAATGAAGACTAAGAATGCGTTTTATTCGCCAGGAGGAAAA
TCATTGGATATATGTAGATTGTATAATTATGAGGATATAGTTATATTTGATATTCCCAGA
TGCAAAGAGGAATATTTAAACTATGGTTTATTAGAAGAATTTAAAAATGGAATTATTCAA
AGCGGGAAATATGAACCCGTTTTGAAAATTGTAGAATATGTGGAAGTCATTGTAATGGCT
AACTTCCTTCCGAAGGAAGGAATCTTTTCTGAAGATCGAATAAAGCTAGTTGCTTGCTGA
ACACGCTATGACAAT--------CGTACGCTATGAC-AAAAGGGGA--AAAGCAAAGATT
CGGGGGT-TGATT-GTGCTATC-CTAACGATTAAGGGCCGCAGGCC-------CGTCA--
-AGATGGAC--------GAC---GCGATCATATGTCCCG-AGTTAGTGCGCCACGT-AAG
CGCT-GGGGCTTAT
>R_526_BI_1992_C2
TATTACCCCCAGCGCTCGGGACGGGACAT-TTGCATCTATAAATAGACCT--CCCCCCTC
TCC-ATTACAA-GATCATCATCGACGACAG-AATGGCGCGATATGTGGTATGCTGGATGT
TCACCATCAACAATCCCACAACACTACCAGTGATGAGGGATGAGATCAAATATATGGTAT
ATCAAGTGGAGAGGGGACAGGAGGGTACTCGTCATGTGCAAGGTTATGTCGAGATGAAGA
GACGAAGCTCTCTGAAGCAGATGAGAGGCTTCTTCCCAGGCGCACACCTTGAGAAACGAA
AGGGGAGCCAAGAAGAAGCGCGGTCATACTGTATGAAGGAAGATACAAGAATCGAAGGTC
CCTTCGAGTTTGGTGCATTTAAATTGTCATGTAATGATAATTTATTTGATGTCATACAGG
ATATGCGTGAAACGCACAAAAGGCCTTTGGAGTATTTATATGATTGTCCTAACACCTTCG
ATAGAAGTAAGGATACATTATACAGAGTACAAGCAGAGATGAATAAAACGAAGGCGATGA
A----TAGCTGGAGAAC--TTCTTTCAGTGC-ATGGACATCAGAGGTGGAGAATATCATG
GCGCAGCCATGTCATCGGAGAATAATTTGGGTCTATGGACCAAATGGAGGAGAAGGAAAG
ACAACGTATGCAAAACATCTAATGAAGACGAGAAATGCGTTTTATTCTCCAGGAGGAAAA
TCATTGGATATATGTAGACTGTATAATTACGAGGATATTGTTATATTTGATATTCCAAGA
TGCAAAGAGGAATATTTAAATTATGGGTTATTAGAGGAATTTAAGAATGGAATAATTCAA
AGCGGGAAATATGAACCCGTTTTGAAGATAGTAGAATATGTCGAAGTCATTGTAATGGCT
AACTTCCTTCCGAAGGAAGGAATCTTTTCTGAAGATCGAATAAAGTTGGTTTCTTGCTGA
ACAAGTAAAGACTTTACAG----CGCACGCTCCGAC-AAAAGCACACTATGACAAAAGTA
CGGGTATCTGATT-GGGTTATC-TTAACGATCTAGGGCCGTAGGCC-------CGTGA--
GCAATGAAC--------GGC---GAGATCAGATGTCCCG-AGTTAGTGCGCCACGT-AAG
CGCT-GGGGCTTAT
>R_527_US_1992_C1
TATTACCCCCAGCGCTCGGGACGGGACAT-TTGCATCTATAAATAGACCT--CCCCCCTC
TCC-ATTTCAA-GATCATCATCGACGACAG-AATGGCGCGATATGTGGTATGCTGGATGT
TCACCATCAACAATCCCACAACACTACCAGTGATGAGGGATGAGATCAAATACATGGTAT
ATCAAGTGGAGAGGGGACAGGAGGGTACTCGGCATGTGCAAGGATACGTGGAGATGAAGA
GACGAAGTTCTCTGAAGCAGATGAGAGGCTTCTTCCCAGGCGCACACCTTGAGAAACGAA
AGGGGAGCCAAGAAGAAGCGCGGTCATACTGTATGAAGGAAGATACAAGAATCGAAGGTC
CCTTCGAGTTTGGTGCATTTAAATTGTCATGTAATGATAATTTATTTGATGTCATACAGG
ATATGCGTGAAACGCACAAAAGGCCTTTGGAGTATTTATATGATTGTCCTAACACCTTCG
ATAGAAGTAAGGATACATTATACAGAGTACAAGCAGAGATGAATAAAACGAAGGCGATGA
A----TAGCTGGAGAAC--TTCTTTCAGTGC-TTGGACATCAGAGGTGGAGAATATCATG
GCGCAGCCATGTCATCGGAGAATAATTTGGGTCTATGGCCCAAATGGAGGAGAAGGAAAG
ACAACGTATGCAAAACATCTAATGAAGACGAGAAATGCGTTTTATTCTCCAGGAGGAAAA
TCATTGGATATATGTAGACTGTATAATTATGAGGATATTGTTATATTTGATATCCCTAGA
TGCAAAGAGGATTATTTAAATTATGGTTTATTAGAGGAATTTAAGAATGGAATAATTCAA
AGCGGGAAATATGAACCCGTTTTGAAGATAGTAGAATATGTCGAAGTCATTGTAATGGCT
AACTTCCTTCCGAAGGAAGGAATCTTTTCTGAAGATCGAATAAAGTTGGTTTCTTGCTGA
ACAAGTAATGACTTTACAG----CGCACGCTCCGAC-AAAAGCACACTATGACAAAAGTA
CGGGTATCTGATT--AGGTATC-CTAACGATCTAGGGCCGTAGGCC-------CGTGA--
GCAATGAAC--------GGC---GAGATCATATGTCCCG-AGTTAGTGCGCCACGT-AAG
CGCT-GGGGCTTAT
>R_53pk_PK_2007
TATTACCCCCAGCGCTCGGGACGGGACAT-TTGCATCTATAAATAGACCT--CCCCCCTC
TCC-ATTACAA-GATCATCATCGACGACAG-AATGGCGCGATATGTGGTATGCTGGATGT
TCACCATCAACAATCCCACAACACTACCAGTGATGAGGGATGAGATCAAATATATGGTAT
ATCAAGTGGAGAGGGGACAGGAGGGTACTCGTCATGTGCAAGGATATGTCGAGATGAAGA
GACGAAGCTCTCTGAAGCAGATGAGAGCCTTCTTTCCTGGCGCACACCTTGAGAAACGAA
AGGGAAGCCAAGAAGAAGCGCGGTCATACTGTATGAAGGAAGATACAAGAATCGAAGGTC
CCTTCGAGTTTGGTGCATTTAAATTGTCATGTAATGATAATTTATTTGATGTCATACAGG
ATATGCGTGAAACGCACAAAAGGCCTTTGGAGTATTTATATGATTGTCCTAACACCTTCG
ATAGAAGTAAGGATACATTATACAGAGTACAAGCCGAGATGAATAAAACGAAGGCGATGA
A----TAGCTGGAGAAC--GTCTTTCAGTGC-TTGGACATCAGAGGTGGAGAATATCATG
GCGCAGCCATGTCATCGGAGAATAATTTGGGTCTATGGCCCAAATGGAGGAGAAGGAAAG
ACAACGTATGCAAAACATCTAATGAAGACGAGGAATGCGTTTTATTCTCCAGGAGGAAAA
TCTTTGGATATATGTAGACTGTATAATTACGAGGATATTGTTATATTTGATATTCCAAGA
TGCAAAGAGGATTATTTAAATTATGGGTTATTAGAGGAATTTAAGAATGGAATAATTCAA
AGCGGGAAATATGAACCCGTTTTGAAGATAGTAGAATATGTCGAAGTCATTGTAATGGCT
AACTTCCTTCCGAAGGAAGGAATCTTTTCTGAAGATCGAATAAAGTTGGTTTCTTGCTGA
ACAAGTAATGACTTTACAG----CGCACGCTCCGAC-AAAAGTACACTATGACAAAAGTA
CGGGTATCTGATT-GGGTTATC-TTAACGATCTAGGGCCGTAGGCC-------CGTGA--
GCAATGAAC--------GGC---GAGATCAGATGTCCCG-AGTTAGTGCGCCACGT-AAG
CGCT-GGGGCTTAT
>R_536_TO_1993_C1
TATTACCCCCAGCGCTCGGGACGGGACAT-TTGCATCTATAAATAGACTC--CCCCCCTC
TCC-ACTTCAA-GATCATCATCGACGACAG-AATGGCGCGATATGTGGTATGCTGGATGT
TTACCATCAACAATCCCACAACACTACCAGTGATGAGGGATGAGATCAAATACATGGTAT
ATCAAGTGGAGAGGGGACAGGAGGGTACTCGTCATGTGCAAGGATACGTGGAGATGAAGA
GACGAAGTTCTCTGAAGCAGATGAGAGTCTTCTTCCCAGGCGCACACCTTGAGAAACGAA
AGGGGAGCCAAGAAGAAGCGCGGTCATACTGTATGAAGGAAGATACAAGAATCGAAGGTC
CCTTTGAGTTTGGGGCATTTAAATTGTCATGTAATGATAATTTATTTGATGTCATACAGG
ATATGCGTGAAACGCACAAAAGACCTTTGGAGTATTTATATGATTGTCCTAATACCTTCG
ATAGAAGTAAGGATACATTATACAGAGTACAAGCAGAGATGAATAAAACGAGGGCGATGA
A----TAGCTGGAGAAC--GTCTTTCAGTGC-TTGGACATCAGAGGTTGAGAATATCATG
GCGCAGCCATGTCATCGGAGAATTATTTGGGTTTACGGCCCAAATGGAGGAGAAGGAAAG
ACAACGTATGCAAAACATCTAATGAAGACGAAGAATGCGTTTTATTCTCCAGGAGGAAAA
TCATTGGATATATGTAGACTGTATAATTATGAGGATATTGTTATATTTGATATCCCCAGA
TGCAAAGAGGATTATTTAAATTATGGTTTATTAGAGGAATTTAAGAATGGAATAATTCAA
AGCGGGAAATATGAACCCGTTTTGAAGATTGTAGAATATGTCGAAGTCATTGTAATGGCT
AACTTCCTTCCGAAGGAAGGAATCTTTTCTGAAGATCGAATAAAGTTGGTTTCTTGCTGA
ACACGCAATGACTTTACAG----CGCACGCTCCGAC-AAAAGCACACTATGACAAAAGTA
CGGGTATCTGATT--GGCTATC-CTAACGATCTAGGGCCGTAGGCC-------CGTGA--
GCAATGAAC--------GGC---GAGATCATATGTCCCG-AGTTAGTGCGCCACGT-AAG
CGCT-GGGGCTTAT
>R_54pk_PK_2007
TATTACCCCCAGCGCTCGGGACGGGACAT-TTGCATCTATAAATAGACCT--CCCCCCTC
TCC-ATTACAA-GATCATCATCGACGACAG-AATGGCGCGATATGTGGTATGCTGGATGT
TCACCATCAACAATCCCACAACACTACCAGTGATGAGGGATGAGATCAAATATATGGTAT
ATCAAGTGGAGAGGGGACAGGAGGGTACTCGTCATGTGCAAGGATATGTCGAGATGAAGA
GACGAAGCTCTCTGAAGCAGATGAGAGCCTTCTTTCCTGGCGCACACCTTGAGAAACGAA
AGGGAAGCCAAGAAGAAGCGCGGTCATACTGTATGAAGGAAGATACAAGAATCGAAGGTC
CCTTCGAGTTTGGTGCATTTAAATTGTCATGTAATGATAATTTATTTGATGTCATACAGG
ATATGCGTGAAACGCACAAAAGGCCTTTGGAGTATTTATATGATTGTCCTAACACCTTCG
ATAGAAGTAAGGATACATTATACAGAGTACAAGCCGAGATGAATAAAACGAAGGCGATGA
A----TAGCTGGAGAAC--GTCTTTCAGTGC-TTGGACATCAGAGGTGGAGAATATCATG
GCGCAGCCATGTCATCGGAGAATAATTTGGGTCTATGGCCCAAATGGAGGAGAAGGAAAG
ACAACGTATGCAAAACATCTAATGAAGACGAGGAATGCGTTTTATTCTCCAGGAGGAAAA
TCTTTGGATATATGTAGACTGTATAATTACGAGGATATTGTTATATTTGATATTCCAAGA
TGCAAAGAGGATTATTTAAATTATGGGTTATTAGAGGAATTTAAGAATGGAATAATTCAA
AGCGGGAAATATGAACCCGTTTTGAAGATAGTAGAATATGTCGAAGTCATTGTAATGGCT
AACTTCCTTCCGAAGGAAGGAATCTTTTCTGAAGATCGAATAAAGTTGGTTTCTTGCTGA
ACAAGTAATGACTTTACAG----CGCACGCTCCGAC-AAAAGCACACTATGACAAAAGTA
CGGGTATCTGATT-GGGTTATC-TTAACGATCTAGGGCCGTAGGCC-------CGTGA--
GCAATGAAC--------GGC---GAGATCAGATGTCCCG-AGTTAGTGCGCCACGT-AAG
CGCT-GGGGCTTAT
>R_548_BI_1995_C2
TATTACCCCCAGCGCTCGGGACGGGACAT-TTGCATCTATAAATAGACCT--CCCCCCTC
TCC-ATTACAA-GATGATCATCGACGACAG-AATGGCGCGATATGTGGTATGCTGGATGT
TCACCATCAACAATCCCACAACACTACCAGTGATGAGGGATGAGATCAAATATATGGTAT
ATCAAGTGGAGAGGGGACAGGAGGGTACTCGTCATGTGCAAGGTTATGTCGAGATGAAGA
GACGAAGCTCTCTGAAGCAGATGAGAAGCTTCTTCCCAGGCGCACACCTTGAGAAACGAA
AGGGGAGCCAAGAAGAAGCGCGGTCATACTGTATGAAGGAAGATACAAGAATCGAAGGTC
CCTTCGAGTTTGGTGCATTTAAATTGTCATGTAATGATAATTTATTTGATGTCATACAGG
ATATGCGTGAAACGCACAAAAGGCCTTTGGAGTATTTATATGATTGTCCTAACACCTTCG
ATAGAAGTAAGGATACATTATACAGAGTACAATCAGAGATGAATAAAACGAAGGCGATGA
A----TAGCTGGAGAAC--TTCTTTCAGTGC-ATGGACATCAGAGGTGGAGAATATCATG
GCGCAGCCATGTCATCGGAGAATAATTTGGGTCTATGGACCAAATGGAGGAGAAGGAAAG
ACAACGTATGCAAAACATCTAATGAAGACGAGAAATGCGTTTTATTCTCCAGGAGGAAAA
TCATTGGATATATGTAGACTGTATAATTACGAGGATATTGTTATATTTGATATTCCAAGA
TGCAAAGAGGATTATTTAAATTATGGGTTATTAGAGGAATTTAAGAATGGAATAATTCAA
AGCGGGAAATATGAACCCGTTTTGAAGATAGTAGAATATGTCGAAGTCATTGTAATGGCT
AACTTCCTTCCGAAGGAAGGAATCTTTTCTGAAGATCGAATAAAGTTGGTTTCTTGCTGA
GCAAGTAAAGACTTTACAG----CTCACGCTCCGAC-AAAAGCACACTATGACAAAAGTA
CGGGTATCTGATT-GGGATATC-TTAACGATCTAGGGCCGTAGGCC-------CGTGA--
GCAATGAAC--------GGC---GAGATCAGATGTCCCG-AGTTAGTGCGCCACGT-AAG
CGCT-GGGGCTTAT
>R_549_BI_1995_C2
TATTACCCCCAGCGCTCGGGACGGGACAT-TTGCATCTATAAATAGACCT--CCCCCCTC
TCC-ATTACAA-GATCATCATCGACGACAG-AATGGCGCGATATGTGGTATGCTGGATGT
TCACCATCAACAATCCCACAACACTACCAGTGATGAGGGATGAGATCAAATATATGGTAT
ATCAAGTGGAGAGGGGACAGGAGGGTACTCGTCATGTGCAAGGTTATGTCGAGATGAAGA
GACGAAGCTCTCTGAAGCAGATGAGAGGCTTCTTCCCAGGCGCACACCTTGAGAAACGAA
AGGGAAGCCAAGAAGAAGCGCGGTCATACTGTATGAAGGAAGATACAAGAATCGAAGGTC
CCTTCGAGTTTGGTGCATTTAAATTGCCATGTAATGATAATTTATTTGATGTCATACAGG
ATATGCGTGAAACGCACAAAAGGCCTTTGGAGTATTTATATGATTGTCCTAACACCTTCG
ATAGAAGTAAGGATACATTATACAGAGTACAAGCAGAGATGAATAAAACGAAGGCGATGA
A----TAGCTGGAGAAC--TTCTTTCAGTGC-ATGGACATCAGAGGTGGAGAATATCATG
GCGCAGCCATGTCATCGGAGAATAATTTGGGTCTATGGACCAAATGGAGGAGAAGGAAAG
ACAACCTATGCAAAACATCTAATGAAGACGAGAAATGCGTTTTATTCTCCAGGAGGAAAA
TCATTGGATATATGTAGACTGTATAATTACGAGGATATTGTTATATTTGATATTCCAAGA
TGCAAAGAGGATTATTTAAATTATGGGTTATTAGAGGAATTTAAGAATGGAATAATTCAA
AGCGGGAAATATGAACCCGTTTTGAAGATAGTAGAATATGTCGAAGTCATTGTAATGGCT
AACTTCCTTCCGAAGGAAGGAATCTTTTCTGAAGATCGAATAAAGTTGGTTTCTTGCTGA
ACAAGTAAAGACTTTACAG----CGCACGCTCCGAC-AAAAGCACACTATGACAAAAGTA
CGGGTATCTGATT-GGGTTATC-TTAACGATCTAGGGCCGTAGGCC-------CGTGA--
GCAATGAAC--------GGC---GAGATCAGATGTCCCG-AGTTAGTGCGCCACGT-AAG
CGCT-GGGGACTAT
>R_55pk_PK_2007
TATTACCCCCAGCGCTCGGGACGGGACAT-TTGCATCTATAAATAGACCT--CCCCCCTC
TCC-ATTACAA-GATCATCATCGACGACAG-AATGGCGCGATATGTGGTATGCTGGATGT
TCACCATCAACAATCCCACAACACTACCAGTGATGAGGGATGAGATCAAATATATGGTAT
ATCAAGTGGAGAGGGGACAGGAGGGTACTCGTCATGTGCAAGGATATGTCGAGATGAAGA
GACGAAGCTCTCTGAAGCAGATGAGAGCCTTCTTTCCTGGCGCACACCTTGAGAAACGAA
AGGGAAGCCAAGAAGAAGCGCGGTCATACTGTATGAAGGAAGATACAAGAATCGAAGGTC
CCTTCGAGTTTGGTGCATTTAAATTGTCATGTAATGATAATTTATTTGATGTCATACAGG
ATATGCGTGAAACGCACAAAAGGCCTTTGGAGTATTTATATGATTGTCCTAACACCTTCG
ATAGAAGTAAGGATACATTATACAGAGTACAAGCCGAGATGAATAAAACGAAGGCGATGA
A----TAGCTGGAGAAC--GTCTTTCAGTGC-TTGGACATCAGAGGTGGAGAATATCATG
GCGCAGCCATGTCATCGGAGAATAATTTGGGTCTATGGCCCAAATGGAGGAGAAGGAAAG
ACAACGTATGCAAAACATCTAATGAAGACGAGGAATGCGTTTTATTCTCCAGGAGGAAAA
TCTTTGGATATATGTAGACTGTATAATTACGAGGATATTGTTATATTTGATATTCCAAGA
TGCAAAGAGGATTATTTAAATTATGGGTTATTAGAGGAATTTAAGAATGGAATAATTCAA
AGCGGGAAATATGAACCCGTTTTGAAGATAGTAGAATATGTCGAAGTCATTGTAATGGCT
AACTTCCTTCCGAAGGAAGGAATCTTTTCTGAAGATCGAATAAAGTTGGTTTCTTGCTGA
ACAAGTAATGACTTTACAG----CGCACGCTCCGAC-AAAAGTACACTATGACAAAAGTA
AGGGTATCTGATT--GGTTATC-TTAACGATCTAGGGCCGTAGGCC-------CGTGA--
GCAATGAAC--------GGC---GAGATCAGATGTCCCG-AGTTAGTGCGCCACGT-AAG
CGCT-GGGGCTTAT
>R_550_CG_1995_C2
TATTACCCCCAGCGCTCGGGACGGGACAT-TTGCATCTATAAATAGACCT--CCCCCCTC
TCC-ATTACAA-GATCATCATCGACGACAG-AATGGCGCGATATGTGGTATGCTGGATGT
TCACCATCAACAATCCCACAACACTACCAGTGATGAGGGATGAGATCAAATATATGGTAT
ATCAAGTGGAGAGGGGACAGGAGGGTACTCGTCATGTGCAAGGTTATGTCGAGATGAAGA
GACGAAGCTCTCTGAAGCAGATGAGAGGCTTCTTCCCAGGCGCACACCTTGAGAAACGAA
AGGGGAGCCAAGAAGAAGCGCGGTCATACTGTATGAAGGAAGATACAAGAATCGAAGGTC
CCTTCGAGTTTGGTGCATTTAAATTGTCATGTAATGATAATTTATTTGATGTCATACAGG
ATATGCGTGAAACGCACAAAAGGCCTTTGGAGTATTTATATGATTGTCCTAACACCTTCG
ATAGAAGTAAGGATACATTATACAGAGTACAAGCAGAGATGAATAAAACGAAGGCGATGA
A----TAGCTGGAGAAC--TTCTTTCAGTGC-ATGGACATCAGAGGTGGAGAATATCATG
GCGCAGCCATGTCATCGGAGAATAATTTGGGTCTATGGACCAAATGGAGGAGAAGGAAAG
ACAACGTATGCAAAACATCTAATGAAGACGAGAAATGCGTTTTATTCTCCAGGAGGAAAA
TCATTGGATATATGTAGACTGTATAATTACGAGGATATTGTTATATTTGATATTCCAAGA
TGCAAAGAGGATTATTTAAATTATGGGTTATTAGAGGAATTTAAGAATGGAATAATTCAA
AGCGGGAAATATGAACCCGTTTTGAAGATAGTAGAATATGTCGAAGTCATTGTAATGGCT
AACTTCCTTCCGAAGGAAGGAATCTTTTCTGAAGATCGAATAAAGTTGGTTTCTTGCTGA
ACAAGTAATGACTTTACAG----CGCACGCTCCGAC-AAAAGCACACTATGACAAAAGTA
CGGG-ATTTGATT-GGGTTATC-TTAACGATCTAGGGCCGTAGGCC-------CGTGA--
GCAATGAAC--------GGC---GAGATCAGATGTCCCG-AGTTAGTGCGCCACGT-AAG
CGCT-GGGGACTAT
>R_56pk_PK_2007
TATTACCCCCAGCGCTCGGGACGGGACAT-TTGCATCTATAAATAGACCT--CCCCCCTC
TCC-ATTACAA-GATCATCATCGACGACAG-AATGGCGCGATATGTGGTATGCTGGATGT
TCACCATCAACAATCCCACAACACTACCAGTGATGAGGGATGAGATCAAATATATGGTAT
ATCAAGTGGAGAGGGGACAGGAGGGTACTCGTCATGTGCAAGGATATGTCGAGATGAAGA
GACGAAGCTCTCTGAAGCAGATGAGAGCCTTCTTTCCTGGCGCACACCTTGAGAAACGAA
AGGGAAGCCAAGAAGAAGCGCGGTCATACTGTATGAAGGAAGATACAAGAATCGAAGGTC
CCTTCGAGTTTGGTGCATTTAAATTGTCATGTAATGATAATTTATTTGATGTCATACAGG
ATATGCGTGAAACGCACAAAAGGCCTTTGGAGTATTTATATGATTGTCCTAACACCTTCG
ATAGAAGTAAGGATACATTATACAGAGTACAAGCCGAGATGAATAAAACGAAGGCGATGA
A----TAGCTGGAGAAC--GTCTTTCAGTGC-TTGGACATCAGAGGTGGAGAATATCATG
GCGCAGCCATGTCATCGGAGAATAATTTGGGTCTATGGCCCAAATGGAGGAGAAGGAAAG
ACAACGTATGCAAAACATCTAATGAAGACGAGGAATGCGTTTTATTCTCCAGGAGGAAAA
TCTTTGGATATATGTAGACTGTATAATTACGAGGATATTGTTATATTTGATATTCCAAGA
TGCAAAGAGGATTATTTAAATTATGGGTTATTAGAGGAATTTAAGAATGGAATAATTCAA
AGCGGGAAATATGAACCCGTTTTGAAGATAGTAGAATATGTCGAAGTCATTGTAATGGCT
AACTTCCTTCCGAAGGAAGGAATCTTTTCTGAAGATCGAATAAAGTTGGTTTCTTGCTGA
ACAAGTAATGACTTTACAG----CGCACGCTCCGAC-AAAAGTACACTATGACAAAAGTA
CGGGTATCTGATT-GGGTTATC-TTAACGATCTAGGGCCGTAGGCC-------CGTGA--
GCAATGAAC--------GGC---GAGATCAGATGTCCCG-AGTTAGTGCGCCACGT-AAG
CGCT-GGGGCTTAT
>R_57pk_PK_2007
TATTACCCCCAGCGCTCGGGACGGGACAT-TTGCATCTATAAATAGACCT--CCCCCCTC
TCC-ATTACAA-GATCATCATCGACGACAG-AATGGCGCGATATGTGGTATGCTGGATGT
TCACCATCAACAATCCCACAACACTACCAGTGATGAGGGATGAGATCAAATATATGGTAT
ATCAAGTGGAGAGGGGACAGGAGGGTACTCGTCATGTGCAAGGATATGTCGAGATGAAGA
GACGAAGCTCTCTGAAGCAGATGAGAGCCTTCTTTCCTGGCGCACACCTTGAGAAACGAA
AGGGAAGCCAAGAAGAAGCGCGGTCATACTGTATGAAGGAAGATACAAGAATCGAAGGTC
CCTTCGAGTTTGGTGCATTTAAATTGTCATGTAATGATAATTTATTTGATGTCATACAGG
ATATGCGTGAAACGCACAAAAGGCCTTTGGAGTATTTATATGAATGTCCTAACACCTTCG
ATAGAAGTAAGGATACATTATACAGAGTACAAGCCGAGATGAATAAAACGAAGGCGATGA
A----TAGCTGGAGAAC--GTCTTTCAGTGC-TTGGACATCAGAGGTGGAGAATATCACG
GCGCAGCCATGTCATCGGAGAATAATTTGGGTCTATGGCCCAAATGGAGGAGAAGGAAAG
ACAACGTATGCAAAACATCTAATGAAGACGAGGAATGCGTTTTATTCTCCAGGAGGAAAA
TCTTTGGATATATGTAGACTGTATAATTACGAGGATATTGTTATATTTGATATTCCAAGA
TGCAAAGAGGATTATTTAAATTATGGGTTATTAGAGGAATTTAAGAATGGAATAATTCAA
AGCGGGAAATATGAACCCGTTTTGAAGATAGTAGAATATGTCGAAGTCATTGTAATGGCT
AACTTCCTTCCGAAGGAAGGAATCTTTTCTGAAGATCGAATAAAGTTGGTTTCTTGCTGA
ACAAGTAATGACTTTACAG----CGCACGCTCCGAC-AAAAGTACACTATGACAAAAGTA
AGGGTATCTGATT-GGGTTATC-TTAACGATCTAGGGCCGTAGGCC-------CGTGA--
GCAATGAAC--------GGC---GAGATCAGATGTCCCG-AGTTAGTGCGCCACGT-AAG
CGCT-GGGGCTTAT
>R_571_1_PH_1993_D5
TATTACCCCCAGCGCTCGGGACGGGACAT-TTGCATCTATAAATAGACC---TCCCCCCC
CCC-ACTACAA-GATCATCATCGTCGACAGAAATGGCGCGATATGTGGTATGCTGGATGT
TCACCATCAACAATCCCGCTTCGCTACCAGTGATGCGGGATGAGTTTAAATATATGGTAT
ATCAAGTGGAGAGGGGACAGGAGGGTACTCGTCATGTGCAAGGATACGTCGAGATGAAGA
GACGAAGTTCTCTGAAACAGATGAGAGGCTTCTTCCCAGGCGCACACCTTGAGAAACGAA
AGGGGAGCCAGGAAGAAGCACGGGCTTACTGTATGAAGGAAGATACAAGAATCGAAGGTC
CCTTCGAGTTTGGTGCTTTTAAATTGTCATGTAATGATAATTTATTTGATGTCATACAGG
ATATGCGTGAAACGCATAAACGGCCTCTGGAATATTTATATGAGTGTCCGAATACCTTCG
ACAGAAGTAAGGATACATTATACAGAGTGCAAGCAGAGTTGAATAAAACGAAGGCGATGA
A----TAGCTGGAAGAC--ATCCTTCAATGC-ATGGACATCTGAAGTAGAAAATATTATG
GCGGAGCCATGTTATCGAAGGATTATTTGGGTCTACGGCCCAAATGGAGGCGAAGGAAAG
ACAACGTTTGCAAAACATTTAATGAAGACTAAGAATGCGTTTTATTCGCCAGGAGGAAAA
TCATTGGATATATGTAGATTGTATAATTATGAGGATATAGTTATATTTGATATTCCCAGA
TGCAAAGAGGAATATTTAAACTATGGTTTATTAGAAGAATTTAAAAATGGAATTATTCAA
AGCGGGAAATATGAACCCGTTTTGAAAATTGTAGAATATGTGGAAGTCATTGTAATGGCT
AACTTCCTTCCGAAGGAAGGAATCTTTTCTGAAGATCGAATAAAGCTAGTTGCTTGCTGA
ACACGCTATGACAAT--------CGTACGCTATGAC-AAAAGGGGA--AAAGCAAAGATT
CGGGGGT-TGATT-GTGCTATC-CTAACGATTAAGGGCCGCAGGCC-------CGTCA--
-AGATGGAC--------GAC---GCGATCATATGTCCCG-AGTTAGTGCGCCACGT-AAG
CGCT-GGGGCTTAT
>R_571_2_PH_1993_D5
TATTACCCCCAGCGCTCGGGACGGGACAT-TTGCATCTATAAATAGACCT---CCCCCCC
TCC-ACTACAA-GATCATCATCGTCGACAGAAATGGCGCGATATGTGGTATGCTGGATGT
TCACCATCAACAATCCCGCTTCGCTACCAGTGATGCGGGATGAGTTTAAATATATGGTAT
ATCAAGTGGAGAGGGGACAGGAGGGTACTCGTCATGTGCAAGGATACGTCGAGATGAAGA
GACGAAGTTCTCTGAAACAGATGAGAGGCTTCTTCCCAGGCGCACACCTTGAGAAACGAA
AGGGGAGCCAGGAAGAAGCACGGGCTTACTGTATGAAGGAAGATACAAGAATCGAAGGTC
CCTTCGAGTTTGGTGCTTTTAAATTGTCATGTAATGATAATTTATTTGATGTCATACAGG
ATATGCGTGAAACGCATAAACGGCCTCTGGAATATTTATATGAGTGTCCGAATACCTTCG
ACAGAAGTAAGGATACATTATACAGAGTGCAAGCAGAGTTGAATAAAACGAAGGCGATGA
A----TAGCTGGAAGAC--ATCCTTCAATGC-ATGGACATCTGAAGTAGAAAATATTATG
GCGGAGCCATGTTATCGAAGGATTATTTGGGTCTACGGACCAAATGGAGGCGAAGGAAAG
ACAACGTTTGCAAAACATTTAATGAAGACTAAGAATGCGTTTTATTCGCCAGGAGGAAAA
TCATTGGATATATGTAGATTGTATAATTATGAGGATATAGTTATATTTGATATTCCCAGA
TGCAAAGAGGAATATTTAAACTATGGTTTATTAGAAGAATTTAAAAATGGAATTATTCAA
AGCGGGAAATATGAACCCGTTTTGAAAATTGTAGAATATGTGGAAGTCATTGTAATGGCT
AACTTCCTTCCGAAGGAAGGAATCTTTTCTGAAGATCGAATAAAGCTAGTTGCTTGCTGA
ACACGCTATGACAAT--------CGTACGCTATGAC-AAACAGGGA--ACAGCAAAGAAT
C-GGGGGTTGATT-GTGCTATC-CTAACGATTAAGGGCCGCAGGCC-------CGTCA--
-AGATGGAC--------GAC---GCGATCATATGTCCCG-AGTTAGTGCGCCACGT-AAG
CGCT-GGGGCTTAT
>R_58pk_PK_2007
TATTACCCCCAGCGCTCGGGACGGGACAT-TTGCATCTATAAATAGACCT--CCCCCCTC
TCC-ATTACAA-GATCATCATCGACGACAG-AATGGCGCGATATGTGGTATGCTGGATGT
TCACCATCAACAATCCCACAACACTACCAGTGATGAGGGATGAGATCAAATATATGGTAT
ATCAAGTGGAGAGGGGACAGGAGGGTACTCGTCATGTGCAAGGATATGTCGAGATGAAGA
GACGAAGCTCTCTGAAGCAGATGAGAGCCTTCTTTCCTGGCGCACACCTTGAGAAACGAA
AGGGAAGCCAAGAAGAAGCGCGGTCATACTGTATGAAGGAAGATACAAGAATCGAAGGTC
CCTTCGAGTTTGGTGCATTTAAATTGTCATGTAATGATAATTTATTTGATGTCATACAGG
ATATGCGTGAAACGCACAAAAGGCCTTTGGAGTATTTATATGATTGTCCTAACACCTTCG
ATAGAAGTAAGGATACATTATACAGAGTACAAGCCGAGATGAATAAAACGAAGGCGATGA
A----TAGCTGGAGAAC--GTCTTTCAGTGC-TTGGACATCAGAGGTGGAGAATATCATG
GCGCAGCCATGTCATCGGAGAATAATTTGGGTCTATGGCCCAAATGGAGGAGAAGGAAAG
ACAACGTATGCAAAACATCTAATGAAGACGAGGAATGCGTTTTATTCTCCAGGAGGAAAA
TCTTTGGATATATGTAGACTGTATAATTACGAGGATATTGTTATATTTGATATTCCAAGA
TGCAAAGAGGATTATTTAAATTATGGGTTATTAGAGGAATTTAAGAATGGAATAATTCAA
AGCGGGAAATATGAACCCGTTTTGAAGATAGTAGAATATGTCGAAGTCATTGTAATGGCT
AACTTCCTTCCGAAGGAAGGAATCTTTTCTGAAGATCGAATAAAGTTGGTTTCTTGCTGA
ACAAGTAATGACTTTACAG----CGCACGCTCCGAC-AAAAGTACACTATGACAAAAGTA
TGGGTATCTGATT-GGGTTATC-TTAACGATCTAGGGCCGTAGGCC-------CGTGA--
GCAATGAAC--------GGC---GAGATCAGATGTCCCG-AGTTAGTGCGCCACGT-AAG
CGCT-GGGGCTTAT
>R_59pk_PK_2007
TATTACCCCCAGCGCTCGGGACGGGACAT-TTGCATCTATAAATAGACCT--CCCCCCTC
TCC-ATTACAA-GATCATCATCGACGACAG-AATGGCGCGATATGTGGTATGCTGGATGT
TCACCATCAACAATCCCACAACACTACCAGTGATGAGGGATGAGATCAAATATATGGTAT
ATCAAGTGGAGAGGGGACAGGAGGGTACTCGTCATGTGCAAGGATATGTCGAGATGAAGA
GACGAAGCTCTCTGAAGCAGATGAGAGCCTTCTTTCCTGGCGCACACCTTGAGAAACGAA
AGGGAAGCCAAGAAGAAGCGCGGTCATACTGTATGAAGGAAGATACAAGAATCGAAGGTC
CCTTCGAGTTTGGTGCATTTAAATTGTCATGTAATGATAATTTATTTGATGTCATACAGG
ATATGCGTGAAACGCACAAAAGGCCTTTGGAGTATTTATATGATTGTCCTAACACCTTCG
ATAGAAGTAAGGATACATTATACAGAGTACAAGCCGAGATGAATAAAACGAAGGCGATGA
A----TAGCTGGAGAAC--GTCTTTCAGTGC-TTGGACATCAGAGGTGGAGAATATCATG
GCGCAGCCATGTCATCGGAGAATAATTTGGGTCTATGGCCCAAATGGAGGAGAAGGAAAG
ACAACGTATGCAAAACATCTAATGAAGACGAGGAATGCGTTTTATTCTCCAGGAGGAAAA
TCTTTGGATATATGTAGACTGTATAATTACGAGGATATTGTTATATTTGATATTCCAAGA
TGCAAAGAGGATTATTTAAATTATGGGTTATTAGAGGAATTTAAGAATGGAATAATTCAA
AGCGGGAAATATGAACCCGTTTTGAAGATAGTAGAATATGTCGAAGTCATTGTAATGGCT
AACTTCCTTCCGAAGGAAGGAATCTTTTCTGAAGATCGAATAAAGTTGGTTTCTTGCTGA
ACAAGTAATGACTTTACAG----CGCACGCTCCGAC-AAAAGCACACTATGACAAAAGTA
CGGGTATCTGATT-GGGTTATC-TTAACGATCTAGGGCCGTAGGCC-------CGTGA--
GCAATGAAC--------GGC---GAGATCAGATGTCCCG-AGTTAGTGCGCCACGT-AAG
CGCT-GGGGCTTAT
>R_6us_US
TATTACCCCCAGCGCTCGGGACGGGACAT-TTGCATCTATAAATAGACCT--CCCCCCTC
TCC-ATTTCAA-GATCATCATCGACGACAG-AATGGCGCGATATGTGGTATGCTGGATGT
TCACCATCAACAATCCCACAACACTACCAGTGATGAGGGATGAGATCAAATACATGGTAT
ATCAAGTGGAGAGGGGACAGGAGGGTACTCGGCATGTGCAAGGATACGTGGAGATGAAGA
GACGAAGTTCTCTGAAGCAGATGAGAGGCTTCTTCCCAGGCGCACACCTTGAGAAACGAA
AGGGAAGCCAAGAAGAAGCGCGGTCATACTGTATGAAGGAAGATACAAGAATCGAAGGTC
CCTTCGAGTTTGGTGCATTTAAATTGTCATGTAATGATAATTTATTTGATGTCATACAGG
ATATGCGTGAAACGCACAAAAGGCCTTTGGAGTATTTATATGATTGTCCTAACACCTTCG
ATAGAAGTAAGGATACATTATACAGAGTACAAGCAGAGATGAATAAAACGAAGGCGATGA
A----TAGCTGGAGAAC--TTCTTTCAGTGC-TTGGACATCAGAGGTGGAGAATATCATG
GCGCAGCCATGTCATCGGAGAATAATTTGGGTCTATGGCCCAAATGGAGGAGAAGGAAAG
ACAACGTATGCTAAACATCTAATGAAGACGGGAAATGCGTTTTATTCTCCAGGAGGAAAA
TCATTGGATATATGTAGACTGTATAATTATGAGGATATTGTTATATTTGATATCCCTAGA
TGCAAAGAGGATTATTTAAATTATGGTTTATTAGAGGAATTTAAGAATGGAATAATTCAA
AGCGGGAAATATGAACCCGTTTTGAAGATAGTAGAATATGTCGAAGTCATTGTAATGGCT
AACTTCCTTCCGAAGGAAGGAATCTTTTCTGAAGATCGAATAAAGTTGGTTTCTTGCTGA
ACAAGTAATGACTTTACAG----CGCACGCTCCGAC-AAAAGCACACTATGACAAAAGTA
CGGGTATCTGATT--AGATATC-CTAACGATCTAGGGCCGTAGGCC-------CGTGA--
GCAATGAAC--------GGC---GAGATCATATGTCCCG-AGTTAGTGCGCCACGT-AAG
CGCT-GGGGCTTAT
>R_60_pk_PK_
TATTACCCCCAGCGCTCGGGACGGGACAT-TTGCATCTATAAATAGACCT--CCCCCCTC
TCC-ATTACAA-GATCATCATCGACGACAG-AATGGCGCGATATGTGGTATGCTGGATGT
TCACCATCAACAATCCCACAACACTACCAGTGATGAGGGATGAGATCAAATATATGGTAT
ATCAAGTGGAGAGGGGACAGGAGGGTACTCGTCATGTGCAAGGATATGTCGAGATGAAGA
GACGAAGCTCTCTGAAGCAGATGAGAGCCTTCTTTCCTGGCGCACACCTTGAGAAACGAA
AGGGAAGCCAAGAAGAAGCGCGGTCATACTGTATGAAGGAAGATACAAGAATCGAAGGTC
CCTTCGAGTTTGGTGCATTTAAATTGTCATGTAATGATAATTTATTTGATGTCATACAGG
ATATGCGTGAAACGCACAAAAGGCCTTTGGAGTATTTATATGATTGTCCTAACACCTTCG
ATAGAAGTAAGGATACATTATACAGAGTACAAGCCGAGATGAATAAAACGAAGGCGATGA
A----TAGCTGGAGAAC--GTCTTTCAGTGC-TTGGACATCAGAGGTGGAGAATATCATG
GCGCAGCCATGTCATCGGAGAATAATTTGGGTCTATGGCCCAAATGGAGGAGAAGGAAAG
ACAACGTATGCAAAACATCTAATGAAGACGAGGAATGCGTTTTATTCTCCAGGAGGAAAA
TCTTTGGATATATGTAGACTGTATAATTACGAGGATATTGTTATATTTGATATTCCAAGA
TGCAAAGAGGATTATTTAAATTATGGGTTATTAGAGGAATTTAAGAATGGAATAATTCAA
AGCGGGAAATATGAACCCGTTTTGAAGATAGTAGAATATGTCGAAGTCATTGTAATGGCT
AACTTCCTTCCGAAGGAAGGAATCTTTTCTGAAGATCGAATAAAGTTGGTTTCTTGCTGA
ACAAGTAATGACTTTACAG----CGCACGCTCCGAC-AAAAGTACACTATGACAAAAGTA
CGGGTATCTGATT-GTGTTATC-TTAACGATCTAGGGCCGTAGGCC-------CGTGA--
GCAATGAAC--------GGC---GAGATCAGATGTCCCG-AGTTAGTGCGCCACGT-AAG
CGCT-GGGGCTTAT
>R_61pk_PK_2007
TATTACCCCCAGCGCTCGGGACGGGACAT-TTGCATCTATAAATAGACCT--CCCCCCTC
TCC-ATTACAA-GATCATCATCGACGACAG-AATGGCGCGATATGTGGTATGCTGGATGT
TCACCATCAACAATCCCACAACACTACCAGTGATGAGGGATGAGATCAAATATATGGTAT
ATCAAGTGGAGAGGGGACAGGAGGGTACTCGTCATGTGCAAGGATATGTCGAGATGAAGA
GACGAAGCTCTCTGAAGCAGATGAGAGCCTTCTTTCCTGGCGCACACCTTGAGAAACGAA
AGGGAAGCCAAGAAGAAGCGCGGTCATACTGTATGAAGGAAGATACAAGAATCGAAGGTC
CCTTCGAGTTTGGTGCATTTAAATTGTCATGTAATGATAATTTATTTGATGTCATACAGG
ATATGCGTGAAACGCACAAAAGGCCTTTGGAGTATTTATATGATTGTCCTAACACCTTCG
ATAGAAGTAAGGATACATTATACAGAGTACAAGCCGAGATGAATAAAACGAAGGCGATGA
A----TAGCTGGAGAAC--GTCTTTCAGTGC-TTGGACATCAGAGGTGGAGAATATCATG
GCGCAGCCATGTCATCGGAGAATAATTTGGGTCTATGGCCCAAATGGAGGAGAAGGAAAG
ACAACGTATGCAAAACATCTAATGAAGACGAGGAATGCGTTTTATTCTCCAGGAGGAAAA
TCTTTGGATATATGTAGACTGTATAATTACGAGGATATTGTTATATTTGATATTCCAAGA
TGCAAAGAGGATTATTTAAATTATGGGTTATTAGAGGAATTTAAGAATGGAATAATTCAA
AGCGGGAAATATGAACCCGTTTTGAAGATAGTAGAATATGTCGAAGTCATTGTAATGGCT
AACTTCCTTCCGAAGGAAGGAATCTTTTCTGAAGATCGAATAAAGTTGGTTTCTTGCTGA
ACAAGTAATGACTTTACAG----CGCACGCTCCGAC-AAAAGTACACTATGACAAAAGTA
CGGGTATCTGATT-GTGTTATC-TTAACGATCTAGGGCCGTAGGCC-------CGTGA--
GCAATGAAC--------GGC---GAGATCAGATGTCCCG-AGTTAGTGCGCCACGT-AAG
CGCT-GGGGCTTAT
>R_62cn_CN_D2
TATTACCCCCAGCGCTCGGGACGGGACAT-TTGCATCTATAAATAGACCT--CCCCCCTC
TCC-ACTACAT-GATCGTCATCGTCGACAGAAATGGCGCGATATGTGGTATGCTGGATGT
TCACCATCAACAATCCCGCCTCACTACCAGTGATGCGGGATGAGTTCA------------
------------------------------------------------------------
------------------------------------------------------------
------------AAGAAGCACGGGCATACTGTATGAAGGCAGATACAAGAATCGAAGGTC
CCTTCGAGTTTGGTGCATTTAAACTATCATGTAATGATAATTTATTTGATGTCATACAGG
ATATGCGTGAAACGCATAAACGGCCTTTGGAATATTTATATGAGTGTCCTAATACCTTCG
ATAGAAGTAAGGATACATTATACAGAGTTCAAGCAGAGTTGAATAAAACGAAGGCGATGA
A----TAGCTGGAAGAC--AACCTTCAGTAC-ATGGACGTCGGAAGTTGAAAATATAATG
GCGGAGCCATGTCATCGAAGGATAATTTGGGTCTATGGCCCAAATGGAGGCGAAGGAAAG
ACAACTTATGCAAAACATTTAATGAAGACGAAGAATGCGTTTTATTCTCCAGGAGGAAAA
TCATTGGATATGTGTAGATTGTATAATTATGAAGAAATTGTTATATTTGATATTCCCAGA
TGCAAAGAGGAATATTTAAACTATGGTTTATTAGAAGAATTCAAAAATGGAATCATTCAA
AGCGGGAAATATGAACCCGTTTTGAAAATTGTAGAGTATGTGGAAGTCATTGTAATGGCT
AACTTCCTTCCGAAGGAAGGAAGCTTTTCTGAAGATCGAATAAAGTTAGTTGCTTGCTGA
ACACGCTATGGCAAT--------CGTACGCTATGAC-AAAAGGGGACCA---CAAAGACT
CGGGGGT-TGATT-GGTCTATC-CTACCGACTAAGGGCCGCAGGCC-------CGTCA--
-AGATGGAC--------GGC---GAGATCAGATGTCCCG-AGTTAGTGCGCCACGT-AAG
CGCT-GGGGCTTAT
>R_625_TW_1996
TATTACCCCCAGCGCTCGGGACGGGACAT-TTGCATCTATAAATAGACCT--CCCCCCCC
TCC-ACTACAA-GATCATCATCGTCGACAGAAATGGCGCGATATGTGGTATGCTGGATGT
TCACCATCAACAATCCCGCTTCGCTACCAGTGATGCGGGATGAGTTCAAATATATGGTAT
ATCAAGTGGAGAGGGGACAGGAGGGTACTCGTCATGTGCAAGGGTACGTCGAGATGAAGA
GACGAAGTTCTCTGAAACAGATGAGAGGCTTCTTCCCAGGCGCACACCTTGAGAAACGAA
AGGGGAGCCAGGAAGAAGCTCGGGCTTACTGTATGAAGGAAGATACAAGAATCGAAGGTC
CCTTCGAGTTTGGTGCTTTTAAATTGTCATGTAATGATAATTTATTTGATGTCATACAGG
ATATGCGTGAAACGCATAAACGGCCTCTGGAATATTTATATGAATGTCCGAATACCTTCG
ACAGAAGTAAGGATACATTATACAGAGTGCAAGCAGAGTTGAATAAAACGAAGGCGATGA
A----TAGCTGGAAGAC--ATCCTTCAATGC-ATGGACATCTGAAGTAGAAAATATTATG
GCGGAGCCATGTTATCGAAGGATTATTTGGGTCTACGGCCCAAATGGAGGCGAAGGAAAG
ACAACGTTTGCAAAACATTTAATGAAGACTAAGAATGCGTTTTATTCGCCAGGAGGAAAA
TCATTGGATATATGTAGATTGTATAATTATGAGGATATAGTTATATTTGATATTCCCAGA
TGCAAAGAGGAATATTTAAACTATGGTTTATTAGAAGAATTTAAAAATGGAATTATTCAA
AGCGGGAAATATGAACCCGTTTTGAAAATTGTAGAATATGTGGAAGTCATTGTAATGGCT
AACTTCCTTCCGAAGGAAGGAATCTTTTCTGAAGATCGAATAAAGCTAGTTGCTTGCTGA
ACACGCTATGACAAT--------CGTACGCTATGAC-AAAAGGGGA--AAAGCAAAGATT
CGGGGGGTTGATT-GTGCTATC-CTAACGATTAAGGGCCGCAGGCC-------CGTCA--
-AGATGGAC--------GAC---GCGATCATATGTCCCG-AGTTAGTGCGCCACGT-AAG
CGCT-GGGGCTTAT
>R_625I_TW_1995
TATTACCCCCAGCGCTCGGGACGGGACAT-TTGCATCTATAAATAGACC---TCCCCCCC
TCC-ACTACAA-GATCATCATCGTCGACAGAAATGGCGCGATATGTGGTATGCTGGATGT
TCACCATCAACAATCCCGCTTCGCTACCAGTGATGCGGGATGAGTTCAAATACATGGTAT
ATCAAGTGGAGAGGGGAAAGGAGGGTACTCGTCATGTGCAAGGATACGTCGAGATGAAGA
GACGAAGTTCTCTGAATCAGATGAGAGGCTTCTTCCCAGGCGCACACCTTGAGAAACGAA
AGGGGAGCCAGGAAGAAGCACGGGCTTACTGTATGAAGGAAGATACAAGAATCGAAGGTC
CCTTCGAGTTTGGTGTTTTTAAATTGTCATGTAATGATAATTTATCTGATGTCATACAGG
ATATGCGTGAAACGCATAAACGGCCTCTGGAATATTTATATGATTGTCCGAATACCTTCG
ACAGAAGTAAGGAGACATTATACAGAGTGCAAGCAGAGTTGAATAAAACGAAGGCGATGA
A----TAGCTGGAAGAC--ATCCTTCAATGC-ATGGACATCTGAAGTAGAAAATATTATG
GCGGAGCCATGTCATCGAAGGATTATTTGGGTCTACGGCCCAAATGGAGGCGAAGGAAAG
ACAACGTTTGCAAAACATTTAATGAAGACTAAGAATGCGTTTTATTCGCCAGGAGGTAAA
TCATTGGATATATGTAGATTGTATAATTATGAGGATATAGTTATATTTGATATTCCCAGA
TGCAAAGAGGAATATTTAAACTATGGTTTATTAGAAGAATTTAAAAATGGAATTATTCAA
AGCGGGAAATATGAACCCGTTTTGAAAATTGTAGAATATGTGGAAGTCATTGTAATGGCT
AACTTCCTGCCGAAGGAAGGAATCTTTTCTGAAGATCGAATAAAGCTAGTTGCTTGCTGA
ACACGCTATGACAAT--------CGTACGCTATGAC-AAAAGGGGACCA---CAAAGACT
CGGGGGT-TGATT-GCGACATC-GGAACGAATAAGGGCCGCAGGCC-------CGTCA--
ATGGTGGAA--------GGT----GGGCCAGATGTCCCG----------ATGACGT-AAG
CGCT-GGGGACTAT
>R_627_TW_1996_D8
TATTACCCCCAGCGCTCGGGACGGGACAT-TTGCATCTATAAATAGACCT--CCCCCCTC
TCC-ACTACAA-GATCATCATCGTCGACAGAAATGGCGCGATATGTGGTATGCTGGATGT
TCACCATCAACAATCCCGCTTCGCTACCAGTGATGCGGGATGAGTTTAAATATATGGTAT
ATCAAGTGGAGAGGGGACAGGAGGGTACTCGTCATGTGCAAGGATACGTCGAGATGAAGA
GACGAAGTTCTCTGAAACAGATGAGAGGCTTCTTCCCAGGCGCACACCTTGAGAAACGAA
AGGGGAGCCAGGAAGAAGCACGGGCTTACTGTATGAAGGAAGATACAAGAATCGAAGGTC
CCTTCGAGTTTGGTGCTTTTAAATTGTCATGTAATGATAATTTATTTGATGTCATACAGG
ATATGCGTGAAACGCATAAACGGCCTCTGGAATATTTATATGAGTGTCCGAATACCTTCG
ACAGAAGTAAGGATACATTATACAGAGTGCAAGCAGAGTTGAATAAAACGAAGGCGATGA
A----TAGCTGGAAGAC--ATCCTTCAACGC-ATGGACATCTGAAGTAGAAAATATCATG
GCGGAGCCATGTTATCGAAGGATTATTTGGGTCTACGGCCCAAATGGAGGTGAAGGAAAG
ACAACGTTTGCAAAACATTTAATGAAGACTAAGAATGCGTTTTATTCGCCAGGAGGAAAA
TCATTGGATATATGTAGATTGTATAATTATGAGGATATAGTTATATTTGATATTCCCAGA
TGCAAAGAGGAATATTTAAACTATGGTTTATTAGAAGAATTTAAAAATGGAATTATTCAA
AGCGGGAAATATGAACCCGTTTTGAAAATTGTAGAATATGTGGAAGTCATTGTAATGGCT
AACTTCCTTCCGAAGGAAGGAATCTTTTCTGAAGATCGAATAAAGCTAGTTGCTTGCTGA
ACACGCTATGACAAT--------CGTACGCTATGAC-AAAAGGGGA--AAAGCAAAGATT
CGGGGGGTTGATT-GTGCTATC-CTAACGATTAAGGGCCGCAGGCC-------CGTCA--
-AGATGGAC--------GAC---GCGATCATATGTCCCG-AGTTAGTGCGCCACGT-AAG
CGCT-GGGGCTTAT
>R_63cn_CN_D3
TATTACCCCCAGCGCTCGGGACGGGACAT-TTGCATCTATAAATAGACCT--CCCCCCTC
TCC-ACTACAT-GATCGTCATCGTCGACAGAAATGGCGCGATATGTGGTATGCTGGATGT
TCACCATCAACAATCCCGCCTCACTACCAGTGATGCGGGATGAGTTCA------------
------------------------------------------------------------
------------------------------------------------------------
------------AAGAAGCACGGGCATACTGTATGAAGGCAGATACAAGAATCGAAGGTC
CCTTCGAGCTTGGTGCATTTAAATTATCATGTAATGATAATTTATTTGATGTCATACAGG
ATATGCGTGAAACGCATAAACGGCCTTTGGAATATTTATATGAGTGTCCTAATACCTTCG
ATAGAAGTAAGGATACATTATACAGAGTTCAAGCAGAGTTGAATAAAACGAAGGCGATGA
A----TAGCTGGAAGAC--AACCTTCAGTAC-ATGGACGTCGGAAGTTGAAAATATAATG
GCGGAGCCATGTCATCGAAGGATAATTTGGGTCTATGGCCCAAATGGAGGCGAAGGAAAG
ACAACTTATGCAAAACATTTAATGAAGACGAAGAATGCGTTTTATTCTCCAGGAGGAAAA
TCATTGGATATATGTAGATTGTATAATTATGAAGAAATAGTTATATTTGATATTCCCAGA
TGCAAAGAGGAATATTTAAACTATGGTTTATTAGAAGAATTCAAAAATGGAATTATTCAA
AGCGGGAAATATGAACCCGTTTTGAAAATTGTAGAGTATGTGGAAGTCATTGTAATGGCT
AACTTCCTTCCGAAGGAAGGAAGCTTTTCTGAAGATCGAATAAAGTTAGTTGCTTGCTGA
ACACGCTATGACAAT--------CGTACGCTATGAC-AAAAGGGGACCA---CAAAGACT
CGGGGGT-TGATT-GGTCTATC-CTACCGACTAAGGGCCGCAGGCC-------CGTCA--
-AGATGGAC--------GGC---GAGATCAGATGTCCCG-AGTTAGTGCGCCACGT-AAG
CGCT-GGGGCTTAT
>R_64in_IN_2009
TATTACCCCCAGCGCTCGGGACGGGACAT-TTGCATCTATAAATAGACCT--CCCCCCTC
TCC-ATTACAA-GATCATCATCGACGACAG-AATGGCGCGATATGTGGTATGCTGGATGT
TCACCATCAACAATCCCACAACACTACCAGTGATGAGGGATGAGATCAAATATATGGTAT
ATCAAGTGGAGAGGGGACAGGAGGGTACTCGTCATGTGCAAGGTTATGTCGAGATGAAGA
GACGAAGCTCTCTGAAGCAGATGAGAGGCTTCTTCCCAGGCGCACACCTTGAGAAACGAA
AGGGAAGCCAAGAAGAAGCGCGGTCATACTGTATGAAGGAAGATACAAGAATCGAAGGTC
CCTTCGAGTTTGGTGCATTTAAATTGTCATGTAATGATAATTTATTTGATGTCATACAGG
ATATGCGTGAAACGCACAAAAGGCCTTTGGAGTATTTATATGATTGTCCTAACACCTTCG
ATAGAAGTAAGGATACATTATACAGAGTACAAGCAGAGATGAATAAAACGAAGGCGATGA
A----TAGCTGGAGAAC--CTCTTTCAGTGC-ATGGACATCAGAGGTGGAGAATATCATG
GCGCAGCCATGTCATCGGAGAATGATTCGGGTCTATGGCCCAAATGGAGGAGAAGGAAAG
ACAACGTATGCAAAACATCTAATGAAGACGAGAAATGCGTTTTATTCTCCAGGAGGAAAA
TCATTGGATATATGTAGACTGTATAATTACGAGGATATTGTTATATTTGATATTCCAAGA
TGCAAAGAGGATTATTTAAATTATGGGTTATTAGAGGAATTTAAGAATGGAATAATTCAA
AGCGGGAAATATGAACCCGTTTTGAAGATAGTAGAATATGTCGAAGTCATTGTAATGGCT
AACTTCCTTCCGAAGGAAGGAATCTTTTCTGAAGATCGAATAAAGTTGGTTTCTTGCTGA
GCAAGTAATGACTTTACAG----CGCACGCTCCGAC-AAAAGCACACTATGACAAAGGTA
CGGGTATCTGATT-GGGTTATC-TTAACGATCTAGGGCCGTAGGCC-------CGTGA--
GCAATGAAC--------GGC---GAGATCAGATGTCCCG-AGTTAGTGCGCCACGT-AAG
CGCT-GGGGCTTAT
>R_65_LK_LK_2010_C2
TATTACCCCCAGCGCTCGGGACGGGACAT-TTGCATCTATAAATAGACCT--CCCCCCTC
TCC-ATTACAA-GATCATCATCGACGACAG-AATGGCGCGATATGTGGTCTGCTGGATGT
TCACCATCAACAATCCCACAACACTACCAGTGATGAGGGATGAGATCAAATATATGGTAT
ATCAGGTGGAGAGGGGACAGGAGGGTACTCGTCATGTGCAAGGTTGTGTCGAGATGAAGA
GACGAAGCTCTCTGAAGCAGATGAGAGGCTTCTTCCCAGGCGCACACCTTGAGAAACGAA
AGGGAAGCCAGGAAGAAGCGCGGTCATACTGTATGAAGGAAGATACAAGAATCGAAGGTC
CCTTCGAGTTTGGTGCATTTAAATTGTCATGTAATGATAATTTATTTGATGTCATACAGG
ATATGCGTGAAACGCACAAAAGGCCTTTGGAGTATTTATATGATTGTCCTAACACCTTCG
ATAGAAGTAAGGATACATTATACAGAGTACAAGAAGAGATGAATAAAACGAAGGCGATGA
A----TAGCTGGAGAAC--GTCCTTCAGTGC-ATGGACATCAGAGGTGGAGAATATCATG
GCGCAGCCATGTCATCGGAGAATAATTTGGGTCTATGGCCCAAATGGAGGAGAAGGAAAG
ACAACGTATGCAAAACATCTAATGAAGACGAGAAATGCGTTTTATTCTCCAGGAGGAAAA
TCATTGGATATATGTAGACTGTATAATTACGAGGATATTGTTATATTTGATATTCCAAGA
TGCAAAGAAGATTATTTAAATTATGGGTTATTAGAAGAATTTAAGAATGGAATAATTCAA
AGCGGGAAATATGAACCCGTTTTGAAGATAGTAGCATATGTCGAAGTCATTGTAATGGCT
AACTTCCTTCCGAAGGAAGGAATATTTTCTGAAGATCGAATAAAGTTGGTTCCTTGCTGA
ACAAGTAATGACTTTACAG----CGCACGCTCCGAC-AAAAGCACACTATGACAAAAGTA
CGGGTATCTGATT-GGGATATC-TTAACGATCTAGGGCCGTAGGCC-------CGTGA--
GCAATGAAC--------GGC---GAGATCAGATGTCCCG-AGTTAGTGCGCCACGT-AAG
CGCT-GGGGCTTAT
>R_66in_IN_2012_B1
TATTACCCCCAGCGCTCGGGACGGGACAT-TTGCATCTATAAATAGACCT--CCCCCCTC
TCC-ACTACAA-GATCATCATCGACGACAGAAATGGCGCGATATGTGGTATGCTGGATGT
TCACCATCAACAATCCCACAACACTACCAGTGATGAGAGATGAGTTCAAATATATGGTAT
ATCAAGTGGAGAGGGGACAGGAGGGTACTCGTCATGTGCAGGGATACGTCGAGATGAACA
TACAAAGCTCTCTGAAGCAGATGAGAGGCTTCTTCCCAGGCGCACACCTTGAGAAACGAA
AGGGAAGCCAGGAGAGAGCGCGGTCATACTGTATGAAGGAAGATACAAGAATCGAAGGTC
CCTTCGAGTTTGGTGCTTTTAAATTGTCATGTAATGATAATTTATTTGATGTCATACAGG
ATATGCGTGAAACGCACAAACGACCTTTGGAGTATTTATATGATTGTCCTAATACTTTCG
ATAGAAGTAAGGATACATTATACAGAGTACAAGCAGAGATGAATAAAACGAAGGCGATGA
A----TAGCTGGAGAAC--GTCTTTCAGTGC-TTGGACATCAGAGGTTGAGAATATCATG
GCGCAGCCATGTCATCGAAGAATAATTTGGGTCTATGGCCCAAATGGAGGAGAAGGAAAG
ACAACGTATGCAAAACATTTAATGAAGACGAAAAATGCGTTTTATTCTCCAGGCGGAAAA
TCATTGGATATTTGTAGATTGTATAATTATGAGGATATTGTTATATTTGATATTCCCAGA
TGCAAAGAGGAATATTTAAATTACGGGTTATTAGAAGAATTTAAGAATGGAATAATTCAA
AGCGGGAAATATGAACCCGTTTTGAAGATAGTGGAATATGTCGAAGTCATTGTAATGGCT
AACTTCCTTCCGAAGGAAGGAATCTTTTCTGAAGATCGAATAAAGTTGGTTGCTTGCTGA
ACACGCTATGAC-------------------------AAAAGCACACTCCGACAAATGTA
CGGGTATCTGATT-GGGTTATC-CTATCGATCTAGGGCCGTAGGCC-------CGTGA--
GCAATGAAC--------GGT---GAGATCAGATGTCCCG-AGTTAGTGCGCCACGT-AAG
CGCT-GGGGCTTAT
>R_7_JP_JP
TATTACCCCCAGCGCTCGGGACGGGACAT-TTGCATCTATAAATAGACCT--CCCCCCCC
TCC-ACTACAA-GATCATCATCGTCGACAGAAATGGCGCGATATGTGGTATGCTGGATGT
TCACCATCAACAATCCCGCTTCGCTACCAGTGATGCGGGATGAGTTTAAATATATGGTAT
ATCAAGTGGAGAGGGGACAGGAGGGTACTCGTCATGTGCAAGGATACGTGGAGATGAAGA
GACGAAGCTCTCTGAAGCAGATGAGAGGCTTCTTCCCAGGCGCACACCTTGAGAAACGAA
AGGGGAGCCAGGAAGAAGCACGGGCTTACTGTATGAAGGAAGATACAAGAATCGAAGGTC
CCTTCGAGTTTGGTGCTTTTAAATTGTCATGTAATGATAATTTATTTGATGTCATACAGG
ATATGCGTGAAACGCATAAACGGCCTCTGGAATATTTATATGAGTGTCCGAATACCTTCG
ACAGAAGTAAGGATACATTATACAGAGTGCAAGCAGAGTTGAATAAAACGAAGGCGATGA
A----TAGCTGGAAGAC--ATCCTTCAATGC-ATGGACATCTGAAGTAGAAAATATTATG
GCGGAGCCATGTTATCGAAGGATTATTTGGGTCTACGGCCCAAATGGAGGCGAAGGAAAG
ACAACGTTTGCAAAACATTTAATGAAGACTAAGAATGCGTTTTATTCGCCAGGAGGAAAA
TCATTGGATATATGTAGATTGTATAATTATGAGGATATAGTTATATTTGATATTCCCAGA
TGCAAAGAGGAATATTTAAACTATGGTTTATTAGAAGAATTTAAAAATGGAATTATTCAA
AGCGGGAAATATGAACCCGTTTTGAAAATTGTAGAATATGTGGAAGTCATTGTAATGGCT
AACTTCCTTCCGAAGGAAGGAATCTTTTCTGAAGATCGAATAAAGCTAGTTGCTTGCTGA
ACACGCTATGACAAT--------CGTACGCTATGAC-AAAAGGGGA--AAAGCAAAGATT
CGGGGGT-TGATT-GTGCTATC-CTAACGATTAAGGGCCGCAGGCC-------CGTCA--
-AGATGGAC--------GAC---GCGATCATATGTCCCG-AGTTAGTGCGCCACGT-AAG
CGCT-GGGGCTTAT
>R_736_4_IN_1997_C2
TATTACCCCCAGCGCTCGGGACGGGACAT-TTGCATCTATAAATAGACCT--CCCCCCTC
TCC-ATTACAA-GATCATCATCGACGACAG-AATGGCGCGATATGTGGTATGCTGGATGT
TCACCATCAACAATCCCACAACACTACCAGTGATGAGGGATGAGATAAAATATATGGTAT
ATCAAGTGGAGAGGGGACAGGAGGGTACTCGTCATGTGCAAGGTTATGTCGAGATGAAGA
GACGAAGCTCTCTGAAGCAGATGAGAGGCTTCTTCCCAGGCGCACACCTTGAGAAACGAA
AGGGGAGCCAAGAAGAAGCGCGGTCATACTGTATGAAGGAAGATACAAGAATCGAAGGTC
CCTTCGAGTTTGGTTCATTTAAATTGTCATGTAATGATAATTTATTTGATGTCATACAGG
ATATGCGTGAAACGCACAAAAGGCCTTTGGAGTATTTATATGATTGTCCTAACACCTTCG
ATAGAAGTAAGGATACATTATACAGAGTACAAGCAGAGATGAATAAAACGAAGGCGATGA
A----TAGTTGGAGAAC--TTCTTTCAGTGC-TTGGACATCAGAGGTGGAGAATATCATG
GCGGAGCCATGTCATCGGAGAATAATTTGGGTCTATGGCCCAAATGGAGGAGAAGGAAAG
ACAACGTATGCAAAACATCTAATGAAGACGAGAAATGCGTTTTATTCTCCAGGAGGAAAA
TCATTGGATATATGTAGACTGTATAATTACGAGGATATTGTTATATTTGATATTCCAAGA
TGCAAAGAGGATTATTTAAATTATGGGTTATTAGAGGAATTTAAGAATGGAATAATTCAA
AGCGGGAAATATGAACCCGTTTTGAAGATAGTAGAATATGTCGAAGTCATTGTAATGGCT
AACTTCCTTCCGAAGGAAGGAATCTTTTCTGAAGATCGAATAAAGTTGGTTTCTTGCTGA
ACAAGTAATGACTTTACAG----CGCACGCTCCGAC-AAAAGCACACTATGACAAAAGTA
A-GGTATCTGATA-GGGATATC-TTAACGATCTAGGGCCGTAGGCC-------CGTGA--
GCAATGAAC--------GGC---GAGATCAGATGTCCCG-AGTTAGTGCGCCACGT-AAG
CGCT-GGGGACTAT
>R_765_TW_1996_D5
TATTACCCCCAGCGCTCGGGACGGGACAT-TTGCATCTATAAATAGACCT--CCCCCCCC
-CC-ACTACAA-GATCATCATCGTCGACAGAAATGGCGCGATATGTGGTATGCTGGATGT
TCACCATCAACAATCCCGCTTCGCTACCAGTGATGCGGGATGAGTTCAAATATATGGTAT
ATCAAGTGGAGAGGGGACAGGAGGGTACTCGTCATGTGCAAGGGTACGTCGAGATGAAGA
GACGAAGTTCTCTGAAACAGATGAGAGGCTTCTTCCCAGGCGCACACCTTGAGAAACGAA
AGGGGAGCCAGGAAGAAGCACGGGCTTACTGTATGAAGGAGGATACAAGAATCGAAGGTC
CCTTCGAGTTTGGTGCTTTTAAATTGTCATGTAATGATAATTTATTTGATGTCATACAGG
ATATGCGTGAAACGCATAAACGGCCTCTGGAATATTTATATGAGTGTCCGAATACCTTCG
ACAGAAGTAAGGATACATTATACAGAGTGCAAGCAGAGTTGAATAAAACGAAGGCGATGA
A----TAGCTGGAAGAC--ATCCTTCAATGC-ATGGACATCTGAAGTAGAAAATATTATG
GCGGAGCCATGTTATCGAAGGATTATTTGGGTCTACGGCCCAAATGGAGGCGAAGGAAAG
ACAACGTTTGCAAAACATTTAATGAAGACTAAGAATGCGTTTTATTCGCCAGGAGGAAAA
TCATTGGATATATGTAGATTGTATAATTATGAGGATATAGTTATATTTGATATTCCCAGA
TGCAAAGAGGAATATTTAAACTATGGTTTATTAGAAGAATTTAAAAATGGAATTATTCAA
AGCGGGAAATATGAACCCGTTTTGAAAATTGTAGAATATGTGGAAGTCATTGTAATGGCT
AACTTCCTTCCGAAGGAAGGAATCTTTTCTGAAGATCGAATAAAGCTAGTTGCTTGCTGA
ACACGCTATGACAAT--------CGTACGCTATGAC-AAAAGGGGA--AAAGCAAAGATT
CGGGGGT-TGATT-GTGCTATC-CTAACGATTAAGGGCCGCAGGCC-------CGTCA--
-AGATGGAC--------GAC---GCGATCATATGTCCCG-AGTTAGTGCGCCACGT-AAG
CGCT-GGGGCTTAT
>R_768_PH_1995
TATTACCCCCAGCGCTCGGGACGGGACAT-TTGCATCTATAAATAGACCT---CCCCCCC
TCC-ACTACAA-GATCATCATCGTCGACAGAAATGGCGCGATATGTGGTATGCTGGATGT
TCACCATCAACAATCCCGCTTCGCTACCAGTGATGCGGGATGAGTTTAAATATATGGTAT
ATCAAGTGGAGAGGGGACAGGAGGGTACTCGTCATGTGCAAGGATACGTCGAGATGAAGA
GACGAAGTTCTCTGAAACAGATGAGAGGCTTCTTCCCAGGCGCACACCTTGAGAAACGAA
AGGGGAGCCAGGAAGAAGCACGGGCTTACTGTATGAAGGAAGATACAAGAATCGAAGGTC
CCTTCGAGTTTGGTGCTTTTAAATTGTCATGTAATGATAATTTATTTGATGTCATACAGG
ATATGCGTGAAACGCATAAACGGCCTCTGGAGTATTTATATGAGTGTCCGAATACCTTCG
ACAGAAGTAAGGATACATTATACAGAGTGCAAGCAGAGTTGAATAAAACGAAGGCGATGA
A----TAGCTGGAAGAC--ATCCTTCAATGC-ATGGACTTCTGAAGTAGAAAATATTATG
GCGGAGCCATGTTATCGAAGGATTATTTGGGTCTACGGACCAAATGGAGGCGAAGGAAAG
ACAACGTTTGCAAAACATTTAATGAAGACTAAGAATGCGTTTTATTCGCCAGGAGGAAAA
TCATTGGATATATGTAGATTGTATAATTATGAGGATATAGTTATATTTGATATTCCCAGA
TGCAAAGAGGAATATTTAAACTATGGTTTATTAGAAGAATTTAAAAATGGAATTATTCAA
AGCGGGAAATATGAACCCGTTTTGAAAATTGTAGAATATGTGGAAGTCATTGTAATGGCT
AACTTCCTTCCGAAGGAAGGAATCTTTTCTGAAGATCGAATAAAGCTAGTTGCTTGCTGA
ACACGCTATGACAAT--------CGTACGCTATGAC-AAACAGGGA--ACAGCAAAGATT
C-GGGGGTTGATT-GTGCTATC-CTAACGATTAAGGGCCGCAGGCC-------CGTCA--
-AGATGGAC--------GAC---GCGATCATATGTCCCG-AGTTAGTGCGCCACGT-AAG
CGCT-GGGGCTTAT
>R_8_150510_EG_2010_A1
TATTACCCCCAGCGCTCGGGACGGGACAT-TTGCATCTATAAATAGACC---TCCCCCCC
CCC-ACTACAA-GATCATCATCGTCGACAGAAATGGCGCGATATGTGGTATGCTGGATGT
TCACCATCAACAATCCCGCTTCGCTACCAGTGATGCGGGATGAGTTCAAATATATGGTAT
ATCAAGTGGAGAGGGGACAGGAGGGTACTCGTCATGTGCAAGGGTACGTCGAGATGAAGA
GACGAAGTTCTCTGAAACAGATGAGAGGCTTCTTCCCAGGCGCACACCTTGAGAAACGAA
AGGGAAGCCAGGAAGAAGCTCGGGCTTACTGTATGAAGGAAGATACAAGAATCGAAGGTC
CCTTCGAGTTTGGTGCTTTTAAATTGTCATGTAATGATAATTTATTTGATGTCATACAGG
ATATGCGTGAAACGCATAAACGGCCTCTGGAATATTTATATGAGTGTCCGAATACCTTCG
ACAGAAGTAAGGATACATTATACAGAGTGCAAGCAGAGTTGAATAAAACGAAGGCGATGA
A----TAGCTGGAAGAC--ATCCTTCAATGC-ATGGACATCTGAAGTAGAAAATATTATG
GCGGAGCCATGTTATCGAAGGATTATTTGGGTCTACGGCCCAAATGGAGGCGAAGGAAAG
ACAACGTTTGCAAAACATTTAATGAAGACTAAGAATGCGTTTTATTCGCCAGGAGGAAAA
TCATTGGATATATGTAGATTGTATAATTATGAGGATATAGTTATATTTGATATTCCCAGA
TGCAAAGAGGAATATTTAAACTATGGTTTATTAGAAGAATTTAAAAATGGAATTATTCAA
AGCGGGAAATATGAACCCGTTTTGAAAATTGTAGAATATGTGGAAGTCATTGTAATGGCT
AACTTCCTTCCGAAGGAAGGAATCTTTTCTGAAGATCGAATAAAGCTAGTTGCTTGCTGA
ACACGCTATGACAAT--------CGTACGCTATGAC-AAAAGGGGA--AAAGCAAAGATT
CGGGGGT-TGATT-GTGCTATC-CTAACGATTAAGGGCCGCAGGCC-------CGTCA--
-AGATGGAC--------GAC---GCGATCATATGTCCCG-AGTTAGTGCGCCACGT-AAG
CGCT-GGGGCTTAT
>R_8_JP_JP
TATTACCCCCAGCGCTCGGGACGGGACAT-TTGCATCTATAAATAGACCT--CCCCCCCC
TCC-ACTACAA-GATCATCATCGTCGACAGAAATGGCGCGATATGTGGTATGCTGGATGT
TCACCATCAACAATCCCGCTTCGCTACCAGTGATGCGGGATGAGTTTAAATATATGGTAT
ATCAAGTGGAGAGGGGACAGGAGGGTACTCGTCATGTGCAAGGATACGTCGAGATGAAGA
GACGAAGTTCTCTGAAGCAGATGAGAGGCTTCTTCCCAGGCGCACACCTTGAGAAACGAA
AGGGGAGCCAGGAAGAAGCACGGGCGTACTGTATGAAGGAAGATACAAGAATCGAAGGTC
CCTTCGAGTTTGGTGCTTTTAAATTGTCATGTAATGATAATTTATTTGATGTCATACAGG
ATATGCGTGAAACGCATAAACGGCCTCTGGAATATTTATATGAGTGTCCGAATACCTTCG
ACAGAAGTAAGGATACATTATACAGAGTGCAAGCAGAGTTGAATAAAACGAAGGCGATGA
A----TAGCTGGAAGAC--ATCCTTCAATGC-ATGGACATCTGAAGTAGAAAATATTATG
GCGGAGCCATGTTATCGAAGGATTATTTGGGTCTACGGCCCAAATGGAGGCGAAGGAAAG
ACAACGTTTGCAAAACATTTAATGAAGACTAAGAATGCGTTTTATTCGCCAGGAGGAAAA
TCATTGGATATATGTAGATTGTATAATTATGAGGATATAGTTATATTTGATATTCCCAGA
TGCAAAGAGGAATATTTAAACTATGGTTTATTAGAAGAATTTAAAAATGGAATTATTCAA
AGCGGGAAATATGAACCCGTTTTGAAAATTGTAGAATATGTGGAAGTCATTGTAATGGCT
AACTTCCTTCCGAAGGAAGGAATCTTTTCTGAAGATCGAATAAAGCTAGTTGCTTGCTGA
ACACGCTATGACAAT--------CGTACGCTATGAC-AAAAGGGGA--AAAGCAAAGATT
CGGGGGT-TGATT-GTGCTATC-CTAACGATTAAGGGCCGCAGGCC-------CGTCA--
-AGATGGAC--------GAC---GCGATCATATGTCCCG-AGTTAGTGCGCCACGT-AAG
CGCT-GGGGCTTAT
>R_9_150510_EG_2010
TATTACCCCCAGCGCTCGGGACGGGACAT-TTGCATCTATAAATAGACCT--CCCCCCTC
TCC-ATTACAA-GATCATCATCGACGACAG-AATGGCGCGATATGTGGTATGCTGGATGT
TCACCATCAACAATCCCACAACACTACCAGTGATGAGGGATGAGATAAAATATATGGTAT
ATCGAGTGGAGAGGGGACAGGAGGGTACTCGTCATGTGCAAGGTTATGTCGAGATGAAGA
GACGAAGCTCTCTGAAGCAGATGAGAGGCTTCTTCCCAGGCGCACACCTTGAGAAACGAA
AGGGGAGCCAAGAAGAAGCGCGGTCATACTGTATGAAGGAAGATACAAGAATCGAAGGTC
CCTTCGAGTTTGGTTCATTTAAATTGTCATGTAATGATAATTTATTTGATGTCATACAGG
ATATGCGTGAAACGCACAAAAGGCCTTTGGAGTATTTATATGATTGTCCTAACACCTTCG
ATAGAAGTAAGGATACATTATACAGAGTACAAGCAGAGATGAATAAAACGAAGGCGATGA
A----TAGTTGGAGAAC--TTCTTTCAGTGC-TTGGACATCAGAGGTGGAGAATATCATG
GCGGAGCCATGTCATCGGAGAATAATTTGGGTCTATGGCCCAAATGGAGGAGAAGGAAAG
ACAACGTATGCAAAACATCTAATGAAGACGAGAAATGCGTTTTATTCTCCAGGAGGAAAA
TCATTGGATATATGTAGACTGTATAATTACGAGGATATTGTTATATTTGATATTCCAAGA
TGCAAAGAGGATTATTTAAATTATGGGTTATTAGAGGAATTTAAGAATGGAATAATTCAA
AGCGGGAAATATGAACCCGTTTTGAAGATAGTAGAATATGTCGAAGTCATTGTAATGGCT
AACTTCCTTCCGAAGGAAGGAATCTTTTCTGAAGATCGAATAAAGTTGGTTTCTTGCTGA
ACAAGTAATGACTTTACAG----CGCACGCTCCGAC-AAAAGCACACTATGACAAAAGTA
A-GGTATCTGATA-GGGATATC-TTAACGATCTAGGGCCGTAGGCC-------CGTGA--
GCAATGAAC--------GGC---GAGATCAGATGTCCCG-AGTTAGTGCGCCACGT-AAG
CGCT-GGGGACTAT
>R_9_JP_JP
TATTACCCCCAGCGCTCGGGACGGGACAT-TTGCATCTATAAATAGACCT--CCCCCCCC
TCC-ACTACAA-GATCATCATCGTCGACAGAAATGGCGCGATATGTGGTATGCTGGATGT
TCACCATCAACAATCCCGCTTCGCTACCAGTGATGCGGGATGAGTTTAAATATATGGTAT
ATCAAGTGGAGAGGGGACAGGAGGGTACTCGTCATGTGCAAGGATACGTCGAGATGAAGA
GACGAAGTTCTCTGAAGCAGATGAGAGGCTTCTTCCCAGGCGCACACCTTGAGAAACGAA
AGGGGAGCCAGGAAGAAGCACGGGCTTACTGTATGAAGGAAGATACAAGAATCGAAGGTC
CCTTCGAGTTTGGTGCTTTTAAATTGTCATGTAATGATAATTTATTTGATGTCATACAGG
ATATGCGTGAAACGCATAAACGGCCTCTGGAATATTTATATGAGTGTCCGAATACCTTCG
ACAGAAGTAAGGATACATTATACAGAGTGCAAGCAGAGTTGAATAAAACGAAGGCGATGA
A----TAGCTGGAAGAC--ATCCTTCAATGC-ATGGACATCTGAAGTAGAAAATATTATG
GCGGAGCCATGTTATCGAAGGATTATTTGGGTCTACGGCCCAAATGGAGGCGAAGGAAAG
ACAACGTTTGCAAAACATTTAATGAAGACTAAGAATGCGTTTTATTCGCCAGGAGGAAAA
TCATTGGATATATGTAGATTGTATAATTATGAGGATATAGTTATATTTGATATTCCCAGA
TGCAAAGAGGAATATTTAAACTATGGTTTATTAGAAGAATTTAAAAATGGAATTATTCAA
AGCGGGAAATATGAACCCGTTTTGAAAATTGTAGAATATGTGGAAGTCATTGTAATGGCT
AACTTCCTTCCGAAGGAAGGAATCTTTTCTGAAGATCGAATAAAGCTAGTTGCTTGCTGA
ACACGCTATGACAAT--------CGTACGCTATGAC-AAAAGGGGA--AAAGCAAAGATT
CGGGGGT-TGATT-GTGCTATC-CTAACGATTAAGGGCCGCAGGCC-------CGTCA--
-AGATGGAC--------GAC---GCGATCATATGTCCCG-AGTTAGTGCGCCACGT-AAG
CGCT-GGGGCTTAT
>R_AB108454_JP
TATTACCCCCAGCGCTCGGGACGGGACAT-TTGCATCTATAAATAGACCT--CCCCCCCC
TCC-ACTACAA-GATCATCATCGTCGACAGAAATGGCGCGATATGTGGTATGCTGGATGT
TCACCATCAACAATCCCGCTTCGCTACCAGTGATGCGGGATGAGTTTAAATATATGGTAT
ATCAAGTGGAGAGGGGACAGGAGGGTACTCGTCATGTGCAAGGATACGTCGAGATGAAGA
GACGAAGCTCTCTGAAGCAGATGAGAGGCTTCTTCCCAGGCGCACACCTTGAGAAACGAA
AGGGGAGCCAGGAAGAAGCACGGGCTTACTGTATGAAGGAAGATACAAGAATCGAAGGTC
CCTTCGAGTTTGGTGCTTTTAAATTGTCATGTAATGATAATTTATTTGATGTCATACAGG
ATATGCGTGAAACGCATAAACGGCCTCTGGAATATTTATATGAGTGTCCGAATACCTTCG
ACAGAAGTAAGGATACATTATACAGAGTGCAAGCAGAGTTGAATAAAACGAAGGCGATGA
A----TAGCTGGAAGAC--ATCCTTCAATGC-ATGGACATCTGAAGTAGAAAATATTATG
GCGGAGCCATGTTATCGAAGGATTATTTGGGTCTACGGCCCAAATGGAGGCGAAGGAAAG
ACAACATTTGCAAAACATTTAATGAAGACTAAGAATGCGTTTTATTCGCCAGGAGGAAAA
TCATTGGATATATGTAGATTGATTAATTATGAGGATATAGTTATATTTGATATTCCCAGA
TGCAAAGAGGAATATTTAAACTATGGTTTATTAGAAGAATTTAAAAATGGAATTATTCAA
AGCGGGAAATATGAACCCGTTTTGAAAATTGTAGAATATGTGGAAGTCATTGTAATGGCT
AACTTCCTTCCGAAGGAAGGAATCTTTTCTGAAGATCGAATAAAGCTAGTTGCTTGCTGA
ACACGCTATGCCAAT--------CGTACGCTATGAC-AAAAGGGGA--AAAGCAAAGATT
CGGGGGT-TGATT-GTGCTATC-CTAACGATTAAGGGCCGCAGGCC-------CGTCA--
-AGATGGAC--------GAC---GCGATCATATGTCCCG-AGTTAGTGCGCCACGT-AAG
CGCT-GGGGCTTAT
>R_AB108455_JP
TATTACCCCCAGCGCTCGGGACGGGACAT-TTGCATCTATAAATAGACCT--CCCCCCCC
TCC-ACTACAA-GATCATCATCGTCGACAGAAATGGCGCGATATGTGGTATGCTGGATGT
TCACCATCAACAATCCCGCTTCGCTACCAGTGATGCGGGATGAGTTCAAATATATGGTAT
ATCAAGTGGAGAGGGGACAGGAGGGTACTCGTCATGTGCAAGGGTACGTCGAGATGAAGA
GACGAAGTTCTCTGAAGCAGATGAGAGGCTTCTTCCCAGGCGCACACCTTGAGAAACGAA
AGGGGAGCCAGGAAGAAGCACGGGCTTACTGTATGAAGGAAGATACAAGAATCGAAGGTC
CCTTCGAGTTTGGTGCTTTTAAATTGTCATGTAATGATAATTTATTTGATGTCATACAGG
ATATGCGTGAAACGCATAAACGGCCTCTGGATTATTTATATGAATGTCCGAATACCTTCG
ACAGAAGTAAGGATACATTATACAGAGTGCAAGCAGAGTTGAATAAAACGAAGGCGATGA
A----TAACTGGAAGAC--ATCCTTCAATGC-ATGGACATCTGAAGTAGAAAATATTATG
GCGGAGCCATGTTATCGAAGGATTATTTGGGTCTACGGCCCAAATGGAGGCGAAGGAAAG
ACAACGTTTGCAAAACATTTAATGAAGACTAAGAATGCGTTTTATTCGCCAGGAGGAAAA
TCATTGGATATATGTAGATTGTATAATTATGAGGATATAGTTATATTTGATATTCCCAGA
TGCAAAGAGGAATATTTAAACTATGGTTTATTAGAAGAATTTAAAAATGGAATTATTCAA
AGCGGGAAATATGAACCCGTTTTGAAAATTGTAGAATATGTGGAAGTCATTGTAATGGCT
AACTTCCTTCCGAAGGAAGGAATCTTTTCTGAAGATCGAATAAAGCTAGTTGCTTGCTGA
ACACGCTATGACAAT--------CGTACGCTATGAC-AAAAGGGGA--AAAGCAAAGATT
CGGGGGT-TGATT-GTGCTATC-CTAACGATTAAGGGCCGCAGGCC-------CGTCA--
-AGATGGAC--------GAC---GCGATCATATGTCCCG-AGTTAGTGCGCCACGT-AAG
CGCT-GGGGCTTAT
>R_AB108457_JP
TATTACCCCCAGCGCTCGGGACGGGACAT-TTGCATCTATAAATAGACCT--CCCCCCCC
TCC-ACTACAA-GATCATCATCGTCGACAGAAATGGCGCGATATGTGGTATGCTGGATGT
TCACCATCAACAATCCCGCTTCGCTACCAGTGATGCGGGATGAGTTTAAATATATGGTAT
ATCAAGTGGAGAGGGGACAGGAGGGTACTCGTCATGTGCAAGGATACGTCGAGATGAAGA
GACGAAGTTCTCTGAAGCAGATGAGAGGCTTCTTCCCAGGCGCACACCTTGAGAAACGAA
AGGGGAGCCAGGAAGAAGCACGGGCTTACTGTATGAAGGAAGATACAAGAATCGAAGGTC
CCTTCGAGTTTGGTGCCTTTAAATTGTCATGTAATGATAATTTATTTGATGTCATACAGG
ATATGCGTGAAACGCATAAACGGCCTCTGGAATATTTATATGAGTGTCCGAATACCTTCG
ACAGAAGTAAGGATACATTATACAGAGTGCAAGCAGAGTTGAATAAAACGAAGGCGATGA
A----TAGCTGGAAGAC--ATCCTTCAATGC-ATGGACATCTGAAGTAGAAAATATTATG
GCGGAGCCATGTTATCGAAGGATTATTTGGGTCTACGGCCCAAATGGAGGCGAAGGAAAG
ACAACGTTTGCAAAACATTTAATGAAGACTAAGAATGCGTTTTATTCGCCAGGAGGAAAA
TCATTGGATATATGTAGATTGTATAATTATGAGGATATAGTTATATTTGATATTCCCAGA
TGCAAAGAGGAATATTTAAACTATGGTTTATTAGAAGAATTTAAAAATGGAATTATTCAA
AGCGGGAAATATGAACCCGTTTTGAAAATTGTAGAATATGTGGAAGTCATTGTAATGGCT
AACTTCCTTCCGAAGGAAGGAATCTTTTCTGAAGATCGAATAAAGCTAGTTGCTTGCTGA
ACACGCTATGACAAT--------CGTACGCTATGAC-AAAAGGGGA--AAAGCAAAGATT
CGGGGGT-TGATT-GTGCTATC-CTAACGATTAAGGGCCGCAGGCC-------CGTCA--
-AGATGGAC--------GAC---GCGATCATATGTCCCG-AGTTAGTGCGCCACGT-AAG
CGCT-GGGGCTTAT
>R_AB108458_JP
TATTACCCCCAGCGCTCGGGACGGGACAT-TTGCATCTATAAATAGACCT--CCCCCCCC
TCC-ACTACAA-GATCATCATCGTCGACAGAAATGGCGCGATATGTGGTATGCTGGATGT
TCACCATCAACAATCCCGCTTCGCTACCAGTGATGCGGGATGAGTTTAAATATATGGTAT
ATCAAGTGGAGAGGGGACAGGAGGGTACTCGTCATGTGCAAGGGTACGTCGAGATGAAGA
GACGAAGCTCTCTGAAGCAGATGAGAGGCTTCTTCCCAGGCGCACACCTTGAGAAACGAA
AGGGGAGCCAGGAAGAAGCACGGGCTTACTGTATGAAGGAAGATACAAGAATCGAAGGTC
CCTTCGAGTTTGGTGCTTTTAAATTGTCATGTAATGATAATTTATTTGATGTCATACAGG
ATATGCGTGAAACGCATAAACGGCCTCTGGAATATTTATATGAGTGTCCGAATACCTTCG
ACAGAAGTAAGGATACATTATACAGAGTGCAAGCAGAGTTGAATAAAACGAAGGCGATGA
A----TAGCTGGAAGAC--ATCCTTCAATGC-ATGGACATCTGAAGTAGAAAATATTATG
GCGGAGCCATGTTATCGAAGGATAATTTGGGTCTATGGCCCAAATGGAGGCGAAGGAAAG
ACAACGTTTGCAAAACATTTAATGAAGACTAAGAATGCGTTTTATTCGCCAGGAGGAAAA
TCATTGGATATATGTAGATTGTATAATTATGAGGATATAGTTATATTTGATATTCCCAGA
TGCAAAGAGGAATATTTAAACTATGGTTTATTAGAAGAATTTAAAAATGGAATTATTCAA
AGCGGGAAATATGAACCCGTTTTGAAAATTGTAGAATATGTGGAAGTCATTGTAATGGCT
AACTTCCTTCCGAAGGAAGGAATCTTTTCTGAAGATCGAATAAAGCTAGTTGCTTGCTGA
ACACGCTATGACAAT--------CGTACGCTATGAC-AAAAGGGGA--AAAGCAAAGATT
CGGGGGT-TGATT-GTGCTATC-CTAACGATTAAGGGCCGCAGGCC-------CGTCA--
-AGATGGAC--------GAC---GCGATCATATGTCCCG-AGTTAGTGCGCCACGT-AAG
CGCT-GGGGCTTAT
>R_ABTV1_MY
TATTACCCCCCCTGCCCGGGACGGGACAT-TTGCATCTATAAATAGAAGC--GCCCTCGC
TCA-ACCA----GATCA-----GGCGCTGC-AATGGCTAGATATGTCGTATGTTGGATGT
TCACCATCAACAATCCCGAAGCTCTTCCAGAGATGAGGGAAGAATACAAATACCTGGTTT
ACCAGGTGGAGCGAGGCGAAAGCGGTACACGACATGTGCAGGGCTATGTTGAAATGAAGA
GACGAAGTTCTCTGAAACAAATGAGGGCTTTAATTCCTGGTGCCCATCTCGAAAAGAGAA
GGGGCACACAGGAAGAAGCTAGAGCTTATTGTATGAAGGCAGATACGAGAGTCGAAGGTC
CCTTCGAGTTTGGTCTTTTCAAAGTATCATGTAATGATAATTTGTTTGATGTCATACAGG
ATATGAGAGAAACGCACAAACGGCCGATTGAGTATTTATACGACTGTCCTAATACCTTCG
ATAGAAGTAAGGATACATTATACAGGGTACAAGCGGAAATGAATAAAATGCAAGCTATGA
TGTCGTGGTCGGAAACC-----TATGGTTGC--TGGACGAAGGAAGTGGAGGAACTAATG
GCGGAGCCATGTCACCGACGGATTATTTGGGTCTATGGCCCAAATGGTGGTGAAGGTAAA
ACAACCTATGCGAAGCATCTAATCAAGACCAGAAATGCATTTTATACACCTGGCGGAAAG
ACACTGGATATATGTAGGCTGTATAATTATGAGGGAATTGTAATATTTGATATTCCCAGA
TGCAAAGAGGATTACTTGAATTACGGAATTCTTGAGGAATTCAAGAATGGCATCATTCAG
AGCGGGAAATATGAACCAGTTTTAAAAATTGTAGAGTATGTGGAGGTCATTGTCATGGCT
AACTTCCTGCCGAAGGAAGGAATATTCTCGGAAGACCGAATAAAGCTTGTAACTTGTTGA
ACACGCTATG-CAATAAAG----GGGA----------AAAATGCAATTATGACC------
----TGTCACGTTTACACTTTTCGTAAAGATGTAGGGCCGAAGGCCCTAATGACGCGT--
GTCATATTCTCTATAGTGGT----GGGTCATATGTCCCG-AGTTAGTGCGCCACGT-GGG
CAGG-GGGGCTTAT
>R_ABTV2_PH
TATTACCCCCAGC-CCCGGGACGGGACATCTTGCATCTATAAATAGATT---GCCTCCTC
GC--ACTACCA-GTGCA-----GGCAATGC-AATGGCTAGGTATGTGATATGTTGGATGT
TCACCATCAACAATCCCGAAACCCTTCCACCAATGAGGGATGAATACAAATACATGGTAT
ATCAAGTAGAGCGAGGAGAAAGCGGTACTCGGCATGTGCAGGGATACGTGGAGATGAAGA
GACGCACGTCTCTGAAACAAATGAGAGCTTTAATTCCTGGTGCCCATCTCGAGAAGAGAA
AGGGCACACAGGAAGAAGCTAGATCATACTGTATGAAGGCGGATACAAGAATCGAAGGAC
CCTTCGAGTACGGTATGTTCAAAATATCATGTAATGATAATTTGTATGATGTCATACAGG
ATATGAGAGAAACGAACAAAAGGCCGATTGAGTATTTATATGATTGTCCTAATACCTTCG
ATAGAAGTAGAGATACATTATACAGGGTTCAGGCAGAACTCAATAAAATGCAAGCAATGA
AGTCGTGGTCGGA------ATCCTATGGTTG-TTGGACGAAGGAAGTGGAGGAAATAATG
GCGGAGCCATGTCACCGACGGATCATTTGGGTCTATGGACCAAATGGTGGTGAAGGAAAA
ACAACCTATGCGAAGCATTTAATCAAGACCAGAAATGCATTTTATACACCTGGCGGGAAA
TCACTGGATATATGTAGGTTGTATAATTATGAGTCTATTGTAATATTCGATATTCCAAGA
TGCAAAGAGGAATATTTGAATTACGGAATAGTTGAGGAATTCAAAAATGGCATCATCCAG
AGCGGGAAATATGAACCTGTTCTGAAAGTAGTACAGTATGTGGAAGTCATTGTCATGGCT
AACTTCCTTCCGAAGGAAGGAATCTTCTCAGAAGATAGGATAAAGCTTGTAACTTGTTGA
ACACGCTATGACAAAAAGG--------------GAA-AAATGCA-ATTATGACC------
----TGTCAGATT-GTTTTATA-GGACCGACCGAG-GCCGCAGGCCGTCAGTATGCCACC
TGTACTTACTTTAATGTGGT----GGGTCATATGTCCCG-AGTTAGTGCGCCACGT-AGG
GGCT-GGGGCTTAT
>R_AF110266_CN
TATTACCCCCAGCGCTCGGGACGGGACAT-TTGCATCTATAAATAGACCT--TCCCCCGC
TCC-ACTACAA-GATCATCATCGACGACAGAAATGGCGCGATATGTGGTATGCTGGATGT
TCACCATCAACAATCCCGCTTCGCTACCAGTGATGCGGGATGAGATTAAATATATGGTAT
ATCAAGTGGAGAGGGGACAGGAGGGTACTCGTCATGTGCAAGGATACGTCGAGATGAAGA
GACGAAGCTCTCTGAAGCACATGAGAGGCTTCTTCCCAGGCGCACACCTTGAGAAACGAA
AGGGGAGCCAAGAAGAAGCACGGGCTTACTGTATGAAGGAAGATACAAGAATCGAAGGTC
CCTTCGAGTTTGGTGCATTTAAATTGTCATGTAATGATAATTTATTTGATGTCATACAGG
ATATGCGTGAAGCTCATAAACGGCCTCTGGAATATTTATATGATTGTCCGAATACCTTCG
ACAGAAGTAAGGATACATTATACAGAGTGCAAGCAGAGCTGAATAAAACGAAGGCGATGA
A----TAGCTGGAAGAC--ATCCTTCAATGC-ATGGACATCTGAAGTAGAAAATATTATG
GCGGAGCCATGTTATCGAAGCATTATTTGGGTCTATGGCCCAAATGAAGGTGAAGGAAAG
CCAACCTATGCAAAATATTTAATGAAGCCTAAGAATGCGTTTTATTCGCCAGGAGGAAAA
TCATTGGATATATGTAGATTGTATAATTATGAGGATATAGTTATATTTGATATTCCCAGA
TGCAAGGAGGAATATTTAAACTATGGTTTATTAGAAGAATTTAAAAATGGAATTATTCAA
AGCGGGAAATATGAACCCGTTTTGAAAATTGTAGAATATGTGGAAGTCAGGCTAATGGCT
AACTTCCTTCCGAAGGAAGGAATCTTTTCTGAAGATCGAATAAAGCTAGTTGCTTGCTGA
ACACGCTATGACAAT--------CGTACGCTATGAC-AAAAGGGGA--AAAGCAAAGATT
CGGGGGT-TGATT-GTGCTATC-CTAACGATTAAGGGCCGCAGGCC-------CGTCA--
-AGATGGAC--------GAC---GCGATCATATGTCCCG-AGTTAGTGCGCCACGT-AAG
CGCT-GGGGCTTAT
>R_AF238874_CN
TATTACCCCCAGCGCTCGGGACGGGACAT-TTGCATCTATAAATAGACCT--CCCCCCTC
TCC-ACAACAA-GATCATCATCGACGACAGAAATGGCGCGATATGTGGTATGCTGGATGT
TCACCATCAACAATCCCGCTTCACTACCAGTGATGCGGGATGAGTTTAAATATATGGTAT
ATCAAGTGGAGAGGGGACAGGAGGGTACTCGTCATGTGCAAGGATACGTCGAGATGAAGA
GAAGAAGTTCTCTGAAGCAGATGAGAGGCTTCTTCCCTGGCGCACACCTTGAGAAACGAA
AGGGGAGCCAAGAAGAAGCACGGGCGTACTGTATGAAGGAAGATACAAGAATCGAAGGTC
CCTTCGAGTTTGGTGCTTTCAAATTATCATGTAATGATAATTTATTTGATGTCATACAGG
ATATGCGTGAAACGCATAAACGGCCTTTGGAATATTTATATGAGTGTCCTAATACCTTCG
ACAGAAGTAAGGATACATTATACAGAGTGCAAGCAGAGTTGAATAAAACGAAGGCGATGA
A----TAGCTGGAAGAC--AAACTTCAGTAC-ATGGACATTAGAAGTCGAAAATATTATG
GCTGAGCCATGTCATCGAAGGATTATTTGGGTCTACGGCCCAAATGGAGGCGAAGGAAAG
ACAACTTATGCAAAACATTTAATGAAGACGAAGAATGCGTTTTATTCGCCAGGAGGAAAA
TCATTGGATATATGTAGATTGTATAATTATGAGGATATAGTTATATTTGATATTCCCAGA
TGCAAAGAGGAATATTTAAACTATGGTTTATTAGAAGAATTCAAGAATGGAATTATTCAA
AGCGGGAAATATGAACCCGTTTTGAAAATTGTAGAATATGTGGAAGTCATTGTAATGGCT
AACTTCCTTCCGAAGGAAGGAATCTTTTCTGAGGATCGAATAAAGCTAGTTGCTTGCTGA
ACACGCTATGACAAT--------CGTACGCTATGAC-AAAAGGGGA--AAAGCAAAGATT
CGGGGGT-TGATT-GTGCTATC-CTAACGATTAAGGGCCGCAGGCC-------CGTCA--
-AGATGGAC--------GAT----GGATCAGATGTCCCG-AGTTAGTGCGCCACGT-AAG
CGCT-GGGGCTTAT
>R_AF238875_CN
TATTACCCCCAGCGCTCGGGACGGGACAT-TTGCATCTATGAATAGACC---TCCCCCCC
TCC-ACTACAA-GATCATCATCGTCGACAGAAATGGCGCGATATGTGGTATGCTGGATGT
TCACCATCAACAATCCCGCTTCACTACCAGTGATGCGGGATGAGTTTAAATATATGGTAT
ATCAAGTGGAGAGGGGACAGGACGGTACTCGTCATGTGCAAGGATACGTCGAGATGAAGA
GACGAAGTTCTCTGAGGCAGATGAGAGGCTTCTTCCCAGGCGCACACCTTGAGAAACGAA
AGGGGAGCCAAGAAGAAGCACGGGCGTACTGTATGAAGGAAGATACAAGAATCGAGGGTC
CCTTCGAGTTTGGTTCCTTTAAATTGTCATGTAATGATAATTTATTTGATGTCATACAGG
ATATGCGTGAAACGTATAAACGGCCTCTGGAATATTTATATGAGTGTCCTAATACCTTCG
ATAGAAGTAAGGATACATTATACAGAGTGCAAGCAGAGTTGAATAAAACGAAGGCGATGA
G----TAGCTGGAAGAC--ATCCTTTAGTTC-ATGGACATCAGAAGTCGAAAATATAATG
GCGGAGCCATGTCATCGACGGATTATTTGGGTCTACGGCCCAAATGGAGGTGAAGGAAAG
ACAACTTATGCAAAACATTTAATGAAGACGAAGAATGCGTTTTATTCGCCAGGAGGAAAA
TCATTGGATATATGTAGATTGTATAATTATGAGGATATAGTTATATTTGATATTCCCAGA
TGCAAAGAGGAATATTTAAACTATGGTTTATTAGAAGAATTTAAAAATGGAATTATTCAA
AGCGGGAAATATGAACCCGTTTTGAAAATTGTAGAATATGTTGAAGTCATTGTAATGGCT
AACTTCCTTCCGAAGGAAGGAATATTTTCTGAAGATCGAATAAAGCTAGTTGCTTGCTGA
ACACGCTATGCCAAT--------CGTACACTATGAC-AAAAGGGGA--AAAGCAAAGATT
CGGGGGT-TGATT-GTGCTATC-CTAACGATTAAGGGCCGCAGGCC-------CGTCA--
-AGATGGAC--------GAC---GCGATCATATGTCCCG-AGTTAGTGCGCCACGT-AAG
CGCT-GGGGATTAT
>R_AF246123_CN
TATTACCCCCAGCGGTCGGGACGGGA-AT-TTGCATCTATAAATAGACCT--CCCCCCCC
TCC-ACTACAA-GATCATCATCGTCGACAGAAATGGCGCGATATGTGGTATGCTGGATGT
TCACCATCAACAATCCCGCTTCACTACCAGTGATGCGGGATGAGTTTAAATATATGGTAT
ATCAAGTGGAGAGGGGACAGGAGGGTACTCGTCATGTGCAAGGATACGTCGAGATGAAGA
GACGAAGTTCTCTGAAGCAGATGAGAGGCTTCTTCCCAGGCGCACACCTTGAGAAACGAA
AGGGGAGCCAAGAAGAAGCACGGGCGTACTGTATGAAAGAAGACACAAGAATCGAAGGTC
CCTTCGAGTTTGGTGCCTTTAAATTGTCATGTAATGATAATTTATTTGATGTCATACAGG
ATATGCGTGAAACGTATAAACGGCCTCTGGAATATTTATATGAGTGTCCTAATACCTTCG
ATAGAAGTAAGGATACATTATACAGAGTGCAAGCAGAGTTGAATAAAACGAAAGCGATGA
G----TAGCTGGAAGAC--ATCCTTTAGCTC-ATGGACATCAGAAGTAGAAAATATAATG
GCGGAGCCATGTCATCGACGGATTATTTGGGTCTACGGCCCAAATGGAGGTGAAGGAAAG
ACAACCTATGCAAAACATTTAATGAAGACGAAGAATGCGTTTTATTCGCCAGGAGGAAAA
TCATTGGATATATGTAGATTGTATAATTATGAGGATATAGTTATATTTGATATTCCCAGA
TGCAAAGAGGAATATTTAAACTATGGTTTATTAGAAGAATTTAAAAATGGAATTATTCAA
AGCGGGAAATATGAACCCGTTTTGAAAATTGTAGAATATGTTGAAGTCATTGTAATGGCT
AACTTCCTTCCGAAGGAAGGAATCTTTTCTGAAGATCGAATAAAGCTAGTTGCTTGTTGA
ACACGCTATGCCAAT--------CGTACACTATGAC-AAAAGGGGA--AAAGCAAAGATT
CGGGGGT-TGATT-GTGCTATC-CTAACGATTAAGGGCCGCAGGCC-------CGTCA--
-AGATGGAC--------GAC---GCGATCATATGTCCCG-AGTTAGTGCGCCGCGT-AAG
CGCT-GGGGCTTAT
>R_AF416464_VN
TATTACCCCCAGCGCTCGGGACGGGACAT-TTGCATCTATAAATAGACCT-CCCCCCCCC
TCC-ACTACAA-GATCATCATCGTCGACAGAA----------------------------
------------------------------------------------------------
------------------------------------------------------------
------------------------------------------------------------
------------------------------------------------------------
------------------------------------------------------------
------------------------------------------------------------
------------------------------------------------------------
------------------------------------------------------------
------------------------------------------------------------
-----------------TTTAATGAAGACGAAGAATGCGTTTTATTCGCCAGGAGGAAAA
TCATTGGATATATGTAGATTGTATAATTATGAGGAAATAGTTATATTTGATATTCCCAGA
TGCAAAGAGGAATATTTAAACTATGGTTTATTAGAAGAATTTAAGAATGGAATTATTCAA
AGCGGGAAATATGAACCCGTTTTGAAAATTGTAGAATATGTGGAAGTCATTGTAATGGCT
AACTTCCTTCCGAAGGAAGGAATCTTTTCAGAAGATCGAATAAAGCTAGTTGCTTGCTGA
ACACGCTATGACAAT--------CGTACGCTATGAC-AAAAGGGGA--AAAGCAAAGATT
CGGGGGT-TGACT-GGGCTATC-CTAACGATTAAGGGCCGCAGGCC-------CGTCA--
-AGATGGAC--------GGT---TTGATCAGACGTCCCG-AGTTAGTGCGCCACGT-AAG
CGCT-GGGGCTTAT
>R_AF416465_EG
TATTACCCCCAGCGCTCGGGACGGGACAT-TTGCATCTATAAATAGACCT--CCCCCCTC
TCC-ATTACAA-GATCATCATCGACGACAG-AATGGCGCGATATGTGGTATGCTGGATGT
TCACCATCAACAATCCCACAACACTACCAGTGATGAGGGATGAGTTCAAATATATGGTAT
ATCAAGTGGAGAGGGGACAGGAGGGTACTCGTCATGTGCAAGGGTATGTCGAGATGAAGA
GACGAAGTTCTCTGAGGCAGATGAGAGCCTTCTTTCCTGGCGCACACCTTGAGAAACGAA
AGGGAAGCCAAGAAGAAGCGCGGTCATACTGTATGAAGGAAGATACAAGAATCGAAGGTC
CCTTCGAGTTTGGTGCATTTAAATTGTCATGTAATGATAATTTATTTGATGTCATACAGG
ATATGCGTGAAACGCACAAAAGGCCTCTGGAGTATTTATATGATTGTCCTAACACCTTCG
ATAGAAGTAAGGATACATTATACAGAGTACAAGCAGAGATGAATAAAACGAAGGCGATGA
A----TAGCTGGAGAAC--GTCTTTCAGTGC-TTGGACATCAGAAGTGGAGAATATCATG
GCGCAGCCATGTCATCGGAGAATAATTTGGGTCTATGGCCCAAATGGAGGAGAAGGAAAG
ACAACGTATGCAAAACATCTAATGAAGACGAAGAATGCGTTTTATTCTCCAGGAGGAAAA
TCATTGGATATATGTAGACTGTATAATTACGAGGATATTGTTATATTTGATATTCCAAGA
TGCAAAGAGGATTATTTAAATTATGGGTTATTAGAGGAATTTAAGAATGGAATAATTCAA
AGCGGGAAATATGAACCCGTTTTGAAGATAGTAGAATATGTCGAAGTCATTGTAATGGCT
AACTTCCTTCCGAAGGAAGGAATCTTTTCTGAAGATCGAATAAAGTTGGTTTCTTGCTGA
ACAAGTAATGACTTTACAG----CGCACGCTCCGAC-AAAAGTACACTATGACAAAAGTA
GGGGTATCTGATT-GGGTTATC-TTAACGATCTAGGGCCGTAGGCC-------CGTGA--
GCAATGAAC--------GGC---GAGATCAGATGTCCCG-AGTTAGTGCGCCACGT-AAG
CGCT-GGGGCTTAT
>R_AF416467_TO
TATTACCCCCAGCGCTCGGGACGGGACAT-TTGCATCTATAAATAGACCT--CCCCCCTC
TCC-ATTTCAA-GATCATCATCGACGACAG-AATGGCGCGATATGTGGTATGCTGGATGT
TTACCATCAACAATCCCACAACACTACCAGTGATGAGGGATGAGATCAAATACATGGTAT
ATCAAGTGGAGAGGGGACAGGAGGGTACTCGTCATGTGCAAGGTTATGTCGAGATGAAGA
GACGAAGCTCTCTGAAGCAGATGAGAGGCTTCTTCCCAGGCGCACACCTTGAGAAACGAA
AGGGGAGCCAAGAAGAAGCGCGGTCATACTGTATGAAGGAAGATACAAGAATCGAAGGTC
CCTTCGAGTTTGGTGCATTTAAATTGTCATGTAATGATAATTTATTTGATGTCATACAGG
ATATGCGTGAAACGCACAAAAGGCCTTTGGAGTATTTATATGATTGTCCTAACACCTTCG
ATAGAAGTAAGGATACATTATACAGAGTACGAGCAGAGATGAATAAAACGAAGGCGATGA
A----TAGCTGGAGAAC--TTCTTTCAGTGC-TTGGACATCAGAGGTGGAGAATATCATG
GCGCAGCCATGTCATCGGAGAATAATTTGGGTCTATGGCCCAAATGGAGGAGAAGGAAAG
ACAACGTATGCAAAACGTCTAATGAAGACGAGAAATGCGTTTTATTCTCCAGGAGGAAAA
TCATTGGATATATGTAGACTGTATAATTACGAGGATATTGTTATATTTGATATTCCAAGA
TGCAAAGAGGATTATTTAAATTATGGGTTATTAGAGGAATTTAAGAATGGAATAATTCAA
AGCGGGAAATATGAACCCGTTTTGAAGATAGTAGAATATGTCGAAGTCATTGTAATGGCT
AACTTCCTTCCGAAGGAAGGAATCTTTTCTGAAGATCGAATAAAGTTGGTTTCTTGCTGA
ACAAGTAATGACTTTACAG----CGCACGCTCCGAC-AAAAGCGCACTATGACAAAAG-A
CAGCTGTCTGATT--TGACATC-TGAACGATCTAGGGCCGTAGGCC-------CGTGA--
GCAATGAAC--------GGC---GAGATCATATGTCCCG-AGTTAGTGCGCCACGT-AAG
CGCT-GGGGCTTAT
>R_AF416468_TW
TATTACCCCCAGCGCTCGGGACGGGACAT-TTGCATCTATAAATAGACCT--CCCCCCCC
TCC-ACTACAA-GATCATCATCGTCGACAGAAATGGCGCGATATGTGGTATGCTGGATGT
TCACCATCAACAATCCCGCTTCGCTACCAGTGATGCGGGATGAGTTCAAATATATGGTAT
ATCAAGTGGAGAGGGGACAGGAGGGTACTCGTCATGTGCAAGGGTACGTCGAGATGAAGA
GACGAAGCTCTCTGAAGCAGATGAGAGGCTTCTTCCCAGGCGCACACCTTGAGAAACGAA
AGGGGAGCCAGGAAGAAGCACGGGCTTACTGTATGAAGGAAGATACAAGAATCGAAGGTC
CCTTCGAGTTTGGTGCTTTTAAATTGTCATGTAATGATAATTTATTTGATGTCATACAGG
ATATGCGTGAAACGCATAAACGGCCTCTGGAATATTTATATGAGTGTCCGAATACCTTCG
ACAGAAGTAAGGATACATTATACAGAGTGCAAGCAGAGTTGAATAAAACGAAGGCGATGA
A----TAGCTGGAAGAC--ATCCTTCAATGC-ATGGACGTCTGAAGTAGAAAATATTATG
GCGGAGCCATGTTATCGAAGGATTATTTGGGTCTTCGGCCCAAATGGAGGCGAAGGAAAG
ACAACGTTTGCAAAACATTTAATGAAGACTAAGAATGCGTTTTATTCGCCAGGAGGAAAA
TCATTGGATATATGTAGATTGTATAATTATGAGGATATAGTTATATTTGATATTCCCAGA
TGCAAAGAGGAATATTTAAACTATGGTTTATTAGAAGAATTTAAAAATGGAATTATTCAA
AGCGGGAAATATGAACCCGTTTTGAAAATTGTAGAATATGTGGAAGTCATTGTAATGGCT
AACTTCCTTCCGAAGGAAGGAATCTTTTCTGAAGATCGAATAAAGCTAGTTGCTTGCTGA
ACACGCTATGACAAT--------CGTACGCTATGAC-AAAAGGGGA--AAAGCAAAGATT
CGGGGGT-TGATT-GTGCTATC-CTAACGATTAAGGGCCGCAGGCC-------CTTCA--
-AGATGGAC--------GAC---GCGATCATATGTCCCG-AGTTAGTGCGCCACGT-AAG
CGCT-GGGGCTTAT
>R_AF416469_PH
TATTACCCCCAGCGCTCGGGACGGGACAT-TTGCATCTATAAATAGACCT--CCCCCCCC
TCC-ACTACAA-GAT-ATCATCGTCGACAGAAATGGCGCGATATGTGGTATGCTGGATGT
TCACCATCAACAATCCCGCTTCGCTACCAGTGATGCGGGATGAGTTTAAATATATGGTAT
ATCAAGTGGAGAGGGGACAGGAGGGTACTCGTCATGTGCAAGGATACGTCGAGATGAAGA
GACGAAGTTCTCTGAAACAGATGAGAGGCTTCTTCCCAGGCGCACACCTTGAGAAACGAA
AGGGGAGCCAGGAAGAAGCACGGGCTTACTGTATGAAGGAAGATACAAGAATCGAAGGTC
CCTTCGAGTTTGGTGCTTTTAAATTGTCATGTAATGATAATTTATTTGATGTCATACAGG
ATATGCGTGAAACGCATAAACGGCCTCTGGAATATTTATATGAGTGTCCGAATACCTTCG
ACAGAAGTAAGGATACATTATACAGAGTGCAAGCAGAGTTGAATAAAACGAAGGCGATGA
A----TAGCTGGAAGAC--ATCCTTCAATGC-ATGGACATCTGAAGTAGAAAATATTATG
GCGGAGCCATGTTATCGAAGGATTATTTGGGTCTACGGCCCAAATGGAGGCGAAGGAAAG
ACAACGTTTGCAAAACATTTAATGAAGACTAAGAATGCGTTTTATTCGCCAGGAGGAAAA
TCATTGGATATATGTAGATTGTATAATTATGAGGATATAGTTATATTTGATATTCCCAGA
TGCAAAGAGGAATATTTAAACTATGGCTTATTAGAAGAATTTAAAAATGGAATTATTCAA
AGCGGGAAATATGAACCCGTTTTGAAAATTGTAGAATATGTGGAAGTCATTGTAATGGCT
AACTTCCTTCCGAAGGAAGGAATCTTTTCTGAAGATCGAATAAAGCTAGTTGCTTGCTGA
ACACGCTATGACAAT--------CGTACGCTATGAC-AAAAGGGGA--AAAGCAAAGATT
CGGGGGT-TGATT-GTGCTATC-CTAACGATTAAGGGCCGCAGGCC-------CGTCA--
-AGATGGAC--------GAC---GCGATCATATGTCCCG-AGTTAGTGCGCCACGT-AAG
CGCT-GGGGCTTAT
>R_AF416470_IN
TATTACCCCCAGCGCTCGGGACGGGACAT-TTGCATCTATAAATAGACCT--CCCCCCTC
TCC-ATTACAA-GATCATCATCGACGACAG-AATGGCGCGATATGTGGTATGCTGGATGT
TCACCATCAACAATCCCACAACACTACCAGTGATGAGGGATGAGATCAAATATATGGTAT
ATCAAGTGGAGAGGGGACAGGAGGGTACTCGTCATGTGCAAGGTTATGTCGAGATGAAGA
GACGAAGCTCTCTGAAGCAGATGAGAGGCTTCTTCCCAGGCGCACACCTTGAGAAACGAA
AGGGAAGCCAAGAAGGAGCGCGGTCATACTGTATGAAGGAAGATACAAGAATCGAAGGTC
CCTTCGAGTTTGGTGCATTTAAATTGTCATGTAATGATAATTTATTTGATGTCATACAGG
ATATGCGTGAAACGCACAAAAGGCCTTTGGAGTATTTATATGATTGTCCTAAGACCTTCG
ATAGAAGTAAGGATACATTATACAGAGTACAAGCAGAGATGAATAAAACGAAGGCGATGA
A----TAGCTGGAGAAC--TTCTTTCAGTGC-ATGGACATCAGAGGTGGAGAATATCATG
GCGCAGCCATGTCATCGGAGAATAATTTGGGTCTATGGCCCAAATGGAGGAGAAGGAAAG
ACAACGTATGCAAAACATCTAATGAAGACGAGAAATGCGTTTTATTCTCCAGGAGGAAAA
TCATTGGATATATGTAGACTGTATAATTACGAGGATATTGTTATATTTGATATTCCAAGA
TGCAAAGAGGATTATTTAAATTATGGGTTATTAGAGGAATTTAAGAATGGAATAATTCAA
AGCGGGAAATATGAACCCGTTTTGAAGATAGTAGAATATGTCGAAGTCATTGTAATGGCT
AACTTCCTTCCGAAGGAAGGAATCTTTCCTGAAGATCGAATAAAGTTGGTTTCTTGCTGA
ACAAGTAATGACTTTACAG----CGCACGCTCCGAC-AAAAGCACACTATGACAAAAGTA
CGGGTATCTGATT-GGGTTATC-TTAACGATCTAGGGCCGTAGGCC-------CGTGA--
GCAATGAAC--------GGC---GAGATCAGATGTCCCG-AGTTAGTGCGCCACGT-AAG
CGCT-GGGGCTTAT
>R_AF416472_VN
TATTACCCCCAGCGCTCGGGACGGGACAT-TTGCATCTATAAATAGAACT--CCCCCCCC
TCC-ACTACAA-GATCATCATCGTCGACAGAAATGGCGCGATATGTGGTATGCTGGATGT
TCACCATCAACAATCCCGCTTCACTACCAGTGATGCGGGATGAGTTTAAATATATGGTAT
ATCAAGTGGAGAGGGGACAGGAGGGTACTCGTCATGTGCAGGGATACGTCGAGATGAAGG
GACGAAGTTCTCTGAAGCAGATGAGAGGCTTCTTCCCAGGCGCACACCTTGAGAAACGAA
AGGGGAGCCAAGAAGAAGCACGGGCATACTGTATGAAGGAAGACACAAGAATCGAAGGTC
CCTTCGAGTTTGGTGCCTTTAAATTGTCATGTAATGATAATTTATATGATGTCATACAGG
ATATGCGTGAAACGCACAAACGGCCTTTGGAGTATTTATATGAGTGTCCTAATACCTTCG
ATAGAAGTAAGGATACATTATACAGAGTTCAAGCAGAGATGAATAAAACGAAGGCGATGA
A----TAGCTGGAAGAC--ATCCTTCAGTGC-ATGGACATCGGAAGTAGAGAATATAATG
GCGGAGCCATGTCATCGAAGGATAATTTGGGTCTACGGCCCAAATGGAGGCGAAGGAAAG
ACTACTTATGCAAAACATTTAATGAAGACGAAGAATGCGTTTTATTCTCCAGGTGGAAAA
TCATTGGATATATGTAGATTGTATAATTATGAGGAAATAGTCATATTTGATATTCCAAGA
TGCAAAGAGGAATATTTAAATTACGGTTTATTAGAAGAATTTAAAAATGGAATTATTCAA
AGCGGGAAATATGAACCCGTTTTGAAAATTGTAGAATATGTGGAGGTCATTGTAATGGCT
AACTTCCTTCCGAAGGAAGGAATCTTTTCTGAAGATCGAATAAAGCTAGTTGCTTGCTGA
ACACGCTATGACAAT--------CGTACGCTATGAC-AAAAGGGGA--AAAGTAAAGATT
CGGGGGT-TGATT-GGTCTATC-CTACCGACAAAGGGCCGCAGGCC-------CGTCA--
-AGATGGAC--------GGC---TTGATCAGATGTCCCG-AGTTAGTGCGCCACGT-AAG
CGCT-GGGGCTTAT
>R_AF416473_VN
TATTACCCCCAGCGCTCGGGACGGGACAT-TTGCATCTATAAATAGAACT--CCCCCCCC
TCC-ACTACAA-GATCATCATCGTCGACAGAAATGGCGCGATATGTGGTATGCTGGATGT
TCACCATCAACAATCCCGCTTCACTACCAGTGATGCGGGATGAGTTTAAATATATGGTAT
ATCAAGTGGAGAGGGGACAGGAGGGTACTCGTCATGTGCAGGGATACGTCGAGATGAAGA
GACGAAGTTCTCTGAAGCAGTTGAGAGGCTTCTTCCCAGGCGCACACCTTGAGAAACGAA
AGGGGAGCCAAGAAGAAGCACGGGCATACTGTATGAAGGAAGACACAAGAATCGAAGGTC
CCTTCGAGTTTGGTGCCTTTAAATTGTCATGTAATGATAATTTATATGATGTCATACAGG
ATATGCGTGAAACGCACAAACGGCCTTTGGAGTATTTATATGAGTGTCCTAATACCTTCG
ATAGAAGTAAGGATACATTATACAGAGTTCAAGCAGAGTTGAATAAAACGAAGGCGATGA
A----TAGCTGGAAGAC--ATCCTTCAGTGC-ATGGACATCGGAAGTAGATAATATAATG
GCGGAGCCATGTCATCGAAGGATAATTTGGGTCTACGGCCCAAATGGAGGCGAAGGAAAG
ACTACTTATGCAAAACATTTAATGAAGACGAAGAATGCGTTTTATTCTCCAGGTGGAAAA
TCATTGGATATATGTAGATTGTATAATTATGAGGAAATAGTCATATTTGATATTCCAAGA
TGCAAAGAGGAATATTTAAACTACGGTTTATTAGAAGAATTTAAAAATGGAATAATTCAA
AGCGGGAAATATGAACCCGTTTTGAAAATTGTAGAATATGTGGAGGTCATTGTAATGGCT
AACTTCCTTCCGAAGGAAGGAATCTTTTCTGAAGATCGAATAAAGCTAGTTGCTTGCTGA
ACACGCTATGACAAT--------CGTACGCTATGAC-AAAAGGGGA--AAAGTAAAGATT
CGGGGGT-TGATT-GGTCTATC-CTACCGACAAAGGGCCGCAGGCC-------CGTCA--
-AGATGGAC--------GGC---TTGATCAGATGTCCCG-AGTTAGTGCGCCACGT-AAG
CGCT-GGGGCTTAT
>R_AF416474_VN
TATTACCCCCAGCGCTCGGGACGGGACAT-TTGCATCTATAAATAGACCT--CCCCCCCC
TCC-ACTACAA-GATCATCATCGTCGACAGAAATGGCGCGATATGTGGTATGCTGGATGT
TCACCATCAACAATCCCGCTTCACTACCAGTGATGCGGGATGAGTTCAAATATATGGTAT
ATCAAGTGGAGAGGGGGCAGGAGGGTACTCGTCATGTGCAGGGATACGTCGAGATGAAGA
GACGAAGTTCTCTGAAGCAGATGAGAGGCTTCTTCCCTGGCGCACACCTTGAGAAACGAA
AGGGAAGCCAAGAAGAAGCACGGGCATACTGTATGAAGGAAGACACAAGAATCGAAGGTC
CCTTCGAGTTTGGTGCCTTTAAATTGTCATGTAATGATAATTTATTTGATGTCATACAGG
ATATGCGTGAAACGCACAAACGGCCTTTGGAGTATTTATATGAGTGTCCAAATACCTTCG
ATAGAAGTAAGGAAACATTATACAGAGTTCAAGCAGAGTTAAATAAAACGAAGGCGATGA
A----TAGCTGGAAAAC--ATCCTTCAGTTC-TTGGACATCGGAAGTTGAAAATATTATG
GCGGAGCCATGTCATCGAAGGATAATTTGGGTCTATGGCCCAAATGGAGGAGAAGGAAAG
ACAACTTATGCAAAATATTTAATGAAGACGAAGAATGCGTTTTATTCGCCAGGAGGAAAA
TCATTGGATATATGTAGATTGTATAATTATGAGGAAATAGTTATATTTGATATTCCTAGA
TGCAAAGAGGAATATTTAAACTATGGTTTATTAGAAGAATTTAAAAATGGAATTATTCAA
AGCGGGAAATATGAACCCGTTTTGAAAATTGTAGAGTATGTGGAAGTCATTGTAATGGCT
AACTTCCTGCCGAAGGAAGGAATCTTTTCTGAAGATCGAATAAAGCTAGTTGCTTGCTGA
ACACGCTATGACAAA--------CGCACGCTATGAC-AAAAGGGGACCA--GCAAAGAAT
CGGGGGT-TGATT-GGTCTATC-CTAACGATTAAGGGCCGCAGGCC-------CGTCA--
-AGATGGAC--------GGT---TTGATCAGATGTCCCG-AGTTAGTGCGCCACGT-AAG
CGCT-GGGGCTTAT
>R_AF416475_VN
TATTACCCCCAGCGCTCGGGACGGGACAT-TTGCATCTATAAATAGACCT--CCCCCCCC
TCC-ACTACAA-GATCATCATCGTCGACAGAAATGGCGCGATATGTGGTATGCTGGATGT
TCACCATCAACAATCCCGCTTCACTACCAGTGATGCGGGATGAGTTTAAATATATGGTAT
ATCAAGTGGAGAGGGGACAGGAGGGTACTCGTCATGTGCAGGGATACGTCGAGATGAAGA
GACGAAGTTCTCTGAAGCAGATGAGAGGCTTCTTCCCTGGCGCACACCTTGAGAAACGAA
AGGGAAGCCAAGAAGAAGCACGGGCATACTGTATGAAGGAAGACACAAGAATCGAAGGTC
CCTTCGAGTTTGGTGCCTTTAAATTGTCATGTAATGATAATTTATTTGATGTCATACAGG
ATATGCGTGAAACGCACAAACGGCCTTTGGAGTATTTATATGAGTGTCCAAATACCTTCG
ATAGAAGTAAGGATACATTATACAGAGTTCAAGCAGAGTTGAATAAAACGAAGGCGATGA
A----TAGCTGGAAAAC--ATCCTTCAGTTC-TTGGACATCGGAAGTTGAAAATATAATG
GCGGAGCCATGTCATCGAAGGATAATTTGGGTCTACGGCCCAAATGGAGGAGAAGGAAAG
ACAACTTATGCAAAACATTTAATGAAGACGAAGAATGCGTTTAATTCGCCAGGAGGAAAA
TCATTGGATATATGTAGATTGTATAATTATGAGGAAATAGTTATATTTGATATTCCCAGA
TGCAAAGAGGAATATTTAAACTACGGTTTATTAGAAGAATTTAAAAATGGAATTATTCAA
AGCGGGAAATATGAACCCGTTTTGAAAATTGTAGAATATGTGGAAGTCATTGTAATGGCT
AACTTCCTTCCGAAGGAAGGAATCTTTTCTGAAGATCGAATAAAGCTAGTTGCTTGCTGA
ACACGCTATGACAAT--------CGTACGCTATGAC-AAAAGGGGA--AAAGCAAAGATT
CGGGGGT-TGATT-GGGCTATC-CTAACGATTAAGGGCCGCAGGCC-------CGTCA--
-AGATGGAC--------GGT---TAGATCAGATGTCCCG-AGTTAGTGCGCCACGT-AAG
CGCT-GGGGCTTAT
>R_AF416476_VN
TATTACCCCCAGCGCTCGGGACGGGACAT-TTGCATCTATAAATAGAGCT--CCCCCCGC
TCC-ACAACCA-GATCATCTTCGTCGACAGAAATGGCGCGATATGTGGTATGCTGGATGT
TCACCATCAACAATCCCGCCTCACTACCAGTGATGCGGGATGAGTACAAATACATGGTTT
ATCAAGTGGAGCGGGGACAAGAGGGTACTCGTCATGTGCAGGGATACGTGGAGATGAAGA
GACGAAGCTCTCTGAAGCAGATGAGAGGCTTCTTCCCAGGCGCACACCTTGAGAAACGAA
AGGGGAGCCAGGAAGAAGCACGGG------------------------------------
------------------------------------------------------------
------------------------------------------------------------
------------------------------------------------------------
------------------------------------------------------------
------------------------------------------------------------
------------------------------------------------------------
------------TGTAGATTGTATAATTATGAGGAGATAGTTATATTTGATATTCCCAGA
TGCAAAGAGGAATATTTAAACTATGGTTTATTAGAAGAATTTAAAAATGGAATTATTCAA
AGCGGGAAGTATGAACCCGTTTTGAAAATTGTAGAATATGTTGAGGTCATTGTAATGGCT
AACTTCCTTCCGAAGGAAGGAATCTTTTTCGAAGATCGAATAAAGCTAGTTGCTTGCTGA
ACACGCTATGACA----AG----TGCACGCTATGAC-AAAAGGGGA--AAAGCAAAGATT
CGGGGGT-TGATT-GGTCTATC-GCAACGATTAAGGGCCGCAGGCC-------CGTCA--
-AGATGGAC--------GGC---GCGATCAGATGTCCCG-AGTTAGTGCGCCACGT-AAG
CGCT-GGGGCTTAT
>R_AF416477_VN
TATTACCCCCAGCGCTCGGGACGGGACAT-TTGCATCTATAAATAGAGCT--CCCCCCGC
TCC-ACTACCA-GATCATCTTCGTCGACAGAAATGGCGCGATATGTGGTATGCTGGATGT
TCACCATCAACAATCCCGACTCACTACCAGTGATGCGGGAAGAGTACAAATACATGGTTT
ATCAAGTGGAGCGGGGAAAAGAGGGTACTCGTCATGTGCAGGGATACGTGGAGATGAAGA
GACGAAGTTCTCTGAAGCAGATGAGAGGCTTCTCCCCAGGCGCACACCTTGAGAAACGAA
AGGGGAGCCAAGAAGAAGCACGGGCATACTGTATGAAGGAAGACACAAGAATCGAAGGTC
CCTTCGAGTTTGGTGCATTTAAATTATCATGTAATGATAATTTATATGATGTCATACAGA
ATATGCGTGAAACGCACAAACGGCCTTTGGAGTATTTATATGAGTGTCCTAATACCTTCG
ATAGAAGTAAGGATACATTATACAGAGTACAAGCGGAATTGAATAAAACGAAGGCGATGA
A----TAGCTGGAAGAC--AACTTTCAGTGC-TTGGACATCAGAAGTTGAGGAGATAATG
GCGCAGCCATGTCATCGAAGAATTATTTGGGTTTATGGCCCAAATGGAGGAGAAGGAAAA
ACCACTTATGCCAAGCATTTAATGAAGACGAAGAATGCGTTTTATTCTCCAGGAGGCAAG
TCACTGGATATATGTAGATTGTATAATTATGAGGAGATAGTTATATTTGATATTCCCAGA
TGCAAAGAGGAATATTTAAATTTTGGTTTATTAGAAGAATTTAAAAATGGAATTATTCAA
AGCGGGAAGTATGAACCCGTTTTGAAAATTGTAGAATATGTTGAGGTCATTGTAATGGCT
AACTTCCTTCCGAAGGAAGGAATCTTTTCTGAAGATCGAATAAAGCTAGTAGCTTGCTGA
ACACGCTATGCCATG--------TGCACGCTATGAC-AAAAGGGGA--AAAGCAAAGATT
CGGGGGT-TGATT-GGTCTATC-CTAACGATTAAGGGCCGCAGGCC-------CGTCA--
-AGATGGAC--------GGT---TCGATCAGATGTCCCG-AGTTAGTGCGCCACGT-AAG
CGCT-GGGGCTTAT
>R_AF416478_VN
TATTACCCCCAGCGCTCGGGACGGGACAT-TTGCATCTATAAATAGAGCT--CCCCCGCC
TCC-ACTACCA-GATCATCTTCGTCGGCAGAAATGGCGCGATATGTGGTATGCTGGATGT
TCACCATCAACAATCCCGCCTCACTACCAGTGATGCGGGATGAGTACAAATACATGGTTT
ATCAAGTGGAGCGGGGAAAAGAGGGTACTCGTCATGTGCAGGGATACGTGGAGATGAAGA
GACGAAGTTCTCTGAAACAGATGAGAGGCTTCTTCCCAGGCGCACACCTTGAGAAACGAA
AGGGGAGCCAAGAAGAAGCACGGG------------------------------------
------------------------------------------------------------
------------------------------------------------------------
------------------------------------------------------------
------------------------------------------------------------
------------------------------------------------------------
------------------------------------------------------------
------------TGTAGATTGTATAATTATGAGGAGATAGTTATATTTGATATTCCCAGA
TGCAAAGAGGAATATTTAAACTATGGTTTATTAGAAGAATTTAAAAATGGAATTATTCAA
AGCGGGAAGTATGAACCCGTTTTGAAAATTGTAGAATATGTTGAGGTCATTGTAATGGCT
AACTTCCTTCCGAAGGAAGGAATCTTTTCTGAAGATCGAATAAAGCTAGTTGCTTGCTGA
ACACGCTATGCCATG--------TGCACGCTATGAC-AAAAGGGGA--AAAGCAAAGATT
CGGGGGT-TGATT-GGTCTATC-GGAACGATTAAGGGCCGCAGGCC-------CGTCA--
-AGATG-AC--------GGT---GCGATCAGATGTCCCG-AGTTAGTGCGCCACGT-AAG
CGCT-GGGGCTTAT
>R_AF416479_VN
TATTACCCCCAGCGCTCGGGACGGGACAT-TTGCATCTATAAATAGACCT--CCCCCCTC
TCC-ACTATAA-GATCATCATCGTCGACAGAAATGGCGCGATATGTGGTATGCTGGATGT
TCACCATCAACAATCCCGCTTCACTACCTGTGATGCGGGATGAGTTCAAATATATGGTAT
ATCAAGTGGAGAGGGGACAGGAGGGTACTCGTCATGTGCAGGGATACGTCGAGATGAAGA
GACGAAGCTCTCTGAAGCAGATGAGAGGCTTCTTCCCAGGCGCACACCTTGAGAAACGAA
AGGGAAGCCAAGAAGAAGCACGGGCATACTGTATGAAGGAAGACACAAGAATCGAAGGTC
CCTTCGAGTTTGGTGCGTTTAAATTGTCATGTAATGATAATTTATTTGATGTCATACAGG
ATATGCGTGAAACGCACAAACGGCCTCTGGAGTATTTATATGAGTGTCCAAATACCTTCG
ATAGAAGTAAGGAAACATTATACAGAGTTCAAGCAGAGTTGAATAAAACGAAGGCGATGA
A----TAGCTGGAATAC--ATCCTTCAGTTC-TTGGACATCGGAAGTAGAAAATATTATG
GCGGAGCCATGTCATCGAAGGATAATTTGGGTCTATGGCCCAAATGGAGGAGAAGGAAAG
ACAACTTATGCAAAATATTTAATGAAGACGAAGAATGCGTTTTATTCTCCAGGAGGTAAA
TCATTGGATATATGTAGATTGTATAATTATGAGTCAATAGTTATATTTGATATTCCCAGA
TGCAAAGAGGAATATTTAAACTATGGTTTATTAGAAGAATTTAAAAATGGAATTATTCAA
AGCGGGAAATATGAACCCGTTTTGAAAATTGTAGAATATGTGGAAGTCATTGTAATGGCT
AACTTCCTGCCGAAGGAAGGAATCTTTTCAGAAGATCGAATAAAGCTAGTTGCTTGCTGA
ACACGCTATGACAAA--------CGTACGCTATGAC-AAAAGGGGA--AAAGCAAAGAAT
CGGGGGT-TGATT-GGTCTATC-CTAACGATTAAGAGCCGCAGGCC-------CGTCA--
-AGATGGAC--------GGC---TAGATCAGATGTCCCG-AGTTAGTGCGCCACGT-AAG
CGCT-GGGGCTTAT
>R_AM418534_PK_2004
TATTACCCCCAGCGCTCGGGACGGGACAT-TTGCATCTATAAATAGACCT--CCCCCCTC
TCC-ATTACAA-GATCATCATCGACGACAG-AATGGCGCGATATGTGGTATGCTGGATGT
TCACCATCAACAATCCCACAACACTACCAGTGATGAGGGATGAGATCAAATATATGGTAT
ATCAAGTGGAGAGGGGACAGGAGGGTACTCGTCATGTGCAAGGATATGTCGAGATGAAGA
GACGAAGCTCTCTGAAGCAGATGAGAGCCTTCTTTCCTGGCGCACACCTTGAGAAACGAA
AGGGAAGCCAAGAAGAAGCGCGGTCATACTGTATGAAGGAAGATACAAGAATCGAAGGTC
CCTTCGAGTTTGGTGCATTTAAATTGTCATGTAATGATAATTTATTTGATGTCATACAGG
ATATGCGTGAAACGCACAAAAGGCCTTTGGAGTATTTATATGATTGTCCTAACACCTTCG
ATAGAAGTAAGGATACATTATACAGAGTACAAGCCGAGATGAATAAAACGAAGGCGATGA
A----TAGCTGGAGAAC--GTCTTTCAGTGC-TTGGACATCAGAGGTGGAGAATATCATG
GCGCAGCCATGTCATCGGGGAATAATTTGGGTCTATGGCCCAAATGGAGGAGAAGGAAAG
ACAACGTATGCAAAACATCTAATGAAGACGAGGAATGCGTTTTATTCTCCAGGAGGAAAA
TCTTTGGATATATGTAGACTGTATAATTACGAGGATATTGTTATATTTGATATTCCAAGA
TGCAAAGAGGATTATTTAAATTATGGGTTATTAGAGGAATTCAAGAATGGAATAATTCAA
AGCGGGAAATATGAACCCGTTTTGAAGATAGTAGAATATGTCGAAGTCATTGTAATGGCT
AACTTCCTTCCGAAGGAAGGAATCTTTTCTGAAGATCGAATAAAGTTGGTTTCTTGCTGA
ACAAGTAATGACTTTACAG----CGCACGCTCCGAC-AAAAGTACACTATGACAAAAGTA
CGGGTATCTGATT--AGGTATC-CTAACGATCTAGGGCCGTAGGCC-------CGTGA--
GCAATGAAC--------GGC---GAGATCAGATGTCCCG-AGTTAGTGCGCCACGT-AAG
CGCT-GGGGCTTAT
>R_AM418535_PK_2004
TATTACCCCCAGCGCTCGGGACGGGACAT-TTGCATCTATAAATAGACCT--CCCCCCTC
TCC-ATTACAA-GATCATCATCGACGACAG-AATGGCGCGATATGTGGTATGCTGGATGT
TCACCATCAACAATCCCACAACACTACCAGTGATGAGGGATGAGATCAAATATATGGTAT
ATCAAGTGGAGAGGGGACAGGAGGGTACTCGTCATGTGCAAGGATATGTCGAGATGAAGA
GACGAAGCTCTCTGAAGCAGATGAGAGCCTTCTTTCCTGGCGCACACCTTGAGAAACGAA
AGGGAAGCCAAGAAGAAGCGCGGTCATACTGTATGAAGGAAGATACAAGAATCGAAGGTC
CCTTCGAGTTTGGTGCATTTAAATTGTCATGTAATGATAATTTATTTGATGTCATACAGG
ATATGCGTGAAACGCACAAAAGGCCTTTGGAGTATTTATATGATTGTCCTAACACCTTCG
ATAGAAGTAAGGATACATTATACAGAGTACAAGCCGAGATGAATAAAACGAAGGCGATGA
A----TAGCTGGAGAAC--GTCTTTCAGTGC-TTGGACATCAGAGGTGGAGAATATCATG
GCGCAGCCATGTCATCGGAGAATAATTTGGGTCTATGGCCCAAATGGAGGAGAAGGAAAG
ACAACGTATGCAAAACATCTAATGAAGACGAGGAATGCGTTTTATTCTCCAGGAGGAAAA
TCTTTGGATATATGTAGACTGTATAATTACGAGGATATTGTTATATTTGATATTCCAAGA
TGCAAAGAGGATTATTTAAATTATGGGTTATTAGAGGAATTCAAGAATGGAATAATTCAA
AGCGGGAAATATGAACCCGTTTTGAAGATAGTAGAATATGTCGAAGTCATTGTAATGGCT
AACTTCCTTCCGAAGGAAGGAATCTTTTCTGAAGATCGAATAAAGTTGGTTTCTTGCTGA
ACAAGTAATGACTTTACAG----CGCACGCTCCGAC-AAAAGTACACTATGACAAAAGTA
CGGGTATCTGATT--AGGTATC-CTAACGATCTAGGGCCGTAGGCC-------CGTGA--
GCAATGAAC--------GGC---GAGATCAGATGTCCCG-AGTTAGTGCGCCACGT-AAG
CGCT-GGGGCTTAT
>R_AM418537_PK_2004
TATTACCCCCAGCGCTCGGGACGGGACAT-TTGCATCTATAAATAGACCT--CCCCCCTC
TCC-ATTACAA-GATCATCATCGACGACAG-AATGGCGCGATATGTGGTATGCTGGATGT
TCACCATCAACAATCCCACAACACTACCAGTGATGAGGGATGAGATCAAATATATGGTAT
ATCAAGTGGAGAGGGGACAGGAGGGTACTCGTCATGTGCAAGGATATGTCGAGATGAAGA
GACGAAGCTCTCTGAAGCAGATGAGAGCCTTCTTTCCTGGCGCACACCTTGAGAAACGAA
AGGGAAGCCAAGAAGAAGCGCGGTCATACTGTATGAAGGAAGATACAAGAATCGAAGGTC
CCTTCGAGTTTGGTGCATTTAAATTGTCATGTAATGATAATTTATTTGATGTCATACAGG
ATATGCGTGAAACGCACAAAAGGCCTTTGGAGTATTTATATGATTGTCCTAACACCTTCG
ATAGAAGTAAGGATACATTATACAGAGTACAAGCCGAGATGAATAAAACGAAGGCGATGA
A----TAGCTGGAGAAC--GTCTTTCAGTGC-TTGGACATCAGAGGTGGAGAATATCATG
GCGCAGCCATGTCATCGGAGAATAATTTGGGTCTATGGCCCAAATGGAGGAGAAGGAAAG
ACAACGTATGCAAAACATCTAATGAAGACGAGGAATGCGTTTTATTCTCCAGGAGGAAAA
TCTTTGGATATATGTAGACTGTATAATTACGAGGATATTGTTATATTTGATATTCCAAGA
TGCAAAGAGGATTATTTAAATTATGGGTTATTAGAGGAATTCAAGAATGGAATAATTCAA
AGCGGGAAATATGAACCCGTTTTGAAGATAGTAGAATATGTCGAAGTCATTGTAATGGCT
AACTTCCTTCCGAAGGAAGGAATCTTCTCTGAAGATCGAATAAAGTTGGTTTCTTGCTGA
ACAAGTAATGACTTTACAG----CGCACGCTCCGAC-AAAAGTACACTATGACAAAAGTA
CGGGTATCTGATT-GTGTTATC-TTAACGATCTAGGGCCGTAGGCC-------CGTGA--
GCAATGAAC--------GGC---GAGATCAGATGTCCCG-AGTTAGTGCGCCACGT-AAG
CGCT-GGGGCTTAT
>R_AM418539_PK_2004
TATTACCCCCAGCGCTCGGGACGGGACAT-TTGCATCTATAAATAGACCT--CCCCCCTC
TCC-ATTACAA-GATCATCATCGACGACAG-AATGGCGCGATATGTGGTATGCTGGATGT
TCACCATCAACAATCCCACAACACTACCAGTGATGAGGGATGAGATCAAATATATGGTAT
ATCAAGTGGAGAGGGGACAGGAGGGTACTCGTCATGTGCAAGGATATGTCGAGATGAAGA
GACGAAGCTCTCTGAAGCAGATGAGAGCCTTCTTTCCTGGCGCACACCTTGAGAAACGAA
AGGGAAGCCAAGAAGAAGCGCGGTCATACTGTATGAAGGAAGATACAAGAATCGAAGGTC
CCTTCGAGTTTGGTGCATTTAAATTGTCATGTAATGATAATTTATTTGATGTCATACAGG
ATATGCGTGAAACGCACAAAAGGCCTTTGGAGTATTTATATGATTGTCCTAACACCTTCG
ATAGAAGTAAGGATACATTATACAGAGTACAAGCCGAGATGAATAAAACGAAGGCGATGA
A----TAGCTGGAGAAC--GTCTTTCAGTGC-TTGGACATCAGAGGTGGAGAATATCATG
GCGCAGCCATGTCATCGGAGAATAATTTGGGTCTATGGCCCAAATGGAGGAGAAGGAAAG
ACAACGTATGCAAAACATCTAATGAAGACGAGGAATGCGTTTTATTCTCCAGGAGGAAAA
TCTTTGGATATATGTAGACTGTATAATTACGAGGATATTGTTATATTTGATATTCCAAGA
TGCAAAGAGGATTATTTAAATTATGGGTTATTAGAGGAATTCAAGAATGGAATAATTCAA
AGCGGGAAATATGAACCCGTTTTGAAGATAGTAGAATATGTCGAAGTCATTGTAATGGCT
AACTTCCTTCCGAAGGAAGGAATCTTTTCTGAAGATCGAATAAAGTTGGTTTCTTGCTGA
ACAAGTAATGACTTTACAG----CGCACGCTCCGAC-AAAAGTACACTATGACAAAAGTA
CGGGTATCTGATT-GTGTTATC-TTAACGATCTAGGGCCGTAGGCC-------CGTGA--
GCAATGAAC--------GGC---GAGATCAGATGTCCCG-AGTTAGTGCGCCACGT-AAG
CGCT-GGGGCTTAT
>R_AY845437_IN
TATTACCCCCAGCGCTCGGGACGGGACAT-TTGCATCTATAAATAGACCT--CCCCCCTT
TCCTATTACAAGGATCATCATCGACGACAG-AATGGCGCGATATGTGGTATGCTGGATGT
TCACCATCAACAATCCCACAACACTACCAGTGATGTGGGATGAGATCAAATATATGGTAT
ATCAAGTGGAGAGGGGACAGCAGGGTACTCGTCATGTGCAAGGTTATGTCGAGATGAAGA
GACGAAGCTCTCTGAAGCAGATGAGAGGCTTCTTCCCAGGCGCACACCTTGAGAAACGAA
AGGGAAGCCAAGAAGAAGCGCGGTCATACTGTATGAAGGAAGATACAAGAATCGAAGGTC
CCTTCGAGTTTGGTGCATTTAAATTGTCATGTAATGATAATTTATTTGATGTCATACAGG
ATATGCGTGAAACGCACAAAAGGCCTTTGGAGTATTTATATGATTGTCCTAACACCTTCG
ATAGAAGTAAGGATACATTATACAGAGTACAAGCAGAGATGAATAAAACGAAGGCGATGA
A----TAGCTGGAGAAC--ATCTTTCAGTGC-ATGGACATCAGAGGTGGAGAATATAATG
GCGCAGCCATGTCATCGGAGAATAATTTGGGTCTATGGCCCAAATGGAGGAGAAGGAAAG
ACAACGTATGCAAAACATCTAATGAAGACGAGAAATGCGTTTTATTCTCCAGGAGGAAAA
TCATTGGATATATGTAGACTGTATAATTACGAGGATATTGTTATATTTGATATTCCAAGA
TGCAAAGAGGATTATTTAAATTATGGGTTATTAGAGGAATTTAAGAATGGAATAATTCAA
AGCGGGAAATATGAACCCGTTTTGAAGATAGTAGAATATGTCGAAGTCATTGTAATGGCT
AACTTCCTTCCGAAGGAAGGAATCTTTTCTGAAGATCGAATAAACTTGGTTTCTTGCTGA
ACAAGTAATGACTTTACAG----CGCTCGCTCCGAC-AAAAGCACACTATGACAAAAGTA
-GGGTATATGATT-GGGTTATC-TTAACGATCTAGGGCCGAAGGCC-------CGTGA--
GCAATGAAC--------GGC---GAGATCAGATGTCCCG-AGTTAGTGCGCCACGT-AAG
CGCT-GGGGCTTAT
>R_B2817_AU_2011_C3
TATTACCCCCAGCGCTCGGGACGGGACAT-TTGCATCTATAAATAGACCT--CCCCCCTC
TCC-ATTACAA-GATCATCATCGACGACAG-AATGGCGCGATATGTGGTATGCTGGATGT
TCACCATCAACAATCCCACAACACTACCAGTGATGAGGGATGAGATAAAATATATGGTAT
ATCAAGTGGAGAGGGGACAGGAGGGTACTCGTCATGTGCAAGGTTATGTCGAGATGAAGA
GACGAAGCTCTCTGAAGCAGATGAGAGGCTTCTTCCCAGGCGCACACCTTGAGAAACGAA
AGGGGAGCCAAGAAGAAGCGCGGTCATACTGTATGAAGGAAGATACAAGAATCGAAGGTC
CCTTCGAGTTTGGTTCATTTAAATTGTCATGTAATGATAATTTATTTGATGTCATACAGG
ATATGCGTGAAACGCACAAAAGGCCTTTGGAGTATTTATATGATTGTCCTAACACCTTCG
ATAGAAGTAAGGATACATTATACAGAGTACAAGCAGAGATGAATAAAACGAAGGCGATGA
T----TAGCTGGAGAAC--TTCTTTCAGTGC-TTGGACATCAGAGGTGGAGAATATCATG
GCGCAGCCATGTCATCGGAGAATAATTTGGGTCTATGGCCCAAATGGAGGAGAAGGAAAG
ACAACGTATGCAAAACATTTAATGAAGACGAGAAATGCGTTTTATTCTCCAGGAGGAAAA
TCATTGGATATATGTAGACTGTATAATTACGAGGATATTGTTATATTTGATATTCCAAGA
TGCAAAGAGGATTATTTAAATTATGGGTTATTAGAGGAATTTAAGAATGGAATAATTCAA
AGCGGGAAATATGAACCCGTTTTGAAGATAGTAGAATATGTCGAAGTCATTGTAATGGCT
AACTTCCTTCCGAAGGAAGGAATCTTTTCTGAAGATCGAATAAAGTTGGTTTCTTGCTGA
ACAAGTAATGACTTTACAG----CGCACGCTCCGAC-AAAAGCACACTATGACAAAAGTA
C-GGTATCTGATT-GGGTTATC-TTAACGATCTAGGGCCGTAGGCC-------CGTGA--
GCAATGAAC--------GGC---GAGATCAGATGTCCCG-AGTTAGTGCGCCACGT-AAG
CGCT-GGGGCTTAT
>R_B2818_AU_2011
TATTACCCCCAGCGCTCGGGACGGGACAT-TTGCATCTATAAATAGACCT--CCCCCCTC
TCC-ATTACAA-GATCATCATCGACGACAG-AATGGCGCGATATGTGGTATGCTGGATGT
TCACCATCAACAATCCCACAACACTACCAGTGATGAGGGATGAGATAAAATATATGGTAT
ATCAAGTGGAGAGGGGACAGGAGGGTACTCGTCATGTGCAAGGTTATGTCGAGATGAAGA
GACGAAGCTCTCTGAGGCAGATGAGAGGCTTCTTCCCAGGCGCACACCTTGAGAAACGAA
AGGGGAGCCAAGAAGAAGCGCGGTCATACTGTATGAAGGAAGATACAAGAATCGAAGGTC
CCTTCGAGTTTGGTTCATTTAAATTGTCATGTAATGATAATTTATTTGATGTCATACAGG
ATATGCGTGAAACGCACAAAAGGCCTTTGGAGTATTTATATGATTGTCCTAACACCTTCG
ATAGAAGTAAGGATACATTATACAGAGTACAAGCAGAGATGAATAAAACGAAGGCGATGA
T----TAGCTGGAGAAC--TTCTTTCAGTGC-TTGGACATCAGAGGTGGAGAATATCATG
GCGCAGCCATGTCATCGGAGAATAATTTGGGTCTATGGCCCAAATGGAGGAGAAGGAAAG
ACAACGTATGCAAAACATTTAATGAAGACGAGAAATGCGTTTTATTCTCCAGGAGGAAAA
TCATTGGATATATGTAGACTGTATAATTACGAGGATATTGTTATATTTGATATTCCAAGA
TGCAAAGAGGATTATTTAAATTATGGGTTATTAGAGGAATTTAAGAATGGAATAATTCAA
AGCGGGAAATATGAACCCGTTTTGAAGATAGTAGAATATGTCGAAGTCATTGTAATGGCT
AACTTCCTTCCGAAGGAAGGAATCTTTTCTGAAGATCGAATAAAGTTGGTTTCTTGCTGA
ACAAGTAATGACTTTACAG----CGCACGCTCCGAC-AAAAGCACACTATGACAAAAGTA
C-GGTATCTGATT-GGGTTATC-TTAACGATCTAGGGCCGTAGGCC-------CGTGA--
GCAATGAAC--------GGC---GAGATCAGATGTCCCG-AGTTAGTGCGCCACGT-AAG
CGCT-GGGGCTTAT
>R_B2819_AU_2011_C3
TATTACCCCCAGCGCTCGGGACGGGACAT-TTGCATCTATAAATAGACCT--CCCCCCTC
TCC-ATTACAA-GATCATCATCGACGACAG-AATGGCGCGATATGTGGTATGCTGGATGT
TCACCATCAACAATCCCACAACACTACCAGTGATGAGGGATGAGATAAAATATATGGTAT
ATCAAGTGGAGAGGGGACAGGAGGGTACTCGTCATGTGCAAGGTTATGTCGAGATGAAGA
GACGAAGCTCTCTGAAGCAGATGAGAGGCTTCTTCCCAGGCGCACACCTTGAGAAACGAA
AGGGGAGCCAAGAAGAAGCGCGGTCATACTGTATGAAGGAAGATACAAGAATCGAAGGTC
CCTTCGAGTTTGGTTCATTTAAATTGTCATGTAATGATAATTTATTTGATGTCATACAGG
ATATGCGTGAAACGCACAAAAGGCCTTTGGAGTATTTATATGATTGTCCTAACACCTTCG
ATAGAAGTAAGGATACATTATACAGAGTACAAGCAGAGATGAATAAAACGAAGGCGATGA
T----TAGCTGGAGAAC--TTCTTTCAGTGC-TTGGACATCAGAGGTGGAGAATATCATG
GCGCAGCCATGTCATCGGAGAATAATTTGGGTCTATGGCCCAAATGGAGGAGAAGGAAAG
ACAACGTATGCAAAACATTTAATGAAGACGAGAAATGCGTTTTATTCTCCAGGAGGAAAA
TCATTGGATATATGTAGACTGTATAATTACGAGGATATTGTTATATTTGATATTCCAAGA
TGCAAAGAGGATTATTTAAATTATGGGTTATTAGAGGAATTTAAGAATGGAATAATTCAA
AGCGGGAAATATGAACCCGTTTTGAAGATAGTAGAATATGTCGAAGTCATTGTAATGGCT
AACTTCCTTCCGAAGGAAGGAATCTTTTCTGAAGATCGAATAAAGTTGGTTTCTTGCTGA
ACAAGTAATGACTTTACAG----CGCACGCTCCGAC-AAAAGCACACTATGACAAAAGTA
C-GGTATCTGATT-GGGTTATC-TTAACGATCTAGGGCCGTAGGCC-------CGTGA--
GCAATGAAC--------GGC---GAGATCAGATGTCCCG-AGTTAGTGCGCCACGT-AAG
CGCT-GGGGCTTAT
>R_B2820_AU_2011
TATTACCCCCAGCGCTCGGGACGGGACAT-TTGCATCTATAAATAGACCT--CCCCCCTC
TCC-ATTACAA-GATCATCATCGACGACAG-AATGGCGCGATATGTGGTATGCTGGATGT
TCACCATCAACAATCCCACAACACTACCAGTGATGAGGGATGAGATAAAATATATGGTAT
ATCAAGTGGAGAGGGGACAGGAGGGTACTCGTCATGTGCAAGGTTATGTCGAGATGAAGA
GACGAAGCTCTCTGAAGCAGATGAGAGGCTTCTTCCCAGGCGCACACCTTGAGAAACGAA
AGGGGAGCCAAGAAGAAGCGCGGTCATACTGTATGAAGGAAGATACAAGAATCGAAGGTC
CCTTCGAGTTTGGTTCATTTAAATTGTCATGTAATGATAATTTATTTGATGTCATACAGG
ATATGCGTGAAACGCACAAAAGGCCTTTGGAGTATTTATATGATTGTCCTAACACCTTCG
ATAGAAGTAAGGATACATTATACAGAGTACAAGCAGAGATGAATAAAACGAAGGCGATGA
T----TAGCTGGAGAAC--TTCTTTCAGTGC-TTGGACATCAGAGGTGGAGAATATCATG
GCGCAGCCATGTCATCGGAGAATAATTTGGGTCTATGGCCCAAATGGAGGAGAAGGAAAG
ACAACGTATGCAAAACATTTAATGAAGACGAGAAATGCGTTTTATTCTCCAGGAGGAAAA
TCATTGGATATATGTAGACTGTATAATTACGAGGATATTGTTATATTTGATATTCCAAGA
TGCAAAGAGGATTATTTAAATTATGGGTTATTAGAGGAATTTAAGAATGGAATAATTCAA
AGCGGGAAATATGAACCCGTTTTGAAGATAGTAGAATATGTCGAAGTCATTGTAATGGCT
AACTTCCTTCCGAAGGAAGGAATCTTTTCTGAAGATCGAATAAAGTTGGTTTCTTGCTGA
ACAAGTAATGACTTTACAG----CGCACGCTCCGAC-AAAAGCACACTATGACAAAAGTA
C-GGTATCTGATT-GGGTTATC-TTAACGATCTAGGGCCGTAGGCC-------CGTGA--
GCAATGAAC--------GGC---GAGATCAGATGTCCCG-AGTTAGTGCGCCACGT-AAG
CGCT-GGGGCTTAT
>R_B2821_AU_2011_C3
TATTACCCCCAGCGCTCGGGACGGGACAT-TTGCATCTATAAATAGACCT--CCCCCCTC
TCC-ATTACAA-GATCATCATCGACGACAG-AATGGCGCGATATGTGGTATGCTGGATGT
TCACCATCAACAATCCCACAACACTACCAGTGATGAGGGATGAGATAAAATATATGGTAT
ATCAAGTGGAGAGGGGACAGGAGGGTACTCGTCATGTGCAAGGTTATGTCGAGATGAAGA
GACGAAGCTCTCTGAAGCAGATGAGAGGCTTCTTCCCAGGCGCACACCTTGAGAAACGAA
AGGGAAGCCAAGAAGAAGCGCGGTCATACTGTATGAAGGAAGATACAAGAATCGAAGGTC
CCTTCGAGTTTGGTTCATTTAAATTGTCATGTAATGATAATTTATTTGATGTCATACAGG
ATATGCGTGAAACGCACAAAAGGCCTTTGGAGTATTTATATGATTGTCCTAACACCTTCG
ATAGAAGTAAGGATACATTATACAGAGTACAAGCAGAGATGAATAAAACGAAGGCGATGA
T----TAGCTGGAGAAC--TTCTTTCAGTGC-TTGGACATCAGAGGTGGAGAATATCATG
GCGCAGCCATGTCATCGGAGAATAATTTGGGTCTATGGCCCAAATGGAGGAGAAGGAAAG
ACAACGTATGCAAAACATTTAATGAAGACGAGAAATGCGTTTTATTCTCCAGGAGGAAAA
TCATTGGATATATGTAGACTGTATAATTACGAGGATATTGTTATATTTGATATTCCAAGA
TGCAAAGAGGATTATTTAAATTATGGGTTATTAGAGGAATTTAAGAATGGAATAATTCAA
AGCGGGAAATATGAACCCGTTTTGAAGATAGTAGAATATGTCGAAGTCATTGTAATGGCT
AACTTCCTTCCGAAGGAAGGAATCTTTTCTGAAGATCGAATAAAGTTGGTTTCTTGCTGA
ACAAGTAATGACTTTACAG----CGCACGCTCCGAC-AAAAGCACACTATGACAAAAGTA
C-GGTATCTGATT-GGGTTATC-TTAACGATCTAGGGCCGTAGGCC-------CGTGA--
GCAATGAAC--------GGC---GAGATCAGATGTCCCG-AGTTAGTGCGCCACGT-AAG
CGCT-GGGGCTTAT
>R_B2822_AU_2011_C3
TATTACCCCCAGCGCTCGGGACGGGACAT-TTGCATCTATAAATAGACCT--CCCCCCTC
TCC-ATTACAA-GATCATCATCGACGACAG-AATGGCGCGATATGTGGTATGCTGGATGT
TCACCATCAACAATCCCACAACACTACCAGTGATGAGGGATGAGATAAAATATATGGTAT
ATCAAGTGGAGAGGGGACAGGAGGGTACTCGTCATGTGCAAGGTTATGTCGAGATGAAGA
GACGAAGCTCTCTGAAGCAGATGAGAGGCTTCTTCCCAGGCGCACACCTTGAGAAACGAA
AGGGGAGCCAAGAAGAAGCGCGGTCATACTGTACGAAGGAAGATACAAGAATCGAAGGTC
CCTTCGAGTTTGGTTCATTTAAATTGTCATGTAATGATAATTTATTTGATGCCATACAGG
ATATGCGTGAAACGCACAAAAGGCCTTTGGAGTATTTATATGATTGTCCTAACACCTTCG
ATAGAAGTAAGGATACATTATACAGAGTACAAGCAGAGATGAATAAAACGAAGGCGATGA
T----TAGCTGGAGAAC--TTCTTTCAGTGC-TTGGACATCAGAGGTGGAGAATATCATG
GCGCAGCCATGTCATCGGAGAATAATTTGGGTCTATGGCCCAAATGGAGGAGAAGGAAAG
ACAACGTATGCAAAACATTTAATGAAGACGAGAAATGCGTTTTATTCTCCAGGAGGAAAA
TCATTGGATATATGTAGACTGTATAATTACGAGGATATTGTTATATTTGATATTCCAAGA
TGCAAAGAGGATTATTTAAATTATGGGTTATTAGAGGAATTTAAGAATGGAATAATTCAA
AGCGGGAAATATGAACCCGTTTTGAAGATAGTAGAATATGTCGAAGTCATTGTAATGGCT
AACTTCCTTCCGAAGGAAGGAATCTTTTCTGAAGATCGAATAAAGTTGGTTTCTTGCTGA
ACAAGTAATGACTTTACAG----CGCACGCTCCGAC-AAAAGCACACTATGACAAAAGTA
C-GGTATCTGATT-GGGTTATC-TTAACGATCTAGGGCCGTAGGCC-------CGTGA--
GCAATGAAC--------GGC---GAGATCAGATGTCCCG-AGTTAGTGCGCCACGT-AAG
CGCT-GGGGCTTAT
>R_B2823_AU_2011
TATTACCCCCAGCGCTCGGGACGGGACAT-TTGCATCTATAAATAGACCT--CCCCCCTC
TCC-ATTACAA-GATCATCATCGACGACAG-AATGGCGCGATATGTGGTATGCTGGATGT
TCACCATCAACAATCCCACAACACTACCAGTGATGAGGGATGAGATAAAATATATGGTAT
ATCAAGTGGAGAGGGGACAGGAGGGTACTCGTCACGTGCAAGGTTATGTCGAGATGAAGA
GACGAAGCTCTCTGAAGCAGATGAGAGGCTTCTTCCCAGGCGCACACCTTGAGAAACGAA
AGGGAAGCCAAGAAGAAGCGCGGTCATACTGTATGAAGGAAGATACAAGAATCGAAGGTC
CCTTCGAGTTTGGTTCATTTAAATTGTCATGTAATGATAATTTATTTGATGTCATACAGG
ATATGCGTGAAACGCACAAAAGGCCTTTGGAGTATTTATATGATTGTCCTAACACCTTCG
ATAGAAGTAAGGATACATTATACAGAGTACAAGCAGAGATGAATAAAACGAAGGCGATGA
T----TAGCTGGAGAAC--TTCTTTCAGTGC-TTGGACATCAGAGGTGGAGAATATCATG
GCGCAGCCATGTCATCGGAGAATAATTTGGGTCTATGGCCCAAATGGAGGAGAAGGAAAG
ACAACGTATGCAAAACATTTAATGAAGACGAGAAATGCGTTTTATTCTCCAGGAGGAAAA
TCATTGGATATATGTAGACCGTATAATTACGAGGATATTGTTATATTTGATATTCCAAGA
TGCAAAGAGGATTATTTAAATTATGGGTTATTAGAGGAATTTAAGAATGGAATAATTCAA
AGCGGGAAATATGAACCCGTTTTGAAGATAGTAGAATATGTCGAAGTCATTGTAATGGCT
AACTTCCTCCCGAAGGAAGGAATCTTTTCTGAAGATCGAATAAAGTTGGTTTCTTGCTGA
ACAAGTAATGACTTTACAG----CGCACGCTCCGAC-AAAAGCACACTATGACAAAAGTA
C-GGTATCTGATT-GGGTTATC-TTAACGATCTAGGGCCGTAGGCC-------CGTGA--
GCAATGAAC--------GGC---GAGATCAGATGTCCCG-AGTTAGTGCGCCACGT-AAG
CGCT-GGGGCTTAT
>R_B2824_AU_2011_C3
TATTACCCCCAGCGCTCGGGACGGGACAT-TTGCATCTATAAATAGACCT--CCCCCCTC
TCC-ATTACAA-GATCATCATCGACGACAG-AATGGCGCGATATGTGGTATGCTGGATGT
TCACCATCAACAATCCCACAACACTACCAGTGATGAGGGATGAGATAAAATATATGGTAT
ATCAAGTGGAGAGGGGACAGGAGGGTACTCGTCATGTGCAAGGTTATGTCGAGATGAAGA
GACGAAGCTCTCTGAAGCAGATGAGAGGCTTCTTCCCAGGCGCACACCTTGAGAAACGAA
AGGGGAGCCAAGAAGAAGCGCGGTCATACTGTATGAAGGAAGATACAAGAATCGAAGGTC
CCTTCGAGTTTGGTTCATTTAAATTGTCATGTAATGATAATTTATTTGATGTCATACAGG
ATATGCGTGAAACGCACAAAAGGCCTTTGGAGTATTTATATGATTGTCCTAACACCTTCG
ATAGAAGTAAGGATACATTATACAGAGTACAAGCAGAGATGAATAAAACGAAGGCGATGA
T----TAGCTGGAGAAC--TTCTTTCAGTGC-TTGGACATCAGAGGTGGAGAATATCATG
GCGCAGCCATGTCATCGGAGAATAATTTGGGTCTATGGCCCAAATGGAGGAGAAGGAAAG
ACAACGTATGCAAAACATTTAATGAAGACGAGAAATGCGTTTTATTCTCCAGGAGGAAAA
TCATTGGATATATGTAGACTGTATAATTACGAGGATATTGTTATATTTGATATTCCAAGA
TGCAAAGAGGATTATTTAAATTATGGGTTATTAGAGGAATTTAAGAATGGAATAATTCAA
AGCGGGAAATATGAACCCGTTTTGAAGATAGTAGAATATGTCGAAGTCATTGTAATGGCT
AACTTCCTTCCGAAGGAAGGAATCTTTTCTGAAGATCGAATAAAGTTGGTTTCTTGCTGA
ACAAGTAATGACTTTACAG----CGCACGCTCCGAC-AAAAGCACACTATGACAAAAGTA
C-GGTATCTGATT-GGGTTATC-TTAACGATCTAGGGCCGTAGGCC-------CGTGA--
GCAATGAAC--------GGC---GAGATCAGATGTCCCG-AGTTAGTGCGCCACGT-AAG
CGCT-GGGGCTTAT
>R_B2825_AU_2011_C3
TATTACCCCCAGCGCTCGGGACGGGACAT-TTGCATCTATAAATAGACCT--CCCCCCTC
TCC-ATTACAA-GATCATCATCGACGACAG-AATGGCGCGATATGTGGTATGCTGGATGT
TCACCATCAACAATCCCACAACACTACCAGTGATGAGGGATGAGATAAAATATATGGTAT
ATCAAGTGGAGAGGGGACAGGAGGGTACTCGTCATGTGCAAGGTTATGTCGAGATGAAGA
GACGAAGCTCTCTGAAGCAGATGAGAGGCTTCTTCCCAGGCGCACACCTTGAGAAACGAA
AGGGAAGCCAAGAAGAAGCGCGGTCATACTGTATGAAGGAAGATACAAGAATCGAAGGTC
CCTTCGAGTTTGGTTCATTTAAATTGTCATGTAATGATAATTTATTTGATGTCATACAGG
ATATGCGTGAAACGCACAAAAGGCCTTTGGAGTATTTATATGATTGTCCTAACACCTTCG
ATAGAAGTAAGGATACATTATACAGAGTACAAGCAGAGATGAATAAAACGAAGGCGATGA
T----TAGCTGGAGAAC--TTCTTTCAGTGC-TTGGACATCAGAGGTGGAGAATATCATG
GCGCAGCCATGTCATCGGAGAATAATTTGGGTCTATGGCCCAAATGGAGGAGAAGGAAAG
ACAACGTATGCAAAACATTTAATGAAGACGAGAAATGCGTTTTATTCTCCAGGAGGAAAA
TCATTGGATATATGTAGACTGTATAATTACGAGGATATTGTTATATTTGATATTCCAAGA
TGCAAAGAGGATTATTTAAATTATGGGTTATTAGAGGAATTTAAGAATGGAATAATTCAA
AGCGGGAAATATGAACCCGTTTTGAAGATAGTAGAATATGTCGAAGTCATTGTAATGGCT
AACTTCCTTCCGAAGGAAGGAATCTTTTCTGAAGATCGAATAAAGTTGGTTTCTTGCTGA
ACAAGTAATGACTTTACAG----CGCACGCTCCGAC-AAAAGCACACTATGACAAAAGTA
C-GGTATCTGATT-GGGTTATC-TTAACGATCTAGGGCCGTAGGCC-------CGTGA--
GCAATGAAC--------GGC---GAGATCAGATGTCCCG-AGTTAGTGCGCCACGT-AAG
CGCT-GGGGCTTAT
>R_B2826_AU_2011
TATTACCCCCAGCGCTCGGGACGGGACAT-TTGCATCTATAAATAGACCT--CCCCCCAC
TCC-ATTACAA-GATCATCATCGACGACAG-AATGGCGCGATATGTGGTATGCTGGATGT
TCACCATCAACAATCCCACAACACTACCAGTGATGAGGGATGAGATAAAATATATGGTAT
ATCAAGTGGAGAGGGGACAGGAGGGTACTCGTCATGTGCAAGGTTATGTCGAGATGAAGA
GACGAAGCTCTCTGAAGCAGATGAGAGGCTTCTTCCCAGGCGCACACCTTGAGAAACGAA
AGGGGAGCCAAGAAGAAGCGCGGTCATACTGTATGAAGGAAGATACAAGAATCGAAGGTC
CCTTCGAGTTTGGTTCATTTAAATTGTCATGTAATGATAATTTATTTGATGTCATACAGG
ATATGCGTGAAACGCACAAAAGGCCTTTGGAGTATTTATATGATTGTCCTAACACCTTCG
ATAGAAGTAAGGATACATTATACAGAGTACAAGCAGAGATGAATAAAACGAAGGCGATGA
T----TAGCTGGAGAAC--TTCTTTCAGTGC-TTGGACATCAGAGGTGGAGAATATCATG
GCGCAGCCATGTCATCGGAGAATAATTTGGGTCTATGGCCCAAATGGAGGAGAAGGAAAG
ACAACGTATGCAAAACATTTAATGAAGACGAGAAATGCGTTTTATTCTCCAGGAGGAAAA
TCATTGGATATATGTAGACTGTATAATTACGAGGATATTGTTATATTTGATATTCCAAGA
TGCAAAGAGGATTATTTAAATTATGGGTTATTAGAGGAATTTAAGAATGGAATAATTCAA
AGCGGGAAATATGAACCCGTTTTGAAGATAGTAGAATATGTCGAAGTCATTGTAATGGCT
AACTTCCTTCCGAAGGAAGGAATCTTTTCTGAAGATCGAATAAAGTTGGTTTCTTGCTGA
ACAAGTAATGACTTTACAG----CGCACGCTCCGAC-AAAAGCACACTATGACAAAAGTA
C-GGTATCTGATTGGGGTTATCTTTAACGATCTAGGGCCGTAGGCC-------CGTGA--
GCAATGAAC--------GGC---GAGATCAGATGTCCCGCAGTTAGTGCGCCACGTAAAG
CGCT-GGGGCTTAT
>R_B2827_AU_2011
TATTACCCCCAGCGCTCGGGACGGGACAT-TTGCATCTATAAATAGACCT--CCCCCCTC
TCC-ATTACAA-GATCATCATCGACGACAG-AATGGCGCGATATGTGGTATGCTGGATGT
TCACCATCAACAATCCCACAACACTACCAGTGATGAGGGATGAGATAAAATATATGGTAT
ATCAAGTGGAGAGGGGACAGGAGGGTACTCGTCATGTGCAAGGTTATGTCGAGATGAAGA
GACGAAGCTCTCTGAAGCAGATGAGAGGCTTCTTCCCAGGCGCACACCTTGAGAAACGAA
AGGGGAGCCAAGAAGAAGCGCGGTCATACTGTATGAAGGAAGATACAAGAATCGAAGGTC
CCTTCGAGTTTGGTTCATTTAAATTGTCATGTAATGATAATTTATTTGATGTCATACAGG
ATATGCGTGAAACGCACAAAAGGCCTTTGGAGTATTTATATGATTGTCCTAACACCTTCG
ATAGAAGTAAGGATACATTATACAGAGTACAAGCAGAGATGAATAAAACGAAGGCGATGA
T----TAGCTGGAGAAC--TTCTTTCAGTGC-TTGGACATCAGAGGTGGAGAATATCATG
GCGCAGCCATGTCATCGGAGAATAATTTGGGTCTATGGCCCAAATGGAGGAGAAGGAAAG
ACAACGTATGCAAAACATTTAATGAAGACGAGAAATGCGTTTTATTCTCCAGGAGGAAAA
TCATTGGATATATGTAGACTGTATAATTACGAGGATATTGTTATATTTGATATTCCAAGA
TGCAAAGAGGATTATTTAAATTATGGGTTATTAGAGGAATTTAAGAATGGAATAATTCAA
AGCGGGAAATATGAACCCGTTTTGAAGATAGTAGAATATGTCGAAGTCATTGTAATGGCT
AACTTCCTTCCGAAGGAAGGAATCTTTTCTGAAGATCGAATAAAGTTGGTTTCTTGCTGA
ACAAGTAATGACTTTACAG----CGCACGCTCCGAC-AAAAGCACACTATGACAAAAGTA
C-GGTATCTGATT-GGGTTATC-TTAACGATCTAGGGCCGTAGGCC-------CGTGA--
GCAATGAAC--------GGC---GAGATCAGATGTCCCG-AGTTAGTGCGCCACGT-AAG
CGCT-GGGGCTTAT
>R_B2828_AU_2011
TATTACCCCCAGCGCTCGGGACGGGACAT-TTGCATCTATAAATAGACCT--CCCCCCTC
TCC-ATTACAA-GATCATCATCGACGACAG-AATGGCGCGATATGTGGTATGCTGGATGT
TCACCATCAACAATCCCACAACACTACCAGTGATGAGGGATGAGATAAAATATATGGTAT
ATCAAGTGGAGAGGGGACAGGAGGGTACTCGTCATGTGCAAGGTTATGTCGAGATGAAGA
GACGAAGCTCTCTGAAGCAGTTGAGAGGCTTCTTCCCAGGCGCACACCTTGAGAAACGAA
AGGGGAGCCAAGAAGAAGCGCGGTCATACTGTATGAAGGAAGATACAAGAATCGAAGGTC
CCTTCGAGTTTGGTTCATTTAAATTGTCATGTAATGATAATTTATTTGATGTCATACAGG
ATATGCGTGAAACGCACAAAAGGCCTTTGGAGTATTTATATGATTGTCCTAACACCTTCG
ATAGAAGTAAGGATACATTATACAGAGTACAAGCAGAGATGAATAAAACGAAGGCGATGA
T----TAGCTGGAGAAC--TTCTTTCAGTGC-TTGGACATCAGAGGTGGAGAATATCATG
GCGCAGCCATGTCATCGGAGAATAATTTGGGTCTATGGCCCAAATGGAGGAGAAGGAAAG
ACAACGTATGCAAAACATTTAATGAAGACGAGAAATGCGTTTTATTCTCCAGGAGGAAAA
TCATTGGATATATGTAGACTGTATAATTACGAGGATATTGTTATATTTGATATTCCAAGA
TGCAAAGAGGATTATTTAAATTATGGGTTATTAGAGGAATTTAAGAATGGAATAATTCAA
AGCGGGAAATATGAACCCGTTTTGAAGATAGTAGAATATGTCGAAGTCATTGTAATGGCT
AACTTCCTTCCGAAGGAAGGAATCTTTTCTGAAGATCGAATAAAGTTGGTTTCTTGCTGA
ACAAGTAATGACTTTACAG----CGCACGCTCCGAC-AAAAGCACACTATGACAAAAGTA
C-GGTATCTGATT-GGGTTATC-TTAACGATCTAGGGCCGTAGGCC-------CGTGA--
GCAATGAAC--------GGC---GAGATCAGATGTCCCG-AGTTAGTGCGCCACGT-AAG
CGCT-GGGGCTTAT
>R_B2829_AU_2011_C3
TATTACCCCCAGCGCTCGGGACGGGACAT-TTGCATCTATAAATAGACCT--CCCCCCTC
TCC-ATTACAA-GATCATCATCGACGACAG-AATGGCGCGATATGTGGTATGCTGGATGT
TCACCATCAACAATCCCACAACACTACCAGTGATGAGGGATGAGATAAAATATATGGTAT
ATCAAGTGGAGAGGGGACAGGAGGGTACTCGTCATGTGCAAGGTTATGTCGAGATGAAGA
GACGAAGCTCTCTGAAGCAGATGAGAGGCTTCTTCCCAGGCGCACACCTTGAGAAACGAA
AGGGGAGCCAAGAAGAAGCGCGGTCATACTGTATGAAGGAAGATACAAGAATCGAAGGTC
CCTTCGAGTTTGGTTCATTTAAATTGTCATGTAATGATAATTTATTTGATGTCATACAGG
ATATGCGTGAAACGCACAAAAGGCCTTTGGAGTATTTATATGATTGTCCTAACACCTTCG
ATAGAAGTAAGGATACATTATACAGAGTACAAGCAGAGATGAATAAAACGAAGGCGATGA
T----TAGCTGGAGAAC--TTCTTTCAGTGC-TTGGACATCAGAGGTGGAGAATATCATG
GCGCAGCCATGTCATCGGAGAATAATTTGGGTCTATGGCCCAAATGGAGGAGAAGGAAAG
ACAACGTATGCAAAACATTTAATGAAGACGAGAAATGCGTTTTATTCTCCAGGAGGAAAA
TCATTGGATATATGTAGACTGTATAATTACGAGGATATTGTTATATTTGATATTCCAAGA
TGCAAAGAGGATTATTTAAATTATGGGTTATTAGAGGAATTTAAGAATGGAATAATTCAA
AGCGGGAAATATGAACCCGTTTTGAAGATAGTAGAATATGTCGAAGTCATTGTAATGGCT
AACTTCCTTCCGAAGGAAGGAATCTTTTCTGAAGATCGAATAAAGTTGGTTTCTTGCTGA
ACAAGTAATGACTTTACAG----CGCACGCTCCGAC-AAAAGCACACTATGACAAAAGTA
C-GGTATCTGATT-GGGTTATC-TTAACGATCTAGGGCCGTAGGCC-------CGTGA--
GCAATGAAC--------GGC---GAGATCAGATGTCCCG-AGTTAGTGCGCCACGT-AAG
CGCT-GGGGCTTAT
>R_B2832_AU_2011
TATTACCCCCAGCGCTCGGGACGGGACAT-TTGCATCTATAAATAGACCT--CCCCCCTC
TCC-ATTACAA-GATCATCATCGACGACAG-AATGGCGCGATATGTGGTATGCTGGATGT
TCACCATCAACAATCCCACAACACTACCAGTGATGAGGGATGAGATAAAATATATGGTAT
ATCAAGTGGAGAGGGGACAGGAGGGTACTCGTCATGTGCAAGGTTATGTCGAGATGAAGA
GACGAAGCTCTCTGAAGCAGATGAGAGGCTTCTTCCCAGGCGCACACCTTGAGAAACGAA
AGGGAAGCCAAGAAGAAGCGCGGTCATACTGTATGAAGGAAGATACAAGAATCGAAGGTC
CCTTCGAGTTTGGTTCATTTAAATTGTCATGTAATGATAATTTATTTGATGTCATACAGG
ATATGCGTGAAACGCACAAAAGGCCTTTGGAGTATTTATATGATTGTCCTAACACCTTCG
ATAGAAGTAAGGATACATTATACAGAGTACAAGCAGAGATGAATAAAACGAAGGCGATGA
T----TAGCTGGAGAAC--TTCTTTCAGTGC-TTGGACATCAGAGGTGGAGAATATCATG
GCGCAGCCATGTCATCGGAGAATAATTTGGGTCTATGGCCCAAATGGAGGAGAAGGAAAG
ACAACGTATGCAAAACATTTAATGAAGACGAGAAATGCGTTTTATTCTCCAGGAGGAAAA
TCATTGGATATATGTAGACTGTATAATTACGAGGATATTGTTATATTTGATATTCCAAGA
TGCAAAGAGGATTATTTAAATTATGGGTTATTAGAGGAATTTAAGAATGGAATAATTCAA
AGCGGGAAATATGAACCCGTTTTGAAGATAGTAGAATATGTCGAAGTCATTGTAATGGCT
AACTTCCTTCCGAAGGAAGGAATCTTTTCTGAAGATCGAATAAAGTTGGTTTCTTGCTGA
ACAAGTAATGACTTTACAG----CGCACGCTCCGAC-AAAAGCACACTATGACAAAAGTA
C-GGTATCTGATT-GGGTTATC-TTAACGATCTAGGGCCGTAGGCC-------CGTGA--
GCAATGAAC--------GGC---GAGATCAGATGTCCCG-AGTTAGTGCGCCACGT-AAG
CGCT-GGGGCTTAT
>R_B2833_AU_2011
TATTACCCCCAGCGCTCGGGACGGGACAT-TTGCATCTATAAATAGACCT--CCCCCCTC
TCC-ATTACAA-GATCATCATCGACGACAG-AATGGCGCGATATGTGGTATGCTGGATGT
TCACCATCAACAATCCCACAACACTACCAGTGATGAGGGATGAGATAAAATATATGGTAT
ATCAAGTGGAGAGGGGACAGGAGGGTACTCGTCATGTGCAAGGTTATGTCGAGATGAAGA
GACGAAGCTCTCTGAAGCAGATGAGAGGCTTCTTCCCAGGCGCACACCTTGAGAAACGAA
AGGGGAGCCAAGAAGAAGCGCGGTCATACTGTATGAAGGAAGATACAAGAATCGAAGGTC
CCTTCGAGTTTGGTTCATTTAAATTGTCATGTAATGATAATTTATTTGATGTCATACAGG
ATATGCGTGAAACGCACAAAAGGCCTTTGGAGTATTTATATGATTGTCCTAACACCTTCG
ATAGAAGTAAGGATACATTATACAGAGTACAAGCAGAGATGAATAAAACGAAGGCGATGA
T----TAGCTGGAGAAC--TTCTTTCAGTGC-TTGGACATCAGAGGTGGAGAATATCATG
GCGCAGCCATGTCATCGGAGAATAATTTGGGTCTATGGCCCAAATGGAGGAGAAGGAAAG
ACAACGTATGCAAAACATCTAATGAAGACGAGAAATGCGTTTTATTCTCCAGGAGGAAAA
TCATTGGATATATGTAGACTGTATAATTACGAGGATATTGTTATATTTGATATTCCAAGA
TGCAAAGAGGATTATTTAAATTATGGGTTATTAGAGGAATTTAAGAATGGAATAATTCAA
AGCGGGAAATATGAACCCGTTTTGAAGATAGTAGAATATGTCGAAGTCATTGTAATGGCT
AACTTCCTTCCGAAGGAAGGAATCTTTTCTGAAGATCGAATAAAGTTGGTTTCTTGCTGA
ACAAGTAATGACTTTACAG----CGCACGCTCCGAC-AAAAGCACACTATGACAAAAGTA
C-GGGATCTGATT-GGGTTATC-TTAACGATCTAGGGCCGTAGGCC-------CGTGA--
GCAATGAAC--------GGC---GAGATCAGATGTCCCG-AGTTAGTGCGCCACGT-AAG
CGCT-GGGGCTTAT
>R_B2834_AU_2011
TATTACCCCCAGCGCTCGGGACGGGACAT-TTGCATCTATAAATAGACCT--CCCCCCTC
TCC-ATTACAA-GATCATCATCGACGACAG-AATGGCGCGATATGTGGTATGCTGGATGT
TCACCATCAACAATCCCACAACACTACCAGTGATGAGGGATGAGATAAAATATATGGTAT
ATCAAGTGGAGAGGGGACAGGAGGGTACTCGTCATGTGCAAGGTTATGTCGAGATGAAGA
GACGAAGCTCTCTGAAGCAGATGAGAGGCTTCTTCCCAGGCGCACACCTCGAGAAACGAA
AGGGGAGCCAAGAAGAAGCGCGGTCATACTGTATGAAGGAAGATACAAGAATCGAAGGTC
CCTTCGAGTTTGGTTCATTTAAATTGTCATGTAATGATAATTTATTTGATGTCATACAGG
ATATGCGTGAAACGCACAAAAGGCCTTTGGAGTATTTATATGATTGTCCTAACACCTTCG
ATAGAAGTAAGGATACATTATACAGAGTACAAGCAGAGATGAATAAAACGAAGGCGATGA
T----TAGCTGGAGAAC--TTCTTTCAGTGC-TTGGACATCAGAGGTGGAGAATATCATG
GCGCAGCCATGTCATCGGAGAATAATTTGGGTCTATGGCCCAAATGGAGGAGAAGGAAAG
ACAACGTATGCAAAACATCTAATGAAGACGAGAAATGCGTTTTATTCTCCAGGAGGAAAA
TCATTGGATATATGTAGACTGTATAATTACGAGGATATTGTTATATTTGATATTCCAAGA
TGCAAAGAGGATTATTTAAATTATGGGTTATTAGAGGAATTTAAGAATGGAATAATTCAA
AGCGGGAAATATGAACCCGTTTTGAAGATAGTAGAATATGTCGAAGTCATTGTAATGGCT
AACTTCCTTCCGAAGGAAGGAATCTTTTCTGAAGATCGAATAAAGTTGGTTTCTTGCTGA
ACAAGTAATGACTTTACAG----CGCACGCTCCGAC-AAAAGCACACTATGACAAAAGTA
C-GGGATCTGATT-GGGTTATC-TTAACGATCTAGGGCCGTAGGCC-------CGTGA--
GCAATGAAC--------GGC---GAGATCAGATGTCCCG-AGCTAGTGCGCCACGT-AAG
CGCT-GGGGCTTAT
>R_B2844_AU_2011
TATTACCCCCAGCGCTCGGGACGGGACAT-TTGCATCTATAAATAGACCT--CCCCCCTC
TCC-ATTACAA-GATCATCATCGACGACAG-AATGGCGCGATATGTGGTATGCTGGATGT
TCACCATCAACAATCCCACAACACTACCAGTGATGAGGGATGAGATAAAATATATGGTAT
ATCAAGTGGAGAGGGGACAGGAGGGTACTCGTCATGTGCAAGGTTATGTCGAGATGAAGA
GACGAAGCTCTCTGAAGCAGATGAGAGGCTTCTTCCCAGGCGCACACCTTGAGAAACGAA
AGGGAAGCCAAGAAGAAGCGCGGTCATACTGTATGAAGGAAGATACAAGAATCGAAGGTC
CCTTCGAGTTTGGTTCATTTAAATTGTCATGTAATGATAATTTATTTGATGTCATACAGG
ATATGCGTGAAACGCACAAAAGGCCTTTGGAGTATTTATATGATTGTCCTAACACCTTCG
ATAGAAGTAAGGATACATTATACAGAGTACAAGCAGAGATGAATAAAACGAAGGCGATGA
A----TAGCTGGAGAAC--TTCTTTCAGTGC-TTGGACATCAGAGGTGGAGAATATCATG
GCGCAGCCATGTCATCGGAGAATAATTTGGGTCTATGGCCCAAATGGAGGAGAAGGAAAG
ACAACGTATGCAAAACATCTAATGAAGACGAGAAATGCGTTTTATTCTCCAGGAGGAAAA
TCATTGGATATATGTAGACTGTATAATTACGAAGATATTGTTATATTTGATATTCCAAGA
TGCAAAGAGGATTATTTAAATTATGGGTTATTAGAGGAATTTAAGAATGGAATAATTCAA
AGCGGGAAATATGAACCCGTTTTGAAGATAGTAGAATATGTCGAAGTCATTGTAATGGCT
AACTTCCTTCCGAAGGAAGGAATCTTTTCTGAAGATCGAATAAAGTTGGTTTCTTGCTGA
ACAAGTAATGACTTTACAG----CGCACGCTCCGAC-AAAAGCACACTATGACAAAAGTA
CGGGTCTCTGATT-GGGTTATC-TTAACGATCTAGGGCCGTAGGCC-------CGTGA--
GCAATGAAC--------GGC---GAGATCAGATGTCCCG-AGTTAGTGCGCCACGT-AAG
CGCT-GGGGCTTAT
>R_B2845_AU_2011_C3
TATTACCCCCAGCGCTCGGGACGGGACAT-TTGCATCTATAAATAGACCT--CCCCCCTC
TCC-ATTACAA-GATCATCATCGACGACAG-AATGGCGCGATATGTGGTATGCTGGATGT
TCACCATCAACAATCCCACAACACTACCAGTGATGAGGGATGAGATAAAATATATGGTAT
ATCAAGTGGAGAGGGGACAGGAGGGTACTCGTCATGTGCAAGGTTATGTCGAGATGAAGA
GACGAAGCTCTCTGAAGCAGATGAGAGGCTTCTTCCCAGGCGCACACCTTGAGAAACGAA
AGGGGAGCCAAGAAGAAGCGCGGTCATACTGTATGAAGGAAGATACAAGAATCGAAGGTC
CCTTCGAGTTTGGTTCATTTAAATTGTCATGTAATGATAATTTATTTGATGTCATACAGG
ATATGCGTGAAACGCACAAAAGGCCTTTGGAGTATTTATATGATTGTCCTAACACCTTCG
ATAGAAGTAAGGATACATTATACAGAGTACAAGCAGAGATGAATAAAACGAAGGCGATGA
A----TAGCTGGAGAAC--TTCTTTCAGTGC-TTGGACATCAGAGGTGGAGAATATCATG
GCGCAGCCATGTCATCGGAGAATAATTTGGGTCTATGGCCCAAATGGAGGAGAAGGAAAG
ACAACGTATGCAAAACATCTAATGAAGACGAGAAATGCGTTTTATTCTCCAGGAGGAAAA
TCATTGGATATATGTAGACTGTATAATTACGAAGATATTGTTATATTTGATATTCCAAGA
TGCAAAGAGGATTATTTAAATTATGGGTTATTAGAGGAATTTAAGAATGGAATAATTCAA
AGCGGGAAATATGAACCCGTTTTGAAGATAGTAGAATATGTCGAAGTCATTGTAATGGCT
AACTTCCTTCCGAAGGAAGGAATCTTTTCTGAAGATCGAATAAAGTTGGTTTCTTGCTGA
ACAAGTAATGACTTTACAG----CGCACGCTCCGAC-AAAAGCACACTATGACAAAAGTA
CGGGTATCTGATT-GGGTTATC-TTAACGATCTAGGGCCGTAGGCC-------CGTGA--
GCAATGAAC--------GGC---GAGATCAGATGTCCCG-AGTTAGTGCGCCACGT-AAG
CGCT-GGGGCTTAT
>R_B2846_AU_2011
TATTACCCCCAGCGCTCGGGACGGGACAT-TTGCATCTATAAATAGACCT--CCCCCCTC
TCC-ATTACAA-GATCATCATCGACGACAG-AATGGCGCGATATGTGGTATGCTGGATGT
TCACCATCAACAATCCCACAACACTACCAGTGATGAGGGATGAGATAAAATATATGGTAT
ATCAAGTGGAGAGGGGACAGGAGGGTACTCGTCATGTGCAAGGTTATGTCGAGATGAAGA
GACGAAGCTCTCTGAAGCAGATGAGAGGCTTCTTCCCAGGCGCACACCTTGAGAAACGAA
AGGGGAGCCAAGAAGAAGCGCGGTCATACTGTATGAAGGAAGATACAAGAATCGAAGGTC
CCTTCGAGTTTGGTTCATTTAAATTGTCATGTAATGATAATTTATTTGATGTCATACAGG
ATATGCGTGAAACGCACAAAAGGCCTTTGGAGTATTTATATGATTGTCCTAACACCTTCG
ATAGAAGTAAGGATACATTATACAGAGTACAAGCAGAGATGAATAAAACGAAGGCGATGA
A----TAGCTGGAGAAC--TTCTTTCAGTGC-TTGGACATCAGAGGTGGAGAATATCATG
GCGCAGCCATGTCATCGGAGAATAATTTGGGTCTATGGCCCAAATGGAGGAGAAGGAAAG
ACAACGTATGCTAAACATCTAATGAAGACGAGAAATGCGTTTTATTCTCCAGGAGGAAAA
TCATTGGATATATGTAGACTGTATAATTACGAGGATATTGTTATATTTGATATTCCAAGA
TGCAAAGAGGATTATTTAAATTATGGGTTATTAGAGGAATTTAAGAATGGAATAATTCAA
AGCGGGAAATATGAACCCGTTTTGAAGATAGTAGAATATGTCGAAGTCATTGTAATGGCT
AACTTCCTTCCGAAGGAAGGAATCTTTTCTGAAGATCGAATAAAGTTGGTTTCTTGCTGA
ACAAGTAATGACTTTACAG----CGCACGCTCCGAC-AAAAGCACACTATGACAAAAGTA
AGGGTATCTGATT-GGGTTATC-TTAACGATCTAGGGCCGTAGGCC-------CGTGA--
GCAATGAAC--------GGC---GAGATCAGATGTCCCG-AGTTAATGCGCCACGT-AAG
CGCT-GGGGCTTAT
>R_B2847_AU_2011_C3
TATTACCCCCAGCGCTCGGGACGGGACAT-TTGCATCTATAAATAGACCT--CCCCCCTC
TCC-ATTACAA-GATCATCATCGACGACAG-AATGGCGCGATATGTGGTATGCTGGATGT
TCACCATCAACAATCCCACAACACTACCAGTGATGAGGGATGAGATAAAATATATGGTAT
ATCAAGTGGAGAGGGGACAGGAGGGTACTCGTCATGTGCAAGGTTATGTCGAGATGAAGA
GACGAAGCTCTCTGAAGCAGATGAGAGGCTTCTTCCCAGGCGCACACCATGAGAATTTAA
AGGGGAGCCAAGAAGAAGCGCGGTCATACTGTATGAAGGAAGATACAAGAATCGAAGGTC
CCTTCGAGTTTGGTTCATTTAAATTGTCATGTAATGATAATTTATTTGATGTCATACAGG
ATATGCGTGAAACGCACAAAAGGCCTTTGGAGTATTTATATGATTGTCCTAACACCTTCG
ATAGAAGTAAGGATACATTATACAGAGTACAAGCAGAGATGAATAAAACGAAGGCGATGA
T----TAGCTGGAGAACTTTTCTTTCAGTGCTTTGGACATCAGAGGTGGAGAATATCATG
GCGCAGCCATGTCATCGGAGAATAATTTGGGTCTATGGCCCAAATGGAGGAGAAGGAAAG
ACAACGTATGCAAAACATTTAATGAAGACGAGAAATGCGTTTTATTCTCCAGGAGGAAAA
TCATTGGATATATGTAGACTGTATAATTACGAGGATATTGTTATATTTGATATTCCAAGA
TGCAAAGAGGATTATTTAAATTATGGGTTATTAGAGGAATTTAAGAATGGAATAATTCAA
AGCGGGAAATATGAACCCGTTTTGAAGATAGTAGAATATGTCGAAGTCATTGTAATGGCT
AACTTCCTTCCGAAGGAAGGAATCTTTTCTGAAGATCGAATAAAGTTGGTTTCTTGCTGA
ACAAGTAATGACTTTACAG----CGCACGCTCCGAC-AAAAGCACACTATGACAAAAGTA
C-GGTATCTGATT-GGGTTATC-TTAACGATCTAGGGCCGTAGGCC-------CGTGA--
GCAATGAAC--------GGC---GAGATCAGATGTCCCG-AGTTAGTGCGCCACGT-AAG
CGCT-GGGGCTTAT
>R_BU1_CD_2012_C2
TATTACCCCCAGCGCTCGGGACGGGACAT-TTGCATCTATAAATAGACCT--CCCCCCTC
TCC-ATTACAA-GATCATCATCGACGACAG-AATGGCGCGATATGTGGTATGCTGGATGT
TCACCATCAACAATCCCACAACACTACCAGTGATGAGGGATGAGATCAAATATATGGTAT
ATCAAGTGGAGAGGGGACAGGAGGGTACTCGTCATGTGCAAGGTTATGTCGAGATGAAGA
GACGAAGCTCTCTGAAGCAGATGAGAGGCTTCTTCCCAGGCGCACACCTTGAGAAACGAA
AGGGGAGCCAAGAAGAAGCGCGGTCATACTGTATGAAGGAAGATACAAGAATCGAAGGTC
CCTTCGAGTTTGGTGCATTTAAATTGTCATGTAATGATAATTTATTTGATGTCATACAGG
ATATGCGTGAAACGCACAAAAGGCCTTTGGAGTATTTATATGATTGTCCTAACACCTTCG
ATAGAAGTAAGGATACATTATACAGAGTACAAGCAGAGATGAATAAAACGAAGGCGATGA
A----TAGCTGGAGAAC--TTCTTTCAGTGC-ATGGACATCAGAGGTGGAGAATATCATG
GCGCAGCCATGTCATCGGAGAATAATTTGGGTCTATGGACCAAATGGAGGAGAAGGAAAG
ACAACGTATGCAAAACATCTAATGAAGACGAGAAATGCGTTTTATTCTCCAGGAGGAAAA
TCATTGGATATATGTAGACTGTATAATTACGAGGATATTGTTATATTTGATATTCCAAGA
TGCAAAGAGGATTATTTAAATTATGGGTTATTAGAGGAATTTAAGAATGGAATAATTCAA
AGCGGGAAATATGAACCCGTTTTGAAGATAGTAGAATATGTCGAAGTCATTGTAATGGCT
AACTTCCTTCCGAAGGAAGGAATCTTTTCTGAAGATCGAATAAAGTTGGTTTCTTGCTGA
ACAAGTAAAGACTTTACAG----CGCACGCTCCGAC-AAAAGCACACTATGACAAAAGTA
TGAGTATCTGATT-GGGTTATC-TTAACGATCTAGGGCCGTAGGCC-------CGTGA--
GCAATGAAC--------GGC---GAGATCAGATGTCCCG-AGTTAGTGCGCCACGT-AAG
CGCT-GGGGCTTAT
>R_BU10_CD_2012_C2
TATTACCCCCAGCGCTCGGGACGGGACAT-TTGCATCTATAAATAGACCT--CCCCCCTC
TCC-ATTACAA-GATCATCATCGACGACAG-AATGGCGAGATATGTGGTATGCTGGATGT
TCACCATCAACAATCCCACAACACTACCAGTGATGAGGGATGAGATCAAATATATGGTAT
ATCAAGTGGAGAGGGGACAGGAGGGTACTCGTCATGTGCAAGGTTATGTCGAGATGAAGA
GACGAAGCTCTCTGAAGCAGATGAGAGGCTTCTTCCCAGGCGCACACCTTGAGAAACGAA
AGGGGAGCCAAGAAGAAGCGCGGTCATACTGTATGAAGGAAGATACAAGAATCGAAGGTC
CCTTCGAGTTTGGTGCATTTAAATTGTCATGTAATGATAATTTATTTGATGTCATACAGG
ATATGCGTGAAACGCACAAAAGGCCTTTGGAGTATTTATATGATTGTCCTAACACCTTCG
ATAGAAGTAAGGATACATTATACAGAGTACAAGCAGAGATGAATAAAACGAAGGCGATGA
A----TAGCTGGAGAAC--TTCTTTCAGTGC-ATGGACATCAGAGGTGGAGAATATCATG
GCGCAGCCATGTCATCGGAGAATAATTTGGGTCTATGGACCAAATGGAGGAGAAGGAAAG
ACAACGTATGCAAAACATCTAATGAAGACGAGAAATGCGTTTTATTCTCCAGGAGGAAAA
TCATTGGATATATGTAGACTGTATAATTACGAGGATATTGTTATATTTGATATTCCAAGA
TGCAAAGAGGATTATTTAAATTATGGGTTATTAGAGGAATTTAAGAATGGAATAATTCAA
AGCGGGAAATATGAACCCGTTTTGAAGATAGTAGAATATGTCGAAGTCATTGTAATGGCT
AACTTCCTTCCGAAGGAAGGAATCTTTTCTGAAGATCGAATAAAGTTGGTTTCTTGCTGA
ACAAGTAAAGACTTTACAG----CGCACGCTCCGAC-AAAAGCACACTATGACAAAAGTA
CGGGTATTTGATT-GGGTTATC-TTAACGATCTAGGGCCGTAGGCC-------CGTGA--
GCAATGAAC--------GGC---GAGATCAGATGCCCCG-AGTTAGTGCGCCACGT-AAG
CGCT-GGGGCTTAT
>R_BU11_CD_2012_C2
TATTACCCCCAGCGCTCGGGACGGGACAT-TTGCATCTATAAATAGACCT--CCCCCCTC
TCC-ATTACAA-GCTCATCATCGACGACAG-AATGGCGCGATATGTGGTATGCTGGATGT
TCACCATCAACAATCCCACAACACTACCAGTGATGAGGGATGAGATCAAATATATGGTAT
ATCAAGTGGAGAGGGGACAGGAGGGTACTCGTCATGTGCAAGGTTATGTCGAGATGAAGA
GACGAAGCTCTCTGAAGCAGATGAGAGGCTTCTTCCCAGGCGCACACCTTGAGAAACGAA
AGGGGAGCCAAGAAGAAGCGCGGTCATACTGTATGAAGGAAGATACAAGAATCGAAGGTC
CCTTCGAGTTTGGTGCATTTAAATTGTCATGTAATGATAATTTATTTGATGTCATACAGG
ATATGCGTGAAACGCACAAAAGGCCTTTGGAGTATTTATATGATTGTCCTAACACCTTCG
ATAGAAGTAAGGATACATTATACAGAGTACAAGCAGAGATGAATAAAACGAAGGCGATGA
A----TAGCTGGAGAAC--TTCTTTCAGTGC-ATGGACATCAGAGGTGGAGAATATCATG
GCGCAGCCATGTCATCGGAGAATAATTTGGGTCTATGGACCAAATGGAGGAGAAGGAAAG
ACAACGTATGCAAAACATCTAATGAAGACGAGAAATGCGTTTTATTCTCCAGGAGGAAAA
TCATTGGATATATGTAGACTGTATAATTACGAGGATATTGTTATATTTGATATTCCAAGA
TGCAAGGAGGATTATTTAAATTATGGGTTATTAGAGGAATTTAAGAATGGAATAATTCAA
AGCGGGAAATATGAACCCGTTTTGAAGATAGTAGAATATGTCGAAGTCATTGTAATGGCT
AACTTCCTTCCGAAGGAAGGAATCTTTTCTGAAGATCGAATAAAGTTGGTTTCTTGCTGA
ACAAGTAAAGACTTTACAG----CGCACGCTCCGAC-AAAAGCACACTATGACAAAAGTA
CGGGTATCTGATT-GGGTTATC-TTAACGATCTAGGGCCGTAGGCC-------CGTGA--
GCAATGAAC--------GGC---GAGATCAGATGTCCCG-AGTTAGTGCGCCACGT-AAG
CGCT-GGGGCTTAT
>R_BU12_CD_2012_C2
TATTACCCCCAGCGCTCGGGACGGGACAT-TTGCATCTATAAATAGACCT--CCCCCCTC
TCC-ATTACAA-GATCATCATCGACGACAG-AATGGCGCGATATGTGGTATGCTGGATGT
TCACCATCAACAATCCCACAACACTACCAGTGATGAGGGATGAGATCAAATATATGGTAT
ATCAAGTGGAGAGGGGACAGGAGGGTACTCGTCATGTGCAAGGTTATGTCGAGATGAAGA
GACGAAGCTCTCTGAAGCAGATGAGAGGCTTCTTCCCAGGCGCACACCTTGAGAAACGAA
AGGGGAGCCAAGAAGAAGCGCGGTCATACTGTATGAAGGAAGATACAAGAATCGAAGGTC
CCTTCGAGTTTGGTGCATTTAAATTGTCATGTAATGATAATTTATTTGATGTCATACAGG
ATATGCGTGAAACGCACAAAAGGCCTTTGGAGTATTTATATGATTGTCCTAACACCTTCG
ATAGAAGTAAGGATACATTATACAGAGTACAAGCAGAGATGAATAAAACGAAGGCGATGA
A----TAGCTGGAGAAC--TTCTTTCAGTGC-ATGGACATCAGAGGTGGAGAATATCATG
GCGCAGCCATGTCATCGGAGAATAATTTGGGTCTATGGACCAAATGGAGGAGAAGGAAAG
ACAACGTATGCAAAACATCTAATGAAGACGAGAAATGCGTTTTATTCTCCAGGAGGAAAA
TCATTGGATATATGTAGACTGTATAATTACGAGGATATTGTTATATTTGATATTCCAAGA
TGCAAAGAGGAATATTTAAATTATGGGTTATTAGAGGAATTTAAGAATGGAATAATTCAA
AGCGGGAAATATGAACCCGTTTTGAAGATAGTAGAATATGTCGAAGTCATTGTAATGGCT
AACTTCCTTCCGAAGGAAGGAATCTTTTCTGAAGATCGAATAAAGTTGGTTTCTTGCTGA
ACAAGTAAAGACTTTACAG----CGCACGCTCCGAC-AAAAGCACACTATGACAAAAGTA
CGGGTATCTGATT--AGATATC-CTAACGATCTAGGGCCGTAGGCC-------CGTGA--
GCAATGAAC--------GGC---GAGATCAGATGTCCCG-AGTTAGTGCGCCACGT-AAG
CGCT-GGGGCTTAT
>R_BU13_CD_2012_C2
TATTACCCCCAGCGCTCGGGACGGGACAT-TTGCATCTATAAATAGACCT--CCCCCCTC
TCC-ATTACAA-GATCATCATCGACGACAG-AATGGCGCGATATGTGGTATGCTGGATGT
TCACCATCAACAATCCCACAACACTACCAGTGATGAGGGATGAGATTAAATATATGGTAT
ATCAAGTGGAGAGGGGACAGGAGGGTACTCGTCATGTGCAAGGTTATGTCGAGATGAAGA
GACGAAGCTCTCTGAAGCAGATGAGAGGCTTCTTCCCAGGCGCACACCTTGAGAAACGAA
AGGGGAGCCAAGAAGAAGCGCGGTCATACTGTATGAAGGAAGATACAAGAATCGAAGGTC
CTTTCGAGTTTGGTGCATTTAAATTGTCATGTAATGATAATTTATTTGATGTCATACAGG
ATATGCGTGAAACGCACAAAAGGCCTTTGGAGTATTTATATGATTGTCCTAACACCTTCG
ATAGAAGTAAGGATACATTATACAGAGTACAAGCAGAGATGAATAAAACGAAGGCGATGA
A----TAGCTGGAGAAC--TTCTTTCAGTGC-ATGGACATCAGAGGTGGAGAATATCATG
GCGCAGCCATGTCATCGGAGAATAATTTGGGTCTATGGACCAAATGGAGGAGAAGGAAAG
ACAACGTATGCAAAACATCTAATGAAGACGAGAAATGCGTTTTATTCTCCAGGAGGAAAA
TCATTGGATATATGTAGACTGTATAATTACGAGGATATTGTTATATTTGATATTCCAAGA
TGCAAAGAGGAATATTTAAATTATGGGTTATTAGAGGAATTTAAGAATGGAATAATTCAA
AGCGGGAAATATGAACCCGTTTTGAAGATAGTAGAATATGTCGAAGTCATTGTAATGGCT
AACTTCCTTCCGAAGGAAGGAATCTTTTCTGAAGATCGAATAAAGTTGGTTTCTTGCTAA
ACAAGTAAAGACTTTACAG----CGCACGCTCCGAC-AAAAGCACACTATGACAAAAGTA
CGGGTATCTGATT-GGATTATC-TTAACGATCTAGGGCCGTAGGCC-------CGTGA--
GCAATGAAC--------GGC---GAGATCAGATGTCCCG-AGTTAGTGCGCCACGT-AAG
CGCT-GGGGCTTAT
>R_BU14_CD_2012_C2
TATTACCCCCAGCGCTCGGGACGGGACAT-TTGCATCTATAAATAGACCT--CCCCCCTC
TCC-ATTACAA-GATCATCATCGACGACAG-AATGGCGCGATATGTGGTATGCTGGATGT
TCACCATCAACAATCCCACAACACTACCAGTGATGAGGGATGAGATCAAATATATGGTAT
ATCAAGTGGAGAGGGGACAGGAGGGTACTCGTCATGTGCAAGGTTATGTCGAGATGAAGA
GACGAAGCTCTCTGAAGCAGATGAGAGGCTTCTTCCCAGGCGCACACCTTGAGAAACGAA
AGGGGAGCCAAGAAGAAGCGCGGTCATACTGTATGAAGGAAGATACAAGAATCGAAGGTC
CCTTCGAGTTTGGTGCATTTAAATTGTCATGTAATGATAATTTATTTGATGTCATACAGG
ATATGCGTGAAACGCACAAAAGGCCTTTGGAGTATTTATATGATTGTCCTAACACCTTCG
ATAGAAGTAAGGATACATTATACAGAGTACAAGCAGAGATGAATAAAACGAAGGCGATGA
A----TAGCTGGAGAAC--TTCTTTCAGTGC-ATGGACATCAGAGGTGGAGAATATCATG
GCGCAGCCATGTCATCGGAGAATAATTTGGGTCTATGGACCAAATGGAGGAGAAGGAAAG
ACAACGTATGCAAAACATCTAATGAAGACGAGAAATGCGTTTTATTCTCCAGGAGGAAAA
TCATTGGATATATGTAGACTGTATAATTACGAGGATATTGTTATATTTGATATTCCAAGA
TGCAAAGAGGAATATTTAAATTATGGGTTATTAGAGGAATTTAAGAATGGAATAATTCAA
AGCGGGAAATATGAACCCGTTTTGAAGATAGTAGAATATGTCGAAGTCATTGTAATGGCA
AACTTCCTTCCGAAGGAAGGAATCTTTTCTGAAGATCGAATAATGTTGGTTTCTTGCTGA
ACAAGTAAAGACTTTACAG----CGCACGCTCCGAC-AAAAGCACACTATGACAAAAGTA
CGGGTATCTGATT--AGGTATC-CTAACGATCTAGGGCCGTAGGCC-------CGTGA--
GCAATGAAC--------GGT---GAGATCAGATGTCCCG-AGTTAGTGCGCCACGT-AAG
CGCT-GGGGCTTAT
>R_BU15_CD_2012_C2
TATTACCCCCAGCGCTCGGGACGGGACAT-TTGCATCTATAAATAGACCT--CCCCCCTC
TCC-ATTACAA-GATCATCATCGACGACAG-AATGGCGCGATATGTGGTATGCTGGATGT
TCACCATCAACAATCCCACAACACTACCAGTGATGAGGGATGAGATCAAATATATGGTAT
ATCAAGTGGAAAGGGGACAGGAGGGTACTCGTCATGTGCAAGGTTATGTCCAGATGAAGA
GACGAAGCTCTCTGAAGCAGATGAGAAGCTTCTTCCCAGGCGCACACCTTGAGAAACGAA
AGGGGAGCCAAGAAGAAGCGCGATCATACTGTATGAAGGAAGATACAAGAATCGAAGGTC
CCTTCGAGTTTGGTGCATTTAAATTGTCATGTAATGATAATTTATTTGATGTCATACAGG
ATATGCGTGAAACGCACAAAAGGCCTTTGGAGTATTTATATGATTGTCCTAACACCTTCG
ACAGAAGTAAGGATACATTATACAGAGTACAAGCTGAGATGAATAAAACGAAGGCGATGA
A----TAGCTGGAGAAC--TTCTTTCAGTGC-ATGGACATCAGAGGTGGAGAATATCATG
GCGCAGCCATGTCATCGGAGAATAATTTGGGTCTATGGACCAAATGGAGGAGAAGGAAAG
ACAACGTATGCAAAACATCTAATGAAGACGAGAAATGCGTTTTATTCTCCAGGAGGAAAA
TCATTGGATATATGTAGACTGTATAATTACGAGGATATTGTTATATTTGATATTCCAAGA
TGCAAAGAGGATTATTTAAATTATGGGTTATTAGAGGAATTTAAGAATGGAATAATTCAA
AGCGGGAAATATGAACCCGTTTTGAAGATAGTAGAATATGTCGAAGTCATTGTAATGGCT
AACTTCCTTCCGAAGGAAGGAATCTTTTCTGAAGATCGAATAAAGTTGGTTGCTTGTTGA
ACAAGTAAAGACTTTACAG----CGCACACTCCGAC-AAAAGCACACTATGACAAAAGTA
CGGGTATCTGATT-GGGTTATC-TTAACGATCTAGGGCCGAAGGCC-------CGTGA--
GCAATGAAC--------GGC---GAGATCAGATGTCCCG-AGTTAGTGCGCCACGT-AAG
CGCT-GGGGCTTAT
>R_BU16_CD_2012_C2
TATTACCCCCAGCGCTGGGGGCGGGACAT-TAGCATCTATAAATAGACCT--CCCCCCTC
TCC-ATTACAA-GATCATCATCGACGACAG-AATGGCGCGATATGTGGTATGCTGGATGT
TCACCATCAACAATCCCACAACACTACCAGTGATGAGGGATGAGATCAAATATATGGTAT
ATCAAGTGGAGAGGGGACAGGAGGGTACTCGTCATGTGCAAGGTTATGTCGAGATGAAGA
GACGAAGCTCTCTGAAGCAGATGAGAGGCTTCTTCCCAGGCGCACACCTTGAGAAACGAA
AGGGAAGCCAAGAAGAAGCGCGGTCATACTGTATGAAGGAAGATACAAGAATCGAAGGTC
CCTTCGAGTTTGGTGCATTTAAATTGTCATGTAATGATAATTTATTTGATGTCATACAGG
ATATGCGTGAAACGCACAAAAGGCCTTTGGAGTATTTATATGAATGTCCTAACACCTTCG
ATAGAAGTAAGGATACATTATACAGAGTACAAGCAGAGATGAATAAAACGAAGGCGATGA
A----TAGCTGGAGAAC--TTCTTTCAGTGC-ATGGACATCAGAGGTGGAGAATATCATG
GCGCAGCCATGTCATCGGAGAATAATTTGGGTCTATGGACCAAATGGAGGAGAAGGAAAG
ACAACGTATGCAAAACATCTAATGAAGACGAGAAATGCGTTTTATTCTCCAGGAGGAAAA
TCTTTGGATATATGTAGACTGTATAATTACGAGGATATTGTTATATTTGATATTCCAAGA
TGCAAAGAGGATTATTTAAATTATGGGTTATTAGAGGAATTTAAGAATGGAATAATTCAA
AGCGGGAAATATGAACCCGTTTTGAAGATAGTAGAATATGTCGAAGTCATTGTAATGGCT
AACTTCCTTCCGAAGGAAGGAATCTTTTCTGAAGATCGAATAAAGTTGGTTTCTTGCTGA
ACAAGTAAAGACTTTACAG----CTCACGCTCCGAC-AAAAGCACACTATGACAAAAGTA
CGGGTATCTGATT-GGGTTATC-TTAACGATCTAGGGCCGTAGGCC-------CGTGA--
GCAATGAAC--------GGC---GAGATCAGATGTCCCG-AGTTAGTGCGCCCCGT-AAG
CGCT-GGGGGCTAT
>R_BU17_CD_2012_C2
TATTACCCCCAGCGCTCGGGACGGGACAT-TTGCATCTATAAATAGACCT--CCCCCCTC
TCC-ATTACAA-GATCATCATCGACGACAG-AATGGCGCGATATGTGGTATGCTGGATGT
TCACCATCAACAATCCCACAACACTACCAGTGATGAGGGATGAGATCAAATATATGGTAT
ATCAAGTGGAGAGGGGACAGGAGGGTACTCGTCATGTGCAAGGTTATGTCGAGATGAAGA
GACGAAGCTCTCTGAAGCAGATGAGAGGCTTCTTCCCAGGCGCACACCTTGAGAAACGAA
AGGGAAGCCAAGAAGAAGCGCGGTCATACTGTATGAAGGAAGATACAAGAATCGAAGGTC
CCTTCGAGTTTGGTGCATTTAAATTGTCATGTAATGATAATTTATTTGATGTCATACAGG
ATATGCGTGAAACGCACAAAAGGCCTTTGGAGTATTTATATGATTGTCCTAACACCTTCG
ATAGAAGTAAGGATACATTATACAGAGTACAAGCAGAGATGAATAAAACGAAGGCGATGA
A----TAGCTGGAGAAC--TTCTTTCAGTGC-ATGGACATCAGAGGTGGAGAATATCATG
GCGCAGCCATGTCATCGGAGAATAATTTGGGTCTATGGACCAAATGGAGGAGAAGGAAAG
ACAACGTATGCAAAACATCTAATGAAGACGAGAAATGCGTTTTATTCTCCAGGAGGAAAA
TCATTGGATATATGTAGACTGTATAATTACGAGGATATTGTTATATTTGATATTCCAAGA
TGCAAAGAGGATTATTTAAATTATGGGTTATTAGAGGAATTTAAGAATGGAATAATTCAA
AGCGGGAAATATGAACCCGTTTTGAAGATAGTAGAATATGTCGAAGTCATTGTAATGGCT
AACTTCCTTCCGAAGGAAGGAATCTTTTCTGAAGATCGAATAAAGTTGGTTTCTTGCTGA
ACAAGTAATGACTTTACAG----CGCACGCTCCGAC-AAAAGCACACTATGACAAAAGTA
CGGGTATCTGATT--AGATATC-CTAACGATCTAGGGCCGTAGGCC-------CGTGA--
GCAATGAAC--------GGC---GAGATCAGATGTCCCG-AGTTAGTGCGCCACGT-AAG
CGCT-GGGGCTTAT
>R_BU18_CD_2012_C2
TATTACCCCCAGCGCTCGGGACGGGACAT-TTGCATCTATAAATAGACCT--CCCCCCTC
TCC-ATTACAA-GATCATCATCGACGACAG-AATGGCGCGATATGTGGTATGCTGGATGT
TCACCATCAACAATCCCACAACACTACCGGTGATGAGGGATGAGATCAAATATATGGTAT
ATCAAGTGGAGAGGGGACAGGAGGGTACCCGTCATGTGCAAGGTTATGTAGAGATGAAGA
GACGAAGCTCTCAGAAGCAGATGAGAGGCTTCTTCCCAGGCGCACACCTTGAGAAACGAA
AGGGGAGCCAAGAAGAAGCGCGGTCATACTGTATGAAGGAAGATACAAGAATCGAAGGTC
CCTTCGAGTTTGGTGCATTTAAATTGTCATGTAATGATAATTTATTTGATGTCATACAGG
ATATGCGTGAAACGCACAAAAGGCCTTTGGAGTATTTATATGATTGTCCTAATACCTTCG
ATAGAAGTAAGGATACATTATACAGAGTACAAGCAGAGATGAATAAAACGAAGGCGATGA
A----TAGCTGGAGAAC--TTCTTTCAGTGC-ATGGACATCAAAGGTGGAGAATATCATG
GCGCAGCCATGTCATCGGAGAATAATTTGGGTCTATGGACCAAATGGAGGCGAAGGAAAG
ACAACGTACGCAAAACATCTAATGAAGACGAGAAATGCGTTTTATTCTCCAGGAGGAAAA
TCATTGGATATATGTAGACTGTATAATTACGAGGATATTGTTATATTTGATATTCCAAGA
TGCAAAGAGGATTATTTAAATTATGGGTTATTAGAGGAATTTAAGAATGGAATAATTCAA
AGCGGGAAATATGAACCCGTTTTGAAGATAGTAGAATATGTCGAAGTCATTGTAATGGCT
AACTTCCTTCCGAAGGAAGGAATCTTTTCTGAAGATCGAATAAAGTTGGTTTCTTGCTGA
ACAAGTAAAGACTTTACAG----CGCACGCTCCGAC-AAAAGCACACTATGACAAAAGTA
GGGGTATCTGATT-GGGTTATC-CTAACGATCTAGGGCCGTAGGCC-------CGTGA--
GCAATGAAC--------GGC---GAGATCAGATGTCCCG-AGTTAGTGCGCCACGT-AAG
CGCTGGGGGCTTAT
>R_BU19_CD_2012_C2
TATTACCCCCAGCGCTCGGGACGGGACAT-TTGCATCTATAAATAGACCT--CCCCCCTC
TCC-ATTACAA-GATCATCATCGACGACAG-AATGGCGCGATATGTGGTATGCTGGATGT
TCACCATCAACAATCCCACAACACTACCGGTGATGAGGGATGAGATCAAATATATGGTAT
ATCAAGTGGAGAGGGGACAGGAGGGTACTCGTCATGTGCAAGGTTATGTCGAGATGAAGA
GACGAAGCTCTCTGAAGCAGATGCGAGGCTTCTTCCCAGGCGCACACCTTGAGAAACGAA
AGGGGAGCCAAGAAGAAGCGCGGTCATACTGTATGAAGGAAGATACAAGAATCGAAGGTC
CCTTCGAGTTTGGTGCATTTAAATTGTCATGTAATGATAATTTATTTGATGTCATACAGG
ATATGCGTGAAACGCACAAAAGGCCTTTGGAGTATTTATATGATTGTCCTAACACCTTCG
ATAGAAGTAAGGATACATTATACAGAGTACAAGCAGAGATGAATAAAACGAAGGCGATGA
A----TAGCTGGAGAAC--TTCTTTCAGTGC-ATGGACATCAAAGGTGGAGAATATCATG
GCGCAGCCATGTCATCGGAGAATAATTTGGGTCTATGGACCAAATGGAGGAGAAGGAAAG
ACAACGTACGCAAAACATCTAATGAAGACGAGAAATGCGTTTTATTCTCCAGGAGGAAAA
TCATTGGATATATGTAGACTGTATAATTACGAGGATATTGTTATATTTGATATTCCAAGA
TGCAAAGAGGATTATTTAAATTATGGGTTATTAGAGGAATTTAAGAATGGTATAATTCAA
AGCGGGAAATATGAACCCGTTTTGAAGATAGTAGAATATGTCGAAGTCATTGTAATGGCT
AACTTCCTTCCGAAGGAAGGAATCTTTTCTGAAGATCGAATAAAGTTGGTTTCTTGCTGA
ACAAGTAAAGACTTTACAG----CGCACGCTCCGAC-AAAAGCACACTATGACAAAAGTA
CGGGTATCTGATT-GGGTTATC-TTAACGATCTAGGGCCGTAGGCC-------CGTGA--
GCAATGAAC--------GGC---GAGATCAGATGTCCCG-AGTTAGTGCGCCACGT-AAG
CGCT-GGGGCTTAT
>R_BU2_CD_2012_C2
TATTACCCCCAGCGCTCGGGACGGGACAT-TTGCATCTATAAATAGACCT--CCCCCCTC
TCC-ATTACAA-GATCATCATCGACGACAG-AATGGCGCGATATGTGGTATGCTGGATGT
TCACCATCAACAATCCCACAACACTACCAGTGATGAGGGATGAGATCAAATATATGGTAT
ATCAAGTGGAGAGGGGACAGGAGGGTACTCGTCATGTGCAAGGTTATGTTGAGATGAAGA
GACGAAGCTCTCTGAAGCAGATGAGAGGCTTCTTCCCAGGCGCACACCTTGAGAAACGAA
AGGGGAGCCAAGAAGAAGCGCGGTCATACTGTATGAAGGAAGATACAAGAATCGAAGGTC
CCTTCGAGTTTGGTGCATTTAAATTGTCATGTAATGATAATTTATTTGATGTCATACAGG
ATATGCGTGAAACGCACAAAAGGCCTTTGGAGTATTTATATGATTGTCCTAACACCTTCG
ATAGAGGTAAGGATACATTATACAGAGTACAAGCAGAGATGAATAAAACGAAGGCGATGA
A----TAGCTGGAGAAC--TTCTTTCAGTGC-ATGGACATCAGAGGTGGAGAATATCATG
GCGCAGCCATGTCATCGGAGAATAATTTGGGTCTATGGACCAAATGGAGGAGAAGGAAAG
ACAACGTATGCAAAACATCTAATGAAGACGAGAAATGCGTTTTATTCTCCAGGAGGAAAA
TCATTGGATATATGTAGACTGTATAATTACGAGGATATTGTTATATTTGATATTCCAAGA
TGCAAAGAGGATTATTTAAATTATGGGTTATTAGAGGAATTTAAGAATGGAATAATTCAA
AGCGGGAAATATGAACCCGTTTTGAAGATAGTAGAATATGTCGAAGTCATTGTAATGGCT
AACTTCCTTCCGAAGGAAGGAATCTTTTCTGAAGATCGAATAAAGTTGGTTTCTTGCTGA
ACAAGTAAAGACTTTACAG----CGCACGCTCCGAC-AAAAGCACACTATGACAAAAGTA
CGGGTATCTGATT-AGGTTATC-CTAACGATCTAGGGCCGTAGGCC-------CGTGA--
GCAATGAAC--------GGC---GAGATCAGATGTCCCG-AGTTAGTGCGCCACGT-AAG
CGCT-GGGGCTTAT
>R_BU20_CD_2012_C2
TATTACCCCCAGCGCTCGGGACGGGACAT-TTGCATCTATAAATAGACCT--CCCCCCTC
TCC-ATTACAA-GATCATCATCGACGACAG-AATGGCGCGATATGTGGTATGCTGGATGT
TTACCATCAACAATCCCACAACACTACCAGTGATGAGGGATGAGATCAAATATATGGTAT
ATCAAGTGGAGAGGGGACAGGAGGGTACTCGTCATGTGCAAGGTTATGTCGAGATGAAGA
GACGAAGCTCTCTGAAGCAGATGAGAGGCTTCTTCCCAGGCGCACACCTTGAGAAACGAA
AGGGAAGCCAAGAAGAAGCGCGGTCATACTGTATGAAGGAAGATACAAGAATCGAAGGTC
CCTTCGAGTTTGGTGCATTTAAATTGTCATGTAATGATAATTTATTTGATGTCATACAGG
ATATGCGTGAAACGCACAAAAGGCCTTTGGAGTATTTATATGAATGTCCTAACACCTTCG
ATAGAAGTAAGGATACATTATACAGAGTACAAGCAGAGATGAATAAAACGAAGGCGATGA
A----TAGCTGGAGAAC--TTCTTTCAGTGC-ATGGACATCAGAGGTGGAGAATATCATG
GCGCAGCCATGTCATCGGAGAATAATTTGGGTCTATGGACCAAATGGAGGAGAAGGAAAG
ACAACGTATGCAAAACATCTAATGAAGACGAGAAATGCGTTTTATTCTCCAGGAGGAAAA
TCTTTGGATATATGTAGACTGTATAATTACGAGGATATTGTTATATTTGATATTCCAAGA
TGCAAAGAGGATTATTTAAATTATGGGTTATTAGAGGAATTTAAGAATGGAATAATTCAA
AGCGGGAAATATGAACCCGTTTTGAAGATAGTAGAATATGTCGAAGTCATTGTAATGGCT
AACTTCCTTCCGAAGGAAGGAATCTTTTCTGAAGATCGAATAAAGTTGGTTTCTTGCTGA
ACAAGTAAAGACTTTACAG----CGCACGCTCCGAC-AAAAGTACACTATGACAAAAGTA
CGGGTTCTTGATT-GGGTTATC-TTAACGATCTAGGGCCGTAGGCC-------CGTGA--
GCAATGAAC--------GGC---GAGATCAGATGTCCCG-AGTTAGTGCGCCACGT-AAG
CGCT-GGGGCTTAT
>R_BU6_CD_2012_C2
TATTACCCCCAGCGCTCGGGACGGGACAT-TTGCATCTATAAATAGACCT--CCCCCCTC
TCC-ATTACAA-GATCATCATCGACGACAG-AATGGCGCGATATGTGGTATGCTGGATGT
TCACCATCAACAATCCCACAACACTACCAGTGATGAGGGATGAGATCAAATATATGGTAT
ATCAAGTGGAGAGGGGACAGGAGGGTACTCGTCATGTGCAAGGTTATGTCGAGATGAAGA
GACGGAGCTCTCTGAAGCAGATGAGAGGCTTCTTCCCAGGCGCACACCTTGAGAAACGAA
AGGGGAGCCAAGAAGAAGCGCGGTCATACTGTATGAAGGAAGATACAAGAATCGAAGGTC
CCTTCGAGTTTGGTGCATTTAAATTGTCATGTAATGATAATTTATTTGATGTCATACAGG
ATATGCGTGAAACGCACAAAAGGCCTTTGGAGTATTTATATGATTGTCCTAACACTTTCG
ATAGAAGTAAGGATACATTATACAGAGTACAAGCAGAGATGAATAAAACGAAGGCGATGA
A----TAGCTGGAGAAC--TTCTTTCAGTGC-ATGGACATCAGAGGTGGAGAATATCATG
GCGCAGCCATGTCATCGGAGAATAATTTGGGTCTATGGACCAAATGGAGGAGAAGGAAAG
ACAACGTATGCAAAACATCTAATGAAGACGAGAAATGCGTTTTATTCTCCAGGAGGAAAA
TCATTGGATATATGTAGACTGTATAATTACGAGGATATTGTTATATTTGATATTCCAAGA
TGCAAAGAGGATTATTTAAATTATGGGTTATTAGAGGAATTTAAGAATGGAATAATTCAA
AGCGGGAAATATGAACCCGTTTTGAAGATAGTAGAATATGTCGAAGTCATTGTAATGGCT
AACTTCCTTCCGAAGGAAGGAATCTTTTCTGAAGATCGAATAAAGTTGGTTTCTTGCTGA
ACAAGTAAAGACTTTACAG----CGCACGCTCCGAC-AAAAGCACACTATGACAAAAGTA
CGGGTATCTGATT-GGGTTATC-CTAACGATCTAGGGCCGAAGGCC-------CGTGA--
GCAATGAAC--------GGC---GAGATCAGATGTCCCG-AGTTAGTGCGCCACGT-AAG
CGCT-GGGGCTTAT
>R_BU7_CD_2012_C2
TATTACCCCCAGCGCTCGGGACGGGACAT-TTGCATCTATAAATAGACCT--CCCCCCTC
TCC-ATTACAA-GATCATCATCGACGGCAG-AATGGCGCGATATGTGGTATGCTGGATGT
TCACCATCAACAATCCCACAACACTACCAGTGATGAGGGATGAGATCAAATATATGGTAT
ATCAAGTGGAGAGGGGACAGGAGGGTACTCGTCATGTGCAAGGTTATGTCGAGATGAAGA
GACGAAGCTCTCTGAAGCAGATGAGAGGCTTCTTCCCGGGCGCACACCTTGAGAAACGAA
AGGGGAGCCAAGAAGAAGCGCGGTCATACTGTATGAAGGAAGATACAAGAATCGAAGGTC
CCTTCGAGTTTGGTGCATTTAAATTGTCATGTAATGATAATTTATTTGATGTCATACAGG
ATATGCGTGAAACGCACAAAAGGCCTTTGGAGTATTTATATGATTGTCCTAACACCTTCG
ATAGAAGTAAGGATACATTATACAGAGTACAAGCAGAGATGAATAAAACGAAGGCGATGA
A----TAGCTGGAGAAC--TTCTTTCAGTGC-ATGGACATCAGTGGTGGAGAATATCATG
GCGCAGCCATGTCATCGGAGAATAATTTGGGTCTATGGACCAAATGGAGGAGAAGGAAAG
ACAACGTATGCAAAACATCTAATGAAGACGAGAAATGCGTTTTATTCTCCAGGAGGAAAA
TCATTGGATATATGTAGACTGTATAATTACGAGGATATTGTTATATTTGATATTCCAAGA
TGCAAAGAGGATTATTTAAATTATGGGTTATTAGAGGAATTTAAGAATGGAATAATTCAA
AGCGGGAAATATGAACCCGTTTTGAAGATAGTAGAATATGTCGAAGTCATTGTAATGGCT
AACTTCCTTCCGAAGGAAGGAATCTTTTCTGAAGATCGAATAAAGTTGGTTTCTTGCTGA
ACAAGTAAAGACTTTACAG----CGCACGCTCCGAC-AAAAGCACACTATGACAAAAGTA
CGGGTATCTGATT-GGTTTATC-TTAACGATCTAGGGCCGTAGGCC-------CGTGA--
GCAATGAAC--------GGC---GAGATCAGATGTCCCG-AGTTAGTGCGCCACGT-AAG
CGCT-GGGGCTTAT
>R_BU9_CD_2012_C2
TATTACCCCCAGCGCTCGGGACGGGACAT-TTGCATCTATAAATAGACCT--CCCCCCTC
TCC-ATTTCAA-GATCATCATCGACGACAG-AATGGCGCGATATGTGGTATGCTGGATGT
TCACCATCAACAATCCCACAACACTACCAGTGATGAGGGATGAGATCAAATATATGGTAT
ATCAAGTGGAGAGGGGACAGGAGGGTACTCGTCATGTGCAAGGTTATGTCGAGATGAAGA
GACGAAGCTCTCTGAAGCAGATGAGAGGCTTCTTCCCAGGCGCACACCTTGAGAAACGAA
AGGGGAGCCAAGAAGAAGCGCGGTCATACTGTATGAAGGAAGATACAAGAATCGAAGGTC
CCTTCGAGTTTGGTGCATTTAAATTGTCATGTAATGATAATTTATTTGATGTCATACAGG
ATATGCGTGAAACGCACAAAAGGCCTTTGGAGTATTTATATGATTGTCCTAACACCTTCG
ATAGAAGTAAGGATACATTATACAGAGTACAAGCAGAGATGAATAAAACGAAGGCGATGA
A----TAGCTGGAGAAC--TTCTTTCAGTGC-ATGGACATCAGAGGTGGAGAATATCATG
GCGCAGCCATGTCATCGGAGAATAATTTGGGTCTATGGACCAAATGGAGGAGAAGGAAAG
ACAACGTATGCAAAACATCTAATGAAGACGAGAAATGCGTTTTATTCTCCAGGAGGAAAA
TCATTGGATATATGTAGACTGTATAATTATGAGGATATTGTTATATTTGATATTCCAAGA
TGCAAAGAGGATTATTTAAATTATGGGTTATTAGAGGAATTTAAGAATGGAATAATTCAA
AGCGGGAAATATGAACCCGTTTTGAAGATAGTAGAATATGTCGAAGTCATTGTAATGGCT
AACTTCCTTCCGAAGGAAGGAATCTTTTCTGAAGATCGAATAAAGTTGGTTTCTTGCTGA
ACAAGTAAAGACTTTACAG----CGCACGCTCCGAC-AAAAGCACACTATGACAAAAGTA
CGGGTATCTGATT--AGGTATC-CTAACGATCTAGGGCCGTAGGCC-------CGTGA--
GCAATGAAC--------GGC---GAGATCAGATGTCCCG-AGTTAGTGCGCCACGT-AAG
CGCT-GGGGCTTAT
>R_DQ656118_IN
TATTACCCCCAGCGCTCGGGACGGGACAT-TTGCATCTATAAATAGACCT--CCCCCCTC
TCC-ATTACAA-GATCATCATCGACGACAG-AATGGCGCGATATGTGGTATGCTGGATGT
TCACCATCAACAATCCCACAACACTACCAGTGATGAGGGATGAGATCAAATATATGGTAT
ATCAAGTGGAGAGGGGACAGGAGGGTACTCGTCATGTGCAAGGTTATGTCGAGATGAAGA
GACGAAGCTCTCTGAAGCAGATGAGAGGCTTCTTCCCAGGCGCACACCTTGAGAAACGAA
AGGGAAGCCAAGAAGAAGCGCGGTCATACTGTATGAAGGAAGATACAAGAATCGAAGGTC
CCTTCGAGTTTGGTGCATTTAAATTGTCATGTAATGATAATTTATTTGATGTCATACAGG
ATATGCGTGAAACGCACAAAAGGCCTTTGGAGTATTTATATGATTGTCCTAACACCTTCG
ATAGAAGTAGGGATACATTATACAGAGTACAAGCAGAGATGAATAAAACGAAGGCGATGA
A----TAGCTGGAGAAC--TTCTTTCAGTGC-TTGGACATCAGAGGTGGAGAATATCATG
GCGCAGCCATGTCATCGGAGAATAATTTGGGTCTATGGCCCAAATGGAGGAGAAGGAAAG
ACAACGTATGCAAAACATCTAATGAAGACGAGAAATGCGTTTTATTCTCCAGGAGGAAAA
TCATTGGATATATGTAGGCTGTATAATTACGAGGATATTGTTATATTTGATATTCCAAGA
TGCAAAGAGGATTATTTAAATTATGGGTTATTAGAGGAATTTAAGAATGGAATAATTCAA
AGCGGGAAATATGAACCCGTTTTGAAGATAGTAGAATATGTCGAAGTCATTGTAATGGCT
AACTTCCTTCCGAAGGAAGGAATATTTTCTGAAGATCGAATAAAGTTGGTTTCTTGCTGA
ACAAGTAATGACTTTACAG----CGCACGCTCCGAC-AAAAGCACACTATGACAAAAGTA
CGGGTATCTGATT-GGGTTATC-TTAACGATCTAGGGCCGTAGGCC-------CGTGA--
GCAATGAAC--------GGC---GAGATCAGATGTCCCG-AGTTAGTGCGCCACGT-AAG
CGCT-GGGGCTTAT
>R_DQ656119_IN
TATTACCCCCAGCGCTCGGGACGGGACAT-TTGCATCTATAAATAGACCT--CCCCCCTC
TCC-ATTACAA-GATCATCATCGACGACAG-AATGGCGCGATATGTGGTATGCTGGATGT
TCACCATCAACAATCCCACAACACTACCAGTGATGAGGGATGAGATCAAATATATGGTAT
ATCAAGTGGAGAGGGGACAGGAGGGTACTCGTCATGTGCAAGGTTATGTCGAGATGAAGA
GACGAAGCTCTCTGAAGCAGATGAGAGGCTTCTTCCCAGGCGCACACCTTGAGAAACGAA
AGGGAAGCCAAGAAGAAGCGCGGTCATACTGTATGAAGGAAGATACAAGAATCGAAGGTC
CCTTCGAGTTTGGTGCATTTAAATTGTCATGTAATGATAATTTATTTGATGTCATACAGG
ATATGCGTGAAACGCACAAAAGGCCTTTGGAGTATTTATATGATTGTCCTAATACCTTCG
ATAGAAGTAAGGATACATTATACAGAGTTCAAGCAGAGTTGAATAAAACGAAGGCGATGA
A----TAGCTGGAGAAC--TTCTTTCAGTGC-TTGGACATCAGAGGTGGAGAATATCATG
GCGCAGCCATGTCATCGGAGAATAATTTGGGTCTATGGCCCAAATGGAGGAGAAGGAAAG
ACAACGTATGCAAAACATCTAATGAAGACGAGAAATGCGTTTTATTCTCCAGGAGGAAAA
TCATTGGATATATGTAGACTGTATAATTACGAGGATATTGTTATATTTGATATTCCAAGA
TGCAAAGAGGATTATTTAAATTATGGGTTATTAGAGGAATTTAAGAATGGAATAATTCAA
AGCGGGAAATATGAACCCGTTTTGAAGATAGTAGAATATGTCGAAGTCATTGTAATGGCT
AACTTCCTTCCGAAGGAAGGAATCTTTTCTGAAGATCGAATAAAGTTGGTTTCTTGCTGA
ACAAGTAATGACTTTACAG----CGCACGCTCCGAC-AAAAGCACACTATGACAAAAGTA
CGGGTATCTGATT-GGGTTATC-TTAACGATCTAGGGCCGTAGGCC-------CGTGA--
GCAATGAAC--------GGC---GAGATCAGATGTCCCG-AGTTAGTGCGCCACGT-AAG
CGCT-GGGGCTTAT
>R_EF095162_TW
TATTACCCCCAGCGCTCGGGACGGGACAT-TTGCATCTATAAATAGACCT--CCCCCCTC
TCC-ATTACAA-GATCATCATCGACGACAG-AATGGCGCGATATGTGGTATGCTGGATGT
TCACCATCAACAATCCCACAACACTACCAGTGATGAGGGATGAGATCAAATACATGGTAT
ATCAAGTGGAGAGGGGACAGGAGGGTACTCGTCATGTGCAAGGTTATGTCGAGATGAAGA
GACGAAGCTCTCTGAAGCAGATGAGAGGCTTCTTCCCAGGCGCACACCTTGAGAAACGAA
AGGGAAGCCAAGAAGAAGCGCGATCATACTGTATGAAGGAAGATACAAGAATCGAAGGTC
CCTTCGAGTTTGGTGCATTTAAATTGTCATGTAATGATAATTTATTTGATGTCATACAGG
ATATGCGTGAAACGCACAAAAGGCCTTTGGAGTATTTATATGATTGTCCTAACACCGTCG
ATAGAAGTAAGGATACATTATACAGAGTACAAGCAGAGATGAATAAAACGAAGGCGATGA
A----TAGCTGGAGATC--TTCTTTCAGTGC-TTGGACATCAGAGGTGGAGAATATAATG
GCGCAGCCATGTCATCGGAGAATAATTTGGGTCTATGGCCCAAATGGAGGAGAAGGAAAG
ACAACGTATGCAAAACATCTAATGAAGACGAGAAATGCGTTTTATTCTCCAGGAGGAAAA
TCATTGGATATATGTAGACTGTATAATTACGAGGATATTGTTATACTTGATATCCCTAGA
TGCAAAGAGGATTATTTAAATTATGGTTTATTAGAGGAATTTAAGAATGGAATAATTCAA
AGCGGGAAATATGAACCCGTTTTGAAGATTGTAGAATATGTCGAAGTCATTGTAATGGCT
AACTTCCTTCCGAAGGAAGGAATCTTCTCTGAAGATCGAATAAAGTTGGTTTCTTGCTGA
ACACGCAATGACTTTACAG----CGCACGCTCCGAC-AAAAGCACACTATGACAAAAGTA
TGGGTATCTGATT--GGTTATC-CTAACGATCTAGGGCCGTAGGCC-------CGTGA--
GCAATGAAC--------GGC---GAGATCAGATGTCCCG-AGTTAGTGCGCCACGT-AAG
CGCT-GGGGCTTAT
>R_FJ009240_IN_2007
TATTACCCCCAGCGCTCGGGACGGGACAT-TTGCATCTATAAATAGACCT--CCCCCCTC
TCC-ATTACAA-GATCATCATCGACGACAG-AATGGCGCGATATGTGGTATGCTGGATGT
TCACCATCAACAATCCCACAACACTACCAGTGATGAGGGATGAGATCAAATATATGGTAT
ATCAAGTGGAGAGGGGACAGGAGGGTACTCGTCATGTGCAAGGTTATGTCGAGATGAAGA
GACGAAGCTCTCTGAAGCAGATGAGAGGCTTCTTCCCAGGCGCACACCTTGAGAAACGAA
AGGGAAGCCAAGAAGAAGCGCGGTCATACTGTATGAAGGAAGATACAAGAATCGAAGGTC
CCTTCGAGTTTGGTGCATTTAAATTGTCATGTAATGATAATTTATTTGATGTCATACAGG
ATATGCGTGAAACGCACAAAAGGCCTTTGGAGTATTTATATGATTGTCCTAACACCTTCG
ATAGAAGTAAGGATACATTATACAGAGTACAAGCAGAGATGAATAAAACGAAGGCGATGA
A----TAGCTGGAGAAC--ATCTTTCAGTGC-ATGGACATCAGAGGTGGAGAATATCATG
GCGCAGCCATGTCATCGGAGAATAATTTGGGTCTACGGCCCAAATGGAGGAGAAGGAAAG
ACAACGTATGCAAAACATCTAATGAAGACGAGAAATGCGTTTTATTCTCCAGGAGGAAAA
TCATTGGATATATGTAGACTGTATAATTACGAGGATATTGTTATATTTGATATTCCAAGA
TGCAAAGAGGATTATTTAAATTATGGGTTATTAGAGGAATTTAAGAATGGAATAATTCAA
AGCGGGAAATATGAACCCGTTTTGAAGATAGTAGAATATGTCGAAGTCATTGTAATGGCT
AACTTCCTTCCGAAGGAAGGAATCTTTTCTGAAGATCGAATAAAGTTGGTTTCTTGCTGA
ACAAGTAATGACTTTACAG----CGCACGCTCCGAC-AAAAGCACACTATGACAAAAGTA
CGGGTATCTGATT--GGTTATC-TTAACGATCTAGGGCCGTAGGCC-------CGTGA--
GCAATGAAC--------GGC---GAGATCAGATGTCCCG-AGTTAGTGCGCCACGT-AAG
CGCT-GGGGCTTAT
>R_GQ374514_CN_2009
------------------------------------------------------------
-------------------------GACAGAAATGGCGCGATATGTGGTATGCTGGATGT
TCACCATCAACAATCCCGCTTCACTACCAGTGATGCGGGATGAGTTTAAATATATGGTAT
ATCAAGTGGAGAGGGGACAGGAGGGTACTCGTCATGTGCAAGGATACGTCGAGATGAAGA
GAAGAAGTTCTCTGAAGCAGATGAGAGGCTTCTTCCCAGGCGCACACCTTGAGAAACGAA
AGGGGAGCCAAGAAGAAGCACGGGCATACTGTATGAAGGAAGATACAAGAATCGAAGGTC
CCTTCGAGTTTGGTGCTTTTAAATTATCATGTAATGATAATTTATTTGATGTCATACAGG
ATATGCGTGAAACGCATAAACGGCCTTTGGAATATTTATATGAATGTCCTAATACCTTCG
ACAGAAGTAAGGATACATTATACAGAGTGCAAGCAGAGTTGAATAAAACGAAGGCGATGA
A----TAGCTGGAAGAC--ATCCTTCAGTGC-ATGGACATCAGAGGTCGAAAATATAATG
GCGGAGCCATGTCATCGAAGGATTATTTGGGTCTACGGCCCAAATGGAGGCGAAGGAAAG
ACAACATATGCAAAACAATTAATGAAGACGAAGAATGCGTTTTATTCGCCAGGAGGGAAA
TCATTAGATATATGTAGATTGTATAATTATGAGGATATAGTTATATTTGATATTCCCAGA
TGCAAAGAGGAATATTTAAACTATGGTTTATTAGAAGAATTTAAGAATGGAATTATTCAA
AGCGGGAAATATGAACCCGTTTTGAAAATTGTAGAATATGTAGAAGTAATTGTAATGGCT
AACTTCCTTCCGAAGGAAGGAATCTTTTCTGAAGATCGAATAAAGCTAGTTGCTTGCTGA
ACACGCTATGACAAT--------CGTACGCTATGAC-AAAAGGGGA--AAAGCAAAGATT
CGGGGGT-TGATT-GTGCTATC-CTAACGATTAAGGGCCGCAGGCC-------CGTCA--
-AGATGGAC--------GAT---GGGATCAGATGTCCCG-AGTTAGTGCGCCACGT-AAG
CGCT-GCGAC----
>R_HM120718_IN_2009
TATTACCCCCAGCGCTCGGGACGGGACAT-TTGCATCTATAAATAGACCT--CCCCCCTC
TCC-ATTACAA-GATCATCATCGACGACAG-AATGGCGCGATATGTGGTATGCTGGATGT
TCACCATCAACAATCCCACAACACTACCAGTGATGAGGGATGAGATCAAATATGTGGTAT
ATCAAGTGGAGAGGGGACAGGAGGGTACACGTCATGTGCAAGGTTATGTCGAGATGAAGA
GACGAAGCTCTCTGAAGCAGATGAGAGGCTTCTTCCCAGGCGCACACCTTGAGAAACGAA
AGGGAAGCCAAGAAGAAGCGCGGTCATACTGTATGAAGGAAGATACAAGAATCGAAGGTC
CCTTCGAGTTTGGTGCATTTAAATTGTCATGTAATGATAATTTATTTGATGTCATACAGG
ATATGCGTGAAACGCACAAAAGGCCTTTGGAGTATTTATATGATTGTCCTAACACCTTCG
ATAGAAGTAAGGATACATTATACAGAGTACAAGCAGAGATGAATAAAACGAAGGCGATGA
A----TAGCTGGAGAAC--TTCTTTCAGTGC-TTGGACATCAGAGGTGGAGAATATCATG
GCGCAGCCATGTCATCGGAGAATAATTTGGGTCTATGGCCCAAATGGAGGAGAAGGAAAG
ACAACGTATGCAAAACATCTAATGAAGACGAGAAATGCGTTTTATTCTCCAGGAGGAAAA
TCATTGGATATATGTAGACTGTATAATTACGAGGATATTGTTATATTTGATATCCCAAGA
TGCAAAGAGGATTATTTAAATTATGGGTTATTAGAGGAATTTCAGAATGGAATAATTCAA
AGCGGGAAATATGAACCCGTTTTGAAGATAGTAGAATATGTCGAAGTCATTGTAATGGCT
AACTTCCTTCCGAAGGAAGGAATCTTTTCTGAAGATCGAATAAAGTTGGTTTCTTGCTGA
ACAAGTAATGACTTTACAG----CGCACGCTCCCAC-AAAAGCACACTATGACAAAAGTA
CGGGTATCTGATT-GGGTTATC-TTAACGATCCAGGGCCGTAGGCC-------CGTGA--
GCAATGAAC--------GGC---GAGATCAGATGTCCCG-AGTTAGTGCGCCACGT-AAG
CGCT-GGGGCTTAT
>R_HQ259074_EG_2008
TATTACCCCCAGCGCTCGGGACGGGACAT-TTGCATCTATAAATAGACCT--CCCCCCTC
TCC-AATTCAA-GATCATCATCGACGACAG-AATGGCGCGATATGTGGTATGCTGGATGT
TCACCATCAACAATCCCACAACACTACCAGTGATGAGGGATGAGATCAAATATATGGTAT
ATCAAGTGGAGAGGGGACAGGAGGGTACTCGTCATGTGCAAGGATATGTCGCGATGAAGA
GACGAAGCTCTCTGAAGCAGATGAGAGGCTTCTTCCCAGGCGCACACCTTGAGAAACGAA
AGGGAAGCCAAGAAGAAGCGCGGTCATACTGTATGAAGGAAGATACAAGAATCGAAGGTC
CCTTCGAGTTTGGTGCATTTAAATTGTCATGTAATGATAATTTATTTGATGTCATACAGG
ATATGCGTGAAACGCACAAAAGGCCTCTGGAGTATTTATATGATTGTCCTAACACCTTCG
ATAGAAGTAAGGATACATTATACCGAGTACAAGCAGAGATGAATAAAACGAAGGCGATGA
A----TAGCTGGAGAAC--GTCTTTCAGTGC-TTGGACATCAGAAGTGGAGAATATCATG
GCGCAGCCATGTAATCGGAGAATAATTTGGGTCTATGGCCCAAATGGAGGAGAAGGAAAG
ACAACGTATGCAAAACATCTAATGAAGACGAGGAATGCGTTTTATTCTCCTGGAGGAAAA
TCATTGGATATATGTAGACTGTATAATTACGAGGATATTGTTATATTTGATATTCCAAGA
TGCAAAGAGGATTATTTAAATTATGGGTTATTAGAGGAATTTAAGAATGGAATAATTCAA
AGCGGGAAATATGAACCCGTTTTGAAGATTGTAGAATATGTCGAAGTCATTGTAATGGCT
AACTTCCTTCCGAAGGAAGGAATCTTTTTTGAAGATCGAATAAAGTTGGTTTCTTGCTGA
CCAAGTAATG-CTTTACAG----CGCACGCTCCGAC-AAAAGTACACTTATGCAAAAGTA
CGGGTATCTGATT---GGTATC-TTAACGATCTAGGGCCGTAGGCC-------CGTGA--
GCAATGAAC--------GGC---GAGATCGGATGTCCCG-AGTTAGTGCGCCACGT-AAG
CGCT-GGGGCTTAT
>R_JN003631_ID_2010
TATTACCCCCAGCGCTCGGGACGGGACAT-TTGCATCTATAAATAGAGCT--CCCCCCCC
TCC-ACTACAA-GATCATCATCGTCGACAGAAATGGCGCGATATGTGGTATGCTGGATGT
TCACCATCAACAATCCCGCTTCGCTACCAGTGATGCGGGATGAGTTTAAATATATGGTAT
ATCAAGTGGAGAGGGGACAGGAGGGTACTCGTCATGTGCAAGGATACGTGGAGATGAAGA
GACGAAGCTCTCGTAAGCAGATGAGAGGCTTCTTCCCAGGCGCACACCTTGAGAAACGAA
AGGGGAGCCAGGAAGAAGCACGGGCTTACTGTATGAAGGAAGATACAAGAATCGAAGGTC
CCTTCGAGTTTGGTGCTTTTAAATTGTCATGTAATGATAATTTATTTGATGTCATACAGG
ATATGCGTGAAACGCATAAACGGCCTTTGGAATATTTATATGAGTGTCCGAATACCTTCG
ACAGAAGTAAGGATACATTATACAGAGTGCAAGCAGAGTTGAATAAAACGAAGGCGATGA
A----TAGCTGGAAGAC--ATCCTTCAATGC-ATGGACATCAGAAGTAGAAAATATTATG
GCGGAGCGATGTTATCGAAGGATTATTTGGGTCTACGGCCCAAATGGAGGCGAAGGAAAG
ACAACGTTTGCAAAACATTTAATGAAGACTAAGAATGCGTTTTATTCGCCAGGAGGAAAA
TCATTGGATATATGTAGATTGTATAATTATGAGGATATAGTTATATTTGATATTCCCAGA
TGCAAAGAGGAATATTTAAACTATGGTTTATTAGAAGAATTTAAAAATGGAATTATTCAA
AGCGGGAAATATGAACCCGTTTTGAAAATTGTAGAATATGTGGAAGTCATTGTAATGGCT
AACTTCCTTCCGAAGGAAGGAATCTTTTCTGAAGATCGAATAAAGTTAGTTGCTTGCTGA
ACACGCTATGACAAT--------CGTACGCTATGAC-AAAAGGGGACCA---CAAAGAAT
CGGGGGT-TGATT-GTGCTATC-CTAACGATTAAGGGCCGCAGGCC-------CGTCA--
-AGATGGAC--------GAC---GCGATCATATGTCCCG-AGTTAGTGCGCCACGT--A-
--------------
>R_JN003632_ID_2010
TATTACCCCCAGCGCTCGGGACGGGACAT-TTGCATCTATAAATAGAGCT--CCCCCCCC
TCC-ACTACAA-GATCATCATCGTCGACAGAAATGGCGCGATATGTGGTATGCTGGATGT
TCACCATCAACAATCCCGCTTCGCTACCAGTGATGCGGGATGAGTTTAAATATATGGTAT
ATCAAGTGGAGAGGGGACAGGAGGGTACTCGTCATGTGCAAGGATACGTGGAGATGAAGA
GACGAAGTTCTCGTAAGCAGATGAGAGGCTTCTTCCCAGGCGCACACCTTGAGAAACGAA
AGGGGAGCCAGGAAGAAGCACGGGCTTACTGTATGAAGGAAGATACAAGAATCGAAGGTC
CCTTCGAGTTTGGTGCTTTTAAATTGTCATGTAATGATAATTTATTTGATGTCATACAGG
ATATGCGTGAAACGCATAAACGGCCTCTGGAATATTTATATGAGTGTCCGAATACCTTCG
ACAGAAGTAAGGATACATTATACAGAGTGCAAGCAGAGTTGAATAAAACGAAGGCGATGA
A----TAGCTGGAAGAC--ATCCTTCAATGC-ATGGACATCAGAAGTAGAAAATATTATG
GCGGAGCGATGTTATCGAAGGATTATTTGGGTCTACGGCCCAAATGGAGGCGAAGGAAAG
ACAACGTTTGCAAAACATTTAATGAAGACTAAGAATGCGTTTTATTCGCCAGGAGGAAAA
TCATTGGATATATGTAGATTGTATAATTATGAGGATATAGTTATATTTGATATTCCCAGA
TGCAAAGAGGAATATTTAAACTATGGTTTATTAGAAGAATTTAAAAATGGAATTATTCAA
AGCGGGAAATATGAACCCGTTTTGAAAATTGTAGAATATGTGGAAGTCATTGTAATGGCT
AACTTCCTTCCGAAGGAAGGAATCTTTTCTGAAGATCGAATAAAGTTAGTTGCTTGCTGA
ACACGCTATGACAAT--------CGTACGCTATGAC-AAAAGGGGACCA---CAAAGAAT
CGGGGGT-TGATT-GTGCTATC-CTAACGATTAAGGGCCGCAGGCC-------CGTCA--
-AGATGGAC--------GAC---GCGATCATATGTCCCG-AGTTAGTGCGCCACGT-AAG
CGCT-GGGGCTTAT
>R_JN003633_ID_2010
TATTACCCCCAGCGCTCGGGACGGGACAT-TTGCATCTATAAATAGAGCT--CCCCCCCC
TCC-ACTACAA-GATCATCATCGTCGACAGAAATGGCGCGCTATGTGGTATGCTGGATGT
TCACCATCAACAATCCCGCTTCGCTACCAGTGATGCGGGATGAGTTTAAATATATGGTAT
ATCAAGTGGAGAGGGGACAGGAGGGTACTCGTCATGTGCAAGGATACGTGGAGATGAAGA
GACGAAGTTCTCGTACGCAGATGAGAGGCTTCTTCCCAGGCGCACACCTTGAGAAACGAA
AGGGGAGCCAGGAAGAAGCACGGGCTTACTGTATGAAGGAAGATACAAGAATCGAAGGTC
CCTTCGAGTTTGGTGCTTTTAAATTGTCATGTAATGATAATTTATTTGATGTCATACAGG
ATATGCGTGAAACGCATAAACGGCCTCTGGAATATTTATATGAGTGTCCGAATACCTTCG
ACAGAAGTAAGGATACATTATACAGAGTGCAAGCAGAGTTGAATAAAACGAAGGCGATGA
A----TAGCTGGAAGAC--ATCCTTCAATGC-ATGGACATCAGAAGTAGAAAATATTATG
GCGGAGCGATGTTATCGAAGGATTATTTGGGTCTACGGCCCAAATGGAGGCGAAGGAAAG
ACAACGTTTGCAAAACATTTAATGAAGACTAAGAATGCGTTTTATTCGCCAGGAGGAAAA
TCATTGGATATATGTAGATTGTATAATTATGAGGATATAGTTATATTTGATATTCCCAGA
TGCAAAGAGGAATATTTAAACTATGGTTTATTAGAAGAATTTAAAAATGGAATTATTCAA
AGCGGGAAATATGAACCCGTTTTGAAAATTGTAGAATATGTGGAAGTCATTGTAATGGCT
AACTTCCTTCCGAAGGAAGGAATCTTTTCTGAAGATCGAATAAAGTTAGTTGCTTGCTGA
ACACGCTATGACAAT--------CGTACGCTATGAC-AAAAGGGGACCA---CAAAGAAT
CGGGGGT-TGATT-GTGCTATC-CTAACGATTAAGGGCCGCAGGCC-------CGTCA--
-AGATGGAC--------GAC---GCGATCATATGTCCCG-AGTTAGTGCGCCACGT-AAG
CGCT-GGGGCTTAT
>R_KP14_AU_2009_C3
TATTACCCCCAGCGCTCGGGACGGGACAT-TTGCATCTATAAATAGACCT--CCCCCCTC
TCC-ATTACAA-GATCATCATCGACGACAG-AATGGCGCGATATGTGGTATGCTGGATGT
TCACCATCAACAATCCCACAACACTACCAGTGATGAGGGATGAGATAAAATATATGGTAT
ATCAAGTGGAGAGGGGACAGGAGGGTACTCGTCATGTGCAAGGTTATGTCGAGATGAAGA
GACGAAGCTCCCTGAAGCAGATGAGAGGCTTCTTCCCAGGCGCACACCTTGAGAAACGAA
AGGGAAGCCAAGAAGAAGCGCGGTCATACTGTATGAAGGAAGATACAAGAATCGAAGGTC
CCTTCGAGTTTGGTTCATTTAAATTGTCATGTAATGATAATTTATTTGATGTCATACAGG
ATATGCGTGAAACGCACAAAAGGCCTTTGGAGTATTTATATGATTGTCCTAACACCTTCG
ATAGAAGTAAGGATACATTATACAGAGTACAAGCAGAGATGAATAAAACGAAGGCGATGA
T----TAGCTGGAGAAC--TTCTTTCAGTGC-TTGGACATCAGAGGTGGAGAATATCATG
GCGCAGCCATGTCATCGGAGAATAATTTGGGTCTATGGCCCAAATGGAGGAGAAGGAAAG
ACAACGTATGCAAAACATTTAATGAAGACGAGAAATGCGTTTTATTCTCCAGGAGGAAAA
TCATTGGATATATGTAGACTGTATAATTACGAGGATATTGTTATATTTGATATTCCAAGA
TGCAAAGAGGATTATTTAAATTATGGGTTATTAGAGGAATTTAAGAATGGAATAATTCAA
AGCGGGAAATATGAACCCGTTTTGAAGATAGTAGAATATGTCGAAGTCATTGTAATGGCT
AACTTCCTTCCGAAGGAAGGAATCTTTTCTGAAGATCGAATAAAGTTGGTTTCTTGCTGA
ACAAGTAATGACTTTACAG----CGCACGCTCCGAC-AAAAGCACACTATGACAAAAGTA
C-GGTATCTGATT-GGGTTATC-TTAACGATCTAGGGCCGTAGGCC-------CGTGA--
GCAATGAAC--------GGC---GAGATCAGATGTCCCG-AGTTAATGCGCCACGT-AAG
CGCT-GGGGCTTAT
>R_KP15_AU_2009_C3
TATTACCCCCAGCGCTCGGGACGGGACAT-TTGCATCTATAAATAGACCT--CCCCCCTC
TCC-ATTACAA-GATCATCATCGACGACAG-AATGGCGCGATATGTGGTATGCTGGATGT
TCACCATCAACAATCCCACAACACTACCAGTGATGAGGGATGAGATAAAATATATGGTAT
ATCAAGTGGAGAGGGGACAGGAGGGTACTCGTCATGTGCAAGGTTATGTCGAGATGAAGA
GACGAAGCTCTCTGAAGCAGATGAGAGGCTTCTTCCCAGGCGCACACCTTGAGAAACGAA
AGGGGAGCCAAGAAGAAGCGCGGTCATACTGTATGAAGGAAGATACAAGAATCGAAGGTC
CCTTCGAGTTTGGTTCATTTAAATTGTCATGTAATGATAATTTATTTGATGTCATACAGG
ATATGCGTGAAACGCACAAAAGGCCTTTGGAGTATTTATATGATTGTCCTAACACCTTCG
ATAGAAGTAAGGATACATTATACAGAGTACAAGCAGAGATGAATAAAACGAAGGCGATGA
T----TAGCTGGAGAAC--TTCTTTCAGTGC-TTGGACATCAGAGGTGGAGAATATCATG
GCGCAGCCATGTCATCGGAGAATAATTTGGGTCTATGGCCCAAATGGAGGAGAAGGAAAG
ACAACGTATGCAAAACATTTAATGAAGACGAGAAATGCGTTTTATTCTCCAGGAGGAAAA
TCATTGGATATATGTAGACTGTATAATTACGAGGATATTGTTATATTTGATATTCCAAGA
TGCAAAGAGGATTATTTAAATTATGGGTTATTAGAGGAATTTAAGAATGGAATAATTCAA
AGCGGGAAATATGAACCCGTTTTGAAGATAGTAGAATATGTCGAAGTCATTGTAATGGCT
AACTTCCTTCCGAAGGAAGGAATCTTTTCTGAAGATCGAATAAAGTTGGTTTCTTGCTGA
ACAAGTAATGACTTTACAG----CGCACGCTCCGAC-AAAAGCACACTATGACAAAAGTA
C-GGTATCTGATT-GGGTTATC-TTAACGATCTAGGGCCGTAGGCC-------CGTGA--
GCAATGAAC--------GGC---GAGATCAGATGTCCCG-AGTTAGTGCGCCACGT-AAG
CGCT-GGGGCTTAT
>R_KP16_AU_2009_C3
TATTACCCCCAGCGCTCGGGACGGGACAT-TTGCATCTATAAATAGACCT--CCCCCCTC
TCC-ATTACAA-GATCATCATCGACGACAG-AATGGCGCGATATGTGGTATGCTGGATGT
TCACCATCAACAATCCCACAACACTACCAGTGATGAGGGATGAGATAAAATATATGGTAT
ATCAAGTGGAGAGGGGACAGGAGGGTACTCGTCATGTGCAAGGTTATGTCGAGATGAAGA
GACGAAGCTCTCTGAAGCAGATGAGAGGCTTCTTCCCAGGCGCACACCTTGAGAAACGAA
AGGGGAGCCAAGAAGAAGCGCGGTCATACTGTATGAAGGAAGATACAAGAATCGAAGGTC
CCTTCGAGTTTGGTTCATTTAAATTGTCATGTAATGATAATTTATTTGATGTCATACAGG
ATATGCGTGAAACGCACAAAAGGCCTTTGGAGTATTTATATGATTGTCCTAACACCTTCG
ATAGAAGTAAGGATACATTATACAGAGTACAAGCAGAGATGAATAAAACGAAGGCGATGA
T----TAGCTGGAGAAC--TTCTTTCAGTGC-TTGGACATCAGAGGTGGAGAATATCATG
GCGCAGCCATGTCATCGGAGAATAATTTGGGTCTATGGCCCAAATGGAGGAGAAGGAAAG
ACAACGTATGCAAAACATTTAATGAAGACGAGAAATGCGTTTTATTCTCCAGGAGGAAAA
TCATTGGATATATGTAGACTGTATAATTACGAGGATATTGTTATATTTGATATTCCAAGA
TGCAAAGAGGATTATTTAAATTATGGGTTATTAGAGGAATTTAAGAATGGAATAATTCAA
AGCGGGAAATATGAACCCGTTTTGAAGATAGTAGAATATGTCGAAGTCATTGTAATGGCT
AACTTCCTTCCGAAGGAAGGAATCTTTTCTGAAGATCGAATAAAGTTGGTTTCTTGCTGA
ACAAGTAATGACTTTACAG----CGCACGCTCCGAC-AAAAGCACACTATGACAAAAGTA
C-GGTATCTGATT-GGGTTATC-TTAACGATCTAGGGCCGTAGGCC-------CGTGA--
GCAATGAAC--------GGC---GAGATCAGATGTCCCG-AGTTAATGCGCCACGT-AAG
CGCT-GGGGCTTAT
>R_KP17_AU_2010_C3
TATTACCCCCAGCGCTCGGGACGGGACAT-TTGCATCTATAAATAGACCT--CCCCCCTC
TCC-ATTACAA-GATCATCATCGACGACAG-AATGGCGCGATATGTGGTATGCTGGATGT
TCACCATCAACAATCCCACAACACTACCAGTGATGAGGGATGAGATAAAATATATGGTAT
ATCAAGTGGAGAGGGGACAGGAGGGTACTCGTCATGTGCAAGGTTATGTCGAGATGAAGA
GACGAAGCTCTCTGAAGCAGATGAGAGGCTTCTTCCCAGGCGCACACCTTGAGAAACGAA
AGGGGAGCCAAGAAGAAGCGCGGTCATACTGTATGAAGGAAGATACAAGAATCGAAGGTC
CCTTCGAGTTTGGTTCATTTAAATTGTCATGTAATGATAATTTATTTGATGTCATACAGG
ATATGCGTGAAACGCACAAAAGGCCTTTGGAGTATTTATATGATTGTCCTAACACCTTCG
ATAGAAGTAAGGATACATTATACAGAGTACAAGCAGAGATGAATAAAACGAAGGCGATGA
A----TAGCTGGAGAAC--TTCTTTCAGTGC-TTGGACATCAGAGGTGGAGAATATCATG
GCGGAGCCATGTCATCGGAGAATAATTTGGGTCTATGGCCCAAATGGAGGAGAAGGAAAG
ACAACGTATGCAAAACATCTAATGAAGACGAGAAATGCGTTTTATTCTCCAGGAGGAAAA
TCATTGGATATATGTAGACTGTATAATTACGAGGATATTGTTATATTTGATATTCCAAGA
TGCAAAGAGGATTATTTAAATTATGGGTTATTAGAGGAATTTAAGAATGGAATAATTCAA
AGCGGGAAATATGAACCCGTTTTGAAGATAGTAGAATATGTCGAAGTCATTGTAATGGCT
AACTTCCTTCCGAAGGAAGGAATCTTTTCTGAAGATCGAATAAAGTTGGTTTCTTGCTGA
ACAAGTAATGACTTTACAG----CGCACGCTCCGAC-AAAAGCACACTATGACAAAAGTA
A-GGTATTTGATT-GGGTTATC-TTAACGATCTAGGGCCGTAGGCC-------CGTGA--
GCAATGAAC--------GGC---GAGATCAGATGTCCCG-AGTTAGTGCGCCACGT-AAG
CGCT-GGGGCTTAT
>R_KP18_AU_2010_C3
TATTACCCCCAGCGCTCGGGACGGGACAT-TTGCATCTATAAATAGACCT--CCCCCCTC
TCC-ATTACAA-GATCATCATCGACGACAG-AATGGCGCGATATGTGGTATGCTGGATGT
TCACCATCAACAATCCCACAACACTACCAGTGATGAGGGATGAGATAAAATATATGGTAT
ATCAAGTGGAGAGGGGACAGGAGGGTACTCGTCATGTGCAAGGTTATGTCGAGATGAAGA
GACGAAGCTCTCTGAAGCAGATGAGAGGCTTCTTCCCAGGCGCACACCTTGAGAAACGAA
AGGGGAGCCAAGAAGAAGCGCGGTCATACTGTATGAAGGAAGATACAAGAATCGAAGGTC
CCTTCGAGTTTGGTTCATTTAAATTGTCATGTAATGATAATTTATTTGATGTCATACAGG
ATATGCGTGAAACGCACAAAAGGCCTTTGGAGTATTTATATGATTGTCCTAACACCTTCG
ATAGAAGTAAGGATACATTATACAGAGTACAAGCAGAGATGAATAAAACGAAGGCGATGA
A----TAGCTGGAGAAC--TTCTTTCAGTGC-TTGGACATCAGAGGTGGAGAATATCATG
GCGGAGCCATGTCATCGGAGAATAATTTGGGTCTATGGCCCAAATGGAGGAGAAGGAAAG
ACAACGTATGCAAAACATCTAATGAAGACGAGAAATGCGTTTTATTCTCCAGGAGGAAAA
TCATTGGATATATGTAGACTGTATAATTACGAGGATATTGTTATATTTGATATTCCAAGA
TGCAAAGAGGATTATTTAAATTATGGGTTATTAGAGGAATTTAAGAATGGAATAATTCAA
AGCGGGAAATATGAACCCGTTTTGAAGATAGTAGAATATGTCGAAGTCATTGTAATGGCT
AACTTCCTTCCGAAGGAAGGAATCTTTTCTGAAGATCGAATAAAGTTGGTTTCTTGCTGA
ACAAGTAATGACTTTACAG----CGCACGCTCCGAC-AAAAGCACACTATGACAAAAGTA
A-GGTATTTGATT-GGGTTATC-TTAACGATCTAGGGCCGTAGGCC-------CGTGA--
GCAATGAAC--------GGC---GAGATCAGATGTCCCG-AGTTAGTGCGCCACGT-AAG
CGCT-GGGGCTTAT
>R_KP4_TO_1990_C1
TATTACCCCCAGCGCTCGGGACGGGACAT-TTGCATCTATAAATAGACT---CCCCCCTC
TCC-ACTTCAA-GATCATCATCGACGACAG-AATGGCGCGATATGTGGTATGCTGGATGT
TTACCATCAACAATCCCACAACACTACCAGTGATGAGGGATGAGATCAAATACATGGTAT
ATCAAGTGGAGAGGGGACAGGAGGGTACTCGTCATGTGCAAGGATACGTGGAGATGAAGA
GACGAAGTTCTCTGAAGCAGATGAGAGGCTTCTTCCCAGGCGCACACCTTGAGAAACGAA
AGGGGAGCCAAGAAGAAGCGCGGTCATACTGTATGAAGGAAGATACAAGAATCGAAGGTC
CCTTCGAGTTTGGTGCATTTAAATTGTCATGTAATGATAATTTATTTGATGTCATACAGG
ATATGCGTGAAACGCACAAAAGACCTTTGGAGTATTTATATGATTGTCCTAATACCTTCG
ATAGAAGTAAGGATACATTATACAGAGTACAAGCAGAGATGAATAAAACGAGGGCGATGA
A----TAGCTGGAGAAC--GTCTTTCAGTGC-TTGGACATCAGAGGTTGAGAATATCATG
GCGCAGCCATGTCATCGGAGAATTATTTGGGTTTACGGCCCAAATGGAGGAGAAGGAAAG
ACAACGTATGCAAAACATCTAATGAAGACGAAGAATGCGTTTTATTCTCCAGGAGGAAAA
TCATTGGATATATGTAGACTGTATAATTATGAGGATATTGTTATATTTGATATCCCCAGA
TGCAAAGAGGATTATTTAAATTATGGTTTATTAGAGGAATTTAAGAATGGAATAATTCAA
AGCGGGAAATATGAACCCGTTTTGAAGATTGTAGAATATGTCGAAGTCATTGTAATGGCT
AACTTCCTTCCGAAGGAAGGAATCTTTTCTGAAGATCGAATAAAGTTGGTTTCTTGCTGA
ACACGCAATGACTTTACAG----CGCACGCTCCGAC-AAAAGCACACTATGACAAAAGTA
AGGGTATCTGATT--GGTTATC-CTAACGATCTAGGGCCGTAGGCC-------CGTGA--
GCAATGAAC--------GGC---GAGATCATATGTCCCG-AGTTAGTGCGCCACGT-AAG
CGCT-GGGGACTAT
>R_KP5_LK_2003_C2
TATTACCCCCAGCGCTCGGGACGGGACAT-TTGCATCTATAAATAGACCT--CCCCCCTC
TCC-ATTACAA-GATCATCATCGACGACAG-AATGGCGCGATATGTGGTATGCTGGATGT
TCACCATCAACAATCCCACAACACTACCAGTGATGAGGGATGAGATCAAATATATGGTAT
ATCAAGTGGAGAGGGGACAGGAGGGTACTCGTCATGTGCAAGGTTATGTCGAGATGAAGA
GACGAAGCTCTCTGAAGCAGATGAGAGGCTTCTTCCCAGGCGCACACCTTGAGAAACGAA
AGGGGAGCCAAGAAGAAGCGCGGTCATACTGTATGAAGGAAGATACAAGAATCGAAGGTC
CCTTCGAGTTTGGTGTATTTAAATTGTCATGTAATGATAATTTATTTGATGTCATACAGG
ATATGCGTGAAACGCACAAAAGGCCTTTGGAGTATTTATATGAATGTCCTAACACCTTCG
ATAGAAGTAAGGATACATTATACAGAGTACAAGCAGAGATGAATAAAACGAAGGCGATGA
A----TAGCTGGAGAAC--TTCTTTCAGTGC-GTGGACATCAGAGGTGGAGAATATCATG
GCGCAGCCATGTCATCGGAGAATAATTTGGGTCTATGGCCCAAATGGAGGAGAAGGAAAG
ACAACGTATGCAAAACATCTAATGAAGACGAGAAATGCGTTTTATTCTCCAGGAGGAAAA
TCATTGGATATATGTAGACTGTATAATTACGAGGATATTGTTATATTTGATATTCCAAGA
TGCAAAGAGGATTATTTAAATTATGGGTTATTAGAGGAATTTAAGAATGGAATAATTCAA
AGCGGGAAATATGAACCCGTTTTGAAGATAGTAGAATATGTCGAAGTCATTGTAATGGCT
AACTTCCTTCCGAAGGAAGGAATCTTTTCTGTTGATCGAATAAAGTTGGTTTCTTGCTGA
ACAAGTAATCACTTTACAG----CGCACGCTCCGAC-AAAAGCACACTATGACAAAAGTA
CGGGTATCTGATT-GGGATATC-TTAACGATCTAGGGCCGTAGGCC-------CGTGA--
GCAATGAAC--------GGC---GAGATCAGATGTCCCG-AGTTAATGCGCCACGT-AAG
CGCT-GGGGCTTAT
>R_KP6_AU_2011_C3
TATTACCCCCAGCGCTCGGGACGGGACAT-TTGCATCTATAAATAGACCT--CCCCCCTC
TCC-ATTACAA-GATCATCATCGACGACAG-AATGGCGCGATATGTGGTATGCTGGATGT
TCACCATCAACAATCCCACAACACTACCAGTGATGAGGGATGAGATAAAATATATGGTAT
ATCAAGTGGAGAGGGGACAGGAGGGTACTCGTCATGTGCAAGGTTATGTCGAGATGAAGA
GACGAAGCTCTCTGAAGCAGATGAGAGGCTTCTTCCCAGGCGCACACCTTGAGAAACGAA
AGGGGAGCCAAGAAGAAGCGCGGTCATACTGTATGAAGGAAGATACAAGAATCGAAGGTC
CCTTCGAGTTTGGTTCATTTAAATTGTCATGTAATGATAATTTATTTGATGTCATACAGG
ATATGCGTGAAACGCACAAAAGGCCTTTGGAGTATTTATATGATTGTCCTAACACCTTCG
ATAGAAGTAAGGATACATTATACAGAGTACAAGCAGAGATGAATAAAACGAAGGCGATGA
T----TAGCTGGAGAAC--TTCTTTCAGTGC-TTGGACATCAGAGGTGGAGAATATCATG
GCGCAGCCATGTCATCGGAGAATAATTTGGGTCTATGGCCCAAATGGAGGAGAAGGAAAG
ACAACGTATGCAAAACATTTAATGAAGACGAGAAATGCGTTTTATTCTCCAGGAGGAAAA
TCATTGGATATATGTAGACTGTATAATTACGAGGATATTGTTATATTTGATATTCCAAGA
TGCAAAGAGGATTATTTAAATTATGGGTTATTAGAGGAATTTAAGAATGGAATAATTCAA
AGCGGGAAATATGAACCCGTTTTGAAGATAGTAGAATATGTCGAAGTCATTGTAATGGCT
AACTTCCTTCCGAAGGAAGGAATCTTTTCTGAAGATCGAATAAAGTTGGTTTCTTGCTGA
ACAAGTAATGACTTTACAG----CGCACGCTCCGAC-AAAAGCACACTATGACAAAAGTA
C-GGTATCTGATT-GGGTTATC-TTAACGATCTAGGGCCGTAGGCC-------CGTGA--
GCAATGAAC--------GGC---GAGATCAGATGTCCCG-AGTTAATGCGCCACGT-AAG
CGCT-GGGGCTTAT
>R_KP7_AU_1989
TATTACCCCCAGCGCTCGGGACGGGACAT-TTGCATCTATAAATAGACCT--CCCCCCTC
TCC-ATTACAA-GATCATCATCGACGACAG-AATGGCGCGATATGTGGTATGCTGGATGT
TCACCATCAACAATCCCACAACACTACCAGTGATGAGGGATGAGATAAAATATATGGTAT
ATCAAGTGGAGAGGGGACAGGAGGGTACTCGTCATGTGCAAGGTTATGTCGAGATGAAGA
GACGAAGCTCTCTGAAGCAGATGAGAGGCTTCTTCCCAGGCGCACACCTTGAGAAACGAA
AGGGAAGCCAAGAAGAAGCGCGGTCATACTGTATGAAGGAAGATACAAGAATCGAAGGTC
CCTTCGAGTTTGGTTCATTTAAATTGTCATGTAATGATAATTTATTTGATGTCATACAGG
ATATGCGTGAAACGCACAAAAGGCCTTTGGAGTATTTATATGATTGTCCTAACACCTTCG
ATAGAAGTAAGGATACATTATACAGAGTACAAGCAGAGATGAATAAAACGAAGGCGATGA
A----TAGCTGGAGAAC--TTCTTTCAGTGC-TTGGACATCAGAGGTGGAGAATATCATG
GCGCAGCCATGTCATCGGAGAATAATTTGGGTCTATGGCCCAAATGGAGGAGAAGGAAAG
ACAACGTATGCAAAACATCTAATGAAGACGAGAAATGCGTTTTATTCTCCAGGAGGAAAA
TCATTGGATATATGTAGACTGTATAATTACGAGGATATTGTTATATTTGATATTCCAAGA
TGCAAAGAGGATTATTTAAATTATGGGTTATTAGAGGAATTTAAGAATGGAATAATTCAA
AGCGGGAAATATGAACCCGTTTTGAAGATAGTAGAATATGTCGAAGTCATTGTAATGGCT
AACTTCCTTCCGAAGGAAGGAATCTTTTCTGAAGATCGAATAAAGTTGGTTTCTTGCTGA
ACAAGTAATGACTTTACAG----CGCACGCTCCGAC-AAAAGCACACTATGACAAAAGTA
CGGGTATCTGATT-GGGTTATC-TTAACGATCTAGGGCCGTAGGCC-------CGTGA--
GCAATGAAC--------GGC---GAGATCAGATGTCCCG-AGTTAGTGCGCCACGT-AAG
CGCT-GGGGCTTAT
>R_KP8_AU_1989
TATTACCCCCAGCGCTCGGGACGGGACAT-TTGCATCTATAAATAGACCT--CCCCCCTC
TCC-ATTACAA-GATCATCATCGACGACAG-AATGGCGCGATATGTGGTATGCTGGATGT
TCACCATCAACAATCCCACAACACTACCAGTGATGAGGGATGAGATAAAATATATGGTAT
ATCAAGTGGAGAGGGGACAGGAGGGTACTCGTCATGTGCAAGGTTATGTCGAGATGAAGA
GACGAAGCTCTCTGAAGCAGATGAGAGGCTTCTTCCCAGGCGCACACCTTGAGAAACGAA
AGGGAAGCCAAGAAGAAGCGCGGTCATACTGTATGAAGGAAGATACAAGAATCGAAGGTC
CCTTCGAGTTTGGTTCATTTAAATTGTCATGTAATGATAATTTATTTGATGTCATACAGG
ATATGCGTGAAACGCACAAAAGGCCTTTGGAGTATTTATATGATTGTCCTAACACCTTCG
ATAGAAGTAAGGATACATTATACAGAGTACAAGCAGAGATGAATAAAACGAAGGCGATGA
A----TAGCTGGAGAAC--TTCTTTCAGTGC-TTGGACATCAGAGGTGGAGAATATCATG
GCGCAGCCATGTCATCGGAGAATAATTTGGGTCTATGGCCCAAATGGAGGAGAAGGAAAG
ACAACGTATGCAAAACATCTAATGAAGACGAGAAATGCGTTTTATTCTCCAGGAGGAAAA
TCATTGGATATATGTAGACTGTATAATTACGAGGATATTGTTATATTTGATATTCCAAGA
TGCAAAGAGGATTATTTAAATTATGGGTTATTAGAGGAATTTAAGAATGGAATAATTCAA
AGCGGGAAATATGAACCCGTTTTGAAGATAGTAGAATATGTCGAAGTCATTGTAATGGCT
AACTTCCTTCCGAAGGAAGGAATCTTTTCTGAAGATCGAATAAAGTTGGTTTCTTGCTGA
ACAAGTAATGACTTTACAG----CGCACGCTCCGAC-AAAAGCACACTATGACAAAAGTA
CGGGTATCTGATT-GGGTTATC-TTAACGATCTAGGGCCGTAGGCC-------CGTGA--
GCAATGAAC--------GGC---GAGATCAGATGTCCCG-AGTTAGTGCGCCACGT-AAG
CGCT-GGGGCTTAT
>R_KP9_US_1990_C1
TATTACCCCCAGCGCTCGGGACGGGACAT-TTGCATCTATAAATAGACCT--CCCCCCTC
TCC-ATTTCAA-GATCATCATCGACGACAG-AATGGCGCGATATGTGGTATGCTGGATGT
TCACCATCAACAATCCCACAACACTACCAGTGATGAGGGATGAGATCAAATACATGGTAT
ATCAAGTGGAGAGGGGACAGGAGGGTACTCGGCATGTGCAAGGATACGTGGAGATGAAGA
GACGAAGTTCTCTGAAGCAGATGAGAGGCTTCTTCCCAGGCGCACACCTTGAGAAACGAA
AGGGGAGCCAAGAAGAAGCGCGGTCATACTGTATGAAGGAAGATACAAGAATCGAAGGTC
CCTTCGAGTTTGGTGCATTTAAATTGTCATGTAATGATAATTTATTTGATGTCATACAGG
ATATGCGTGAAACGCACAAAAGGCCTTTGGAGTATTTATATGATTGTCCTAACACCTTCG
ATAGAAGTAAGGATACATTATACAGAGTACAAGCAGAGATGAATAAAACGAAGGCGATGA
A----TAGCTGGAGAAC--TTCTTTCAGTGC-TTGGACATCAGAGGTGGAGAATATCATG
GCGCAGCCATGTCATCGGAGAATAATTTGGGTCTATGGCCCAAATGGAGGAGAAGGAAAG
ACAACGTATGCAAAACATCTAATGAAGACGAGAAATGCGTTTTATTCTCCAGGAGGAAAA
TCATTGGATATATGTAGACTGTATAATTATGAGGATATTGTTATATTTGATATCCCTAGA
TGCAAAGAGGATTATTTAAATTATGGTTTATTAGAGGAATTTAAGAATGGAATAATTCAA
AGCGGGAAATATGAACCCGTTTTGAAGATAGTAGAATATGTCGAAGTCATTGTAATGGCT
AACTTCCTTCCGAAGGAAGGAATCTTTTCTGAAGATCGAATAAAGTTGGTTTCTTGCTGA
ACAAGTAATGACTTTACAG----CGCACGCTCCGAC-AAAAGCACACTATGACAAAAGTA
CGGGTATCTGATT--AGGTATC-CTAACGATCTAGGGCCGTAGGCC-------CGTGA--
GCAATGAAC--------GGC---GAGATCATATGTCCCG-AGTTAGTGCGCCACGT-AAG
CGCT-GGGGCTTAT
>R_MP2_TW_1996_D6
----------------------------------------------ACCT--CCCCCCTC
TCC-ACTACAA-GATCATCATCGTCGACAGAAATGGCGCGATATGTGGTATGCTGGATGT
TCACCATCAACAATCCCGCTTCGCTACCAGTGATGCGGGAAGAGATCAAATACATGGTAT
ATCAAGTGGAGAGGGGACAGGAGGGTACTCGTCATGTGCAAGGGTACGTCGAGATGAAGA
GACGAAGTTCTCTGAATCAGATGAGACGCTTCTTCCCAGGCGCACACCTTGAGAAACGAA
AGGGAAGCCAGGAAGAAGCACGGGCTTACTGTATGAAGGAAGATACAAGAATCGAAGGTC
CCTTCGAGTTTGGTGTTTTTAAATTGTCATGTAATGATAATTTATTTGATGTCATACAGG
ATATGCGTGAAACGCATAAACGGCCTCTGGAATATTTATATGAGTGTCCGAATACCTTCG
ACAGAAGTAAGGAAACATTATACAGAGTGCAAGCAGAGTTGAATAAAACGAAGGCGATGA
A----TAGCTGGAAGAC--ATCCTTCAATGC-ATGGACATCTGAAGTAGAAAATATTATG
GCGGAGCCATGTTCTCGAAGGATTATTTGGGTCTACGGCCCAAATGGCGGCGAAGGAAAG
ACAACGTTTGCAAAACATTTAATGAAGACTAAGAATGCGTTTTATTCGCCAGGAGGAAAA
TCATTGGATATATGTAGATTGTATAATTATGAGGATATAGTTATATTTGATATTCCCAGA
TGCAAAGAGGAATATTTAAACTATGGTTTATTAGAAGAATTTAAAAATGGAATTATTCAA
AGCGGGAAATATGAACCCGTTTTGAAAATTGTAGAATATGTGGAAGTCATTGTAATGGCT
AACTTCCTGCCGAAGGAAGGAATCTTTTCTGAAGATCGAATAAAGCTAGTTGCTTGCTGA
ACACGCTATGACAAT--------CGTACGCTATGAC-AAAAGGGGA--CCA-CAAAGACT
C-GGGGGTTGATT-GTGACATC-CTAACGATTAAGGGCCGCAGGCC-------CGTCA--
A-GATGGAC--------CACT---------------------------------------
--------------
>R_MS15_PH_2008_D5
TATTACCCCCAGCGCTCGGGACGGGACAT-TTGCATCTATAAATAGACCT---CCCCCTC
TCC-ACTACAA-GATCATCATCGTCGACAGAAATGGCGCGATATGTGGTATGCTGGATGT
TCACCATCAACAATCCCGCTTCGCTACCAGTGATGCGGGATGAGTTTAAATATATGGTAT
ATCAAGTGGAGAGGGGACAGGAGGGTACTCGTCATGTGCAAGGATACGTCGAGATGAAGA
GACGAAGTTCTCTGAAACAGATGAGAGGCTTCTTCCCAGGCGCACACCTTGAGAAACGAA
AGGGGAGCCAGGAAGAAGCACGGGCTTACTGTATGAAGGAAGATACAAGAATCGAAGGTC
CCTTCGAGTTTGGTGTTTTTAAATTGTCATGTAATGATAATTTATTTGATGTCATACAGG
ATATGCGTGAAACGCATAAACGGCCTCTGGAATATTTATATGAGTGTCCGAATACCTTCG
ACAGAAGTAAGGATACATTATACAGAGTGCAAGCAGAGTTGAATAAAACGAAGGCGATGA
A----TAGCTGGAAGAC--ATCCTTCAATGC-ATGGACATCTGAAGTAGAAAATATTATG
GCGGAGCCATGTCATCGAAGGATTATTTGGGTCTACGGACCAAATGGAGGCGAAGGAAAG
ACAACGTTTGCAAAACATTTAATGAAGACTAAGAATGCGTTTTATTCGCCAGGAGGAAAA
TCATTGGATATATGTAGATTGTATAATTATGAGGATATAGTTATATTTGATATTCCCAGA
TGCAAAGAGGAATATTTAAACTATGGTTTATTAGAAGAATTTAAAAATGGAATTATTCAA
AGCGGGAAATATGAACCCGTTTTGAAAATTGTAGAATATGTGGAAGTCATTGTAATGGCT
AACTTCCTTCCGAAGGAAGGAATCTTTTCTGAAGATCGAATAAAGCTAGTTGCTTGCTGA
ACACGCTATGACAAT--------CGTACGCTATGAC-AAAAGGGGA--AAAGCAAAGATT
C-GGGGGTTGATT-GTGCTATC-CTAACGATTAAGGGCCGCAGGCC-------CGTCA--
-AGATGGAC--------GAC---GCGATCATATGTCCCG-AGTTAGTGCGCCACGT-AAG
CGCT-GGGGCTTAT
>R_MS16_PH_2008_D5
TATTACCCCCAGCGCTCGGGACGGGACAT-TTGCATCTATAAATAGACCT---CCCCCTC
TCC-ACTACAA-GATCATCATCGTCGACAGAAATGGCGCGATATGTGGTATGCTGGATGT
TCACCATCAACAATCCCGCTTCGCTACCAGTGATGCGGGATGAGTTTAAATATATGGTAT
ATCAAGTGGAGAGGGGACAGGAGGGTACTCGTCATGTGCAAGGATACGTCGAGATGAAGA
GACGAAGTTCTCTGAAACAGATGAGAGGCTTCTTCCCAGGCGCACACCTTGAGAAACGAA
AGGGGAGCCAGGAAGAAGCACGGGCTTACTGTATGAAGGAAGATACAAGAATCGAAGGTC
CCTTCGAGTTTGGTGTTTTTAAATTGTCATGTAATGATAATTTATTTGATGTCATACAGG
ATATGCGTGAAACGCATAAACGGCCTCTGGAATATTTATATGAGTGTCCGAATACCTTCG
ACAGAAGTAAGGATACATTATACAGAGTGCAAGCAGAGTTGAATAAAACGAAGGCGATGA
A----TAGCTGGAAGAC--ATCCTTCAATGC-ATGGACATCTGAAGTAGAAAATATTATG
GCGGAGCCATGTCATCGAAGGATTATTTGGGTCTACGGACCAAATGGAGGCGAAGGAAAG
ACAACGTTTGCAAAACATTTAATGAAGACTAAGAATGCGTTTTATTCGCCAGGAGGAAAA
TCATTGGATATATGTAGATTGTATAATTATGAGGATATAGTTATATTTGATATTCCCAGA
TGCAAAGAGGAATATTTAAACTATGGTTTATTAGAAGAATTTAAAAATGGAATTATTCAA
AGCGGGAAATATGAACCCGTTTTGAAAATTGTAGAATATGTGGAAGTCATTGTAATGGCT
AACTTCCTTCCGAAGGAAGGAATCTTTTCTGAAGATCGAATAAAGCTAGTTGCTTGCTGA
ACACGCTATGACAAT--------CGTACGCTATGAC-AAAAGGGGA--AAAGCAAAGATT
C-GGGGGTTGATT-GTGCTATC-CTAACGATTAAGGGCCGCAGGCC-------CGTCA--
-AGATGGAC--------GAC---GCGATCATATGTCCCG-AGTTAGTGCGCCACGT-AAG
CGCT-GGGGCTTAT
>R_MS17_PH_2008_D5
TATTACCCCCAGCGCTCGGGACGGGACAT-TTGCATCTATAAATAGACCT--CCCCCCCC
TCC-ACTACAA-GATCATCATCGTCGACAGAAATGGCGCGATATGTGGTATGCTGGATGT
TCACCATCAACAATCCCGCTTCGCTACCAGTGATGCGGGATGAGTTTAAATATATGGTAT
ATCAAGTGGAGAGGGGACAGGAGGGTACTCGTCATGTGCAAGGATACGTCGAGATGAAGA
GACGAAGTTCTCTGAAACAGATGAGAGGCTTCTTCCCAGGCGCACACCTTGAGAAACGAA
AGGGGAGCCAGGAAGAAGCACGGGCTTACTGTATGAAGGAAGATACAAGAATCGAAGGTC
CCTTCGAGTTTGGTGCTTTTAAATTGTCATGTAATGATAATTTATTTGATGTCATACAGG
ATATGCGTGAAACGCATAAACGGCCTCTGGAATATTTATATGAGTGTCCGAATACCTTCG
ACAGAAGTAAGGATACATTATACAGAGTGCAAGCAGAGTTGAATAAAACGAAGGCGATGA
A----TAGCTGGAAGAC--ATCCTTCAATGC-ATGGACATCTGAAGTAGAAAACATTATG
GCGGAGCCATGTTATCGAAGGATTATTTGGGTCTACGGACCAAATGGAGGCGAAGGAAAG
ACAACGTTTGCAAAACATCTAATGAAGACTAAGAATGCGTTTTATTCGCCAGGAGGAAAA
TCATTGGATATATGTAGATTGTATAATTATGAGGATATAGTTATATTTGATATTCCCAGA
TGCAAAGAGGAATATTTAAACTATGGCTTATTAGAAGAATTTAAAAATGGAATTATTCAA
AGCGGGAAATATGAACCCGTTTTGAAAATTGTAGAATATGTGGAAGTCATTGTAATGGCT
AACTTCCTTCCGAAGGAAGGAATCTTTTCTGAAGATCGAATAAAGCTAGTTGCTTGCTGA
ACACGCTATGACAAT--------CGTACGCTATGAC-AAAAAGGGA--AAAGCAAAGATT
CGGGGGGTTGATT-GTGCTATC-CTAACGATTAAGGGCCGCAGGCC-------CGTCA--
-AGATGGAC--------GAC---GCGATCATATGTCCCG-AGTTAGTGCGCCACGT-AAG
CGCT-GGGGCTTAT
>R_MS18_PH_2008_D5
TATTACCCCCAGCGCTCGGGACGGGGCAT-TTGCATCTATAAATAGACCT---CCCCCTC
TCC-ACTACAA-GATCATCATCGTCGACAGAAATGGCGCGATATGTGGTATGCTGGATGT
TCACCATCAACAATCCCGCTTCGCTACCAGTGATGCGGGATGAGTTTAAATATATGGTAT
ATCAAGTGGGGAGGGGACAGGAGGGTACTCGTCATGTGCAAGGATACGTCGAGATGAAGA
GACGAAGTTCTCTGAAACAGATGAGAGGCTTCTTCCCAGGCGCACACCTTGAGAAACGAA
AGGGAAGCCAGGAAGAAGCACGGGCTTACTGTATGAAGGAAGATACAAGAATCGAAGGTC
CCTTCGAGTTTGGTGTTTTTAAATTGTCATGTAATGATAATTTATTTGATGTCATACAGG
ATATGCGTGAAACGCATAAACGGCCTCTGGAATATTTATATGAGTGTCCGAATACCTTCG
ACAGAAGTAAGGATACATTATACAGAGTGCAAGCAGAGTTGAATAAAACGAAGGCGATGA
A----TAGCTGGAAGAC--ATCCTTCAATGC-ATGGACATCTGAAGTAGAAAATATTATG
GCGGAGCCATGTCATCGAAGGATTATTTGGGTCTACGGACCAAATGGAGGCGAAGGAAAG
ACAACGTTTGCAAAACATTTAATGAAGACTAAGAATGCGTTTTATTCGCCAGGAGGAAAA
TCATTGGATATATGTAGATTGTATAATTATGAGGATATAGTTATATTTGATATTCCCAGA
TGCAAAGAGGAATATTTAAACTATGGTTTATTAGAAGAATTTAAAAATGGAATTATTCAA
AGCGGGAAATATGAACCCGTTTTGAAAATTGTAGAATATGTGGAAGTCATTGTAATGGCT
AACTTCCTTCCGAAGGAAGGAATCTTTTCTGAAGATCGAATAAAGCTAGTTGCTTGCTGA
ACACGCTATGACAAT--------CGTACGCTATGAC-AAAAGGGGA--AAAGCAAAGATT
C-GGGGGTTGATT-GTGCTATC-CTAACGATTAAGGGCCGCAGGCC-------CGTCA--
-AGATGGAC--------GAC---GCGATCATATGTCCCG-AGTTAGTGCGCCACGT-AAG
CGCT-GGGGCTTAT
>R_MS6_PH_2008_D5
TATTACCCCCAGCGCTCGGGACGGGACAT-TTGCATCTATAAATAGACCT--CCCCCCCC
TCC-ACTACAA-GATCATCATCGTCGACAGAAATGGCGCGATATGTGGTATGCTGGATGT
TCACCATCAACAATCCCGCTTCGCTACCAGTGATGCGGGATGAGTTTAAATATATGGTAT
ATCAAGTGGAGAGGGGACAGGAGGGTACTCGTCATGTGCAAGGATACGTCGAGATGAAGA
GACGAAGTTCTCTGAAACAGATGAGAGGCTTCTTCCCAGGCGCACACCTTGAGAAACGAA
AGGGGAGCCAGGAAGAAGCACGGGCTTACTGTATGAAGGAAGATACAAGAATCGAAGGTC
CCTTCGAGTTTGGTGCTTTTAAATTGTCATGTAATGATAATTTATTTGATGTCATACAGG
ATATGCGTGAAACGCATAAACGGCCTCTGGAATATTTATATGAGTGTCCGAATACCTTCG
ACAGAAGTAAGGATACATTATACAGAGTGCAAGCAGAGTTGAATAAAACGAAGGCGATGA
A----TAGCTGGAAGAC--ATCCTTCAATGC-ATGGACATCTGAAGTAGAAAATATTATG
GCGGAGCCATGTCATCGAAGGATTATTTGGGTCTACGGACCAAATGGAGGCGAAGGAAAG
ACAACGTTTGCAAAACATTTAATGAAGACTAAGAATGCGTTTTATTCGCCAGGAGGAAAA
TCATTGGATATATGTAGATTGTATAATTATGAGGATATAGTTATATTTGATATTCCCAGA
TGCAAAGAGGAATATTTAAACTATGGTTTATTAGAAGAATTTAAAAATGGAATTATTCAA
AGCGGGAAATATGAACCCGTTTTGAAAATTGTAGAATATGTGGAAGTCATTGTAATGGCT
AACTTCCTTCCGAAGGAAGGAATCTTTTCTGAAGATCGAATAAAGCTAGTTGCTTGCTGA
ACACGCTATGACAAT--------CGTACGCTATGAC-AAAAGGGGA--AAAGCAAAGAAT
CGGGGGGTTGATT-GTGCTATC-CTAACGATTAAGGGCCGCAGGCC-------CGTCA--
-AGATGGAC--------GAC---GCGATCATATGTCCCG-AGTTAGTGCGCCACGT-AAG
CGCT-GGGGCTTAT
>R_MS7_PH_2008_D5
TATTACCCCCAGCGCTCGGGACGGGACAT-TTGCATCTATAAATAGACCTCCCCCCCCCC
TCC-ACTACAA-GATCATCATCGTCGACAG-AATGGCGCGATATGTGGTATGCTGGATGT
TCACCATCAACAATCCCGCTTCGCTACCAGTGATGCGGGATGAGTTTAAATATATGGTAT
ATCAAGTGGAGAGGGGACAGGAGGGTACTCGTCATGTGCAAGGATACGTCGAGATGAAGA
GACGAAGTTCTCTGAAACAGATGAGAGGCTTCTTCCCAGGCGCACACCTTGAGAAACGAA
AGGGGAGCCAGGAAGAAGCACGGGCTTACTGTATGAAGGAAGATACAAGAATCGAAGGTC
CCTTCGAGTTTGGTGCTTTTAAATTGTCATGTAATGATAATTTATTTGATGTCATACAGG
ATATGCGTGAAACGCATAAACGGCCTCTGGAATATTTATATGAGTGTCCGAATACCTTCG
ACAGAAGTAAGGATACATTATACAGAGTGCAAGCAGAGTTGAATAAAACGAAGGCGATGA
A----TAGCTGGAAGAC--ATCCTTCAATGC-ATGGACTTCTGAAGTAGAAAATATTATG
GCGGAGCCATGTTATCGAAGGATTATTTGGGTCTACGGACCAAATGGAGGCGAAGGAAAG
ACAACGTTTGCAAAACATTTAATGAAGACTAAGAATGCGTTTTATTCGCCAGGAGGAAAA
TCATTGGATATATGTAGATTGTATAATTATGAGGATATAGTTATATTTGATATTCCCAGA
TGCAAAGAGGAATATTTAAACTATGGTTTATTAGAAGAATTTAAAAATGGAATTATTCAA
AGCGGGAAATATGAACCCGTTTTGAAAATTGTAGAATATGTGGAAGTCATTGTAATGGCT
AACTTCCTTCCGAAGGAAGGAATCTTTTCTGAAGATCGAATAAAGCTAGTTGCTTGCTGA
ACACGCTATGACAAT--------CGTACGCTATGAC-AAACAGGGA--ACAGCAAAGAAT
C-GGGGGTTGATT-GTGCTATC-CTAACGATTAAGGGCCGCAGGCC-------CGTCA--
-AGATGGAC--------GAC---GCGATCATATGTCCCG-AGTTAGTGCGCCACGT-AAG
CGCT-GGGGCTTAT
>R_Q1160_TW_1995_D5
TATTACCCCCAGCGCTCGGGACGGGACAT-TTGCATCTATAAATAGACCT--CCCCCCCC
TCC-ACTACAA-GATCATCATCGTCGACAGAAATGGCGCGATATGTGGTATGCTGGATGT
TCACCATCAACAATCCCGCTTCGCTACCAGTGATGCGGGATGAGTTCAAATATATGGTAT
ATCAAGTGGAGAGGGGACAGGAGGGTACTCGTCATGTGCAAGGGTACGTCGAGATGAAGA
GACGAAGTTCTCTGAAACAGATGAGAGGCTTCTTCCCAGGCGCACACCTTGAGAAACGAA
AGGGGAGCCAGGAAGAAGCACGGGCTTACTGTATGAAGGAAGATACAAGAATCGAAGGTC
CCTTCGAGTTTGGTGCTTTTAAATTGTCATGTAATGATAATTTATTTGATGTCATACAGG
ATATGCGTGAAACGCATAAACGGCCTCTGGAATATTTATATGAATGTCCGAATACCTTCG
ACAGAAGTAAGGATACATTATACAGAGTGCAAGCAGAGTTGAATAAAACGAAGGCGATGA
A----TAGCTGGAAGAC--ATCCTTCAATGC-ATGGACATCTGAAGTAGAAAATATTATG
GCGGAGCCATGTTATCGAAGGATTATTTGGGTCTACGGCCCAAATGGAGGCGAAGGAAAG
ACAACGTTTGCAAAACATTTAATGAAGACCAAGAATGCGTTTTATTCTCCAGGAGGAAAA
TCATTGGATATATGTAGATTGTATAATTATGAGGATATAGTTATATTTGATATTCCCAGA
TGCAAAGAGGAATATTTAAACTATGGTTTATTAGAAGAATTTAAAAATGGAATTATTCAA
AGCGGGAAATATGAACCCGTTTTGAAAATTGTAGAATATGTGGAAGTCATTGTAATGGCT
AACTTCCTTCCGAAGGAAGGAATCTTTTCTGAAGATCGAATAAAGCTAGTTGCTTGCTGA
ACACGCTATGACAAT--------CGTACGCTATGAC-AAAAGGGGA--AAAGTAAAGATT
CGGGGGT-TGATT-GTGCTATC-CTAACGATTAAGGGCCGCAGGCC-------CGTCA--
-AGATGGAC--------GAC---GCGATCATATGTCCCG-AGTTAGTGCGCCACGT-AAG
CGCT-GGGGCTTAT
>R_Q276_TO_1989_C1
TATTACCCCCAGCGCTCGGGACGGGACAT-TTGCATCTATAAATAGACT---CCCCCCTC
TCC-ACTTCAA-GATCATCATCGACGACAG-AATGGCGCGATATGTGGTATGCTGGATGT
TTACCATCAACAATCCCACAACACTACCAGTGATGAGGGATGAGATCAAATACATGGTAT
ATCAAGTGGAGAGGGGACAGGAGGGTACTCGTCATGTGCAAGGATACGTGGAGATGAAGA
GACGAAGTTCTCTGAAGCAGATGAGAGGCTTCTTCCCAGGCGCACACCTTGAGAAACGAA
AGGGGAGCCAAGAAGAAGCGCGGTCATACTGTATGAAGGAAGATACAAGAATCGAAGGTC
CCTTCGAGTTTGGTGCATTTAAATTGTCATGTAATGATAATTTATTTGATGTCATACAGG
ATATGCGTGAAACGCACAAAAGACCTTTGGAGTATTTATATGATTGTCCTAATACCTTCG
ATAGAAGTAAGGATACATTATACAGAGTACAAGCAGAAATGAATAAAACGAGGGCGATGA
A----TAGCTGGAGAAC--GTCTTTCAGTGC-TTGGACATCAGAGGTTGAGAATATCATG
GCGCAGCCATGTCATCGGAGAATTATTTGGGTTTACGGCCCAAATGGAGGAGAAGGAAAG
ACAACGTATGCAAAACATCTAATGAAGACGAAGAATGCGTTTTATTCTCCAGGAGGAAAA
TCATTGGATATATGTAGACTGTATAATTATGAGGATATTGTTATATTTGATATCCCCAGA
TGCAAAGAGGATTATTTAAATTATGGTTTATTAGAGGAATTTAAGAATGGAATAATTCAA
AGCGGGAAATATGAACCCGTTTTGAAGATTGTAGAATATGTCGAAGTCATTGTAATGGCT
AACTTCCTTCCGAAGGAAGGAATCTTTTCTGAAGATCGAATAAAGTTGGTTTCTTGCTGA
ACACGCAATGACTTTACAG----CGCACGCTCCGAC-AAAAGCACACTATGACAAAAGTA
GGGGTATCTGATT--GGCTATC-CTAACGATCTAGGGCCGTAGGCC-------CGTGA--
GCAATGAAC--------GGC---GAGATCATATGTCCCG-AGTTAGTGCGCCACGT-AAG
CGCT-GGGGACTAT
>R_Q277_TO_1989_C1
TATTACCCCCAGCGCTCGGGACGGGACAT-TTGCATCTATAAATAGACT---CCCCCCTC
TCC-ACTTCAA-GATCATCTTCGACGACAG-AATGGCGCGATATGTGGTATGCTGGATGT
TTACCATCAACAATCCCACAACACTACCAGTGATGAGGGATGAGATCAAATACATGGTAT
ATCAAGTGGAGAGGGGACAGGAGGGTACTCGTCATGTGCAAGGATACGTGGAGATGAAGA
GACGAAGTTCTCTGAAGCAGATGAGAGTCTTCTTCCCAGGCGCACACCTTGAGAAACGAA
AGGGGAGCCAAGAAGAAGCGCGGTCATACTGTATGAAGGAAGATACAAGAATCGAAGGTC
CCTTCGAGTTTGGTGCATTTAAATTGTCATGTAATGATAATTTATTTGATGTCATACAGG
ATATGCGTGAAACGCACAAAATACCTTTGGAGTATTTATATGATTGTCCTAATACCTTCG
ATAGAAGTAAGGATACATTATACAGAGTACAAGCAGAAATGAATAAAACGAGGGCGATGA
A----TAGCTGGAGAAC--GTCTTTCAGTGC-TTGGACATCAGAGGTTGAGAATATCATG
GCGCAGCCATGTCATCGGAGAATTATTTGGGTTTACGGCCCAAATGGAGGAGAAGGAAAG
ACAACGTATGCAAAACATCTAATGAAGACGAAGAATGCGTTTTATTCTCCAGGAGGAAAA
TCATTGGATATATGTAGACTGTATAATTATGAGGATATTGTTATATTTGATATCCCTAGA
TGCAAAGAGGATTATTTAAATTATGGTGTATTAGAGGAATTTAAGAATGGAATAATTCAA
AGCGGGAAATATGAACCCGTTTTGAAGATTGTAGAATATGTCGAAGTCATTGTAATGGCT
AACTTCCTTCCGAAGGAAGGAATCTTTTCTGAAGATCGAATAAAGTTGGTTTCTTGCTGA
ACACGCAATGACTTTACAG----CGCACGCTCCGAC-AAAAGCACACTATGACAAAAGTA
TGGGTATCTGATT--GTCTATC-CTAACGATCTAGGGCCGTAGGCC-------CGTGA--
GCAATGAAC--------GGC---GAGATCATATGTCCCG-AGTTAGTGCGCCACGT-AAG
CGCTGGGGGACTAT
>R_Q278_TO_1989_C1
TATTACCCCCAGCGCTCGGGACGGGACAT-TTGCATCTATAAATAGACT---CCCCCCTC
TCC-ACTTCAA-GATCATCATCGACGACAG-AATGGCGCGATATGTGGTATGCTGGATGT
TTACCATCAACAATCCCACAACACTACCAGTGATGAGGGATGAGATCAAATACATGGTAT
ATCAAGTGGAGAGGGGACAGGAGGGTACTCGTCATGTGCAAGGATACGTGGAGATGAAGA
GACGAAGTTCTCTGAAGCAGATGAGAGGCTTCTTCCCAGGCGCACACCTTGAGAAACGAA
AGGGGAGCCAAGAAGAAGCGCGGTCATACTGTATGAAGGAAGATACAAGAATCGAAGGTC
CCTTCGAGTTTGGTGCATTTAAATTGTCATGTAATGATAATTTATTTGATGTCATACAGG
ATATGCGTGAAACGCACAAAAGACCTTTGGAGTATTTATATGATTGTCCTAATACCTTCG
ATAGAAGTAAGGATACATTATACAGAGTACAAGCAGAGATGAATAAAACGAGGGCGATGA
A----TAGCTGGAGAAC--GTCTTTCAGTGC-TTGGACATCAGAGGTTGAGAATATCATG
GCGCAGCCATGTCATCGGAGAATTATTTGGGTTTACGGCCCAAATGGAGGAGAAGGAAAG
ACAACGTATGCAAAACATCTAATGAAGACGAAGAATGCGTTTTATTCTCCAGGAGGAAAA
TCATTGGATATATGTAGACTGTATAATTATGAGGATATTGTTATATTTGATATCCCTAGA
TGCAAAGAGGATTATTTAAATTATGGTTTATTAGAGGAATTTAAGAATGGAATAATTCAA
AGCGGGAAATATGAACCCGTTTTGAAGATTGTAGAATATGTCGAAGTCATTGTAATGGCT
AACTTCCTTCCGAAGGAAGGAATCTTTTCTGAAGATCGAATAAAGTTGGTTTCTTGCTGA
ACACGCAATGACTTTACAG----CGCACGCTCCGAC-AAAAGCACACTATGACAAAAGTA
CGGGTATCTGATT--GGCTATC-CTAACGATCTAGGGCCGTAGGCC-------CGTGA--
GCAATGAAC--------GGC---GAGATCATATGTCCCG-AGTTAGTGCGCCACGT-AAG
CGCT-GGGGCTTAT
>R_Q279_WS_1989_C1
TATTACCCCCAGCGCTCGGGACGGGACAT-TTGCATCTATAAATAGACCT--CCCCCCTC
TCC-ATTTCAA-GATCATCATCGACGACAG-AATGGCGCGATATGTGGTATGCTGGATGT
TCACCATCAACAATCCCACAACACTACCAGTGATGAGGGATGAGATCAAATACATGGTAT
ATCAAGTGGAGAGGGGACAGGAGGGTACTCGGCATGTGCAAGGATACGTGGAGATGAAGA
GACGAAGTTCTCTGAAGCAGATGAGAGGCTTCTTCCCAGGCGCACACCTTGAGAAACGAA
AGGGGAGCCAAGAAGAAGCGCGGTCATACTGTATGAAGGAAGATACAAGAATCGAAGGTC
CCTTCGAGTTTGGTGCATTTAAATTGTCATGTAATGATAATTTATTTGATGTCATACAGG
ATATGCGTGAAACGCACAAAAGGCCTTTGGAGTATTTATATGATTGTCCTAACACCTTCG
ATAGAAGTAAGGATACATTATACAGAGTACAAGCAGAGATGAATAAAACGAAGGCGATGA
A----TAGCTGGAGAAC--ATCTTTCAGTGC-TTGGACATCAGAGGTGGAGAATATCATG
GCGCAGCCATGTCATCGGAGAATAATTTGGGTCTATGGCCCAAATGGAGGAGAAGGAAAG
ACAACGTATGCAAAACATCTAATGAAGACGAGAAATGCGTTTTATTCTCCAGGAGGAAAA
TCATTGGATATATGTAGACTGTATAATTATGAGGATATTGTTATATTTGATATCCCTAGA
TGCAAAGAGGATTATTTAAATTATGGTTTATTAGAGGAATTTAAGAATGGAATAATTCAA
AGCGGGAAATATGAACCCGTTTTGAAGATAGTAGAATATGTCGAAGTCATTGTAATGGCT
AACTTCCTTCCGAAGGAAGGAATCTTTTCTGAAGATCGAATAAAGTTGGTTTCTTGCTGA
ACAAGTAATGACTTTACAG----CGCACGCTCCGAC-AAAAGCACACTATGACAAAAG-A
CAGCTGTCTGATT--TGACATC-TGAACGATCTAGGGCCGTAGGCC-------CGTGA--
GCAATGAAC--------GGC---GAGATCATATGTCCCG-AGTTAGTGCGCCACGT-AAG
CGCT-GGGGCTTAT
>R_Q281_WS_1989_C1
TATTACCCCCAGCGCTCGGGACGGGACAT-TTGCATCTATAAATAGACCT--CCCCCCTC
TCC-ATTACAA-GATCATCATCGACGACAG-AATGG------------------------
------------------------------------------------------------
------------------------------------------------------------
------------------------------------------------------------
------------------------------------------------------------
------------------------------------------------------------
------------------------------------------------------------
------------------------------------------------------------
---------------------------------------TCAGAGGTGGAGAATATCATG
GCGCAGCCATGTCATCGGAGAATAATTTGGGTCTATGGCCCAAATGGAGGAGAAGGAAAG
ACAACGTATGCAAAACATCTAATGAAGACGAGAAATGCGTTTTATTCTCCAGGAGGAAAA
TCATTGGATATTTGTAGACTGTATAATTACGAGGATATTGTTATATTTGATATTCCAAGA
TGCAAAGAGGATTATTTAAATTATGGGTTATTAGAGGAATTTAAGAATGGAATAATTCAA
AGCGGGAAATATGAACCCGTTTTGAAGATAGTAGAATATGTCGAAGTCATTGTAATGGCT
AACTTCCTTCCGAAGGAAGGAATCTTTTCTGAAGATCGAATAAAGTTGGTTTCTTGCTGA
ACAAGTAATGACTTTACAG----CGCACGCTCCGAC-AAAAGCACACTATGACAAAAGTA
CGGGTATCTGATT--TGACATC-TGAACGATCTAGGGCCGTAGGCC-------CGTGA--
GCAATGAAC--------GGC---GAGATCATATGTCCCG-AGTTAGTGCGCCACGT-AAG
CGCT-GGGGCTTAT
>R_Q524_1_IN_C2
TATTACCCCCAGCGCTCGGGACGGGACAT-TTGCATCTATAAATAGACCT--CCCCCCTC
TCC-ATTACAA-GATCATCATCGACGACAG-AATGGCGCGATATGTGGTATGCTGGATGT
TCACCATCAACAATCCCACAACACTACCAGTGATGAGGGATGAGATCAAATATATGGTAT
ATCAAGTGGAGAGGGGACAGGAGGGTACTCGTCATGTGCAAGGTTATGTCGAGATGAAGA
GACGAAGCTCTCTGAAGCAGATGAGAGGCTTCTTCCCAGGCGCACACCTTGAGAAACGAA
AGGGGAGCCAAGAAGAAGCGCGGTCATACTGTATGAAGGAAGATACAAGAATCGAAGGTC
CCTTCGAGTTTGGTGCATTTAAATTGTCATGTAATGATAATTTATTTGATGTCATACAGG
ATATGCGTGAAACGCACAAAAGGCCTTTGGAGTATTTATATGATTGTCCTAACACCTTCG
ATAGAAGTAAGGATACATTATACAGAGTACAAGCAGAGATGAATAAAACGAAGGCGATGA
A----TAGCTGGAGAAC--TTCTTTCAGTGC-ATGGACATCAGAGGTGGAGAATATCATG
GCGCAGCCATGTCATCGGAGAATAATTTGGGTCTATGGCCCAAATGGAGGAGAAGGAAAG
ACAACGTATGCAAAACATCTAATGAAGACGAGAAATGCGTTTTATTCTCCAGGAGGAAAA
TCATTGGATATATGTAGACTGTATAATTACGAGGATATTGTTATATTTGATATTCCAAGA
TGCAAAGAGGATTATTTAAATTATGGGTTATTAGAGGAATTTAAGAATGGAATAATTCAA
AGCGGGAAATATGAACCCGTTTTGAAGATAGTAGAATATGTCGAAGTCATTGTAATGGCT
AACTTCCTTCCGAAGGAAGGAATCTTTTCTGAAGATCGAATAAAGTTGGTTTCTTGCTGA
ACAAGTAATGACTTTACAG----CGCACGCTCCGAC-AAAAGCACACTATGACAAAAGTA
CGGGTATCTGATT-GGGTTATC-TTAACGATCTAGGGCCGTAGGCC-------CGTGA--
GCAATGAAC--------GGC---GAGATCAGATGTCCCG-AGTTAGTGCGCCACGT-AAG
CGCT-GGGGCTTAT
>R_Q524_3_IN_C2
TATTACCCCCAGCGCTCGGGACGGGACAT-TTGCATCTATAAATAGACCT--CCCCCCTC
TCC-ATTACAA-GATCATCATCGACGACAG-AATGGCGCGATATGTGGTATGCTGGATGT
TCACCATCAACAATCCCACAACACTACCAGTGATGAGGGATGAGATCAAATATATGGTAT
ATCAAGTGGAGAGGGGACAGGAGGGTACTCGTCATGTGCAAGGTTATGTCGAGATGAAGA
GACGAAGCTCTCTGAAGCAGATGAGAGGCTTCTTCCCAGGCGCACACCTTGAGAAACGAA
AGGGGAGCCAAGAAGAAGCGCGGTCATACTGTATGAAGGAAGATACAAGAATCGAAGGTC
CCTTCGAGTTTGGTGCATTTAAATTGTCATGTAATGATAATTTATTTGATGTCATACAGG
ATATGCGTGAAACGCACAAAAGGCCTTTGGAGTATTTATATGATTGTCCTAACACCTTCG
ATAGAAGTAAGGATACATTATACAGAGTACAAGCAGAGATGAATAAAACGAAGGCGATGA
A----TAGCTGGAGAAC--TTCTTTCAGTGC-ATGGACATCAGAGGTGGAGAATATCATG
GCGCAGCCATGTCATCGGAGAATAATTTGGGTCTATGGCCCAAATGGAGGAGAAGGAAAG
ACAACGTATGCAAAACATCTAATGAAGACGAGAAATGCGTTTTATTCTCCAGGAGGAAAA
TCATTGGATATATGTAGACTGTATAATTACGAGGATATTGTTATATTTGATATTCCAAGA
TGCAAAGAGGATTATTTAAATTATGGGTTATTAGAGGAATTTAAGAATGGAATAATTCAA
AGCGGGAAATATGAACCCGTTTTGAAGATAGTAGAATATGTCGAAGTCATTGTAATGGCT
AACTTCCTTCCGAAGGAAGGAATCTTTTCTGAAGATCGAATAAAGTTGGTTTCTTGCTGA
ACAAGTAATGACTTTACAG----CGCACGCTCCGAC-AAAAGCACACTATGACAAAAGTA
CGGGTATCTGATT-GGGTTATC-TTAACGATCTAGGGCCGTAGGCC-------CGTGA--
GCAATGAAC--------GGC---GAGATCAGATGTCCCG-AGTTAGTGCGCCACGT-AAG
CGCT-GGGGCTTAT
>R_Q529_1_CN_1990
TATTACCCCCAGCGCTCGAGACGGGACAT-TTGCATCTATAAATAGACCT--CCCCCCCC
TCC-ACTACAA-GATCATCATCGTCGACAGAAATGGCGCGATATGTGGTATGCTGGATGT
TCACCATCAACAATCCCGCTTCACTACCAGTGATGCGGGATGAGTTCAAATATATGGTAT
ATCAAGTGGAGAGGGGACAGGAGGGTACTCGTCATGTGCAGGGATACGTCGAGATGAAGA
GACGAAGTTCTCTGAAGCAGATGAGAGGCTTCTTCCCAGGCGCACACCTTGAGAAACGAA
AGGGGAGCCAAGAAGAAGCACGGGCATACTGTATGAAGGAAGACACAAGAATCGAAGGTC
CCTTCGAGTTTGGTGCCTTTAAATTGTCATGTAATGATAATTTATTTGATGTCATACAGG
ATATGCGTGAAACGCACAAACGGCCTCTGGAGTATTTATATGAGTGTCCAAATACCTTCG
ATAGAAGTAAGGATACATTATACAGAGTTCAAGCAGAGTTGAATAAAACGAAGGCGATGA
A----TAGCTGGAAAAC--ATCCTTCAGTTC-ATGGACATCGGAAGTTGAAAATATTATG
GCGGAGCCATGTCATCGAAGGATAATTTGGGTCTATGGCCCAAATGGAGGAGAAGGAAAG
ACAACTTATGCAAAATATTTAATGAAGACGAAGAATGCGTTTTATTCTCCAGGAGGAAAA
TCATTGGATATATGTAGATTGTATAATTACGAGGAAATAGTTATATTTGATATTCCCAGA
TGCAAAGAGGAATATTTAAACTATGGTTTATTAGAAGAATTTAAAAATGGAATTATTCAA
AGCGGGAAATATGAACCCGTTTTGAAAATTGTAGAATATGTGGAAGTCATTGTAATGGCT
AACTTCCTTCCGAAGGAAGGAATCTTTTCAGAAGATCGAATAAAGCTAGTTGCTTGCTGA
ACACGCTATGACAAT--------CGTACGCTATGAC-AAAAGGGGA--AAAGCAAAGATT
CGGGGGT-TGATT-GGTCTATC-CTAACGATTAAGGGCCGCAGGCC-------CGTCA--
-AGATGGAC--------GGC---TTGATCAGATGTCCCG-AGTTAGTGCGCCACGT-AAG
CGCT-GGGGCTTAT
>R_Q529_2_CN_1990
TATTACCCCCAGCGCTCGGGACGGGACAT-TTGCATCTATAAATAGACCT--CCCCCCCC
TCC-ACTACAA-GATCATCATCGTCGACAGAAATGGCGCGATATGTGGTATGCTGGATGT
TCACCATCAACAATCCCGCTTCACTACCAGTGATGCGGGATGAGTTCAAATATATGGTAT
ATCAAGTGGAGAGGGGACAGGAGGGTACTCGTCATGTGCAGGGATACGTCGAGATGAAGA
GACGAAGTTCTCTGAAGCAGATGAGAGGCTTCTTCCCAGGCGCACACCTTGAGAAACGAA
AGGGGAGCCAAGAAGAAGCACGGGCATACTGTATGAAGGAAGACACAAGAATCGAAGGTC
CCTTCGAGTTTGGTGCCTTTAAATTGTCATGTAATGATAATTTATTTGATGTCATACAGG
ATATGCGTGAAACGCACAAACGGCCTCTGGAGTATTTATATGAGTGTCCAAATACCTTCG
ATAGAAGTAAGGATACATTATACAGAGTTCAAGCAGAGTTGAATAAAACGAAGGCGATGA
A----TAGCTGGAAAAC--ATCCTTCAGTTC-ATGGACATCGGAAGTTGAAAATATTATG
GCGGAGCCATGTCATCGAAGGATAATTTGGGTCTATGGCCCAAATGGAGGAGAAGGAAAG
ACAACTTATGCAAAATATTTAATGAAGACGAAGAATGCGTTTTATTCTCCAGGAGGAAAA
TCATTGGATATATGTAGATTGTATAATTACGAGGAAATAGTTATATTTGATATTCCCAGA
TGCAAAGAGGAATATTTAAACTATGGTTTATTAGAAGAATTTAAAAATGGAATTATTCAA
AGCGGGAAATATGAACCCGTTTTGAAAATTGTAGAATATGTGGAAGTCATTGTAATGGCT
AACTTCCTTCCGAAGGAAGGAATCTTTTCAGAAGATCGAATAAAGCTAGTTGCTTGCTGA
ACACGCTATGACAAT--------CGTACGCTATGAC-AAAAGGGGA--AAAGCAAAGATT
CGGGGGT-TGATT-GGTCTATC-CTAACGATTAAGGGCCGCAGGCC-------CGTCA--
-AGATGGAC--------GGC---TTGATCAGATGTCCCG-AGTTAGTGCGCCACGT-AAG
CGCT-GGGGCTTAT
>R_Q529_4_CN_1990_E1
TATTACCCCCAGCGCTCGGGACGGGACAT-TTGCATCTATAAATAGACCT--CCCCCCCC
TCC-ACTACAA-GATCATCATCGTCGACAGAAATGGCGCGATATGTGGTATGCTGGATGT
TCACCATCAACAATCCCGCTTCACTACCAGTGATGCGGGATGAGTTCAAATATATGGTAT
ATCAAGTGGAGAGGGGACAGGAGGGTACTCGTCATGTGCAGGGATACGTCGAGATGAAGA
GACGAAGTTCTCTGAAGCAGATGAGAGGCTTCTTCCCAGGCGCACACCTTGAGAAACGAA
AGGGGAGCCAAGAAGAAGCACGGGCATACTGTATGAAGGAAGACACAAGAATCGAAGGTC
CCTTCGAGTTTGGTGCCTTTAAATTGTCATGTAATGATAATTTATTTGATGTCATACAGG
ATATGCGTGAAACGCACAAACGGCCTCTGGAGTATTTATATGAGTGTCCAAATACCTTCG
ATAGAAGTAAGGATACATTATACAGAGTTCAAGCAGAGTTGAATAAAACGAAGGCGATGA
A----TAGCTGGAAAAC--ATCCTTCAGTTC-ATGGACATCGGAAGTTGAAAATATTATG
GCGGAGCCATGTCATCGAAGGATAATTTGGGTCTATGGCCCAAATGGAGGAGAAGGAAAG
ACAACTTATGCAAAATATTTAATGAAGACGAAGAATGCGTTTTATTCTCCAGGAGGAAAA
TCATTGGATATATGTAGATTGTATAATTACGAGGAAATAGTTATATTTGATATTCCCAGA
TGCAAAGAGGAATATTTAAACTATGGTTTATTAGAAGAATTTAAAAATGGAATTATTCAA
AGCGGGAAATATGAACCCGTTTTGAAAATTGTAGAATATGTTGAAGTCATTGTAATGGCT
AACTTCCTTCCGAAGGAAGGAATCTGTTCAGAAGATCGAATAAAGCTAGTTGCTTGCTGA
ACACGCTATGACAAT--------CGTACGCTATGAC-AAAAGGGGA--AAAGCAAAGATT
CGGGGGT-TGATT-GGGCTATC-CTAACGATTAAGGGCCGCAGGCC-------CGTCA--
-AGATGGAC--------GGC---TTGATCAGATGTCCCG-AGTTAGTGCGCCACGT-AAG
CGCT-GGGGCTTAT
>R_Q529_6_CN_1990
TATTACCCCCAGCGCTCGGGACGGGACAT-TTGCATCTATAAATAGACCT--CCACCCCC
TTC-ACTACAA-GATCATCATCGTCGACAGAA----------------------------
------------------------------------------------------------
------------------------------------------------------------
------------------------------------------------------------
------------------------------------------------------------
------------------------------------------------------------
------------------------------------------------------------
------------------------------------------------------------
------------------------------------------------------------
------------------------------------------------------------
-----------------TTTAATGAAGACGAAGAATGCGTTTTATTCTCCAGGAGGAAAA
TCACTGGATATATGTAGATTGTATAATTACGAGGAAATAGTTATATTTGATATTCCCAGA
TGCAAAGAGGAATATTTAAACTATGGTTTATTAGAAGAATTTAAAAATGGAATTATTCAA
AGCGGGAAATATGAACCCGTTTTGAAAATTGTAGAATATGTGGAAGTCATTGTAATGGCT
AACTTCCTTCCGAAGGAAGGAATCTTTTCAGAAGATCGAATAAAGCTAGTTGCTTGCTGA
ACACGCTATGACAAT--------CGTACGCTATGAC-AAAAGGGGA--AAAGCAAAGATT
CGGGGGT-TGATT-GGGCTATC-CTAACGATTAAGGGCCGCAGGCC-------CGTCA--
-AGATGGAC--------GGC---TTGATCAGATGTCCCG-AGTTAGTGCGCCACGT-AAG
CGCT-GGGGCTTAT
>R_Q553_LK_1995_C2
TATTACCCCCAGCGCTCGGGACGGGACAT-TTGCATCTATAAATAGACCT--CCCCCCTC
TCC-AATTCAA-GATCATCATCGACGACAG-AATGGCGCGATATGTGGTATGCTGGATGT
TCACCATCAACAATCCCACAACACTACCAGTGATGAGGGATGAGATCAAATATATGGTAT
ATCAAGTGGAGAGGGGACAGGAGGGTACTCGTCATGTGCAAGGTTATGTCGAGATGAAGA
GACGAAGCTCTCTGAAGCAGATGAGAGGCTTCTTCCCAGGCGCACACCTTGAGAAACGAA
AGGGGAGCCAAGAAGAAGCGCGGTCATACTGTATGAAGGAAGATACAAGAATCGAAGGTC
CCTTCGAGTTTGGTGGATTTAAATTGTCATGTAATGATAATTTATTTGATGTCATACAGG
ATATGCGTGAAACGCACAAAAGGCCTTTGGAGTATTTATATGATTGTCCTAACACCTTCG
ATAGAAGTAAGGATACATTATACAGAGTACAAGCAGAGATGAATAAAACGAAGGCGATGA
A----TAGCTGGAGAAC--TTCTTTCAGTGC-ATGGACATCAGAGGTGGAGAATATCATG
GCGCAGCCATGTCATCGGAGAATAATTTGGGTCTATGGCCCAAATGGAGGAGAAGGAAAG
ACAACGTATGCAAAACATCTAATGAAGACAAGAAATGCGTTTTATTCTCCAGGAGGAAAA
TCATTGGATATATGTAGACTGTATAATTACGAGGATATTGTTATATTTGATATTCCAAGA
TGCAAAGAGGATTATTTAAATTATGGGTTATTAGAGGAATTTAAGAATGGAATAATTCAA
AGCGGGAAATATGAACCCGTTTTGAAGATAGTAGAATATGTCGAAGTCATTGTAATGGCT
AACTTCCTTCCGAAGGAAGGAATCTTCTCTGAAGATCGAATAAAGTTGGTTTCTTGCTGA
ACAAGTAATGACTTTACAG----CGCACGCTCCGAC-AAAAGCACACTATGACAAAAGTA
CGGGTATCTGATT-GGGTTATC-TTAACGATCTAGGGCCGTAGGCC-------CGTGA--
GCAATGAAC--------GGC---GAGATCAGATGTCCCG-AGTTAGTGCGCCACGT-AAG
CGCT-GGGGCTTAT
>R_Q568_1_ID_1995_D5
TATTACCCCCAGCGCTCGGGACGGGACAT-TTGCATCTATAAATAGACCT--CCCCCCCC
TCC-ACTACAA-GATCATCATCGTCGACAGAAATGGCGCGATATGTGGTATGCTGGATGT
TCACCATCAACAATCCCGCTTCGCTACCAGTGATGCGGGATGAGTTTAAATATATGGTAT
ATCAAGTGGAGAGGGGACAGGAGGGTACTCGTCATGTGCAAGGATACGTGGAGATGAAGA
GACGAAGTTCTCTGAAACAGATGAGAGGCTTCTTCCCAGGCGCACACCTTGAGAAACGAA
AGGGGAGCCAGGAAGAAGCACGGGCTTACTGTATGAAGGAAGATACAAGAATCGAAGGTC
CCTTCGAGTTTGGTGCTTTTAAATTGTCATGTAATGATAATTTATTTGATGTCATACAGG
ATATGCGTGAAACGCATAAACGGCCTCTGGAATATTTATATGAGTGTCCGAATACCTTCG
ACAGAAGTAAGGATACATTATACAGAGTGCAAGCAGAGTTGAATAAAACGAAGGCGATGA
A----TAGCTGGAAGAC--ATCCTTCAATGC-ATGGACATCAGAAGTAGAAAATATTATG
GCGGAGCGATGTTATCGAAGGATTATTTGGGTCTACGGCCCAAATGGAGGCGAAGGAAAG
ACAACGTTTGCAAAACATTTAATGAAGACTAAGAATGCGTTTTATTCGCCAGGAGGAAAA
TCATTGGATATATGTAGATTGTATAATTATGAGGATATAGTTATATTTGATATTCCCAGA
TGCAAAGAGGAATATTTAAACTATGGTTTATTAGAAGAATTTAAAAATGGAATTATTCAA
AGCGGGAAATATGAACCCGTTTTGAAAATTGTAGAATATGTGGAAGTCATTGTAATGGCT
AACTTCCTTCCGAAGGAAGGAATCTTTTCTGAAGATCGAATAAAGTTAGTTGCTTGCTGA
ACACGCTATGACAAT--------CGTACGCTATGAC-AAAAGGGGA--AAAGCAAAGATT
CGGGGGT-TGATT-GTGCTATC-CTAACGATTAAGGGCCGCAGGCC-------CGTCA--
-AGATGGAC--------GAC---GCGATCATATGTCCCG-AGTTAGTGCGCCACGT-AAG
CGCT-GGGGCTTAT
>R_Q568_3_ID_1995
TATTACCCCCAGCGCTCGGGACGGGACAT-TTGCATCTATAAATAGACCT---CCCCCCC
TCC-ACTACAA-GATCATCATCGTCGACAGAAATGGCGCGATATGTGGTATGCTGGATGT
TCACCATCAACAATCCCGCTTCGCTACCAGTGATGCGGGATGAGTTTAAATATATGGTAT
ATCAAGTGGAGAGGGGACAGGAGGGTACTCGTCATGTGCAAGGATACGTGGAGATGAAGA
GACGAAGTTCTCTGAAACAGATGAGAGGCTTCTTCCCAGGCGCACACCTTGAGAAACGAA
AGGGGAGCCAGGAAGAAGCACGGGCTTACTGTATGAAGGAAGATACAAGAATCGAAGGTC
CCTTCGAGTTTGGTGCTTTTAAATTGTCATGTAATGATAATTTATTTGATGTCATACAGG
ATATGCGTGAAACGCATAAACGGCCTCTGGAATATTTATATGAGTGTCCGAATACCTTCG
ACAGAAGTAAGGATACATTATACAGAGTGCAAGCAGAGTTGAATAAAACGAAGGCGATGA
A----TAGCTGGAAGAC--ATCCTTCAATGC-ATGGACATCAGAAGTAGAAAATATTATG
GCGGAGCGATGTTTTCGAAGGATTATTTGGGTCTACGGCCCAAATGGAGGCGAAGGAAAG
ACAACGTTTGCAAAACAATTAATGAAGACTAAGAATGCGTTTTATTCGCCAGGAGGAAAA
TCATTGGATATATGTAGATTGTATAATTATGAGGATATAGTTATATTTGATATTCCCAGA
TGCAAAGAGGAATATTTAAACTATGGTTTATTAGAAGAATTTAAAAATGGAATTATTCAA
AGCGGGAAATATGAACCCGTTTTGAAAATTGTAGAATATGTGGAAGTCATTGTAATGGCT
AACTTCCTTCCGAAGGAAGGAATCTTTTCTGAAGATCGAATAAAGTTAGTTGCTTGCTGA
ACACGCTATGACAAT--------CGTACGCTATGAC-AAAAGGGGA--AAAGCAAAGATT
CGGGGGT-TGATT-GTGCTATC-CTAACGATTAAGGGCCGCAGGCC-------CGTCA--
-AGATGGAC--------GAC---GCGATCATATGTCCCG-AGTTAGTGCGCCACGT-AAG
CGCT-GGGGCTTAT
>R_Q570_TO_1990_C1
TATTACCCCCAGCGCTCGGGACGGGACAT-TTGCATCTATAAATAGACT---CCCCCCTC
TCC-ACTTCAA-GATCATCATCGACGACAG-AATGGCGCGATATGTGGTATGCTGGATGT
TTACCATCAACAATCCCACAACACTACCAGTGATGAGGGATGAGATCAAATACATGGTAT
ATCAAGTGGAGAGGGGACAGGAGGGTACTCGTCATGTGCAAGGGTACGTGGAGATGAAGA
GACGAAGTTCTCTGAAGCAGATGAGAGGCTTCTTCCCAGGCGCACACCTTGAGAAACGAA
AGGGGAGCCAAGAAGAAGCGCGGTCATACTGTATGAAGGAAGATACAAGAATCGAAGGTC
CCTTCGAGTTTGGTTCATTTAAATTGTCATGTAATGATAATTTATTTGATGTCATACAGG
ATATGCGTGAAACGCACAAAAGACCTTTGGAGTATTTATATGATTGTCCTAATACCTTCG
ATAGAAGTAAGGATACATTATACAGAGTACAAGCAGAGATGAATAAAACGAGGGCGATGA
A----TAGCTGGAGAAC--GTCTTTCAGTGC-TTGGACATCAGAGGTTGAGAATATCATG
GCGCAGCCATGTCATCGGAGAATTATTTGGGTTTACGGCCCAAATGGAGGAGAAGGAAAG
ACAACGTATGCAAAACATCTAATGAAGACGAAGAATGCGTTTTATTCTCCAGGAGGAAAA
TCATTGGATATATGTAGACTGTATAATTATGAGGATATTGTTATATTTGATATCCCTAGA
TGCAAAGAGGATTATTTAAATTATGGTTTATTAGAGGAATTTAAGAATGGAATAATTCAA
AGCGGGAAATATGAACCCGTTTTGAAGATTGTAGAATATGTCGAAGTCATTGTAATGGCT
AACTTCCTTCCGAAGGAAGGAATCTTTTCTGAAGATCGAATAAAGTTGGTTTCTTGCTGA
ACACGCAATGACTTTACAG----CGCACGCTCCGAC-AAAAGCACACTATGACAAAAGTA
CGGGTATCTGATT--GGCTATC-CTAACGATCTAGGGCCGTAGGCC-------CGTGA--
GCAATGAAC--------GGC---GAGATCATATGTCCCG-AGTTAGTGCGCCACGT-AAG
CGCT-GGGGCTTAT
>R_Q623_TW_1996_D7
TATTACCCCCAGCGCTCGGGACGGGACAT-TTGCATCTATAAATAGACCT--CCCCCCCC
TCC-ACTACAA-GATCATCATCGTCGACAGAAATGGCGCGATATGTGGTATGCTGGATGT
TCACCATCAACAATCCCGCTTCGCTACCAGTGATGCGGGATGAGTTCAAATATATGGTAT
ATCAAGTGGAGAGGGGACAGGAGGGTACTCGTCATGTGCAAGGGTACGTCGAGATGAAGA
GACGAAGTTCTCTGAAACAGATGAGAGGCTTCTTCCCAGGCGCACACCTTGAGAAACGAA
AGGGGAGCCAGGAAGAAGCACGGGCTTACTGTATGAAGGAAGATACAAGAATCGAAGGTC
CCTTCGAGTTTGGTGCTTTTAAATTGTCATGTAATGATAATTTATTTGATGTCATACAGG
ATATGCGTGAAACGCATAAACGGCCTCTGGAATATTTATATGAATGTCCGAATACCTTCG
ACAGAAGTAAGGATACATTATACAGAGTGCAAGCAGAGTTGAATAAAACGAAGGCGATGA
A----TAGCTGGAAGAC--ATCCTTCAATGC-ATGGACATCTGAAGTAGAAAATATTATG
GCGGAGCCATGTTATCGAAGGATTATTTGGGTCTACGGCCCAAATGGAGGCGAAGGAAAG
ACAACGTTTGCAAAACATTTAATGAAGACCAAGAATGCGTTTTATTCTCCAGGAGGAAAA
TCATTGGATATATGTAGATTGTATAATTATGAGGATATAGTTATATTTGATATTCCCAGA
TGCAAAGAGGAATATTTAAACTATGGTTTATTAGAAGAATTTAAAAATGGAATTATTCAA
AGCGGGAAATATGAACCCGTTTTGAAAATTGTAGAATATGTGGAAGTCATTGTAATGGCT
AACTTCCTTCCGAAGGAAGGAATCTTTTCTGAAGATCGAATAAAGCTAGTTGCTTGCTGA
ACACGCTATGACAAT--------CGTACGCTATGAC-AAAAGGGGA--AAAGTAAAGATT
CGGGGGT-TGATT-GTGCTATC-CTAACGATTAAGGGCCGCAGGCC-------CGTCA--
-AGATGGAC--------GAC---GCGATCATATGTCCCG-AGTTAGTGCGCCACGT-AAG
CGCT-GGGGCTTAT
>R_Q624_TW_1996_D5
TATTACCCCCAGCGCTCGGGACGGGACAT-TTGCATCTATAAATAGACCT--CCCCCCCC
TCC-ACTACAA-GATCATCATCGTCGACAGAAATGGCGCGATATGTGGTATGCTGGATGT
TCACCATCAACAATCCCGCTTCGCTACCAGTGATGCGGGATGAGTTCAAATATATGGTAT
ATCAAGTGGAGAGGGGACAGGAGGGTACTCGTCATGTGCAAGGGTACGTCGAGATGAAGA
GACGAAGTTCTCTGAAACAGATGAGAGGCTTCTTCCCAGGCGCACACCTTGAGAAACGAA
AGGGGAGCCAGGAAGAAGCACGGGCTTACTGTATGAAGGAAGATACAAGAATCGAAGGTC
CCTTCGAGTTTGGTGCTTTTAAATTGTCATGTAATGATAATTTATTTGATGTCATACAGG
ATATGCGTGAAACGCATAAACGGCCTCTGGAATATTTATATGAATGTCCGAATACCTTCG
ACAGAAGTAAGGATACATTATACAGAGTGCAAGCAGAGTTGAATAAAACGAAGGCGATGA
A----TAGCTGGAAGAC--ATCCTTCAATGC-ATGGACATCTGAAGTAGAAAATATTATG
GCGGAGCCATGTTATCGAAGGATTATTTGGGTCTACGGCCCAAATGGAGGCGAAGGAAAG
ACAACGTTTGCAAAACATTTAATGAAGACCAAGAATGCGTTTTATTCTCCAGGAGGAAAA
TCATTGGATATATGTAGATTGTATAATTATGAGGATATAGTTATATTTGATATTCCCAGA
TGCAAAGAGGAATATTTAAACTATGGTTTATTAGAAGAATTTAAAAATGGAATTATTCAA
AGCGGGAAATATGAACCCGTTTTGAAAATTGTAGAATATGTGGAAGTCATTGTAATGGCT
AACTTCCTTCCGAAGGAAGGAATCTTTTCTGAAGATCGAATAAAGCTAGTTGCTTGCTGA
ACACGCTATGACAAT--------CGTACGCTATGAC-AAAAGGGGA--AAAGTAAAGATT
CGGGGGT-TGATT-GTGCTATC-CTAACGATTAAGGGCCGCAGGCC-------CGTCA--
-AGATGGAC--------GAC---GCGATCATATGTCCCG-AGTTAGTGCGCCACGT-AAG
CGCT-GGGGCTTAT
>R_TOS15_TO_2010
TATTACCCCCAGCGCTCGGGACGGGACAT-TTGCATCTATAAATAGACT---CCCCCCTC
TCC-ACTTCAA-GATCATCATCGACGACAG-AATGGCGCGATATGTGGTATGCTGGATGT
TTACCATCAACAATCCCACAACACTACCAGTGATGAGGGATGAGATCAAATACATGGTAT
ATCAAGTGGAGAGGGGACAGGAGGGTACTCGTCATGTGCAAGGATACGTGGAGATGAAGA
GACGAAGTTCTCTGAAGCAGATGAGAGGCTTCTTCCCAGGCGCACACCTTGAGAAACGAA
AGGGGAGCCAAGAAGAAGCGCGGTCATACTGTATGAAGGAAGATACAAGAATCGAAGGTC
CCTTCGAGTTTGGTGCATTTAAATTGTCATGTAATGATAATTTATTTGATGTCATACAGG
ATATGCGTGAAACGCACAAAAGACCTTTGGAGTATTTATATGATTGTCCTAATACCTTCG
ATAGAAGTAAGGATACATTATACAGAGTACAAGCAGAAATGAATAAAACGAGGGCGATGA
A----TAGCTGGAGAAC--GTCTTTCAGTGC-TTGGACATCAGAGGTTGAGAATATCATG
GCGCAGCCATGTCATCGGAGAATTATTTGGGTTTACGGCCCAAATGGAGGAGAAGGAAAG
ACAACGTATGCAAAACATCTAATGAAGACGAAGAATGCGTTTTATTCTCCAGGAGGAAAA
TCATTGGATATATGTAGACTGTATAATTATGAGGATATTGTTATATTTGATATCCCTAGA
TGCAAAGAGGATTATTTAAATTATGGTTTATTAGAGGAATTTAAGAATGGAATAATTCAA
AGCGGGAAATATGAACCCGTTTTGAAGATTGTAGAATATGTCGAAGTCATTGTAATGGCT
AACTTCCTTCCGAAGGAAGGAATCTTTTCTGAAGATCGAATAAAGTTGGTTTCTTGCTGA
ACACGCAATGACTTTACAG----CGCACGCTCCGAC-AAAAGCACACTATGACAAAAGTA
CGGGTATCTGATT--GGCTATC-CTAACGATCTAGGGCCGTAGGCC-------CGTGA--
GCAATGAAC--------GGC---GAGATCATATGTCCCG-AGTTAGTGCGCCACGT-AAG
CGCT-GGGGACTAT
>R_TOS16_TO_2010_C1
TATTACCCCCAGCGCTCGGGACGGGACAT-TTGCATCTATAAATAGACT---CCCCCCTC
TCC-ACTTCAA-GATCATCATCGACGACAG-AATGGCGCGATATGTGGTATGCTGGATGT
TTACCATCAACAATCCCACAACACTACCAGTGATGAGGGATGAGATCAAATACATGGTAT
ATCAAGTGGAGAGGGGACAGGAGGGTACTCGTCATGTGCAAGGATACGTGGAGATGAAGA
GACGAAGTTCTCTGAAGCAGATGAGAGTCTTCTTCCCAGGCGCACACCTTGAGAAACGAA
AGGGGAGCCAAGAAGAAGCGCGGTCATACTGTATGAAGGAAGATACAAGAATCGAAGGTC
CCTTCGAGTTTGGTGCATTTAAATTGTCATGTAATGATAATTTATTTGATGTCATACAGG
ATATGCGTGAAACGCACAAAAGACCTTTGGAGTATTTATATGATTGTCCTAATACCTTCG
ATAGAAGTAAGGATACATTATACAGAGTACAAGCAGAGATGAATAAAACGAGGGCGATGA
A----TAGCTGGAGAAC--GTCTTTCAGTGC-TTGGACATCAGAGGTTGAGAATATCATG
GCGCAGCCATGTCATCGGAGAATTATTTGGGTTTACGGCCCAAATGGAGGAGAAGGAAAG
ACAACGTATGCAAAACATCTAATGAAGACGAAGAATGCGTTTTATTCTCCAGGAGGAAAA
TCATTGGATATATGTAGACTGTATAATTATGAGGATATTGTTATATTTGATATCCCCAGA
TGCAAAGAGGATTATTTAAATTATGGTTTATTAGAGGAATTTAAGAATGGAATAATTCAA
AGCGGGAAATATGAACCCGTTTTGAAGATTGTAGAATATGTCGAAGTCATTGTAATGGCT
AACTTCCTTCCGAAGGAAGGAATCTTTTCTGAAGATCGAATAAAGTTGGTTACTTGCTGA
ACACGCAATGACTTTACAG----CGCACACTCCGAC-AAAAGCACACTATGACAAAAGTA
CGGGTATCTGATT--GGCTATC-CTAACGATCTAGGGCCGTAGGCC-------CGTGA--
GCAATGAAC--------GGC---GAGATCATATGTCCCG-AGTTAGTGCGCCACGT-AAG
CGCT-GGGGCTTAT
>R_TOS19_TO_2010
TATTACCCCCGGTGCTCGGGACGGGACAT-TTGCATCTATAAATAGACT---CCCCCCTC
TCC-ACTTCAA-GATCATCATCGACGACAG-AATGGCGCGATATGTGGTATGCTGGATGT
TTACCATCAACAATCCCACAACACTACCAGTGATGAGGGATGAGATCAAATACATGGTAT
ATCAAGTGGAGAGGGGACAGGAGGGTACTCGTCATGTGCAAGGATACGTGGAGATGAAGA
GACGAAGTTCTCTGAAGCAGATGAGAGTCTTCTTCCCAGGCGCACACCTTGAGAAACGAA
AGGGAAGCCAAGAAGAAGCGCGGTCATACTGTATGAAGGAAGATACAAGAATCGAAGGTC
CCTTCGAGTTTGGTGCATTTAAATTGTCATGTAATGATAATTTATTTGATGTCATACAGG
ATATGCGTGAAACGCAGAAAAGACCTTTGGAGTATTTATATGATTGTCCTAATACCTTCG
ATAGAAGTAAGGATACATTATACAGAGTACAAGCAGAGATGAATAAAACGAGGGCGATGA
A----TAGCTGGAGAAC--GTCTTTCAGTGC-TTGGACATCAGAGGTTGAGAATATCATG
GCGCAGCCATGTCATCGGAGAATTATTTGGGTTTACGGCCCAAATGGAGGAGAAGGAAAG
ACAACGTATGCAAAACATCTAATGAAGACGAAGAATGCGTTTTATTCTCCAGGAGGAAAA
TCATTGGATATATGTAGACTGTATAATTATGAGGATATTGTTATATTTGATATCCCCAGA
TGCAAAGAGGATTATTTAAATTATGGTTTATTAGAGGAATTTAAGAATGGAATAATTCAA
AGCGGGAAATATGAACCCGTTTTGAAGATTGTAGAATATGTCGAAGTCATTGTAATGGCT
AACTTCCTTCCGAAGGAAGGAATCTTTTCTGAAGATCGAATAAAGTTGGTTTCTTGCTGA
ACACGCAATGACTTTACAG----CGCACGCTCCGAC-AAAAGCACACTATGACAAAAGTA
CGGGTATCTGATT--GGCTATC-CTAACGATCTAGGGCCGTAGGCC-------CGTGG--
GCAATGAAC--------GGC---GAGATCATATGTCCCG-AGTTAGTGCGCCACGT-AAG
CGCT-GGGGCTTAT
>R_TOS2_TO_2010_C1
TATTACCCCCAGCGCTCGGGACGGGACAT-TTGCATCTATAAATAGACT---CCCCCCTC
TCC-ACTTCAA-GATCATCATCGACGACAG-AATGGCGCGATATGTGGTATGCTGGATGT
TTACCATCAACAATCCCACAACACTACCAGTGATGAGGGACGAGATCAAATACATGGTAT
ATCAAGTGGAGAGGGGACAGGAGGGTACTCGTCATGTGCAAGGATACGTGGAGATGAAGA
GACGAAGTTCTCTGAAGCAGATGAGAGGCTTCTTCCCAGGCGCACACCTTGAGAAACGAA
AGGGAAGCCAAGAAGAAGCGCGGTCATACTGTATGAAGGAAGATACAAGAATCGAAGGTC
CCTTCGAGTTTGGTGCATTTAAATTGTCATGTAATGATAATTTATTTGATGTCATACAGG
ATATGCGTGAAACGCACAAAAGACCTTTGGAGTATTTATATGATTGTCCTAATACCTTCG
ATAGAAGTAAGGATACATTATACAGAGTACAAGCAGAAATGAATAAAACGAGGGCGATGA
A----TAGCTGGAGAAC--GTCTTTCAGTGC-TTGGACATCAGAGGTTGAGAATATCATG
GCGCAGCCATGTCATCGAAGAATTATTTGGGTTTACGGCCCAAATGGAGGAGAAGGAAAG
ACAACGTATGCAAAACATCTAATGAAGACGAAGAATGCGTTTTATTCTCCAGGAGGAAAA
TCATTGGATATATGTAGACTGTATAATTATGAGGATATTGTTATATTTGATATCCCTAGA
TGCAAAGAGGATTATTTAAATTATGGTTTATTAGAGGAATTTAAGAATGGAATAATTCAA
AGCGGGAAATATGAACCCGTTTTGAAGATTGTAGAATATGTCGAAGTCATTGTAATGGCT
AACTTCCTTCCGAAGGAAGGAATCTTTTCTGAAGATCGAATAAAGTTGGTTTCTTGCTGA
ACACGCAATGACTTTACAG----CGCACGCTCCGAC-AAAAGCACACTATGACAAAAGTA
CGGGTATCTGATT--GGCTATC-CTAACGATCTAGGGCCGTAGGCC-------CGTGA--
GCAATGAAC--------GGC---GAGATCATATGTCCCG-AGTTAGTGCGCCACGT-AAG
CGCT-GGGGACTAT
>R_TOS20_TO_2010_C1
TATTACCCCCAGCGCTCGGGACGGGACAT-TTGCATCTATAAATAGACT---CCCCCCTC
TCC-ACTTCAA-GATCATCATCGACGACAG-AATGGCGCGATATGTGGTATGCTGGATGT
TTACCATCAACAATCCCACAACACTACCAGTGATGAGGAATGAGATCAAATACATGGTAT
ATCAAGTGGAGAGGGGACAGGAGGGTACTCGTCATGTGCAAGGATACGTGGAGATGAAGA
GACGAAGTTCTCTGAAGCAGATGAGAGTCTTCTTCCCAGGCGCACACCTTGAGAAACGAA
AGGGGAGCCAAGAAGAAGCGCGGTCATACTGTATGAAGGACGATACAAGAATCGAAGGTC
CCTTCGAGTTTGGTGCATTTAAATTGTCATGTAATGATAATTTATTTGATGTCATACAGG
ATATGCGTGAAACGCAGAAAAGACCTTTGGAGTATTTATATGATTGTCCTAATACCTTCG
ATAGAAGTAAGGATACATTATACAGAGTACAAGCAGAGATGAATAAAACGAGGGCGATGA
A----TAGCTGGAGAAC--GTCTTTCAGTGC-TTGGACATCAGAGGTTGAGAATATCATG
GCGCAGCCATGTCATCGGAGAATTATTTGGGTTTACGGCCCAAATGGAGGAGAAGGAAAG
ACAACGTATGCAAAACATCTAATGAAGACGAAGAATGCGTTTTATTCTCCAGGAGGAAAA
TCATTGGATATATGTAGACTGTATAATTATGAGGATATTGTTATATTTGATATCCCCAGA
TGCAAAGAGGATTATTTAAATTATGGTTTATTAGAGGAATTTAAGAATGGAATAATTCAA
AGCGGGAAATATGAACCCGTTTTGAAGATTGTAGAATATGTCGAAGTCATTGTAATGGCT
AACTTCCTTCCGAAGGAAGGAATCTTTTCTGAAGATCGAATAAAGTTGGTTTCTTGCTGA
ACACGCAATGACTTTACAG----CGCACGCTCCGAC-AAAAGCACACTATGACAAAAGTA
CGGGTATCTGATT--GGCTATC-CTAACGATCTAGGGCCGTAGGCC-------CGTGA--
GCAATGAAC--------GGC---GAGATCATATGTCCCG-AGTTAGTGCGCCACGT-AAG
CGCT-GGGGCTTAT
>R_TOS21_TO_2010_C1
TATTACCCCCAGCGCTCGGGACGGGACAT-TTGCATCTATAAATAGACT---CCCCCCTC
TCC-ACTTCAA-GATCATCATCGACGACAG-AATGGCGCGATATGTGGTATGCTGGATGT
TTACCATCAACAATCCCACAACACTACCAGTGATGAGGGATGAGATCAAATACATGGTAT
ATCAAGTGGAGAGGGGACAGGAGGGTACTCGTCATGTGCAAGGATACGTGGAGATGAAGA
GACGAAGTTCTCTGAAGCAGATGAGAGTCTTCTTCCCAGGCGCACACCTTGAGAAACGAA
AGGGGAGCCAAGAAGAAGCGCGGTCATACTGTATGAAGGAAGATACAAGAATCGAAGGTC
CCTTCGAGTTTGGTGCATTTAAATTGTCATGTAATGATAATTTATTTGATGTCATACAGG
ATATGCGTGAAACGCAGAAAAGACCTTTGGAGTATTTATATGATTGTCCTAATACCTTCG
ATAGAAGTAAGGATACATTATACAGAGTACAAGCAGAGATGAATAAAACGAGGGCGATGA
A----TAGCTGGAGAAC--GTCGTTCAGTGC-TTGGACATCAGAGGTTGAGAATATCATG
GCGCAGCCATGTCATCGGAGAATTATTTGGGTTTACGGCCCAAATGGAGGAGAAGGAAAG
ACAACGTATGCAAAACATCTAATGAAGACGAAGAATGCGTTTTATTCTCCAGGAGGAAAA
TCATTGGATATATGTAGACTGTATAATTATGAGGATATTGTTATATTTGATATCCCCAGA
TGCAAAGAGGATTATTTAAATTATGGTTTATTAGAGGAATTTAAGAATGGAATAATTCAA
AGCGGGAAATATGAACCCGTTTTGAAGATTGTAGAATATGTCGAAGTCATTGTAATGGCT
AACTTCCTTCCGAAGGAAGGAATCTTTTCTGAAGATCGAATAAAGTTGGTTTCTTGCTGA
ACACGCAATGACTTTACAG----CGCACGCTCCGAC-AAAAGCACACTATGACAAAAGTA
CGGGTATCTGATT--GGCTATC-CTAACGATCTAGGGCCGTAGGCC-------CGTGA--
GCAATGAAC--------GGC---GAGATCATATGTCCCG-AGTTAGTGCGCCACGT-AAG
CGCT-GGGGCTTAT
>R_TOS22_TO_2010_C1
TATTACCCCCAGCGCTCGGGACGGGACAT-TTGCATCTATAAATAGACT---CCCCCCTC
TCC-ACTTCAA-GATCATCATCGACGACAG-AATGGCGCGATATGTGGTATGCTGGATGT
TTACCATCAACAATCCCACAACACTACCAGTGATGAGGGATGAGATCAAATACATGGTAT
ATCAAGTGGAGAGGGGACAGGAGGGTACTCGTCATGTGCAAGGATACGTGGAGATGAAGA
GACGAAGTTCTCTGAAGCAGATGAGAGTCTTCTTCCCAGGCGCACACCTTGAGAAACGAA
AGGGGAGCCAAGAAGAAGCGCGGTCATACTGTATGAAGGAAGATACAAGAATCGAAGGTC
CCTTCGAGTTTGGTGCATTTAAATTGTCATGTAATGATAATTTATTTGATGTCATACAGG
ATATGCGTGAAACGCACAAAAGACCTTTGGAGTATTTATATGATTGTCCTAATACCTTCG
ATAGAAGTAAGGATACATTATACAGAGTACAAGCAGAGATGAATAAAACGAGGGCGATGA
A----TAGCTGGAGAAC--GTCTTTCAGTGC-TTGGACATCAGAGGTTGAGAATATCATG
GCGCAGCCATGTCATCGGAGAATTATTTGGGTTTACGGCCCAAATGGAGGAGAAGGAAAG
ACAACGTATGCAAAACATCTAATGAAGACGAAGAATGCGTTTTATTCTCCAGGAGGAAAA
TCATTGGATATATGTAGACTGTATAATTATGAGGATATTGTTATATTTGATATCCCCAGA
TGCAAAGAGGATTATTTAAATTATGGTTTATTAGAGGAATTTAAGAATGGAATAATTCAA
AGCGGGAAATATGAACCCGTTTTGAAGATTGTAGAATATGTCGAAGTCATTGTAATGGCT
AACTTCCTTCCGAAGGAAGGAATCTTTTCTGAAGATCGAATAAAGTTGGTTACTTGCTGA
ACACGCAATGACTTTACAG----CGCACACTCCGAC-AAAAGCACACTATGACAAAAGTA
CGGGTATCTGATT--GGCTATC-CTAACGATCTAGGGCCGTAGGCC-------CGTGA--
GCAATGAAC--------GGC---GAGATCATATGTCCCG-AGTTAGTGCGCCACGT-AAG
CGCT-GGGGCTTAT
>R_TOS25_TO_2010_C1
TATTACCCCCAGCGCTCGGGACGGGACAT-TTGCATCTATAAATAGACT---CCCCCCTC
TCC-ACTTCAA-GATCATCATCGACGACAG-AATGGCGCGATATGTGGTATGCTGGATGT
TTACCATCAACAATCCCACAACACTACCAGTGATGAGGGATGAGATCAAATACATGGTAT
ATCAAGTGGAGAGGGGACAGGAGGGTACTCGTCATGTGCAAGGATACGTGGAGATGAAGA
GACGAAGTTCTCTGAAGCAGATGAGAGTCTTCTTCCCTGGCGCACACCTTGAGAAACGAA
AGGGGAGCCAAGAAGAAGCGCGGTCATACTGTATGAAGGAAGATACAAGAATCGAAGGTC
CCTTCGAGTTTGGTGCATTTAAATTGTCATGTAATGATAATTTATTTGATGTCATACAGG
ATATGCGTGAAACGCAGAAAAGACCTTTGGAGTATTTATATGATTGTCCTAATACCTTCG
ATAGAAGTAAGGATACATTATACAGAGTACAAGCAGAGATGAATAAAACGAGGGCGATGA
A----TAGCTGGAGAAC--GTCTTTCAGTGC-TTGGACATCAGAGGTTGAGAATATCATG
GCGCAGCCATGTCATCGGAGAATTATTTGGGTTTACGGCCCAAATGGAGGAGAAGGAAAG
ACAACGTATGCAAAACATCTAATGAAGACGAAGAATGCGTTTTATTCTCCAGGAGGAAAA
TCATTGGATATATGTAGACTGTATAATTATGAGGATATTTGTATATTTGATATCCCCAGA
TGCAAAGAGGATTATTTAAATTATGGTTTATTAGAGGAATTTAAGAATGGAATAATTCAA
AGCGGGAAATATGAACCCGTTTTGAAGATTGTAGAATATGTCGAAGTCATTGTAATGGCT
AACTTCCTTCCGAAGGAAGGAATCTTTTCTGAAGATCGAATAAAGTTGGTTTCTTGCTGA
ACACGCAATGACTTTACAG----CGCACGCTCCGAC-AAAAGCACACTATGACAAAAGTA
CGGGTATCTGATT--GGCTATC-CTAACGATCTAGGGCCGTAGGCC-------CGTGA--
GCAATGAAC--------GGC---GAGGTCATATGTCCCG-AGTTAGTGCGCCACGT-AAG
CGCT-GGGGCTTAT
>R_TOS29_TO_2010_C1
TATTACCCCCAGCGCTCGGGACGGGACAT-TTGCATCTATAAATAGACT---CCCCCCTC
TCC-ACTTCAA-GATCATCATCGACGACAG-AATGGCGCGATATGTGGTATGCTGGATGT
TTACCATCAACAATCCCACAACACTACCAGTGATGAGGGATGAGATCAAATACATGGTAT
ATCAAGTGGAGAGGGGACAGGAGGGTACTCGTCATGTGCAAGGATACGTGGAGATGAAGA
GACGAAGTTCTCTGAAGCAGATGAGAGTCTTCTTCCCAGGCGCACACCTTGAGAAACGAA
AGGGAAGCCAAGAAGAAGCGCGGTCATACTGTATGAAGGAAGATACAAGAATCGAAGGTC
CCTTCGAGTTTGGTGCATTTAAATTGTCATGTAATGATAATTTATTTGATGTCATACAGG
ATATGCGTGAAACGCAGAAAAGACCTTTGGAGTATTTATATGATTGTCCTAATACCTTCG
ATAGAAGTAAGGATACATTATACAGAGTACAAGCAGAGATGAATAAAACGAGGGCGATGA
A----TAGCTGGAGAAC--GTCTTTCAGTGC-TTGGACATCAGAGGTTGAGAATATCATG
GCGCAGCCATGTCATCGGAGAATTATTTGGGTTTACGGCCCAAATGGAGGAGAAGGAAAG
ACAACGTATGCAAAACATCTAATGAAGACGAAGAATGCGTTTTATTCTCCAGGAGGAAAA
TCATTGGATATATGTAGACTGTATAATTATGAGGATATTGTTATATTTGATATCCCCAGA
TGCAAAGAGGATTATTTAAATTATGGTTTATTAGAGGAATTTAAGAATGGAATAATTCAA
AGCGGGAAATATGAACCCGTTTTGAAGATTGTGGAATATGTCGAAGTCATTGTAATGGCT
AACTTCCTTCCGAAGGAAGGAATCTTTTCTGAAGATCGAATAAAGTTGGTTTCTTGTTGA
ACACGCAATGACTTTACAG----CGCACGCTCCGAC-AAAAGCACACTATGACAAAAGTA
CGGGTATCTGATT--GGCTATC-CTAACGATCTAGGGCCGTAGGCC-------CGTGA--
GCAATGAAC--------GGC---GAGATCATATGTCCCG-AGTTAGTGCGCCACGT-AAG
CGCT-GGGGCTTAT
>R_TOS34_TO_2010
TATTACCCCCAGCGCTCGGGACGGGACAT-TTGCATCTATAAATAGACT---CCCCCCTC
TCC-ACTTCAA-GATCATCATCGACGACAG-AATGGCGCGATATGTGGTATGCTGGATGT
TTACCATCAACAATCCCACAACACTACCAGTGATGAGGGATGAGATCAAATACATGGTAT
ATCAAGTGGAGAGGGGACAGGAGGGTACTCGTCATGTGCAAGGATACGTGGAGATGAAGA
GACGAAGTTCTCTGAAGCAGATGAGAGTCTTCTTCCCAGGCGCACACCTTGAAAACCGAA
AGGGGAGCCAAGAAGAAGCGCGGTCATACTGTATGAAGGAAGATACAAGAATCGAAGGTC
CCTTCGAGTTTGGTGCATTTAAATTGTCATGTAATGATAATTTATTTGATGTCATACAGG
ATATGCGTGAAACGCACAAAAGACCTTTGGAGTATTTATATGATTGTCCTAATACCTTCG
ATAGAAGTAAGGATACATTATACAGAGTACAAGCAGAGATGAATAAAACGAGGGCGATGA
A----TAGCTGGAGAAC--GTCTTTCAGTGC-TTGGACATCAGAGGTTGAGAATATCATG
GCGCAGCCATGTCATCGGAGAATTATTTGGGTTTACGGCCCAAATGGAGGAGAAGGAAAG
ACAACGTATGCAAAACATCTAATGAAGACGAAGAATGCGTTTTATTCTCCAGGAGGAAAA
TCATTGGATATATGTAGACTGTATAATTATGAGGATATTGTTATATTTGATATCCCCAGA
TGCAAAGAGGATTATTTAAATTATGGTTTATTAGAGGAATTTAAGAATGGAATAATTCAA
AGCGGGAAATATGAACCCGTTTTGAAGATTGTAGAATATGTCGAAGTCATTGTAATGGCT
AACTTCCTTCCGAAGGAAGGAATCTTTTCTGAAGATCGAATAAAGTTGGTTTCTTGCTGA
ACACGCAATGACTTTACAG----CGCACGCTCCGAC-AAAAGCACACTATGACAAAAGTA
CAGGTATCTGATT--GGCTATC-CTAACGATCTAGGGCCGTAGGCC-------CGTGA--
GCAATGAAC--------GGC---GAGATCATATGTCCCG-AGTTAGTGCGCCACGT-AAG
CGCT-GGGGCTTAT
>R_TOS39_TO_2010_C1
TATTACCCCCAGCGCTCGGGACGGGACAT-TTGCATCTATAAATAGACT---CCCCCCTC
TCC-ACTTCAA-GATCATCATCGACGACAG-AATGGCGCGATATGTGGTATGCTGGATGT
TTACCATCAACAATCCCACAACACTACCAGTGATGAGGGATGAGATCAAATACATGGTAT
ATCAAGTGGAGAGGGGACAGGAGGGTACTCGTCATGTGCAAGGATACGTGGAGATGAAGA
GACGAAGTTCTCTGAAGCAGATGAGAGTTTTCTTCCCAGGCGCACCCCTTGACAAACGAA
AGGGGAGCCAAGAAGAAGCGCGGTCATACTGTATGAAGGAAGATACAAGAATCGAAGGTC
CCTTCGAGTTTGGTGCATTTAAATTGTCATGTAATGATAATTTATTTGATGTCATACAGG
ATATGCGTGAAACGCACAAAAGACCTTTGGAGTATTTATATGATTGTCCTAATACCTTCG
ATAGAAGTAAGGATACATTATACAGAGTACAAGCAGAGATGAATAAAACGAGGGCGATGA
A----TAGCTGGAGAAC--GTCTTTCAGTGC-TTGGACATCACAGGTTGAGAATATCATG
GCGCAGCCATGTCATCGGAGAATTATTTGGGTTTACGGCCCAAATGGAGGAGAAGGAAAG
ACAACGTATGCAAAACATTTAATGAAGACGAAGAATGCGTTTTATTCTCCAGGAGGAAAA
TCATTGGATATATGTAGACTGTATAATTATGAGGATATTGTTATATTTGATATCCCCAGA
TGCAAAGAGGATTATTTAAATTATGGTTTATTAGAGGAATTTAAGAATGGAATAATTCAA
AGCGGGAAATATGAACCCGTTTTGAAGATTGTAGAATATGTCGAAGTCATTGTAATGGCT
AACTTCCTTCCGAAGGAAGGAATCTTTTCTGAAGATCGAATAAAGTTGGTTTCTTGCTGA
ACACGCAATGACTTTACAG----CGCACGCTCCGAC-AAAAGCACACTATGACAAAAGTA
CGGGTATCTGATT--GGCTATC-CTAACGATCTAGGGCCGTAGGCC-------CGTGA--
GCAATGAAC--------GGC---GAGATCATATGTCCCG-AGTCAGTGCGCCACGT-AAG
CGCT-GGGGCTTAT
>R_TOS4_TO_2010
TATTACCCCCAGCGCTCGGGACGGGACAT-TTGCATCTATAAATAGACT---CCCCCCTC
TCC-ACTTCAA-GATCATCATCGACGACAG-AATGGCGCGATATGTGGTATGCTGGATGT
TTACCATCAACAATCCCACAACACTACCAGTGATGAGGGATGAGATCAAATACATGGTAT
ATCAAGTGGAGAGGGGACAGGAGGGTACTCGTCATGTGCAAGGATACGTGGAGATGAAGA
GACGAAGTTCTCTGAAGCAGATGAGAGTCTTCTTCCCAGGCGCACACCTTGAGAAACGAA
AGGGAAGCCAAGAAGAAGCGCGGTCATACTGTATGAAGGAAGATACAAGAATCGAAGGTC
CCTTCGAGTTTGGTGCATTTAAATTGTCATGTAATGATAATTTATTTGATGTCATACAGG
ATATGCGTGAAACGCAGAAAAGACCTTTGGAGTATTTATATGATTGTCCTAATACCTTCG
ATAGAAGTAAGGATACATTATACAGAGTACAAGCAGAGATGAATAAAACGAGGGCGATGA
A----TAGCTGGAGAAC--GTCTTTCAGTGC-TTGGACATCAGAGGTTGAGAATATCATG
GCGCAGCCATGTCATCGGAGAATTATTTGGGTTTACGGCCCAAATGGAGGAGAAGGAAAG
ACAACGTATGCAAAACATCTAATGAAGACGAAGAATGCGTTTTATTCTCCAGGAGGAAAA
TCATTGGATATATGTAGACTGTATAATTATGAGGATATTGTTATATTTGATATCCCCAGA
TGCAAAGAGGATTATTTAAATTATGGTTTATTAGAGGAATTTAAGAATGGAATAATTCAA
AGCGGGAAATATGAACCCGTTTTGAAGATTGTAGAATATGTCGAAGTCATTGTAATGGCT
AACTTCCTTCCGAAGGAAGGAATCTTTTCTGAAGATCGAATAAAGTTGGTTTCTTGCTGA
ACACGCAATGACTTTACAG----CGCACGCTCCGAC-AAAAGCACACTATGACAAAAGTA
CGGGTATCTGATT--GGCTATC-CTAACGATCTAGGGCCGTAGGCC-------CGTGA--
GCAATGAAC--------GGC---GAGATCATATGTCCCG-AGTTAGTGCGCCACGT-AAG
CGCT-GGGGCTTAT
>R_TOS40_TO_2010
TATTACCCCCAGCGCTCGGGACGGGACAT-TTGCATCTATAAATAGACT---CCCCCCTC
TCC-ACTTCAA-GATCATCATCGACGACAG-AATGGCGCGATATGTGGTATGCTGGATGT
TTACCATCAACAATCCCACAACACTACCAGTGATGAGGGATGAGATCAAATACATGGTAT
ATCAAGTGGAGAGGGGACAGGAGGGTACTCGTCATGTGCAAGGATACGTGGAGATGAAGA
GACGAAGTTCTCTGAAGCAGATGAGAGTCTTCTTCCCAGGCGCACACCTTGAGAAACGAA
AGGGGAGCCAAGAAGAAGCGCGGTCATACTGTATGAAGGAAGATACAAGAATCGAAGGTC
CCTTCGAGTTTGGTGCATTTAAATTGTCATGTAATGATAATTTATTTGATGTCATACAGG
ATATGCGTGAAACGCACAAAAGACCTTTGGAGTATTTATATGATTGTCCTAATACCTTCG
ATAGAAGTAAGGATACATTATACAGAGTACAAGCAGAGATGAATAAAACGAGGGCGATGA
A----TAGCTGGAGAAC--GTCTTTCAGTGC-TTGGACATCAGAGGTTGAGAATATCATG
GCGCAGCCATGTCATCGGAGAATTATTTGGGTTTACGGCCCAAATGGAGGAGAAGGAAAG
ACAACGTATGCAAAACATCTAATGAAGACGAAGAATGCGTTTTATTCTCCAGGAGGAAAA
TCATTGGATATATGTAGACTGTATAATTATGAGGATATTGTTATATTTGATATCCCCAGA
TGCAAAGAGGATTATTTAAATTATGGTTTATTAGAGGAATTTAAGAATGGAATAATTCAA
AGCGGGAAATATGAACCCGTTTTGAAGATTGTAGAATATGTCGAAGTCATTGTAATGGCT
AACTTCCTTCCGAAGGAAGGAATCTTTTCTGAAGATCGAATAAAGTTGGTTTCTTGCTGA
ACACGCAATGACTTTACAG----CGCACGCTCCGAC-AAAAGCACACTATGACAAAAGTA
CGGGTATCTGATT--GGCTATC-CTAACGATCTAGGGCCGTAGGCC-------CGTGA--
GCAATGAAC--------GGC---GAGATCATATGTCCCG-AGTTAGTGCGCCACGT-AAG
CGCT-GGGGCTTAT
>R_TOS42_TO_2010_C1
TATTACCCCCAGCGCTCGGGACGGGACAT-TTGCATCTATAAATAGACT---CCCCCCTC
TCC-ACTTCAA-GAACATCATCGACGACAG-AATGGCGCGATATGTGGTATGCTGGATGT
TTACCATCAACAATCCCACAACACTACCAGTGATGAGGGATGAGATCAAATACATGGTAT
ATCAAGTGGAGAGGGGACAGGAGGGCACTCGTCATGTGCAAGGATACGTGGAGATGAAGA
GACGAAGTTCTCTGAAGCAGATGAGAGTCTTCTTCCCAGGCGCACACCTTGAGAAACGAA
AGGGAAGCCAAGAAGAAGCGCGGTCATACTGTATGAAGGAAGATACAAGAATCGAAGGTC
CCTTCGAGTTTGGTGCATTTAAATTGTCATGTAATGATAATTTATTTGATGTCATACAGG
ATATGCGTGAAACGCACAAAAGACCTTTGGAGTATTTATATGATTGTCCTAATACCTTCG
ATAGAAGTAAGGATACATTATACAGAGTACAAGCAGAGATGAATAAAACGAAGGCGATGA
A----TAGCTGGAGAAC--GTCTTTCAGTGC-TTGGACATCAGAGGTTGAGAATATCATG
GCGCAGCCATGTCATCGGAGAATTATTTGGGTTTACGGCCCAAATGGAGGAGAAGGAAAG
ACAACGTATGCAAAACATCTAATGAAGACGAAGAATGCGTTTTATTCTCCAGGAGGAAAA
TCATTGGATATATGTAGACTGTATAATTATGAGGATATTGTTATATTTGATATCCCCAGA
TGCAAAGAGGATTATTTAAATTATGGTTTATTAGAGGAATTTAAGAATGGAATAATTCAA
AGCGGGAAATATGAACCCGTTTTGAAGATTGTAGAATATGTCGAAGTCATTGTAATGGCT
AACTTCCTTCCGAAGGAAGGAATCTTTTCTGAAGATCGAATAAAGTTGGTTTCTTGCTGA
ACACGCAATGACTTTACAG----CGCACGCTCCGAC-AAAAGCACACTATGACAAAAGTA
GTGGTATCTGATT--GGCTATC-CTAACGATCTAGGGCCGTAGGCC-------CGTGA--
GCAATGAAC--------GGC---GAGATCATATGTCCCG-AGTTAGTGCGCCACGT-AAG
CGCT-GGGGCTTAT
>R_TOS45_TO_2010
TATTACCCCCAGCGCTCGGGACGGGACAT-TTGCATCTATAAATAGACT---CCCCCCTC
TCC-ACTTCAA-GATCATCATCGACGACAG-AATGGCGCGATATGTGGTATGCTGGATGT
TTACCATCAACAATCCCACAACACTACCAGTGATGAGGGATGAGATCAAATACATGGTAT
ATCAAGTGGAGAGGGGACAGGAGGGTACTCGTCATGTGCAAGGATACGTGGAGATGAAGA
GACGAAGTTCTCTGAAGCAGATGAGAGTCTTCTTCCCAGGCGCACACCTTGAGAAACGAA
AGGGGAGCCAAGAAGAAGCGCGGTCATACTGTATGAAGGAAGATACAAGAATCGAAGGTC
CCTTCGAGTTTGGTGCATTTAAATTGTCATGTAATGATAATTTATTTGATGTCATACAGG
ATATGCGTGAAACGCACAAAAGACCTTTGGAGTATTTATATGATTGTCCTAATACCTTCG
ATAGAAGTAAGGATACATTATACAGAGTACAAGCAGAGATGAATAAAACGAGGGCGATGA
A----TAGCTGGAGAAC--GTCTTTCAGTGC-TTGGACATCAGAGGTTGAGAATATCATG
GCGCAGCCATGTCATCGGAGAATTATTTGGGTTTACGGCCCAAATGGAGGAGAAGGAAAG
ACAACGTATGCAAAACATCTAATGAAGACGAAGAATGCGTTTTATTCTCCAGGAGGAAAA
TCATTGGATATATGTAGACTGTATAATTATGAGGATATTGTTATATTTGATATCCCCAGA
TGCAAAGAGGATTATTTAAATTATGGTTTATTAGAGGAATTTAAGAATGGAATAATTCAA
AGCGGGAAATATGAACCCGTTTTGAAGATTGTAGAATATGTCGAAGTCATTGTAATGGCT
AACTTCCTTCCGAAGGAAGGAATCTTTTCTGAAGATCGAATAAAGTTGGTTTCTTGCTGA
ACACGCAATGACTTTACAG----CGCACGCTCCGAC-AAAAGCACACTATGACAAAAGTA
CGGGTATCTGATT--GGCTATC-CTAACGATCTAGGGCCGTAGGCC-------CGTGA--
GCAATGAAC--------GGC---GAGATCATATGTCCCG-AGTTAGTGCGCCACGT-AAG
CGCT-GGGGCTTAT
>R_TOS46_TO_2010
TATTACCCCCAGCGCTCGGGACGGGACAT-TTGCATCTATAAATAGACT---CCCCCCTC
TCC-ACTTCAA-GATCATCATCGACGACAG-AATGGCGCGATATGTGGTATGCTGGATGT
TTACCATCAACAATCCCACAACACTACCAGTGATGAGGGACGAGATCAAATACATGGTAT
ATCAAGTGGAGAGGGGACAGGAGGGTACTCGTCATGTGCAAGGATACGTGGAGATGAAGA
GACGAAGTTCTCTGAAGCAGATGAGAGGCTTCTTCCCAGGCGCACACCTTGAGAAACGAA
AGGGGAGCCAAGAAGAAGCGCGGTCATACTGTATGAAGGAAGATACAAGAATCGAAGGTC
CCTTCGAGTTTGGTGCATTTAAATTGTCATGTAATGATAATTTATTTGATGTCATACAGG
ATATGCGTGAAACGCACAAAAGACCTTTGGAGTATTTATATGATTGTCCTAATACCTTCG
ATAGAAGTAAGGATACATTATACAGAGTACAAGCAGAAATGAATAAAACGAGGGCGATGA
A----TAGCTGGAGAAC--GTCTTTCAGTGC-TTGGACATCAGAGGTTGAGAATATCATG
GCGCAGCCATGTCATCGAAGAATTATTTGGGTTTACGGCCCAAATGGAGGAGAAGGAAAG
ACAACGTATGCAAAACATCTAATGAAGACGAAGAATGCGTTTTATTCTCCAGGAGGAAAA
TCATTGGATATATGTAGACTGTATAATTATGAGGATATTGTTATATTTGATATCCCTAGA
TGCAAAGAGGATTATTTAAATTATGGTTTATTAGAGGAATTTAAGAATGGAATAATTCAA
AGCGGGAAATATGAACCCGTTTTGAAGATTGTAGAATATGTCGAAGTCATTGTAATGGCT
AACTTCCTTCCGAAGGAAGGAATCTTTTCTGAAGATCGAATAAAGTTGGTTTCTTGCTGA
ACACGCAATGACTTTACAG----CGCACGCTCCGAC-AAAAGCACACTATGACAAAAGTA
CGGGTATCTGATT--GGCTATC-CTAACGATCTAGGGCCGTAGGCC-------CGTGA--
GCAATGAAC--------GGC---GAGATCATATGTCCCG-AGTTAGTGCGCCACGT-AAG
CGCT-GGGGACTAT
>R_TOS48_TO_2010_C1
TATTACCCCCAGCGCTCGGGACGGGACAT-TTGCATCTATAAATAGACT---CCCCCCTC
TCC-ACTTCAA-GATCATCATCGACGACAG-AATGGCGCGATATGTGGTATGCTGGATGT
TTACCATCAACAATCCCACAACACTACCAGTGATGAGGGATGAGATCAAATACATGGTAT
ATCAAGTGGAGAGGGGACAGGAGGGTACTCGTCATGTGCAAGGATACGTGGAGATGAAGA
GACGAAGTTCTCTGAAGCAGATGAGAGTCTTCTTCCCAGGCGCACACCTTGAGAAAGGAA
AGGGGAGCCAAGAAGAAACGCGGTCTTACTGTATGAAGGAAGATACAAGAATCGAAGGTC
CCTTCGAGTTTGGTGCATTTAAATTGTCATGTAATGATAATTTATTTGATGTCATACAGG
ATATGCGTGAAACGCACAAAAGACCTTTGGAGTATTTATATGATTGTCCTAATACCTTCG
ATAGAAGTAAGGATACATTATACAGAGTACAAGCAGAGATGAATAAAACGAGGGCGATGA
A----TAGCTGGAGAAC--GTCTTTCAGTGC-TTGGACATCAGAGGTTGAGAATATCATG
GCGCAGCCATGTCATCGGAGAATTATTTGGGTTTACGGCCCAAATGGAGGAGAAGGAAAG
ACAACGTATGCAAAACATCTAATGAAGACGAAGAATGCGTTTTATTCTCCAGGAGGAAAA
TCATTGGATATATGTAGACTGTATAATTATGAGGATATTGTTATATTTGATATCCCCAGA
TGCAAAGAGGATTATTTAAATTATGGTTTATTAGAGGAATTTAAGAATGGAATAATTCAA
AGCGGGAAATATGAACCCGTTTTGAAGATTGTAGAATATGTCGAAGTCATTGTAATGGCT
AACTTCCTTCCGAAGGAAGGAATCTTTTCTGAAGATCGAATAAAGTTGGTTTCTTGCTGA
ACACGCAATGACTTTACAG----CGCACGCTCCGAC-AAAAGCACACTATGACAAAAGTA
CGGGTATCTGATT--GGCTATC-CTAACGATCTAGGGCCGTAGGCC-------CGTGA--
GCAATGAAC--------GGC---GAGATCATATGTCCCG-AGTTAGTGCGCCACGT-AAG
CGCT-GGGGCTTAT
>R_TOS49_TO_2010
TATTACCCCCAGCGCTCGGGACGGGACAT-TTGCATCTATAAATAGACT---CCCCCCTC
TCC-ACTTCAA-GATCATCATCGACGACAG-AATGGCGCGATATGTGGTATGCTGGATGT
TTACCATCAACAATCCCACAACACTACCAGTGATGAGGGATGAGATCAAATACATGGTAT
ATCAAGTGGAGAGGGGACAGGAGGGTACTCGTCATGTGCAAGGATACGTGGAGATGAAGA
GACGAAGTTCTCTGAAGCAGATGAGAGTCTTCTTCCCAGGCGCACACCTTGAGAAACGAA
AGGGAAGCCAAGAAGAAGCGCGGTCATACTGTATGAAGGAAGATACAAGAATCGAAGGTC
CCTTCGAGTTTGGTGCATTTAAATTGTCATGTAATGATAATTTATTTGATGTCATACAGG
ATATGCGTGAAACGCACAAAAGACCTTTGGAGTATTTATATGATTGTCCTAATACCTTCG
ATAGAAGTAAGGATACATTATACAGAGTACAAGCAGAGATGAATAAAACGAGGGCGATGA
A----TAGCTGGAGAAC--GTCTTTCAGTGC-TTGGACATCAGAGGTTGAGAATATCATG
GCGCAGCCATGTCATCGGAGAATTATTTGGGTTTACGGCCCAAATGGAGGAGAAGGAAAG
ACAACGTATGCAAAACATCTAATGAAGACGAAGAATGCGTTTTATTCTCCAGGAGGAAAA
TCATTGGATATATGTAGACTGTATAATTATGAGGATATTGTTATATTTGATATCCCCAGA
TGCAAAGAGGATTATTTAAATTATGGTTTATTAGAGGAATTTAAGAATGGAATAATTCAA
AGCGGGAAATATGAACCCGTTTTGAAGATTGTAGAATATGTCGAAGTCATTGTAATGGCT
AACTTCCTTCCGAAGGAAGGAATCTTTTCTGAAGATCGAATAAAGTTGGTTTCTTGCTGA
ACACGCAATGACTTTACAG----CGCACGCTCCGAC-AAAAGCACACTATGACAAAAGTA
CGGGTATCTGATT--GGCTATC-CTAACGATCTAGGGCCGTAGGCC-------CGTGA--
GCAATGAAC--------GGC---GAGATCATATGTCCCG-AGTTAGTGCGCCACGT-AAG
CGCT-GGGGCTTAT
>R_TOS5_TO_2010
TATTACCCCCAGCGCTCGGGACGGGACAT-TTGCCTCTATAAATAGACT---CCCCCCTC
TCC-ATTCCAG-GATCATCATCGACGACAG-AATGGCGCGATATGTGGTATGCTGGATGT
TTACCATCAACAATCCCACAACACTACCAGTGATGAGGGATGAGATCAAATACATGGTAT
ATCAAGTGGAGAGGGGACAGGAGGGTACTCGTCATGTGCAAGGATACGTGGAGATGAAGA
GACGAAGTTCTCTGAAGCAGATGCGAGTCTTCTTCCCAGGCGCACACCTTGAGAAACGAA
AGGGGAGCCAAGAAGAAGCGCGGTCATACTGTATGAAGAAAAATACAAGAATCGAAGGTC
CCTTCGAGTTTGGTGCATTTAAATTGTCATGTAATGATAATTTATTTGATGTCATACAGG
ATATGCGTGAAACGCACAAAAGACCTCATGAGTATTTATATGATTGTCCTAATACCTTCG
ATAGAAGTAAGGATACATTATACAGAGTACAAGCAGAGCTGAATAAAACGAGGGCGATGA
A----TAGCTGGAGAAC--GTCTTTCAGTGC-TTGGACATCAGAGGTTGAGAATATCATG
GCGCAGCCATGTCATCGGAGAATTATTTGGGTTTACGGCCCAAATGGAGGAGAAGGAAAG
ACAACGTATGCAAAACATCTAATGAAGACGAAGAATGCGTTTTATTCTCCAGGAGGAAAA
TCATTGGATATATGTAGACTGTATAATTATGAGGATATTGTTATATTTGATATCCCCAGA
TGCAAAGAGGATTATTTAAATTATGGTTTATTAGAGGAATTTAAGAATGGAATAATTCAA
AGCGGGAAATATGAACCCGTTTTGAAGATTGTAGAATATGTCGAAGTCATTGTAATGGCT
AACTTCCTGCCGAAGGAAGGAATCTTTTCTGAAGATCGAATAAAGTTGGTTGCTTGCTGA
ACACGCAATGACTTTACAGCTCACGCACGCTCCGAC-AAAAGCACACTATGACAAAAGTA
TGGGTATCTGATT--GGCTATC-GGAACGATCTAGGGCCGTAGGCC-------CGTGA--
GCAATGAAC--------GGC---GAGATCATATGTCCCG-AGTTAGTGCGCCACGT-AAG
CGCT-GGGGCTTAT
>R_TOS56_TO_2010_C1
TATTACCCCCAGCGCTCGGGACGGGACAT-TTGCATCTATAAATAGACT---CCCCCCTC
TCC-ACTTCAA-GATCATCATCGACGACAG-AATGGCGCGATATGTGGTATGCTGGATGT
TTACCATCAACAATCCCACAACACTACCAGTGATGAGGGATGAGATCAAATACATGGTAT
ATCAAGTGGAGAGGGGACAGGAGGGTACTCGTCATGTGCAAGGATACGTGGAGATGAAGA
GACGAAGTTCTCTGAAGCAGATGAGAGTCTTCTTCCCAGGCGCACACCTTGAGAAACGAA
AGGGAAGCCAAGAAGAAGCGCGGTCATACTGTATGAAGGAAGATACAAGAATCGAAGGTC
CCTTCGAGTTTGGTGCATTTAAATTGTCATGTAATGATAATTTATTTGATGTCATACAGG
ATATGCGTGAAACGCACAAAAGACCTTTGGAGTATTTATATGATTGTCCTAATACCTTCG
ATAGAAGTAAGGATACATTATACAGAGTACAAGCAGAGATGAATAAAACGAGGGCGATGA
A----TAGCTGGAGAAC--GTCTTTCAGTGC-TTGGACATCAGAGGTTGAGAATATCATG
GCGCAGCCATGTCATCGGAGAATTATTTGGGTTTACGGCCCAAATGGAGGAGAAGGAAAG
ACAACGTATGCAAAACATCTAATGAAGACGAAGAATGCGTTTTATTCTCCAGGAGGAAAA
TCATTGGATATATGTAGACTGTATAATTATGAGGATATTGTTATATTTGATATCCCCAGA
TGCAAAGAGGATTATTTAAATTATGGTTTATTAGAGGAATTTAAGAATGGAATAATTCAA
AGCGGGAAATATGAACCCGTTTTGAAGATTGTAGAATATGTCGAAGTCATTGTAATGGCT
AACTTCCTTCCGAAGGAAGGAATCTTTTCTGAAGATCGAATAAAGTTGGTTTCTTGCTGA
ACACGCAATGACTTTACAG----CGCACGCTCCGAC-AAAAGCACACTATGACAAAAGTA
CGGGTATCTGATT--GGCTATC-CTAACGATCTAGGGCCGTAGGCC-------CGTGA--
GCAATGAAC--------GGC---GAGATCATATGTCCCG-AGTTAGTGCGCCACGT-AAG
CGCT-GGGGCTTAT
>R_TOS57_TO_2010
TATTACCCCCGGCGCTCGGGACGGGACAT-TTGCCTCTATAAATAGACT---CCCCCCGC
TCC-ACTTCAA-GATCATCATCGACGACAG-AATGGCGCGATATGTGGTATGCTGGATGT
TTACCATCAACAATCCCACAACACTACCAGTGATGAGGGATGAGATCAAATACATGGTAT
ATCAAGTGGAGAGGGGACAGGAGGGTACTCGTCATGTGCAAGGATACGTGGAGATGAAGA
GACGAAGTTCTCTGAAGCAGATGAGAGTCTTCTTCCCAGGCGCACACCTTGAGAAACGAA
AGGGAAGCCAAGAAGAAGCGCGGTCATACTGTATGAAGGAAGCTACAAGAATCGAAGGTC
CCTTCGAGTTTGGTGCATTTAAATTGTCATGTAATGATAATTTATTTGATGTCATACAGG
ATATGCGTGAAACGCACAAAAGACCTTTGGAGTATTTATATGATTGTCCTAATACCTTCG
ATAGAAGTAAGGATACATTATACAGAGTACAAGCAGAGTTGAATAAAACGAGGGCGATGA
A----TAGCTGGAGAAC--GTCTTTCAGTGC-TTGGACATCAGAGGTTGAGAATATCATG
GCGCAGCCATGTCATCGGAGAATTATTTGGGTTTACGGCCCAAATGGAGGAGAAGGAAAG
ACAACGTATGCAAAACATCTAATGAAGACGAAGAATGCGTTTTATTCTCCAGGAGGAAAA
TCATTGGATATATGTAGACTGTATAATTATGAGGATATTGTTATATTTGATATCCCCAGA
TGCAAAGAGGATTATTTAAATTATGGTTTATTAGAGGAATTTAAGAATGGAATAATTCAA
AGCGGGAAATATGAACCCGTTTTGAAGATTGTAGAATATGTCGAAGTCATTGTAATGGCT
AACTTCCTTCCGAAGGAAGGAATCTTTTCTGAAGATCGAATAAAGTTGGTTTCTTGCTGA
ACACGCAATGACTTTACAG----CGCACGCTATGAC-AAAAGCACACTATGACAAAAGTC
TGGTCCCTTGATT-GTGATATC-CAAACGATCTAGGGCCGTAGGCC-------CGTGA--
GCAATGAAC--------GGC---GAGATCATATGTCCCG-AGTTAGTGCGCCACGT-AAG
CGCC-GGGGCTTAT
>R_TOS60_TO_2010_C1
TATTACCCCCAGCGCTCGGGACGGGACAT-TTGCATCTATAAATAGACT---CCCCCCTC
TCC-ACTTCAA-GATCATCATCGACGACAG-AATGGCGCGATATGTGGTATGCTGGATGT
TTACCATCAACAATCCCACAACACTACCAGTGATGAGGGATGAGATCAAATACATGGTAT
ATCAAGTGGAGAGGGGACAGGAGGGTACTCGTCATGTGCAAGGATACGTGGAGATGAAGA
GACGAAGTTCTCTGAAGCAGATGAGAGTCTTCTTCCCAGGCGCACACCTTGAGAAACGAA
AGGGAAGCCAAGAAGAAGCGCGGTCATACTGTATGAAGGAAGATACAAGAATCGAAGGTC
CCTTCGAGTTTGGTGCATTTAAATTGTCATGTAATGATAATTTATTTGATGTCATACAGG
ATATGCGTGAAACGCACAAAAGACCTTTGGAGTATTTATATGATTGTCCTAATACCTTCG
ATAGAAGTAAGGATACATTATACAGAGTACAAGCAGAGATGAATAAAACGAGGGCGATGA
A----TAGCTGGAGAAC--GTCTTTCAGTGC-TTGGACATCAGAGGTTGAGAATATCATG
GCGCAGCCATGTCATCGGAGAATTATTTGGGTTTACGGCCCAAATGGAGGAGAAGGAAAG
ACAACGTATGCAAAACATCTAATGAAGACGAAGAATGCGTTTTATTCTCCAGGAGGAAAA
TCATTGGATATATGTAGACTGTGTAATTATGAGGATATTGTTATATTTGATATCCCCAGA
TGCAAAGAGGATTATTTAAATTATGGTTTATTAGAGGAATTTAAGAATGGAATAATTCAA
AGCGGGAAATATGAACCCGTTTTGAAGATTGTAGAATATGTCGAAGTCATTGTAATGGCT
AACTTCCTTCCGAAGGAAGGAATCTTTTCTGAAGATCGAATAAAGTTGGTTTCTTGCTGA
ACACGCAATGACTTTACAG----CGCACGCTCCGAC-AAAAGCACACTATGACAAAAGTA
CGGGTATCTGATT--GGCTATC-CTAACGATCTAGGGCCGTAGGCC-------CGTGA--
GCAATGAAC--------GGC---GAGATCATATGTCCCG-AGTTAGTGCGCCACGT-AAG
CGCT-GGGGCTTAT
>R_TOS62_TO_2010
TATTACCCCCAGCGCTCGGGACGGGACAT-TTGCATCTATAAATAGACT---CCCCCCTC
TCC-ACTTCAA-GATCATCATCGACGACAG-AATGGGGCGATATGTGGTATGCTGGATGT
TTACCATCAACAATCCCACAACACTACCAGTGATGAGGGATGAGATCAAATACATGGTAT
ATCAAGTGGAGAGGGGACAGGATGGTACTCGTCATGTGCAAGGATACGTGGAGATGAAGA
GACGAAGTTCTCTGAAGCAGATGAGAGTCTTCTTCCCAGGCGCACACCTTGAGAAACGAA
AGGGGAGCCAAGAAGAAGCGCGGTCATACTGTATGAAGGAAGATACAAGAATCGAAGGTC
CCTTCGAGTTTGGTGCATTTAAATTGTCATGTAATGATAATTTATTTGATGTCATACAGG
ATATGCGTGAAACGCACAAAAGACCTTTGGAGTATTTATATGATTGTCCTAATACCTTCG
ATAGGAGTAAGGATACATTATACAGAGTACAAGCAGAGATGAATAAAACGAGGGCGATGA
A----TAGCTGGAGAAC--GTCTTTCAGTGC-TTGGACATCAGAGGTTGAGAATATCATG
GCGCAGCCATGTCATCGGAGAATTATTTGGGTTTACGGCCCAAATGGAGGAGAAGGAAAG
ACAACGTATGCAAAACATCTAATGAAGACGAAGAATGCGTTTTATTCTCCAGGAGGAAAA
TCATTGGATATATGTAGACTGTATAATTATGAGGATATTGTTATATTTGATATCCCCAGA
TGTAAAGAGGATTATTTAAATTATGGTTTATTAGAGGAATTTAAGAATGGAATAATTCAA
AGCGGGAAATATGAACCCGTTTTGAAGATTGTAGAATATGTCGAAGTCATTGTAATGGCT
AACTTCCTTCCGAAGGAAGGAATCTTTTCTGAAGATCGAATAAAGTTGGTTTCTTGCTGA
ACACGCAATGACTTTACAG----CGCACGCTCCGAC-AAAAGCACACTATGACAAAAGTA
CGGGTATCTGATT--GGCTATC-CTAACGATCTAGGGCCGTAGGCC-------CGTGA--
GCAATGAAC--------GGC---GAGATCATATGTCCCG-AGTTAGTGCGCCACGT-AAG
CGCT-GGGGCTTAT
>R_TOS63A_TO_2010_C1
TATTACCCCCAGCGCTCGGGACGGGACAT-TTGCCTCTATAAATAGACT---CCCCCCTC
TCC-ACTTCAG-GATCATCATCGACGACAG-AATGGCGCGATATGTGGTATGCTGGATGT
TTACCATCAACAATCCCACAGCACTACCAGTGATGAGGGATGAGATCAAATACATGGTAT
ATCAAGTGGAGAGGGGACAGGAGGGTACTCGTCATGTGCAAGGATACGTGGAGATGAAGA
GACGAAGTTCTCTGAAGCAGATGAGAGTCTTCTTCCCAGGCGCACACCTTGAGAAACGAA
AGGGGAGCCAAGAAGAAGCGCGGTCATACTGTATGAAGAAAGATACAAGAATCGAAGGTC
CCTTCGAGTTTGGTTTATTTAAAGTGTCATGTAATGACAATTTATTTGATGTCATACAGG
ATATGCGTGAAACGCACAAAAGACCATTGGAGTATTTATATGATTGTCCTAATACCTTCG
ATAGAAGTAAGGATACATTATACAGAGTACAAGCAGAGCTGAATAAAACGAGGGCGATGA
A----TAGCTGGAAAAC--GTCTTTCAGTGC-TTGGACATCAGAGGTTGAGAATATCATG
GCGCAGCCATGTCATCGGAGAATTATTTGGGTTTACGGCCCAAATGGAGGAGAAGGAAAG
ACAACGTATGCAAAACATCTAATGAAGACGAAGAATGCGTTTTATTCTCCAGGAGGAAAA
TCATTGGATATATGTAGACTGTATAATTATGAGGATATTGTTATATTTGATATCCCTAGA
TGCAAAGAGGATTATTTAAATTATGGTTTATTAGAGGAATTTAAGAATGGAATAATTCAA
AGCGGGAAATATGAACCCGTTTTGAAGATTGTAGAATATGTCGAAGTCATTGTAATGGCT
AACTTCCTTCCGAAGGAAGGAAGCTTTTCTGAAGATCGAATAAAGTTGGTTGCTTGCTGA
ACACGCAATGACTTTACAG----CGCACGCTCCGAC-AAAAGCACACTATGACAAAAGTA
T-GCCATTTGATT--TGACATC-GGAACGATCTAGGGCCGTAGGCC-------CGTGA--
GCAATGAAC--------GGC---GAGATCATATGTCCCG-AGTTAGTGCGCCACGT-AAG
CGCT-GGGGCTTAT
>R_TOS65_TO_2010_C1
TATTACCCCCAGCGCTCGGGACGGGACAT-TTGCCTCTATAAATAGACT---CCCCCCTC
TCC-ACTTCAG-GATCATCATCGACGACAG-AATGGCGCGATATGTGGTATGCTGGATGT
TTACCATCAACAATCCCACAACACTACCAGTGATGAGGGATGAGATCAAATACATGGTAT
ATCAAGTGGAGAGGGGACAGGAGGGTACTCGTCATGTGCAAGGATACGTGGAGATGAAGA
GACGAAGTTCTCTGAAGCAGATGAGAGTCTTCTTCCCAGGCGCACACCTTGAGAAACGAA
AGGGAAGCCAAGAAGAAGCGCGGTCATACTGTATGAAGGAAGATACAAGAATCGAAGGTC
CCTTCGAGTTTGGTGCTTTTAAATTGTCATGTAATGATAATTTATTTGATGTCATACAGG
ATATGCGTGAAACGCACAAAAGACCTTTGGAGTATTTATATGATTGTCCTAATACTTTCG
ATAGAAGTAAGGATACATTATACAGAGTACAAGCAGAGTTGAATAAAACGAGGGCGATGA
A----TAGCTGGAGAAC--GTCTTTCAGTGC-GTGGACATCAGAGGTTGAGAATATCATG
GCGCAGCCATGTCATCGGAGAATTATTTGGGTTTACGGCCCAAATGGAGGAGAAGGAAAG
ACAACTTATGCAAAACATCTAATGAAGACGAAGAATGCGTTTTATTCTCCAGGAGGAAAA
TCATTGGATATATGTAGACTGTATAATTATGAGGATATTGTTATATTTGATATCCCCAGA
TGCAAAGAGGATTATTTAAATTATGGTTTATTAGAGGAATTTAAGAATGGAATAATTCAA
AGCGGGAAATATGAACCCGTTTTGAAGATTGTAGAATATGTCGAAGTCATTGTAATGGCT
AACTTCCTTCCGAAGGAAGGAATCTTTTCTGAAGATCGAATAAAGTTGGTTTCTTGCTGA
ACACGCAATGACTTTACAG----CGCACGCTCCGAC-AAAAGCACACTATGACAAAAGTA
AGGGTATCTGATT--TGACATC-TGAACGATCTAGGGCCGTAGGCC-------CGTGA--
GCAATGAAC--------GGC---GAGATCATATGTCCCG-AGTTAGTGCGCCACGT-AAG
CGCT-GGGGACTAT
>R_TOS7_TO_2010
TATTACCCCCAGCGCTCGGGACGGGACAT-TTGCATCTATAAATAGACT---CCCCCCTC
TCC-ACTTCAA-GATCATCATCGACGACAG-AATGGCGCGATATGTGGTATGCTGGATGT
TTACCATCAACAATCCCACAACACTACCAGTGATGAGGGATGAGATCAAATACATGGTAT
ATCAAGTGGAGAGGGGACAGGAGGGTACTCGTCATGTGCAAGGATACGTGGAGATGAAGA
GACGAAGTTCTCTGAAGCAGATGAGAGTCTTCTTCCCAGGCGCACACCTTGAGAAACAAA
AGGGGAGCCAAGAAGAAGCGCGGTCATACTGTATGAAGGAAGATACAAGAATCGAAGGTC
CCTTCGAGTTTGGTGCATTTAAATTGTCATGTAATGATAATTTATTTGATGTCATACAGG
ATATGCGTGAAACGCAGAAAAGACCTTTGGAGTATTTATATGATTGTCCTAATACCTTCG
ATAGAAGTAAGGATACATTATACAGAGTACAAGCAGAGATGAATAAAACGAGGGCGATGA
A----TAGCTGGAGAAC--GTCTTTCAGTGC-TTGGACATCAGAGGTTGAGAATATCATG
GCGCAGCCATGGCATCGGAGAATTATTTGGGTTTACGGCCCAAATGGAGGAGAAGGAAAG
ACAACGTATGCAAAACATCTAATGAAGACGAAGAATGCGTTTTATTCTCCAGGAGGAAAA
TCATTGGATATATGTAGACTGTATAATTATGAGGATATTGTTATATTTGATATCCCCAGA
TGCAAAGAGGATTATTTAAATTATGGTTTATTAGAGGAATTTAAGAATGGAATAATTCAA
AGCGGGAAATATGAACCCGTTTTGAAGATTGTAGAATATGTCGAAGTCATTGTAATGGCT
AACTTCCTTCCGAAGGAAGGAATCTTTTCTGAAGATCGAATAAAGTTGGTTTCTTGCTGA
ACACGCAATGACTTTACAG----CGCACGCTCCGAC-AAAAGCACACTATGACAAAAGTA
CGGGTATCTGATT--GGCTATC-CTAACGATCTAGGGCCGTAGGCC-------CGTGA--
GCAATGAAC--------GGC---GAGATCATATGTCCCG-AGTTAGTGCGCCACGT-AAG
CGCT-GGGGCTTAT
>R_TOS72_TO_2010
TATTACCCCCAGCGCTCGGGACGGGACAT-TTGCATCTATAAATAGACT---CCCCCCTC
TCC-ACTTCAG-GATCATCATCGACGACAG-AATGGCGCGATATGTGGTATGCTGGATGT
TTACCATCAACAATCCCACAACACTACCAGTGATGAGGGATGAGATCAAATACATGGTAT
ATCAAGTGGAGAGGGGACAGGAGGGTACTCGTCATGTGCAAGGATACGTGGAGATGAAGA
GACGAAGTTCTCTGAAGCAGATGAGAGTCTTCTTCCCAGGCGCACACCTTGAGAAACGAA
AGGGAAGCCAAGAAGAAGCGCGGTCATACTGTATGAAGGAAGATACAAGAATCGAAGGTC
CCTTCGAGTTTGGTGCATTTAAATTGTCATGTAATGATAATTTATTTGATGTCATACAGG
ATATGCGTGAAACGCACAAAAGACCTTTGGAGTATTTATATGATTGTCCTAATACCTTCG
ATAGAAGTAAGGATACATTATACAGAGTACAAGCAGAGCTGAATAAAACGAGGGCGATGA
A----TAGCTGGAGAAC--GTCTTTCAGTGC-TTGGACATCAGAGGTTGAGAATATCATG
GCGCAGCCATGTCATCGGAGAATTATTCGGGTTTACGGCCCAAATGGAGGAGAAGGAAAG
ACAACGTATGCAAAACATCTAATGAAGACGAAGAATGCGTTTTATTCTCCAGGAGGAAAA
TCATTGGATATATGTAGACTGTATAATTATGAGGATATTGTTATATTTGATATCCCCAGA
TGCAAAGAGGATTATTTAAATTATGGTTTATTAGAGGAATTTAAGAATGGAATAATTCAA
AGCGGGAAATATGAACCCGTTTTGAAGGTTGTAGAATATGTCGAAGTCATTGTAATGGCT
AACTTCCTTCCGAAGGAAGGAATCTTTTCTGAAGATCGAATAAAGTTGGTTTCTTGCTGA
ACACGCAATGACTTTACAG----CGCACGCTCCGAC-AAAAGCGCACTATGACAAAAGTA
GGGGAATATGATT--TGACATC-TGAACGATCTAGGGCCGTAGGCC-------CGTGA--
GCAATGAAC--------GGC---GAGATCATATGTCCCG-AGTTAATGCGCCACGT-AAG
CGCT-GGGGCTTAT
>R_TOS76_TO_2010
TATTACCCCCAGCGCTCGGGACGGGACAT-TTGCATCTATAAATAGACT---CCCCCCTC
TCC-ACTTCAA-GATCATCATCGACGACAG-AATGGCGCGATATGTGGTATGCTGGATGT
TTACCATCAACAATCCCACAACACTACCAGTGATGAGGGATGAGATCAAATACATGGTAT
ATCAAGTGGAGAGGGGACAGGAGGGTACTCGTCATGTGCAAGGATACGTGGAGATGAAGA
GACGAAGCTCTCTGAAGCAGATGAGAGGCTTCTTCCCAGGCGCACACCTTGAGAAACGAA
AGGGGAGCCAAGAAGAAGCGCGGTCATATTGTATGAAGGAAGATACAAGAATCGAAGGTC
CCTTCGAGTTTGGTTCATTTAAATTGTCATGTAATGATAATTTATTTGATGTCATACAGG
ATATGCGTGAAACGCACAAAAGACCTTTGGAGTATTTATATGATTGTCCTAATACCTTCG
ATAGAAGTAAGGATACATTATACAGAGTACAAGCAGAGATGAATAAAACGAGGGCGATGA
A----TAGCTGGAGAAC--GTCTTTCAGTGC-CTGGACATCAGAGGTTGAGAATATCATG
GCGCAGCCATGTCATCGGAGAATTATTTGGGTTTACGGCCCAAATGGAGGAGAAGGAAAG
ACAACGTATGCAAAACATCTAATGAAGACGAAGAATGCGTTTTATTCTCCAGGAGGAAAA
TCATTGGATATATGTAGACTGTATAATTATGAGGATATTGTTATATTTGATATCCCTAGA
TGCAAAGAGGAATATTTAAATTATGGTTTATTAGAGGAATTTAAGAATGGAATAATTCAA
AGCGGGAAATATGAACCCGTTTTGAAGATTGTAGAATATGTCGAAGTCATTGTAATGGCT
AACTTCCTTCCGAAGGAAGGAATCTTTTCTGAAGATCGAATAAAGTTGGTTTCTTGCTGA
ACACGCAATGACTTTACAG----CGCACGCTCCGAC-AAAAGCACACTATGACAAAAGTA
CGGGTATCTGATT--GGCTATC-CTAACGATCTAGGGCCGTAGGCC-------CGTGA--
GCAATGAAC--------GGC---GAGATCATATGTCCCG-AGTTAGTGCGCCACGT-AAG
CGCT-GGGGACTAT
>R_TOS77_TO_2010
TATTACCCCCAGCGCTCGGGACGGGACAT-TTGCATCTATAAATAGACT---CCCCCCTC
TCC-ACTTCAA-GATCATCATCGACGACAG-AATGGCGCGATATGTGGTATGCTGGATGT
TTACCATCAACAATCCCACAACACTACCAGTGATGAGGGATGAGATCAAATACATGGTAT
ATCAAGTGGAGAGGGGACAGGAGGGTACTCGTCATGTGCAAGGATACGTGGAGATGAAGA
GACGAAGTTCTCTGAAGCAGATGAGAGGCTTCTTCCCAGGCGCACACCTTGAGAAACGAA
AGGGGAGCCAAGAAGAAGCGCGGTCATACTGTATGAAGGAAGATACAAGAATCGAAGGTC
CCTTCGAGTTTGGTGCATTTAAATTGTCATGTAATGATAATTTATTTGATGTCATACAGG
ATATGCGTGAAACGCACAAAAGACCTTTGGAGTATTTATATGATTGTCCTAATACCTTCG
ATAGAAGTAAGGATACATTATACAGAGTACAAGCAGAGATGAATAAAACGAGGGCGATGA
A----TAGCTGGAGAAC--GTCTTTCAGTGC-TTGGACATCAGAGGTTGAGAATATCATG
GCGCAGCCATGTCATCGGAGAATTATTTGGGTTTACGGCCCAAATGGAGGAGAAGGAAAG
ACAACGTATGCAAAACATCTAATGAAGATGAAGAATGCGTTTTATTCTCCAGGAGGAAAA
TCATTGGATATATGTAGACTGTATAATTATGAGGATATTGTTATATTTGATATCCCCAGA
TGCAAAGAGGATTATTTAAATTATGGTTTATTAGAGGAATTTAAGAATGGAATAATTCAA
AGCGGGAAATATGAACCCGTTTTGAAGATTGTAGAATATGTCGAAGTCATTGTAATGGCT
AACTTCCTTCCGAAGGAAGGAATCTTTTCTGAAGATCGAATAAAGTTGGTTTCTTGCTGA
ACACGCAATGACTTTACAG----CGCACGCTCCGAC-AAAAGCACACTATGACAAAAGTA
CGGGTATCTGATT--GGCTATC-CTAACGATCTAGGGCCGTAGGCC-------CGTGA--
GCAATGAAC--------GGC---GAGATCATATGTCCCG-AGTTAGTGCGCCACGT-AAG
CGCT-GGGGACTAT
>R_TOS83_TO_2010_C1
TATTACCCCCAGCGCTCGGGACGGGACAT-TTGCATCTATAAATAGACT---CCCCCCTC
TCC-ACTTCAA-GATCATCATCGACGACAG-AATGGCGCGATATGTGGTATGCTGGATGT
TTACCATCAACAATCCCACAACACTACCAGTGATGAGGGATGAGATCAAATACATGGTAT
ATCAAGTGGAGAGGGGACAGGAGGGTACTCGTCATGTGCAAGGATACGTGGAGATGAAGA
GACGAAGTTCTCTGAAGCAGATGAGAGGCTTCTTCCCAGGCGCACACCTTGAGAAACGAA
AGGGAAGCCAAGAAGAAGCGCGGTCATACTGTATGAAGGAAGATACAAGAATCGAAGGTC
CCTTCGAGTTTGGTTCATTTAAATTGTCATGTAATGATAATTTATTTGATGTCATACAGG
ATATGCGTGAAACGCACAAAAGACCTTTGGAGTATTTATATGATTGTCCTAATACCTTCG
ATAGAAGTAAGGATACATTATACAGAGTACAAGCAGAGATGAATAAAACGAGGGCGATGA
A----TAGCTGGAGAAC--GTCTTTCAGTGC-TTGGACATCAGAGGTTGAGAATATCATG
GCGCAGCCATGTCATCGGAGAATTATTTGGGTTTACGGCCCAAATGGAGGAGAAGGAAAG
ACAACGTATGCAAAACATCTAATGAAGACGAAGAATGCGTTTTATTCTCCAGGAGGAAAA
TCATTGGATATATGTAGACTGTATAATTATGAGGATATTGTTATATTTGATATCCCTAGA
TGCAAAGAGGATTATTTAAATTATGGTTTATTAGAGGAATTTAAGAATGGAATAATTCAA
AGCGGGAAATATGAACCCGTTTTGAAGATTGTAGAATATGTCGAAGTCATTGTAATGGCT
AACTTCCTTCCGAAGGAAGGAATCTTTTCTGAAGATCGAATAAAGTTGGTTTCTTGCTGA
ACACGCAATGACTTTACAG----CGCACGCTCCGAC-AAAAGCACACTATGACAAAAGTA
CGGGTATCTGATT--GGCTATC-CTAACGATCTAGGGCCGTAGGCC-------CGTGA--
GCAATGAAC--------GGC---GAGATCATATGTCCCG-AGTTAGTGCGCCACGT-AAG
CGCT-GGGGCTTAT
>R_TOS85_TO_2010
TATTACCCCCAGCGCTCGGGACGGGACAT-TTGCATCTATAAATAGACT---CCCCCCTC
TCC-ACTTCAA-GATCATCATCGACGACAG-AATGGCGCGATATGTGGTATGCTGGATGT
TTACCATCAACAATCCCACAACACTACCAGTGATGAGGGATGAGATCAAATACATGGTAT
ATCAAGTGGAGAGGGGACAGGAGGGTACTCGTCATGTGCAAGGATACGTGGAGATGAAGA
GACGAAGTTCTCTGAAGCAGATGAGAGGCTTCTTCCCAGGCGCACACCTTGAGAAACGAA
AGGGAAGCCAAGAAGAAGCCCGGTCATACTGTATGAAGGAAGATACAAGAATCGAAGGTC
CCTTCGAGTTTGGTGCATTTAAATTGTCATGTAATGATAATTTATTTGATGTCATACAGG
ATATGCGTGAAACGCACAAAAGACCTTTGGAGTATTTATATGATTGTCCTAATACCTTCG
ATAGAAGTAAGGATACATTATACAGAGTACAAGCAGAAATGAATAAAACGAGGGCGATGA
A----TAGCTGGAGAAC--GTCTTTCAGTGC-TTGGACATCAGAGGTTGAGAATATCATG
GCGCAGCCATGTCATCGGAGAATTATTTGGGTTTACGGCCCAAATGGAGGAGAAGGAAAG
ACAACGTATGCAAAACATCTAATGAAGACGAAGAATGCGTTTTATTCTCCAGGAGGAAAA
TCATTGGATATATGTAGACTGTATAATTATGAGGATATTGTTATATTTGATATCCCTAGA
TGCAAAGAGGATTATTTAAATTATGGTTTATTAGAGGAATTTAAGAATGGAATAATTCAA
AGCGGGAAATATGAACCCGTTTTGAAGATTGTAGAATATGTCGAAGTCATTGTAATGGCT
AACTTCCTTCCGAAGGAAGGAATCTTTTCTGAAGATCGAATAAAGTTGGTTTCTTGCTGA
ACACGCAATGACTTTACAG----CGCACGCTCCGAC-AAAAGCACACTATGACAAAAGTA
TGGGTATCTGATT--GGCTATC-CTAACGATCTAGGGCCGTAGGCC-------CGTGA--
GCAATGAAC--------GGC---GAGATCATATGTCCCG-AGTTAGTGCGCCACGT-AAG
CGCT-GGGGACTAT
>R_TOS86_TO_2010
TATTACCCCCAGCGCTCGGGACGGGACAT-TTGCATCTATAAATAGACT---CCCCCCTC
TCC-ACTTCAA-GATCATCATCGACGACAG-AATGGCGCGATATGTGGTATGCTGGATGT
TTACCATCAACGATCCCACAACACTACCAGTGATGAGGGATGAGATCAAATACATGGTAT
ATCAAGTGGAGAGGGGACAGGAGGGTACTCGTCATGTGCAAGGGTACGTGGAGATGAAGA
GACGAAGTTCTCTGAAGCAGATGAGAGGCTTCTTCCCAGGCGCACACCTTGAGAAACGAA
AGGGGAGCCAAGAAGAAGCGCGGTCATACTGTATGAAGGAAGATACAAGAATCGAAGGTC
CCTTCGAGTTTGGTTCATTTAAATTGTCATGTAATGATAATTTATTTGATGTCATACAGG
ATATGCGTGAAACGCACAAAAGACCTTTGGAGTATTTATATGATTGTCCTAATACCTTCG
ATAGAAGTAAGGATACATTATACAGAGTACAAGCAGAGATGAATAAAACGAGGGCGATGA
A----TAGCTGGAGAAC--GTCTTTCAGTGC-TTGGACATCAGAGGTTGAGAATATCATG
GCGCAGCCATGTCATCGGAGAATTATTTGGGTTTACGGCCCAAATGGAGGAGAAGGAAAG
ACAACGTATGCAAAACATCTAATGAAGACGAAGAATGCGTTTTACTCTCCAGGAGGAAAA
TCATTGGATATATGTAGACTGTATAATTATGAGGATATTGTTATATTTGATATCCCCAGA
TGCAAAGAGGATTATTTAAATTATGGTTTATTAGAGGAATTTAAGAATGGAATAATTCAA
AGCGGGAAATATGAACCCGTTTTGAAGATTGTAGAATATGTCGAAGTCATTGTAATGGCT
AACTTCCTTCCGAAGGAAGGAATCTTTTCTGAAGATCGAATAAAGTTGGTTTCTTGCTGA
ACACGCAATGACTTTACAG----CGCACGCTCCGAC-AAAAGCACACTATGACAAAAGTA
CGGGTACCTGATT--GGTTATC-CTAACGATCTAGGGCCGTAGGCC-------CGTGA--
GCAATGAAC--------GGC---GAGATCATATGTCCCG-AGTTAGTGCGCCACGT-AAG
CGCT-GGGGCTTAT
>R_TOS88_TO_2010
TATTACCCCCAGCGCTCGGGACGGGACAT-TTGCATCTATAAATAGACT---CCCCCCTC
TCC-ACTTCAA-GATCATCATCGACGACAG-AATGGCGCGATATGTGGTATGCTGGATGT
TTACCATCAACAATCCCACAACACTACCAGTGATGAGGGATGAGATCAAATACATGGTAT
ATCAAGTGGAGAGGGGACAGGAGGGTACTCGTCATGTGCAAGGATACGTGGAGATGAAGA
GACGAAGTTCTCTGAAGCAGATGAGAGGCTTCTTCCCAGGCGCACACCTTGAGAAACGAA
AGGGGAGCCAAGAAGAAGCGCGGTCATACTGTATGAAGGAAGATACAAGAATCGAAGGTC
CCTTCGAGTTTGGTGCATTTAAATTGTCATGTAATGATAATTTATTTGATGTCATACAGG
ATATGCGTGAAACGCACAAAAGACCTTTGGAGTATTTATATGATTGTCCTAATACCTTCG
ATAGAAGTAAGGATACATTATACAGAGTACAAGCAGAAATGAATAAAACGAGGGCGATGA
A----TAGCTGGAGAAC--GTCTTTCAGTGC-TTGGACATCAGAGGTTGAGAATATCATG
GCGCAGCCATGTCATCGGAGAATTATTTGGGTTTACGGCCCAAATGGAGGAGAAGGAAAG
ACAACGTATGCAAAACATCTAATGAAGACGAAGAATGCGTTTTATTCTCCAGGAGGAAAA
TCATTGGATATATGTAGACTGTATAATTATGAGGATATTGTTATATTTGATATCCCTAGA
TGCAAAGAGGATTATTTAAATTATGGTTTATTAGAGGAATTTAAGAATGGAATAATTCAA
AGCGGGAAATATGAACCCGTTTTGAAGATTGTAGAATATGTCGAAGTCATTGTAATGGCT
AACTTCCTTCCGAAGGAAGGAATCTTTTCTGAAGATCGAATAAAGTTGGTTTCTTGCTGA
ACACGCAATGACTTTACAG----CGCACGCTCCGAC-AAAAGCACACTATGACAAAAGTA
CGGGTATCTGATT--GGCTATC-CTAACGATCTAGGGCCGTAGGCC-------CGTGA--
GCAATGAAC--------GGC---GAGATCATATGTCCCG-AGTTAGTGCGCCACGT-AAG
CGCT-GGGGGCTAT
>R_TOS90_TO_2010_C1
TATTACCCCCAGCGCTCGGGACGGGACAT-TTGCATCTATAAATAGACT---CCCCCCTC
TCC-ACTTCAA-GATCATCATCGACGACAG-AATGGCGCGATATGTGGTATGCTGGATGT
TTACCATCAACAATCCCACAACACTACCAGTGATGAGGGATGAGATCAAATACATGGTAT
ATCAAGTGGAGAGGGGACAGGAGGGTACTCGTCATGTGCAAGGATACGTGGAGATGAAGA
GACGAAGTTCTCTGAAGCAGATGAGAGGCTTCTTCCCAGGCGCACACCTTGAGAAACGAA
AGGGGAGCCAAGAAGAAGCGCGGTCATACTGTATGAAGGAAGATACAAGAATCGAAGGTC
CCTTCGAGTTTGGTGCATTTAAATTGTCATGTAATGATAATTTATTTGATGTCATACAGG
ATATGCGTGAAACGCACAAAAGACCTTTGGAGTATTTATATGATTGTCCTAATACCTTCG
ATAGAAGTAAGGATACATTATACAGAGTACAAGCAGAGATGAATAAAACGAGGGCGATGA
A----TAGCTGGAGAAC--GTCTTTCAGTGC-TTGGACATCAGAGGTTGAGAATATCATG
GCGCAGCCATGTCATCGGAGAATTATTTGGGTTTACGGCCCAAATGGAGGAGAAGGAAAG
ACAACGTATGCAAAACATCTAATGAAGACGAAGAATGCGTTTTATTCTCCAGGAGGAAAA
TCATTGGATATATGTAGACTGTATAATTATGAGGATATTGTTATATTTGATATCCCCAGA
TGCAAAGAGGATTATTTAAATTATGGTTTATTAGAGGAATTTAAGAATGGAATAATTCAA
AGCGGGAAATATGAACCCGTTTTGAAGATTGTAGAATATGTCGAAGTCATTGTAATGGCT
AACTTCCTTCCGAAGGAAGGAATCTTTTCTGAAGATCGAATAAAGTTGGTTTCTTGCTGA
ACACGCAATGACTTTACAG----CGCACGCTCCGAC-AAAAGCACACTATGACAAAAGTA
CGGGTATCTGATT--GGCTATC-CTAACGATCTAGGGCCGTAGGCC-------CGTGA--
GCAATGAAC--------GGC---GAGATCATATGTCCCG-AGTTAGTGCGCCACGT-AAG
CGCT-GGGGACTAT
>R_TOS91_TO_2010_C1
TATTACCCCCAGCGCTCGGGACGGGACAT-TTGCCTCTATAAATAGACT---CCCCCCTC
TCC-ACTTCAG-GATCATCATCGACGACAG-AATGGCGCGATATGTGGTATGCTGGATGT
TTACCATCAACAATCCCACAACACTACCAGTGATGAGGGATGAGATCAAATACATGGTAT
ATCAAGTGGAGAGGGGACAGGAGGGTACTCGTCATGTGCAAGGATACGTGGAGATGAAGA
GACGAAGTTCTCTGAAGCAGATGAGAGTCTTCTTCCCAGGCGCACACCTTGAGAAACGAA
AGGGGAGCCAAGAAGAAGCGCGGTCATACTGTATGAAGGAAGATACAAGAATCGAAGGTC
CCTTCGAGTTTGGTGCTTTTAAATTGTCATGTAATGATAATTTATTTGATGTCATACAGG
ATATGCGTGAAACGCACAAAAGACCTTTGGAGTATTTATATGATTGTCCTAATACCTTCG
ATAGAAGTAAGGATACATTATACAGAGTACAAGCAGAGATGAATAAAACGAGGGCGATGA
A----TAGCTGGAGAAC--GTCTTTCAGTGC-TTGGACATCAGAGGTTGAGAATATCATG
GCGCAGCCATGTCATCGGAGAATTATTTGGGTTTACGGCCCAAATGGAGGAGAAGGAAAG
ACAACGTATGCAAAACATCTAATGAAGACGAAGAATGCGTTTTATTCTCCAGGAGGAAAA
TCATTGGATATATGTAGACTGTATAATTATGAGGATATTGTTATATTTGATATCCCCAGA
TGCAAAGAGGATTATTTAAATTATGGTTTATTAGAGGAATTTAAGAATGGAATAATTCAA
AGCGGGAAATATGAACCCGTTTTGAAGATTGTAGAATATTTCAAAGTCATTGTAATTGTT
AACTTCCTTCCGAAGGAAGGAATCTTTTCTGAAGATCGAATAAAGTTGGTTGCTTGCTGA
ACACGCAATGACTTTACAG----CGCACGCTCCGAC-AAAAGCACACTATGACAAAAGTA
GTGGTATCTGATT-GAGACATC-GGAACGATCTAGGGCCGTAGGCC-------CGTGA--
GCAATGAAC--------GGC---GAGATCATATGTCCCG-AGTTAGTGCGCCACGT-AAG
CGCT-GGGGACTAT
>R_TOS93_TO_2010_C1
TATTACCCCCAGCGCTCGGGACGGGACAT-TTGCATCTATAAATAGACCT--CCCCCCTC
TCC-ATTTCAA-GATCATCATCGACGACAG-AATGGCGCGATATGTGGTATGCTGGATGT
TTACCATCAACAATCCCACAACACTACCAGTGATGAGGGATGAGATCAAATACATGGTAT
ATCAAGTGGAGAGGGGACAGGAGGGTACTCGTCATGTGCAAGGATACGTGGAGATGAAGA
GACGAAGTTCTCTGAAGCAGATGAGAGGCTTCTTCCCAGGCGCACACCTTGAGAAACGAA
AGGGGAGCCAAGAAGAAGCGCGGTCATACTGTATGAAGGAAGATACAAGAATCGAAGGTC
CCTTCGAGTTTGGTTCATTTAAATTGTCATGTAATGATAATTTATTTGATGTCATACAGG
ATATGCGTGAAACGCACAAAAGGCCTTTAGAGTATTTATATGAATGTCCTAACACCTTCG
ATAGAAGTAAGGAAACATTATACAGAGTACAAGCAGAGATGAATAAAACGAAGGCGATGA
A----TAGCTGGAGAAC--TTCTTTCAGTGC-TTGGACATCAGAGGTGGAGAATATCATG
GCGCAGCCATGTCATCGGAGAATAATTTGGGTCTATGGCCCAAATGGAGGAGAAGGAAAG
ACAACGTATGCAAAACATCTAATGAAGACGAAGAATGCGTTTTATTCTCCAGGAGGAAAA
TCATTGGATATATGTAGACTGTATAATTATGAGGATATTGTTATATTTGATATCCCTAGA
TGCAAAGAGGATTATTTAAATTATGGTTTATTAGAGGAATTTAAGAATGGAATAATTCAA
AGCGGGAAATATGAACCCGTTTTGAAGATTGTAGAATATGTCGAAGTCATTGTAATGGCT
AACTTCCTTCCGAAGGAAGGAATCTTTTCTGAAGATCGAATAAAGTTGGTTTCTTGCTGA
ACACGCAATGACTTTACAG----CGCACGCTCCGAC-AAAAGCACACTATGACAAAAGTA
GTGGTATTTGATG--TGACATC-GGAACGATCTAGGGCCGTAGGCC-------CGTGA--
GCAATGAAC--------GGC---GAGATCATATGTCCCG-AGTTAGTGCGCCACGT-AAG
CGCT-GGGGCTTAT
>R_U97525_CN
TATTACCCCCAGCGCTCGGGACGGGACAT-TTGCATCTATAAATAGACCT--CCCCCCTC
TCC-ACAACAA-GATCATCATCGACGACAGAAATGGCGCGATATGTGGTATGCTGGATGT
TCACCATCAACAATCCCGCTTCACTACCAGTGATGCGGGATGAGTTTAAATATATGGTAT
ATCAAGTGGAGAGGGGACAGGAGGGTACTCGTCATGTGCAAGGATACGTCGAGATGAAGA
GAAGAAGTTCTCTGAAGCAGATGAGAGGCTTCTTCCCTGGCGCACACCTTGAGAAACGAA
AGGGGAGCCAAGAAGAAGCACGGGCGTACTGTATGAAGGAAGATACAAGAATCGAAGGTC
CCTTCGAGTTTGGTGCTTTCAAATTATCATGTAATGATAATTTATTTGATGTCATACAGG
ATATGCGTGAAACGCATAAACGGCCTTTGGAATATTTATATGAGTGTCCTAATACCTTCG
ATAGAAGTAAGGATACATTATACAGAGTGCAAGCAGAGTTGAATAAAACGAAGGCGATGA
A----TAGCTGGAAGAC--AAACTTCAGTAC-ATGGACATCAGAAGTCGAAAATATTATG
GCTGAGCCATGTCATCGAAGGATTATTTGGGTCTACGGCCCAAATGGAGGCGAAGGAAAG
ACAACTTATGCAAAACATTTAATGAAGACGAAGAATGCGTTTTATTCGCCAGGAGGAAAA
TCATTGGATATATGTAGATTGTATAATTATGAGGATATAGTTATATTTGATATTCCCAGA
TGCAAAGAGGAATATTTAAACTATGGTTTATTAGAAGAATTCAAGAATGGAATTATTCAA
AGCGGGAAATATGAACCCGTTTTGAAAATTGTAGAATATGTGGAAGTCATTGTAATGGCT
AACTTCCTTCCGAAGGAAGGAATCTTTTCTGAGGATCGAATAAAGCTAGTTTCTTGCTGA
ACACGCTATGACAAT--------CGTACGCTATGAC-AAAAGGGGA--AAAGCAAAGATT
CGGGGGT-TGATT-GTGCTATC-CTAACGATTAAGGGCCGCAGGCC-------CGTCA--
-AGATGGAC--------GAT----GGATCTGATGTCCCG-AGTTAGTGCGCCACGT-AAG
CGCT-GGGGCTTAT
