# Supplementary material for: The global distribution of Banana bunchy top virus reveals little evidence for frequent recent, human-mediated long distance dispersal events
Source: Virus Evol. 2015 Sep 10;1(1):vev009. doi: 10.1093/ve/vev009 (PMC5014477; doi:10.1093/ve/vev009)
Supplement: Supplementary Table S1 [file Supplementary_Dataset_2.zip › datasets/RF_CSD_DNA_S.fas]

>S_1pk_PK_2004
TATTACCCCCAGCGCTCGGGAC-GGGACAT------GGGCTA--A----------TGGAT
-TAT-GGAT---ATCGGG-CCCAAAGGGCCCGTTTA-GATGGGTTTT-GGGCTTAT-GGG
CTCTATCCAGAAGACCAAAAACAGGCGG----------------G-AACCGTCCC-AATT
TC-------AAACTTCGATTGCTTGCTCCGCAAGCCATCTAGAAGT-TTATAAATACCAG
-TGTCGAGTTAGATGTTCA-----GACAACAA----ATGGCTAGGTATCCGAAGAAATCC
ATCAAGAAGAGGCGGGTTGGGCGCCGGAAGTATGGCAGCAAGGCGGCAACGAGTCACGAC
TACTCGTCGTTAGGA--TCAATATTGGTTCCTGAAAACACCGTCAAGGTATTTCGGATTG
AGCCTACTGATAAAACATTACCCAGATATTTTATCTGGAAAATGTTTATGCTGTTGGTGT
GCAAGGTGAAGCCCGGGAGAATACTTCACTGGGCTATGATTAAGAGTTCTTGGGAAATCA
ACCAGCCGACAACTTGTCTTGAAGCACCAGGTTTATTTATTAAACCTGAACATAGCCATC
TGGTTAAACTGGTATGCAGTGGGGAACTTGAAGCAGGAGTTGCAACAGGGACATCAGATG
TTGAATGTCTTCTGAGGAAGACAACCGTGTTGAGGAAGAATGTAACGGAGGTCGATTATT
TGTATTTGGCATTCTATTGTAGTTCTGGAGTAAGTATAAACTACCAGAACAGAATTACAT
ATCATGTTT---------------GATATGTTTATGTAAACATAAACTATTGTATGGAAT
GAAATCCAAATAACATACAACACGCTATGAAATACAAGACGCTATGAC-AA---------
---ATGTA-CGGGTATCTG----ATTAG-GTATCCTAACGATCTAG-GGCCGAAGG--C-
--CCGTGAGCAATAAGCGTCGAAATAA-TGTTTAACAAACAAATATACATGATACGGATA
---------GTTGAATACATAAACAACGAGGTAT----------ACAATACAACAAACTG
TTGTA-AAG-----AAAT-AAAAAAT----AAGAAGAGAGAGTATATTTGTGTTGGATAA
GCATCGCAAC------------CACCACTTTAGT-GGT-GGGCCAGATGTCCCGAGTTAG
TGCGCCACGTAA-GCGCT-GGGGCTTAT
>S_10ph_PH
TATTACCCCCAGCGCTCGGGAC-GGGACAT------GGGCTA--A----------TGGAT
-GAT-GGAT---TTAGGG-CCCAACGGGCCCGTTAA-GATGGGTTTT-GGGCTTCT-GGG
CTAAATCCAGAAGACCAAAAACAGGCGG----------------G-AACCGTCCT-AATT
TC-------AAACATAGATTGCTTGCCCTGCAAGCCATCTAGATGT-CTATATATACCAG
-TGTCGATATAT-TGCCTA-----GATATCAA----ATGGCGAGGTTTCCGAAGAAATCG
ATCAAGAAGAGGCGGGTTGGCAGGAGGAAGTATGGAAGCAAGGCGGCAACAAGCCACGAC
T-----------------------------------------------------------
------------------------------------------------------------
------------------------------------------------------------
------------------------------------------------------------
------------------------------------------------------------
------------------------------------------------------------
----------ATTTTATTGTAGTGCTGGAGTTAGTATTAACTACCAGAACAGAATTACAT
ATCATGTAT---------------GATATGTTTATGTAAACATAAACCTATGAATGGAAT
AATGTCCAAATAACATACAACACGCTATGACAAAAGGGGAAAAATGAAGAA---------
---------TCGGGGGTTG----ATTGGTCTATCGTATCGCTTAAG-GGCCGCAGG-CC-
----------------CGTTGAAATGATTCTTTATTCAACAAATATACATGATACGGATA
---------GTTGAATATATAAACAACTATGTAT-----------AAATACAACAGAATG
TTGAA-AAT-----AATTAATATAAT----GAGAAG-GAAGGTATATTTGTGACGGATAA
GGATGAGAAC------------CACCACTTTAGT-GGT-GGGTCATATGTCCCGAGTTAG
TGCGCCACGTAA-GCGCT-GGGGCTTAT
>S_11vn_VN
TATTACCCCCAGCGCTCGGGAC-GGGACAT------GGGCTA--A----------TGGAT
-CAT-GGA----ATAAGGGCCCATCGGGCCCGTTAA-GATGGGTTTT-GGGCTTAT-GGG
CTTTATCCAGAAGACCAAAAACAGGCGG----------------G-AACCGTCCC-AATT
TC-------AAATTTAGATAGCTTGCCCCGCAAGCAAACTAAAAGT-CTATATATACCAG
-TGTAGAACTAT-TGTTCA-----GAGAACAA----ATGGCGAGGTTTCCGAAGAAATCG
ATCAAGAAGAGGCGGGTTGGGCGACGGAAGTATGGAAGCAAGGCGGCAACCAGTCACGAC
TACTCGTCGTTAGGT--TCAATATTGGTTCCTGAAAACACCGTCAAGGTATTTCGGATTG
AGCCTACTGATAAAACATTACCCAGATATTTTATCTGGAAAATGTTTATGCTTTTGGTGT
GCAAGGTGAAGCCCGGAAGAATACTTCACTGGGCTATGATTAAAAGTTCATGGGAAATCA
ACCAGCCGACTACATGTCTGGAAGCACCAGGTTTATTTATAAAACCTGAACATAGCCATC
TGGTGAAACTGGTATGCAGTGGGGAACTTGAAGCCGGAGTCGCAACAGGGACATCAGATG
TTGAATGTCTTCTAAGGAAGACAACCGTGTTGAGGAAGAATGTAACAGAGGTGGATTACT
TGTATTTGGCATTTTATTGTAGTGCTGGAGTTAGTATTAACTACCAGAACAGAATTACAT
ATCATGTAT---------------GATATGTTTATGTAAACATAAACCTTTGTATGGAAT
AATGACCAAATAACATACAAGACGCTATGAAATACAACACGCTATGACAAACAGGGAAAA
ATGAAGAA-TCGGGGGTTG----ATTGGTCTATCGTATCGCTTAAG-GGCCGCAGG-CC-
----------------CGTTGAAATGATTCTTTATAAAACAAATATACATGATACGGATT
---------GTTGAAAATATTATCAACGATTTAT-----------AAATACAACATAATG
TTGTATACT-----AATTAAAAAAAT----GAGAAG-AAAAGAATATTTGTGAAGGATAA
GCATCAGAAC------------CACCACTTTAGT-GGT-GGGTCATATGTCCCGAGTTAG
TGCGCCACGTAA-GCGCT-GGGGCTTAT
>S_12vn_VN
TATTACCCCCAGCGCTCGGGAC-GGGACAT------GGGCTA--A----------TGGAT
-CAT-GGA----ATAAGGGCCCATCGGGCCCGTTAA-GATGGGTTTT-GGGCTTAT-GGG
CTTTATCCAGAAGACCAAAAACAGGCGG----------------G-AATCGTCCC-AATT
TC-------AAATTTAGATAGCTTGCCCCGCAAGCAAACTAAAAGT-CTATATATACCAG
-TGTAGACATAT-TGTTCA-----GAGAACAA----ATGGCGAGGTTTCCGAAGAAATCG
ATCAAGAAGAGGCGGGTTGGGCGACGGAAGTATGGAAGCAAGGCGGCAACCAGTCACGAC
TACTCGTCGTTAGGT--TCAATATTGGTTCCTGAAAACACCGTCAAGGTATTTCGGATTG
AGCCTACTGATAAAACATTACCCAGATATTTTATCTGGAAAATGTTTATGCTTTTGGTGT
GCAAGGTGAAGCCCGGAAGAATACTTCACTGGGCTATGATTAAAAGTTCATGGGAAATCA
ACCAGCCGACTACATGTCTGGAAGCACCAGGTTTATTTATAAAACCTGAACATAGCCATC
TGGTGAAACTGGTATGCAGTGGGGAACTTGAAGCAGGAGTCGCAACAGGGACATCAGATG
TTGAATGTCTTCTAAGGAAGACAACCGTGTTGAGGAAGAATGTAACAGAGGTGGATTACT
TGTATTTGGCATTTTATTGTAGTGCTGGAGTTAGTATTAACTACCAGAACAGAATTACAT
ATCATGTAT---------------GATATGTTTATGTAAACATAAACCTTTGTATGGAAT
AATGACCAAATAACATACAGGACGCTATGAAATACAACACGCTATGACAAACAGGGAAAA
ATGAAGAA-TCGGGGGTTG----ATTGGTCTATCGTATCGCTTAAG-GGCCGCAGG-CC-
----------------CGTTGAAATGATTCTTAATAAAACAAATATACATGATACGGATA
---------GTTGAATATATAAACAACGATGTAT-----------AAATACAACAGAATG
TTGTATACT-----AATTAAAATAAT----GAGAAG-AAAAGAATATTTGTGAAGGATAA
GCATCAGAAC------------CACCACTTTAGT-GGT-GGGTCATATGTCCCGAGTTAG
TGCGCCACGTAA-GCGCT-GGGGCTTAT
>S_13ph_PH
TATTACCCCCAGCGCTCGGGAC-GGGACAT------GGGCTA--A----------TGGAT
-GAT-GGAT---TTAGGG-CCCAACGGGCCCGTTAA-GATGGGTTTT-GGGCTTCT-GGG
CTAAATCCAGAAGACCAAAAACAGGCGG----------------G-AACCGTCCT-AATT
TC-------AAACATAGATTGCTTGCCCTGCAAGCCATCTAGATGT-CTATATATACCAG
-TGTCGATATAT-TGCCTA-----GATATCAA----ATGGCGAGGTTTCCGAAGAAATCG
ATCAAGAAGAGGCGGGTTGGCAGGAGGAAGTATGGAAGCAAGGCGGCAACAAGCCACGAC
T-----------------------------------------------------------
------------------------------------------------------------
------------------------------------------------------------
------------------------------------------------------------
------------------------------------------------------------
------------------------------------------------------------
----------ATTTTATTGTAGTGCTGGAGTTAGTATTAACTACCAGAACAGAATTACAT
ATCATGTAT---------------GATATGTTTATGTAAACATAAACCTATGAATGGAAT
AATGTCCAAATAACATACAACACGCTATGACAAAAGGGGAAAAATGAAGAA---------
---------TCGGGGGTTG----ATTGGTCTATCGTATCGCTTAAG-GGCCGCAGG-CC-
----------------CGTTGAAATGATTCTTTATTCAACAAATATACATGATACGGATA
---------GTTGAATATATAAACAACTATGTAT-----------AAATACAACAGAATG
TTGAA-AAT-----AATTAATATAAT----GAGAAG-GAAGGTATATTTGTGACGGATAA
GGATGAGAAC------------CACCACTTTAGT-GGT-GGGTCATATGTCCCGAGTTAG
TGCGCCACGTAA-GCGCT-GGGGCTTAT
>S_14ph_PH
TATTACCCCCAGCGCTCGGGAC-GGGACAT------GGGCTA--A----------TGGAT
-GAT-GGAT---TTAGGG-CCCAACGGGCCCGTTAA-GATGGGTTTT-GGGCTTCT-GGG
CTAAATCCAGAAGACCAAAAACAGGCGG----------------G-AACCGTCCT-AATT
TC-------AAACATAGATTGCTTGCCCTGCAAGCCATCTAGATGT-CTATATATACCAG
-TGTCGATATAT-TGCCTA-----GATATCAA----ATGGCGAGGTTTCCGAAGAAATCG
ATCAAGAAGAGGCGGGTTGGCAGGAGGAAGTATGGAAGCAAGGCGGCAACAAGCCACGAC
T-----------------------------------------------------------
------------------------------------------------------------
------------------------------------------------------------
------------------------------------------------------------
------------------------------------------------------------
------------------------------------------------------------
----------ATTTTATTGTAGTGCTGGAGTTAGTATTAACTACCAGAACAGAATTACAT
ATCATGTAT---------------GATATGTTTATGTAAACATAAACCTATGAATGGAAT
AATGTCCAAATAGCATACAACACGCTATGACAAAAGGGGAAAAATGAAGAA---------
---------TCGGGGGTTG----ATTGGTCTATCGTATCGCTTAAG-GGCCGCAGG-CC-
----------------CGTTGAAATGATTCTTTATTCAACAAATATACATGATACGGATA
---------GTTGAATATATAAACAACTATGTAT-----------AAATACAACAGAATG
TTGAA-AAT-----AATTAATATAAT----GAGAAG-GAAGGTATATTTGTGACGGATAA
GGATGAGAAC------------CACCACTTTAGT-GGT-GGGTCATATGTCCCGAGTTAG
TGCGCCACGTAA-GCGCT-GGGGCTTAT
>S_1429A_AU
TATTACCCCCAGCGCTCGGGAC-GGGACAT------GGGCTA--A----------TGGAT
GTGT-GGAT---ATAGGG-CCCAAAGGGCCCGTTTA-GATGGGTTTT-GGGCTTAT-GGG
CTTTATCCAGAAGACCAAAAACAGGCGG----------------GAAACCGTCCC-AAAT
TC-------AAACTTCGATTGCTTGCCCCGCAAGCCATC-AGAAGT-CTATAAATACCAG
-GGTCGAGATAGATGTTCA-----GACAACAA----ATGGCTAGGTATCCGAAGAAATCA
ATCAAGAAGAGGCGGGTTGGGCGCCGGAAGTATGGCAGCAAGGCGGCAACCAGTCACGAC
TACTCGTCGTTAGGA--TCAATATTGGTTCCTGAAAATACCGTCAAGGTATTTCGGATTG
AGCCTACTGATAAAACATTACCCAGATATTTTATCTGGAAAATGTTTATGCTTCTTGTGT
GCAAGGTGAAGCCCGGAAGAATACTTCACTGGGCTATGATTAAGAGTTCTTGGGAAATCA
ACCAGCCGACAACCTGTCTTGAAGCACCAGGTTTATTTATTAAACCTGAACATAGCCATC
TGGTTAAACTGGTATGTAGTGGGGAACTTGAAGCAGGAGTCGCAACAGGGACATCAGATG
TCGAATGTCTTCTGAGGAAGACAACCGTGTTGAGGAAGAATGTAACGGAGGTCGATTATT
TATATTTGGCATTCTATTGTAGTTCTGGAGTAAGTATAAACTACCAGAACAGAATTACAT
ATCATGTTT---------------GATATGTTTATGTAAACATAAACTATTGTATGGAAT
GAAATCCAAATAACATACAACACGCTATGAAATACAAGACGCTATGAC-AA---------
---ATGTA-CGAGTATCTG----ATTAG-GTATCCTAACGATCTAG-GGCCGAAGG--C-
--CCGTGAGCAATATGCGTCGAAATAA-TGTTTAACAAACAAATATACATGATACGGATA
---------GTTGAATCCATAAACAACGAGGTAT----------ACAATACAACAATCTG
TTGTA-AAG-----AAATAAAAAATT----AAGAAGAGAGAGTATATTTGTGTCGGATAA
GCATGGCAAC------------CACCACTTTAGT-GGT-GGGCCAGATGTCCCGAGTTAG
TGCGCCACGTAA-GCGCT-GGGGACTAT
>S_15ph_PH
TATTACCCCCAGCGCTCGGGAC-GGGACAT------GGGCTA--A----------TGGAT
-GAT-GGAT---TTAGGG-CCCAACGGGCCCGTTAA-GATGGGTTTT-GGGCTTCT-GGG
CTAAATCCAGAAGACCAAAAACAGGCGG----------------G-AACCGTCCT-AATT
TC-------AAACATAGATTGCTTGCCCTGCAAGCCATCTAGATGT-CTATATATACCAG
-TGTCGATATAT-TGCCTA-----GATATCAA----ATGGCGAGGTTTCCGAAGAAATCG
ATCAAGAAGAGGCGGGTTGGCAGGAGGAAGTATGGAAGCAAGGCGGCAACAAGCCACGAC
T-----------------------------------------------------------
------------------------------------------------------------
------------------------------------------------------------
------------------------------------------------------------
------------------------------------------------------------
------------------------------------------------------------
----------ATTTTATTGTAGTGCTGGAGTTAGTATTAACTACCAGAACAGAATTACAT
ATCATGTAT---------------GATATGTTTATGTAAACATAAACCTATGAATGGAAT
AATGTCCAAATAACATACAACACGCTATGACAAAAGGGGAAAAATGAAGAA---------
---------TCGGGGGTTG----ATTGGTCTATCGTATCGCTTAAG-GGCCGCAGG-CC-
----------------CGTTGAAATGATTCTTTATTCAACAAATATACATGATACGGATA
---------GTTGAATATATAAACAACTATGTAT-----------AAATACAACAGAATG
TTGAA-AAT-----AATTAATATAAT----GAGAAG-GAAGGTATATTTGTGACGGATAA
GGATGAGAAC------------CACCACTTTAGT-GGT-GGGTCATATGTCCCGAGTTAG
TGCGCCACGTAA-GCGCT-GGGGCTTAT
>S_16id_ID
TATTACCCCCAGCGCTCGGGAC-GGGACAT------GGGCTA--A----------TGGAT
-GAT-GGAT---ATAGGG-CCCAACGGGCCCGTTAA-GATGGGTTTT-GGGCTTCT-GGG
CTAAATCCAGAAGACCAAAAACAGGCGG----------------G-AACCGTCCC-AATT
TC-------AAACATAGATTGCTTGCCCTGCAAGCCATCTAGAAGT-CTATATATACCAG
-TGTCGATATAT-TGCCTA-----GATATCAA----ATGGCGAGGTTTCCGAAGAAATCG
ATCAAGAAGAGGCGGGTTGGCAGGAGGAAGTATGGAAGCAAGGCGGCAACAAGCCACGAC
T-----------------------------------------------------------
------------------------------------------------------------
------------------------------------------------------------
------------------------------------------------------------
------------------------------------------------------------
------------------------------------------------------------
----------ATTTTATTGTAGTGCTGGAGTTAGTATTAACTACCAGAACAGAATTACAT
ATCATGTAT---------------GATATGTTTATGTAAACATAAACCTATGAATGGAAT
AATGTCCAAATAACATACAACACGCTATGACAAAAGGGGAAAAATGAAGAA---------
---------TCGGGGGTTG----ATTGGTCTATCGTATCGCTTAAG-GGCCGCAGG-CC-
----------------CGTTGAAATGATTCTTAATTAAACAAATATACATGATACGGATA
---------GTTGAATATATAAACAACTATGTTT-----------AAATACAACAGAATG
TTGAA-AAT-----AATTAATATAAT----GAGAAG-GAAGGTATATTTGTGACGGATAA
GGATGAGAAC------------CACCACTTTAGT-GGT-GGGTCATATGTCCCGAGTTAG
TGCGCCACGTAA-GCGCT-GGGGCTTAT
>S_17id_ID
TATTACCCCCAGCGCTCGGGAC-GGGACAT------GGGCTA--A----------TGGAT
-GAT-GGAT---ATAGGG-CCCAACGGGCCCGTTAA-GATGGGTTTT-GGGCTTCT-GGG
CTAAATCCAGAAGACCAAAAACAGGCGG----------------G-AACCGTCCC-AATT
TC-------AAACTTAGATTGCTTGCCCTGCAAGCCATCTAGAAGT-CTATATATACCAG
-TGTCGATATAT-TGCCTA-----GATATCAA----ATGGCGAGGTTTCCGAAGAAATCG
ATCAAGAAGAGGCGGGTTGGCAGGAGGAAGTATGGAAGCAAGGCGGCAACAAGCCACGAC
T-----------------------------------------------------------
------------------------------------------------------------
------------------------------------------------------------
------------------------------------------------------------
------------------------------------------------------------
------------------------------------------------------------
----------ATTTTATTGTAGTGCTGGAGTTAGTATTAACTACCAGAACAGAATTACAT
ATCATGTAT---------------GATATGTTTATGTAAACATAAACCTATGAATGGAAT
AATGTCCAAATAACATACAACACGCTATGACAAAAGGGGAAAAATGAAGAA---------
---------TCGGGGGTTG----ATTGGTCTATCGTATCGCTTAAG-GGCCGCAGG-CC-
----------------CGTTGAAATGATTCTTAATTAAACAAATATACATGATACGGATA
---------GTTGAATATATAAACAACTATGTTT-----------AAATACAACAGAATG
TTGAA-AAT-----AATTAATATAAT----GAGAAG-GAAGGTATATTTGTGACGGATAA
GGATGAGAAC------------CACCACTTTAGT-GGT-GGGTCATATGTCCCGAGTTAG
TGCGCCACGTAA-GCGCT-GGGGCTTAT
>S_18id_ID
TATTACCCCCAGCGCTCGGGAC-GGGACAT------GGGCTA--A----------TGGAT
-GAT-GGAT---ATAGGG-CCCAACGGGCCCGTTAA-GATGGGTTTT-GGGCTTCT-GGG
CTAAATCCAGAAGACCAAAAACAGGCGG----------------G-AACCGTCCC-AATT
TC-------AAACATAGATTGCTTGCCCTGCAAGCCATCTAGAAGT-CTATATATACCAG
-TGTCGATATAT-TGCCTA-----GATATCAA----ATGGCGAGGTTTCCGAAGAAATCG
ATCAAGAAGAGGCGGGTTGGCAGGAGGAAGTATGGAAGCAAGGCGGCAACAAGCCACGAC
T-----------------------------------------------------------
------------------------------------------------------------
------------------------------------------------------------
------------------------------------------------------------
------------------------------------------------------------
------------------------------------------------------------
----------ATTTTATTGTAGTGCTGGAGTTAGTATTAACTACCAGAACAGAATTACAT
ATCATGTAT---------------GATATGTTTATGTAAACATAAACCTATGAATGGAAT
AATGTCCAAATAACATACAACACGCTATGACAAAAGGGGAAAAATGAAGAA---------
---------TCGGGGGTTG----ATTGGTCTATCGTATCGCTTAAG-GGCCGCAGG-CC-
----------------CGTTGAAATGATTCTTAATTAAACAAATATACATGATACGGATA
---------GTTGAATATATAAACAACTATGTTT-----------AAATACAACAGAATG
TTGAA-AAT-----AATTAATATAAT----GAGAAG-GAAGGTATATTTGTGACGGATAA
GGATGAGAAC------------CACCACTTTAGT-GGT-GGGTCATATGTCCCGAGTTAG
TGCGCCACGTAA-GCGCT-GGGGCTTAT
>S_19rw_RW_2009_C2
TATTACCCCCAGCGCTCGGGAC-GGGACAT------GGGCTA--A----------TGGAT
-TGT-GGAT---ATAGGG-CCCAAAGGGCCCGTTTA-GATGGGTTTT-GGGCTTAT-GGG
CTTTATCCAGAAGACCAAAAACAGGCGG----------------G-AACCGTCCC-AAAT
TC-------AAACTTCGATTGCTTGCCCTGCAAGCCATCTAGAAGT-CTATAAATACCAG
-TGTCTAGATAGATGTTCA-----GACAACAA----ATGGCTAGGTATCCGAAGAAATCC
ATCAAGAAGAGGCGGGTTGGGCGCCGGAAGTATGGCAGCAAGGCGGCAACGAGCCACGAC
TACTCGTCGTTAGGG--TCAATATTGGTTCCTGAAAACACCGTCAAGGTATTTCGGATTG
AGCCTACTGATAAAACATTACCCAGATATTTTATCTGGAAAATGTTTATGCTTCTTGTGT
GCAAGGTGAAGCCCGGAAGAATACTTCATTGGGCTATGATCAAGAGTTCTTGGGAAATCA
ACCAGCCGACAACCTGTCTGGAAGCCCCAGGTTTATTTATTAAACCTGAACATAGCCATC
TGGTTAAACTGGTATGTAGTGGGGAACTTGAAGCAGGAGTCGCAACAGGGACATCAGATG
TTGAATGTCTTTTGAGGAAGACAACCGTGTTGAGGAAGAATGTAACAGAGGTGGATTATT
TATATTTGGCATTCTATTGTAGTTCTGGAGTAAGTATAAACTACCAGAACAGAATTACAT
ATCATGTTT---------------GATATGTTTATGTAAACATAAACTATTGTATGGAAT
GAAATCCAAATAACATACAACACGCTATGAAATAAAAGACGCTATGAC-AA---------
---AAGTA-CGGGTATCTG----ATTAG-GTATCCTAACGATCTAG-GGCCGAAGG--C-
--CCGTGAGCAATATGCGTCGAAATAA-TGTATAACAAACAAATATACATGATACGGATA
---------GTTGAATACATAAACAACGAGGTAT----------ACAATACAACAAACTG
TTGTA-AAG-----AAAT-AAAAAAT----AAGAAGAGAGAGTATATTTGTGTCGGATAA
GCATGACACC------------CACCACTTTAGT-GGT-GGGTCAGATGTCCCGAGTTAG
TGCGCCACGTAA-GCGCT-GGGGCTTAT
>S_1900A_AU_2006_C3
TATTACCCCCAGCGCTCGGGAC-GGGACAT------GGGCTA--A----------TGGAT
-TGT-GGAT---ATAGGG-CCCAAAGGGCCCGTTTA-GATGGGTTTT-GGGCTTAT-GGG
CTTTATCCAGAAGACCAAAAACAGGCGG----------------G-AACCGTCCC-AAAT
TC-------AAACTTCGATTGCTTGCCCTGCAAGCCATCTAGAAGT-CTATAAATACCAG
-TGTCTAGATAGATGTTCA-----GACAACAA----ATGGCTAGGTATCCGAAGAAATCC
ATCAAGAAGAGGCGGGTTGGGCGCCGGAAGTATGGCAGCAAGGCGGCAACGAGCCACGAC
TGCTCGTCGCTAGGG--TCAATATTGGTTCCTGAAAACACCGTCAAGGTATTTCGGATTG
AGCCTACTGATAAAACATTACCCAGATATTTTATCTGGAAAATGTTTATGCTTCTTGTGT
GCAAGGTGAAGCCCGGAAGAATACTTCATTGGGCTATGATCAAGAGTTCTTGGGAAATCA
ACCAGCCGACAACTTGTCTGGAAGCCCCAGGTTTATTTATTAAACCTGAACATAGCCATC
TGGTTAAACTGGTATGTAGTGGGGAACTTGAAGCAGGAGTCGCAACAGGAACATCAGATG
TTGAATGTCTTTTGAGGAAGACAACCGTGTTGAGGAAGAATGTAACAGAGGTGGATTATT
TATATTTGGCATTCTATTGTAGTTCTGGAGTAAGTATAAACTACCAGAACAGAATTACAT
ATCATGTTT---------------GATATGTTTATGTAAACATAAACTATTGTATGGAAT
GAAATCCAAATAACATACAACACGCTATGAAATACAAGACGCTATGAC-AA---------
---AAGTA-CTGGTATATG----ATTAG-GTATCCTAACGATCTAG-GGCCGAAGG--C-
--CCGTGAGCAATATGCGTCGAAATAA-TGTTTAACAAACAAATATACATGATACGGATA
---------GTTGAATACATAAACAACGAGGTAT----------ACAATACAACAAACTG
TTGTA-AAG-----AAATAAAAAAAT----AAGAAGAGAGAGTATATTTGTGTTGGATAA
GCATCACACC------------CACCACTTTAGT-GGT-GGGCCAGATGTCCCGAGTTAG
TGCGCCACGTAA-GCGCT-GGGGCTTAT
>S_1900B_AU_2006_C3
TATTACCCCCAGCGCTCGGGAC-GGGACAT------GGGCTA--A----------TGGAT
GTGT-GGAT---ATAGGG-CCCAAAGGGCCCGTTTA-GATGGGTTTT-GGGCTTAT-GGG
CTTTATCCAGAAGACCAAAAACAGGCGG----------------G-AACCGTCCC-AAAT
TC-------AAACTTCGATTGCTTGCCCTGCAAGCCATCTAGAAGT-CTATAAATACCAG
-TGTCTAGATAGATGTTCA-----GACAACAA----ATGGCTAGGTATCCGAAGAAATCC
ATCAAGAAGAGGCGGGTTGGGCGCCGGAAGTATGGCAGCAAGGCGGCAACGAGCCACGAC
TACTCGTCTCTAGGG--TCAATATTGGTTCCTGAAAATACCGTCAAGGTATTTCGGATTG
AGCCTACTGATAAAACATTACCCAGATATTTTATCTGGAAAATGTTTATGCTTCTTGTGT
GCAAGGTGAAGCCCGGAAGAATACTTCATTGGGCTATGATCAAGAGTTCTTGGGAAATCA
ACCAGCCGACAACTTGTCTGGAAGCCCCAGGTTTATTTATTAAACCTGAACATAGCCATC
TGGTTAAACTGGTATGTAGTGGGGAACTTGAAGCAGGAGTCGCAACAGGAACATCAGATG
TTGAATGTCTTTTGAGGAAGACAACCGTGTTGAGGAAGAATGTAACAGAGGTGGATTATT
TATATTTGGCATTCTATTGTAGTTCTGGAGTAAGTATAAACTACCAGAACAGAATTACAT
ATCATGTTT---------------GATATGTTTATGTAAACATAAACTATTGTATGGAAT
GAAATCCAAATAACATACAACACGCTATGAAATACAAGACGCTATGAC-AA---------
---AAGTA-CTGGTATATG----ATTAG-GTATCCTAACGATCTAG-GGCCGAAGG--C-
--CCGTGAGCAATATGCGTCGAAATAA-TGTTTAACAAACAAATATACATGATACGGATA
---------GTTGAATACATAAACAACGAGGTAT----------ACAATACAACAAACTG
TTGTA-AAG-----AAATAAAAAAAT----AAGAAGAGAGAGTATATTTGTGTTGGATAA
GCATCACACC------------CACCACTTTAGT-GGT-GGGCCAGATGTCCCGAGTTAG
TGCGCCACGTAA-GCGCT-GGGGCTTAT
>S_2pk_PK_2004
TATTACCCCCAGCGCTCGGGAC-GGGACAT------GGGCTA--A----------TGGAT
-TAT-GGAT---ATCGGG-CCCAAAGGGCCCGTTTA-GATGGGTTTT-GGGCTTAT-GGG
CTCTATCCAGAAGACCAAAAACAGGCGG----------------G-AACCGTCCC-AATT
TC-------AAACTTCGATTGCTTGCTCCGCAAGCCATCTAGAAGT-TTATAAATACCAG
-TGTCGAGTTAGATGTTCA-----AACAACAA----ATGGCTAGGTATCCGAAGAAATCC
ATCAAGAAGAGGCGGGTTGGGCGCCGGAAGTATGGCAGCAAGGCGGCAACGAGTCACGAC
TACTCGTCGTTAGGA--TCAATATTGGTTCCTGAAAACACCGTCAAGGTATTTCGGATTG
AGCCTACTGATAAAACATTACCCAGATATTTTATCTGGAAAATGTTTATGCTGTTGGTGT
GCAAGGTGAAGCCCGGGAGAATACTTCACTGGGCTATGATTAAGAGTTCTTGGGACCTCA
ACCAGCCGACAACTTGTCTTGAAGCACCAGGTTTATTTATTAAACCTGAACATAGCCATC
TGGTTAAACTGGTATGCAGTGGGGAACTTGAGGCAGGAGTTGCAACAGGGACATCAGATG
TTGAATGTCTTCTGAGGAAGACAACCGTGTTGAGGAAGAATGTAACGGAGGTCGATTATT
TGTATTTGGCATTCTATTGTAGTTCTGGAGTAAGTATACACTACCAGAACAGAATTACAT
ATCATGTTT---------------GATATGTTTATGTAAACATAAACTATTGTATGGAAT
GAAATCCAAATAACATACAACACGCTATGAAATACAAGACGCTATGAC-AA---------
----TGTA-CGGGTATCTG----ATTAG-GTATCCTAACGATCTAG-GGCCGAAGG--C-
--CCGTGAGCAATAA-CGTCGAAATAA-TGTTTAACAAACAAATATACATGATACGGATA
---------GTTGAATACATAAACAACGAGGTAT----------ACAATACAACAAACTG
TTGTA-AAG-----AAAT-AAAAAAT----AAGAAGAGAGAGTATATTTGTGTTGGATAA
GCATCGCAAC------------CACCACTTTAGT-GGT-GGGCCAGATGTCCCGAGTTAG
TGCGCCACGTAA-GCGCT-GGGGCTTAT
>S_20rw_RW_2009_C2
TATTACCCCCAGCGCTCGGGAC-GGGACAT------GGGCTA--A----------TGGAT
-TGT-GGAT---ATAGGG-CCCAAAGGGCCCGTTTA-GATGGGTTTT-GGGCTTAT-GGG
CTTTATCCAGAAGACCAAAAACAGGCGG----------------G-AACCGTCCC-AAAT
TC-------AAACTTCGATTGCTTGCCCTGCAAGCCATCTAGAAGT-CTATAAATACCAG
-TGTCTAGATAGATGTTCA-----GACAACAA----ATGGCTAGGTATCCGAAGAAATCC
ATCAAGAAGAGGCGGGTTGGGCGCCGGAAGTATGGCAGCAAGGCGGCAACGAGCCACGAC
TACTCGTCGTTAGGG--TCAATATTGGTTCCTGAAAACACCGTCAAGGTATTTCGGATTG
AGCCTACTGATAAAACATTACCCAGATATTTTATCTGGAAAATGTTTATGCTTCTTGTGT
GCAAGGTGAAGCCCGGAAGAATACTTCATTGGGCTATGATCAAGAGTTCTTGGGAAATCA
ACCAGCCGACAACCTGTCTGGAAGCCCCAGGTTTATTTATTAAACCTGAACATAGCCATC
TGGTTAAACTGGTATGTAGTGGGGAACTTGAAGCAGGAGTCGCAACAGGGACATCAGATG
TTGAATGTCTTTTGAGGAAGACAACCGTGTTGAGGAAGAATGTAACAGAGGTGGATTATT
TATATTTGGCATTCTATTGTAGTTCTGGAGTAAGTATAAACTACCAGAACAGAATTACAT
ATCATGTTT---------------GATATGTTTATGTAAACATAAACTATTGTATGGAAT
GAAATCCAAATAACATACAACACGCTATGAAATAAAAGACGCTATGAC-AA---------
---AAGTA-CGGGTATCTG----ATTAG-GTATCCTAACGATCTAG-GGCCGAAGG--C-
--CCGTGAGCAATATGCGTCGAAATAA--GTTTAACAAACAAATATACATGATACGGATA
---------GTTGAATACATAAACAACGAGGTAT----------ACAATACAACAAACTG
TTGTA-AAG-----AAAT-AAAAAAT----AAGAAGAGAGAGTATATTTGTGTCGGATAA
GCATTACACC------------CACCACTTTAGT-GGT-GGGTCAGATGTCCCGAGTTAG
TGCGCCACGTAA-GCGCT-GGGGACTAT
>S_21cn_CN_D1
TATTACCCCCAGCGCTCGGGAC-GGGACAT------GGGCTA--A----------TGGAT
-GAT-GGAT---TTAGGG-CCCATCGGGCCCGTTAA-GGTGGATTTT-GGGCTGAT-GGG
CTTTATCCAGCAGACCAAAAATAGGCGG----------------G-AACCGTCCA-AAAT
TC-------AAACTTCGATTGCTTGCCCTGCAAGCCATCTAGAAGT-CTATATATACCAG
-TGTCGATATAT-TGTGTA-----GATCAAAA----ATGGCGAGGTTTCCGAAGAAATCT
ATCAAAAAAAGGCGGGTTGGGCGGAGGAAGTATGGAAGCAAGGCGGCAACAAGCCACGAC
T-----------------------------------------------------------
------------------------------------------------------------
------------------------------------------------------------
------------------------------------------------------------
------------------------------------------------------------
------------------------------------------------------------
----------ATTCTATTGTAGTGCTGGAGTTAGTATTAACTACCAGAACAGAATTACAT
ATCATGTAT---------------GATATGTTTATGAATACATAAACCTTGGGATTGAAT
AATGTCCAAATAACATACAACACGCTATGACAAACGGGGAAAAATGAAGAA---------
---------TCGGGGGTTG----ATTGGTCTATCGTATCGCTTAAG-GGCCGCAGG-CC-
----------------CGTTGAAATGATTCTTTATTAAACAAATATACATGACAAGGATA
---------GTTTAATACATTAAAAACGCTGTAT-----------AAATACAACAGAATG
TTGTATAAT-----AATAAATATAAA----GAGAAG-AAGAGTATATTTGTGATGGATAA
GGACGAGAAC------------CACCACTTTAGT-GGT-GGGTCATATGTCCCGAGTTAG
TGCGCCACGTAA-GCGCT-GGGGACTAT
>S_23cn_CN_2008_D4
TATTACCCCCAGCGCTCGGGAC-GGGACAT------GGGCTA--A----------TGGAT
-GAT-GGAT---ATAGGG-CCCATCGGGCCCGTTAA-GATGGGTTTT-GGGCTTCT-GGG
CTAAATCCAGAAGACCAAAAACAGGCGG----------------G-AACCGTCCA-AAAT
TC-------AAACATAGATTGCTTGCCCTGCAAGCCATCTAGAAGT-CTATATATACCAG
-TGTCGACATAT-TGTCTA-----GATATGAA----ATGGCGAGGTATCCGAAGAAATCG
ATCAAGAAGAGGCGGGTTGGCAGGAGGAAGTATGGAAGCAAGGCGGCAACAAGCCACGAC
T-----------------------------------------------------------
------------------------------------------------------------
------------------------------------------------------------
------------------------------------------------------------
------------------------------------------------------------
------------------------------------------------------------
----------ATTTTATTGTAGTGCTGGAGTTAGTATTAACTACCAGAACAGAATTACAT
ATCATGTAT---------------GATATGTTTATGTAAACATAAACCTTTGTAAGGAAT
AATGTCCAAATAACATACAACACGCTATGACAAAAGGGGAAAAATGAAGAA---------
---------TCGGGGGTTG----ATTGGTCTATCGTATCGCTTAAG-GGCCGCAGG-CC-
----------------CGTTGAAATGATTCTTTATTAAACAAATATACATGATACGGATA
---------GTTGAATATATAAACAACTATGTAT-----------AAATACAACAGAATG
TTGAA-AAT-----AATTAATATAAT----GAGAAG-GAAGGTATATTTGTGCCGGATAA
GGATGAGAAC------------CACCACTTTAGT-GGT-GGGTCATATGTCCCGAGTTAG
TGCGCCACGTAA-GCGCT-GGGGCTTAT
>S_24tw_TW
TATTACCCCCAGCGCTCGGGAC-GGGACAT------GGGCTA--A----------TGGAT
-TGT-GGAT---ATAGGG-CCCAAAGGGCCCGTTTA-GATGGGTTTT-GGGCTGAT-GGG
CTTTATCCAGAAGACCAAAAACAGGCGG----------------GAAACCGTCCC-AAAT
TC-------AAACTTCGATTGCTTGCCCCGCAAGCCATC-AGAAGT-CTATAAATACCAG
-GGTCGAGATAGATGTTCA-----GACAACAA----ATGGCTAGGTATCCGAAGAAATCC
ATCAAGAAGAGGCGGGTTGGGCGCCGGAAGTATGGCAGCAAGGCGGCAACCAGTCACGAC
TACTCGTCGTTAGGA--TCAATATTGGTTCCTGAAAACACCGTCAAGGTATTTCGGATTG
AGCCTACTGATAAAACATTACCCAGATATTTTATCTGGAAAATGTTTATGCTTCTTGTGT
GCAAGGTGAAGCCCGGAAGAATACTTCACTGGGCTATGATTAAGAGTTCTTGGGAAATCA
ACCAGCCGACAACCTGTCTTGAAGCACCAGGTTTATTTATTAAACCTGAACATAGCCATC
TGGTTAAACTGGTATGTAGTGGGGAACTTGAAGCAGGAGTCGCAACAGGGACATCAGATG
TCGAATGTCTTCTGAGGAAGACAACCGTGTTGAGGAAGAATGTAACGGAGGTGGATTATT
TATATTTGGCATTCTATTGTAGTTCTGGAGTAAGTATAAACTACCAGAACAGAATTACAT
ATCATGTTT---------------GATATGTTTATGTAAACATAAACTATTGTATGGAAT
GAAATCCAAATAACATACAACACGCTATGAAATACAAGACGCTATGAC-AA---------
---ATGTA-CGGGTATCTG----ATTAG-GTATCCTAACGATCTAG-GGCCGAAGG--C-
--CCGTGAGCAATATGCGTCGAAATAA-TGTTTAACAAACAAATATACATGATACGGATA
---------GTTGAATACATCCACAACGAGGTAT----------ACAATACAACAATCTG
TTGTA-AAG-----AAAT-AAAAAAT----AAGAAGAGAGAGTATATTTGTGTCGGATAA
GCATGGCAAC------------CACCACTTTAGT-GGT-GGGCCAGATGTCCCGAGTTAG
TGCGCCACGTAA-GCGCT-GGGGCTTAT
>S_25tw_TW_D5
TATTACCCCCAGCGCTCGGGAC-GGGACAT------GGGCTA--A----------TGGAT
-GAT-GGAT---TTAGGG-CCCAACGGGCCCGTTAA-GATGGGTTTT-GGGCTTCT-GGG
CTAAATCCAGAAGACCAAAAACAGGCGG----------------G-AACCGTCCT-AATT
TC-------AAATATAGATTGCTTGCCCTGCAAGCCATCTAGAAGT-CTATATATACCAG
-TGTCGATATAT-TGCCTA-----GATATCAA----ATGGCGAGGTTTCCGAAGAAATCG
ATCAAGAAGAGGCGGGTTGGCAGGAGGAAGTATGGAAGCAAGGCGGCAACAAGCCACGAC
T-----------------------------------------------------------
------------------------------------------------------------
------------------------------------------------------------
------------------------------------------------------------
------------------------------------------------------------
------------------------------------------------------------
----------ATTTTATTGTAGTGCTGGAGTTAGTATTAACTACCGGAACAGAATTACAT
ATCATGTAT---------------GATATGTTTATGTAAACATAAACCTATGAATGGAAT
AATGTCCAAATAACATACAACACGCTATGACAAAAGGGGAAAAATGA-------------
---AGAA--TCGGGGGTTG----ATTGGTCTATCGTATCGCTTAAG-GGCCGCAGGCC--
----------------CGTTGAAATGATTCTTTATTCAACAAATATACATGATACGGATA
---------GTTGAATATATAAACAACTATGTAT-----------AAATACAACAGAATG
TTGAA-AAT-----AATTAATATAAT----GAGAAG-GAAGGTATATTTGTGACGGATAA
GGATGAGAAC------------CACCACTTTAGT-GGT-GGGTCATATGTCCCGAGTTAG
TGCGCCACGTAA-GCGCT-GGGGCTTAT
>S_2557_AU_2010_C3
TATTACCCCCAGCGCTCGGGAC-GGGACAT------GGGCTA--A----------TGGAT
-TGT-GGAT---ATAGGG-CCCAAAGGGCCCGTTTA-GATGGGTTTT-GGGCTTAT-GGG
CTTTATCCAGAAGACCAAAAACAGGCGG----------------G-AACCGTCCC-AAAT
TC-------AAACTTCGATTGCTTGCCCTGCAAGCCATCTAGAAGT-CTATAAATACCAG
-TGTCTAGATAGATGTTCA-----GACAACAA----ATGGCTAGGTATCCGAAGAAATCC
ATCAAGAAGAGGCGGGTTGGGCGCCGGAAGTATGGCAGCAAGGCGGCAACGAGCCACGAC
TACTCGTCGTTAGGG--TCAATATTGGTTCCTGAAAACACCGTCAAGGTATTTCGGATTG
AGCCTACTGATAAAACATTACCCAGATATTTTATCTGGAAAATGTTTATGCTTCTTGTGT
GCAAGGTGAAGCCCGGAAGAATACTTCATTGGGCTATGATCAAGAGTTCTTGGGAAATCA
ACCAGCCGACAACCTGTCTGGAAGCCCCAGGTTTATTTATTAAACCTGAACATAGCCATC
TGGTTAAACTGGTATGTAGTGGGGAACTTGAAGCAGGAGTCGCAACAGGAACATCAGATG
TTGAATGTCTTTTGAGGAAGACAACCGTGTTGAGGAAGAATGTAACAGAGGTGGATTATT
TATATTTGGCATTCTATTGTAGTTCTGGAGTAAGTATAAACTACCAGAACAGAATTACAT
ATCATGTTT---------------GATATGTTTATGTAAACATAAACTATTGTATGGAAT
GAAATCCAAATAACATACAACACGCTATGAAATACAAGACGCTATGAC-AA---------
---ATGT--TGGGTATATG----ATTAG-GTATCCTAACGATCTAG-GGCCGAAGG--C-
--CCGTGAGCAATATGCGTCGAAATAA-TGTTTAACAAACAAATATACATGATACGGATA
---------GTTGAATACATAAACAACGAGGTAT----------ACAATACAACAAACTG
TTGTA-AAG-----AAAT-AAAAAAT----AAGAAGAGATAGTATATTTGTGTCGGATAA
GCATCACAAC------------CACCACTTTAGT-GGT-GGGCCAGATGTCCCGAGTTAG
TGCGCCACGTAA-GCGCT-GGGGCTTAT
>S_26pk_PK_2004_C2
TATTACCCCCAGCGCTCGGGAC-GGGACAT------GGGCTA--A----------TGGAT
-TAT-GGAT---ATCGGG-CCCAAAGGGCCCGTTTA-GATGGGTTTT-GGGCTTAT-GGG
CTCTATCCAGAAGACCAAAAACAGGCGG----------------G-AACCGTCCC-AATT
TC-------AAACTTCGATTGCTTGCTCCGCAAGCCATCTAGAAGT-TTATAAATACCAG
-TGTCGAGTTAGATGTTCA-----GACAACAA----ATGGCTAGGTATCCGAAGAAATCC
ATCAAGAAGAGGCGGGTTGGTCGCCGGAAGTATGGCAGCAAGGCGGCAACGAGTCACGAC
TACTCGTCGTTAGGA--TCAATATTGGTTCCTGAAAACACCGTCAAGGTATTTCGGATTG
AGCCTACTGATAAAACATTACCCAGATATTTTATCTGGAAAATGTTTATGCTTCTTGTGT
GCAAGGTGAAGCCCGGAAGAATACTTCATTGGGCTATGATTAAGAGTTCTTGGGAAATCA
ACCAGCCGACAACTTGTCTTGAAGCACCAGGTTTATTTATTAAACCTGAACATAGCCATC
TGGTTAAACTGGTATGCAGTGGGGAACTTGAAGCAGGAGTTGCAACAGGGACATCAGATG
TTGAATGTCTTCTGAGGAAGACAACCGTGTTGAGGAAGAATGTAACGGAGGTCGATTATT
TGTATTTGGCATTCTATTGTAGTTCTGGAGTAAGTATAAACTACCAGAACAGAATTACAT
ATCATGTTT---------------GATATGTTTATGTAAACATAAACTATTGTATGGAAT
GAAATCCAAATAACATACAACACGCTATGAAATACAAGACGCTATGAC-AA---------
---ATGTA-CGGGTATCTG----ATTAG-GTATCCTAACGATCTAG-GGCCGAAGG--C-
--CCGTGAGCAATAAGCGTCGAAATAA-TGTTTAACAAACAAATATACATGATACGGATA
---------GTTGAATACATAAACAACGAGGTAT----------ACAATACAACAAACTG
TTGTA-AAG-----AAAT-AAAAAAT----AAGAAGAGAGAGTATATTTGTGTTGGATAA
GCATCGCAAC------------CACCACTTTAGT-GGT-GGGCCAGATGTCCCGAGTTAG
TGCGCCACGTAA-GCGCT-GGGGCTTAT
>S_29mm_MM
TATTACCCCCAGCGCTCGGGAC-GGGACAT------GGGCTA--A----------TGGAT
-TGT-GGAT---ATAGGG-CCCAAAGGGCCCGTTTA-GATGGGTTTT-GGGCTTAT-GGG
CTTTATCCAGAAGACCAAAAACAGGCGG----------------G-AACCGTCCC-AAAT
TC-------AAACTTCGATTGCTTGCCCTGCAAGCCATCTAGAAGT-CTATAAATACCAG
-TGTCTAGATAGATGTTCA-----GACAACAA----ATGGCTAGGTATCCGAAGAAATCC
ATCAAGAAGAGGCGGGTTGGGCGCCGGAAGTATGGCAGCAAGGCGGCAACGAGCCACGAC
TACTCGTCGTTAGGG--TCAATATTGGTTCCTGAAAACACCGTCAAGGTATTTCGGATTG
AGCCTACTGATAAAACATTACCCAGATATTTTATCTGGAAAATGTTTATGCTTCTTGTGT
GCAAGGTGAAACCCGGAAGAATACTTCATTGGGCTATGATCAAGAGTTCTTGGGAAATCA
ACCAGCCGACAACTTGTCTGGAAGCCCCAGGTTTATTTATTAAACCTGAACATAGCCATC
TGGTTAAACTGGTATGTAGTGGGGAACTTGAAGCAGGAGTCGCAACAGGAACATCAGATG
TTGAATGTCTTCTGAGGAAGACAACCGTGTTGAGGAAGAATGTGACAGAGGTGGATTATT
TATATTTGGCATTCTATTGTAGTTCTGGAGTAAGTATAAACTACCAGAACAGAATTACAT
ATCATGTTT---------------GATATGTTTATGTAAACATAAACTATTGTATGGAAT
GAAATCCAAATAACATACAACACGGTATGAAATACAAGACGCTATGAC-AA---------
---ATGTA-CGGGTATCTG----ATTAG-GTATCCTAACGATCTAG-GGCCGAAGG--C-
--CCGTGAGCAATATGCGTCGAAATAA-TGTTTAACAAACAAATATACATGATACGGATA
---------GTTGAATACATAAACAACGAGGTAT----------ACAATACAACAAACTG
TTGTA-AAG-----AAAT-AAAAAAT----AAGAAGAGAGAGTATATTTGTGTCGGATAA
GCATCACACC------------TACCACTTTAGT-GGT-GGGTCAGATGTCCCGAGTTAG
TGCGCCACGTAA-GCGCT-GGGGCTTAT
>S_3in_IN_2007_C2
TATTACCCCCAGCGCTCGGGAC-GGGACAT------GGGCTA--A----------TGGAT
-TTG-GGAT---ATAGGG-CCCCAAGGGCCCGTTAA-GATGGGTTTT-GGGCTTAT-GGG
CTTTATCCCGAAGACCAAAAACAGGCGG----------------G-AACCGTCCC-AAAT
TC-------AAACTTCGATTGCTTGCCCCGCAAGCCATCTAGAAGT-CTATAAATACCAG
-GGTCGAGATGGATGTTCA-----GACAAGAA----ATGGCTAGGTATCCGAAGAAATCC
ATCAAGAAGAGGCGGGTTGGGCGCCGGAAGTATGGCAGCAAGGCGGCAACGAGCCACGAC
TACTCGTCGTTAGGG--TCAATATTGGTTCCTGAAAACACCGTCAAGGTATTTCGGATTG
AGCCTACTGATAAAACATTACCCAGATATTTTATCTGGAAAATGTTTATGCTTCTTGTGT
GCAAGGTGAAGCCCGGAAGAATACTTCATTGGGCTATGATCAAGAGTTCTTGGGAAATCA
ACCAGCCGACAACCTGTCTGGAAGCCCCAGGTTTATTTATTAAACCTGAACATAGCCATC
TGGTTAAACTGGTATGTAGTGGGGAACTTGAAGCAGGAGTCGCAACAGGGACATCAGATG
TTGAATGTCTTTTGAGGAAGACAACCGTGTTGAGGAAGAATGTAACAGAGGTGGATTATT
TATATTTGGCATTCTATTGTAGTTCTGGAGTAAGTATAAACTACCAGAACAGAATTACAT
ATCATGTTT---------------GATATGTTTATGTAAACATAAACTATTGTATGGAAT
GAAATCCAAATAACATACAACACGCTATGAAATACAAGACGCTATGAC-AA---------
---AAGTA-CGGGTATCTG----ATTAG-GTATCCTAACGATCTAG-GGCCGAAGG--C-
--CCGTGAGCAATATGCGTCGAAATAA-TGTTTAACAAACAAATATACATGATACGGATA
---------GTTGAATATATAAACAACGAGGTAT----------ACAATACAACAAACTG
TTGTA-AAG-----AAAT-AAAAAAT----AAGAAGAGAGAGTATATTTGTGTCGGATAA
GCATGTCACC------------CACCACTTTAGT-GGT-GGGTCAGATGTCCCGAGTTAG
TGCGCCACGTAA-GCGCT-GGGGCTTAT
>S_30mm_MM
TATTACCCCCAGCGCTCGGGAC-GGGACAT------GGGCTA--A----------TGGAT
-TGT-GGAT---ATAGGG-CCCAAAGGGCCCGTTTA-GATGGGTTTT-GGGCTTAT-GGG
CTTTATCCAGAAGACCAAAAACAGGCGG----------------G-AACCGTCCC-AAAT
TC-------AAACTTCGATTGCTTGCCCTGCAAGCCATCTAGAAGT-CTATAAATACCAG
-TGTCTAGATAGATGTTCA-----GACAACAA----ATGGCTAGGTATCCGAAGAAATCC
ATCAAGAAGAGGCGGGTTGGGCGCCGGAAGTATGGCAGCAAGGCGGCAACGAGCCACGAC
TACTCGTCGTTAGGG--TCAATATTGGTTCCTGAAAACACCGTCAAGGTATTTCGGATTG
AGCCTACTGATAAAACATTACCCAGATATTTTATCTGGAAAATGTTTATGCTTCTTGTGT
GCAAGGTGAAACCCGGAAGAATACTTCATTGGGCTATGATCAAGAGTTCTTGGGAAATCA
ACCAGCCGACAACTTGTCTGGAAGCCCCAGGTTTATTTATTAAACCTGAACATAGCCATC
TGGTTAAACTGGTATGTAGTGGGGAACTTGAAGCAGGAGTCGCAACAGGAACATCAGATG
TTGAATGTCTTCTGAGGAAGACAACCGTGTTGAGGAAGAATGTGACAGAGGTGGATTATT
TATATTTGGCATTCTATTGTAGTTCTGGAGTAAGTATAAACTACCAGAACAGAATTACAT
ATCATGTTT---------------GATATGTTTATGTAAACATAAACTATTGTATGGAAT
GAAATCCAAATAACATACAACACGGTATGAAATACAAGACGCTATGAC-AA---------
---ATGTA-CGGGTATCTG----ATTAG-GTATCCTAACGATCTAG-GGCCGAAGG--C-
--CCGTGAGCAATATGCGTCGAAATAA-TGTTTAACAAACAAATATACATGATACGGATA
---------GTTGAATACATAAACAACGAGGTAT----------ACAATACAACAAACTG
TTGTA-AAG-----AAAT-AAAAAAT----AAGAAGAGAGAGTATATTTGTGTCGGATAA
GCATCACACC------------TACCACTTTAGT-GGT-GGGTCAGATGTCCCGAGTTAG
TGCGCCACGTAA-GCGCT-GGGGCTTAT
>S_31mm_MM
TATTACCCCCAGCGCTCGGGAC-GGGACAT------GGGCTA--A----------TGGAT
-TGT-GGAT---ATAGGG-CCCAAAGGGCCCGTTTA-GATGGGTTTT-GGGCTTAT-GGG
CTTTATCCAGAAGACCAAAAACAGGCGG----------------G-AACCGTCCC-AAAT
TC-------AAACTTCGATTGCTTGCCCTGCAAGCCATCTAGAAGT-CTATAAATACCAG
-TGTCTAGATAGATGTTCA-----GACAACAA----ATGGCTAGGTATCCGAAGAAATCC
ATCAAGAAGAGGCGGGTTGGGCGCCGGAAGTATGGCAGCAAGGCGGCAACGAGCCACGAC
TACTCGTCGTTAGGG--TCAATATTGGTTCCTGAAAACACCGTCAAGGTATTTCGGATTG
AGCCTACTGATAAAACATTACCCAGATATTTTATCTGGAAAATGTTTATGCTTCTTGTGT
GCAAGGTGAAACCCGGAAGAATACTTCATTGGGCTATGATCAAGAGTTCTTGGGAAATCA
ACCAGCCGACAAGTTGTCTGGAAGCCCCAGGTTTATTTATTAAACCTGAACATAGCCATC
TGGTTAAACTGGTATGTAGTGGGGAACTTGAAGCAGGAGTCGCAACAGGAACATCAGATG
TTGAATGTCTTCTGAGGAAGACAACCGTGTTGAGGAAGAATGTGACAGAGGTGGATTATT
TATATTTGGCATTCTATTGTAGTTCTGGAGTAAGTATAAACTACCAGAACAGAATTACAT
ATCATGTTT---------------GATATGTTTATGTAAACATAAACTATTGTATGGAAT
GAAATCCAAATAACATACAACACGGTATGAAATACAAGACGCTATGAC-AA---------
---ATGTA-CGGGTATCTG----ATTAG-GTATCCTAACGATCTAG-GGCCGAAGG--C-
--CCGTGAGCAATATGCGTCAAAATAA-TGTTTAACAAACAAATATACATGATACGGATA
---------GTTGAATACATAAACAACGAGGTAT----------ACAATACAACAAACTG
TTGTA-AAG-----AAAT-AAAAAAT----AAGAAGAGAGAGTATATTTGTGTCGGATAA
GCATCACACC------------TACCACTTTAGT-GGT-GGGTCAGATGTCCCGAGTTAG
TGCGCCACGTAA-GCGCT-GGGGCTTAT
>S_32_FJ_FJ
TATTACCCCCAGCGCTCGGGAC-GGGACAT------GGGCTA--A----------TGGAT
-TGT-GGAT---ATAGGG-CCCAAAGGGCCCGTTTA-GATGGGTTTT-GGGCTTAT-GGG
CTTTATCCAGAAGACCAAAAACAGGCGG----------------G-AACCGTCCC-AAAT
TC-------AAACTTCGATTGCTTGCCCCGCAAGCCATCTAGAAGT-CTATAAATACCAG
-GGTCGAGATAGATGTTCA-----GACAACAA----ATGGCTAGGTATCCGAAGAAATCC
ATCAAGAAGAGGCGGGTTGGGCGCCGGAAGTATGGCAGCAAGGCGGCAACCAGTCACGAC
TACTCGTCGTTAGGA--TCAATATTGGTTCCTGAAAACACCGTCAAGGTATTTCGGATTG
AGCCTACTGATAAAACATTACCCAGATATTTTATCTGGAAAATGTTTATGCTTCTTGTGT
GCAAGGTGAAGCCCGGAAGAATACTTCACTGGGCTATGATTAAGAGTTCTTGGGAAATCA
ACCAGCCGACAACCTGTCTTGAAGCACCAGGTTTATTTATTAAACCTGAACATAGCCATC
TGGTTAAACTGGTATGTAGTGGGGAACTTGAAGCAGGAGTCGCAACAGGGACATCAGATG
TCGAATGTCTTCTGAGGAAGACAACCGTGTTGAGGAAGAATGTAACGGAGGTGGATTATT
TATATTTGGCATTCTATTGTAGTTCTGGAGTAAGTATAAACTACCAGAACAGAATTACAT
ATCATGTTT---------------GATATGTTTATGTAAACATAAACTATTGTATGGAAT
GAAATCCAAATAACATACAACACGCTATGAAATACAAGACGCTATGAC-AA---------
---ATGTA-CGGGTATCTG----ATTAG-GTATCCTAACGATCTAG-GGCCGAAGG--C-
--CCGTGAGCAATATGCGTCGAAATAA-TGTTTAACAAACAAATATACATGATACGGATA
---------GTTGAATACATAAACAACGAGGTAT----------ACAATACAACAATCTG
TTGTA-AAG-----AAAT-AAAAAAT----AAGAAGAGAGAGTATATTTGTGTCGGATAA
GCATGGCAAC------------CACCACTTTAGT-GGT-GGGCCAGATGTCCCGAGTTAG
TGCGCCACGTAA-GCGCT-GGGGACTAT
>S_33in_IN_2002_C2
------------------------------------------------------------
------------------------------------------------------------
------------------------------------------------------------
------------------------------------------------------------
------------------------------------------------------------
----------GGCGGGTTGGGCGCCGGAAGTATGGCAGCAAGGCGGCAACGAGCCACGAC
TACTCGTCGTCAAGG--TCAATATTGGTTCCTGAAAACACCGTCAAGGTATTTCGGATTG
AGCCTACTGATAAAACATTACCCAGATATTTTATCTGGAAAATGTTTATGCTTCTTGTGT
GCAAAGTGAAGCCCGGAAGAATACTTCATTGGGCTATGATCAAGAGTTCTTGGGAAATCA
ACCAGCCGACAACCTGTCTGGAAGCCCCAGGTTTATTTATTAAACCTGAACATAGCCATC
TGGTTAAACTGGTATGTAGTGGGGAACTTGAAGCAGGAGTCGCAACAGGGACATCAGATG
TTGAATGTCTTTTGAGGAAGACAACCGTGTTGAGGAAGAATGTAACAGAGGTGGATTATT
TATATTTGGCATTCTATTGTAGTTCTGGAGTAAGTATAAACTACCAGAACAGAATTACAT
ATCATGTTT---------------GATATGTTTATGTAAACATAAACTATTGTATGGAAT
GAAATCCAAATAACATACAACACGGTATGAAATACAAGACGCTATGAC-AA---------
---AAGTA-CGGGTATCTG-----------------------------------------
------------------------------------------------------------
------------------------------------------------------------
------------------------------------------------------------
------------------------------------------------------------
----------------------------
>S_35to_TO_2010_C1
TATTACCCCCAGCGCTCGGGAC-GGGACAT------GGGCTA--A----------TGGAT
-TGT-GGAT---ATAGGG-CCCAAAGGGCCCGTTTT-GATGGGTTTT-GGGCTTAT-GGG
CTTTATCCAGAAGACCAAAAACAGGCGG----------------GAAACCGTCCC-AAAT
TC-------AAACTTCGATTGCTTGCCGTGCAAGCCATC-AGAAGT-CTATAAATACCAG
-GGTCGAGATAGATGTTCA-----GACAACAA----ATGGCTAGGTATCCGAAGAAATCC
ATCAAGAAGAGGCGGGTTGGGCGCCGGAAGTATGGCAGCAAGGCGGCAACCAGTCACGAC
TACTCGTCGCTAGGA--TCGATATTGGTTCCTGAAAACACCGTCAAGGTATTTCGGATTG
AGCCTACTGATAAAACATTACCCAGATACTTTATCTGGAAAATGTTTATGCTTCTTGTGT
GCAAGGTGAAGCCCGGAAGAATACTTCACTGGGCTATGATTAAGAGTTCTTGGGAAATCA
ACCAGCCGACAACCTGTCTTGAAGCACCAGGTTTATTTATTAAACCTGAACATAGCCATC
TGGTTAAACTGGTATGTAGTGGGGAACTTGAAGCAGGAGTCGCAACAGGGACATCAGATG
TCGAATGTCTTCTGAGGAAGACAACCGTGTTGAGGAAGAATGTAACGGAGGTGGATTATT
TATATTTGGCATTCTATTGTAGTTCTGGAGTAAGTATAAACTACCAGAACAGAATTACAT
ATCATGTTT---------------GATATGTTTATGTAAACATAAACTATTGTATGGAAT
GAAATCCAAATAACATACAACACGCTATGAAATACAAGACGCTATGAC-AA---------
---ATGTA-CGGGTATCTG----ATTAG-GTATCCTAACGATCTAG-GGCCGAAGG--C-
--CCGTGAGCAATATGCGTCGAAATAA-TGTTTAACAAACAAATATACATGATACGGATA
---------GTTGAATCCATAAACAACGAGGTAT----------ACAATACAACAACATG
TTGTA-AAG-----AAAT-AAAAAAT----AAGAAGAGAGAGTATATTTGTGTCGGATAA
GCATGGCAAC------------CACCACTTTAGT-GGT-GGGCCAGATGTCCCGAGTTAG
TGCGCCACGTAA-GCGCT-GGGGACTAT
>S_36to_TO_2010_C1
TATTACCCCCAGCGCTCGGGAC-GGGACAT------GGGCTA--A----------TGGAT
-TGT-GGAT---ATAGGG-CCCAAAGGGCCCGTTTA-GATGGGTTTT-GGGCTTAT-GGG
CTTTATCCAGAAGACCAAAAACAGGCGG----------------GAAACCGTCCC-AAAT
TC-------AAACTTCGATTGCTTGCCGTGCAAGCCATC-AGAAGT-CTATAAATACCAG
-GGTTGAGATAGATGTTCA-----GACAACAA----ATGGCTAGGTATCCGAAGAAATCC
ATCAAGAAGAGGCGGGTTGGGCGCCGGAAGTATGGCAGCAAGGCGGCAACCAGTCACGAC
TGCTCGTCTCTAGGA--TCAATATTGGTTCCTGAAAATACCGTCAAGGTATTTCGGATTG
AGCCTAGTGATAAAACATTACCCAGATATTTTATCTGGAAAATGTTTATGCTTCTTGTGT
GCAAGGTGAAGCCCGGAAGAATACTTCACTGGGCCATGATTAAGAGTTCTTGGGAAATCA
ACCAGCCGACAACCTGTCTTGAAGCACCAGGTTTATTTATTAAACCTGAACATAGCCATC
TGGTTAAACTGGTATGTAGTGGGGAACTTGAAGCTGGAGTCGCAACAGGGACATCAGATG
TCGAATGTCTTCTGAGGAAGACAACCGTGTTGAGGAAGAATGTAACGGAGGTGGATTATT
TATATTTGGCATTCTATTGTAGTTCTGGAGTAAGTATAAACTACCAGAACAGAATTACAT
ATCATGTTT---------------GATATGTTTATGTAAACATAAACTATTGTATGGAAT
GAAATCCAAATAACATACAAGACGCTATGAAATACAAGACGCTATGAC-AA---------
---ATGTA-CGGGTATCTG----ATTAG-GTATCCTAACGATCTAG-GGCCGAAGG--C-
--CCGTGAGCAATATGCGTCGAAATAA-TGTTTAACAAGCAAATATACATGATACGGATA
---------GTTGAATCCATAAACAACGAGGTAT----------ACAATACAACAATATG
TTGTA-AAG-----AAATTAAAAAAT----AAGAAGAGAGAGTATATTTGTGTCGGATAA
GCATGGCAAC------------CACCACTTTAGT-GGT-GGGCCAGATGTCCCGAGTTAG
TGCGCCACGTAA-GCGCT-GGGGACTAT
>S_37to_TO_2010_C1
TATTACCCCCAGCGCTCGGGAC-GGGACAT------GGGCTA--A----------TGGAT
-TGT-GGAT---ATAGGG-CCCAAAGGGCCCGTTTA-GATGGGTTTT-GGGCTTAT-GGG
CTTTATCCAGAAGACCAAAAACAGGCGG----------------GAAACCGTCCC-AAAT
TC-------AAACTTCGATTGCTTGCCCTGCAAGCCATC-AGAAGT-CTATAAATACCAG
-GGTCGAGATAGATGTTCA-----GACAACAA----ATGGCTAGGTATCCGAAGAAATCC
ATCAAGAAGAGGCGGGTTGGGCGCCGGAAGTATGGCAGCAAGGCGGCAACCAGTCACGAC
TGCTCGTCTCTAGGA--TCAATATTGGTTCCTGAAAATACCGTCAAGGTATTTCGGATTG
AGCCTACTGATAAAACATTACCCAGATATTTTATCTGGAAAATGTTTATGCTTCTTGTGT
GCAAGGTGAAGCCCGGAAGAATACTTCACTGGGCTATGATTAAGAGTTCTTGGGAAATCA
ACCAGCCGACAACCTGTCTTGAAGCACCAGGTTTATTTATTAAACCTGAACATAGCCATC
TGGTTAAACTGGTATGTAGTGGGGAACTTGAAGCAGGAGTCGCAACAGGGACATCAGATG
TCGAATGTCCTCTGAGGAAGACAACCGTGTTGAGGAAGAATGTAACGGAGGTGGATTATT
TATATTTGGCATTCTATTGTAGTTCTGGAGTAAGTATAAACTACCAGAACAGAATTACAT
ATCATGTTT---------------GATATGTTTATGTAAACATAAACCATTGTATGGAAT
AAAATCCAAATAACATACAACACGCTATGAAATACAAGACGCTATGAC-AA---------
---ATGTA-CGGGTATCTG----ATTAG-GTATCTTAACGATCTAG-GGCCGAAGG--C-
--CCGTGAGCAATATGCGTCGAAATAA-TGTTTAACAAACAAATATACATGATACGGATA
---------GTTGAATCCATAAACAACGAGGTAT----------ACAATACAACAATCTG
TTGTA-AAG-----AAAT-AAAAAAT----AAGAAGAGAGAGTATATTTGTGTCGGATAA
GCATGGCAAC------------CACCACTTTAGT-GGT-GGGCCAGATGTCCCGAGTTAG
TGCGCCACGTAA-GCGCT-GGGGACTAT
>S_38to_TO_2010_C1
TATTACCCCCAGCGCTCGGGAC-GGGACAT------GGGCTA--A----------TGGAT
-TGT-GGAT---ATAGGG-CCCAAAGGGCCCGTTTA-GATGGGTTTT-GGGCTTAT-GGG
CTTTATCCAGAAGACCAAAAACAGGCGG----------------GAAACCGTCCC-AAAT
TC-------AAACTTCGATTGCTTGCCGTGCAAGCCATC-AGAAGT-CTATAAATACCAG
-GGTCGCGATAGATGTTCA-----GACAACAA----ATGGCTAGGTATCCGAAGAAATCC
ATCAAGAAGAGGCGGGTTGGGCGCCGGAAGTATGGCAGCAAGGCGGCAACCAGTCACGAC
TGCTCGTCGTTAGGA--TCAATATTGGTTCCTGAAAACACCGTCAAGGTATTTCGGATTG
AGCCTACTGATAAAACATTACCCAGATATTTTATCTGGAAAATGTTTATGCTTCTTGTGT
GCAAGGTGAAGCCCGGAAGAATACTTCACTGGGCTATGATTAAGAGTTCTTGGGAAATCA
ACCAGCCGACAACCTGTCTTGAAGCACCAGGTTTATTTATTAAACCTGAACATAGCCATC
TGGTTAAACTGGTATGTAGTGGGGAACTTGAAGCAGGAGTCGCAACAGGGACATCAGATG
TCGAATGTCTTCTGAGGAAGACAACCGTGTTGAGGAAGAATGTAACGGAGGTGGATTATT
TATATTTGGCATTCTATTGTAGTTCTGGAGTAAGTATAAACTACCAGAACAGAATTACAT
ATCATGTTT---------------GATATGTTTATGTAAACATAAACTATTGTATGGAAT
GAAATCCAAATAACATACAACACGCTATGAAATACAAGACGCTATGAC-AA---------
---ATGTA-CGGGTATCTG----ATTAG-GTATCCTAACGATCTAG-GGCCGAAGG--C-
--CCGTGAGCAATATGCGTCGAAATAA-TGTTTAACAAACAAATATACATGATACGGATA
---------GTTGAATCAATAAACAACGAGGTAT----------ACAATACAACAATCTG
TTGTA-AAG-----AAAT-AAAAAAT----AAGAAGAGAGAGTATATTTGTGTCGGATAA
GCATGGCAAC------------CACCACTTTAGT-GGT-GGGCCAGATGTCCCGAGTTAG
TGCGCCACGTAA-GCGCT-GGGGACTAT
>S_39to_TO_2010_C1
TATTACCCCCAGCGCTCGGGAC-GGGACAT------GGGCTA--A----------TGGAT
-TGT-GGAT---ATAGGG-CCCAAAGGGCCCGTTTA-GATGGGTTTT-GGGCTTAT-GGG
CTTTATCCAGAAGACCAAAAACAGGCGG----------------GAAACCGTCCC-AAAT
TC-------AAACTTCGATTGCTTGCCGTGCAAGCCATC-AGAAGT-CTATAAATACCAG
-GGTCGCGATAGATGTTCA-----GACAACAA----ATGGCTAGGTATCCGAAGAAATCC
ATCAAGAAGAGGCGGGTTGGGCGCCGGAAGTATGGCAGCAAGGCGGCAACCAGTCACGAC
TGCTCGTCTCTAGGA--TCAATATTGGTTCCTGAAAACACCGTCAAGGTATTTCGGATTG
AGCCTACTGATAAAACATTACCCAGATATTTTATCTGGAAAATGTTTATGCTTCTTGTGT
GCAAGGTGAAGCCCGGAAGAATACTTCACTGGGCTATGATTAAGAGTTCTTGGGAAATCA
ACCAGCCGACAACCTGTCTTGAAGCACCAGGTTTATTTATTAAACCTGAACATAGCCATC
TGGTTAAACTGGTATGTAGTGGGGAACTTGAAGCAGGAGTCGCAACAGGGACATCAGATG
TCGAATGTCTTCTGAGGAAGACAACCGTGTTGAGGAAGAATGTAACGGAGGTGGATTATT
TATATTTGGCATTCTATTGTAGTTCTGGAGTAAGTATAAACTACCAGAACAGAATTACAT
ATCATGTTT---------------GATATGTTTATGTAAACATAAACTATTGTATGGAAT
GAAATCCAAATAACATACAACACGCTATGAAATACAAGACGCTATGAC-AA---------
---ATGTA-CGGGTATCTG----ATTAG-GTATCCTAACGATCCAG-GGCCGAAGG--C-
--CCGTGAGCAATATGCGTCGAAATAA-TGTTTAACAAACAAATATACATGATACGGATA
---------GTTGAATCAATAAACAACGAGGTAT----------ACAATACAACAATCTG
TTGTA-AAG-----AAAT-AAAAAAT----AAGAAGAGAGAGTATATTTGTGTCGGATAA
GCATGGCAAC------------CACCACTTTAGT-GGT-GGGCCAGATGTCCCGAGTTAG
TGCGCCACGTAA-GCGCT-GGGGACTAT
>S_4au_AU_C3
TATTACCCCCAGCGCTCGGGAC-GGGACAT------GGGCTA--A----------TGGAT
-TGT-GGAT---ATAGGG-CCCAAAGGGCCCGTTTA-GATGGGTTTT-GGGCTCAT-GGG
CTTTATCCAGAAGACCAAAAACAGGCGG----------------G-AACCGTCCC-AAAT
TC-------AAACTTCGATTGCTTGCCCTGCAACGCATCTAGAAGT-CTATAAATACCAG
-TGTCTAGATAGATGTTCA-----GACAAGAA----ATGGCTAGGTATCCGAAGAAATCC
ATCAAGAAGAGGCGGGTTGGGCGCCGGAAGTATGGCAGCAAGGCGGCAACGAGCCACGAC
TACTCGTCGTCAGGG--TCAATATTGGTTCCTGAAAACACCGTCAAGGTATTTCGGATTG
AGCCTACTGATAAAACATTACCCAGATATTTTATCTGGAAAATGTTTATGCTTCTTGTGT
GCAAGGTGAAGCCCGGAAGAATACTTCATTGGGCTATGATCAAGAGTTCTTGGGAAATCA
ACCAGCCGACAACCTGTCTGGAAGCCCCAGGTTTATTTATTAAACCTGAACACAGCCATC
TGGTTAAACTGGTATGTAGTGGGGAACTTGAAGCAGGAGTCGCAACAGGAACATCAGATG
TTGAATGTCTTTTGAGGAAGACAACCGTGTTGAGGAAGAATGTAACAGAGGTGGATTATT
TATATTTGGCATTCTATTGTAGTTCTGGAGTAAGTATAAACTACCAGAACAGAATTACAT
ATCATGTTT---------------GATATGTTTATGTAAACATAAACTATTGTATGGAAT
GAAATCCAAATAACATACAACACGCTATGAAATACAAGACGCTATGAC-AA---------
---AAGTA-CTGGTATATG----ATTAG-GTATCCTAACGATCTAG-GGCCGAAGG--C-
--CCGTGAGCAATATGCGTCGAAATAA-TGTTTAACAAACAAATATACATGATACGGATA
---------GTTGAATACATAAACAACGAGGTAT----------ACAATACAACAAACTG
TTGTA-AAG-----AAAT-AAAAAAT----AAGAAGAGAGAGTATATTTGTGTCGGATAA
GCATCACACC------------CACCACTTTAGT-GGT-GGGCCAGATGTCCCGAGTTAG
TGCGCCACGTAA-GCGCT-GGGGACTAT
>S_40to_TO_2010_C1
TATTACCCCCAGCGCTCGGGAC-GGGACAT------GGGCTA--A----------TGGAT
-TGT-GGAT---ATAGGG-CCCAAAGGGCCCGTTTA-GATGGGTTTT-GGGCTTAT-GGG
CTTTATCCAGAAGACCAAAAACAGGCGG----------------GAAACCGTCCC-AAAT
TC-------AAACTTCGATTGCTTGCCCCGCAAGCCATC-AGAAGT-CTATAAATACCAG
-GGTCGAGATAGATGTTCA-----GAGAACAA----ATGGCTAGGTATCCGAAGAAATCC
ATCAAGAAGAGGCGGGTTGGGCGCCGGAAGTATGGCAGCAAGGCGGCAACCAGTCACGAC
TACTCGTCGCTAGGG--TCAATATTGGTTCCTGAAAATACCGTCAAGGTATTTCGGATTG
AGCCTACTGATAAAACATTACCCAGATATTTTATCTGGAAAATGTTTATGCTTCTTGTGT
GCAAGGTGAAGCCCGGAAGAATACTTCATTGGGCTATGATTAAGAGTTCTTGGGAAATCA
ACCAGCCGACAACCTGTCTTGAAGCACCAGGTTTATTTATTAAACCTGAACATAGCCATC
TGGTTAAACTGGTATGTAGTGGGGAACTTGAAGCAGGAGTCGCAACAGGGACATCAGATG
TCGAATGTCTTCTGAGGAAGACAACCGTGTTGAGGAAGAATGTAACGGAGGTGGATTATT
TATATTTGGCATTCTATTGTAGTTCTGGAGTAAGTATAAACTACCAGAACAGAATTACAT
ATCATGTTT---------------GATATGTTTATGTAAACATAAACTATTGTATGGAAT
GAAATCCAAATAACATACAACACGCTATGAAATACAAGACGCTATGAC-AA---------
---ATGTA-CGGGTATCTG----ATTAG-GTATCCTAACGATCTAG-GGCCGAAGG--C-
--CCGTGAGCAATATGCGTCGAATTAA-TGTTTAACAAACAAATATACATGATACGGATA
---------GTTGAATACATAAACAACGAGGTAT----------ACAATACAACAATCTG
TTGTA-AAG-----AAATAAAAAAAT----AAGAAGAGAGAGTATATTTGTGTCGGATAA
GCATGGCAAC------------CACCACTTTAGT-GGT-GGGCCAGATGTCCCGAGTTAG
TGCGCCACGTAA-GCGCT-GGGGACTAT
>S_41to_TO_2010_C1
TATTACCCCCAGCGCTCGGGAC-GGGACAT------GGGCTA--A----------TGGAT
-TGT-GGAT---ATAGGG-CCCAAAGGGCCCGTTTA-GATGGGTTTT-GGGCTTAT-GGG
CTTTATCCAGAAGACCAAAAACAGGCGG----------------GAAACCGTCCC-AAAT
TC-------AAACTTCGATTGCTTGCCGTGCAAGCCATC-AGAAGT-CTATAAATACCAG
-GGTCGAGATAGATGTTCA-----GACAACAA----ATGGCTAGGTATCCGAAGAAATCC
ATCAAGAAGAGGCGGGTTGGGCGCCGGAAGTATGGCAGCAAGGCGGCAACCAGTCACGAC
TGCTCGTCTTTAGGG--TCAATATTGGTTCCTGAAAACACCGTCAAGGTATTTCGGATTG
AGCCTACTGATAAAACATTACCCAGATATTTTATCTGGAAAATGTTTATGCTTCTTGTGT
GCAAGGTGAAGCCCGGAAGAATACTTCACTGGGCTATGATTAAGAGTTCTTGGGAAATCA
ACCAGCCGACAACCTGTCTTGAAGCACCAGGTTTATTTATTAAACCTGAACATAGCCATC
TGGTTAAACTGGTATGTAGTGGGGAACTTGAAGCAGGAGTCGCAACAGGGACATCAGATG
TTGAATGTCTTCTGAGGAAGACAACCGTGTTGAGGAAGAATGTAACTGAGGTGGATTATT
TATATTTGGCATTCTATTGTAGTTCTGGAGTAAGTATAAACTACCAGAACAGAATTACAT
ATCATGTTT---------------GATATGTTTATGTAAACATAAACTATTGTATGGAAT
GAAATCCAAATAACATACAACACGCTATGAAATACAAGACGCTATGAC-AA---------
---ATGTA-CGGGTATCTG----ATTAG-GTATCCTAACGATCTAG-GGCCGAAGG--C-
--CCGTGAGCAATATGCGTCGAAATAA-TGTTTAACAAACAAATATACATGATACGGATA
---------GTTGAATACATAAACAACGAGGTAT----------ACAATACAACAATCTG
TTGTA-AAG-----AAAT-AAAAAAT----AAGAAGAGAGAGTATATTTGTGTCGGATAA
GCATGGCAAC------------CACCACTTTAGT-GGT-GGGCCAGATGTCCCGAGTTAG
TGCGCCACGTAA-GCGCT-GGGGCTTAT
>S_42to_TO_2010_C1
TATTACCCCCAGCGCTCGGGAC-GGGACAT------GGGCTA--A----------TGGAT
-TGT-GGAT---ATAGGG-CCCAAAGGGCCCGTTTA-GATGGGTTTT-GGGCTTAT-GGG
CTTTATCCAGAAGACCAAAAACAGGCGG----------------GAAACCGTCCC-AAAT
TC-------AAACTTCGATTGCTTGCCCTGCAAGCCATC-AGAAGT-CTATAAATACCAG
-GGTCGAGATAGATGTTCA-----GACAAGAA----ATGGCTAGGTATCCGAAGAAATCC
ATCAAGAAGAGGCGGGTTGGGCGCCGGAAGTATGGCAGCAAGGCGGCAACCAGTCACGAC
TACTCGTCGCTAGGG--TCAATATTGGTTCCTGAAAATACCGTCAAGGTATTTCGGATTG
AGCCTACTGATAAAACATTACCCAGATATTTTATCTGGAAAATGTTTATGCTTCTTGTGT
GCAAGGTGAAGCCCGGAAGAATACTTCACTGGGCTATGATTAAGAGTTCTTGGGAAATCA
ACCAGCCGACAACCTGTCTTGAAGCACCAGGTTTATTTATTAAACCTGAACATAGCCATC
TGGTTAAACTGGTATGTAGTGGGGAACTTGAAGCAGCAGTCGCAACAGGGACATCAGATG
TCGAATGTCTTCTGAGGAAGACAACCGTGTTGAGGAAGAATGTAACGGAGGTGGATTATT
TATATTTGGCATTCTATTGTAGTTCTGGAGTAAGTATAAACTACCAGAACAGAATTACAT
ATCATGTTT---------------GATATGTTTATGTAAACATAAACTATTGTATGGAAT
GAAATCCAAATAACATACAACACGCTATGAAATACAAGACGCTATGAC-AA---------
---ATGTA-CGGGTATATG----ATTAG-GTATCCTAACGATCTAG-GGCCGAAGG--C-
--CCGTGAGCAATATGCGTCGAAATAA-TGTTTAACAAACAAATATACATGATACGGATA
---------GTTGAATACATAAACAACGAGGTAT----------ACAATACAACAATCTG
TTGTA-AAG-----AAAT-AAAAAAT----AAGAAGAGAGAGTATACTTGTGTCGGATAA
GCATGGCAAC------------CACCACTTTAGT-GGT-GGGCCAGATGTCCCGAGTTAG
TGCGCCACGTAA-GCGCT-GGGGCTTAT
>S_43to_TO_2010_C1
TATTACCCCCAGCGCTCGGGAC-GGGACAT------GGGCTA--A----------TGGAT
-TGT-GGAT---AAAGGG-CCCAAAGGGCCCGTTTA-GATGGGTTTT-GGGCTTAT-GGG
CTTTATCCAGAAGACCAAAAACAGGCGG----------------GAAACCGTCCC-AAAT
TC-------AAACTTCGATTGCTTGCCCTGCAAGCCATC-AGAAGT-CTATAAATACCAG
-GGTCGAGATAGATGTTCA-----GACAAGAA----ATGGCTAGGTATCCGAAGAAATCC
ATCAAGAAGAGGCGGGTTGGGCGCCGGAAGTATGGCAGCAAGGCGGCAACCAGTCACGAC
TACTCGTCGCTAGGG--TCAATATTGGTTCCTGAAAACACCGTCAAGGTATTTCGGATTG
AGCCTACTGATAAAACATTACCCAGATATTTTATCTGGAAAATGTTTATGCTTCTTGTGT
GCAAGGTGAAGCCCGGAAGAATACTTCACTGGGCTATGATTAAGAGTTCTTGGGAAATCA
ACCAGCCGACAACCTGTCTTGAAGCACCAGGTTTATTTATTAAACCTGAACATAGCCATC
TGGTTAAACTGGTATGTAGTGGGGAACTTGAAGCAGCAGTCGCAACAGGGACATCAGATG
TCGAATGTCTTTTGAGGAAGACAACCGTGTTGAGGAAGAATGTAACGGAGGTGGATTATT
TATATTTGGCATTCTATTGTAGTTCTGGAGTAAGTATAAACTACCAGAACAGAATTACAT
ATCATGTTT---------------GATATGTTTATGTAAACATAAACTATTGTATGGAAT
GAAATCCAAATAACATACAACACGCTATGAAATACAAGACGCTATGAT-AA---------
---ATGTA-CGGGTATATG----ATTAG-GTATCCTAACGATCTAG-GGCCGAAGG--C-
--CCGTGAGCAATATGCGTCGAAATAA-TGTTTAACAAACAAATATACATGATACGGATA
---------GTTGAATACATAAACAACGAGGTAT----------ACAATACAACAATCTG
TTGTA-AAG-----AAAT-AAAAAAT----AAGAAGAGAGAGTATATTTGTGTCGGATAA
GCATGGCAAC------------CACCACTTTAGT-GGT-GGGCCAGATGTCCCGAGTTAG
TGCGCCACGTAA-GCGCT-GGGGCTTAT
>S_44to_TO_2010_C1
TATTACCCCCAGCGCTCGGGAC-GGGACAT------GGGCTA--A----------TGGAT
-TGT-GGAT---ATAGGG-CCCAAAGGGCCCGTTTA-GATGGGTTTT-GGGCTTAT-GGG
CTTTATCCAGAAGACCAAAAACAGGCGG----------------GAAACCGTCCC-AAAT
TC-------AAACTTCGATTGCTTGCCCTGCAAGCCATC-AGAAGT-CTATAAATACCAG
-TGTCGAGATAGATGTTCA-----GACAACAA----ATGGCTAGGTATCCGAAGAAATCC
ATCAAGAAGAGGCGGGTTGGGCGCCGGAAGTATGGCAGCAAGGCGGCAACCAGTCACGAC
TGCTCGTCGCTAGGG--TCAATATTGGTTCCTGAAAATACCGTCAAGGTATTTCGGATTG
AGCCTACTGATAGAACATTACCCAGATATTTTATCTGGAAAATGTTTATGCTTCTTGTGT
GCAAGGTGAAGCCCGGAAGAATACTTCACTGGGCTATGATTAAGAGTTCTTGGGAAATCA
ACCAGCCGACAACCTGTCTTGAAGCACCAGGTTTATTTATTAAACCTGAACATAGCCATC
TGGTTAAACTGGTATGTAGTGGGGAACTTGAAGCAGGAGTCGCAACAGGGACATCAGATG
TCGAATGTCTTCTGAGGAAGACAACCGTGTTGAGGAAGAATGTAACGGAGGTGGATTATT
TATATTTGGCATTCTATTGTAGTTCTGGAGTAGGTATAAACTACCAGAACAGAATTACAT
ATCATGTTT---------------GATATGTTTATGTAAACATAAACTATTGTATGGAAT
GAAATCCAAATAACATACAACACGGTATGAAATACAAGACGCTATGAC-AA---------
---ATGTA-CGGGTATATG----ATTAG-GTATCCTAACGATCTAG-GGCCGAAGG--C-
--CCGTGAGCAATATGCGTCGAAATAA-TGTTTAACAAACAAATATACATGATACGGATA
---------GTTGAATACATAAACAACGAGGTAT----------ACAATACAACAATCTG
TTGTA-AAG-----AAAT-AAAAAAT----AAGGAGAGAGAGTATATTTGTGTCGGATAA
GCATGGCAAC------------CACCACTTTAGT-GGT-GGGCCAGATGTCCCGAGTTAG
TGCGCCACGTAA-GCGCT-GGGGCTTAT
>S_45to_TO_2010_C1
TATTACCCCCAGCGCTCGGGAC-GGGACAT------GGGCTA--A----------TGGAT
-TGT-GGAT---ATAGGG-CCCAAAGGGCCCGTTTA-GATGGGTTTT-GGGCTTAT-GGG
CTTTATCCAGAAGACCAAAAACAGGCGG----------------GAAACCGTCCC-AAAT
TC-------AAACTTCGATTGCTTGCCCTGCAAGCCATC-AGAAGT-CTATAAATACCAG
-GGTCGAGATAGATGTTCA-----GACAACAA----ATGGCTAGGTATCCGAAGAAATCC
ATCAAGAAGAGGCGGGTTGGGCGCCGGAAGTATGGCAGCAAGGCGGCAACCAGTCACGAC
TGCTCGTCTCTAGGA--TCAATATCGGTTCCTGAAAATACCGTCAAGGTATTTCGGATTG
AGCCTACTGATAAAACATTACCCAGATATTTTATCTGGAAAATGTTTATGCTTCTTGTGT
GCAAGGTGAAGCCCGGAAGAATACTTCACTGGGCTATGATTAAGAGTTCTTGGGAAATCA
ACCAGCCGACAACCTGTCTTGAAGCACCAGGTTTATTTATTAAACCTGAACATAGCCATC
TGGTTAAACTGGTATGTAGTGGGGAACTTGAAGCAGGAGTCGCAACAGGGACATCAGATG
TCGAATGTCTTCTGAGGAAGACAACCGTGTTGAGGAAGAATGTAACGGAGGTGGATTATT
TATATTTGGCATTCTATTGTAGTTCTGGAGTAAGTATAAACTACCAGAACAGAATTACAT
ATCATGTTT---------------GATATGTTTATGTAAACATAAACTATTGTATGGAAT
GAAATCCAAATAACATACAACACGGTATGAAATACAAGACGCTATGAC-AA---------
---ATGTA-CGGGTATATG----ATTAG-GTATCCTAACGATCTAG-GGCCGAAGG--C-
--CCGTGAGCAATATGCGTCGAAATAA-TGTTTAACAAACAAATATACATGATACGGATA
---------GTTGAATACATAAACAACGAGGTAT----------ACAATACAACAATCTG
TTGTA-AAG-----AAAT-AAAAAAT----AAGGAGAGAGAGTATATTTGTGTCGGATAA
GCATGGCAAC------------CACCACTTTAGT-GGT-GGGCCAGATGTCCCGAGTTAG
TGCGCCACGTAA-GCGCT-GGGGCTTAT
>S_46to_TO_2010_C1
TATTACCCCCAGCGCTCGGGAC-GGGACAT------GGGCTA--A----------TGGAT
-TGT-GGAT---ATAGGG-CCCAAAGGGCCCGTTTA-GATGGGTTTT-GGGCTTAT-GGG
CTTTATCCAGAAGACCAAAAACAGGCGG----------------GAAACCGTCCC-AAAT
TC-------AAACTTCGATTGCTTGCCCTGCAAGCCATC-AGAAGT-CTATAAATACCAG
-GGTCGAGATAGATGTTCA-----GACAACAA----ATGGCTAGGTATCCGAAGAAATCC
ATCAAGAAGAGGCGGGTTGGGCGTCGGAAGTATGGCAGCAAGGCGGCAACCAGTCACGAC
TGCTCGTCGTTAGGG--TCAATATTGGTTCCTGAAAACACCGTCAAGGTATTTCGGATTG
AGCCTACTGATAAAACATTACCCAGATATTTTATCTGGAAAATGTTTATGCTTCTTGTGT
GCAAGGTGAAGCCCGGAAGAATACTTCACTGGGCTATGATTAAGAGTTCTTGGGAAATCA
ACCAGCCGACAACCTGTCTTGAAGCACCAGGTTTATTTATTAAACCTGAACATAGCCATC
TGGTTAAACTGGTATGTAGTGGGGAACTTGAAGCAGGAGTCGCAACAGGGACATCAGATG
TCGAATGTCTTCTGAGGAAGACAACCGTGTTGAGGAAGAATGTAACGGAGGTGGATTATT
TATATTTGGCATTCTATTGTAGTTCTGGAGTAAGTATAAACTACCAGAACAGAATTACAT
ATCATGTTT---------------GATATGTTTATGTAAACATAAACTATTGTATGGAAT
GAAATCCAAATAACATACAACACGGTATGAAATACAAGACGCTATGAC-AA---------
---ATGTA-CGGGTATATG----ATTAG-GTATCCTAACGATCTAG-GGCCGAAGG--C-
--CCGTGAGCAATATGCGTCGAAATAA-TGTTTAACAAACAAATATACATGATACGGATA
---------GTTGAATACATAAACAACGAGGTAT----------ACAATACAACAATCTG
TTGTA-AAG-----AAAT-AAAAAGT----AAGGAGAGAGAGTATATTTGTGTCGGATAA
GCATGGCAAC------------CACCACTTTAGT-GGT-GGGCCAGATGTCCCGAGTTAG
TGCGCCACGTAA-GCGCT-GGGGCTTAT
>S_47mw_MW_2008_C2
TATTACCCCCAGCGCTCGGGAC-GGGACAT------GGGCTA--A----------TGGAT
-TGT-GGAT---ATAGGG-CCCAAAGGGCCCGTTTA-GATGGGTTTT-GGGCTTAT-GGG
CTTTATCCAGAAGACCAAAAACAGGCGG----------------G-AACCGTCCC-AAAT
TC-------AAACTTCGATTGCTTGCCCTGCAAGCCATCTAGAAGT-CTATAAATACCAG
-TGTCTAGATAGATGTTCA-----GACAAGAA----ATGGCTAGGTATCCGAAGAAATCC
ATCAAGAAGAGGCGGGTTGGGCGCCGGAAGTATGGCAGCAAGGCGGCAACGAGCCACGAC
TACTCGTCGTTAGGG--TCAATATTGGTTCCTGAAAACACCGTCAAGGTATTTCGGATTG
AGCCTACTGATAAAACATTACCCAGATATTTTATCTGGAAAATGTTTATGCTTCTTGTGT
GCAAGGTGAAGCCCGGAAGAATACTTCATTGGGCTATGATCAAGAGTTCTTGGGAAATCA
ACCAGCCGACAACCTGTCTGGAAGCCCCAGGTTTATTTATTAAACCTGAACATAGCCATC
TGGTTAAACTGGTATGTAGTGGGGAACTTGAAGCAGGAGTCGCAACAGGGACATCAGATG
TTGAATGTCTTTTGAGGAAGACAACCGTGTTGAGGAAGAATGTAACAGAGGTGGATTATT
TATATTTGGCATTCTATTGTAGTTCTGGAGTAAGTATAAACTACCAGAACAGAATTACAT
ATCATGTTT---------------GATATGTTTATGTAAACATAAACTATTGTATGGAAT
GAAATCCAAATAACATACAACACGGTATGAAATACAAGACGCTATGCC-AA---------
---ATGTA-CGGGTATTTG----ATTAG-GTATCCTAACGATCTAG-GGCCGAAGG--C-
--CCGTGAGCAATATGCGTCGAAATAA-TGTTTAACAAACAAATATACATGATACGGATA
---------GTTGAATACATAAACAACGAGGTAT----------ACAATACAACAAACTG
TTGTA-AAG-----AAAT-AAAAAAT----AAGAAGAGAGAGTATATTTGTGTCGGATAA
GCATGACACC------------CACCACTTTAGT-GGT-GGGTCAGATGTCCCGAGTTAG
TGCGCCACGTAA-GCGCT-GGGGACTAT
>S_48pk_PK_2007
TATTACCCCCAGCGCTCGGGAC-GGGACAT------GGGCTA--A----------TGGAT
-TAT-GGAT---ATCGGG-CCCAAAGGGCCCGTTTA-GATGGGTTTT-GGGCTTAT-GGG
CTCTATCCAGAAGACCAAAAACAGGCGG----------------G-AACCGTCCC-AATT
TC-------AAACTTCGATTGCTTGCTCCGCAAGCCATCTAGAAGT-TTATAAATACCAG
-TGTCGAGTTAGATGTTCA-----GACAACAA----ATGGCTAGGTATCCGAAGAAATCC
ATCAAGAAGAGGCGGGTTGGGCGCCGGAAGTATGGCAGCAAGGCGGCAACGAGTCACGAC
TACTCGTCGTTAGGA--TCAATATTGGTTCCTGAAAACACCGTCAAGGTATTTCGGATTG
AGCCTACTGATAAAACATTACCCAGATATTTTATCTGGAAAATGTTTATGCTTCTTGTGT
GCAAGGTGAAGCCCGGAAGAATACTTCATTGGGCTATGATTAAGAGTTCTTGGGAAATCA
ACCAGCCGACAACTTGTCTTGAAGCACCAGGTTTATTTATTAAACCTGAACATAGCCATC
TGGTTAAACTGGTATGCAGTGGGGAACTTGAAGCAGGAGTTGCAACAGGGACATCAGATG
TTGAATGTCTTCTGAGGAAGACAACCGTGTTGAGGAAGAATGTAACGGAGGTCGATTATT
TGTATTTGGCATTCTATTGTAGTTCTGGAGTAAGTATAAACTACCAGAACAGAATTACAT
ATCATGTTT---------------GATATGTTTATGTAAACATAAACTATTGTATGGAAT
GAAATCCAAATAACATACAACACGCTATGAAATACAAGACGCTATGAC-AA---------
---ATGTA-CGGGTATCTG----ATTAG-GTATCCTAACGATCTAG-GGCCGAAGG--C-
--CCGTGAGCAATAAGCGTCGAAATAA-TGTTTAACAAACAAATATACATGATACGGATA
---------GTTGAATACATAAACAACGAGGTAT----------ACAATACAACAAACTG
TTGTA-AAG-----AAAT-AAAAAAT----AAGAAGAGAGAGTATATTTGTGTAGGATAA
GCATCGCAAC------------CACCACTTTAGT-GGT-GGGCCAGATGTCCCGAGTTAG
TGCGCCACGTAA-GCGCT-GGGGCTTAT
>S_482_96_AU_1996_C3
TATTACCCCCAGCGCTCGGGAC-GGGACAT------GGGCTA--A----------TGGAT
-TGT-GGAT---ATAGGG-CCCAAAGGGCCCGTTTA-GATGGGTTTT-GGGCTTAT-GGG
CTTTATCCAGAAGACCAAAAACAGGCGG----------------G-AACCGTCCC-AAAT
TC-------AAACTTCGATTGCTTGCCCTGCAAGCCATCTAGAAGT-CTATAAATACCAG
-TGTCTAGATAGATGTTCA-----GACAACAA----ATGGCTAGGTATCCGAAGAAATCC
ATCAAGAAGAGGCGGGTTGGGCGCCGGAAGTATGGCAGCAAGGCGGCAACGAGCCACGAC
TACTCGTCTTTAGGG--TCAATATTGGTTCCTGAAAACACCGTCAAGGTATTTCGGATTG
AGCCTACTGATAAAACATTACCCAGATATTTTATCTGGAAAATGTTTATGCTTCTTGTGT
GCAAGGTGAAGCCCGGAAGAATACTTCATTGGGCTATGATCAAGAGTTCTTGGGAAATCA
ACCAGCCGACAACCTGTCTGGAAGCCCCAGGTTTATTTATTAAACCTGAACATAGCCATC
TGGTTAAACTGGTATGTAGTGGGGAACTTGAAGCAGGAGTCGCAACAGGAACATCAGATG
TTGAATGTCTTTTGAGGAAGACAACCGTGTTGAGGAAGAATGTAACAGAGGTGGATTATT
TATATTTGGCATTCTATTGTAGTTCTGGAGTAAGTATAAACTACCAGAACAGAATTACAT
ATCATGTTT---------------GATATGTTTATGTAAACATAAACTATTGTATGGAAT
GAAATCCAAATAACATACAACACGGTATGAAATACAAGACGCTATGAC-AA---------
---AAGTA-CTGGTATATG----ATTAG-GTATCCTAACGATCTAG-GGCCGAAGG--C-
--CCGTGAGCAATATGCGTCGAAATAA-TGTTTAACAAACAAATATACATGATACGGATA
---------GTTGAATACATAAACAACGAGGTAT----------ACAATACAACAAACTG
TTGTA-AAG-----AAAT-AAAAAAT----AAGAAGAGATAGTATATTTGTGT-GGATAA
GCATCACAAC------------CACCACTTTAGT-GGT-GGGCCAGATGTCCCGAGTTAG
TGCGCCACGTAA-GCGCT-GGGGACTAT
>S_482_97_AU_1997_C3
TATTACCCCCAGCGCTCGGGAC-GGGACAT------GGGCTA--A----------TGGAT
GTGT-GGAT---ATAGGG-CCCAAAGGGCCCGTTTA-GATGGGTTTT-GGGCTTAT-GGG
CTTTATCCAGAAGACCAAAAACAGGCGG----------------G-AACCGTCCC-AAAT
TC-------AAACTTCGATTGCTTGCCCTGCAAGCCATCTAGAAGT-CTATAAATACCAG
-TGTCTAGATAGATGTTCA-----GACAACAA----ATGGCTAGGTATCCGAAGAAATCC
ATCAAGAAGAGGCGGGTTGGGCGCCGGAAGTATGGCAGCAAGGCGGCAACGAGCCACGAC
TGCTCGTCGTTAGGA--TCAATATTGGTTCCTGAAAACACCGTCAAGGTATTTCGGATTG
AGCCTACTGATAAAACATTACCCAGATATTTTATCTGGAAAATGTTTATGCTTCTTGTGT
GCAAGGTGAAGCCCGGAAGAATACTTCATTGGGCTATGATCAAGAGTTCTTGGGAAATCA
ACCAGCCGACAACCTGTCTGGAAGCCCCAGGTTTATTTATTAAACCTGAACATAGCCATC
TGGTTAAACTGGTATGTAGTGGGGAACTTGAAGCAGGAGTCGCAACAGGAACATCAGATG
TTGAATGTCTTTTGAGGAAGACAACCGTGTTGAGGAAGAATGTAACAGAGGTGGATTATT
TATATTTGGCATTCTATTGTAGTTCTGGAGTAAGTATAAACTACCAGAACAGAATTACAT
ATCATGTTT---------------GATATGTTTATGTAAACATAAACTATTGTATGGAAT
GAAATCCAAATAACATACAACACGGTATGAAATACAAGACGCTATGAC-AA---------
---AAGTA-CTGGTATATG----ATTAG-GTATCCTAACGATCTAG-GGCCGAAGG--C-
--CCGTGAGCAATATGCGTCGAAATAA-TGTTTAACAAACAAATATACATGATACGGATA
---------GTTGAATACATAAACAACGAGGTAT----------ACAATACAACAAACTG
TTGTA-AAG-----AAAT-AAAAAAT----AAGAAGAGATAGTATATTTGTGT-GGATAA
GCATCACAAC------------CACCACTTTAGT-GGT-GGGCCAGATGTCCCGAGTTAG
TGCGCCACGTAA-GCGCT-GGGGACTAT
>S_482_98_AU_1998_C3
TATTACCCCCAGCGCTCGGGAC-GGGACAT------GGGCTA--A----------TGGAT
-TGT-GGAT---ATAGGG-CCCAAAGGGCCCGTTTA-GATGGGTTTT-GGGCTTAT-GGG
CTTTATCCAGAAGACCAAAAACAGGCGG----------------G-AACCGTCCC-AAAT
TC-------AAACTTCGATTGCTTGCCCTGCAAGCCATCTAGAAGT-CTATAAATACCAG
-TGTCTAGATAGATGTTCA-----GACAACAA----ATGGCTAGGTATCCGAAGAAATCC
ATCAAGAAGAGGCGGGTTGGGCGCCGGAAGTATGGCAGCAAGGCGGCAACGAGCCACGAC
TACTCGTCTTTAGGA--TCAATATTGGTTCCTGAAAACACCGTCAAGGTATTTCGGATTG
AGCCTACTGATAAAACATTACCCAGATATTTTATCTGGAAAATGTTTATGCTTCTTGTGT
GCAAGGTGAAGCCCGGAAGAATACTTCATTGGGCTATGATCAAGAGTTCTTGGGAAATCA
ACCAGCCGACAACCTGTCTGGAAGCCCCAGGTTTATTTATTAAACCTGAACATAGCCATC
TGGTTAAACTGGTATGTAGTGGGGAACTTGAAGCAGGAGTCGCAACAGGAACATCAGATG
TTGAATGTCTTTTGAGGAAGACAACCGTGTTGAGGAAGAATGTAACAGAGGTGGATTATT
TATATTTGGCATTCTATTGTAGTTCTGGAGTAAGTATAAACTACCAGAACAGAATTACAT
ATCATGTTT---------------GATATGTTTATGTAAACATAAACTATTGTATGGAAT
GAAATCCAAATAACATACAACACGGTATGAAATACAAGACGCTATGAC-AA---------
---AAGTA-CTGGTATATG----ATTAG-GTATCCTAACGATCTAG-GGCCGAAGG--C-
--CCGTGAGCAATATGCGTCGAAATAA-TGTTTAACAAACAAATATACATGATACGGATA
---------GTTGAATACATAAACAACGAGGTAT----------ACAATACAACAAACTG
TTGTA-AAG-----AAATAAAAAAAT----AAGAAGAGATAGTATATTTGTGT-GGATAA
GCATCACAAC------------CACCACTTTAGT-GGT-GGGCCAGATGTCCCGAGTTAG
TGCGCCACGTAA-GCGCT-GGGGACTAT
>S_49pk_PK_2007
TATTACCCCCAGCGCTCGGGAC-GGGACAT------GGGCTA--A----------TGGAT
-TAT-GGAT---ATCGGG-CCCAAAGGGCCCGTTTA-GATGGGTTTT-GGGCTTAT-GGG
CTCTATCCAGAAGACCAAAAACAGGCGG----------------G-AACCGTCCC-AATT
TC-------AAACTTCGATTGCTTGCTCCGCAAGCCATCTAGAAGT-TTATAAATACCAG
-TGTCGAGTTAGATGTTCA-----GACAACAA----ATGGCTAGGTATCCGAAGAAATCC
ATCAAGAAGAGGCGGGTTGGGCGCCGGAAGTATGGCAGCAAGGCGGCAACGAGTCACGAC
TACTCGTCGTTAGGA--TCAATATTGGTTCCTGAAAACACCGTCAAGGTATTTCGGATTG
AGCCTACTGATAAAACATTACCCAGATATTTTATCTGGAAAATGTTTATGCTTCTTGTGT
GCAAGGTGAAGCCCGGAAGAATACTTCATTGGGCTATGATTAAGAGTTCTTGGGAAATCA
ACCAGCCGACAACTTGTCTTGAAGCACCAGGTTTATTTATTAAACCTGAACATAGCCATC
TGGTTAAACTGGTATGCAGTGGGGAACTTGAAGCAGGAGTTGCAACAGGGACATCAGATG
TTGAATGTCTTCTGAGGAAGACAACCGTGTTGAGGAAGAATGTAACGGAGGTCGATTATT
TGTATTTGGCATTCTATTGTAGTTCTGGAGTAAGTATAAACTACCAGAACAGAATTACAT
ATCATGTTT---------------GATATGTTTATGTAAACATAAACTATTGTATGGAAT
GAAATCCAAATAACATACAACACGCTATGAAATACAAGACGCTATGAC-AA---------
---ATGTA-CGGGTATCTG----ATTAG-GTATCCTAACGATCTAG-GGCCGAAGG--C-
--CCGTGAGCAATAAGCGTCGAAATAA-TGTTTAACAAACAAATATACATGATACGGATA
---------GTTGAATACATAAACAACGAGGTAT----------ACAATACAACAAACTG
TTGTA-AAG-----AAAT-AAAAAAT----AAGAAGAGAGAGTATATTTGTGTTGGATAA
GCATCGCAAC------------CACCACTTTAGT-GGT-GGGCCAGATGTCCCGAGTTAG
TGCGCCACGTAA-GCGCT-GGGGCTTAT
>S_5tw_TW
TATTACCCCCAGCGCTCGGGAC-GGGACAT------GGGCTA--A----------TGGAT
-GAT-GGAT---TTAGGG-CCCAACGGGCCCGTTAT-GATGGGTTTT-GGGCTTCT--GG
CTAAATCCAGAAGACCAAAAACAGGCGG----------------G-AACCGTCCT-AATT
TC-------AAACTTAGATTGCTTGCCCTGCAAGCCATCTAGAAGT-CTATATATACCAG
-TGTCGATATAT-TGTCTA-----GATATCAA----ATGGCGAGGTTTCCGAAGAAATCG
ATCAAGAAGAGGCGGGTTGGCAGGAGGAAGTATGGAAGCAAGGCGGCAACAAGCCACGAC
T-----------------------------------------------------------
------------------------------------------------------------
------------------------------------------------------------
------------------------------------------------------------
------------------------------------------------------------
------------------------------------------------------------
----------ATTTTATTGTAGTGCTGGAGTTAGTATTAACTACCAGAACAGAATTACAT
ATCATGTAT---------------GATATGTTTA-GTAAACATAACCTA-TGAATGGAAT
AATGTCCAAATAACATACAACACGCTATGACA-AAAGGGAAAAATGAAGGA---------
---------TCGGGGGTTG----ATTGGTCTATCGTATCGCTTAAG-GGCCGCAGG-CC-
----------------CGTTGAAATGATTCTTTATTCAACAAATATACATGATACGGATA
---------GTTGAATATATAAACAACTATGTAT-----------AAATACAACAGAATG
TTGTA-AAT-----AATTAATATAAT----GAGAAG-GAAGGTATATTTGTGACGGATAA
GGATGAGAAC------------CACCACTTTAGT-GGT-GGGCCAGATGTCCCGA-----
----TGACGTAA-GCGCT-GGGGACTAT
>S_50pk_PK_2007
TATTACCCCCAGCGCTCGGGAC-GGGACAT------GGGCTA--A----------TGGAT
-TAT-GGAT---ATCGGG-CCCAAAGGGCCCGTTTA-GATGGGTTTT-GGGCTTAT-GGG
CTCTATCCAGAAGACCAAAAACAGGCGG----------------G-AACCGTCCC-AATT
TC-------AAACTTCGATTGCTTGCTCCGCAAGCCATCTAGAAGT-TTATAAATACCAG
-TGTCGAGTTAGATGTTCA-----GACAACAA----ATGGCTAGGTATCCGAAGAAATCC
ATCAAGAAGAGGCGGGTTGGGCGCCGGAAGTATGGCAGCAAGGCGGCAACGAGTCACGAC
TACTCGTCGTTAGGA--TCAATATTGGTTCCTGAAAACACCGTCAAGGTATTTCGGATTG
AGCCTACTGATAAAACATTACCCAGATATTTTATCTGGAAAATGTTTATGCTTCTTGTGT
GCAAGGTGAAGCCCGGAAGAATACTTCATTGGGCTATGATTAAGAGTTCTTGGGAAATCA
ACCAGCCGACAACTTGTCTTGAAGCACCAGGTTTATTTATTAAACCTGAACATAGCCATC
TGGTTAAACTGGTATGCAGTGGGGAACTTGAAGCAGGAGTTGCAACAGGGACATCAGATG
TTGAATGTCTTCTGAGGAAGACAACCGTGTTGAGGAAGAATGTAACGGAGGTCGATTATT
TGTATTTGGCATTCTATTGTAGTTCTGGAGTAAGTATAAACTACCAGAACAGAATTACAT
ATCATGTTT---------------GATATGTTTATGTAAACATAAACTATTGTATGGAAT
GAAATCCAAATAACATACAACACGCTATGAAATACAAGACGCTATGAC-AA---------
---ATGTA-CGGGTATCTG----ATTAG-GTATCCTAACGATCTAG-GGCCGAAGG--C-
--CCGTGAGCAATAAGCGTCGAGATAA-TGTTTAACAAACAAATATACATGATACGGATA
---------GTTGAATACATAAACAACTAGGTAT----------ACAATACAACAAACTG
TTGTA-AAG-----AAAT-AAAAAAT----AAGAAGAGAGAGTATATTTGTGTTGGATAA
GCATCACAAC------------CACCACTTTAGT-GGT-GGGCCAGATGTCCCGAGTTAG
TGCGCCACGTAA-GCGCT-GGGGCTTAT
>S_51in_IN_C2
TATTACCCCCAGCGCTCGGGAC-GGGACAT------GGGCTA--A----------TGGAT
-TGT-GGAT---ATAGGG-CCCAAAGGGCCCGTTTA-GATGGGTTTT-GGGCTTAT-GGG
CTTTATCCAGAAGACCAAAAACAGGCGG----------------G-AACCGTCCC-AAAT
TC-------AAACTTCGATTGCTTGCCCTGCAAGCCATCTAGAAGT-CTATAAATACCAG
-TGTGTAGATAGATGATCA-----GACAACAA----ATGGCTAGGTATCCGAAGAAATCC
ATCAAGAAGAGGCGGGTTGGGCGCCGGAAGTATGGCAGCAAGGCGGCAACGAGTCACGAC
TACTCGTCGTTAGGG--TCAATATTGGTTCCTGAAAACACCGTGAAGGTATTTCGGATTG
AGCCTACTGATAAAACATTACCCAGATATTTTATCTGGAAAATGTTTATGCTTCTTGTGT
GCAAGGTGAAGCCCGGAAGAATACTTCATTGGGCTATGATCAAGAGTTCTTGGGAAATCA
ACCAGCCGACAACTTGTCTCGAAGCACCAGGTTTATTTATTAAACCTGAACATAGCCATC
TGGTTAAACTGGTATGTAGAGGGGAACTTGAAGCAGGAGTCGCAACAGGGACATCAGATG
TTGAATGTCTTTTGAGGAAGACAACCGTGTTGAGGAAGAATGTAACAGAGGTGGATTATT
TATATTTGGCATTCTATTGTAGTTCTGGAGTAAGTATAAACTACCAGAACAGAATTACAT
ATCATGTTT---------------GATATGTTTATGTAAACATAAACTATTGTATGGAAT
GAAATCCAAATAACATACAACACGCTATGAAATACAAGACGCTATGAC-AA---------
---ATGTA-CGGGTATCTG----ATTAG-GTATCCTAACGATCTAG-GGCCGAAGG--C-
--CCGTGAGCAATAAGCGTCGAAATAA-TGTTTAACACACAAATATACATGATACGGATA
---------GTTGAATACATAAACAACGAGGTAT----------ACAATACAACAAACTG
TTGTA-AAG-----AAAT-AAAAAAT----AAGAAGAGAGAGTATATTTGTGTCGGATAA
GCATCGCACC------------CACCACTATAGT-GGT-GGGTCAGATGTCCCGAGTTAG
TGCGCCACGTAA-GCGCT-GGGGCTTAT
>S_52pk_PK_2007
TATTACCCCCAGCGCTCGGGAC-GGGACAT------GGGCTA--A----------TGGAT
-TAT-GGAT---ATCGGG-CCCAAAGGGCCCGTTTA-GATGGGTTTT-GGGCTTAT-GGG
CTCTATCCAGAAGACCAAAAACAGGCGG----------------G-AACCGTCCC-AATT
TC-------AAACTTCGATTGCTTGCTCCGCAAGCCATCTAGAAGT-TTATAAATACCAG
-TGTCGAGTTAGATGTTCA-----GACAACAA----ATGGCTAGGTATCCGAAGAAATCC
ATCAAGAAGAGGCGGGTTGGGCGCCGGAAGTATGGCAGCAAGGCGGCAACGAGTCACGAC
TACTCGTCGTTAGGA--TCAATATTGGTTCCTGAAAACACCGTCAAGGTATTTCGGATTG
AGCCTACTGATAAAACATTACCCAGATATTTTATCTGGAAAATGTTTATGCTTCTTGTGT
GCAAGGTGAAGCCCGGAAGAATACTTCATTGGGCTATGATTAAGAGTTCTTGGGAAATCA
ACCAGCCGACAACTTGTCTTGAAGCACCAGGTTTATTTATTAAACCTGAACATAGCCATC
TGGTTAAACTGGTATGCAGTGGGGAACTTGAAGCAGGAGTTGCAACAGGGACATCAGATG
TTGAATGTCTTCTGAGGAAGACAACCGTGTTGAGGAAGAATGTAACGGAGGTCGATTATT
TGTATTTGGCATTCTATTGTAGTTCTGGAGTAAGTATAAACTACCAGAACAGAATTACAT
ATCATGTTT---------------GATATGTTTATGTAAACATAAACTATTGTATGGAAT
GAAATCCAAATAACATACAACACGCTATGAAATACAAGACGCTATGAC-AA---------
---ATGTA-CGGGTATCTG----ATTAG-GTATCCTAACGATCTAG-GGCCGAAGG--C-
--CCGTGAGCAATAAGCGTCGAAATAA-TGTTTAACAAACAAATATACATGATACGGATA
---------GTTGAATACATAAACAACGAGGTAT----------ACAATACAACAAACTG
TTGTA-AAG-----AAAT-AAAAAAT----AAGAAGAGAGAGTATATTTGTGTTGGATAA
GCATCGCAAC------------CACCACTTTAGT-GGT-GGGCCAGATGTCCCGAGTTAG
TGCGCCACGTAA-GCGCT-GGGGCTTAT
>S_520_ID_1995_D5
TATTACCCCCAGCGCTCGGGAC-GGGACAT------GGGCTA--A----------TGGAT
-GAT-GGAT---TTAGGG-CCCAACGGGCCCGTTAA-GATGGGTTTT-GGGCTTCT-GGG
CTAAATCCAGAAGACCAAAAACAGGCGG----------------G-AACCGTCCT-AATT
TC-------AAACATAGATTGCTTGCCCTGCAAGCCATCTAGATGT-CTATATATACCAG
-TGTCGATATAT-TGCCTA-----GATATCAA----ATGGCGAGGTTTCCGAAGAAATCG
ATCAAGAAGAGGCGGGTTGGCAGGAGGAAGTATGGAAGCAAGGCGGCAACAAGTCACGAC
T-----------------------------------------------------------
------------------------------------------------------------
------------------------------------------------------------
------------------------------------------------------------
------------------------------------------------------------
------------------------------------------------------------
----------ATTTTATTGTAGTGCTGGAGTTAGTATTAACTACCAGAACAGAATTACAT
ATCATGTAT---------------GATATGTTTATGTAAACATAAACCTATGAATGGAAT
AATGTCCAAATAACATACAACACGCTATGACAAAAGGGGAAAAATGAAGAA---------
---------TCGGGGGTTG----ATTGGTCTATCGTATCGCTTAAG-GGCCGCAGG-CC-
----------------CGTTGAAATGATTCTTTATTCAACAAATATACATGATACGGATA
---------GTTGAATATATAAACAACTATGTAT-----------AAATACAACAGAATG
TTGAA-AAT-----AATTAATATAAT----GAGAAG-GAAGGTATATTTGTGACGGATAA
GGATGAGAAC------------CACCACTTTAGT-GGT-GGGTCATATGTCCCGAGTTAG
TGCGCCACGTAA-GCGCT-GGGGCTTAT
>S_522A_PH_1991_D5
TATTACCCCCAGCGCTCGGGAC-GGGACAT------GGGCTA--A----------TGGAT
-GAT-GGAT---TTAGGG-CCCAACGGGCCCGTTAA-GATGGGTTTT-GGGCTTCT-GGG
CTAAATCCAGAAGACCAAAAACAGGCGG----------------G-AACCGTCCT-AATT
TC-------AAACATAGATTGCTTGCCCTGCAAGCCATCTAGATGT-CTATATATACCAG
-TGTCGATATAT-TGCCTA-----GATATCAA----ATGGCGAGGTTTCCGAAGAAATCG
ATCAAGAAGAGGCGGGTTGGCAGGAGGAAGTATGGAAGCAAGGCGGCAACAAGCCACGAC
T-----------------------------------------------------------
------------------------------------------------------------
------------------------------------------------------------
------------------------------------------------------------
------------------------------------------------------------
------------------------------------------------------------
----------ATTTTATTGTAGTGCTGGAGTTAGTATTAACTACCAGAACAGAATTACAT
ATCATGTAT---------------GATATGTTTATGTAAACATAAACCTATGAATGGAAT
AATGTCCAAATAACATACAACACGCTATGACAAAAGGGGAAAAATGAAGAA---------
---------TCGGGGGTTG----ATTGGTCTATCGTATCGCTTAAG-GGCCGCAGG-CC-
----------------CGTTGAAATGATTCTTTATTCAACAAATATACATGATACGGATA
---------GTTGAATATATAAACAACTATGTAT-----------AAATACAACAGAATG
TTGAA-AAT-----AATTAATATAAT----GAGAAG-GAAGGTATATTTGTGACGGATAA
TGATGAGAAC------------CACCACTTTAGT-GGT-GGGTCATATGTCCCGAGTTAG
TGCGCCACGTAA-GCGCT-GGGGCTTAT
>S_522B_PH_1991_D5
TATTACCCCCAGCGCTCGGGAC-GGGACAT------GGGCTA--A----------TGGAT
-GAT-GGAT---TTAGGG-CCCAACGGGCCCGTTAA-GATGGGTTTT-GGGCTTCT-GGG
CTAAATCCAGAAGACCAAAAACAGGCGG----------------G-AACCGTCCT-AATT
TC-------AAACATAGATTGCTTGCCCTGCAAGCCATCTAGATGT-CTATATATACCAG
-TGTCGATATAT-TGCCTA-----GATATCAA----ATGGCGAGGTTTCCGAAGAAATCG
ATCAAGAAGAGGCGGGTTGGCAGGAGGAAGTATGGAAGCAAGGCGGCAACAAGCCACGAC
T-----------------------------------------------------------
------------------------------------------------------------
------------------------------------------------------------
------------------------------------------------------------
------------------------------------------------------------
------------------------------------------------------------
----------ATTTTATTGTAGTGCTGGAGTTAGTATTAACTACCAGAACAGAATTACAT
ATCATGTAT---------------GATATGTTTATGTAAACATAAACCTATGAATGGAAT
AATGTCCAAATAACATACAACACGCTATGACAAAAGGGGAAAAATGAAGAA---------
---------TCGGGGGTTG----ATTGGTCTATCGTATCGCTTAAG-GGCCGCAGG-CC-
----------------CGTTGAAATGATTCTTTATTCAACAAATATACATGATACGGATA
---------GTTGAATATATAAACAACTATGTAT-----------AAATACAACAGAATG
TTGAA-AAT-----AATTAATATAAT----GAGAAG-GAAGGTATATTTGTGACGGATAA
TGATGAGAAC------------CACCACTTTAGT-GGT-GGGTCATATGTCCCGAGTTAG
TGCGCCACGTAA-GCGCT-GGGGCTTAT
>S_523_6A_IN_1991
TATTACCCCCAGCGCTCGGGAC-GGGACAT------GGGCTA--A----------TGGAT
-TGT-GGAT---ATAGGG-CCCAAAGGGCCCGTTTA-GATGGGTTTT-GGGCTTAT-GGG
CTTTATCCAGAAGACCAAAAACAGGCGG----------------G-AACCGTCCC-AAAT
TC-------AAACTTCGATTGCTTGCCCTGCAAGCCATCTAGAAGT-CTATAAATACCAG
-TGTCTAGATAGATGTTCA-----GACAACAA----ATGGCTAGGTATCCGAAGAAATCC
ATCAAGAAGAGGCGGGTTGGGCGCCGGAAGTATGGCAGCAAGGCGGCAACGAGCCACGAC
TACTCGTCTTTAGGA--TCAATATTGGTTCCTGAAAACACCGTCAAGGTATTTCGGATTG
AGCCTACTGATAAAACATTACCCAGATATTTTATCTGGAAAATGTTTATGCTTCTTGTGT
GCAAGGTGAAGCCCGGAAGAATACTTCATTGGGCTATGATCAAGAGTTCTTGGGAAATCA
ACCAGCCGACAACCTGTCTGGAAGCCCCAGGTTTATTTATTAAACCTGAACATAGCCATC
TGGTTAAACTGGTATGTAGTGGGGAACTTGAAGCAGGAGTCGCAACAGGAACATCAGATG
TTGAATGTCTTTTGAGGAAGACAACCGTGTTGAGGAAGAATGTAACAGAGGTGGATTATT
TATATTTGGCATTCTATTGTAGTTCTGGAGTAAGTATAAACTACCAGAACAGAATTACAT
ATCATGTTT---------------GATATGTTTATGTAAACATAAACTATTGTATGGAAT
GAAATCCAAATAACATACAACACGCTATGAAATACAAGACGCTATGAC-AA---------
---AAGTA-CTGGTATATG----ATTAG-GTATCCTAACGATCTAG-GGCCGAAGG--C-
--CCGTGAGCAATATGCGTCGAAATAA-TGTTTAACAAACAAATATACATGATACGGATA
---------GTTGAATACATAAACAACGAGGTAT----------ACAATACAACAAACTG
TTGTA-AAG-----AAAT-AAAAAAT----AAGAAGAGAGAGTATATTTGTGTCGGATAA
GCATCACAAC------------CACCACTTTAGT-GGT-GGGCCAGATGTCCCGAGTTAG
TGCGCCACGTAA-GCGCT-GGGGCTTAT
>S_523_6B_IN_1991_D8
TATTACCCCCAGCGCTCGGGAC-GGGACAT------GGGCTA--A----------TGGAT
-GAT-GGAT---TTAGGG-CCCAACGGGCCCGTTAA-GATGGGTTTT-GGGCTTCT-GGG
CTAAATCCAGAAGACCAAAAACAGGCGG----------------G-AACCGTCCT-AATT
TC-------AAACATAGATTGCTTGCCCTGCAAGCCATCTAGATGT-CTATATATACCAG
-TGTCGATATAT-TGCCTA-----GATATCAA----ATGGCGAGGTTTCCGAAGAAATCG
ATCAAGAAGAGGCGGGTTGGCAGGAGGAAGTATGGAAGCAAGGCGGCAACAAGCCACGAC
T-----------------------------------------------------------
------------------------------------------------------------
------------------------------------------------------------
------------------------------------------------------------
------------------------------------------------------------
------------------------------------------------------------
----------ATTTTATTGTAGTGCTGGAGTTAGTATTAACTACCAGAACAGAATTACAT
ATCATGTAT---------------GATATGTTTATGTAAACATAAACCTATGAATGGAAT
AATGTCCAAATAACATACAACACGCTATGACAAAAGGGGAAAAATGAAGAAT--------
---------CGGGGGGTTG----ATTGGTCTATCGTATCGCTTAAG-GGCCGCAGG-CC-
----------------CGTTGAAATGATTCTTTATTCAACAAATATACATGATACGGATA
---------GTTGAATATATAAACAACTATGTAT-----------AAATACAACAGAATG
TTGAA-AAT-----AATTAATATAAT----GAGAAG-GAAGGTATATTTGTGACGGATAA
GGATGAGAAC------------CACCACTTTAGT-GGT-GGGTCATATGTCCCGAGTTAG
TGCGCCACGTAA-GCGCT-GGGGCTTAT
>S_526_BI_1992_C2
TATTACCCCCAGCGCTCGGGAC-GGGACAT------GGGCTA--A----------TGGAT
-TGT-GGAT---ATAGGG-CCCAAAGGGCCCGTTTA-GATGGGTTTT-GGGCTTAT-GGG
CTTTATCCAGAAGACCAAAAACAGGCGG----------------G-AACCGTCCC-AAAT
TC-------AAACTTCGATTGCTTGCCCTGCAAGCCATCTAGAAGT-CTATAAATACCAG
-TGTCTAGATAGATGTTCA-----GACAACAA----ATGGCTAGGTATCCGAAGAAATCC
ATCAAGAAGAGGCGGGTTGGGCGCCGGAAGTATGGCAGCAAGGCGGCAACGAGCCACGAC
TGCTCGTCTCTAGGG--TCAATATTGGTTCCTGAAAATACCGTCAAGGTATTTCGGATTG
AGCCTACTGATAAAACATTACCCAGATATTTTATCTGGAAAATGTTTATGCTTCTTGTGT
GCAAGGTGAAGCCCGGAAGAATACTTCATTGGGCTATGATCAAGAGTTCTTGGGAAATCA
ACCAGCCGACAACCTGTCTGGAAGCCCCAGGTTTATTTATTAAACCTGAACATAGCCATC
TGGTTAAACTGGTATGTAGTGGGGAACTTGAAGCAGGAGTCGCAACAGGGACATCAGATG
TTGAATGTCTTTTGAGGAAGACAACCGTGTTGAGGAAGAATGTAACAGAGGTGGATTATT
TATATTTGGCATTCTATTGTAGTTCTGGAGTAAGTATAAACTACCAGAACAGAATTACAT
ATCATGTTT---------------GATATGTTTATGTAAACATAAACTATTGTATGGAAT
GAAATCCAAATAACATACAACACGCTATGAAATAAAAGACGCTATGAC-AA---------
---AAGTA-CGGGTATCTG----ATTAG-GTATCCTAACGATCTAG-GGCCGAAGG--C-
--CCGTGAGCAATATGCGTCGAAATAA--GTTTAACAAACAAATATACATGATACGGATA
---------GTTGAATACATAAACAACGAGGTAT----------ACAATACAACAAACTG
TTGTA-AAG-----AAAT-AAAAAAT----AAGAAGAGAGAGTATATTTGTGTCGGATAA
GCATGACACC------------CACCACTTTAGT-GGT-GGGTCAGATGTCCCGAGTTAG
TGCGCCACGTAA-GCGCT-GGGGCTTAT
>S_527_US_1992_C1
TATTACCCCCAGCGCTCGGGAC-GGGACAT------GGGCTA--A----------TGGAT
GTGT-GGAT---ATAGGG-CCCAAAGGGCCCGTTTA-GATGGGTTTT-GGGCTTAT-GGG
CTTTATCCAGAAGACCAAAAACAGGCGG----------------G-AACCGTCCC-AAAT
TC-------AAACTTCGATTGCTTGCCCTGCAAGCCATCTAGAAGT-CTATAAATACCAG
-TGTCTAGATAGATGTTCA-----GACAACAA----ATGGCTAGGTATCCGAAGAAATCC
ATCAAGAAGAGGCGGGTTGGGCGCCGGAAGTATGGCAGCAAGGCGGCAACGAGCCACGAC
TGCTCGTCTCTAGGA--TCAATATTGGTTCCTGAAAATACCGTCAAGGTATTTCGGATTG
AGCCTACTGATAAAACATTACCCAGATATTTTATCTGGAAAATGTTTATGCTTCTTGTGT
GCAAGGTGAAGCCCGGAAGAATACTTCATTGGGCTATGATCAAGAGTTCTTGGGAAATCA
ACCAGCCGACAACCTGTCTGGAAGCCCCAGGTTTATTTATTAAACCTGAACATAGCCATC
TGGTTAAACTGGTATGTAGTGGGGAACTTGAAGCAGGAGTCGCAACAGGAACATCAGATG
TTGAATGTCTTTTGAGGAAGACAACCGTGTTGAGGAAGCATGTAACAGAGGTGGATTATT
TATATTTGGCATTCTATTGTAGTTCTGGAGTAAGTATAAACTACCAGAACAGAATTACAT
ATCATGTTT---------------GATATGTTTATGTAAACATAAACTATTGTATGGAAT
GAAATCCAAATAACATACAACACGCTATGAAATACAAGACGCTATGAC-AA---------
---AAGTA-CGGGTATCTG----ATTAG-GTATCCTAACGATCTAG-GGCCGAAGG--C-
--CCGTGAGCAATATGCGTCGAAATAA-TGTTTAACAAACAAATATACATGATACGGATA
---------GTTGAATACATAAACAACGAGGTAT----------ACAATACAACAAACTG
TTGTA-AAG-----AAAT-AAAAAAT----AAGAAGAGAGAGTATATTTGTGTCGGATAA
GCATGACACC------------CACCACTTTAGT-GGT-GGGTCAGATGTCCCGAGTTAG
TGCGCCACGTAA-GCGCT-GGGGCTTAT
>S_53pk_PK_2007
TATTACCCCCAGCGCTCGGGAC-GGGACAT------GGGCTA--A----------TGGAT
-TAT-GGAT---ATCGGG-CCCAAAGGGCCCGTTTA-GATGGGTTTT-GGGCTTAT-GGG
CTCTATCCAGAAGACCAAAAACAGGCGG----------------G-AACCGTCCC-AATT
TC-------AAACTTCGATTGCTTGCTCCGCAAGCCATCTAGAAGT-TTATAAATACCAG
-TGTCGAGTTAGATGTTCA-----GACAACAA----ATGGCTAGGTATCCGAAGAAATCC
ATCAAGAAGAGGCGGGTTGGGCGCCGGAAGTATGGCAGCAAGGCGGCAACGAGTCACGAC
TACTCGTCGTTAGGA--TCAATATTGGTTCCTGAAAACACCGTCAAGGTATTTCGGATTG
AGCCTACTGATAAAACATTACCCAGATATTTTATCTGGAAAATGTTTATGCTTCTTGTGT
GCAAGGTGAAGCCCGGAAGAATACTTCATTGGGCTATGATTAAGAGTTCTTGGGAAATCA
ACCAGCCGACAACTTGTCTTGAAGCACCAGGTTTATTTATTAAACCTGAACATAGCCATC
TGGTTAAACTGGTATGCAGTGGGGAACTTGAAGCAGGAGTTGCAACAGGGACATCAGATG
TTGAATGTCTTCTGAGGAAGACAACCGTGTTGAGGAAGAATGTAACGGAGGTCGATTATT
TGTATTTGGCATTCTATTGTAGTTCTGGAGTAAGTATAAACTACCAGAACAGAATTACAT
ATCATGTTT---------------GATATGTTTATGTAAACATAAACTATTGTATGGAAT
GAAATCCAAATAACATACAACACGCTATGAAATACAAGACGCTATGAC-AA---------
---ATGTA-CGGGTATCTG----ATTAG-GTATCCTAACGATCTAG-GGCCGAAGG--C-
--CCGTGAGCAATAAGCGTCGAAATAA-TGTTTAACAAACAAATATACATGATACGGATA
---------GTTGAATACATAAACAACGAGGTAT----------ACAATACAACAAACTG
TTGTA-AAG-----AAAT-AAAAAAT----AAGAAGAGAGAGTATATTTGTGCTGGATAA
GCATCGCAAC------------CACCACTTTAGT-GGT-GGGCCAGATGTCCCGAGTTAG
TGCGCCACGTAA-GCGCT-GGGGCTTAT
>S_536_TO_1993_C1
TATTACCCCCAGCGCTCGGGAC-GGGACAT------GGGCTA--A----------TGGAT
-TGT-GGAT---ATAGGG-CCCAAAGGGCCCGTTTA-GATGGGTTTT-GGGCTTAT-GGG
CTTTATCCAGAAGACCAAAAACAGGCGG----------------GAAACCGTCCC-AAAT
TC-------AAACTTCGATTGCTTGCCGTGCAAGCCATC-AGAAGT-CTATAAATACCAG
-GGTCGAGATAGATGTTCA-----GACAACAA----ATGGCTAGGTATCCGAAGAAATCC
ATCAAGAAGAGGCGGGTTGGGCGCCGGAAGTATGGCAGCAAGGCGGCAACCAGTCACGAC
TACTCGTCGCTAGGA--TCAATATTGGTTCCTGAAAATACCGTCAAGGTATTTCGGATTG
AGCCTACTGATAAAACATTACCCAGATATTTTATCTGGAAAATGTTTATGCTTCTTGTGT
GCAAGGTGAAGCCCGGAAGAATACTTCACTGGGCTATGATTAAGAGTTCTTGGGAAATCA
ACCAGCCGACAACCTGTCTTGAAGCACCAGGTTTATTTATTAAACCTGAACATAGCCATC
TGGTTAAACTGGTATGTAGTGGGGAACTTGAAGCAGGAGTCGCAACAGGGACATCAGATG
TCGAATGTCTTCTGAGGAAGACAACCGTGTTGAGGAAGAATGTAACGGAGGTGGATTATT
TATATTTGGCATTCTATTGTAGTTCTGGAGTAAGTATAAACTACCAGAACAGAATTACAT
ATCATGTTT---------------GATATGTTTATGTAAACATAAACTATTGTATGGAAT
GAAATCCAAATAACATACAACACGCTATGAAATACAAGACGCTATGAC-AA---------
---ATGTA-CGGGTATCTG----ATTGG-GTATCGTAACGATCTAG-GGCCGAAGG--C-
--CCGTGAGCAATATGCGTCGAAATAA-TGTTTAACAAACAAATATACATGATACGGATA
---------GTTGAATCCATAAACAACGAGGTAT----------ACAATACAACAATCTG
TTGTA-AAG-----AAAT-AAAAAAT----AAGAAGAGAGAGTATATTTGTGTCGGATAA
GCATGGCAAC------------CACCACTTTAGT-GGT-GGGCCAGATGTCCCGAGTTAG
TGCGCCACGTAA-GCGCT-GGGGACTAT
>S_54pk_PK_2007
TATTACCCCCAGCGCTCGGGAC-GGGACAT------GGGCTA--A----------TGGAT
-TAT-GGAT---ATCGGG-CCCAAAGGGCCCGTTTA-GATGGGTTTT-GGGCTTAT-GGG
CTCTATCCAGAAGACCAAAAACAGGCGG----------------G-AACCGTCCC-AATT
TC-------AAACTTCGATTGCTTGCTCCGCAAGCCATCTAGAAGT-TTATAAATACCAG
-TGTCGAGTTAGATGTTCA-----GACAACAA----ATGGCTAGGTATCCGAAGAAATCC
ATCAAGAAGAGGCGGGTTGGGCGCCGGAAGTATGGCAGCAAGGCGGCAACGAGTCACGAC
TACTCGTCGTTAGGA--TCAATATTGGTTCCTGAAAACACCGTCAAGGTATTTCGGATTG
AGCCTACTGATAAAACATTACCCAGATATTTTATCTGGAAAATGTTTATGCTTCTTGTGT
GCAAGGTGAAGCCCGGAAGAATACTTCATTGGGCTATGATTAAGAGTTCTTGGGAAATCA
ACCAGCCGACAACTTGTCTTGAAGCACCAGGTTTATTTATTAAACCTGAACATAGCCATC
TGGTTAAACTGGTATGCAGTGGGGAACTTGAAGCAGGAGTTGCAACAGGGACATCAGATG
TTGAATGTCTTCTGAGGAAGACAACCGTGTTGAGGAAGAATGTAACGGAGGTCGATTATT
TGTATTTGGCATTCTATTGTAGTTCTGGAGTAAGTATAAACTACCAGAACAGAATTACAT
ATCATGTTT---------------GATATGTTTATGTAAACATAAACTATTGTATGGAAT
GAAATCCAAATAACATACAACACGCTATGAAATACAAGACGCTATGAC-AA---------
---ATGTA-CGGGTATCTG----ATTAG-GTATCCTAACGATCTAG-GGCCGAAGG--C-
--CCGTGAGCAATAAGCGTCGAAATAA-TGTTTAACAAACAAATATACATGATACGGATA
---------GTTGAATACATAAACAACGAGGTAT----------ACAATACAACAAACTG
TTGTA-AAG-----AAAT-AAAAAAT----AAGAAGAGGGAGTATATTTGTGTTGGATAA
GCATCGCAAC------------CACCACTTTAGT-GGT-GGGCCAGATGTCCCGAGTTAG
TGCGCCACGTAA-GCGCT-GGGGCTTAT
>S_547_BI_1995
TATTACCCCCCGTGCTCGGGAC-GGGACAT------GGGCTA--A----------TGGAT
-TGT-GGAT---ATAGGG-CCCAACGGGCCCGTTTA-GATGGGTTTT-GGGCTTAT-GGG
CTTTATCCAGAAGACCAAAAACAGGCGG----------------G-AACCGTCCC-AAAT
TC-------AAACTTCGATTGCTTGCCCTGCAAGCCATCTAGAAGT-CTATAAATACCAG
-TGTCTAGATAGATGTTCA-----GACAACAA----ATGGCTAGGTATCCGAAGAAATCC
ATCAAGAAGAGGCTGGTTGGGCGCCGGAAGTATGGCAGCAAGGCGGCAACGAGCCACGAC
TGCTCGTCTTTAGGA--TCAATATTGGTTCCTGAAAATACCGTCAAGGTATTTCGGATTG
AGCCTACTGATAAAACATTACCCAGATATTTTATCTGGAAAATGTTTATGCTTCTTGTGT
GCAAGGTGAAGCCCGGAAGAATACTTCATTGGGCTATGATCAAGAGTTCTTGGGAAATCA
ACCAGCCGACAACCTGTCTGGAAGCCCCAGGTTTATTTATTAAACCTGAACATAGCCATC
TGGTTAAACTGGTATGTAGTGGGGAACTTGAAGCAGGAGTCGCAACAGGGACATCAGATG
TTGAATGTCTTTTGAGGAAGACAACCGTGTTGAGGAAGAATGTAACAGAGGTGGATTATT
TATATTTGGCATTCTATTGTAGTTCTGGAGTAAGTATAAACTACCAGAACAGAATTACAT
ATCATGTTT---------------GATATGTTTATGTAAACATAAACTATTGTATGGAAT
GAAATCCAAATAACATACAACACGCTATGAAATAAAAGACGCTATGAC-AA---------
---AATTA-CGGGTATCTG----ATTAG-GTATCCTAACGATCTAG-GGCCGAAGG--C-
--CCGTGAGCAATATGCGTCGAAATAA--GTTTAACAAACAAATATACATGATACGGATA
---------GTTGAATACATAAACAACGAGGTAT----------ACAATACAACAAACTG
TTGTA-AAG-----AAAT-AAAAAAT----AAGAAGAGAGAGTATATTTGTGTCGGATAG
GCATGAGACC------------CACCACTTTAGT-GGT-GGGTCAGATGTCCCGAGTTAG
TGCGCCACGTAA-GCACG-GGGGACTAT
>S_548_BI_1995_C2
TATTACCCCCCGTGCTCGGGAC-GGGACAT------GGGCTA--A----------TGGAT
-TGT-GGAT---ATAGGG-CCCAACGGGCCCGTTTA-GATGGGTTTT-GGGCTTAT-GGG
CTTTATCCAGAAGACCAAAAACAGGCGG----------------G-AACCGTCCC-AAAT
TC-------AAACTTCGATTGCTTGCCCTGCAAGCCATCTAGAAGT-CTATAAATACCAG
-TGTCTAGATAGATGTTCA-----GACAACAA----ATGGCTAGGTATCCGAAGAAATCC
ATCAAGAAGAGGCGGGTTGGGCGCCGGAAGTATGGCAGCAAGGCGGCAACGAGCCACGAC
TACTCGTCTTTAGAA--TCGAATTCGGTTCCTGAAAACACCGTCAAGGTATTTCGGATTG
AGCCTACTGATAAAACATTACCCAGATATTTTATCTGGAAAATGTTTATGCTTCTTGTGT
GCAAGGTGAAGCCCGGAAGAATACTTCATTGGGCTATGATCAAGAGTTCTTGGGAAATCA
ACCAGCCGACAACCTGTCTGGAAGCCCCAGGTTTATTTATTAAACCTGAACATAGCCATC
TGGTTAAACTGGTATGTAGTGGGGAACTTGAAGCAGGAGTCGCAACAGGGACATCAGATG
TTGAATGTCTTTTGAGGAAGACAACCGTGTTGAGGAAGAATGTAACAGAGGTGGATTATT
TATATTTGGCATTCTATTGTAGTTCTGGAGTAAGTATAAACTACCAGAACAGAATTACAT
ATCATGTTT---------------GATATGTTTATGTAAACATAAACTATTGTATGGAAT
GAAATCCAAATAACATACAACACGCTATGAAATAAAAGACGCTATGAC-AA---------
---AATTA-CGGGTATCTG----ATTAG-GTATCCTAACGATCTAG-GGCCGAAGG--C-
--CCGTGAGCAATATGCGTCGAAATAA--GTTTAACAAACAAATATACATGATACGGATA
---------GTTGAATACATAAACAACGAGGTAT----------ACAATACAACAAACTG
TTGTA-AAG-----AAAT-AAAAAAT----AAGAAGAGAGAGTATATTTGTGTCGGATAA
GCATGAGACC------------CACCACTTTAGT-GGT-GGGTCAGATGTCCCGAGTTAG
TGCGCCACGTAA-GCACG-GGGGACTAT
>S_549_BI_1995_C2
TATTACCCCCAGCGCTCGGGAC-GGGACAT------GGGCTA--A----------TGGAT
-TGT-GGAT---ATAGGG-CCCAAAGGGCCCGTTTA-GATGGGTTTT-GGGCTTAT-GGG
CTTTATCCAGAAGACCAAAAACAGGCGG----------------G-AACCGTCCC-AATT
TC-------AAACTTCGATTGCTTGCCCTGCAAGCCATCTAGAAGT-CTATAAATACCAG
-TGTCTAGATAGATGTTCA-----GACAACAA----ATGGCTAGGTATCCGAAGAAATCC
ATCAAGAAGAGGCGGGTTGGGCGCCGGAAGTATGGCAGCAAGGCGGCAACGAGCCACGAC
TGCTCGTCTCTAGGA--TCAATATTGGTTCCTGAAAACACCGTCAAGGTATTTCGGATTG
AGCCTACTGATAAAACATTACCCAGATATTTTATCTGGAAAATGTTTATGCTTCTTGTGT
GCAAGGTGAAGCCCGGAAGAATACTTCATTGGGCTATGATCAAGAGTTCTTGGGAAATCA
ACCAGCCGACAACCTGTCTGGAAGCCCCAGGTTTATTTATTAAACCTGAACATAGCCATC
TGGTTAAACTGGTATGTAGTGGGGAACTTGAAGCAGGAGTCGCAACAGGGACATCAGATG
TTGAATGTCTTTTGAGGAAGACAACCGTGTTGAGGAAGAATGTAACAGAGGTGGATTATT
TATATTTGGCATTCTATTGTAGTTCTGGAGTAAGTATAAACTACCAGAACAGAATTACAT
ATCATGTTT---------------GATATGTTTATGTAAACATAAACTATTGTATGGAAT
GAAATCCAAATAACATACAACACGCTATGAAATAAAAGACGCTATGAC-AA---------
---AAGTA-CGGGTATCTG----ATTAG-GTATCCTAACGATCTAG-GGCCGAAGG--C-
--CCGTGAGCAATATGCGTCGAAATAA--GTTTAACAAACAAATATACATGATACGGATA
---------GTTGAATACATAAACAACGAGGTAT----------ACAATACAACAAACTG
TTGTA-AAG-----AAAT-AAAAAAT----AGGAAGAGAGAGTATATTTGTGTCGGATAA
GCATGACACC------------CACCACTTTAGT-GGT-GGGTCAGATGTCCCGAGTTAG
TGCGCCACGTAA-GCGCT-GGGGACTAT
>S_55pk_PK_2007
TATTACCCCCAGCGCTCGGGAC-GGGACAT------GGGCTA--A----------TGGAT
-TAT-GGAT---ATCGGG-CCCAAAGGGCCCGTTTA-GATGGGTTTT-GGGCTTAT-GGG
CTCTATCCAGAAGACCAAAAACAGGCGG----------------G-AACCGTCCC-AATT
TC-------AAACTTCGATTGCTTGCTCCGCAAGCCATCTAGAAGT-TTATAAATACCAG
-TGTCGAGTTAGATGTTCA-----GACAACAA----ATGGCTAGGTATCCGAAGAAATCC
ATCAAGAAGAGGCGGGTTGGGCGCCGGAAGTATGGCAGCAAGGCGGCAACGAGTCACGAC
TACTCGTCGTTAGGA--TCAATATTGGTTCCTGAAAACACCGTCAAGGTATTTCGGATTG
AGCCTACTGATAAAACATTACCCAGATATTTTATCTGGAAAATGTTTATGCTTCTTGTGT
GCAAGGTGAAGCCCGGAAGAATACTTCATTGGGCTATGATTAAGAGTTCTTGGGAAATCA
ACCAGCCGACAACTTGTCTTGAAGCACCAGGTTTATTTATTAAACCTGAACATAGCCATC
TGGTTAAACTGGTATGCAGTGGGGAACTTGAAGCAGGAGTTGCAACAGGGACATCAGATG
TTGAATGTCTTCTGAGGAAGACAACCGTGTTGAGGAAGAATGTAACGGAGGTCGATTATT
TGTATTTGGCATTCTATTGTAGTTCTGGAGTAAGTATAAACTACCAGAACAGAATTACAT
ATCATGTTT---------------GATATGTTTATGTAAACATAAACTATTGTATGGAAT
GAAATCCAAATAACATACAACACGCTATGAAATACAAGACGCTATGAC-AA---------
---ATGTA-CGGGTATCTG----ATTAG-GTATCCTAACGATCTAG-GGCCGAAGG--C-
--CCGTGAGCAATAAGCGTCGAAATAA-TGTTTAACAAACAAATATACATGATACGGATA
---------GTTGAATACATAAACAACGAGGTAT----------ACAATACAACAAACTG
TTGTA-AAG-----AAAT-AAAAAAT----AAGAAGAGAGAGTATATTTGTGTTGGATAA
GCATCGCAAC------------CACCACTTTAGT-GGT-GGGCCAGATGTCCCGAGTTAG
TGCGCCACGTAA-GCGCT-GGGGCTTAT
>S_550_CG_1995_C2
------------------------------------------------------------
------------------------------------------------------------
------------------------------------------------------------
----------------------------TGCAAGCCATCTAGAAGT-CTATAAATACCAG
-TGTCTAGATAGATGTTCA-----GACAACAA----ATGGCTAGGTATCCGAAGAAATCC
ATCAAGAAGAGGCGGGTTGGGCGCCGGAAGTATGGCAGCAAGGCGGCAACGAGCCACGAC
TACTCGTCGCTAGGA--TCAATATTGGTTCCTGAAAATACCGTCAAGGTATTTCGGATTG
AGCCTACTGATAAAACATTACCCAGATATTTTATCTGGAAAATGTTTATGCTTCTTGTGT
GCAAGGTGAAGCCCGGAAGAATACTTCATTGGGCTATGATCAAGAGTTCTTGGGAAATCA
ACCAGCCGACAACCTGTCTGGAAGCCCCAGGTTTATTTATTAAACCTGAACATAGCCATC
TGGTTAAACTGGTATGTAGTGGGGAACTTGAAGCAGGAGTCGCAACAGGGACATCAGATG
TTGAATGTCTTTTGAGGAAGACAACCGTGTTGAGGAAGAATGTAACAGAGGTGGATTATT
TATATTTGGCATTCTATTGTAGTTCTGGAGTAAGTATAAACTACCAGAACAGAATTACAT
ATCATGTTT---------------GATATGTTTATGTAAACATAAACTATTGTATGGAAT
GAAATCCAAATAACATACAACACGCTATGAAATACAAGACGCTATGAC-AA---------
---AAGT-----------------------------------------------------
------------------------------------------------------------
------------------------------------------------------------
------------------------------------------------------------
------------------------------------------------------------
----------------------------
>S_56pk_PK_2007
TATTACCCCCAGCGCTCGGGAC-GGGACAT------GGGCTA--A----------TGGAT
-TAT-GGAT---ATCGGG-CCCAAAGGGCCCGTTTA-GATGGGTTTT-GGGCTTAT-GGG
CTCTATCCAGAAGACCAAAAACAGGCGG----------------G-AACCGTCCC-AATT
TC-------AAACTTCGATTGCTTGCTCCGCAAGCCATCTAGAAGT-TTATAAATACCAG
-TGTCGAGTTAGATGTTCA-----GACAACAA----ATGGCTAGGTATCCGAAGAAATCC
ATCAAGAAGAGGCGGGTTGGGCGCCGGAAGTATGGCAGCAAGGCGGCAACGAGTCACGAC
TACTCGTCGTTAGGA--TCAATATTGGTTCCTGAAAACACCGTCAAGGTATTTCGGATTG
AGCCTACTGATAAAACATTACCCAGATATTTTATCTGGAAAATGTTTATGCTTCTTGTGT
GCAAGGTGAAGCCCGGAAGAATACTTCATTGGGCTATGATTAAGAGTTCTTGGGAAATCA
ACCAGCCGGCAACTTGTCTTGAAGCACCAGGTTTATTTATTAAACCTGAACATAGCCATC
TGGTTAAACTGGTATGCAGTGGGGAACTTGAAGCAGGAGTTGCAACAGGGACATCAGATG
TTGAATGTCTTCTGAGGAAGACAACCGTGTTGAGGAAGAATGTAACGGAGGTCGATTATT
TGTATTTGGCATTCTATTGTAGTTCTGGAGTAAGTATAAACTACCAGAACAGAATTACAT
ATCATGTTT---------------GATATGTTTATGTAAACATAAACTATTGTATGGAAT
GAAATCCAAATAACATACAACACGCTATGAAATACAAGACGCTATGAC-AA---------
---ATGTA-CGGGTATCTG----ATTAG-GTATCCTAACGATCTAG-GGCCGAAGG--C-
--CCGTGAGCAATAAGCGTCGAAATAA-TGTTTAACAAACAAATATACATGATACGGATA
---------GTTGAATACATAAACAACGAGGTAT----------ACAATACAACAAACTG
TTGTA-AAG-----AAAT-AAAAAAT----AAGAAGAGAGAGTATATTTGTGTTGGATAA
GCATCGCAAC------------CACCACTTTAGT-GGT-GGGCCAGATGTCCCGAGTTAG
TGCGCCACGTAA-GCGCT-GGGGCTTAT
>S_57pk_PK_2007
TATTACCCCCAGCGCTCGGGAC-GGGACAT------GGGCTA--A----------TGGAT
-TAT-GGAT---ATCGGG-CCCAAAGGGCCCGTTTA-GATGGGTTTT-GGGCTTAT-GGG
CTCTATCCAGAAGACCAAAAACAGGCGG----------------G-AACCGTCCC-AATT
TC-------AAACTTCGATTGCTTGCTCCGCAAGCCATCTAGAAGT-TTATAAATACCAG
-TGTCGAGTTAGATGTTCA-----GACAACAA----ATGGCTAGGTATCCGAAGAAATCC
ATCAAGAAGAGGCGGGTTGGGCGCCGGAAGTATGGCAGCAAGGCGGCAACGAGTCACGAC
TACTCGTCGTTAGGA--TCAATATTGGTTCCTGAAAACACCGTCAAGGTATTTCGGATTG
AGCCTACTGATAAAACATTACCCAGATATTTTATCTGGAAAATGTTTATGCTTCTTGTGT
GCAAGGTGAAGCCCGGAAGAATACTTCATTGGGCTATGATTAAGAGTTCTTGGGAAATCA
ACCAGCCGACAACTTGTCTTGAAGCACCAGGTTTATTTATTAAACCTGAACATAGCCATC
TGGTTAAACTGGTATGCAGTGGGGAACTTGAAGCAGGAGTTGCAACAGGGACATCAGATG
TTGAATGTCTTCTGAGGAAGACAACCGTGTTGAGGAAGAATGTAACGGAGGTCGATTATT
TGTATTTGGCATTCTATTGTAGTTCTGGAGTAAGTATAAACTACCAGAACAGAATTACAT
ATCATGTTT---------------GATATGTTTATGTAAACATAAACTATTGTATGGAAT
GAAATCCAAATAACATACAACACGCTATGAAATACAAGACGCTATGAC-AA---------
---ATGTA-CGGGTATCTG----ATTAG-GTATCCTAACGATCTAG-GGCCGAAGG--C-
--CCGTGAGCAATAAGCGTCGAAATAA-TGTTTAACAAACAAATATACATGATACGGATA
---------GTTGAATACATAAACAACGAGGTAT----------ACAATACAACAAACTG
TTGTA-AAG-----AAAT-AAAAAAT----AAGAAGAGAGAGTATATTTGTGCTGGATAA
GCATCGCAAC------------CACCACTTTAGT-GGT-GGGCCAGATGTCCCGAGTTAG
TGCGCCACGTAA-GCGCT-GGGGCTTAT
>S_571_1_PH_1993_D5
TATTACCCCCAGCGCTCGGGAC-GGGACAT------GGGCTA--A----------TGGAT
-GAT-GGAT---TTAGGG-CCCAACGGGCCCGTTAA-GATGGGTTTT-GGGCTTCT-GGG
CTAAATCCAGAAGACCAAAAACAGGCGG----------------G-AACCGTCCT-AATT
TC-------AAACATAGATTGCTTGCCCTGCAAGCCATCTAGATGT-CTATATATACCAG
-TGTCGATATAT-TGCCTA-----GATATCAA----ATGGCGAGGTTTCCGAAGAAATCG
ATCAAGAAGAGGCGGGTTGGCAGGAGGAAGTATGGAAGCAAGGCGGCAACAAGCCACGAC
T-----------------------------------------------------------
------------------------------------------------------------
------------------------------------------------------------
------------------------------------------------------------
------------------------------------------------------------
------------------------------------------------------------
----------ATTTTATTGTAGTGCTGGAGTTAGTATTAACTACCAGAACAGAATTACAT
ATCATGTAT---------------GATATGTTTATGTAAACATAAACCTATGAATGGAAT
AATGTCCAAATAACATACAACACGCTATGACAAAAGGGGAAAAATGAAGAA---------
---------TCGGGGGTTG----ATTGGTCTATCGTATCGCTTAAG-GGCCGCAGG-CC-
----------------CGTTGAAATGATTCTTTATTCAACAAATATACATGATACGGATA
---------GTTGAATATATAAACAACTATGTAT-----------AAATACAACAGAATG
TTGAA-AAT-----AATTAATATAAT----GAGAAG-GAAGGTATATTTGTGACGGATAA
GGATGAGAAC------------CACCACTTTAGT-GGT-GGGTCATATGTCCCGAGTTAG
TGCGCCACGTAA-GCGCT-GGGGCTTAT
>S_571_2_PH_1993_D5
TATTACCCCCAGCGCTCGGGAC-GGGACAT------GGGCTA--A----------TGGAT
-TGG-GAAT---TTAGGG-CCCAACGGGCCCGTTAA-GATGGGTTTT-GGGCTTCT-GGG
CTAAATCCAGAAGACCAAAAACAGGCGG----------------G-AACCGTCCA-AATT
TC-------AAACATAGATTGCTTGCCCTGCAAGCCATCTAGATGT-CTATATATACCAG
-TGTCGATATAT-TGCCTA-----GATATCAA----ATGGCGAGGTTTCCGAAGAAATCG
ATCAAGAAGAGGCGGGTTGGCGGAGGAAAGTATGGAAGCAAGGCGGCAACAAGCCACGAC
T-----------------------------------------------------------
------------------------------------------------------------
------------------------------------------------------------
------------------------------------------------------------
------------------------------------------------------------
------------------------------------------------------------
----------ATTTTATTGTAGTGCTGGAGTTAGTATTAACTACCAGAACAGAATTACAT
ATCATGTAT---------------GATATGTTTATGTAAACATAAACCTATGAATGGAAT
AATGTCCAAATAACATACAACACGCTATGACAAAAGGGGAAAAATGAAGAA---------
---------TCGGGGGTTG----ATTGGTCTATCGTATCGCTTAAG-GGCCGCAGG-CC-
----------------CGTTGAAATGATTCTTTATTCAACAAATATACATGATACGGATA
---------GTTGAATATATAAACAACTATGTAT-----------AAATACAACAGAATG
TTGAA-AAT-----AATTAATATAAT----GAGAAG-GAAGGTATATTTGTGACGGATAA
GGATGAGAAC------------CACCACTTTAGT-GGT-GGGTCATATGTCCCGAGTTAG
TGCGCCACGTAA-GCGCT-GGGGCTTAT
>S_58pk_PK_2007
TATTACCCCCAGCGCTCGGGAC-GGGACAT------GGGCTA--A----------TGGAT
-TAT-GGAT---ATCGGG-CCCAAAGGGCCCGTTTA-GATGGGTTTT-GGGCTTAT-GGG
CTCTATCCAGAAGACCAAAAACAGGCGG----------------G-AACCGTCCC-AATT
TC-------AAACTTCGATTGCTTGCTCCGCAAGCCATCTGGAAGT-TTATAAATACCAG
-TGTCGAGTTAGATGTTCA-----GACAACAA----ATGGCTAGGTATCCGAAGAAATCC
ATCAATAAGAGGCGGGTTGGGCGCCGGAAGTATGGCAGCAAGGCGGCAACGAGTCACGAC
TACTCGTCGTTAGGA--TCAATATTGGTTCCTGAAAACACCGTCAAGGTATTTCGGATTG
AGCCTACTGATAAAACATTACCCAGATATTTTATCTGGAAAATGTTTATGCTTCTTGTGT
GCAAGGTGAAGCCCGGAAGAATACTTCATTGGGCTATGATTAAGAGTTCTTGGGAAATCA
ACCAGCCGACAACTTGTCTTGAAGCACCAGGTTTATTTATTAAACCTGAACATAGCCATC
TGGTTAAACTGGTATGCAGTGGGGAACTTGAAGCAGGAGTTGCAACAGGGACATCAGATG
TTGAATGTCTTCTGAGGAAGACAACCGTGTTGAGGAAGAATGTAACGGAGGTCGATTATT
TGTATTTGGCATTCTATTGTAGTTCTGGAGTAAGTATAAACTACCAGAACAGAATTACAT
ATCATGTTT---------------GATATGTTTATGTAAACATAAACTATTGTATGGAAT
GAAATCCAAATAACATACAACACGCTATGAAATACAAGACGCTATGAC-AA---------
---ATGTA-TGGGTATCTG----ATTAG-GTATCCTAACGATCTAG-GGCCGAAGG--C-
--CCGTGAGCAATAAGCGTCGAAATAA-TGTTTAACAAACAAATATACATGATACGGATA
---------GTTGAATACATAAACAACGAGGTAT----------ACATTACAACAAACTG
TTGTA-AAG-----AAAT-AAAAAAT----AAGAAGAGAGAGTATATTTGTGTTGGATAA
GCATCGCAAC------------CACCACTTTAGT-GGT-GGGCCAGATGTCCCGAGTTAG
TGCGCCACGTAA-GCGCT-GGGGCTTAT
>S_59pk_PK_2007
TATTACCCCCAGCGCTCGGGAC-GGGACAT------GGGCTA--A----------TGGAT
-TAT-GGAT---ATCGGG-CCCAAAGGGCCCGTTTA-GATGGGTTTT-GGGCTTAT-GGG
CTCTATCCAGAAGACCAAAAACAGGCGG----------------G-AACCGTCCC-AATT
TC-------AAACTTCGATTGCTTGCTCCGCAAGCCATCTAGAAGT-TTATAAATACCAG
-TGTCGAGTTAGATGTTCA-----GACAACAA----ATGGCTAGGTATCCGAAGAAATCC
ATCAAGAAGAGGCGGGTTGGGCGCCGGAAGTATGGCAGCAAGGCGGCAACGAGTCACGAC
TACTCGTCGTTAGGA--TCAATATTGGTTCCTGAAAACACCGTCAAGGTATTTCGGATTG
AGCCTACTGATAAAACATTACCCAGATATTTTATCTGGAAAATGTTTATGCTTCTTGTGT
GCAAGGTGAAGCCCGGAAGAATACTTCATTGGGCTATGATTAAGAGTTCTTGGGAAATCA
ACCAGCCGACAACTTGTCTTGAAGCACCAGGTCTATTTATTAAACCTGAACATAGCCATC
TGGTTAAACTGGTATGCAGTGGGGAACTTGAAGCAGGAGTTGCAACAGGGACATCAGATG
TTGAATGTCTTCTGAGGAAGACAACCGTGTTGAGGAAGAATGTAACGGAGGTCGATTATT
TGTATTTGGCATTCTATTGTAGTTCTGGAGTAAGTATAAACTACCAGAACAGAATTACAT
ATCATGTTT---------------GATATGTTTATGTAAACATAAACTATTGTATGGAAT
GAAATCCAAATAACATACAACACGCTATGAAATACAAGACGCTATGAC-AA---------
---ATGTA-CGGGTATCTG----ATTAG-GTATCCTAACGATCTAG-GGCCGAAGG--C-
--CCGTGAGCAATAAGCGTCGAAATAA-TGTTTAACAAACAAATATACATGATACGGATA
---------GTTGAATACATAAACAACGAGGTAT----------ACAATACAACAAACTG
TTGTA-AAG-----AAAT-AAAAAAT----AAGAAGAGAGAGTATATTTGTGTTGGATAA
GCATCGCAAC------------CACCACTTTAGT-GGT-GGGCCAGATGTCCCGAGTTAG
TGCGCCACGTAA-GCGCT-GGGGCTTAT
>S_60_pk_PK_
TATTACCCCCAGCGCTCGGGAC-GGGACAT------GGGCTA--A----------TGGAT
-TAT-GGAT---ATCGGG-CCCAAAGGGCCCGTTTA-GATGGGTTTT-GGGCTTAT-GGG
CTCTATCCAGAAGACCAAAAACAGGCGG----------------G-AACCGTCCT-AATT
TC-------AAACTTCGATTGCTTGCTCCGCAAGCCATCTAGAAGT-TTATAAATACCAG
-TGTCGAGTTAGATGTTCA-----GACAACAA----ATGGCTAGGTATCCGAAGAAATCC
ATCAAGAAGAGGCGGGTTGGGCGCCGGAAGTATGGCAGCAAGGCGGCAACGAGTCACGAC
TACTCGCCGTTAGGA--TCAATATTGGTTCCTGAAAACACCGTCAAGGTATTTCGGATTG
AGCCTACTGATAAAACATTACCCAGATATTTTATCTGGAAAATGTTTATGCTTCTTGTGT
GCAAGGTGAAGCCCGGAAGAATACTTCATTGGGCTATGATTAAGAGTTCTTGGGAAATCA
ACCAGCCGACAACTTGTCTTGAAGCACCAGGTTTATTTATTAAACCTGAACATAGCCATC
TGGTTAAACTGGTATGCAGTGGGGAACTTGAAGCAGGAGTTGCAACAGGGACATCAGATG
TTGAATGTCTTCTGAGGAAGACAACCGTGTTGAGGAAGAATGTAACGGAGGTCGATTATT
TGTATTTGGCATTCTATTGTAGTTCTGGAGTAAGTATAAACTACCAGAACAGAATTACAT
ATCATGTTT---------------GATATGTTTATGTAAACATAAACTATTGTATGGAAT
GAAATCCAAATAACATACAACACGCTATGAAATACAAGACGCTATGAC-AA---------
---ATGTA-CGGGTATCTG----ATTAG-GTATCCTAACGATCTAG-GGCCGAAGG--C-
--CCGTGAGCAATAAGCGTCGAAATAA-TGTTTAACAAACAAATATACATGATACGGATA
---------GTTGAATACATAAACAACTAGGTAT----------ACAATACAACAAAATG
TTGTA-AAG-----AAAT-AAAAAAT----AAGAAGAGAGAGTATATTTGTGTCGGATAA
GCTTGCCAAC------------CACCACTTTAGT-GGT-GGGTCAGATGTCCCGAGTTAG
TGCGCCACGTAA-GCGCT-GGGGCTTAT
>S_602_AU_1996
TATTACCCCCAGCGCTCAGGAC-GGGACAT------GGGCTA--A----------TGGAT
-TGT-GGAT---ATAGGG-CCCAAAGGGCCCGTTTA-GATGGGTTTT-GGGCTTAT-GGG
CTTTATCCAGAAGACCAAAAACAGGCGG----------------G-AACCGTCCC-AAAT
TC-------AAACTTCGATTGCTTGCCCTGCAAGCCATCTAGAAGT-CTATAAATACCAG
-TGTCTAGATAGATGTTCA-----GACAACAA----ATGGCTAGGTATCCGAAGAAATCT
ATCAAGAAGAGGCGGGTTGGGCGCCGGAAGTATGGCAGCAAGGCGGCAACGAGCCACGAC
TACTCGTCGTTAGGA--TCAATATTGGTTCCTGAAAACACCGTCAAGGTTTTTCGGATTG
AGCCTACTGATAAAACATTACCCAGATATTTTATCTGGAAAATGTTTATGCTTCTTGTGT
GCAAGGTGAAGCCCGGAAGAATACTTCATTGGGCTATGATCAAGAGTTCTTGGGAAATCA
ACCAGCCGACAACCTGTCTGGAAGCCCCAGGTTTATTTATTAAACCTGAACATAGCCATC
TGGTTAAACTGGTATGTAGTGGGGAACTTGAAGCAGGAGTCGCAACAGGAACATCAGATG
TTGAATGTCTTTTGAGGAAGACAACCGTGTTGAGGAAGAATGTAACAGAGGTGGATTATT
TATATTTGGCATTCTATTGTAGTTCTGGAGTAAGTATAAACTACCAGAACAGAATTACAT
ATCATGTTT---------------GATATGTTTATGTAAACATAAACTATTGTATGGAAT
GAAATCCAAATAACATACAACACGCTATGAAATACAAGACGCTATGAC-AA---------
---AAGTA-CTGGTATATG----ATTAG-GTATCCTAACGATCTAG-GGCCGAAGG--C-
--CCGTGAGCAATATGCGTCGAAATAA-TGTTTAACAAACAAATATACATGATACGGATA
---------GTTGAATACATAAACAACGAGGTAT----------ACAATACAACAAACTG
TTGTA-AAG-----AAAT-AAAAAAT----AAGAAGAGAGAGTATATTTGTGTCGGATAA
GCATCACACC------------CACCACTTTAGT-GGT-GGGTCAGATGTCCCGAGTTAG
TGCGCCACGTAA-GCGCT-GGGGCTTAT
>S_61pk_PK_2007
TATTACCCCCAGCGCTCGGGAC-GGGACAT------GGGCTA--A----------TGGAT
-TAT-GGAT---ATCGGG-CCCAAAGGGCCCGTTTA-GATGGGTTTT-GGGCTTAT-GGG
CTCTATCCAGAAGACCAAAAACAGGCGG----------------G-AACCGTCCT-AATT
TC-------AAACTTCGATTGCTTGCTCCGCAAGCCATCTAGAAGT-TTATAAATACCAG
-TGTCGAGTTAGATGTTCA-----GACAACAA----ATGGCTAGGTATCCGAAGAAATCC
ATCAAGAAGAGGCGGGTTGGGCGCCGGAAGTATGGCAGCAAGGCGGCAACGAGTCACGAC
TACTCGTCGTTAGGA--TCAATATTGGTTCCTGAAAACACCGTCAAGGTATTTCGGATTG
AGCCTACTGATAAAACATTACCCAGATATTTTATCTGGAAAATGTTTATGCTTCTTGTGT
GCAAGGTGAAGCCCGGAAGAATACTTCATTGGGCTATGATTAAGAGTTCTTGGGAAATCA
ACCAGCCGACAACTTGTCTTGAAGCACCAGGTTTATTTATTAAACCTGAACATAGCCATC
TGGTTAAACTGGTATGCAGTGGGGAACTTGAAGCAGGAGTTGCAACAGGGACATCAGATG
TTGAATGTCTTCTGAGGAAGACAACCGTGTTGAGGAAGAATGTAACGGAGGTCGATTATT
TGTATTTGGCATTCTATTGTAGTTCTGGAGTAAGTATAAACTACCAGAACAGAATTACAT
ATCATGTTT---------------GATATGTTTATGTAAACATAAACTATTGTATGGAAT
GAAATCCAAATAACATACAACACGCTATGAAATACAAGACGCTATGAC-AA---------
---ATGTA-CGGGTATCTG----ATTAG-GTATCCTAACGATCTAG-GGCCGAAGG--C-
--CCGTGAGCAATAAGCGTCGAAATAA-TGTTTAACAAACAAATATACATGATACGGATA
---------GTTGAATACATAAACAACGAGGTAT----------ACAATACAACAAACTG
TTGTA-AAG-----AAAT-AAAAAAT----AAGAAGAGAGAGTATATTTGTGTTGGATAA
GCATCGCAAC------------CACCACTTTAGT-GGT-GGGCCAGATGTCCCGAGTTAG
TGCGCCACGTAA-GCGCT-GGGGCTTAT
>S_62cn_CN_D2
TATTACCCCCAGCGCTCGGGAC-GGGACAT------GGGCTA--A----------TGGAT
-GAT-GGAT---ATAGGG-CCCATCGGGCCCGTTAA-GATGGGTTTT-GGGCTTCT-GGG
CTAAATCCAGAAGACCAAAAACAGGCGG----------------G-AACCGTCCA-ATAT
TC-------AAACTTAGATTGCTTGCCCTGCAAGCCATCTAGAAGT-CTATATATACCAG
-TGTCGACATAT-TGTCTT-----GATATCAA----ATGGCGAGGTTTCCGAAGAAATCG
ATCAAGAAGAGGCGGGTTGGCAGGAGGAAGTATGGAAGCAAGGCGGCAACAAGTCACGAC
T-----------------------------------------------------------
------------------------------------------------------------
------------------------------------------------------------
------------------------------------------------------------
------------------------------------------------------------
------------------------------------------------------------
----------ATTTTATTGTAGTGCTGGAGTTAGTATTAACTACCAGAACAGAATTACAT
ATCATGTAT---------------GATATGTTTATGTAAACATAAACCTTAGAATGGAAT
AATGTCCAAATAACATACAACACGCTATGACAAACGGGGAAAAATGAAGAA---------
---------TCGGGGGTTG----ATTGGTCTATCGTATCGCTTAAG-GGCCGCAGG-CC-
----------------CGTTGAAATGATTCTTTACTAAACAAATATACATGATACGGATA
---------GTTGAATATATAAACAACTATGTAT-----------AAATACAACAGAATG
TTGTA-AAT-----AATTAATATAAT----GAGAAAAGAAGGTATATTTGTGACGGATAA
GGATGAGAAC------------CACCACTTTAGT-GGT-GGGTCATATGTCCCGAGTTAG
TGCGCCACGTAA-GCGCT-GGGGCTTAT
>S_625_TW_1996
TATTACCCCCAGCGCTCGGGAC-GGGACAT------GGGCTA--A----------TGGAT
-GAT-GGAT---TTAGGG-CCCAACGGGCCCGTTAT-GATGGGTTTT-GGGCTTCT--GG
CTAAATCCAGAAGACCAAAAACAGGCGG----------------G-AACCGTCCT-AATT
TC-------AAACTTAGATTGCTTGCCCTGCAAGCCATCTAGAAGT-CTATATATACCAG
-TGTCGATATAT-TGTCTA-----GATATCAA----ATGGCGAGGTCTCCGAAGAAATCG
ATCAAGAAGAGGCGGGTTGGCAGGAGGAAGTATGGAAGCAAGGCGGCAACAAGCCACGAC
T-----------------------------------------------------------
------------------------------------------------------------
------------------------------------------------------------
------------------------------------------------------------
------------------------------------------------------------
------------------------------------------------------------
----------ATTTTATTGTAGTGCTGGAGTTAGTATTAACTACCAGAACAGAATTACGT
ATCATGTAT---------------GATATGTTTATGTAAACATAAACCTATGAATGGAAT
AATGTCCAAATAACATACAACACGCTATGACAAAAGGGGAAAAATGAAGAA---------
---------TCGGGGT-TG----ATTGGTCTATCGTATCGCTTAAG-GGCCGCAGG-CC-
----------------CGTTGAAATGATTCTTTATTCAACAAATATACATGATACGGATA
---------GTTGAATATATAAACAACTATGTAT-----------AAATACAACAGAATG
TTGTA-AAT-----AATTAATATAAT----GAGAAG-GAAGGTATATTTGTGACGGATAA
GGATGAGAAC------------CACCACTTTAGT-GGT-GGGCCAGATGTCCCGAATG--
------ACGTAA-GCGCT-GGGGACTAT
>S_625I_TW_1995
------------------------------------------------------------
-----GGAT---TTAGGG-CCCAACGGGCCCGTTAT-GATGGGTTTT-GGGCTTCT--GG
CTAAATCCAGAAGACCAAAAACAGGCGG----------------G-AACCGTCCT-AATT
TC-------AAACTTAGATTGCTTGCCCTGCAAGCCATCTAGAAGT-CTATATATACCAG
-TGTCGATATAT-TGCCTA-----GATATCAA----ATGGCGAGGTTTCCGAAGAAATCG
ATCAAGAAGAGGCGGGTTGGCAGGAGGAAGTATGGAAGCAAGGCGGCAACAAGCCACGAC
T-----------------------------------------------------------
------------------------------------------------------------
------------------------------------------------------------
------------------------------------------------------------
------------------------------------------------------------
------------------------------------------------------------
----------ATTTTATTGTAGTGCTGGAGTTAGTATTAACTACCAGAACAGAATTACAT
ATCATGTAT---------------GATATGTTTATGTAAACATAAACCTATGAATGGAAT
AATGTCCAAATAACATACAACACGCTATGACAAAAGGGGAAAAATGAAGAA---------
---------TCGGGGGTTG----ATTGGTCTATCGTATCGCTTAAG-GGCCGCAGG-CC-
----------------CGTTGAAATGATTCTTTATTCAACAAATATACATGATACGGATA
---------GTTGAATATATAAACAACTATGTAT-----------AAATACAACAGAATG
TTGTA-AAT-----AATTAATATAAT----GAGAAG-GAAGGTATATTTGTGACGGATAA
GGATGAGAAC------------CACCACTTTAGT-GGT-GGGCCAGATGTCC--------
----------------------------
>S_626_TW_1996
------------------------------------------------------------
--------TATGTTAGGG-CCCAACGGGCCCGTTAA-GATGGGTTTT-GGGCTTCT-GGT
CTAAATCCAGAAGACCAAAAACAGGCGG----------------G-AACCGTCCT-AATT
TC-------AAACATAGATTGCTTGCCCTGCAAGCCATCTAGAAGT-CTATATATACCAG
-TGTCGATATAC-TGCCTA-----GATATCAA----ATGGCGAGGTTTCCGAAGAAATCG
ATCAAGAAGAGGCGGGTTGGCAGGAGGAAGTATGGAAGCAAGGCGGCAACAAGCCACGAC
T-----------------------------------------------------------
------------------------------------------------------------
------------------------------------------------------------
------------------------------------------------------------
------------------------------------------------------------
------------------------------------------------------------
----------ATTTTATTGTAGTGCTGGAGTTAGTATTAACTACCAGAACAGAATTACAT
ATCATGTAT---------------GATATGTTTATGTAAACATAAACCTATGAATGGAAT
AATGTCCAAATAACATACAACACGCTATGACAAAAGGGGAAAAATGAAGAA---------
---------TCGGGGGTTG----ATTGGTCTATCGTATCGCTTAAG-GGCCGCAGG-CC-
----------------CGTTGAAATGATTCTTAATTAAACAAATATACATGATACGGATA
---------GTTGAATATATAAACAACTATGTAT-----------AAATACAACAGAATG
TTGAA-AAT-----AATTAATATAAT----GAGAAG-GAAGGTATATTTGTGACGGATAA
GGATGAGGAC------------CACCACTTTAGT-GGT-GGGCCAGATGTCC--------
----------------------------
>S_626M_TW_1995
------------------------------------------------------------
--------TATGTTAGGG-CCCAACGGGCCCGTTAA-GATGGGTTTT-GGGCTTCT-GGT
CTAAATCCAGAAGACCAAAAACAGGCGG----------------G-AACCGTCCT-AATT
TC-------AAACATAGATTGCTTGCCCTGCAAGCCATCTAGAAGT-CTATATATACCAG
-TGTCGATATAC-TGCCTA-----GATATCAA----ATGGCGAGGTTTCCGAAGAAATCG
ATCAAGAAGAGGCGGGTTGGCAGGAGGAAGTATGGAAGCAAGGCGGCAACAAGCCACGAC
T-----------------------------------------------------------
------------------------------------------------------------
------------------------------------------------------------
------------------------------------------------------------
------------------------------------------------------------
------------------------------------------------------------
----------ATTTTATTGTAGTGCTGGAGTTAGTATTAACTACCAGAACAGAATTACAT
ATCATGTAT---------------GATATGTTTATGTAAACATAAACCTATGAATGGAAT
AATGTCCAAATAACATACAACACGCTATGACAAAAGGGGAAAAATGAAGAA---------
---------TCGGGGGTTG----ATTGGTCTATCGTATCGCTTAAG-GGCCGCAGG-CC-
----------------CGTTGAAATGATTCTTAATTAAACAAATATACATGATACGGATA
---------GTTGAATATATAAACAACTATGTAT-----------AAATACAACAGAATG
TTGAA-AAT-----AATTAATATAAT----GAGAAG-GAAGGTATATTTGTGATGGATAA
GGATGAGGAC------------CACCACTTTAGT-GGT-GGGCCAGATGTCC--------
----------------------------
>S_627_TW_1996_D8
TATTACCCCCAGCGCTCGGGAC-GGGACAT------GGGCTA--A----------TGGAT
-GAT-GGAT---ATAGGG-CCCAACGGGCCCGTTAA-GATGGGTTTT-GGGCTTCT-GGG
CTAAATCCAGAAGACCAAAAACAGGCGG----------------G-AACCGTCCT-AATT
TC-------AAACATAGATTGCTTGCCCTGCAAGCCATCTAGAAGT-CTATATATACCAG
-TGTCGATATAT-TGCCTA-----GATATCAA----ATGGCGAGGTTTCCGAGGAAATCG
ATCAAGAAGAGGCGGGTTGGCAGGAGGAAGTATGGAAGCAAGGCGGCAACAAGCCACGAC
T-----------------------------------------------------------
------------------------------------------------------------
------------------------------------------------------------
------------------------------------------------------------
------------------------------------------------------------
------------------------------------------------------------
----------ATTTTATTGTAGTGCTGGAGTTAGTATTAACTACCAGAACAGAATTACAT
ATCATGTAT---------------GATATGTTTATGTAAACATAAACCTATGAATGGAAT
AATGTCCAAATAACATACAACACGCTATGACAAAAGGGGAAAAATGAAGAA---------
---------TCGGGGGTTG----ATTGGTCTATCGTATCGCTTAAG-GGCCGCAGG-CC-
----------------CGTTGAAATGATTCTTAATTCAACAAATATACATGATACGGATA
---------GTTGAATATATAAACAACTATGTAT-----------AAATACAACAGAATG
TTGAA-AAT-----AATTAATATAAT----GAGAAG-TAAGGTATATTTGTGACGGATAA
GTATGAGAAC------------CACCACTTTAGT-GGT-GGGTCATATGTCCCGAGTTAG
TGCGCCACGTAA-GCGCT-GGGGCTTAT
>S_63cn_CN_D3
TATTACCCCCAGCGCTCGGGAC-GGGACAT------GGGCTA--A----------TGGAT
-GAG-GGAT---ATAGGG-CCCATCGGGCCCGTTAA-GATGGGTTTT-GGGCTTCT-GGG
CTAAATCCAGAAGACCAAAAACAGGCGG----------------G-AACCGTCCA-AAAT
TC-------AAACATAGATTGCTTGCCCTGCAAGCCATCTAGAAGT-CTATATATACCAG
-TGTCGACATAT-TGTCTA-----GATATGAA----ATGGCGAGGTATCCGAAGAAATCG
ATCAAGAAGAGGCGGGTTGGCAGGAGGAAGTATGGAAGCAAGGCGGCAACAAGCCACGAC
T-----------------------------------------------------------
------------------------------------------------------------
------------------------------------------------------------
------------------------------------------------------------
------------------------------------------------------------
------------------------------------------------------------
----------ATTTTATTGTAGTGCTGGAGTTAGTATTAACTACCAGAACAGAATTACAT
ATAATGTAT---------------GATATGTTTATGTAAACATAAACCTTTGTAAGGAAT
AATGTCCAAATAACATACAACACGCTATGACAAAAGGGGAAAAATGAAGAA---------
---------TCGGGGGTTG----ATTGGTCTATCGTATCGCTTAAG-GGCCGCAGG-CC-
----------------CGTTGAAATGATTCTTTATTAAACAAATATACATGATACGGATA
---------GTTGAATATATAAACAACTATGTAT-----------AAATACAACAGAATG
TTGAA-AAT-----AATTAATATAAT----GAGAAG-GAAGGTATATTTGTGACGGATAA
GGATGAGAAC------------CACCACTTTAGA-GGT-GGGTCATATGTCCCGAGTTAG
TGCGCCACGTAA-GCGCT-GGGGCTTAT
>S_64in_IN_2009
TATTACCCCCAGCGCTCGGGAC-GGGACAT------GGGCTA--A----------TTGAT
-TGT-GGAT---AACGGG-CCCAAAGGGCCCGTTTA-GATGGGTTT--GGGCTTAT-GGG
CTTTATCCAGAAGACCAAAAACAGGCGG----------------G-AACCGTCCCAAAAT
TC-------AAACTTCGATTGCTTGCCCTGCAAGCCATCTAGAAGT-CTATAAATACCAG
-TGTCTAGATAGATGTTCA-----GACAACAA----ATGGCTAGGTATCCGAAGAAATCC
ATCAAGAAGAGGCGGGTTGGGCGCCGGAAGTATGGCAGCAAGGCGGCAACGAGCCACGAC
TACTCGTCGTTAGGG--TCAATATTGGTTCCTGAAAACACCGTCAAGGTATTTCGGATTG
AGCCTACTGATAAAACATTACCCAGATATTTTATCTGGAAAATGTTTATGCTTCTTGTGT
GCAAGGTGAAGCCCGGAAGAATACTTCATTGGGCTATGATCAAGAGTTCTTGGGAAATCA
ACCAGCCGACAACCTGTCTGGAAGCCCCAGGTTTATTTATTAAACCTGAACATAGCCATC
TGGTTAAACTGGTATGTAGTGGGGAACTTGAAGCAGGAGTCGCAACAGGGACATCAGATG
TTGAATGTCTTTTGAGGAAGACAACCGTGTTGAGGAAGAATGTTACAGAGGTGGATTATT
TATATTTGGCATTCTATTGTAGTTCTGGAGTAAGTATAAACTACCAGAACAGAATTACAT
ATCATGTTT---------------GATATGTTTATGTAAACATAAACTATTGTATGGAAT
GAAATCCAAATAACATACAACACGCTATGAAATACAAGACGCTATGAC-AA---------
---AAGTA-CGGGTATTTG----ATTAG-GTATCCTAACGATCTAG-GGCCGAAGG--C-
--CCGTGAGCAATATGCGTCGAAATAA-TGTTTAACAAACAAATATACATGATACGGATA
---------GTTGAATACATAAACAACGAGGTAT----------ACAATACAACAAACTG
TTGTA-AAG-----AAAT-AAAAAAT----AAGAAGAGAGAGTATATTTGTGTCGGATAA
GCATGACACC------------CACCACTTTAGT-GGT-GGGTCAGATGTCCCGAGTTAG
TGCGCCTCGTAA-GCGCT-GGGGCTTAT
>S_65_LK_LK_2010_C2
TATTACCCCCAGCGCTCGGGAC-GGGACAT------GGGCTA--A----------TGGAT
-TGT-GGAT---ATAGGG-CCCAAAGGGCCCGTTTA-GATGGGTTTT-GGGCTTAT-GGG
CTTTATCCAGAAGACCAAAAACAGGCGG----------------G-AACCGTCCC-AAAT
TC-------AAACTTCGATTGCTTGCCCTGCAAGCCATCTAGAAGT-CTATATATACCAG
-TGTCTAGATAGATGTTCA-----GACAACAA----ATGGCTAGGTATCCAAAGAAATCC
ATCAAGAAGAGGCGGGTTGGGCGCCGGAAGTATGGCAGCAAGGCGGCAACGAGCCACGAC
TACTCGTCGTTAGGG--TCAATATTGGTTCCTGAAAACACCGTCAAGGTATTTCGGATTG
AGCCTACTGATAAAACATTACCCAGATATTTTATCTGGAAAATGTTTATGCTTCTTGTGT
GCAAGGTGAAGCCCGGAAGAATACTTCATTGGGCTATGATCAAGAGTTCTTGGGAAATCA
ACCAGCCGACAACCTGTCTGGAAGCCCCAGGTTTATTTATTAAACCTGATCATAGCCATC
TGGTTAAACTGGTATGTAGTGGGGAACTTGAAGCAGGAGTCGCAACAGGGACATCAGATG
TTGAATGTCTTTTGAGGAAGACAACCGTGTTGAGGAAGAATGTAACAGAGGTGGATTATT
TATATTTGGCATTCTATTGTAGTTCTGGAGTAAGTATAAACTACCAGAACAGAATTACAT
ATCATGTTT---------------GATATGTTTATGTAAACATAAACTATTGTATGGAAT
GAAATCCAAATATTATACAACACGCTATGAAATACAAGACGCTATGAC-AG---------
---AAGTA-CGGGTATCTG----ATTAG-GTATCCTAACGATCTAG-GGGCGAAGG--C-
--CCGTGAGCAATATGCGTCGAAATAA-TGTTTAACAAACAAATATACATGATATGGATA
---------GTTGAATACATAAACAACTAGGTAT----------ACAATACAACAAACTG
TTGTA-AAG-----AAAT-AAAAAAT----AAGAAGAGAGAGTATATTTGTGTCGGATAA
GCATGACACC------------CACCACTTTAGT-GGT-GGGTCAGATGTCCCGAGTTAG
TGCGCCACGTAA-GCGCT-GGGGCTTAT
>S_66in_IN_2012_B1
TATTACCCCCAGCGCTCGGGAC-GGGACAT------GGGCTA--A----------TGGAT
-TGT-GGAT---TTAGGG-TCCAAAGGGCCCGTATA-GATGGGTTTT-GGGCTTAT-GGG
CTTTATCCAGAAGACCAAAAACAGGCGG----------------G-AACCGTCCC-AAAT
TC-------AAACTTCGATTGCTTGCCCCGCAAGCCATCTAGAAGT-CTATAAATACCAG
-TGTTGAGATATATGTTCA-----GACAACAA----ATGGCGAGGTTTCCGAAGAAATCC
ATCAAGAAGAGGCGGGTTGGGCGTCGGAAGTATGGCAGCAAGGCGGCAACGAGTCACGAC
TACTCGTCGTTAGGA--TCAATATTGGTTCCTGAAAACACCGTTAAGGTGTTTAGGATTG
AGCCTACAGATAAAACATTACCCAGGTATTTTATCTGGAAAATGTTTATGCTTCTTGTGT
GCAAGGTGAAACCCGGAAGAATACTTCACTGGGCTATGATCAAGAGTTCTTGGGAAATCA
ACCAGCCGACAACCTGTCTGGAAGCACCAGGTTTATTTATAAAACCTGAACATAGCCATC
TGGTTAAACTGGTATGTAGTGGGGAACTTGAAGCAGGAGTCGCAACAGGGACATCAGATG
TTGAGAGTCTTTTGAGGAAGACAACCGTGTTGAGGAAGAATGTTACGGAGGTGGATTATT
TGTATTTGGCATTCTATTGTAGTTCTGGAGTAAGTATAAACTACCAGAACAGAATTACAT
ATCATGTAT---------------GATATGTTTATGTAAACATAAACTATTGTATGGGAT
GAATTCCAAATAACATACAACACGCTATGAAATACAAGACGTTATGAC-AA---------
---ATGTA-CGGGTATCTG----ATTGG-GTATCTTAACGATCTAG-GGCCGAAGG--C-
--CCGTGAGCAATATACGTCGAAATAATTGTTTAACAAACAAATATACATGATACGGATA
---------GTTGAATACATAAACAACGCTGTAT----------ACAATACAACAAAATG
TTGTA-AAG-----AAAT-AAAAAAT----AAGAAGAGAGAGTATATTTGTGT-GGATAA
GCATCAGAAC------------CACCACTTTAGT-GGT-GGGTCATATGTCCCGAGTTAG
TGCGCCACGTAA-GCGCT-GGGGACTAT
>S_7_JP_JP
TATTACCCCCAGCGCTCGGGAC-GGGACAT------GGGCTA--A----------TGGAT
-GAT-GGAT---TTAGGG-CCCAACGGGCCCGTTAA-GATGGGTTTT-GGGCTTCT-GGG
CTAAATCCAGAAGACCAAAAACAGGCGG----------------G-AACCGTCCT-AATT
TC-------AAACATAGATTGCTTGCCCTGCAAGCCATCTAGAAGT-CTATATATACCAG
-TGTCGATATAT-TGCCTA-----GATATCAA----ATGGCGAGGTTTCCGAAGAAATCG
ATCAAGAAGAGGCGGGTTGGCAGGAGGAAGTATGGAAGCAAGGCGGCAACAAGCCACGAC
T-----------------------------------------------------------
------------------------------------------------------------
------------------------------------------------------------
------------------------------------------------------------
------------------------------------------------------------
------------------------------------------------------------
----------ATTTTATTGTAGTGCTGGAGTTAGTATTAACTACCAGAACAGAATTACAT
ATCATGTAT---------------GATATGTTTATGTAAACATAAACCTATGAATGGAAT
AATGTCCAAATAACATACAACACGCTATGACAAAAGGGGAAAAATGAAGAA---------
---------TCGGGGGTTG----ATTGGTCTATCGTATCGCTTAAG-GGCCGCAGG-CC-
----------------CGTTGAAATGATTCTTAATTCAACAAATATACATGATACGGATA
---------GTTGAATATATAAACAACTATGTAT-----------AAATACAACAGAATG
TTGAA-AAT-----AATTAATATAAT----GAGAAG-GAAGGTATATTTGTGACGGATAA
GGATGAGAAC------------CACCACTTTAGT-GGT-GGGTCATATGTCCCGAGTTAG
TGCGCCACGTAA-GCGCT-GGGGCTTAT
>S_736_4_IN_1997_C2
TATTACCCCCCGTGCTCGGGAC-GGGACAT------GGGCTA--A----------TGGAT
-TGT-GGAT---ATAGGG-CCCAACGGGCCCGTTTA-GATGGGTTTT-GGGCTTAT-GGG
CCTTATCCAGAAGACCAAAAACAGGCGG----------------G-AACCGTCCC-AAAT
TC-------AAACTTCGATTGCTTGCCCTGCAAGCCATCTAGAAGT-CTATAAATACCAG
-TGTCTAGATAGATGTTCA-----GACAACAA----ATGGCTAGGTATCCGAAGAAATCC
ATCAAGAAGAGGCGGGTTGAGCGCCGGAAGTATGGCAGCAAGGCGGCAACGAGCCACGAC
TGCTCGTCGCTAGGG--TCAATATTGGTTCCTGAAAACACCGTCAAGGTATTTCGGATTG
AGCCTACTGATAAAACATTACCCAGATATTTTATCTGGAAAATGTTTATGCTTCTTGTGT
GCAAGGTGAAGCCCGGAAGAATACTTCATTGGGCTATGATCAAGAGTTCTTGGGAAATCA
ACCAGCCGACAACCTGTCTGGAAGCCCCAGGTTTATTTATTAAACCTGAACATAGCCATC
TGGTTAAACTGGTATGTAGTGGGGAACTTGAAGCAGGAGTCGCAACAGGGACATCAGATG
TTGAATGTCTTTTGAGGAAGACAACCGTGTTGAGGAAGAATGTAACAGAGGTGGATTATT
TATATTTGGCATTCTATTGTAGTTCTGGAGTAAGTATAAACTACCAGAACAGAATTACAT
ATCATGTTT---------------GATATGTTTATGTAAACATAAACTATTGTATGGAAT
GAAATCCAAATAACATACAACACGCTATGAAATAAAAGACGCTATGAC-AA---------
---AAGTA-CGGGTATCTG----ATTAG-GTATCCTAACGATCTAG-GGCCGAAGG--C-
--CCGTGAGCAATATGCGTCGAAATAA--GTTTAACAAACAAATATACATGATACGGATA
---------GTTGAATACATAAACAACGAGGTAT----------ACAATACAACAAACTG
TTGTA-AAG-----AAAT-AAAAAAT----AAGAAGAGAGAGTATATTTGTGTCGGATAA
GCATGAGACC------------CACCACTTTAGT-GGT-GGGTCAGATGTCCCGAGTTAG
TGCGCCACGTAA-GCACG-GGGGACTAT
>S_737_AU_1997
TATTACCCCCAGCGCTCGGGAC-GGGACAT------GGGCTA--A----------TGGAT
-TGT-GGAT---ATAGGG-CCCAAAGGGCCCGTTTA-GATGGGTTTT-GGGCTTAT-GGG
CTTTATCCAGAAGACCAAAAACAGGCGG----------------G-AACCGTCCC-AAAT
TC-------AAACTTCGATTGCTTGCCCTGCAAGCCATCTAGAAGT-CTATAAATACCGG
-TGTCTAGATAGATGTTCA-----GACAACAA----ATGGCTAGGTATCCGAAGAAATCC
ATCAAGAAGAGGCGGGTTGGGCGCCGGAAGTATGGCAGCAAGGCGGCAACGAGCCACGAC
TGCTCGTCGTTAGGA--TCAATATTGGTTCCTGAAAACACCGTCAAGGTATTTCGGATTG
AGCCTACTGATAAAACATTACCCAGATATTTTATCTGGAAAATGTTTATGCTTCTTGTGT
GCAAGGTGAAGCCCGGAAGAATACTTCATTGGGCTATGATCAAGAGTTCTTGGGAAATCA
ACCAGCCGACAACCTGTCTGGAAGCCCCAGGTTTATTTATTAAACCTGAACATAGCCATC
TGGTTAAACTGGTATGTAGTGGGGAACTTGAAGCAGGAGTCGCAACAGGAACATCAGATG
TTGAATGTCTTTTGAGGAAGACAACCGTGTTGAGGAAGAATGTAACAGAGGTGGATTATT
TATATTTGGCATTCTATTGTAGTTCTGGAGTAAGTATAAACTACCAGAACAGAATTACAT
ATCATGTTT---------------GATATGTTTATGTAAACATAAACTATTGTATGGAAT
GAAATCCAAATAACATACAACACGCTATGAAATACAAGACGCTATGAC-AA---------
---AAGTA-CTGGTATATG----ATTAG-GTATCCTAACGATCTAG-GGCCGAAGG--C-
--CCGTGAGCAATATGCGTCGAAATAA-TGTTTAACAAACAAATATACATGATACGGATA
---------GTTGAATACATAAACAACGAGGTAT----------ACAATACAACAAACTG
TTGTA-AAG-----AAAT-AAAAAAT----AAGAAGAGAGAGTATATTTGTGTCGGATAA
GCATCACAAC------------CACCACTTTAGT-GGT-GGGCCAGATGTCCCGAGTTAG
TGCGCCACGTAA-GCGCT-GGGGCTTAT
>S_765_TW_1996_D5
TATTACCCCCAGCGCTCGGGAC-GGGACAT------GGGCTA--A----------TGGAT
-GAT-GGAT---TTAGGG-CCCAACGGGCCCGTTAA-GATGGGTTTT-GGGCTTCT-GGG
CTAAATCCAGAAGACCAAAAACAGGCGG----------------G-AACCGTCCT-AATT
TC-------AAACATAGATTGCTTGCCCTGCAAGCCATCTAGAAGT-CTATATATACCAG
-TGTCGATATAT-TGCCTA-----GATATCAA----ATGGCGAGGTTTCCGAAGAAATCG
ATCAAGAAGAGGCGGGTTGGCAGGAGGAAGTATGGAAGCAAGGCGGCAACAAGCCACGAC
T-----------------------------------------------------------
------------------------------------------------------------
------------------------------------------------------------
------------------------------------------------------------
------------------------------------------------------------
------------------------------------------------------------
----------ATTTTATTGTAGTGCTGGAGTTAGTATTAACTACCAGAACAGAATTACAT
ATCATGTAT---------------GATATGTTTATGTAAACATAAACCTATGAATGGAAT
AATGTCCAAATAACATACAACACGCTATGACAAAAGGGGAAAAATGAAGAA---------
---------TCGGGGGTTG----ATTGGTCTATCGTATCGCTTAAG-GGCCGCAGG-CC-
----------------CGTTGAAATGATTCTTTATTCAACAAATATACATGATACGGATA
---------GTTGAATATATAAACAACTATGTAT-----------AAATACAACAGAATG
TTGAA-AAT-----AATTAATATAAT----GAGAAG-GAAGGTATATTTGTGACGGATAA
GGATGAGGAC------------CACCACTTTAGT-GGT-GGGTCATATGTCCCGAGTTAG
TGCGCCACGTAA-GCGCT-GGGGCTTAT
>S_768_PH_1995
TATTACCCCCAGCGCTCGGGAC-GGGACAT------GGGCTA--A----------TGGAT
-GAT-GGAT---TTAGGG-CCCAACGGGCCCGTTAA-GATGGGTTTT-GGGCTTCT-GGG
CTAAATCCAGAAGACCAAAAACAGGCGG----------------G-AACCGTCCT-AATT
TC-------AAACATAGATTGCTTGCCCTGCAAGCCATCTAGATGT-CTATATATACCAG
-TGTCGATATAT-TGCCTA-----GATATCAA----ATGGCGAGGTTTCCGAAGAAATCG
ATCAAGAAGAGGCGGGTTGGCAGGAGGAAGTATGGAAGCAAGGCGGCAACAAGCCACGAC
T-----------------------------------------------------------
------------------------------------------------------------
------------------------------------------------------------
------------------------------------------------------------
------------------------------------------------------------
------------------------------------------------------------
----------ATTTTATTGTAGTGCTGGAGTTAGTATTAACTACCAGAACAGAATTACAT
ATCATGTAT---------------GATATGTTTATGTAAACATAAACCTATGAATGGAAT
AATGTCCAAATAACATACAACACGCTATGACAAAAGGGGAAAAATGAAGAA---------
---------TCGGGGGTTG----ATTGGTCTATCGTATCGCTTAAG-GGCCGCAGG-CC-
----------------CGTTGAAATGATTCTTTATTCAACAAATATACATGATACGGATA
---------GTTGAATATATAAACAACTATGTAT-----------AAATACAACAGAATG
TTGAA-AAT-----AATTAATATAAT----GAGAAG-GAAGGTATATTTGTGACGGATAA
GGATGAGAAC------------CACCACTTTAGT-GGT-GGGTCATATGTCCCGAGTTAG
TGCGCCACGTAA-GCGCT-GGGGCTTAT
>S_8_150510_EG_2010_A1
TATTACCCCCAGCGCTCGGGAC-GGGACAT------GGGCTA--A----------TGGAT
-TGT-GGAT---ATAGGG-CCCAAAGGGCCCGTTTA-GATGGGTTTT-GGGCTTAT-GGG
CTTTATCCAGAAGACCAATAACAGGCGG----------------G-AAACGTCCC-AAAT
TC-------AAACTTCGATTGCTTGCCCTGCAAGCCATCTAGAAGT-CTATAAATACCAG
-TGTCTAGATAGATGTTCA-----GATAACAA----ATGGCTAGGTATCCGAAGAAATCC
ATCAAGAAGAGGCGGGTTGGGCGCCGGAAGTATGGCAGCAAGGCGGCAACGAGTCACGAC
TACTCGTCGCTAGGG--TCAATATTGGTTCCTGAAAACACCGTCAAGGTATTTCGGATTG
AGCCTACTGATAAAACATTACCCAGATATTTTATCTGGAAAATGTTTATGCTTCTTGTGT
GCAAGGTGAAGCCCGGAAGAATACTTCATTGGGCTATGATCAAGAGTTCTTGGGAAATCA
ACCAGCCGACAACTTGTCTGGAAGCACCAGGTTTATTTATTAAACCTGAACATAGCCATC
TGGTTAAACTGGTATGTAGTGGGGAACTTGAAGCAGGAGTCGCAACAGGGACATCAGATG
TTGAATGTCTTTTGAGGAAGACAACCGTGTTGAGGAAGAATGTAACAGAGGTGGATTATT
TATATTTGGCATTCTATTGTAGTTCTGGAGTAAGTATAAACTACCAGAACAGAATTACAT
ATCATGTTT---------------GATATGTTTATGTAAACATAAACTATTGTATGGAAT
GAAATCCAAATAACATACAACACGCTATGAAATACAAGACGCTATGAC-AA---------
---AAGTA-CGGGTATCTG----ATTAG-GTATCCTAACGATCTAG-GGCCGAAGG--C-
--CCGTGAGCAATATGCGTCGAAATAA-TGTTTAACAAACAAATATACATGATACGGATA
---------GTTGAATTAATAAACAACGAGGTAT----------ACAATACAACAAACTG
TTGTA-AAG-----AAAT-AAAAAAT----AAGAAGAGAGAGTATATTTGTGTCGGATAA
GCATCGCACC------------CACCACTTTAGT-GGT-GGGCCAGATGTCCCGAGTTAG
TGCGCCACGTAA-GCGCT-GGGGACTAT
>S_8_JP_JP
TATTACCCCCAGCGCTCGGGAC-GGGACAT------GGGCTA--A----------TGGAT
-GAT-GGAT---TTAGGG-CCCAACGGGCCCGTTAA-GATGGGTTTT-GGGCTTCT-GGG
CTAAATCCAGAAGACCAAAAACAGGCGG----------------G-AACCGTCCT-AATT
TC-------AAACATAGATTGCTTGCCCTGCAAGCCATCTAGAAGT-CTATATATACCAG
-TGTCGATATAT-TGCCTA-----GATATCAA----ATGGCGAGGTTTCCGAAGAAATCG
ATCAAGAAGAGGCGGGTTGGCAGGAGGAAGTATGGAAGCAAGGCGGCAACAAGCCACGAC
T-----------------------------------------------------------
------------------------------------------------------------
------------------------------------------------------------
------------------------------------------------------------
------------------------------------------------------------
------------------------------------------------------------
----------ATTTTATTGTAGTGCTGGAGTTAGTATTAACTACCAGAACAGAATTACAT
ATCATGTAT---------------GATATGTTTATGTAAACATAAACCTATGAATGGAAT
AATGTCCAAATAACATACAACACGCTATGACAAAAGGGGAAAAATGAAGAA---------
---------TCGGGGGTTG----ATTGGTCTATCGTATCGCTTAAG-GGCCGCAGG-CC-
----------------CGTTGAAATGATTCTTTATTCAACAAATATACATGATACGGATA
---------GTTGAATATATAAACAACTATGTAT-----------AAATACAACAGAATG
TTGAA-AAT-----AATTAATTTAAT----GAGAAG-GAAGGTATATTTGTGACGGATAA
GGATGAGAAC------------CACCACTTTAGT-GGT-GGGTCATATGTCCCGAGTTAG
TGCGCCACGTAA-GCGCT-GGGGCTTAT
>S_9_150510_EG_2010
TATTACCCCCAGCGCTCGGGAC-GGGACAT------GGGCTA--A----------TGGAT
-TGT-GGAT---ATAGGG-CCCAAAGGGCCCGTTAA-GATGGGTTTT-GGGCTTAT-GGG
CTTTATCCAGAAGACCAAAAACAGGCGG----------------G-AAACGTCCC-AAAT
TC-------AAACTTCGATTGCTTGCCCTGCAAGCCATCTAGAAGT-CTATAAATACCAG
-TGTCTAGATAGATGTTCA-----GACAACAA----ATGGCTAGGTATCCGAAGAAATCC
ATCAAGAAGAGGCGGGTTGGGCGCCGGAAGTATGGCAGCAAGGCGGCAACGAGTCACGAC
TGCTCGTCGCTAGGG--TCAATATTGGTTCCTGAAAACACCGTCAAGGTATTTCGGATTG
AGCCTACTGATAAAACATTACCCAGATATTTTATCTGGAAAATGTTTATGCTTCTTGTGT
GCAAGGTGAAGCCCGGAAGAATACTTCATTGGGCTATGATCAAGAGTTCTTGGGAAATCA
ACCAGCCGACAACTTGTCTGGAAGCACCAGGTTTATTTATTAAACCTGAACATAGCCATC
TCGTTAAACTGGTATGTAGTGGGGAACTTGAAGCAGGAGTCGCAACAGGGACATCAGATG
TTGAATGTCTTTTGAGGAAGACAACCGTGTTGAGGAAGAATGTAACAGAGGTGGATTATT
TATATTTGGCATTCTATTGTAGTTCTGGAGTAAGTATAAACTACCAGAACAGAATTACAT
ATCATGTTT---------------GATATGTTTATGTAAACATAAACTATTGTATGGAAT
GAAATCCAAATAACATACAACACGCTATGAAATACAAGACGCTATGAC-AA---------
---AAGTA-CGGGTATCTG----ATTAG-GTATCCTAACGATCTAG-GGCCGAAGG--C-
--CCGTGAGCAATATGCGTCGAAATAA-TGTTTAACAAACAAATATACATGATACGGATA
---------GTTGAATACATAAACAACGAGGTAT----------ACAATACAACAAACTG
TTGTA-AAG-----AAAT-AAAAAAT----AAGAAGAGAGAGTATATTTGTGTCGGATAA
GCATCACACC------------CACCACTTTAGT-GGT-GGGCCAGATGTCCCGAGTTAG
TGCGCCACGTAA-GCGCT-GGGGACTAT
>S_9_JP_JP
TATTACCCCCAGCGCTCGGGAC-GGGACAT------GGGCTA--A----------TGGAT
-GAT-GGAT---TTAGGG-CCCAACGGGCCCGTTAA-GATGGGTTTT-GGGCTTCT-GGG
CTAAATCCAGAAGACCAAAAACAGGCGG----------------G-AACCGTCCT-AAAT
TC-------AAACATAGATTGCTTGCCCTGCAAGCCATCTAGAAGT-CTATATATACCAG
-TGTCGATATAT-TGCCTA-----GATATCAA----ATGGCGAGGTTTCCGAAGAAATCG
ATCAAGAAGAGGCGGGTTGGCAGAAGGAAGTATGGAAGCAAGGCGGCAACAAGCCACGAC
T-----------------------------------------------------------
------------------------------------------------------------
------------------------------------------------------------
------------------------------------------------------------
------------------------------------------------------------
------------------------------------------------------------
----------ATTTTATTGTAGTGCTGGAGTTAGTATTAACTACCAGAACAGAATTACAT
ATCATGTAT---------------GATATGTTTATGTAAACATAAACCTATGAATGGAAA
AATGTCCAAATAACATACAACACGCTATGACAAATGGGGAAAAATGAAGAA---------
---------TCGGGGGTTG----ATTGGTCTATAGTATCGCTTAAG-GGCCGCAGG-CC-
----------------CGTTGAAATGATTCTTTATTCAACAAATATACATGATACGGATA
---------GTTGAATATATAAACAACTATGTAT-----------AAATACAACAGAATG
TTGAA-AAT-----AATTAATATAAT----GAGAAG-GAAGGTATATTTGTGACGGATAA
GGATGAGAAC------------CACCACTTTAGT-GGT-GGGTCATATGTCCCGAGTTAG
TGCGCCACGTAA-GCGCT-GGGGCTTAT
>S_ABTV1_MY
TATTACCCCCCCTGCCCGGGAC-GGGACAT--------TCTGTGA----------TGGGC
---T-GGGCTTTATGCGG-CCAAATAAGCCCATAAA-GCCAGATCT--GGGCCCAT----
--------------TTAAGGGCCCGTGG-------------TTTGAAAATGTCGC---GT
TCCCGCC--AAAAT--AGTTGCTTGCTCTGCAAGCAAACTATATCTATTATAAATACCAG
ATGT---AATGGTTGCCTGAGAATGAAAATAAAAGGATGGCGAGGTATCCGAAGAAGGCG
CTAAAGAAGAGGAAGGCGGTACGCCGTAAGTATGGAAGTAAAGCTACGACCAGTCATGAT
TA--TGCTGTTGATACTTCATTTATTGTTCCTGAAAATACTATTAAGCTGTATCGTATTG
AGCCTACTGATAAAACATTACCCAGATATTTTATCTGGAAAATGTTTATGTTGTTGGTAT
GCAAAGTCAGACCAGGGCGTATACTTCATTGGGCGATGATTAAGAGCTCTTGGGATGTGA
AGGATCCAACAGTTGTTCTTGAAGCGCCTGGATTGTTTATCAAGCCAGCAAACAGCCATC
TGGTTAAACTGGTATGCAGTGGCGAGTTAGAAGCTCCAGTAGGAGGAGGGACTTCAGAGG
TTGAATGTCTTCTACGGAAGACAACTTTACTTCGTAGGAATGTTACAGAATTGGATTTCT
TGTATTTGGCGTTTTATTGTTCTTCTGGAGTTACAATCAACTACCAGAACAGGATTACAT
ATCATGTATAAACCACATAAAATAAATGTGGTGTTGCAGGCA--------TGGGAAGAAT
AAAACAATGTTTGCCTACGAAATATTTTGGTA-AAGTGAAATTATGAC------------
---CTGT--CAGAATTAAG----TTTAG--------AATGAACTGA-GGCCGAAGG-CCT
CACCGAGGCCGAAGGCCGTCAA-------GTTGGATGAATAAA-ATACAAGGTATAAGTA
CGAAGAGCGGTATAATATCTGA--AAGGAAATAA--------TAATAATATAATAAAATA
TTATG-ATGTCCCAAAATAGCAGAATGCTAAAGGAACAAAAGGATGCTC--------TAA
GTACAGGGTTGCGTGCTCTGGACGCCACTTTAGT-GGT-GGGCCAGATGTCCCGAGTTAG
TGCGCCACGTGG-GCAGG-GGGGCTTAT
>S_ABTV2_PH
TATTACCCCCCCTGCCCGGGAC-GGGACAT--------TCTGTAA----------TGGAT
---T-GGGCTTAATGATG-CCAA--AGGCCCATTAA-GCGGAAGCG--CGGCCCAT----
--------------TCAATGGCCTGTGCGCTGGATTCAAATGTC---------GC---GT
TCCCGCCTA----TTTAGTTGCTTGCTCTGCAAGC-AACAACATCTATTATAAATACCAG
-GATGGA---AGGCAGTC-TGATATGCAAGAAACAAATGGCGAGGTATCCCAAGAAATCG
TTGAAGAAAAGAAAGGCGGTTCGCCGGAAGTATGGAAGTAAGGCTACTACCAGTCATGAT
TA--TGCTATTGACACTTCATTTATTGTTCCCGAAACAACTATTAAGTTGTATCGTATTG
AGCCTACTGATAAAACATTACCCAGATATTTTATCTGGAAAATGTTTATGCTATTAGTAT
GCAAAGTGAGACCTGGTCGTATACTTCATTGGGCGATGATTAAGAGTTCATGGGATATAC
ATCAACCAGAGGCAGTGTTAGAAGCCCCTGGCCTGTTTATAAAGCCTGCAAATAGCCATT
TGGTGAAACTGGTATGCAGTGGCGAGTTAGAGGCTCCAGTTGGCGGAGGGACAACAGATG
TGGAATGTCTTCTACGGAAGACCACATTACTTCGTAGGAATGTAACAGAGTTGGATTTCC
TGTATCTGGCGTTTTATTGTACTTCTGGAGTTACAATTAACTACCAGAATCGGATAACAT
ATCATGTATAAACCCCTATATAATAATGGGGTGATGTACATAT--------GTGA--AAT
AAAAC---AATGATATGC------CTACGAAATAT-------TTTGGGAAA---------
---ATGCAATTATGACCTGTCAGATTGT-GTATATGAATGAACTTACGGCCGAAGG--C-
--C--------------GTAAGTAAGAATATGCCTAGAATAAA-ATACAAGGTATATGTA
CGAAGAGATGTAT---ATAACC--GAAAGGGTATGAACAAAAACATAATATTATAAAATA
ATAAG-GGG--CAATGAAAGCAGAATGCGTATGTAACAAAATGATGCTC--------TGA
GTACAGGCTTGCGTGCTCTGGACGCCACTTTAGT-GGT-GGGCCAGATGTCCCGAGTTAG
TGCGCCACGTGG-GCAGG-GGGGCATAT
>S_AF148068_PH
TATTACCCCCAGCGCTCGGGAC-GGGACAT------GGGCTA--A----------TGGAT
-GAT-GGAT---TTAGGG-CCCAACGGGCCCGTTAA-GATGGGTTTT-GGGCTTCT-GGG
CTAAATCCAGAAGACCAAAAACAGGCGG----------------G-AACCGTCCT-AATT
TC-------AAACATAGATTGCTTGCCCTGCAAGCCATCTAGATGT-CTATATATACCAG
-TGTCGATATAT-TGCCTA-----GATATCAA----ATGGCGAGGTTTCCGAAGAAATCG
ATCAAGAAGAGGCGGGTTGGCAGGAGGAAGTATGCAAGCAAGGCGGCAACAAGCCACGAC
T-----------------------------------------------------------
------------------------------------------------------------
------------------------------------------------------------
------------------------------------------------------------
------------------------------------------------------------
------------------------------------------------------------
----------ATTTTATTGTAGTGCTGGAGTTAGTATTAACTACCAGAACAGAATTACAT
ATCATGTAT---------------GATATGTTTATGTAAACATAAACCTATGAATGGAAT
AATGTCCAAATAACATACAACACGCTATGACAAAAGGGGAAAAATGAAGAA---------
---------TCGGGGGTTG----ATTGGTCTATCGTATCGCTTAAG-GGCCGCAGG-CC-
----------------CGTTGAAATGATTCTTTATTCAACAAATATACATGATACGGATA
---------GTTGAATATATAAACAACTATGTAT-----------AAATACAACAGAATG
TTGAA-AAT-----AATTAATATAAT----GAGAAG-GAAGGTATATTTGTGACGGATAA
GGATGAGAAC------------CACCACTTTAGT-GGT-GGGTCATATGTCCCGAGTTAG
TGCGCCACGTAA-GCGCT-GGGGCTTAT
>S_AF148942_TW
TATTACCCCCAGCGCTCGGGAC-GGGACAT------GGGCTA--A----------TGGAT
-GAT-GGAT---ATAGGG-CCCAACGGGCCCGTTAA-GATGGGTTTT-GGGCTTCT-GGG
CTAAATCCAGAAGACCAAAAACAGGCGG----------------G-AACCGTCCT-AATT
TC-------AAACATAGATTGCTTGCCCTGCAAGCCATCTAGAAGT-CTATATATACCAG
-TGTCGATATAT-TGCCTA-----GATATCAA----ATGGCGAGGTTTCCGAGGAAATCG
ATCAAGAAGAGGCGGGTTGGCAGGAGGAAGTATGGAAGCAAGGCGGCAACAAGCCACGAC
T-----------------------------------------------------------
------------------------------------------------------------
------------------------------------------------------------
------------------------------------------------------------
------------------------------------------------------------
------------------------------------------------------------
----------ATTTTATTGTAGTGCTGGAGTTAGTATTAACTACCAGAACAGAATTACAT
ATCATGTAT---------------GATATGTTTATGTAAACATAAACCTATGAATGGAAT
ATTGTCCAATTAACATACAACACGCTATGACAAAAGGGGAAAAATGAAGAA---------
---------TCGGGGGTTG----ATTGGTCTATCGTATCGCTTAAG-GGCCGCAGG-CC-
----------------CGTTGAAATGATTCTTAATTCAACAAATATACATGATACGGATA
---------GTTGAATATATAAACAACTATGTAT-----------AAATACAACAGAATG
TTGAA-AAT-----AATTAATATAAT----GAGAAG-TAAGGTATATTTGTGACGGATAA
GGATGAGAAC------------CACCACTTTAGT-GGT-GGGTCATATGTCCCGAGTTAG
TGCGCCACGTAA-GCGCT-GGGGCTTAT
>S_AF148943_BI
TATTACCCCCAGCGCTCGGGAC-GGGACAT------GGGCTA--A----------TGGAT
-TGT-GGAT---ATAGGG-CCCAAAGGGCCCGTTTA-GATGGGTTTT-GGGCTTAT-GGG
CTTTATCCAGAAGACCAAAAACAGGCGG----------------G-AACCGTCCC-AATT
TC-------AAACTTCGATTGCTTGCCCTGCAAGCCATCTAGAAGT-CTATAAATACCAG
-TGTCTAGATAGATGTTCA-----GACAAGAA----ATGGCTAGGTATCCGAAGAAATCC
ATCAAGAAGAGGCGGGTTGGGCGCCGGAAGTATGGCAGCAAGGCGGCAACGAGCCACGAC
TACTCGTCGTTAGGG--TCAATATTGGTTCCTGAAAACACCGTCAAGGTATTTCGGATTG
AGCCTACTGATAAAACATTACCCAGATATTTTATCTGGAAAATGTTTATGCTTCTTGTGT
GCAAGGTGAAGCCCGGAAGAATACTTCATTGGGCTATGATCAAGAGTTCTTGGGAAATCA
ACCAGCCGACAACCTGTCTGGAAGCCCCAGGTTTATTTATTAAACCTGAACATAGCCATC
TGGTTAAACTGGTATGTAGTGGGGAACTTGAAGCAGGAGTCGCAACAGGGACATCAGATG
TTGAATGTCTTTTGAGGAAGACAACCGTGTTGAGGAAGAATGTAACAGAGGTGGATTATT
TATATTTGGCATTCTATTGTAGTTCTGGAGTAAGTATAAACTACCAGAACAGAATTACAT
ATCATGTTT---------------GATATGTTTATGTAAACATAAACTATTGTATGGAAT
GAAATCCAAATAACATACAACACGCTATGAAATAAAAGACGCTATGAC-AA---------
---AAGTA-CGGGTATCTG----ATTAG-GTATCCTAACGATCTAG-GGCCGAAGG--C-
--CCGTGAGCAATATGCGTCGAAATAA-TGTTTAACAAACAAATATACATGATACGGATA
---------GTTGAATACATAAACAACGAGGTAT----------ACAATACAACAAACTG
TTGTA-AAG-----AAAT-AAAAAAT----AGGAAGAGAGAGTATATTTGTGTCGGATAA
GCATGACACC------------CACCACTTTAGT-GGT-GGGTCAGATGTCCCGAGTTAG
TGCGCCACGTAA-GCGCT-GGGGCTTAT
>S_AF148945_VN
TATTACCCCCGGCGCTCGGGAC-GGGACAT------GGGCTA--A----------TGGAT
-CAT-GGA----ATAAGGGCCCAACGGGCCCGTTAA-GATGGGTTTT-GGGCTTAT-GGG
TTTTATCCAGAAGACCAAAAACAGGCGG----------------G-AACCGTCCC-AATT
TC-------AAATTTAGATAGCTTGCCCCGCAAGCAAACTAAAAGT-CTATATATACCAG
-TGTAGACATAT-TGTTCA-----GATAACAA----ATGGCGAGGTTTCCGAGGAAATCG
ATCAAGAAGAGGCGGGTTGGGCGACGGAAGTATGGAAGCAAGGCGGCAACCAGTCACGAC
TACTCGTCGTTAGGT--TCAATATTGGTTCCTGAAAACACCGTCAAGGTATTTCGGATTG
AGCCTACTGATAAAACATTACCCAGATATTTTATCTGGAAAATGTTTATGCTTTTGGTGT
GCAAGGTGAAGCCCGGAAGAATACTTCACTGGGCTATGATTAAAAGTTCATGGGAAATCA
ACCAGCCGAATACATGTCTGGAAGCATCAGGTTTATTTATAAAACCTGAACATAGCCATC
TGGTGAAACTGGTATGCAGTGGGGAACTTGAAGCCGGAGTCGCAACAGGGACATCAGATG
TTGAATGTCTTCTAAGGAAGACAACCGTGTTGAGGAAGAATGTAACAGAGGTGGATTACT
TGTATTTGGCATTTTATTGTAGTGCTGGAGTTAGTATTAACTACCAGAACAGAATTACAT
ATCATGTAT---------------GATATGTTTATGTAAACATAAACCTTTGTATGGAAT
AATGACCAAATAACATAAAACACACTATGAAATACAACACGCTATGACAAACGGGGAAAA
ATGAAGAA-TCGGGGGTTG----ATTGGTCTATCGTATCGCTTAAG-GGCCGCAGG-CC-
----------------CGTTGAAATGATTCTTTATAAAACAAATATACAGGATACGGATA
---------GTTGAATATATAAACAACGATGTAT-----------AAATACAACAGAATG
TTGTATACT-----AATTAAAAAAAT----GAGAAG-AAAAGGATATTTGTGAAGGATAA
GCATCAGAAC------------CACCACTTTAGT-GGT-GGGCCAGATGTCCCGAGTTAG
TGCGCCACGTAA-GCGCC-GGGGCTTAT
>S_AF238876_CN
TATTACCCCCAGCGCTCGGGAC-GGGACAT------GGGCTA--A----------TGGAT
-GAT-GGA----ATAAGGGCCCATCGGGCCCGTTAA-GATGGGTTTT-GGGCTTCT-GGG
CTAAATCCAGAAGACCAAAAACAGGCGG----------------G-AACCGTCCA-AATT
TC--------AACTTAGATTGCTTGCCCTGCAAGCCATCTAGAAGT-CTATATATACCAG
-TGTAGACATAT-TGTCTA-----GATATCAA----ATGGCGAGGTATCCGAAGAAATCG
ATCAAGAAGAGGCGGGTTGGCAGGAGGAAGTATGGAAGCAAGGCGGCAACAAGCCACGAC
T-----------------------------------------------------------
------------------------------------------------------------
------------------------------------------------------------
------------------------------------------------------------
------------------------------------------------------------
------------------------------------------------------------
----------ATTTTATTGTAGTGCTGGAGTTAGTATTAACTACCAGAACAGAATTACAT
ATCATGTAT---------------GATATGTTTATGTAAACATAAACCTTTGTATGGAAT
AATGTCCAAATAACATACAACACGCTATGACAAACGGGGAAAAATGAAGAA---------
---------TCGGGGGTTG----ATTGGTCTATCGTATCGCTTAAG-GGCCGCAGG-CC-
----------------CGTTGAAATGATTCTTTATTAAACAAATATACATGATACGGATA
---------GTTGAATATATAAACAACTATGTAC-----------AAATACAACGGAATG
TTGTA-AAT-----AATTAAAATAAT----GAGAAAGGAAGGTATATTTGTGACGGATAT
GGATGAGAAC------------CACCACTTTAGT-GGT-GGGTCATATGTCCCGAGTTAG
TGCGCCACGTAA-GCGCT-GGGGCCTAT
>S_AF238877_CN
TATTACCCCCAGCGCTCGGGAC-GGGACAT------GGGCTA--A----------TGGAT
-GAT-GGAT---ATAGGG-CCCATCGGGCCCGTTAA-GATGGGTTTT-GGGCTTCT-GGG
CTAAATCCAGAAGACCAAAAACAGGCGG----------------G-AACCGTCCA-ATAT
TC-------AAACTTATATTGCTTGCCCTGCAAGCCATCTAGAAGT-CTATATATACCAG
-TGTCGACCTAT-TGTCTA-----TATATCAA----ATGGCTAGGTATCCGAAGAAATCT
ATAAATAAGAGGCGGGTTGGCATGAGGAAGTATGGAAGCAAGGCGGCAACGAGTCACGAC
TGCTCTTCTTTAGGA--TCAATATTGGTTCCTGAAAATACCGTCAAGGCCTTCAGGATTG
AGCCTACTGATAAAACATTACCCAGATATTTTATCTGGAAAATGTTTATGCTGTTGGTGT
GCAAGGTGAAGCCCGGAAGAATACTTCACTGGGCTATGATTAAAAGTTCTTGGGAAATCA
ACCAGCCGACTACATGTCTTGAAGCATCAGGTTTATTTATAAAACCTGAACATAGCCATC
TGGCTAAACTGGTATGCAGTGGGGAACTTGAAGCTGGAGTCGCAACAGGGACATCAGATG
TTGAATGTCTTCTTAGGAAGACAACCGTGTTGAGGGAGAATCTAACAGAAGTGGATTACT
TATATTTGGCATTTTATTGTAGTGCTGGAGTTAGTATTAACTACCAGAACAGAATTACAT
ATCATGTAT---------------AATATGTTTATGTAAACCTAAACCTTTGAATGGAAT
AATGTCCAAATAACATACAACACGCTATGACAAACGGGGAAAAATGAAGAA---------
---------TCGGGGGTTG----ATTGGTCTATCGTATCGCTTAAG-GGCCGCAGG-CC-
----------------CGTTGAAATGATTCTTTATTCAACAAATATACATGATACGGATA
---------GTTGAATATATAAACAACTATGTAT-----------AAATACAACAGAATG
TTGTA-AAC-----AAAAAAAATAAT----GAGAAGATA-AGTATATTTGTACGGGATAG
TGATCATAAC------------CACCACTTTAGT-GGT-GGGTCATATGTCCCGAGTTAG
TGCGCCACGTAA-GCGCT-GGGGCTTAT
>S_AM418565_PK_2004
TATTACCCCCAGCGCTCGGGAC-GGGACAT------GGGCTA--A----------TGGAT
-TAT-GGAT---ATCGGG-CCCAAAGGGCCCGTTTA-GATGGGTTTT-GGGCTTAT-GGG
CTCTATCCAGAAGACCAAAAACAGGCGG----------------G-AACCGTCCC-AATT
TC-------AAACTTCGATTGCTTGCTCCGCAAGCCATCTAGAAGT-TTATAAATACCAG
-TGTCGAGTTAGATGTTCA-----GACAACAA----ATGGCTAGGTATCCGAAGAAATCC
ATCAAGAAGAGGCGGGTTGGGCGCCGGAAGTATGGCAGCAAGGCGGCAACGAGTCACGAC
TACTCGTCGTTAGGA--TCAATATTGGTTCCTGAAAACACCGTCAAGGTATTTCGGATTG
AGCCTACTGATAAAACATTACCCAGATATTTTATCTGGAAAATGTTTATGCTGTTGGTGT
GCAAGGTGAAGCCCGGGAGAATACTTCACTGGGCTATGATTAAGAGTTCTTGGGAAATCA
ACCAGCCGACAACTTGTCTTGAAGCACCAGGTTTATTTATTAAACCTGAACATAGCCATC
TGGTTAAACTGGTATGCAGTGGGGAACTTGAAGCAGGAGTTGCAACAGGGACATCAGATG
TTGAATGTCTTCTGAGGAAGACAACCGTGTTGAGGAAGAATGTAACGGAGGTCGATTATT
TGTATTTGGCATTCTATTGTAGTTCTGGAGTAAGTATAAACTACCAGAACAGAATTACAT
ATCATGTTT---------------GATATGTTTATGTAAACATAAACTATTGTATGGAAT
GAAATCCAAATAACATACAACACGCTATGAAATACAAGACGCTATGAC-AA---------
---ATGTA-CGGGTATCTG----ATTAG-GTATCCTAACGATCTAG-GGCCGAAGG--C-
--CCGTGAGCAATAAGCGTCGAAATAA-TGTTTAACAAACAAATATACATGATACGGATA
---------GTTGAATACATAAACAGCGAGGTAT----------ACAATACAACAAACTG
TTGTA-AAG-----AAAT-AAAAAAT----AAGAAGAGAGAGTATATTTGTGTTGGATAA
GCATCGCAAC------------CACCACTTTAGT-GGT-GGGCCAGATGTCCCGAGTTAG
TGCGCCACGTAA-GCGCT-GGGGCTTAT
>S_AM418567_PK_2004
TATTACCCCCAGCGCTCGGGAC-GGGACAT------GGGCTA--A----------TGGAT
-TAT-GGAT---ATCGGG-CCCAAAGGGCCCGTTTA-GATGGGTTTT-GGGCTTAT-GGG
CTCTATCCAGAAGACCAAAAACAGGCGG----------------G-AACCGTCCC-AATT
TC-------AAACTTCGATTGCTTGCGCCGCAAGCCATCTAGAAGT-TTATAAATACCAG
-TGTCGAGTTAGATGTTCA-----GACAACAA----ATGGCTAGGTATCCGAAGAAATCC
ATCAAGAAGAGGCGGGTTGGCCGCCGGAAGTACGGCAGCAAGGCGGCAACGAGTCACGAC
TACTCGTCGTTAGGA--TCAATATTGGTTCCTGAAAACACCGTCAAGGTATTTCGGATTG
AGCCTACTGATAAAACATTACCCAGATATTTTATCTGGAAAATGTTTATGCTGTTGGTGT
GCAAGGTGAAGCCCGGGAGAATACTTCACTGGGCTATGATTAAGAGTTCTTGGGAAATCA
ACCAGCCGACAACTTGTCTTGAAGCACCAGGTTTATTTATTAAACCTGAACATAGCCATC
TGGTTAAACTGGTATGCAGTGGGGAACTTGAAGCAGGAGTTGCAACAGGGACATCAGATG
TTGAATGTCTTCTGAGGAAGACAACCGTGTTGAGGAAGAATGTAACGGAGGTCGATTATT
TGTATTTGGCATTCTATTGTAGTTCTGGAGTAAGTATAAACTACCAGAACAGAATTACAT
ATCATGTTT---------------GATATGTTTATGTAAACATAAACTATTGTATGGAAT
GAAATCCAAATAACATACAACACGCTATGAAATACAAGACGCTATGAC-AA---------
---ATGTA-CGGGTACCTG----ATTAG-GTATCCTAACGATCTAG-GGCCAAAGG--C-
--CCGTGAGCAATAAGCGTCGAAATAA-TGTTTAACAAACAAATATACATGATACGGATA
---------GTTGAATACATAAACAACGAGGTAT----------ACAATACAACAAACTG
TTGTA-AAG-----AAAT-AAAAAAT----AAGAAGAGAGAGTATATTTGTGTTGGATAA
GCATCGCAAC------------CACCACTTTAGT-GGT-GGGCCAGATGTCCCGAGTTAG
TGCGCCACGTAA-GCGCT-GGGGCTTAT
>S_B2817_AU_2011_C3
TATTACCCCCAGCGCTCGGGAC-GGGACAT------GGGCTA--A----------TGGAT
-TGT-GGAT---ATAGGG-CCCAAAGGGCCCGTTTA-GATGGGGTTT-GGGCTTAT-GGG
CTTTATCCAGAAGACCAAAAACAGGCGG----------------G-AACCGTCCT-AAAT
TC-------AAACTTCGATTGCTTGCCCTGCAAGCCATCTAGAAGT-CTATAAATACCAG
-TGTCTAGATAGATGTTCA-----GACAAGAA----ATGGCTAGGTATCCGAAGAAATCC
ATCAAGAAGAGGCGGGTTGGGCGCCGGAAGTATGGCAGCAAGGCGGCAACGAGCCACGAC
TACTCGTCTCTAGGG--TCAATATTGGTTCCTGAAAACACCGTCAAGGTATTTCGGATTG
AGCCTACTGATAAAACATTACCCAGATATTTTATCTGGAAAATGTTTATGCTTCTTGTGT
GCAAGGTGAAGCCCGGAAGAATACTTCATTGGGCTATGATCAAGAGTTCTTGGGAAATCA
ACCAGCCGACAACCTGTCTCGAAGCCCCAGGTTTATTTATTAAACCTGAACATAGCCATC
TGGTTAAACTGGTATGTAGTGGGGAACTTGAAGCAGGAGTCGCAACAGGAACATCAGATG
TTGAATGTCTTTTGAGGAAGACAACCGTGTTGAGGAAGACTGTAACAGAGGTGGATTATT
TATATTTGGCATTCTATTGTAGTTCTGGAGTAAGTATAAACTACCAGAACAGAATTACAT
ATCATGTTT---------------GATATGTTTATGTAAACATAAACTATTGTATGGAAT
GAAATCCAAATAACATACAACACGCTATGAAATACAAGACGCTATGAC-AA---------
---AAGTA-CTGGTATATG----ATTAG-GTATCCTAACGATCTAG-GGCCGAAGG--C-
--CCGTGAGCAATATGCGTCGAAATAA-TGTTTAACAAACAAATATACATGATACGGATA
---------GTTGAATACATAAACAACGAGGTAT----------ACAATACAACAAACTG
TTGTA-AAG-----AAAT-AAAAAAT----AAGAAGAGAGAGTATATTTGTGTCGGATAA
GCATCACACC------------CACCACTTTAGT-GGT-GGGCCAGATGTCCCGAGTTAG
TGCGCCACGTAA-GCGCT-GGGGCTTAT
>S_B2819_AU_2011_C3
------------------------------------------------------------
------------------------------------------------------------
------------------------------------------------------------
------------------------------------------------------------
------------------------------------------------------------
------------------------------------------------------------
-------------------------------TGAAAATACCGTCAAGGTATTTCGGATTG
AGCCTACTGATAAAACATTACCCAGATATTTTATCTGGAAAATGTTTATGCTTCTTGTGT
GCAAGGTGAAGCCCGGAAGAATACTTCATTGGGCTATTATCAAAGGTTCTTGGGAAATCA
ACCAGCCGACAAACTGTCTCGAAGCCCCAGGTTTATTTATTAAACCTGAACATAGCCAAC
TGGTTAAACTGGTATGTAGTGGGGGACTTGAAGCAAGAATCGCAACAGGAACATCAGATG
TTGAATGCCTTTTGAGGAAAGAAACCCGTTTGAGGAAAGAAGTAACAGAGGGTGATTATT
TATATTTGGCATTTCATTTGAGTTTTGGAGTAAGTATAAACTACCAGAACAGAATTACAA
ATCAAGTTT---------------GATATGTTTAATGAAACATAAACTATTGGAAGGAAA
TAAATCCAAATAACATACAACACGCTATGAAATACAAGACGC-ATTGC-AA---------
---AAGTT-ATGGGATTAG----ATTAG-GTAATCTAAAGATCTAG-GGCCGAAAG--G-
--CCCTGGGCAATAAGGGTCGAAATAA-TGTTTAACAAACAATAATACATGATCGGGATG
---------TTTGAATACATAAACACCAGGTAAA----------ACAATCAAACAAACTG
-TGTA-AAG-----AAAT-AAAAAAT----AAGAGGAAAGATAATATTTTTGTGGAATAA
GCACAACACC------------CACCATTTTGTG-GGG-GGGCCAGATGCCCCGATTTAG
TGCCCCACTTAA----------------
>S_B2820_AU_2011
TATTACCCCCAGCGCTCGGGAC-GGGACAT------GGGCTA--A----------TGGAT
-TGT-GGAT---ATAGGG-CCCAAAGGGTCCGTTTA-GATGGGTTTT-GGGCTTAT-GGG
CTTTATCCAGAAGACCAAAAACAGGCGG----------------G-AACCGTCCT-AAAT
TC-------AAACTTCGATTGCTTGCCCTGCAAGCCATCTAGAAGT-CTATAAATACCAG
-TGTCTAGATAGATGTTCA-----GACAAGAA----ATGGCTAGGTATCCGAAGAAATCC
ATCAAGAAGAGGCGGGTTGGGCGCCGGAAGTATGGCAGCAAGGCGGCAACGAGCCACGAC
TACTCGTCGCTAGGG--TCAATATTGGTTCCTGAAAATACCGTCAAGGTATTTCGGATTG
AGCCTACTGATAAAACATTACCCAGATATTTTATCTGGAAAATGTTTATGCTTCTTGTGT
GCAAGGTGAAGCCCGGAAGAATACTTCATTGGGCTATGATCAAGAGTTCTTGGGAAATCA
ACCAGCCGACAACCTGTCTCGAAGCCCCAGGTTTATTTATTAAACCTGAACATAGCCATC
TGGTTAAACTGGTATGTAGTGGGGAACTTGAAGCAGGAGTCGCAACAGGAACATCAGATG
TTGAATGTCTTTTGAGGAAGACAACCGTGTTGAGGAAGAATGTAACAGAGGTGGATTATT
TATATTTGGCATTCTATTGTAGTTCTGGAGTAAGTATAAACTACCAGAACAGAATTACAT
ATCATGTTT---------------GATATGTTTATGTAAACATAAACTATTGTATGGAAT
GAAATCCAAATAACATACAACACGCTATGAAATACAAGACGCTATGAC-AA---------
---AAGTA-CTGGTATATG----ATTAG-GTATCCTAACGATCTGG-GGCCGAAGG--C-
--CCGTGAGCAATATGCGTCGAAATAA-TGTTTAACAAACAAATATACATGATACGGATA
---------GTTGAATACATAAACAACGAGGTAT----------ACAATACAACAAACTG
TTGTA-AAG-----AAAT-AAAAAAT----AAGAAGAGAGAGTATATTTGTGTCGGATAA
GCATCACACC------------CACCACTTTAGT-GGT-GGGCCAGATGTCCCGAGTTAG
TGCGCCACGTAA-GCGCT-GGGGCTTAT
>S_B2821_AU_2011_C3
TATTACCCCCAGCGCTCGGGAC-GGGACAT------GGGCTA--A----------TGGAT
-TGT-GGAT---ATAGGG-CCCAAAGGGCCCGTTTA-GATGGGTTTT-GGGCTTAT-GGG
CTTTATCCAGAAGACCAAAAACAGGCGG----------------G-AACCGTCCT-AAAT
TC-------AAACTTCGATTGCTTGCCCTGCAAGCCATCTAGAAGT-CTATAAATACCAG
-TGTCTAGATAGATGTTCA-----GACAAGAA----ATGGCTAGGTATCCGAAGAAATCC
ATCAAGAAGAGGCGGGTTGGGCGCCGGAAGTATGGCAGCAAGGCGGCAACGAGCCACGAC
TACTCGTCTTTAGGA--TCAATATTGGTTCCTGAAAATACCGTCAAGGTATTTCGGATTG
AGCCTACTGATAAAACATTACCCAGATATTTTATCTGGAAAATGTTTATGCTTCTTGTGT
GCAAGGTGAAGCCCGGAAGAATACTTCATTGGGCTATGATCAAGAGTTCTTGGGAAATCA
ACCAGCCGACAACCTGTCTCGAAGCCCCAGGTTTATTTATTAAACCTGAACATAGCCATC
TGGTTAAACTGGTATGTAGTGGGGAACTTGAAGCAGGAGTCGCAACAGGAACATCAGATG
TTGAATGTCTTTTGAGGAAGACAACCGTGTTGAGGAAGGATGTAACAGAGGTGGATTATT
TATATTTGGCATTCTATTGTAGTTCTGGAGTAAGTATAAACTACCAGAACAGAATTACAT
ATCATGTTT---------------GATATGTTTATGTAAACATAAACTATTGTATGGAAT
GAAATCCAAATAACATACAACACGCTATGAAATACAAGACGCTATGAC-AA---------
---AAGTA-CTGGTATATG----ATTAG-GTATCCTAACGATCTAG-GGCCGAAGG--C-
--CCGTGAGCAATATGCGTCGAAATAA-TGTTTAACAAACAAATATACATGATACGGATA
---------GTTGAATACATAAACAACGAGGTAT----------ACAATACAACAAACTG
TTGTA-AAG-----AAAT-AAAAAAT----AAGAAGAGAGAGTATATTTGTGTCGGATAA
GCATCACACC------------CACCACTTTAGT-GGT-GGGCCAGATGTCCCGAGTTAG
TGCGCCACGTAA-GCGCT-GGGGCTTAT
>S_B2822_AU_2011_C3
TATTACCCCCAGCGCTCGGGAC-GGGACAT------GGGCTA--A----------TGGAT
-TGT-GGAT---ATAGGG-CCCAAAGGGCCCGTTTA-GATGGGTTTT-GGGCTTAT-GGG
CTTTATCCAGAAGACCAAAAACAGGCGG----------------G-AACCGTCCT-AAAT
TC-------AAACTTCGATTGCTTGCCCTGCAAGCCATCTAGAAGT-CTATAAATACCAG
-TGTCTAGATAGATGTTCA-----GACAAGAA----ATGGCTAGGTATCCGAAGAAATCC
ATCAAGAAGAGGCGGGTTGGGCGCCGGAAGTATGGCAGCAAGGCGGCAACGAGCCACGAC
TGCTCGTCGTTAGGG--TCAATATTGGTTCCTGAAAATACCGTCAAGGTATTTCGGATTG
AGCCTACTGATAAAACATTACCCAGATATTTTATCTGGAAAATGTTTATGCTTCTTGTGT
GCAAGGTGAAGCCCGGAAGAATACTTCATTGGGCTATGATCAAGAGTTCTTGGGAAATCA
ACCAGCCGACAACCTGTCTCGAAGCCCCAGGTTTATTTATTAAACCTGAACATAGCCATC
TGGTTAAACTGGTATGTAGTGGGGAACTTGAAGCAGGAGTCGCAACAGGAACATCAGATG
TTGAATGTCTTTTGAGGAAGACAACCGTGTTGAGGAAGAATGTAACAGAGGTGGATTATT
TATATTTGGCATTCTATTGTAGTTCTGGAGTAAGTATAAACTACCAGAACAGAATTACAT
ATCATGTTT---------------GATATGTTTATGTAAACATAAACTATTGTATGGAAT
GAAATCCAAATAACATACAACACGCTATGAAATACAAGACGCTATGAC-AA---------
---AAGTA-CTGGTATATG----ATTAG-GTATCCTAACGATCTAG-GGCCGAAGG--C-
--CCGTGAGCAATATGCGTCGAAATAA-TGTTTAACAAACAAATATACATGATACGGATA
---------GTTGAATACATAAACAACGAGGTAT----------ACAATACAACAAACTG
TTGTA-AAG-----AAAT-AAAAAAT----AAGAAGAGAGAGTATATTTGTGTCGGATAA
GCATCACACC------------CACCACTTTAGT-GGT-GGGCCAGATGTCCCGAGTTAG
TGCGCCACGTAA-GCGCT-GGGGCTTAT
>S_B2823_AU_2011
TATTACCCCCAGCGCTCGGGAC-GGGACAT------GGGCTA--A----------TGGAT
-TGT-GGAT---ATAGGG-CCCAAAGGGCCCGTTTA-GATGGGTTTT-GGGCTTAT-GGG
CTTTATCCAGAAGACCAAAAACAGGCGG----------------G-AACCGTCCT-AAAT
TC-------AAACTTCGATTGCTTGCCCTGCAAGCCATCTAGAAGT-CTATAAATACCAG
-TGTCTAGATAGATGTTCA-----GACAAGAA----ATGGCTAGGTATCCGAAGAAATCC
ATCAAGAAGAGGCGGGTTGGGCGCCGGAAGTATGGCAGCAAGGCGGCAACGAGCCACGAC
TGCTCGTCGCTAGGG--TCAATATTGGTTCCTGAAAACACCGTCAAGGTATTTCGGATTG
AGCCTACTGATAAAACATTACCCAGATATTTTATCTGGAAAATGTTTATGCTTCTTGTGT
GCAAGGTGAAGCCCGGAAGAATACTTCATTGGGCTATGATCAAGAGTTCTTGGGAAATCA
ACCAGCCGACAACCTGTCTCGAAGCCCCAGGTTTATTTATTAAACCTGAACATAGCCATC
TGGTTAAACTGGTATGTAGTGGGGAACTTGAAGCAGGAGTCGCAACAGGAACATCAGATG
TTGAATGTCTTTTGAGGAAGACAACTGTGTTGAGGAAGAATGTAACAGAGGTGGATTATT
TATATTTGGCATTCTATTGTAGTTCTGGAGTAAGTATAAACTACCAGAACAGAATTACAT
ATAATGTTT---------------GATATGTTTATGTAAACATAAACTATTGTATGGAAT
GAAATCCAAATAACATACAACACGCTATGAAATACAAGACGCTATGAC-AA---------
---AAGTA-CTGGTATATG----ATTAG-GTATCCTAACGATCTAG-GGCCGAAGG--C-
--CCGTGAGCAATATGCGTCGAAATAA-TGTTTAACAAACAAATATACATGATACGGATA
---------GTTGAATACATAAACAACGAGGTAT----------ACAATACAACAAACTG
TTGTA-AAG-----AAAT-AAAAAAT----AAGAAGAGAGAGTATATTTGTGTCGGATAA
GCATCACACC------------CACCACTTTAGT-GGT-GGGCCAGATGTCCCGAGTTAG
TGCGCCACGTAA-GCGCT-GGGGCTTAT
>S_B2824_AU_2011_C3
TATTACCCCCAGCGCTCGGGAC-GGGACAT------GGGCTA--A----------TGGAT
-TGT-GGAT---ATAGGG-CCCAAAGGGCCCGTTTA-GATGGGTTTT-GGGCTTAT-GGG
CTTTATCCAGAAGACCAAAAACAGGCGG----------------G-AACCGTCCT-AAAT
TC-------AAACTTCGATTGCTTGCCCTGCAAGCCATCTAGAAGT-CTATAAATACCAG
-TGTCTAGATAGATGTTCA-----GACAAGAA----ATGGCTAGGTATCCGAAGAAATCC
ATCAAGAAGAGGCGGGTTGGGCGCCGGAAGTATGGCAGCAAGGCGGCAACGAGCCACGAC
TGCTCGTCGCTAGGA--TCAATATTGGTTCCTGAAAACACCGTCAAGGTATTTCGGATTG
AGCCTACTGATAAAACATTACCCAGATATTTTATCTGGAAAATGTTTATGCTTCTTGTGT
GCAAGGTGAAGCCCGGAAGAATACTTCATTGGGCTATGATCAAGAGTTCTTGGGAAATCA
ACCAGCCGACAACCTGTCTCGAAGCCCCAGGTTTATTTATTAAACCTGAACATAGCCATC
TGGTTAAACTGGTATGTAGTGGGGAACTTGAAGCAGGAGTCGCAACAGGAACATCAGATG
TTGAATGTCTTTTGAGGAAGACAACCGTGTTGAGGAAGAATGTAACAGAGGTGGATTATT
TATATTTGGCATTCTATTGTAGTTCTGGAGTAAGTATAAACTACCAGAACAGAATTACAT
ATCATGTTT---------------GATATGTTTATGTAAACATAAACTATTGTATGGAAT
GAAATCCAAATAACATACAACACGCTATGAAATACAAGACGCTATGAC-AA---------
---AAGTA-CTGGTATATG----ATTAG-GTATCCTAACGATCTAG-GGCCGAAGG--C-
--CCGTGAGCAATATGCGTCGAAATAA-TGTTTAACAAACAAATATACATGATACGGATA
---------GTTGAATACATAAACAACGAGGTAT----------ACAATACAACAAACTG
TTGTA-AAG-----AAAT-AAAAAAT----AAGAAGAGAGAGTATATTTGTGTCGGATAA
GCATCACACC------------CACCACTTTAGT-GGT-GGGCCAGATGTCCCGAGTTAG
TGCGCCACGTAA-GCGCT-GGGGCTTAT
>S_B2825_AU_2011_C3
TATTACCCCCAGCGCTCGGGAC-GGGACAT------GGGCTA--A----------TGGAT
-TGT-GGAT---ATAGGG-CCCAAAGGGCCCGTTTA-GATGGGTTTT-GGGCTTAT-GGG
CTTTATCCAGAAGACCAAAAACAGGCGG----------------G-AACCGTCCT-AAAT
TC-------AAACTTCGATTGCTTGCCCTGCAAGCCATCTAGAAGT-CTATAAATACCAG
-TGTCTAGATAGATGTTCA-----GACAAGAA----ATGGCTAGGTATCCGAAGAAATCC
ATCAAGAAGAGGCGGGTTGGGCGCCGGAAGTATGGCAGCAAGGCGGCAACGAGCCACGAC
TGCTCGTCTCTAGGA--TCAATATTGGTTCCTGAAAATACCGTCAAGGTATTTCGGATTG
AGCCTACTGATAAAACATTACCCAGATATTTTATCTGGAAAATGTTTATGCTTCTTGTGT
GCAAGGTGAAGCCCGGAAGAATACTTCATTGGGCTATGATCAAGAGTTCTTGGGAAATCA
ACCAGCCGACAACCTGTCTCGAAGCCCCAGGTTTATTTATTAAACCTGAACATAGCCATC
TGGTTAAACTGGTATGTAGTGGGGAACTTGAAGCAGGAGTCGCAACAGGAACATCAGATG
TTGAATGTCTTTTGAGGAAGACAACCGTGTTGAGGAAGAATGTAACAGAGGTGGATTATT
TATATTTGGCATTCTATTGTAGTTCTGGAGTAAGTATAAACTACCAGAACAGAATTACAT
ATCATGTTT---------------GATATGTTTATGTAAACATAAACTATTGTATGGAAT
GAAATCCAAATAACATACAACACGCTATGAAATACAAGACGCTATGAC-AA---------
---AAGTA-CTGGTATATG----ATTAG-GTATCCTAACGATCTAG-GGCCGAAGG--C-
--CCGTGAGCAATATGCGTCGAAATAA-TGTTTAACAAACAAATATACATGATACGGATA
---------GTTGAATACATAAACAACGAGGTAT----------ACAATACAACAAACTG
TTGTA-AAG-----AAAT-AAAAAAT----AAGAAGAGAGAGTATATTTGTGTCGGATAA
GCATCACACC------------CACCACTTTAGT-GGT-GGGCCAGATGTCCCGAGTTAG
TGCGCCACGTAA-GCGCT-GGGGCTTAT
>S_B2826_AU_2011
TATTACCCCCAGCGCTCGGGAC-GGGACAT------GGGCTA--A----------TGGAT
-TGT-GGAT---ATAGGG-CCCAAAGGGCCCGTTTA-GATGGGTTTT-GGGCTTAT-GGG
CTTTATCCAGAAGACCAAAAACAGGCGG----------------G-AACCGTCCT-AAAT
TC-------AAACTTCGATTGCTTGCCCTGCAAGCCATCTAGAAGT-CTATAAATACCAG
-TGTCTAGATAGATGTCCA-----GACAAGAA----ATGGCTAGGTATCCGAAGAAATCC
ATCAAGAAGAGGCGGGTTGGGCGCCGGAAGTATGGCAGCAAGGCGGCAACGAGCCACGAC
TGCTCGTCTCTAGGA--TCAATATTGGTTCCTGAAAACACCGTCAAGGTATTTCGGATTG
AGCCTACTGATAAAACATTACCCAGATATTTTATCTGGAAAATGTTTATGCTTCTTGTGT
GCAAGGTGAAGCCCGGAAGAATACTTCATTGGGCTATGATCAAGAGTTCTTGGGAAATCA
ACCAGCCGACAACCTGTCTCGAAGCCCCAGGTTTATTTATTAAACCTGAACATAGCCATC
TGGTTAAACTGGTATGTAGTGGGGAACTTGAAGCAGGAGTCGCAACAGGAACATCAGATG
TTGAATGTCTTTTGAGGAAGACAACCGTGTTGAGGAAGAATGTAACAGAGGTGGATTATT
TATATTTGGCATTCTATTGTAGTTCTGGAGTAAGTATAAACTACCAGAACAGAATTACAT
ATCATGTTT---------------GATATGTTTATGTAAACATAAACTATTGTATGGAAT
GAAATCCAAATAACATACAACACGCTATGAAATACAAGACGCTATGAC-AA---------
---AAGTA-CTGGTATATG----ATTAG-GTATCCTAACGATCTAG-GGCCGAAGG--C-
--CCGTGAGCAATATGCGTCGAAATAA-TGTTTAACAAACAAATATACATGATACGGATA
---------GTTGAATACATAAACAACGAGGTAT----------ACAATACAACAAACTG
TTGTA-AAG-----AAAT-AAAAAAT----AAGAAGAGAGAGTATATTTGTGTCGGATAA
GCATCACACC------------CACCACTTTAGT-GGT-GGGCCAGATGTCCCGAGTTAG
TGCGCCACGTAA-GCGCT-GGGGCTTAT
>S_B2827_AU_2011
TATTACCCCCAGCGCTCGGGAC-GGGACAT------GGGCTA--A----------TGGAT
-TGT-GGAT---ATAGGG-CCCAAAGGGCCCGTTTA-GATGGGTTTT-GGGCTTAT-GGG
CTTTATCCAGAAGACCAAAAACAGGCGG----------------G-AACCGTCCT-AAAT
TC-------AAACTTCGATTGCTTGCCCTGCAAGCCATCTAGAAGT-CTATAAATACCAG
-TGTCTAGATAGATGTTCA-----GACAAGAA----ATGGCTAGGTATCCGAAGAAATCC
ATCAAGAAGAGGCGGGTTGGGCGCCGGAAGTATGGCAGCAAGGCGGCAACGAGCCACGAC
TACTCGTCGCTAGGG--TCAATATTGGTTCCTGAAAATACCGTCAAGGTATTTCGGATTG
AGCCTACTGATAAAACATTACCCAGATATTTTATCTGGAAAATGTTTATGCTTCTTGTGT
GCAAGGTGAAGCCCGGAAGAATACTTCATTGGGCTATGATCAAGAGTTCTTGGGAAATCA
ACCAGCCGACAACCTGTCTCGAAGCCCCAGGTTTATTTATTAAACCTGAACATAGCCATC
TGGTTAAACTGGTATGTAGTGGGGAACTTGAAGCAGGAGTCGCAACAGGAACATCAGATG
TTGAATGTCTTTTGAGGAAGACAACCGTGTTGAGGAAGAATGTAACAGAGGTGGATTATT
TATATTTGGCATTCTATTGTAGTTCTGGAGTAAGTATAAACTACCAGAACAGAATTACAT
ATCATGTTT---------------GATATGTTTATGTAAACATAAACTATTGTATGGAAT
GAAATCCAAATAACATACAACACGCTATGAAATACAAGACGCTATGAC-AA---------
---AAGTA-CTGGTATATG----ATTAG-GTATCCTAACGATCTAG-GGCCGAAGG--C-
--CCGTGAGCAATATGCGTCGAAATAA-TGTTTAACAAACAAATATACATGATATGGATA
---------GTTGAATACATAAACAACGAGGTAT----------ACAATACAACAAACTG
TTGTA-AAG-----AAAT-AAAAAAT----AAGAAGAGAGAGTATATTTGTGTCGGATAA
GCATCACACC------------CACCACTTTAGT-GGT-GGGCCAGATGTCCCGAGTTAG
TGCGCCACGTAA-GCGCTGGGGGCTTAT
>S_B2828_AU_2011
TATTATCCCCAGCGCTCGGGAC-GGGACAT------GGGCTA--A----------TGGAT
-TGT-GGAT---ATAGGG-CCCAAAGGGCCCGTTTA-GATGGGTTTT-GGGCTTAT-GGG
CTTTATCCAGAAGACCAAAAACAGGCGG----------------G-AACCGTCCT-AAAT
TC-------AAACTTCGATTGCTTGCCCTGCAAGCCATCTAGAAGT-CTATAAATACCAG
-TGTCTAGATAGATGTTCA-----GACAAGAA----ATGGCTAGGTATCCGAAGAAATCC
ATCAAGAAGAGGCGGGTTGGGCGCCGGAAGTATGGCAGCAAGGCGGCAACGAGCCACGAC
TACTCGTCTTTAGGA--TCAATATTGGTTCCTGAAAATACCGTCAAGGTATTTCGGATTG
AGCCTACTGATAAAACATTACCCAGATATTTTATCTGGAAAATGTTTATGCTTCTTGTGT
GCAAGGTGAAGCCCGGAAGAATACTTCATTGGGCTATGATCAAGAGTTCTTGGGAAATCA
ACCAGCCGACAACCTGTCTCGAAGCCCCAGGTTTATTTATTAAACCTGAACATAGCCATC
TGGTTAAACTGGTATGTAGTGGGGAACTTGAAGCAGGAGTCGCAACAGGAACATCAGATG
TTGAATGTCTTTTGAGGAAGACAACCGTGTTGAGGAAGAATGTAACAGAGGTGGATTATT
TATATTTGGCATTCTATTGTAGTTCTGGAGTAAGTATAAACTACCAGAACAGAATTACAT
ATCATGTTT---------------GATATGTTTATGTAAACATAAACTATTGTATGGAAT
GAAATCCAAATAACATACAACACGCTATGAAATACAAGACGCTATGAC-AA---------
---AAGTA-CTGGTATATG----ATTAG-GTATCCTAACGATCTAG-GGCCGAAGG--C-
--CCGTGAGCAATATGCGTCGAAATAA-TGTTTAACAAACAAATATACATGATACGGATA
---------GTTGAATACATAAACAACGAGGTAT----------ACAATACAACAAACTG
TTGTA-AAG-----AAAT-AAAAAAT----AAGAAGAGAGAGTATATTTGTGTCGGATAA
GCATCACACC------------CACCACTTTAGT-GGT-GGGCCAGATGTCCCGAGTTAG
TGCGCCACGTAA-GCGCT-GGGGCTTAT
>S_B2829_AU_2011_C3
TATTACCCCCAGCGCTCGGGAC-GGGACAT------GGGCTA--A----------TGGAT
-TGT-GGAT---ATAGGG-CCCAAAGGGCCCGTTTA-GATGGGTTTT-GGGCTTAT-GGG
CTTTATCCAGAAGACCAAAAACAGGCGG----------------G-AACCGTCCT-AAAT
TC-------AAACTTCGATTGCTTGCCCTGCAAGCCATCTAGAAGT-CTATAAATACCAG
-TGTCTAGATAGATGTTCA-----GACAAGAA----ATGGCTAGGTATCCGAAGAAATCC
ATCAAGAAGAGGCGGGTTGGGCGCCGGAAGTATGGCAGCAAGGCGGCAACGAGCCACGAC
TACTCGTCGCTAGGG--TCAATATTGGTTCCTGAAAATACCGTCAAGGTATTTCGGATTG
AGCCTACTGATAAAACATTACCCAGATATTTTATCTGGAAAATGTTTATGCTTCTTGTGT
GCAAGGTGAAGCCCGGAAGAATACTTCATTGGGCTATGATCAAGAGTTCTTGGGAAATCA
ACCAGCCGACAACCTGTCTCGAAGCCCCAGGTTTATTTATTAAACCTGAACATAGCCATC
TGGTTAAACTGGTATGTAGTGGGGAACTTGAAGCAGGAGTCGCAGCAGGAACATCAGATG
TTGAATGTCTTTTGAGGAAGACAACCGTGTTGAGGAAGAATGTAACAGAGGTGGATTATT
TATATTTGGCATTCTATTGTAGTTCTGGAGTAAGTATAAACTACCAGAACAGAATTACAT
ATCATGTTT---------------GATATGTTTATGTAAACATAAACTATTGTATGGAAT
GAAATCCAAGTAACATACAACACGCTATGAAATACAAGACGCTATGAC-AA---------
---AAGTA-CTGGTATATG----ATTAG-GTATCCTAACGATCTAG-GGCCGAAGG--C-
--CCGTGAGCAATATGCGTCGAAATAA-TGTTTAACAAACAAATATACACGATACGGATA
---------GTTGAATACATAAACAACGAGGTAT----------ACAATACAACAAACTG
TTGTA-AAG-----AAAT-AAAAAAT----AAGAAGAGAGAGTATATTTGTGTCGGATAA
GCATCACACC------------CACCACTTTAGT-GGTGGGGCCAGATGTCCCGAGTTAG
TGCGCCACGTAA-GCGCTGGGGGCTTAT
>S_B2830_AU_2011
TATTACCCCCAGCGCTCGGGAC-GGGACAT------GGGCTA--A----------TGGAT
-TGT-GGAT---ATAGGG-CCCAAAGGGCCCGTTTA-GATGGGTTTT-GGGCTTAT-GGG
CTTTATCCAGAAGACCAAAAACAGGCGG----------------G-AACCGTCCT-AAAT
TC-------AAACTTCGATTGCTTGCCCTGCAAGCCATCTAGAAGT-CTATAAATACCAG
-TGTCTAGATAGATGTTCA-----GACAAGAA----ATGGCTAGGTATCCGAAGAAATCC
ATCAAGAAGAGGCGGGTTGGGCGCCGGAAGTATGGCAGCAAGGCGGCAACGAGCCACGAC
TACTCGTCTTTAGGA--TCAATATTGGTTCCTGAAAACACCGTCAAGGTATTTCGGATTG
AGCCTACTGATAAAACATTACCCAGATATTTTATCTGGAAAATGTTTATGCTTCTTGTGT
GCAAGGTGAAGCCCGGAAGAATACTTCATTGGGCTATGATCAAGAGTTCTTGGGAAATCA
ACCAGCCGACAACCTGTCTCGAAGCCCCAGGTTTATTTATTAAACCTGAACATAGCCATC
TGGTTAAACTGGTATGTAGTGGGGAACTTGAAGCAGGAGTCGCAACAGGAACATCAGATG
TTGAATGTCTTTTGAGGAAGACAACCGTGTTGAGGAAGAATGTAACAGAGGTGGATTATT
TATATTTGGCATTCTATTGTAGTTCTGGAGTAAGTATAAACTACCAGAACAGAATTACAT
ATCATGTTT---------------GATATGTTTATGTAAACATAAACTATTGTATGGAAT
GAAATCCAAATAACATACAACACGCTATGAAATACAAGACGCTATGAC-AA---------
---AAGTA-CTGGTATATG----ATTAG-GTATCCTAACGATCTAG-GGCCGAAGG--C-
--CCGTGAGCAATATGCGTCGAAATAA-TGTTTAACAAACAAATATACATGATACGGATA
---------GTTGAATACATAAACAACGAGGTAT----------ACAATACAACAAACTG
TTGTA-AAG-----AAAT-AAAAAAT----AAGAAGAGAGAGTATATTTGTGTCGGATAA
GCATCACACC------------CACCACTTTAGT-GGT-GGGCCAGATGTCCCGAGTTAG
TGCGCCACGTAA-GCGCTGGGGGCTTAT
>S_B2832_AU_2011
TATTACCCCCAGCGCTCGGGAC-GGGACAT------GGGCTA--A----------TGGAT
-TGT-GGAT---ATAGGG-CCCAAAGGGCCCGTTTA-GATGGGTTTT-GGGCTTAT-GGG
CTTTATCCAGAAGACCAAAAACAGGCGG----------------G-AACCGTCCT-AAAT
TC-------AAACTTCGATTGCTTGCCCTGCAAGCCATCTAGAAGT-CTATAAATACCAG
-TGTCTAGATAGATGTTCA-----GACAAGAA----ATGGCTAGGTATCCGAAGAAATCC
ATCAAGAAGAGGCGGGTTGGGCGCCGGAAGTATGGCAGCAAGGCGGCAACGAGCCACGAC
TACTCGTCTCTAGGG--TCAATATTGGTTCCTGAAAATACCGTCAAGGTATTTCGGATTG
AGCCTACTGATAAAACATTACCCAGATATTTTATCTGGAAAATGTTTATGCTTCTTGTGT
GCAAGGTGAAGCCCGGAAGAATACTTCATTGGGCTATGATCAAGAGTTCTTGGGAAATCA
ACCAGCCGACAACCTGTCTGGAAGCCCCAGGTTTATTTATTAAACCTGAACATAGCCATC
TGGTTAAACTGGTATGTAGTGGGGAACTTGAAGCAGGAGTCGCAACAGGAACATCAGATG
TTGAATGTCTTTTGAGGAAGACAACCGTGTTGAGGAAGAATGTAACAGAGGTGGATTATT
TATATTTGGCATTCTATTGTAGTTCTGGAGTAAGTATAAACTACCAGAACAGAATTACAT
ATCATGTTT---------------GATATGTTTATGTAAACATAAACTATTGTATGGAAT
GAAATCCAAATAACATACAACACGCTAGGAAATACAAGACGCTATGAC-AA---------
---AAGTA-CTGGTATATG----ATTAG-GTATCCTAACGATCTAG-GGCCGAAGG--C-
--CCGTGAGCAATATGCGTCGAAATAA-TGTTTAACAAACAAATATACATGATACGGATA
---------GTTGAATACATAAACAACGAGGTAT----------ACAATACAACAAACTG
TTGTA-AAG-----AAAT-AAAAAAA----AAGAAGAGAGAGTATATTTGTGTCGGATAA
GCATCACACC------------CACCACTTTAGT-GGT-GGGCCAGATGTCCCGAGTTAG
TGCGCCACGTAA-GCGCT-GGGGCTTAT
>S_B2834_AU_2011
TATTACCCCCAGCGCTCGGGAC-GGGACAT------GGGCTA--A----------TGGAT
-TGT-GGAT---ATAGGG-CCCAAAGGGCCCGTTTA-GATGGGTTTT-GGGCTTAT-GGG
CTTTATCCAGAAGACCAAAAACAGGCGG----------------G-AACCGTCCC-AAAT
TC-------AAACTTCGATTGCTTGCCCTGCAAGCCATCTAGAAGT-CTATAAATACCAG
-TGTCTAGATAGATGTTCA-----GACAACAA----ATGGCTAGGTATCCGAAGAAATCC
ATCAAGAAGAGGCGGGTTGGGCGCCGGAAGTATGGCAGCAAGGCGGCAACGAGCCACGAC
TACTCGTCGCTAGGA--TCAATATTGGTTCCTGAAAATACCGTCAAGGTATTTCGGATTG
AGCCTACTGATAAAACATTACCCAGATATTTTATCTGGAAAATGTTTATGCTTCTTGTGT
GCAAGGTGAAGCCCGGAAGAATACTTCATTGGGCTATGATCAAGAGTTCTTGGGAAATCA
ACCAGCCGACAACCTGTCTGGAAGCCCCAGGTTTATTTATTAAACCTGAACATAGCCATC
TGGTTAAACTGGTATGTAGTGGGGAACTTGAAGCAGGAGTAGCAACAGGAACATCAGATG
TTGAATGTCTTTTGAGGAAGACAACCGTGTTGAGGAAGAATGTAACAGAGGTGGATTATT
TATATTTGGCATTCTATTGTAGTTCTGGAGTAAGTATAAACTACCAGAACAGAATTACAT
ATCATGTTT---------------GATATGTTTATGTAAACATAAACTATTGTATGGAAT
GAAATCCAAATAACATACAACACGCTATGAAATACAAGACGCTATGAC-AA---------
---AAGTA-CTGGTATATG----ATTAG-GTATCCTAACGATCTAG-GGCCGAAGG--C-
--CCGTGAGCAATATGCGTCGAAATAA-TGTTTAACAAACAAATATACATGATACGGATA
---------GTTGAATACATAAACAACAAGGTAT----------ACAATACAACAAACTG
TTGTA-AAG-----AAAT-AAAAAAT----AAGAAGAGAGAGTATATTTGTGTCGGATAA
GCATCACACC------------CACCACTTTAGT-GGTGGGGTCAGATGTCCCGAGTTAG
TGCGCCACGTAA-GCGCTGGGGGCTTAT
>S_B2845_AU_2011_C3
TATTACCCCCAGCGCTCGGGAC-GGGACAT------GGGCTA--A----------TGGAT
-TGT-GGAT---ATAGGG-CCCAAAGGGCCCGTTTA-GATGGGTTTT-GGGCTTAT-GGG
CTTTATCCAGAAGACCAAAAACAGGCGG----------------G-AACCGTCCC-AAAT
TC-------AAACTTCGATTGCTTGCCCTGCAAGCCATCTAGAAGT-CTATAAATACCAG
-TGTCTAGATAGATGTTCA-----GACAACAA----ATGGCTAGGTATCCGAAGAAATCC
ATCAAGAAGAGGCGGGTTGGGCGCCGGAAGTATGGCAGCAAGGCGGCAACGAGCCACGAC
TACTCGTCTCTAGGG--TCAATATTGGTTCCTGAAAATACCGTCAAGGTATTTCGGATTG
AGCCTACTGATAAAACATTACCCAGATATTTTATCTGGAAAATGTTTATGCTTCTTGTGT
GCAAGGTGAAGCCCGGAAGAATACTTCATTGGGCTATGATCAAGAGTTCTTGGGAAATCA
ACCAGCCGACAACCTGTCTGGAAGCCCCAGGTTTATTTATTAAACCTGAACATAGCCATC
TGGTTAAACTGGTATGTAGTGGGGAACTTGAAGCAGGAGTCGCAACAGGAACATCAGATG
TTGAATGTCTTTTGAGGAAGACAACCGTGTTGAGGAAGAATGTAACAGAGGTGGATTATT
TATATTTGGCATTCTATTGTAGTTCTGGAGTAAGTATAAACTACCAGAACAGAATTACAT
ATCATGTTT---------------GATATGTTTATGTAAACATAAACTATTGTATGGAAT
GAAATCCAAATAACATACAACACGCTATGAAATACAAGACGCTATGAC-AA---------
---AAGTA-CTGGTATATG----ATTAG-GTATCCTAACGATCTAG-GGCCGAAGG--C-
--CCGTGAGCAATATGCGTCGAAATAA-TGTTTAACAAACAAATATACATGATACGGATA
---------GTTGAATACATAAACAACGAGGTAT----------ACAATACAACAAACTG
TTGTA-AAG-----AAAT-AAAAAAT----AAGAAGAGATAGTATATTTGTGTCGGATAA
GCATCACAAC------------CACCACTTTAGT-GGT-GGGCCAGATGTCCCGAGTTAG
TGCGCCACGTAA-GCGCT-GGGGCTTAT
>S_B2846_AU_2011
TATTACCCCCAGCGCTCGGGAC-GGGACAT------GGGCTA--A----------TGGAT
-TGT-GGAT---ATAGGG-CCCAAAGGGCCCGTTTA-GATGGGTTTT-GGGCTTAT-GGG
CTTTATCCAGAAGACCAAAAACAGGCGG----------------G-AACCGTCCC-AAAT
TT-------AAACTTCGATTGCTTGCCCTGCAAGCCATCTAGAAGT-CTATAAATACCAG
-TGTCTAGATAGATGTTCA-----GACAACAA----ATGGCTAGGTATCCGAAGAAATCC
ATCAAGAAGAGGCGGGTTGGGCGCCGGAAGTATGGCAGCAAGGCGGCAACGAGCCACGAC
TACTCGTCTTTAGGG--TCAATATTGGTTCCTGAAAATACCGTCAAGGTATTTCGGATTG
----------------------------------------------------------GT
GCAAGGTGAAGCCCGGAAGAATACTTCATTGGGCTATGATCAAGAGTTCTTGGGAAATCA
ACCAGCCGACAACCTGTCTGGAAGCCCCAGGTTTTTTTATTAAACCTGAACATAGCCATC
TGGTTAAACTGGTATGTAGTGGGGAACTTGAAGCAGGAGTCGCAACAGGAACATCAGATG
TTGAATGTTTTTTGAGGAAGACAACCGTGTTGAGGAAGAATGTAACAGAGGTGGATTATT
TATATTTGGCATTCTATTGTAGTTCTGGAGTAAGTATAAACTACCAGAACAGAATTACAT
ATCATGTTT---------------GATATGTTTATGTAAACATAAACTATTGTATGGAAT
GAAATCCAAATAACATACAACACGCTATGAAATACAAGACGCTATGAC-AA---------
---AAGTA-CTGGTATATG----ATTAG-GTATCCTAACGATCTAG-GGCCGAAGG--C-
--CCGTGAGCAATATGCGTCGAAATAA-TGTTTAACAAACAAATATACATGATACGGATA
---------GTTGAATACATAAACAACGAGGTAT----------ACAATACAACAAACTG
TTGTA-AAG-----AAAT-AAAAAAT----AAGAAGAGATAGTATATTTGTGTCGGATAA
GCATCACAAC------------CACCACTTTAGT-GGT-GGGCCAGATGTCCCGAGTTAG
TGCGCCACGTAA-GCGCT-GGGGCTTAT
>S_B2847_AU_2011_C3
TATTACCCCCAGCGCTCGGGAC-GGGACAT------GGGCTA--A----------TGGAT
-TGT-GGAT---ATAGGG-CCCAAAGGGCCCGTTTA-GATGGGTTTT-GGGCTTAT-GGG
CTTTATCCAGAAGACCAAAAACAGGCGG----------------G-AGCCGTCCC-AAAT
TC-------AAACTTCGATTGCTTGCCCTGCAAGCCATCTAGAAGT-CTATAAATACCAG
-TGTCTAGATAGATGTTCA-----GACAACAA----ATGGCTAGGTATCCGAAGAAATCC
ATCAAGAAAAGGCGGGTTGGGCGCCGGAAGTATGGCAGCAAGGCGGCAACGAGCCACGAC
TGCTCGTCGCTAGGG--TCAATATTGGTTCCTGAAAATACCGTCAAGGTATTTCGGATTG
AGCCTACTGATAAAACATTACCCAGATATTTTATCTGGAAAATGTTTATGCTTCTTGTGT
GCAAGGTGAAGCCCGGAAGAATACTTCATTGGGCTATGATCAAGAGTTCTTGGGAAATCA
ACCAGCCGACAACCTGTCTGGAAGCCCCAGGTTTATTTATTAAACCTGAACATAGCCATC
TGGTTAAACTGGTATGTAGTGGGGAACTTGAAGCAGGAGTCGCAACAGGAACATCAGATG
TTGAATGTCTTTTGAGGAAGACAACCGTGTTGAGGAAGAATGTAACGGAGGTGGATTATT
TATATTTGGCATTCTATTGTAGTTCTGGAGTAAGTATAAACTACCAGAACAGAATTACAT
ATCATGTTT---------------GATATGTTTATGTAAACATAAACTATTGTATGGAAT
GAAATCCAAATAACATACAACACGCTATGAAATACAAGACGCTATGAC-AA---------
---AAGTA-CTGGTATATG----ATTAG-GTATCCTAACGATCTAG-GGCCGAAGG--C-
--CCGTGAGCAATATGCGTCGAAATAA-TGTTTAACAAACAAATATACATGATACGGATA
---------GTTGAATACATAAACAACGAGGTAT----------ACAATACAACAAACTG
TTGTA-AAG-----AAAT-AAAAAAT----AAGAAGAGATAGTATATTTGTGTCGGATAA
GCATCACAAC------------CACCACTTTAGT-GGT-GGGCCAGATGTCCCGAGTTAG
TGCGCCACGTAA-GCGCT-GGGGCTTAT
>S_BU1_CD_2012_C2
TATTACCCCCAGCGCTCGGGAC-GGGACAT------GGGCTA--A----------TGGAT
-AGT-GGAT---ATAGGG-CCCAAAGGGCCCGTTTA-GATGGGTTTT-GGGCTTAT-GGG
CTTTATCCAGAAGACCAAAAACAGGCGG----------------G-AACCGTCCC-AAAT
TC-------AAACTTCGATTGCTTGCCCTGCAAGCCATCTAGAAGT-CTATAAATACCAG
-TGTGTAGATAGATGTTCA-----GACAACAA----ATGGCTAGGTATCCGAAGAAATCC
ATCAAGAAGAGGCGGGTTGGGCGCCGAAAGTATGGCAGCAAGGCGGCAACGAGCCACGAC
TGCTCGTCGCTAGGA--TCAATATTGGTTCCTGAAAATACCGTCAAGGTATTTCGGATTG
AGCCTACTGATAAAACATTACCCAGATATTTTATCTGGAAAATGTTTATGCTTCTTGTGT
GCAAGGTGAAGCCCGGAAGAATACTTCATTGGGCTATGATCAAGAGTTCTTGGGAAATCA
ACCAGCCGACAACCTGTCTGGAAGCCCCAGGTTTATTTATTAAACCTGAACATAGCCATC
TGGTTAAACTGGTATGTAGTGGGGAACTTGAAGCAGGAGTCGCAACAGGGACATCAGATG
TTGAATGTCTTTTGAGGAAGACAACCGTGTTGAGGAAGAATGTAACAGAGGTGGATTATT
TATATTTGGCATTCTATTGTAGTTCTGGAGTAAGTATAAACTACCAGAACAGAATTACAT
ATCATGTTT---------------GATATGTTTATGTAAACATAAACTATTGTATGGAAT
GAAATCCAAATAACATACAACACGCTATGAAATAAAAGACGCTATGAC-AA---------
---AAGTA-CGGGTATCTG----ATTAG-GTATCCTAACGATCTAG-GGCCGAAGG--C-
--CCGTGAGCAATATGCGTCGAAATAA--GTTTAACAAACAAATATACATGATACGGATA
---------GTTGAATACATAAACAACGAGGTAT----------ACAATACAACAAACTG
TTGTA-AAG-----AAAT-AAAAAAT----AAGAAGAGAGAGTATATTTGTGTCGGATAA
GCATGACACC------------CACCACTTTAGT-GGT-GGGTCAGATGTCCCGAGTTAG
TGCGCCACGTAA-GCGCT-GGGGCTTAT
>S_BU10_CD_2012_C2
TATTACCCCCAGCGCTCGGGAC-GGGACAT------GGGCTA--A----------TGGAT
-TGT-GGAT---ATAGGG-CCCAAAGGGCCCGTTTA-GATGGGTTTT-GGGCTTAT-GGG
CTTTATCCAGAAGACCAAAAACAGGCGG----------------G-AACCGTCCC-AAAT
TG-------AAACTTCGATTGCTTGCCCTGCAAGCCATCTAGAAGT-CTATAAATACCAG
-TGTCTAGATAGATGTTCA-----TACAACAA----ATGGCTAGGTATCCGAAGAAATCC
ATCAAGAAGAGGCGGGTTGGGCGCCGGAAGTATGGCAGCAAGGCGGCAACGAGCCACGAC
TGCTCGTCTCTAGGG--TCAATATTGGTTCCTGAAAATACCGTCAAGGTATTTCGGATTG
AGCCTACTGATAAAACATTACCCAGATATTTTATCTGGAAAATGTTTCTTCTTCTTGTGT
GCAAGGTGAAGCCCGGAAGAATACTTCATTGGGCTATGATCAAGAGTTCTTGGGAAATCA
ACCAGCCGACAACCTGTCTGGAAGCCCCAGGTTTATTTATTAAACCTGAACATAGCCATC
TGGTTAAACTGGTATGTAGTGGGGAACTTGAAGCAGGAGTCGCAACAGGGACATCAGATG
TTGAATGTCTTTTGAGGAAGACAACCGTGTTGAGGAAGAATGTAACAGAGGTGGATTATT
TATATTTGGCATTCTATTGTAGTTCTGGAGTAAGTATAAACTACCAGAACAGAATTACAT
ATCATGTTT---------------GATATGTTTATGTAAACATAAACTATTGTATGGAAT
GAAATCCAAATATCATACAACACGCTATGAAATACAAGACGCTATGGC-AA---------
---AAGTA-CGGGTATCTG----ATTAG-GTATCCTAACGATCTAG-GGCCGAAGG--C-
--CCGTGAGCAATATGCGTCGAAATAA-TGTTTAACAAACAAATATACATGATACGGATA
---------GTTGAATACATAAACAACGAGGTAT----------ACAATACAACAAACTG
TTGTA-AAG-----AAAT-AAAAAAT----AAGAAGAGAGAGTATATTTGTCTCGGATAA
GCATGACACC------------CACCACTTTAGT-GGT-GGGTCAGATGTCCCGAGTTAG
TGCGCCACGTAA-GCGCT-GGGGCTTAT
>S_BU11_CD_2012_C2
TATTACCCCCAGCGCTCGGGAC-GGGACAT------GGGCTA--A----------TGGAT
-TGT-GGAT---ATAGGG-CCCAAAGGGCCCGTTTA-GATGGGTTTT-GGGCTTAT-GGG
CTTTATCCAGAAGACCAAAAACAGGCGG----------------G-AACCGTCCC-AAAT
TC-------AAACTTCGATTGCTTGCCCTGCAAGCCATCTAGAAGT-CTATAAATACCAG
-TGTCTAGATAGATGTTTA-----GACAACAA----ATGGCTAGGTATCCGAAGAAATCC
ATCAAGAAGAGGCGGGTTGGGCGCCGGAAGTATGGCAGCAAGGCGGCAACGAGCCACGAC
TGCTCGTCGTTAGGG--TCAATATTGGTTCCTGAAAACACCGTCAAGGTATTTCGGATTG
AGCCTACTGATAAAACATTACCCAGATATTTTATCTGGAAAATGTTTATGCTTCTTGTGT
GCAAGGTGAAGCCCGGAAGAATACTTCATTGGGCTATGATCAAGAGTTCTTGGGAAATCA
ACCAGCCGACAACCTGTCTGGAAGCCCCAGGTTTATTTATTAAACCTGAACATAGCCATC
TGGTTAAACTGGTATGTAGTGGGGAACTTGAAGCAGGAGTCGCAACAGGGACATCAGATG
TTGAATGTCTTTTGAGGAAGACAACCGTGTTGAGGAAGAATGTAACAGAGGTGGATTATT
TATATTTGGCATTCTATTGTAGTTCTGGAGTAAGTATAAACTACCAGAACAGAATTACAT
ATCATGTTT---------------GATATGTTTATGTAAACATAAACTATTGTATGGAAT
GAAATCCAAATAACATACAACACGCTATGAAATACAAGACGCTATGAC-AA---------
---AAGTA-CGGGTGTCTG----ATTAG-GTATCCTAACGATCTAG-GGCCGAAGG--C-
--CCGTGAGCAATATGCGTCGAAATAA-TGTTTAACAAACAAATATACATGATACGGATA
---------GTTGAATACATAAACAACGAGGTAT----------ACAATACAACAAACTG
TTGTA-AAG-----AAAT-AAAAAAT----AAGAAGAGAGAGTATATTTGTGTCGGATAA
GCATGAGAAC------------CACCACTTTAGT-GGT-GGGTCAGATGTCCCGAGTTAG
TGCGCCACGTAA-GCGCT-GGGGACTAT
>S_BU12_CD_2012_C2
TATTACCCCCAGCGCTCGGGAC-GGGACAT------GGGCTA--A----------TGGAT
-TGT-GGAT---ATAGGG-CCCAAAGGGCCCGTTTA-GATGGGTTTT-GGGCTTAT-GGG
CTGTATCCAGAAGACCAAAAACAGGCGG----------------G-AACCGTCCC-AAAT
TC-------AAACTTCGATTGCTTGCCCTGCAAGCCATCTAGAAGT-CTATAAATACCAG
-TGTCTAGATAGATGTTCA-----GACAACAA----ATGGCTAGGTATCCGAAGAAATCC
ATCAAGAAGAGGCGGGTTGGGCGCCGGAAGTATGGCAGCAAGGCGGCAACGAGCCACGAC
TGCTCGTCTTTAGGA--TCAATATTGGTTCCTGAAAATACCGTCAAGGTATTTCGGATTG
AGCCTACTGATAAAACATTACCCAGATATTTTATCTGGAAAATGTTTATGCTTCTTGTGT
GCAAGGTGAAGCCCGGAAGAATACTTCATTGGGCTATGATCAAGAGTTCTTGGGAAATCA
ACCAGCCGACAACCTGTCTGGAAGCCCCAGGTTTATTTATTAAACCTGAACATAGCCATC
TGGTTAAACTGGTATGTAGTGGGGAACTTGAAGCAGGAGTCGCAACAGGGACATCAGATG
TTGAATGTCTTTTGAGGAAGACAACCGTGTTGAGGAAGAATGTAACAGAGGTGGATTATT
TATATTTGGCATTCTATTGTAGTTCTGGAGTAAGTATAAACTACCAGAACAGAATTACAT
ATCATGTTT---------------GATATGTTTATGTAAACATAAACTATTGTATGGAAT
GAAATCCAAATAACATACAACACGCTATGAAATACAAGACGCTATGAC-AA---------
---AAGTA-CGGGTATCTG----ATTAG-GTATCCTAACGATCTAG-GGCCGAAGG--C-
--CCGTGAGCAATATGCGTCGAAATAA-TGTTTAACAAACAAATATACATGATACGGATA
---------GTTGAATACATAAACAACGAGGTAT----------ACAATACAACAAACTG
TTGTA-AAG-----AAAT-AAAAAAT----AAGAAGAGAGAGTATATTTGTGTCGGATAA
GCATGACACC------------CACCACTTTAGT-GGT-GGGTCAGATGTCCCGAGTTAG
TGCGCCACGTAA-GCGCT-GGGGCTTAT
>S_BU13_CD_2012_C2
TATTACCCCCAGCGCTCGGGAC-GGGACAT------GGGCTA--A----------TGGAT
-TGT-GGAT---ATAGGG-CCCAAAGGGCCCGTTTA-GATGGGTTTT-GGGCTTAT-GGG
CTGTATCCAGAAGACCAAAAACAGGCGG----------------G-AACCGTCCC-AAAT
TC-------AAACTTCGATTGCTTGCCCTGCAAGCCATCTAGAAGT-CTATAAATACCAG
-TGTCTAGATAGATGTTCA-----GACAACAA----ATGGCTAGGTATCCGAAGAAATCC
ATCAAGAAGAGGCGGGTTGGGCGCCGGAAGTATGGCAGCAAGGCGGCAACGAGCCACGAC
TACTCGTCTCTAGGG--TCAATATTGGTTCCTGAAAATACCGTCAAGGTATTTCGGATTG
AGCCTACTGATAAAACATTACCCAGATATTTTATCTGGAAAATGTTTATGCTTCTTGTGT
GCAAGGTGAAGCCCGGAAGAATACTTCATTGGGCTATGATCAAGAGTTCTTGGGAAATCA
ACCAGCCGACAACCTGTCTGGAAGCCCCAGGTTTATTTATTAAACCTGAACATAGCCATC
TGGTTAAACTGGTATGTAGTGGGGAACTTGAAGCAGGAGTCGCAACAGGGACATCAGATG
TTGAATGTCTTTTGAGGAAGACAACCGTGTTGAGGAAGAATGTAACAGAGGTGGATTATT
TATATTTGGCATTCTATTGTAGTTCTGGAGTAAGTATAAACTACCAGAACAGAATTACAT
ATCATGTTT---------------GATATGTTTATGTAAACATAAACTATTGTATGGAAT
GAAATCCAAATAACATACAACACGCTATGAAATACAAGACGCTATGAC-AA---------
---AAGTA-CGGGTATCTG----ATTAG-GTATCCTAACGATCTAG-GGCCGAAGG--C-
--CCGTGAGCAATATGCGTCGAAATAA-TGTTTAACAAACAAATATACATGATACGGATA
---------GTTGAATACATAAACAACGAGGTAT----------ACAATACAACAAACTG
TTGTA-AAG-----AAAT-AAAAAAT----AAGAAGAGAGAGTATATTTGTGTCGGATAA
GCATGACACC------------CACCACTTTAGT-GGT-GGGTCAGATGTCCCGAGTTAG
TGCGCCACGTAA-GCGCT-GGGGCTTAT
>S_BU14_CD_2012_C2
TATTACCCCCGGCGCTCGGGAC-GGGACAT------GGGCTA--A----------TTGAT
-TGT-GGAT---ATAGGG-CCCAAAGGGCCCGTTTA-GATGGGTTTT-GGGCTTAT-GGG
CTTTATCCAGAAGACCAAAAACTGGCGG----------------G-AACCGTCCC-AAAT
TC-------AAACTTCGATTGCTTGCCCTGCAAGCCATCTAGAAGT-CTATAAATACCAG
-TGTCTAGATAGATGTTCA-----GACAACAA----ATGGCTAGGTATCCGAAGAAATCC
ATCAAGAAGAGGCGGGTTGGGCGCCGGAAGTATGGCAGCAAGGCGGCAACGAGCCACGAC
TGCTCGTCTCTAGGG--TCAATATTGGTTCCTGAAAATACCGTCAAGGTATTTCGGATTG
AGCCTACTGATAAAACATTACCCAGATATTTTATCTGGAAAATGTTTATGCTTCTTGTGT
GCAAGGTGAAGCCCGGAAGAATACTTCATTGGGCTATGATCAAGAGTTCTTGGGAAATCA
ACCAGCCGACAACCTGTCTGGAAGCCCCAGGTTTATTTATTAAACCTGAACATAGCCATC
TGGTTAAACTGGTATGTAGTGGGGAACTTGAAGCAGGAGTCGCAACAGGGACATCAGATG
TTGAATGTCTTTTGAGGAAGACAACCGTGTTGAGGAAGAATGTAACAGAGGTGGATTATT
TATATTTGGCATTCTATTGTAGTTCTGGAGTAAGTATAAACTACCAGAACAGAATTACAT
ATCATGTTT---------------GATATGTTTATGTAAACATAAACTATTGTATGGAAT
GAAATCCAAATAACATACAACACGCTATGAAATACAAGACGCTATGAC-AA---------
---AAGTA-CGGGTATCTG----ATTAG-GTATCCTAACGATCTAG-GGCCGAAGG--C-
--CCGTGAGCAATATGCGTCGAAATAA-TGTTTAACAAACAAATATACATGATACGGATA
---------GTTGAATACATAAACAACGAGGTAT----------ACAATACAACAAACTG
TTGTA-AAG-----AAAT-AAAAAAT----AAGAAGAGAGAGTATATTTGTGTCGGATAA
GCATGACACC------------CACCACTTTAGT-GGT-GGGTCAGATGTCCCGAGTTAG
TGCGCCACGTAA-GCGCC-GGGGCTTAT
>S_BU15_CD_2012_C2
TATTACCCCCAGCGCTCGGGAC-GGGACAT------GGGCTA--A----------TGGAT
-TGT-GGAT---ATAGGG-CCCAAAGGGCCCGTTTA-GATGGGTTTT-GGGCTTAT-GGG
CTTTATCCAGAAGACCAAAAACAGGCGG----------------G-AACCGTCCC-AAAT
TC-------AAACTTCGATTGCTTGCCCTGCAAGCCATCTAGAAGT-CTATAAATACCAG
-TGTCTAGATAGATGTTCA-----GACAACAA----ATGGCTAGGTATCCGAAGAAATCC
ATCAAGAAGAGGCGGGTTGGGCGCCGGAAGTATGGCAGCAAGGCGGCAACGAGCCACGAC
TGCTCGTCTTTAGGA--TCAATATTGGTTCCTGAAAATACCGTCAAGGTATTTCGGATTG
AGCCTACTGATAAAACATTACCCAGATATTTTATCTGGAAAATGTTTATGCTTCTTGTGT
GCAAGGTGAAGCCCGGAAGAATACTTCATTGGGCTATGATCAAGAGTTCTTGGGAAATCA
ACCAGCCGACAACCTGTCTGGAAGCCCCAGGTTTATTTATTAAACCTGAACATAGCCATC
TGGTTAAACTGGTATGTAGTGGGGAACTTGAAGCAGGAGTCGCAACAGGGACATCAGATG
TTGAATGTCTTTTGAGGAAGACAACCGTGTTGAGGAAGAATGTAACAGAGGTGGATTATT
TATATTTGGCATTCTATTGTAGTTCTGGAGTAAGTATAAACTACCAGAACAGAATTACAT
ATCATGTTT---------------GATATGTTTATGTAAACATAAACTATTGTATGGAAT
GAAATCCAAATATCATACAACACGCTATGAAATACAAGACGCTATGAC-AA---------
---AAGTA-CGGGTATCTG----ATTGG-GTATCCTAACGATCTAG-GGCCGAAGG--C-
--CCGTGAGCAATATGCGTCGAAATAA-TGTTTAACAAACAAATATACATGATACGGATA
---------GTTGAATACATAAACAACGAGGTAT----------ACAATACAACAAACTG
TTGTA-AAG-----AAAT-AAAAAAT----AAGAAGAGAGAGTATATTTGTGTCGGATAA
GCATGACACC------------CACCACTTTAGT-GGT-GGGCCAGATGTCCCGAGTTAG
TGCGCCACGTAA-GCGCT-GGGGACTAT
>S_BU16_CD_2012_C2
TATTACCCCCGGCGCTCGGGAC-GGGACAT------GGGCTA--A----------TGGAT
-TGT-GGAT---ATAGGG-CCCAAAGGGCCCGTTTA-GATGGGTTTT-GGGCTTAT-GGG
CTTTATCCAGAAGACCAAAAACAGGCGG----------------G-AACCGTCCC-AAAT
TC-------AAACTTCGATTGCTTGCCCTGCAAGCCATCTAGAAGT-CTATAAATACCAG
-TGTCTAGATAGATGTTCA-----GACAACAA----ATGGCTAGGTATCCGAAGAAATCC
ATCAAGAAGAGGCGGGTTGGGCGGCGGAAGTATGGCAGCAAGGCGGCAACGAGCCACGAC
TACTCGTCGTTAGGA--TCAATATTGGTTCCTGAAAACACCGTCAAGGTATTTCGGATTG
AGCCTACTGATAAAACATTACCCAGATATTTTATCTGGAAAATGTTTATGCTTCTTGTGT
GCAAGGTGAAGCCCGGAAGAATACTTCATTGGGCTATGATCAAGAGTTCTTGGGAAATCA
ACCAGCCGACAACCTGTCTGGAAGCCCCAGGTTTATTTATTAAACCTGAACATAGCCATC
TGGTTAAACTGGTATGTAGTGGGGAACTTGAAGCAGGAGTCGCAACAGGGACATCAGATG
TTGAATGTCTTTTGAGGAAGACAACCGTGTTGAGGAAGAATGTAACAGAGGTGGATTATT
TATATTTGGCTTTCTATTGTAGTTCTGGAGTAAGTATAAACTACCAGAACAGAATTACAT
ATCATGTTT---------------GATATGTTTATGTAAACATAAACTATTGTATGGAAT
GAAATCCAAATAACATACAACACGCTATGAAATACAAGACGCTATGAC-AA---------
---ATGTA-CGGGTATCTG----ATTAG-GTATCCTAACGATCTAG-GGCCGAAGG--C-
--CCGTGAGCAATATGCGTCGAAATAA-TGTTTAACAAACAAATATACATGATACGGATA
---------GTTGAATACATAAACAACGAGGTAT----------ACAATACAACAAACTG
TTGTA-AAG-----AAAT-AAAAAAT----AAGAAGAGAGAGTATATTTGTGTCGGATAA
GCATGACACC------------CACCACTTTAGT-GGT-GGGTCAGATGTCCCGAGTTAG
TGCGCCACGTAA-GCGCC-GGGGCTTAT
>S_BU17_CD_2012_C2
TATTACCCCCAGCGCTCGGGAC-GGGACAT------GGGCTA--A----------TGGAT
-TGT-GGAT---ATAGGG-CCCAAAGGGCCCGTTTA-GATGGGTTTT-GGGCTTAT-GGG
CTGTATCCAGAAGACCAAAAACAGGCGG----------------G-AACCGTCCC-AAAT
TC-------AAACTTCGATTGCTTGCCCTGCAAGCCATCTAGAAGT-TTATAAATACCAG
-TGTCTAGATAGATGTTCA-----GACAACAA----ATGGCTAGGTATCCGAAGAAATCC
ATCAAGAAGAGGCGGGTTGGGCGCCGGAAGTATGGCAGCAAGGCGGCAACGAGCCACGAC
TACTCGTCGCTAGGA--TCAATATTGGTTCCTGAAAACACCGTCAAGGTATTTCGGATTG
AGCCTACTGATAAAACATTACCCAGATATTTTATCTGGAAAATGTTTATGCTTCTTGTGT
GCAAGGTGAAGCCCGGAAGAATACTTCATTGGGCTATGATCAAGAGTTCTTGGGAAATCA
ACCAGCCGACAACCTGTCTGGAAGCCCCAGGTTTATTTATTAAACCTGAACATAGCCATC
TGGTTAAACTGGTATGTAGTGGGGAACTTGAAGCAGGAGTCGCAACAGGGACATCAGATG
TTGAATGTCTTTTGAGGAAGACAACCGTGTTGAGGAAGAATGTAACAGAGGTGGATTATT
TATATTTGGCATTCTATTGTAGTTCTGGAGTAAGTATAAACTACCAGAACAGAATTACAT
ATCATGTTT---------------GATATGTTTATGTAAACATAAACTATTGTATGGAAT
GAAATCCAAATAACATACAACACGCTATGAAATACAAGACGCTATGAC-AA---------
---AAGTA-CGGGTATCTG----ATTAG-GTATCCTAACGATCTAG-GGCCGAAGG--C-
--CCGTGAGCAATATGCGTCGAAATAA-TGTTTAACAAACAAATATACATGATACGGATA
---------GTTGAATACATAAACAACGAGGTAT----------ACAATACAACAAACTG
TTGTA-AAG-----AAAT-AAAAAAT----AAGAAGAGAGAGTATATTTGTGTCGGATAA
GCATGACACC------------CACCACTTTAGT-GGT-GGGTCAGATGTCCCGAGTTAG
TGCGCCACGTAA-GCGCT-GGGGCTTAT
>S_BU18_CD_2012_C2
TATTACCCCCAGCGCTCGGGAC-GGGACAT------GGGCTA--A----------TGGAT
-TGT-GGAT---ATAGGG-CCCAAAGGGCCCGTTTA-GATGTGTTTT-GGGCTTAT-GGG
CTTTATCCAGAAGACCAAAAACAGGCGG----------------G-AACCGTCCC-AAAT
TC-------AAACTTCGATTGCTTGCCCTGCAAGCCATCTAGAAGT-CTATAAATACCAG
-TGTCTAGATAGATGTTCA-----GACAACAA----ATGGCTAGGTATCCGAAGAAATCC
ATCAAGAAGAGGCGGGTTGGGCGCCGGAAGTATGGCAGCAAGGCGGCAACGAGCCACGAC
TGCTCGTCTCTAGGG--TCAATATTGGTTCCTGAAAATACCGTCAAGGTATTTCGGATTG
AGCCTACTGATAAAACATTACCCAGATATTTTATCTGGAAAATGTTTATGCTTCTTGTGT
GCAAGGTGAAGCCCGGAAGAATACTTCATTGGGCTATGATCAAGAGTTCTTGGGAAATCA
ACCAGCCGACAACCTGTCTGGAAGCCCCAGGTTTATTCATTAAACCTGAACATAGCCATC
TGGTTAAACTGGTATGTAGTGGGGAACTTGAAGCAGGAGTCGCAACAGGGACATCAGATG
TTGAATGTCTTTTGAGGAAGACAACCGTGTTGAGGAAGAATGTAACAGAGGTGGATTATT
TATATTTGGCATTCTATTGTAGTTCTGGAGTAAGTATAAACTACCAGAACAGAATTACAT
ATCATGTTT---------------GATATGTTTATGTAAACATAAACTATTGTATGGAAT
GAAATCCAAATAACATACAACACGCTATGAAATACAAGACGCTATGAC-AA---------
---AAGTA-CGGGTATCTG----ATTAG-GTATCCTAACGATCTAG-GGCCGAAGG--C-
--CCGTGAGCAATATGCGTCGAAATAA-TGTTTAATAAACAAATATACATGATACGGATA
---------GTTGAATACATAAACAACGAGGTAT----------ACAATACAACAAACTG
TTGTA-AAG-----AAAT-AAAAAAT----AAGAAGAGAGAGTATATTTGTGTCGGATAA
GCATGACACC------------CACCACTTTAGT-GGT-GGGTCAGATGTCCCGAGTTAG
TGCGCCACGTAA-GCGCT-GGGGCTTAT
>S_BU19_CD_2012_C2
TATTACCCCCAGCGCTCGGGAC-GGGACAT------GGGCTA--A----------TGGAT
-TGT-GGAT---ATAGGG-CCCAAAGGGCCCGTTTA-GATGGGTTTT-GGGCTTAT-GGG
CTTTATCCAGAAGACCAAAAACAGGCGG----------------G-AACCGTCCC-AAAT
TC-------AAACTTCGATTGCTTGCCCTGCAAGCCATCTAGAAGT-CTATAAATACCAG
-TGTCTAGATAGATGTTCA-----GACAACAA----ATGGCTAGGTATCCGAAGATATCC
ATCAAGAAGAGGCGGGTTGGGCGCCGGAAGTATGGCAGCAAGGCGGCAACGAGCCACGAC
TGCTCGTCGTTAGGA--TCAATATTGGTTCCTGAAAACACCGTCAAGGTATTTCGGATTG
AGCCTACTGATAAAACATTACCCAGATATTTTATCTGGAAAATGTTTATGCTTCTTGTGT
GCAAGGTGAAGCCCGGAAGAATACTTCATTGGGCTATGATCAAGAGTTCTTGGGAAATCA
ACCAGCCGACAACCTGTCTGGAAGCCCCAGGTTTATTTATTAAACCTGAACATAGCCATC
TGGTTAAACTGGTATGTAGTGGGGAACTTGAAGCAGGAGTCGCAACAGGGACATCAGATG
TTGAATGTCTTTTGAGGAAGACAACCGTGTTGAGGAAGAATGTAACAGAGGTGGATTATT
TATATTTGGCATTCTATTGTAGTTCTGGAGTAAGTATAAACTACCAGAACAGAATTACAT
ATCATGTTT---------------GATATGTTTATGTAAACATAAACTATTGTATGGAAT
GAAATCCAAATAACATACAACACGCTATGAAATACAAGACGCTATGAC-AA---------
---AAGTA-CGGGTATCTG----ATTAG-GTATCATAACGATCTAG-GGCCGAAGG--C-
--CCGTGAGCAATATGCGTCGAAATAA-TGTTTAACAAACAAATATACATGATACGGATA
---------GTTGAATACATAAACAACGAGGTAT----------ACAATACAACAACATG
TTGTA-AAG-----AAAT-AAAAAAT----AAGAAGAGAGAGTATATTTGTGTCGGATAA
GCATGACACC------------CACCACTTTAGT-GGT-GGGTCAGATGTCCCGAGTTAG
TGCGCCACGTAA-GCGCT-GGGGCTTAT
>S_BU2_CD_2012_C2
TATTACCCCCAGCGCTCGGGAC-GGGACAT------GGGCTA--A----------TGGAT
-TGT-GGAT---ATAGGG-CCCAAAGGGCCCGTTTA-GATGGGTTTT-GGGCTTAT-GGG
CTGTATCCAGAAGACCAAAAACAGGCGG----------------G-AACCGTCCC-AAAT
TC-------AAACTTCGATTGCTTGCCCTGCAAGCCATCTAGAAGT-CTATAAATACCAG
-TGTCTAGATAGATGTTCA-----GACAACAA----ATGGCTAGGTATCCGAAGAAATCC
ATCAAGAAGAGGCGGGTTGGGCGCCGGAAGTATGGCAGCAAGGCGGCAACGAGCCACGAC
TACTCGTCGCTAGGA--TCAATATTGGTTCCTGAAAATACCGTCAAGGTATTTCGGATTG
AGCCTACTGATAAAACATTACCCAGATATTTTATCTGGAAAATGTTTATGCTTCTTGTGT
GCAAGGTGAAGCCCGGAAGAATACTTCATTGGGCTATGATCAAGAGTTCTTGGGAAATCA
ACCAGCCGACAACCTGTCTGGAAGCCCCAGGTTTATTTATTAAACCTGAACATAGCCATC
TGGTTAAACTGGTATGTAGTGGGGAACTTGAAGCAGGAGTCGCAACAGGGACATCAGATG
TTGAATGTCTTTTGAGGAAGACAACCGTGTTGAGGAAGAATGTAACAGAGGTGGATTATT
TATATTTGGCATTCTATTGTAGTTCTGGAGTAAGTATAAACTACCAGAACAGAATTACAT
ATCATGTTT---------------GATATGTTTATGTAAACATAAACTATTGTATGGAAT
GAAATCCAAATAACATACAACACGCTATGAAATACAAGACGCTATGAC-AA---------
---ATGTA-CGGGTATCTG----ATTAG-GTATCCTAACGATCTAG-GGCCGAAGG--C-
--CCGTGAGCAATATGCGTCGAAATAA--GTTTAACAAACAAATATACATGATACGGATA
---------GTTGAATACATAAACAACGAGGTAT----------ACAATACAACAAACTG
TTGTA-AAG-----AAAT-AAAAAAT----AAGAAGAGAGAGTATATTTGTGTCGGATAA
GCATGAGACC------------CACCACTTTAGT-GGT-GGGTCAGATGTCCCGAGTTAG
TGCGCCACGTAA-GCGCT-GGGGCTTAT
>S_BU20_CD_2012_C2
TATTACCCCCGGCGCTCGGGAC-GGGACAT------GGGCTA--A----------TGGAT
-TGT-GGAT---ATAGGG-CCCAAAGGGCCCGTTTA-GATGGGTTTT-GGGCTTAT-GGG
CTTTATCCAGAAGACCAAAAACAGGCGG----------------G-AACCGTCCC-AAAT
TC-------AAACTTCGATTGCTTGCCCTGCAAGCCATCTAGAAGT-CTATAAATACCAG
-TGTCTAGATAGATGTTCA-----GACAACAA----ATGGCTAGGTATCCGAAGAAATCC
ATCAAGAAGAGGCGGGTTGGGCGGCGGAAGTATGGCAGCAAGGCGGCAACGAGCCACGAC
TGCTCGTCGCTAGGA--TCAATATTGGTTCCTGAAAATACCGTCAAGGTATTTCGGATTG
AGCCTACTGATAAAACATTACCCAGATATTTTATCTGGAAAATGTTTATGCTTCTTGTGT
GCAAGGTGAAGCCCGGAAGAATACTTCATTGGGCTATGATCAAGAGTTCTTGGGAAATCA
ACCAGCCGACAACCTGTCTGGAAGCCCCAGGTTTATTTATTAAACCTGAACATAGCCATC
TGGTTAAACCGGTATGTAGTGGGGAACTTGAAGCAGGAGTCGCAACAGGGACATCAGATG
TTGAATGTCTTTTGAGGAAGACAACCGTGTTGAGGAAGAATGTAACAGAGGTGGATTATT
TATATTTGGCTTTCTATTGTAGTTCTGGAGTAAGTATAAACTACCAGAACAGAATTACAT
ATCATGTTT---------------GATATGTTTATGTAAACATAAACTATTGTATGGAAT
GAAATCCAAATAACATACAACACGCTATGAAATACAAGACGCTATGAC-AA---------
---ATGTA-CGGGTATCTG----ATTAG-GTATCCTAACGATCTAG-GGCCGAAGG--C-
--CCGTGAGCAATATGCGTCGAAATAA-TGTTTAACAAACAAATATACATGATACGGATA
---------GTTGAATACATAAACAACGAGGTAT----------ACAATACAACAAACTG
TTGTA-AAG-----AAAT-AAAAAAT----AAGAAGAGAGAGTATATTTGTGTCGGATAA
GCATGACACC------------CACCACTTTAGT-GGT-GGGTCAGATGTCCCGAGTTAG
TGCGCCACGTAA-GCGCC-GGGGCTTAT
>S_BU6_CD_2012_C2
TATTACCCCCAGCGCTCGGGAC-GGGACAT------GGGCTA--A----------TGGAT
-TGT-GGAT---ATAGGG-CCCAAAGGGCCCGTTTA-GATGGGTTTT-GGGCTTAT-GGG
CTTTATCCAGAAGACCAAAAACAGGCGG----------------G-AACCGTCCC-AAAT
TC-------AAACTTCGATTGCTTGCCCTGCAAGCCATCTAGAAGT-CTATAAATACCAG
-TGTCTAGATAGATGTTCA-----GACAACAA----ATGGCTAGGTATCCGAAGAAATCC
ATCAAGAAGAGGCGGGTTGGGCGCCGGAAGTATGGCAGCAAGGCGGCAACGAGCCACGAC
TACTCGTCGCTAGGG--TCAATATTGGTTCCTGAAAACACCGTCAAGGTATTTCGGATTG
AGCCTACTGATAAAACATTACCCAGATATTTTATCTGGAAAATGTTTATGCTTCTTGTGT
GCAAGGTGAAGCCCGGAAGAATACTTCATTGGGCTATGATTAAGAGTTCTTGGGAAATCA
ACCAGCCGACAACCTGTCTGGAAGCCCCAGGTTTATTTATTAAACCTGAACATAGCCATC
TGGTTAAACTGGTATGTAGTGGGGAACTTGAAGCAGGAGTCGCAACAGGGACATCAGATG
TTGAATGTCTTTTGAGGAAGACAACCGTGTTGAGGAAGAATGTAACAGAGGTGGATTATT
TATATTTGGCATTCTATTGTAGTTCTGGAGTAAGTATAAACTACCAGAACAGAATTACAT
ATCATGTTT---------------GATATGTTTATGTAAACATAAACTATTGTATGGAAT
GAAATCCAAATAACATACAACACGCTATGAAATACAAGACGCTATGAC-AA---------
---AAGTA-CGGGTATCTG----ATTAG-GTATCCTAACGATCTAG-GGCCGAAGG--C-
--CCGTGAGCAATATGCGTCGAAATAA--GTTTAACAAACAAATATACATGATACGGATA
---------GTTGAATACATAAACAACGAGGTAT----------ACAATACAACAAACTG
TTGTA-AAG-----AAAT-AAAAAAT----AAGAAGAGAGAGTATATTTGTGTCGGATAA
GCATGACACC------------CACCACTTTAGT-GGT-GGGTCAGATGTCCCGAGTTAG
TGCGCCACGTAA-GCGCT-GGGGCTTAT
>S_BU7_CD_2012_C2
TATTACCCCCAGCGCTCGGGAC-GGGACAT------GGGCTA--A----------TGGAT
-TGT-GGAT---ATAGGG-CCCAAAGGGCCCTTTTA-GATGGGTTTT-GGGCTTAT-GGG
CTTTATCCAGAAGACCAAAAACAGGCGG----------------G-AACCGTCCC-AAAT
TC-------AAACTTCGATTGCTTGCCCTGCAAGCCATCTAGAAGT-CTATAAATACCAG
-TGTCTAGATAGATGTTCA-----GACAACAA----ATGGCTAGGTATCCGAAGAAATCC
ATCAAGAAGAGGCGGGTTGGGCGCCGGAAGTATGGCAGCAAGGCGGCAACGAGCCACGAC
TACTCGTCGCTAGGA--TCAATATTGGTTCCTGAAAACACCGTCAAGGTATTTCGGATTG
AGCCTACTGATAAAACATTACCCAGATATTTTATCTGGAAAATGTTTATGCTTCTTGTGT
GCAAGGTGAAGCCCGGAAGAATACTTCATTGGGCTATGATCAAGAGTTCTTGGGAAATCA
ACCAGCCGACAACCTGTCTGGAAGCCCCAGGTTTATTTATTAAACCTGAACATAGCCATC
TGGTTAAACTGGTATGTAGTGGGGAACTTGAAGCAGGAGTCGCAACAGGGACATCAGATG
TTGAATGTCTTTTGAGGAAGACAACCGTGTTGAGGAAGAATGTAACAGAGGTGGATTATT
TATATTTGGCATTCTATTGTAGTTCTGGAGTAAGTATAAACTACCAGAACAGAATTACAT
ATCATGTTT---------------GATATGTTTATGTAAACATAAACTATTGTATGGAAT
GAAATCCAAATAACATACAACACGCTATGAAATAAAAGACGCTATGAC-AA---------
---AAGTA-CGGGTATCTG----ATTAG-GTATCCTAACGATCTAG-GGCCGAAGG--C-
--CCGTGAGCAATATGCGTCGAAATAA--GTTTAACAAACAAATATACATGATACAGATA
---------GTTGAATACATAAACAACGAGGTAT----------ACAATACAACAAACTG
TTGTA-AAG-----AAAT-AAAAAAT----AAGAAGAGAGAGTATATTTGTGTCGGATAA
GCATGACACC------------CACCACTTTAGT-GGT-GGGTCAGATGTCCCGAGTTAG
TGCGCCACGTAA-GCGCT-GGGGCTTAT
>S_BU9_CD_2012_C2
TATTACCCCCAGCGCTCGGGAC-GGGACAT------GGGCTA--A----------TGGAT
-TGT-GGAT---ATAGGG-CCCAAAGGGCCCTTTTA-GATGGGTTTT-GGGCTTAT-GGG
CTTTATCCAGAAGACCAAAAACAGGCGG----------------G-AACCGTCCC-AAAT
TC-------AAACTTCGATTGCTTGCCTTGCAAGCCATCTAGAAGT-CTATAAATACCAG
-TGTCTAGATAGATGTTCA-----GACAACAA----ATGGCTAGGTATCCGAAGAAATCC
ATCAAGAAGAGGCGGGTTGGGCGCCGGAAGTATGGCAGCAAGGCGGCAACGAGCCACGAC
TGCTCGTCGTTAGGG--TCAATATTGGTTCCTGAAAATACCGTCAAGGTATTTCGGATTG
AGCCTACTGATAAAACATTACCCAGATATTTTATCTGGAAAATGTTTATGCTTCTTGTGT
GCAAGGTGAAGCCCGGAAGAATACTTCATTGGGCTATGATCAAGAGTTCTTGGGAAATCA
ACCAGCCGACATCCTGTCTGGAAGCCCCAGGTTTATTTATTAAACCTGAACATAGCCATC
TGGTTAAACTGGTATGTAGTGGGGAACTTGAAGCAGGAGTCGCAACAGGGACATCAGATG
TTGAATGTCTTTTGAGGAAGACAACCGTGTTGAGGAAGAATGTAACAGAGGTGGATTATT
TATATTTGGCATTCTATTGTAGTTCTGGAGTAAGTATAAACTACCAGAACAGAATTACAT
ATCATGTTT---------------GATATGTTTATGTAAACATAAACTATTGTATGGAAT
GAAATCCAAATAACATACAACACGCTATGAAATAAAAGACGCTATGAC-AA---------
---AAGTA-CGGGTATGTG----ATTAG-GTATCCTAACGATCTAG-GGCCGAAGG--C-
--CCGTGAGCAATATGCGTCGAAATAA--GTTTAACAAACAAATATACATGATACGGATA
---------GTTGAATATATAAACAACGAGGTAT----------ACTATACAACAAATTG
TTGTA-AAG-----AAAT-AAAAAAT----AAGAAGAGAGAGTATATTTGTGTCGGATAA
GCATGACACC------------CACCACTTTAGT-GGT-GGGTCAGATGTCCCGAGTTAG
TGCGCCACGTAA-GCGCT-GGGGCTTAT
>S_GQ249344_CM_2008
TATTACCCCCAGCGCTCGGGAC-GGGACAT------GGGCTA--A----------TGGAT
-TGT-GGAT---ATAGGG-CCCAAAGGGCCCGTCTA-GATGGGTTTT-GGGCTTAT-GGG
CTTTATCCAGAAGACCAAAAACAGGCGG----------------G-AACCGTCCC-AAAT
TC-------AAACTTCGATTGCTTGCCCTGCAAGCCATCTAGAAGT-CTATAAATACCAG
-TGTCTAGATAGATGTTCA-----GACAACAA----ATGGCTAGGTATCCGAAGAAATCC
ATCAAGAAGAGGCGGGTTGGGCGCCGGAAGTATGGCAGCAAGGCGGCAACGAGCCACGAC
TACTCGTCGTTAGGG--TCAATATTGGTTCCTGAAAACACCGTCAAGGTATTTCGGATTG
AGCCTACTGATAAAACATTACCCAGATATTTTATCTGGAAAATGTTTATGCTGTTGGTGT
GCAAGGTGAAGCCCGGGAGAATACTTCACTGGGCTATGATTAAGAGTTCTTGGGAAATCA
ACCAGCCGACAACCTGTCTGGAAGCCCCAGGTTTATTTATTAAACCTGAACATAGCCATC
TGGTTAAACTGGTATGTAGTGGGGAACTTGAAGCAGGAGTCGCAACAGGGACATCAGATG
TTGAATGTCTTTTGAGGAAGACAACCGTGTTGAGGAAGAATGTAACAAAGGTGGATTATT
TATATTTGGCATTCTATTGTAGTTCTGGAGTAAGTATAAACTACCAGAACAGAATTACAT
ATCATGTAT---------------GATATGTTTATGTAAACATAAACTATTGTATGGAAT
GAAATCCAAATAACATACAACACGCTATGAAATACAAGACGCTATGAC-AA---------
---AAGTA-CGGGTATCTG----ATTAG-GTATCCTAACGATCTAG-GGCCGAAGG--C-
--CCGTGAGCAATATGCGTCGAAATAA-TGTTTAACAAACAAATATACATGATACGGATA
---------GTTGAATACATAAACAACGAGGTAT----------ACAATACAACAAACTG
TTGTA-AAG-----AAAT-AAAAAAT----AAGAAGGGAAAGTATATTTGTGTCGGATAA
GCATGACACC------------CACCACTTTAGT-GGT-GGGTCAGATGTCCCGAGTTAG
TGCGCCACGTAA-GCGCT-GGGGCTTAT
>S_JF755978_CM_2008
TATTACCCCCAGCGCTCGGGAC-GGGACAT------GGGCTA--A----------TGGAT
-TGT-GGAT---ATAGGG-CCCAAAGGGCCCGTCTA-GATGGGTTTT-GGGCTTAT-GGG
CTTTATCCAGAAGAACAAAAACAGGCGG----------------G-AACCGTCCC-AAAT
TC-------AAACTTCGATTGCTTGCCCTGCAAGCCATCTAGAAGT-CTATAAATACCAG
-TGTCTAGATAGATGTTCA-----GACAACAA----ATGGCTAGGTATCCGAAGAAATCC
ATCAAGAAGAGGCGGGTTGGGCGCCGGAAGTATGGCAGCAAGGCGGCAACGAGCCACGAC
TACTCGTCGTTAGGG--TCAATATTGGTTCCTGAAAACACCGTCAAGGTATTTCGGATTG
AGCCTACTGATAAAACATTACCCAGATATTTTATCTGGAAAATGTTTATGCTGTTGGTGT
GCAAGGTGAAGCCCGGGAGAATACTTCACTGGGCTATGATTAAGAGTTCTTGGGAAATCA
ACCAGCCGACAACCTGTCTGGAAGCCCCAGGTTTATTTATTAAACCTGAACATAGCCATC
TGGTTAAACTGGTATGTAGTGGGGAACTTGAAGCAGGAGTCGCAACAGGGACATCAGATG
TTGAATGTCTTTTGAGGAAGACAACCGTGTTGAGGAAGAATGTAACAGAGGTGGATTATT
TATATTTGGCATTCTATTGTAGTTCTGGAGTAAGTATAAACTACCAGAACAGAATTACAT
ATCATGTAT---------------GATATGTTTATGTAAACATAAACTATTGTATGGAAT
GAAATCCAAATAACATACAACACGCTATGAAATACAAGACGCTATGAC-AA---------
---AAGTA-CGGGTATCTG----ATTAG-GTATCCTAACGATCTAG-GGCCGAAGG--C-
--CCGTGAGCAATATGCGTCGAAATAA-TGTTTAACAAACAAATATACATGATACGGATA
---------GTTGAATACATAAACAACGAGGTAT----------ACAATACAACAAACTG
TTGTA-AAG-----AAAT-AAAAAAT----AAGAAGGGAAAGTATATTTGTGTCGGATAA
GCATGACACC------------CACCACTTTAGT-GGT-GGGTCAGATGTCCCGAGTTAG
TGCGCCACGTAA-GCGCT-GGGGCTTAT
>S_JF755980_MW_2008
TATTACCCCCAGCGCTCGGGAC-GGGACAT------GGGCTA--A----------TGGAT
-GGT-GGAT---ATAGGG-CCCAAAGGGCCCGTTTA-GATGGGTTTG-GGGCTTAT-GGG
CTTTATCCAGAAGACCAAAAACAGGCGG----------------G-AACCGTCCC-AAAT
TC-------AAACTTCGATTGCTTGCCCTGCAAGCCATCTAGAAGT-TTATAAATACCAG
-TGTCTTGATAGATGTTCA-----GACAACAA----ATGGCTAGGTATCCGAAGAAATCC
ATCAAGAAGAGGCGGGTTGGGCGCCGGAAGTATGGCAGCAAGGCGGCAACGAGCCACGAC
TACTCGTCGTTAGGG--TCAATATTGGTTCCTGAAAACACCGTCAAGGTATTTCGGATTG
AGCCTACTGATAAAACATTACCCAGATATTTTATCTGGAAAATGTTTATGCTGTTGGTGT
GCAAGGTGAAGCCCGGGAGAATACTTCACTGGGCTATGATTAAGAGTTCTTGGGAAATCA
ACCAGCCGACAACCTGTCTGGAAGCCCCAGGTTTATTTATTAAACCTGAACATAGCCATC
TGGTTAAACTGGTATGTAGTGGGGAACTTGAAGCAGGAGTCGCAACAGGGACATCAGATG
TTGAATGTCTTTTGAGGAAGACAACCGTGTTGAGGAAGAATGTAACAGAGGTGGATTATT
TATATTTGGCATTCTATTGTAGTTCTGGAGTAAGTATAAACTACCAGAACAGAATTACAT
ATCATGTTT---------------GATATGTTTATGTAAACATAAACTATTGTATGGAAT
GAAATCCAAATAACATACAACACGGTATGAAATACAAGACGCTATGCC-AA---------
---ATGTA-CGGGTATTTG----ATTAG-GTATCCTAACGATCTAG-GGCCGAAGG--C-
--CCGTGAGCAATATGCGTCGAAATAA-TGTTTAACAAACAAATATACATGATACGGATA
---------GTTGAATACATAAACAACGAGGTAT----------ACAATACAACAAACTG
TTGTA-AAG-----AAAT-AAAAAAT----AAGAAGAGAGAGTATATTTGTGTCGGATAA
GCATGACACC------------CACCACTTTAGT-GGT-GGGTCAGATGTCCCGAGTTAG
TGCGCCACGTAA-GCGCT-GGGGACTAT
>S_JF755981_GA_2008
TATTACCCCCAGCGCTCGGGAC-GGGACAT-----GGGGCTA--A----------TGGAT
-TGT-GGAT---ATAGGG-CCCAAAGGGCCCGTCTAGGATGGGTTTT-GGGCTTAT-GGG
CTTTATCCAGAAGACCAAAAACAGGCGG----------------G-AACCGTCCC-AAAT
TC-------AAACTTCGATTGCTTGCCCTGCAAGCCATCTAGAAGT-CTATAAATACCAG
-TGTCTAGATAGATGTTCA-----GACAACAA----ATGGCTAGGTATCCGAAGAAATCC
ATCAAGAAGAGGCGGGTTGGGCGCCGGAAGTATGGCAGCAAGGCGGCAACGAGCCACGAC
TACTCGTCGTTAGGG--TCAATATTGGTTCC-----------------------------
------------------------------------------------------------
----------------------------------TATGATTAAGAGTTCTTGGGAAATCA
ACCAGCCGACAACCTGTCTGGAACCCCCAGGTTTATTTATTAAACCTGAACATAGCCATC
TGGTTAAACTGGTATGTAGTGGGGAACTTGAAGCAGGAGTCGCAACAGGGACATCAGATG
TTGAATGTCTTTTGAGGAAGACAACCGTGTTGAGGAAGAATGTAACAGAGGTGGATTATT
TATATTTGGCATTCTATTGTAGTTCTGGAGTAAGTATAAACTACCAGAACAGAATTACAT
ATCATGTAT---------------GATATGTTTATGTAAACATAAACTATTGTATCGAAT
GAAATCCAAATAACATACAACACGCTATGAAATACAAGACGCTATGAC-AA---------
---AAGTA-CGGGTATCTG----ATTAG-GTATACTAACGATCTAG-GGCCGAAGG--C-
--CCGTGAGCAATATGCGTCGAAATAA-TGTTTAACAAACAAATATACATGATACGGATA
---------GTTGAATACATAAACAACGAGGTAT----------ACAATACAACAAACTG
TTGTA-AAG-----AAAT-AAAAAAT----AAGAAGGGAAAGTATATTTGTGTCGGATAA
GCATGACACC------------CACCACTTTAGT-GGT-GGGTCAGATGTCCCGAGTTAG
TGCGCCACGTAA-GCGCT-GGGGCTTAT
>S_JF755982_GA_2008
TATTACCCCCAGCGCTCGGGAC-GGGACAT-----GGGGCTA--A----------TGGAT
-TGT-GGAT---ATAGGG-CCCAAAGGGCCCGTTTA-GATGGGTTTT-GGGCTTAT-GGG
CTTTATCCAGAAGACCAAAAACAGGCGG----------------G-AACCGTCCC-AAAT
TC-------AAACTTCGATTGCTTGCCCTGCAAGCCATCTAGAAGT-CTATAAATACCAG
-TGTCTAGATAGATGTTCA-----GACAACAA----ATGGCTAGGTATCCGAAGAAATCG
ATCAAGAAGAGGCGGGTTGGGCGCCGGAAGTATGGCAGCAAGGCGGCAACGAGCCACGAC
TACTCGTCGTTAGGG--TCAATATTGGTTCCTGAAAACACCGTCAAGGTATTTCGGATTG
AGCCTACTGATAAAACATTACCCAGATATTTTATCTGGAAAATGTTTATGCTGTTGGTGT
GCAAGGTGAAGCCCGGGAGAATACTTCACTGGGCTATGATTAAGAGTTCTTGGGAAATCA
ACCAGCCGACAACCTGTCTCGAAGCCCCAGGTTTATTTATTAAACCTGAACATAGCCATC
TGGTTAAACTGGTATGTAGTGGGGAACTTGAAGCAGGAGTCGCAACAGGGACATCAGATG
TTGAATGTCTTTTGAGGAAGACAACCGTGTTGAGGAAGAATGTAACAGAGGTGGATTATT
TATATTTGGCATTCTATTGTAGTTCTGGAGTAAGTATAAACTACCAGAACAGAATTACAT
ATCATGTTT---------------GATATGTTTATGTAAACATAAACTATTGTATGGAAT
GAAATCCAAATAACATACAACACGCTATGAAATACACGACGCTATGACCAA---------
---AAGTACCGGGTATCTG----ATTAG-GTATCTTAACGATCTAG-GGCCGAAGG--C-
--CCGTGAGCAATATGCGTCGAAATAA-TGTTTAACAAACAAATATACATGATACGGATA
---------GTTGAATACATAAACAACGAGGTAT----------ACAATACAACAAACTG
TTGTA-AAG-----AAAT-AAAAAAT----AAGAAGAGAGAGTATATTTGTGTCGGATAA
GCATGACACC------------CACCACTTTAGT-GGT-GGGTCAGATGTCCCGAGTTAG
TGCGCCACGTAA-GCGCT-GGGGACTAT
>S_JF755984_CD_2008
TATTACCCCCAGCGCTCGGGACGGGGACAT------GGGCTA--A----------TGGAT
-TGT-GGAT---ATAGGG-CCCAAAGGGCCCGTTTA-GATGGGTTTT-GGGCTTAT-GGG
CTTTATCCAGAAGACCAAAAACAGGCGG----------------GGAACCGTCCC-AAAT
TC-------AAACTTCGATTGCTTGCCCTGCAAGCCATCTAGAAGT-CTATAAATACCAG
-TGTCTAGATAGATGTTCA-----GACAACAA----ATGGCTAGGTATCCGAAGAAATCC
ATCAAGAAGAGGCGGGTTGGGCGCCGGAAGTATGGCAGCAAGGCGGCAACGAGCCACGAC
TACTCGTCGTTAGGG--TCAATATTGGTTCC-----------------------------
------------------------------------------------------------
----------------------------------TATGATTAAGAGTTCTTGGGAAATCA
ACCAGCCGACAACCTGTCTGGAAGCCCCAGGTTTATTTATTAAACCTGAACATAGCCATC
TGGTTAAACTGGTATGTAGTGGGGAACTTGAAGCAGGAGTCGCAACAGGGACATCAGATG
TTGAATGTCTTTTGAGGAAGACAACCGTGTTGAGGAAGAATGTAACAGAGGTGGATTATT
TATATTTGGCATTTTATTGTAGTTCTGGAGTAAGTATAAACTACCAGAACAGAATTACAT
ATCATGTTT---------------GATATGTTTATGTAAACATAAACTATTGTATGGAAT
GAAATCCAAATAACATACTTTACGCTATGAAATACAAGACGCTATGAC-AA---------
---AAGTA-CGGGTATCTG----ATTAG-GTATCTTAACGATCTAG-GGCCGAAGG-CC-
--CCGTGAGCAATATGCGTCGAAATAA-TGTTTAACAAACAAATATACATGATACGGATA
---------GTTGAATACATAAACAACGAGGTAT----------ACAATACAACAAACTG
TTGTA-AAG-----AAAT-AAAAAAT----AAGAAGAGAGAGTATATTTGTGTCGGATAA
GCATGACACC------------CACCACTTTAGT-GGT-GGGTCAGATGTCCCGAGTTAG
TGCGCCACGTAA-GCGCTGGGGGCTTAT
>S_JF755986_CD_2008
TATTACCCCCAGCGCTCGGGAC-GGGACAT------GGGCTA--A----------TGGAT
-TGT-GGAT---ATAGGG-CCCAAAGGGCCCGTTTA-GATGGGTTTT-GGGCTTAT-GGG
CTTTATCCAGAGGACCAAAAACAGGCGG----------------G-AACCGTCCC-AAAT
TC-------AAACTTCGATTGCTTGCCCTGCAAGCCATCTAGAAGT-CTATAAATACCAG
-TGTCTAGATAGATGTTCA-----GACAACAA----ATGGCTAGGTATCCGAAGAAATCC
ATCAAGAAGAGGCGGGTTGGGCGCCGGAAGTATGGCAGCAAGGCGGCAACGAGCCACGAC
TACTCGTCGTTAGGG--TCAATATTGGTTCCTGAAAACACCGTCAAGGTATTTCGGATTG
AGCCTACTGATAAAACATTACCCAGATATTTTATCTGGAAAATGTTTATGCTGTTGGTGT
GCAAGGTGAAGCCCGGGAGAATACTTCACTGGGCTATGATTAAGAGTTCTTGGGAAATCA
ACCAGCCGACAACCTGTCTCGAAGCCCCAGGTTTATTTATTAAACCTGAACATAGCCATC
TGGTTAAACTGGTATGTAGTGGGGAACTTGAAGCAGGAGTCGCAACAGGGACATCAGATG
TTGAATGTCTTTTGAGGAAGACAACCGTGTTGAGGAAGAATGTAACAGAGGTGGATTATT
TATATTTGGCATTCTATTGTAGTTCTGGAGTAAGTATAAACTACCAGAACAGAATTACAT
ATCATGTTT---------------GATATGTTTATGTAAACATAAACTATTGTATGGAAT
GAAATCCAAATAACATACAACACGCTATGAAATACAAGACGCTATGACAAA---------
---AAGTA-CGGGTATCTG----ATTAG-GTATCTTAACGATCTAG-GGCCGAAGG--C-
--CCGTGAGCAATATGCGTCGAAATAA-TGTTTAACAAACAAATATACATGATACGGATA
---------GTTGAATACATAAACAACGAGGTAT----------ACAATACAACAAACTG
TTGTA-AAG-----AAAT-TAAAAAT----AAGAAGAGAGAGTATATTTGTGTCGGATAA
GCATGACACC------------CACCACTTTAGT-GGT-GGGTCAGATGTCCCGAGTTAG
TGCGCCACGTAA-GCGCT-GGGGCTTAT
>S_JF755987_CD_2008
TATTACCCCCAGCGCTCGGGACGGGGACAT------GGGCTA--A----------TGGAT
-TGT-GGAT---ATAGGG-CCCAAAGGGCCCGTTTA-GATGGGTTTT-GGGCTTAT-GGG
CTTTATCCAGAAGACCAAAAACAGGCGG----------------G-AACCGTCCC-AAAT
TC-------AAACTTCGATTGCTTGCCCTGCAAGCCATCTAGAAGT-CTATAAATACCAG
-TGTCTAGATAGATGTTCA-----GACAACAA----ATGGCTAGGTATCCGAAGAAATCC
ATCAAGAAGAGGCGGGTTGGGCGCCGGAAGTATGGCAGCAAGGCGGCAACGAGTCACGAC
TACACGTCGTTAGTG--TCAATATTGGTTCCTGAAAACACCGTCAAGGTATTTCGGATTG
AGCCTACTGATAAAACATTACCCAGATATTTTATCTGGAAAATGTTTATGCTGTTGGTGT
GCAAGGTGAAGCCCGGGAGAATACTTCACTGGGCTATGATTAAGAGTTCTTGGGAAATCA
ACCAGCCGACAACCTGTCTGGAAGCTCCAGGTTTATTTATTAAACCTGAACATAGCCATC
TGGTTAAACTGGTATGTAGTGGGGAACTTGAAGCAGGAGTCGCAACAGGGACATCAGATG
TTGAATGTCTTTTGAGGAAGACAACCGTGTTGAGGAAGAATGTAACAGAGGTGGATTATT
TATATTTGGCATTCTATTGTAGTTCTGGAGTAAGTATAAACTACCAGAACAGAATTACAT
ATCATGTTT---------------GATATGTTTATGTAAACATAAACTATTGTATGGAAT
GAAATCCAAATAACATACAACACGCTATGAAATACAAGACGCTATGAC-AA---------
---AAGTA-CGGGTATCTG----ATTAG-GTATCCTAACGATCTAG-GGCCGAAGG--C-
--CCGTGAGCAATATGCGTCGAAATAA-TGTTTAACAAACAAATATACATGATACGGATA
---------GTTGAATACATAAACAACGAGGTAT----------ACAATACAACAAACTG
TTGTA-AAG-----AAAT-AAAAAAT----AAGAAGAGAGAGTATATTTGTGTCGGATAA
GCATGACACC------------CACCACTTTAGTGGGT-GGGTCAGATGTCCCGAGTTAG
TGCGCCACGTAAGGCGCT-GGGGACTAT
>S_KP14_AU_2009_C3
TATTACCCCCAGCGCTCGGGAC-GGGACAT------GGGCTA--A----------TGGAT
-TGT-GGAT---ATAGGG-CCCAAAGGGCCCGTTTG-GATGGGTTTT-GGGCTTAT-GGG
CTTTATCCAGAAGACCAAAAACAGGCGG----------------G-AACCGTCCT-AAAT
TC-------AAACTTCGATTGCTTGCCCTGCAAGCCATCTAGAAGT-CTATAAATACCAG
-TGTCTAGATAGATGTTCA-----GACAAGAA----ATGGCTAGGTATCCGAAGAAATCC
ATCAAGAAGAGGCGGGTTGGGCGCCGGAAGTATGGCAGCAAGGCGGCAACGAGCCACGAC
TACTCGTCGCTAGGG--TCAATATTGGTTCCTGAAAATACCGTCAAGGTATTTCGGATTG
AGCCTACTGATAAAACATTACCCAGATATTTTATCTGGAAAATGTTTATGCTTCTTGTGT
GCAAGGTGAAGCCCGGAAGAATACTTCATTGGGCTATGATCAAGAGTTCTTGGGAAATCA
ACCAGCCGACAACCTGTCTGGAAGCCCCAGGTTTATTTATTAAACCTGAACATAGCCATC
TGGTTAAACTGGTATGTAGTGGGGAACTTGAAGCAGGAGTCGCAACAGGAACATCAGATG
TTGAATGTCTTTTGAGGAAGACAACCGTGTTGAGGAAGAATGTAACAGAGGTGGATTATT
TATATTTGGCATTCTATTGTAGTTCTGGAGTAAGTATAAACTACCAGAACAGAATTACAT
ATCATGTTT---------------GATATGTTTATGTAAACATAAACTATTGTATGGAAT
GAAATCCAAATAACATACAACACGCTATGAAATACAAGACGCTATGAC-AA---------
---AAGTA-CTGGTATATG----ATTAG-GTATCCTAACGATCTAG-GGCCGAAGG--T-
--CCGTGAGCAATATGCGTCGAAATAA-TGTTTAACAAACAAATATACATGATACGGATA
---------GTTGAATACATAAACAACGAGGTAT----------ACAATACAACAAACTG
TTGTA-AAG-----AAAT-AAAAAAT----AAGAAGAGATAGTATATTTGTGTTGGATAA
GCCTTGCAAC------------CACCACTTTAGT-GGT-GGGCCAGATGTCCCGAGTTAG
TGCGCCACGTAA-GCGCT-GGGGCTTAT
>S_KP15_AU_2009_C3
TATTACCCCCAGCGCTCGGGAC-GGGACAT------GGGCTA--A----------TGGAT
-TGT-GGAT---ATAGGG-CCCAAAGGGCCCGTTTG-GATGGGTTTT-GGGCTTAT-GGG
CTTTATCCAGAAGACCAAAAACAGGCGG----------------G-AACCGTCCT-AAAT
TC-------AAACTTCGATTGCTTGCCCTGCAAGCCATCTAGAAGT-CTATAAATACCAG
-TGTCTAGATAGATGTTCA-----GACAAGAA----ATGGCTAGGTATCCGAAGAAATCC
ATCAAGAAGAGGCGGGTTGGGCGCCGGAAGTATGGCAGCAAGGCGGCAACGAGCCACGAC
TGCTCGTCGTTAGGA--TCAATATTGGTTCCTGAAAACACCGTCAAGGTATTTCGGATTG
AGCCTACTGATAAAACATTACCCAGATATTTTATCTGGAAAATGTTTATGCTTCTTGTGT
GCAAGGTGAAGCCCGGAAGAATACTTCATTGGGCTATGATCAAGAGTTCTTGGGAAATCA
ACCAGCCGACAACCTGTCTGGAAGCCCCAGGTTTATTTATTAAACCTGAACATAGCCATC
TGGTTAAACTGGTATGTAGTGGGGAACTTGAAGCAGGAGTCGCAACAGGAACATCAGATG
TTGAATGTCTTTTGAGGAAGACAACCGTGTTGAGGAAGAATGTAACAGAGGTGGATTATT
TATATTTGGCATTCTATTGTAGTTCTGGAGTAAGTATAAACTACCAGAACAGAATTACAT
ATCATGTTT---------------GATATGTTTATGTAAACATAAACTATTGTATGGAAT
GAAATCCAAATAACATACAACACGCTATGAAATACAAGACGCTATGAC-AA---------
---AAGTA-CTGGTATATG----ATTAG-GTATCCTAACGATCTAG-GGCCGAAGG--C-
--CCGTGAGCAATATGCGTCGAAATAA-TGTTTAACAAACAAATATACATGATACGGATA
---------GTTGAATACATAAACAACGAGGTAT----------ACAATACAACAAACTG
TTGTA-AAG-----AAAT-AAAAAAT----AAGAAGAGAGAGTATATTTGTGTCGGATAA
GCATCACACC------------CACCACTTTAGT-GGT-GGGCCAGATGTCCCGAGTTAG
TGCGCCACGTAA-GCGCT-GGGGCTTAT
>S_KP16_AU_2009_C3
TATTACCCCCAGCGCTCGGGAC-GGGACAT------GGGCTA--A----------TGGAT
-TGT-GGAT---ATAGGG-CCCAAAGGGCCCGTTTG-GATGGGTTTT-GGGCTTAT-GGG
CTTTATCCAGAAGACCAAAAACAGGCGG----------------G-AACCGTCCT-AAAT
TC-------AAACTTCGATTGCTTGCCCTGCAAGCCATCTAGAAGT-CTATAAATACCAG
-TGTCTAGATAGATGTTCA-----GACAAGAA----ATGGCTAGGTATCCGAAGAAATCC
ATCAAGAAGAGGCGGGTTGGGCGCCGGAAGTATGGCAGCAAGGCGGCAACGAGCCACGAC
TACTCGTCGCTAGGA--TCAATATTGGTTCCGGAAAATACCGTCAAGGTATTTCGGATTG
AGCCTACTGATAAAACATTACCCAGATATTTTATCTGGAAAATGTTTATGCTTCTTGTGT
GCAAGGTGAAGCCCGGAAGAATACTTCATTGGGCTATGATCAAGAGTTCTTGGGAAATCA
ACCAGCCGACAACCTGTCTGGAAGCCCCAGGTTTATTTATTAAACCTGAACATAGCCATC
TGGTTAAACTGGTATGTAGTGGGGAACTTGAAGCAGGACTCACAACAGGAACATCAGATG
TTGAATGTCTTTTGAGGAAGACAACCGTGTTGAGGAAGAATGTAACAGAGGTGGATTATT
TATATTTGGCATTCTATTGTAGTTCTGGAGTAAGTATAAACTACCAGAACAGAATTACAT
ATCATGTTT---------------GATATGTTTATGTAAACATAAACTATTGTATGGAAT
GAAATCCAAATAACATACAACACGCTATGAAATACAAGACGCTATGAC-AA---------
---AAGTA-CTGGTATATG----ATTAG-GTATCCTAACGATCTAG-GGCCGAAGG--C-
--CCGTGAGCAATATGCGTCGAAATAA-TGTTTAACAAACAAATATACATGATACGGATA
---------GTTGAATACATAAACAACGAGGTAT----------ACAATACAACAAACTG
TTGTA-AAG-----AAAT-AAAAAAT----AAGAAGAGAGAGTATATTTGTGTCGGATAA
GCATCACACC------------CACCACTTTAGT-GGT-GGGCCAGATGTCCCGAGTTAG
TGCGCCACGTAA-GCGCT-GGGGCTTAT
>S_KP17_AU_2010_C3
TATTACCCCCAGCGCTCAGGAC-GGGACAT------GGGCTA--A----------TGGAT
-TGT-GGAT---ATAGGG-CCCAAAGGGCCCGTTTA-GATGGGTTTT-GGGCTTAT-GGG
CTTTATCCAGAAGACCAAAAACAGGCGG----------------G-AACCGTCCC-AAAT
TC-------AAACTTCGATTGCTTGCCCTGCAAGCCATCTAGAAGT-CTATAAATACCAG
-TGTCTAGATAGATGTTCA-----GACAACAA----ATGGCTAGGTATCCGAAGAAATCC
ATCAAGAAGAGGCGGGTTGGGCGCCGGAAGTATGGCAGCAAGGCGGCAACGAGCCACGAC
TGCTCGTCTCTAGGG--TCAATATTGGTTCCTGAAAATACCGTCAAGGTATTTCGGATTG
AGCCTACTGATAAAACATTACCCAGATATTTTATCTGGAAAATGTTTATGCTTCTTGTGT
GCAAGGTGAAGCCCGGAAGAATACTTCATTGGGCTATGATCAAGAGTTCTTGGGAAATCA
ACCAGCCGACAACCTGTCTGGAAGCCCCAGGTTTATTTATTAAACCTGAACATAGCCATC
TGGTTAAACTGGTATGTAGTGGGGAACTTGAAGCAGGAGTCGCAACAGGAACATCAGATG
TTGAATGTCTTTTGAGGAAGACAACCGTGTTGAGGAAGAATGTAACAGAGGTGGATTATT
TATATTTGGCATTCTATTGTAGTTCTGGAGTAAGTATAAACTACCAGAACAGAATTACAT
ATCATGTTT---------------GATATGTTTATGTAAACATAAACTATTGTACGGAAT
GAAATCCAAATAACATACAACACGCTATGAAATACAAGACGCTATGAC-AA---------
---AAGTA-CTGGTATATG----ATTAG-GTATCCTAACGATCTAG-GGCCGAAGG--C-
--CCGTGAGCAATATGCGTCGAAATAA-TGTTTAACAAACAAATATACATGATACGGATA
---------GTTGAATACATAAACAACGAGGTAT----------ACAATACAACAAACTG
TTGTA-AAG-----AAAT-AAAAAAT----AAGAAGAGAGAGTATATTTGTGTCGGATAA
GCATCACACC------------CACCACTTTAGT-GGT-GGGTCAGATGTCCCGAGTTAG
TGCGCCACGTAA-GCGCT-GGGGCTTAT
>S_KP18_AU_2010_C3
TATTACCCCCGGCGCTCAGGAC-GGGACAT------GGGCTA--A----------TGGAT
-TGT-GGAT---ATAGGG-CCCAAAGGGCCCGTTTA-GATGGGTTTT-GGGCTTAT-GGG
CTTTATCCAGAAGACCAAAAACAGGCGG----------------G-AACCGTCCC-AAAT
TC-------AAACTTCGATTGCTTGCCCTGCAAGCCATCTAGAAGT-CTATAAATACCAG
-TGTCTAGATAGATGTTCA-----GACAACAA----ATGGCTAGGTATCCGAAGAAATCC
ATCAAGAAGAGGCGGGTTGGGCGCCGGAAGTATGGCAGCAAGGCGGCAACGAGCCACGAC
TGCTCGTCGTTAGGG--TCAATATTGGTTCCTGAAAATACCGTCAAGGTATTTCGGATTG
AGCCTACTGATAAAACATTACCCAGATATTTTATCTGGAAAATGTTTATGCTTCTTGTGT
GCAAGGTGAAGCCCGGAAGAATACTTCATTGGGCTATGATCAAGAGTTCTTGGGAAATCA
ACCAGCCGACAACCTGTCTGGAAGCCCCAGGTTTATTTATTAAACCTGAACATAGCCATC
TGGTTAAACTGGTATGTAGTGGGGAACTTGAAGCAGGAGTCGCAACAGGAACATCAGATG
TTGAATGTCTTTTGAGGAAGACAACCGTGTTGAGGAAGAATGTAACAGAGGTGGATTATT
TATATTTGGCATTCTATTGTAGTTCTGGAGTAAGTATAAACTACCAGAACAGAATTACAT
ATCATGTTT---------------GATATGTTTATGTAAACATAAACTATTGTATGGAAT
GAAATCCAAATAACATACAACACGCTATGAAATACAAGACGCTATGAC-AA---------
---AAGTA-CTGGTATATG----ATTAG-GTATCCTAACGATCTAG-GGCCGAAGG--C-
--CCGTGAGCAATATGCGTCGAAATAA-TGTTTAACAAACAAATATACATGATACGGATA
---------GTTGAATACATAAACAACGAGGTAT----------ACAATACAACAAACTG
TTGTA-AAG-----AAAT-AAAAAAT----AAGAAGAGAGAGTATATTTGTGTCGGATAA
GCATCACACC------------CACCACTTTAGT-GGT-GGGTCAGATGTCCCGAGTTAG
TGCGCCACGTAA-GCGCT-GGGGCTTAT
>S_KP4_TO_1990_C1
TATTACCCCCAGCGCTCGGGAC-GGGACAT------GGGCTA--A----------TGGAT
-TGT-GGAT---ATAGGG-CCCAAAGGGCCCTTTTA-GATGGGTTTT-GGGCTTAT-GGG
CTTTATCCAGAAGACCAAAAACAGGCGG----------------GAAACCGTCCC-AAAT
TC-------AAACTTCGATTGCTTGCCCTGCAAGCCATC-AGAAGT-CTATAAATACCAG
-GGTCGAGATAGATGTTCA-----GACAACAA----ATGGCTAGGTATCCGAAGAAATCC
ATCAAGAAGAGGCGGGTTGGGCGCCGGAAGTATGGCAGCAAGGCGGCAACCAGTCACGAC
TACTCGTCTTTAGGG--TCAATATTGGTTCCTGAAAACACCGTCAAGGTATTTCGGATTG
AGCCTACTGATAAAACATTACCCAGATATTTTATCTGGAAAATGTTTATGCTTCTTGTGT
GCAAGGTGAAGCCCGGAAGAATACTTCACTGGGCTATGATTAAGAGTTCTTGGGAAATCA
ACCAGCCGACAACCTGTCTTGAAGCACCAGGTTTATTTATTAAACCTGAACATAGCCATC
TGGTTAAACTGGTATGTAGTGGGGAACTTGAAGCAGGAGTCGCAACAGGGACATCAGATG
TCGAATGTCTTCTGAGGAAGACAACCGTGTTGAGGAAGAATGTAACGGAGGTGGATTATT
TATATTTGGCATTCTATTGTAGTTCTGGAGTAAGTATAAACTACCAGAACAGAATTACAT
ATCATGTTT---------------GATATGTTTATGTAAACATAAACTATTGTATGGAAT
GAAATCCAAATAACATACAACACGCTATGAAATACAAGACGCTATGAC-AA---------
---ATGTA-CGGGTATCTG----ATTAG-GTATCCTAACGATCTAG-GGCCGAAGG--C-
--CCGTGAGCAATATGCGTCGAAATAA-TGTTTAACAAACAAATATACATGATACGGATA
---------GTTGAATCCATAAACAACGAGGTAT----------ACAATACAACAATCTG
TTGTA-AAG-----AAAT-AAAAAAT----AAGAAGAGAGAGTATATTTGTGTCGGATAA
GCATGGCAAC------------CACCACTTTAGT-GGT-GGGCCAGATGTCCCGAGTTAG
TGCGCCACGTAA-GCGCT-GGGGCTTAT
>S_KP5_LK_2003_C2
TATTACCCCCAGCGCTCGGGAC-GGGACAT------GGGCTA--A----------TGGAT
-TGT-GGAT---ATAGGG-CCCAAAGGGCCCGTTTA-GATGGGTTTT-GGGCTTAT-GGG
CTTTATCCAGAAGACCAAAAACAGGCGG----------------G-AACCGTCCC-AAAT
TC-------AAACTTCGATTGCTTGCCCTGCAAGCCAACTAGAAGT-CTATAAATACCAG
-TGTCTAGATAGATGTTCA-----GACAACAA----ATGGCTAGGTATCCGAAGAAATCC
ATCAAGAAGAGGCGGGTTGGGCGCCGGAAGTATGGCAGCAAGGCGGCAACGAGCCACGAC
TGCTCGTCGCTAGGA--TCAATATTGGTTCCTGAAAACACCGTCAAGGTATTTCGGATTG
AGCCTACTGATAAAACATTACCCAGATATTTTATCTGGAAAATGTTTATGCTACTTGTGT
GCAAGGTGAAGCCCGGAAGAATACTTCATTGGGCTATGATCAAGAGTTCTTGGGAAATCA
ACCAGCCGACAACCTGTCTGGAACCCCCAGGTTTATTTATTAAACCTGAACATAGCCATC
TGGTTAAACTGGTATGTAGTGGGGAACTTGAAGCAGGAGTCGCAACAGGGACATCAGATG
TTGAATGTCTTTTGAGGAAGACAACCGTGTTGAGGAAGAATGTAACAGAGGTGGATTATT
TATATTTGGCATTCTATTGTAGTTCTGGAGTAAGTATAAACTACCAGAACAGAATTACAT
ATCATGTTT---------------GATATGTTTATGTAAACATAAACTATTGTATGGAAT
GAAATCCAAATAACATACAACACGCTATGAAATACAAGACGCTATGAC-AG---------
---AAGTA-CGGGTATCTG----ATTAG-GTATCCTAACGATCTAG-GGCCGAAGG--C-
--CCGTGAGCAATATGCGTCGAAATAT-TGTTTAACAAACAAATATACATGATACGGATA
---------GTTGAATACATAAACAACGAGGTAT----------ACAATACAACAAACTG
TTGTA-AAG-----AAAT-AAAAAAT----AAGAAGAGAGAGTATATTTGTGTTTGATAA
GCATGAGACC------------CACCACTTTAGT-GGT-GGGTCAGATGTCCCGAGTTAG
TGCGCCACGTAA-GCGCT-GGGGCTTAT
>S_KP6_AU_2011_C3
TATTACCCCCAGCGCTCGGGAC-GGGACAT------GGGCTA--A----------TGGAT
-TGT-GGAT---ATAGGG-CCCAAAGGGCCCGTTTG-GATGGGTTTT-GGGCTTAT-GGG
CTTTATCCAGAAGACCAAAAACAGGCGG----------------G-AACCGTCCT-AAAT
TC-------AAACTTCGATTGCTTGCCCTGCAAGCCATCTAGAAGT-CTATAAATACCAG
-TGTCTAGATAGATGTTCA-----GACAAGAA----ATGGCTAGGTATCCGAAGAAATCC
ATCAAGAAGAGGCGGGTTGGGCGCCGGAAGTATGGCAGCAAGGCGGCAACGAGCCACGAC
TACTCGTCGCTAGGG--TCAATATTGGTTCCTGAAAATACCGTCAAGGTATTTCGGATTG
AGCCTACTGATAAAACATTACCCAGATATTTTATCTGGAAAATGTTTATGCTTCTTGTGT
GCAAGGTGAAGCCCGGAAGAATACTTCATTGGGCTATGATCAAGAGTTCTTGGGAAATCA
ACCAGCCGACAACCTGTCTGGAAGCCCCAGGTTTATTTATTAAACCTGAACATAGCCATC
TGGTTAAACTGGTATGTAGTGGGGAACTTGAAGCAGGAGTCGCAACAGGAACATCAGATG
TTGAATGTCTTTTGAGGAAGACAACCGTGTTGAGGAAGAATGTAACAGAGGTGGATTATT
TATATTTGGCATTCTATTGTAGTTCTGGAGTAAGTATAAACTACCAGAACAGAATTACAT
ATCATGTTT---------------GATATGTTTATGTAAACATAAACTATTGTATGGAAT
GAAATCCAAATAACATACAACACGCTATGAAATACAAGACGCTATGAC-AA---------
---AAGTA-CTGGTATATG----ATTAG-GTATCCTAACGATTTAG-GGCCGAAGG--C-
--CCGTGAGCAATATGCGTCGAAATAA-TGTTTAACAAACAAATATACATGATACGGATA
---------GTTGAATACATAAACAACGAGGTAT----------ACAATACAACAAACTG
TTGTA-AAG-----AAAT-AAAAAAT----AAGAAGAGAGAGTATATTTGTGTCGGATAA
GCATCACACC------------CACCACTTTAGT-GGT-GGGCCAGATGTCCCGAGTTAG
TGCGCCACGTAA-GCGCT-GGGGCTTAT
>S_KP9_US_1990_C1
TATTACCCCCAGCGCTCGGGAC-GGGACAT------GGGCTA--A----------TGGAT
-TGT-GGAT---ATAGGG-CCCAAAGGGCCCGTTTA-GATGGGTTTT-GGGCTTAT-GGG
CTTTATCCAGAAGACCAAAAACAGGCGG----------------G-AACCGTCCC-AAAT
TC-------AAACTTCGATTGCTTGCCCTGCAAGCCATCTAGAAGT-CTATAAATACCAG
-TGTCTAGATAGATGTTCA-----GACAACAA----ATGGCTAGGTATCCGAAGAAATCC
ATCAAGAAGAGGCGGGTTGGGCGCCGGAAGTATGGCAGCAAGGCGGCAACGAGCCACGAC
TACTCGTCGCTAGGG--TCAATATTGGTTCCTGAAAATACCGTCAAGGTATTTCGGATTG
AGCCTACTGATAAAACATTACCCAGATATTTTATCTGGAAAATGTTTATGCTTCTTGTGT
GCAAGGTGAAGCCCGGAAGAATACTTCATTGGGCTATGATCAAGAGTTCTTGGGAAATCA
ACCAGCCGACAACCTGTCTGGAAGCCCCAGGTTTATTTATTAAACCTGAACATAGCCATC
TGGTTAAACTGGTATGTAGTGGGGAACTTGAAGCAGGAGTCGCAACAGGAACATCAGATG
TTGAATGTCTTTTGAGGAAGACAACCGTGTTGAGGAAGCATGTAACAGAGGTGGATTATT
TATATTTGGCATTCTATTGTAGTTCTGGAGTAAGTATAAACTACCAGAACAGAATTACAT
ATCATGTTT---------------GATATGTTTATGTAAACATAAACTATTGTATGGAAT
GAAATCCAAATAACATACAACACGCTATGAAATACAAGACGCTATGAC-AA---------
---AAGTA-CGGGTATCTG----ATTAG-GTATCCTAACGATCTAG-GGCCGAAGG--C-
--CCGTGAGCAATATGCGTCGAAATAA-TGTTTAACAAACAAATATACATGATACGGATA
---------GTTGAATACATAAACAACGAGGTAT----------ACAATACAACAAACTG
TTGTA-AAG-----AAAT-AAAAAAT----AAGAAGAGAGAGTATATTTGTGTCGGATAA
GCATGACACC------------CACCACTTTAGT-GGT-GGGTCAGATGTCCCGAGTTAG
TGCGCCACGTAA-GCGCT-GGGGCTTAT
>S_MP1_TW_1996
TATTACCCCCAGCGCTCGGGAC-GGGACAT------GGGCTA--A----------TGGAT
-GAT-GGAT---ATAGGG-CCCAACGGGCCCGTTAA-GATGGGTTTT-GGGCTTCT-GGC
TTAAATCCAGAAGACCAAAAACAGGCGG----------------G-AACCGTCCT-AATT
TC-------AAACATAGATTGCTTGCCCTGCAAGCCATCTAGAAGT-CTATATATACCAG
-TGTCGATATAT-TGCCTA-----GATATCAA----ATGGCGAGGTTTCCGAAGAAATCG
AGCAAGAAGAGGCGGGTTGGCAGGAGGAAGTATGGAAGCAAGGCGGCAACAAGCCACGAC
T-----------------------------------------------------------
------------------------------------------------------------
------------------------------------------------------------
------------------------------------------------------------
------------------------------------------------------------
------------------------------------------------------------
----------ATTTTATTGTAGTGCTGGAGTTAGTATTAACTACCAGAACAGAATTACAT
ATCATGTAT---------------GATATGTTTATGTAAACATAAACCTATGAATGGAAT
AATGTCCAAATAACATACAACACGCTATGACAAAAGGGGAAAAATGAAGAA---------
---------TCGGGGGTTG----ATTGGTCTATCGTATCGCTTAAG-GGCCGCAGG-CC-
----------------CGTTGAAATGATTCTTTATTCAACAAATATACATGATACGGATA
---------GTTGAATATATAAACAACTATGTAT-----------AAATACAACAGAATG
TTGAA-AAT-----AATTAATATAAT----GAGAAG-GAAGGTATATTTGTGACGGATAA
GGATGAGGAC------------CACCACTTTAGT-GGT-GGGCCAGATGTCCCGAGTTAG
TGCGCCACGTAA-GCGCT-GGGGCTTAT
>S_MP2_TW_1996_D6
------------------------------------------------------------
--------T---TTAGGG-CCCAACGGGCCCGTTAA-GATGGGTTTT-GGGCTTCT-GGT
CTAAATCCAGAAGACCAAAAACAGGCGG----------------G-AACCGTCCT-AATT
TC-------AAACATAGATTGCTTGCCCTGCAAGCCATCTAGAAGT-CTATATATACCAG
-TGTCGATATAC-TGCCTA-----GATATCAA----ATGGCGAGGTTTCCGAAGAAATCG
ATCAAGAAGAGGCGGGTTGGCAGGAGGAAGTATGGAAGCAAGGCGGCAACAAGCCACGAC
T-----------------------------------------------------------
------------------------------------------------------------
------------------------------------------------------------
------------------------------------------------------------
------------------------------------------------------------
------------------------------------------------------------
----------ATTTTATTGTAGTGCTGGAGTTAGTATTAACTACCAGAACAGAATTACAT
ATCATGTAT---------------GATATGTTTATGTAAACATAAACCTATGAATGGAAT
AATGTCCAAATAACATACAACACGCTATGACAAAAGGGGAAAAATGAAGAA---------
---------TCGGGGGTTG----ATTGGTCTATCGTATCGCTTAAG-GGCCGCAGG-CC-
----------------CGTTGAAATGATTCTTAATTAAACAAATATACATGATACGGATA
---------GTTGAATATATAAACAACTATGTAT-----------AAATACAACAGAATG
TTGAA-AAT-----AATTAATATAAT----GAGAAG-GAAGGTATATTTGTGACGGATAA
GGATGAGGAC------------CACCACTTTAGT-GGT-GGGCCAGATGTCC--------
----------------------------
>S_MS14_PH_2008
TATTACCCCCAGCGCTCGGGAC-GGGACAT------GGGCTA--A----------TGGAT
-GAT-GGAT---TTAGGG-CCCAACGGGCCCGTTAA-GATGGGTTTT-GGGCTTCT-GGG
CTAAATCCAGAAGACCAAAAACAGGCGG----------------G-AACCGTCCT-AATT
TC-------AAACATAGATTGCTTGCCCTGCAAGCCATCTAGATGT-CTATATATACCAG
-TGTCGATATAT-TGTCTA-----GACATCAA----ATGGCGAGGTTTCCGAAGAAATCG
ATCAAGAAGAGGCGGGTTGGCAGGAGGAAGTATGGAAGCAAGGCGGCAACAAGCCACGAC
T-----------------------------------------------------------
------------------------------------------------------------
------------------------------------------------------------
------------------------------------------------------------
------------------------------------------------------------
------------------------------------------------------------
----------ATTTTATTGTAGTGCTGGAGTTAGTATTAACTACCAGAACAGAATTACAT
ATCATGTAT---------------GATATGTTTATGTAAACATAAACCTATGAATGGAAT
AATGTCCAAATAACATACAACACGCTATGACAAAAGGGGAAAAATGAAGAA---------
---------TCGGGGGTTG----ATTGGTCTATCGTATCGCTTAAG-GGCCGCAGG-CC-
----------------CGTTGAAATGATTCTTTATTCAACAAATATACATGATACGGATA
---------GTTGAATATATAAACAACTATGTAT-----------AAATACAACAGAATG
TTGAA-AAT-----AATTAATATAAT----GAGAAG-GAAGGTATATTTGTGACGGATAA
GGATGAGAAC------------CACCACTTTAGT-GGT-GGGTCATATGTCCCGAGTTAG
TGCGCCACGTAA-GCGCT-GGGGCTTAT
>S_MS15_PH_2008_D5
TATTACCCCCAGCGCTCGGGAC-GGGACAT------GGGCTA--A----------TGGAT
-GAT-GGAT---TTAGGG-CCCAACGGGCCCGTTAA-GATGGGTTTT-GGGCTTCT-GGG
CTAAATCCAGAAGACCAAAAACAGGCGG----------------G-AACCGTCCT-AATT
TC-------AAACATAGATTGCTTGCCCTGCAAGCCATCTAGATGT-CTATATATACCAG
-TGTCGATATAT-TGCGTA-----GATATCAA----ATGGCGAGGTTTCCGAAGAAATCG
ATCAAGAAGAGGCGGGTTGGCAGGAGGAAGTATGGAAGCAAGGCGGCAACAAGCCACGAC
T-----------------------------------------------------------
------------------------------------------------------------
------------------------------------------------------------
------------------------------------------------------------
------------------------------------------------------------
------------------------------------------------------------
----------ATTTTATTGTAGTGCTGGAGTTAGTATTAACTACCAGAACAGAATTACAT
ATCATGTAT---------------GATATGTTTATGTAAACATAAACCTATGAATGGAAT
AATGTCCAAATAACATACAACACGCTATGACAAAAGGGGAAAAATGAAGAA---------
---------TCGGGGGTTG----ATTGGTCTATCGTATCGCTTAAG-GGCCGCAGG-CC-
----------------CGTTGAAATGATTCTTTATTCAACAAATATACATGATACGGATA
---------GTTGAATATATAAACAACTATGTAT-----------AAATACAACAGAATG
TTGAA-AAT-----AATTAATATAAT----GAGAAG-GAAGGTATATTTGTGACGGATAA
GGATGAGAAC------------CACCACTTTAGT-GGT-GGGTCATATGTCCCGAGTTAG
TGCGCCACGTAA-GCGCT-GGGGCTTAT
>S_MS16_PH_2008_D5
TATTACCCCCAGCGCTCGGGAC-GGGACAT------GGGCTA--A----------TGGAT
-GAT-GGAT---TTAGGG-CCCAACGGGCCCGTTAA-GATGGGTTTT-GGGCTTCT-GGG
CTAAATCCAGAAGACCAAAAACAGGCGG----------------G-AACCGTCCT-AATT
TC-------AAACATAGATTGCTTGCCCTGCAAGCCATCTAGATGT-CTATATATACCAG
-TGTTGATATAT-TGCCTA-----GATATCAA----ATGGCGAGGTTTCCGAAGAAATCG
ATCAAGAAGAGGCGGGTTGGCAGGAGGAAGTATGGAAGCAAGGCGGCAACAAGCCACGAC
T-----------------------------------------------------------
------------------------------------------------------------
------------------------------------------------------------
------------------------------------------------------------
------------------------------------------------------------
------------------------------------------------------------
----------ATTTTATTGTAGTGCTGGAGTTAGTATTAACTACCAGAACAGAATTACAT
ATCATGTAT---------------GATATGTTTATGTAAACATAAACCTATGAATGGAAT
AATGTCCAAATAACATACAACACGCTATGACAAAAGGGGAAAAATGAAGAA---------
---------TCGGGGGTTG----ATTGGTCTATCGTATCGCTTAAG-GGCCGCAGG-CC-
----------------CGTTGAAATGATTCTTTATTCAACAAATATACATGATACGGATA
---------GTTGAATATATAAACAACTATGTAT-----------AAATACAACAGAATG
TTGAA-AAT-----AATTAATATAAT----GAGAAG-GAAGGTATATTTGTGACGGATAA
GGATGAGAAC------------CACCACTTTAGT-GGT-GGGTCATATGTCCCGAGTTAG
TGCGCCACGTAA-GCGCT-GGGGCTTAT
>S_MS17_PH_2008_D5
TATTACCCCCAGCGCTCGGGAC-GGGACAT------GGGCTA--A----------TGGAT
-GAT-GGAT---TTAGGG-CCCAACGGGCCCGTTAA-GATGGGTTTT-GGGCTTCT-GGG
CTAAATCCAGAAGACCAAAAACAGGCGG----------------G-AACCGTCCT-AATT
TC-------AAACATAGATTGCTTGCCCTGCAAGCCATCTAGATGT-CTATATATACCAG
-TGTCGATATAT-TGTCTA-----GACATCAA----ATGGCGAGGTTTCCGAAGAAATCG
ATCAAGAAGAGGCGGGTTGGCAGGAGGAAGTATGGAAGCAAGGCGGCAACAAGCCACGAC
T-----------------------------------------------------------
------------------------------------------------------------
------------------------------------------------------------
------------------------------------------------------------
------------------------------------------------------------
------------------------------------------------------------
----------ATTTTATTGTAGTGCTGGAGTTAGTATTAACTACCAGAACAGAATTACAT
ATCATGTAT---------------GATATGTTTATGTAAACATAAACCTATGAATGGAAT
AATGTCCAAATAACATACAACACGCTATGACAAAAGGGGAAAAATGAAGAA---------
---------TCGGGGGTTG----ATTGGTCTATCGTATCGCTTAAG-GGCCGCAGG-CC-
----------------CGTTGAAATGATTCTTTATTCAACAAATATACATGATACGGATA
---------GTTGAATATATAAACAACTATGTAT-----------AAATACAACAGAATG
TTGAA-AAT-----AATTAATATAAT----GAGAAG-GAAGGTATATTTGTGACGGATAA
GGATGAGAAC------------CACCACTTTAGT-GGT-GGGTCATATGTCCCGAGTTAG
TGCGCCACGTAA-GCGCT-GGGGCTTAT
>S_MS18_PH_2008_D5
TATTACCCCCAGCGCTCGGGAC-GGGACAT------GGGCTA--A----------TGGAT
-GAT-GGAT---TTAGGG-CCCAACGGGCCCGTTAA-GATGGGTTTT-GGGCTTCT-GGG
CTAAATCCAGAAGACCAAAAACAGGCGG----------------G-AACCGTCCT-AATT
TC-------AAACATAGATTGCTTGCCCTGCAAGCCATCTAGATGT-CTATATATACCAG
-TGTCGATATAT-TGTCTA-----GACATCAA----ATGGCGAGGTTTCCGAAGAAATCG
ATCAAGAAGAGGCGGGTTGGCAGGAGGAAGTATGGAAGCAAGGCGGCAACAAGCCACGAC
T-----------------------------------------------------------
------------------------------------------------------------
------------------------------------------------------------
------------------------------------------------------------
------------------------------------------------------------
------------------------------------------------------------
----------ATTTTATTGTAGTGCTGGAGTTAGTATTAACTACCAGAACAGAATTACAT
ATCATGTAT---------------GATATGTTTATGTAAACATAAACCTATGAATGGAAT
AATGTCCAAATAACATACAACACGCTATGACAAAAGGGGAAAAATGAAGAA---------
---------TCGGGGGTTG----ATTGGTCTATCGTATCGCTTAAG-GGCCGCAGG-CC-
----------------CGTTGAAATGATTCTTTATTCAACAAATATACATGATACGGATA
---------GTTGAATATATAAACAACTATGTAT-----------AAATACAACAGAATG
TTGAA-AAT-----AATTAATATAAT----GAGAAG-GAAGGTATATTTGTGACGGATAA
GGATGAGAAC------------CACCACTTTAGT-GGT-GGGTCATATGTCCCGAGTTAG
TGCGCCACGTAA-GCGCT-GGGGCTTAT
>S_MS6_PH_2008_D5
TATTACCCCCAGCGCTCGGGAC-GGGACAT------GGGCTA--A----------TGGAT
-GAT-GGAT---TTAGGG-CCCAACGGGCCCGTTAA-GATGGGTTTT-GGGCTTCT-GGG
CTAAGTCCAGAAGACCAAAAACAGGCGG----------------G-AACCGTCCT-AATT
TC-------AAACATAGATTGCTTGCCCTGCAAGCCATCTAGATGT-CTATATATACCAG
-TGTCGATATAT-TGCCTA-----GATATCAA----ATGGCGAGGTTTCCGAAGAAATCG
ATCAAGAAGAGGCGGGTTGGCAGGAGGAAGTATGGAAGCAAGGCGGCAACAAGCCACGAC
T-----------------------------------------------------------
------------------------------------------------------------
------------------------------------------------------------
------------------------------------------------------------
------------------------------------------------------------
------------------------------------------------------------
----------ATTTTATTGTAGTGCTGGAGTTAGTATTAACTACCAGAACAGAATTACAT
ATCATGTAT---------------GATATGTTTATGTAAACATAAACCTATGAATGGAAT
AATGTCCAAATAACATACAACACGCTATGACAAAAGGGGAAAAATGAAGAA---------
---------TCGGGGGTTG----ATTGGTCTATCGTATCGCTTAAG-GGCCGCAGG-CC-
----------------CGTTGAAATGATTCTTAATTAAACAAATATACATGATACGGATA
---------GTTGAATATATAAACAACTATGTAG-----------AAATACAACAGAATG
TTGAA-AAT-----AATTAATATAAT----GAGAAG-GAAGGTATATTTGTGACGGATAA
GGATGAGAAC------------CACCACTTTAGT-GGT-GGGTCATATGTCCTGAGTTAG
TGCGCCACGTAA-GCGCT-GGGGCTTAT
>S_MS7_PH_2008_D5
TATTACCCCCAGCGCTCGGGAC-GGGACAT------GGGCTA--A----------TGGAT
-GAT-GGAT---TTAGGG-CCCAACGGGCCCGTTAA-GATGGGTTTT-GGGCTTCT-GGG
CTAAATCCAGAAGACCAAAAACAGGCGG----------------G-AACCGTCCT-AATT
TC-------GAACATAGATTGCTTGCCCTGCAAGCCATCTAGATGT-CTATATATACCAG
-TGTCGATATAT-TGCCTA-----GATATCAA----ATGGCGAGGTTTCCGAAGAAATCA
ATCAAGAAGAGGCGGGTTGGCAGGAGGAAGTATGGAAGCAAGGCGGCAACAAGCCACGAC
T-----------------------------------------------------------
------------------------------------------------------------
------------------------------------------------------------
------------------------------------------------------------
------------------------------------------------------------
------------------------------------------------------------
----------ATTTTATTGTAGTGCTGGAGTTAGTATTAACTACCAGAACAGAATTACAT
ATCATGTAT---------------GATATGTTTATGTAAACATAAACCTATGAATGGAAT
AATGTCCAAATAACATACAACACGCTATGACAAAAGGGGAAAAATGAAGAA---------
---------TCGGGGGTTG----ATTGGTCTATCGTATCGCTTAAG-GGCCGCAGG-CC-
----------------CGTTGAAATGATTCTTTATTCAACAAATATACATGATACGGATA
---------GTTGAATATATAAACAACTATGTAT-----------AAATACAACAGAATG
TTGAA-AAT-----AATTAATATAAT----GAGAAG-GAAGGTATATTTGTGACGGATAA
GGATGAGAAC------------CACCACTTTAGT-GGT-GGGTCATATGTCCCGAGTTAG
TGCGCCACGTAA-GCGCT-GGGGCTTAT
>S_Q1160_TW_1995_D5
TATTACCCCCAGCGCTCGGGAC-GGGACAT------GGGCTA--A----------TGGAT
-GAT-GGAT---ATAGGG-CCCAACGGGCCCGTTAA-GATGGGTTTT-GGGCTTCT-GGG
CTAAATCCAGAAGACCAAAAACAGGCGG----------------G-AACCGTCCT-AATT
TC-------AAACATAGATTGCTTGCCCTGCAAGCCATCTAGAAGT-CTATATATACCAG
-TGTCGATATAT-TGCCTA-----GATATCAA----ATGGCGAGGTTTCCGAGGAAATCG
ATCAAGAAGAGGCGGGTTGGCAGGAGGAAGTATGGAAGCAAGGCGGCAACAAGCCACGAC
T-----------------------------------------------------------
------------------------------------------------------------
------------------------------------------------------------
------------------------------------------------------------
------------------------------------------------------------
------------------------------------------------------------
----------ATTTTATTGTAGTGCTGGAGTTAGTATTAACTACCAGAACAGAATTACAT
ATCATGTAT---------------GATATGTTTATGTAAACATAAACCTATGAATGGAAT
AATGTCCAAATAACATACAACACGCTATGACAAAAGGGGAAAAATGAAGAA---------
---------TCGGGGGTTG----ATTGGTCTATCGTATCGCTTAAG-GGCCGCAGG-CC-
----------------CGTTGAAATGATTCTTAATTCAACAAATATACATGATACGGATA
---------GTTGAATATATAAACAACTATGTAT-----------AAATACAACAGAATG
TTGAA-AAT-----AATTAATATAAT----GAGAAG-TAAGGTATATTTGTGACGGATAA
GGATGAGAAC------------CACCACTTTAGT-GGT-GGGTCATATGTCCCGAGTTAG
TGCGCCACGTAA-GCGCT-GGGGCTTAT
>S_Q276_TO_1989_C1
TATTACCCCCAGCGCTCGGGAC-GGGACAT------GGGCTA--A----------TGGAT
-TGT-GGAT---ATAGGG-CCCAAAGGGCCCTTTTA-GATGGGTTTT-GGGCTTAT-GGG
CTTTATCCAGAAGACCAAAAACAGGCGG----------------GAAACCGTCCC-AAAT
TC-------AAACTTCGATTGCTTGCCCTGCAAGCCATC-AGAAGT-CTATAAATACCAG
-GGTCGAGATAGACGTTCA-----GATAACAA----ATGGCTAGGTATCCGAAGAAATCC
ATCAAGAAGAGGCGGGTTGGGCGCCGGAAGTATGGCAGCAAGGCGGCAACCAGTCACGAC
TGCTCGTCGTTAGGA--TCAATATTGGTTCCTGAAAATACCGTCAAGGTATTTCGGATTG
AGCCTACTGATAAAACATTACCCAGATATTTTATCTGGAAAATGTTTATGCTTCTTGTGT
GCAAGGTGAAGCCTGGAAGAATACTTCACTGGGCTATGATTAAGAGTTCTTGGGAAATCA
ACCAGCCGACAACCTGTCTTGAAGCACCAGGTTTATTTATTAAACCTGAACATAGCCATC
TGGTTAAACTGGTATGTAGTGGGGAACTTGAAGCAGGAGTCGCAACAGGGACATCAGATG
TCGAATGTCTTCTGAGGAAGACAACCGTGTTGAGGAAGAATGTAACGGAGGTGGATTATT
TATATTTGGCATTCTATTGTAGTTCTGGAGTAAGTATAAACTACCAGAACAGAATTACAT
ATCATGTTT---------------GATATGTTTATGTAAACATAAACTATTGTATGGAAT
GAAATCCAAATAACATACAACACGCTATGAAATACAAGACGCTATGAC-AA---------
---ATGTA-CGGGTATCTG----ATTAG-GTATCCTAACGATCTAG-GGCCGAAGG--C-
--CCGTGAGCAATATGCGTCGAAATAA-TGTTTAACAAACAAATATACATGATACGGATA
---------GTTGAATCAATAAACAACGAGGTAT----------ACAATACAACAATCTG
TTGTA-AAG-----AAAT-AAAAAAT----AAGAATAGAGAGTATATTTGTGTCGGATAA
GCATGGCAAC------------CACCACTTTAGT-GGT-GGGCCAGATGTCCCGAGTTAG
TGCGCCACGTAA-GCGCT-GGGGACTAT
>S_Q277_TO_1989_C1
TATTACCCCCAGCGCTCGGGAC-GGGACAT------GGGCTA--A----------TGGAT
-TGT-GGAT---ATAGGG-CCCAAAGGGCCCGTTTA-GATGGGTTTT-GGGCTTAT-GGG
CTTTATCCAGAAGACCAAAAACAGGCGG----------------GAAACCGTCCC-AAAT
TC-------AAACTTCGATTGCTTGCCCCGCAAGCCATC-AGAAGT-CTATAAATACCAG
-GGCCGAGATAGATGTTCA-----GACAACAA----ATGGCTAGGTATCCGAAGAAATCC
ATCAAGAAGAGGCGGGTTGGGCGCCGGAAGTATGGCAGCAAGGCGGCAACCAGTCACGAC
TACTCGTCTTTAGGA--TCAATATTGGTTCCTGAAAATACCGTCAAGGTATTTCGGATTG
AGCCTACTGATAAAACATTACCCAGATATTTTATCTGGAAAATGTTTATGCTTCTTGTGT
GCAAGGTGAAGCCCGGAAGAATACTTCACTGGGCTATGATTAAGAGTTCTTGGGAAATCA
ACCAGCCGACAACCTGTCTTGAAGCACCAGGTTTATTTATTAAACCTGAACATAGCCATC
TGGTTAAACTGGTATGTAGTGGGGAACTTGAAGCAGGAGTCGCAACAGGGACATCAGATG
TCGAATGTCTTCTGAGGAAGACAACCGTGTTGAGGAAGAATGTAACGGAGGTGGATTATT
TATATTTGGCATTCTATTGTAGTTCTGGAGTAAGTATAAACTACCAGAACAGAATTACAT
ATCATGTTT---------------GATATGTTTATGTAAACATAAACTATTGTATGGAAT
GAAATCCAAATAACATACAACACGCTATGAAATACAAGACGCTATGAC-AA---------
---ATGTA-CGGGTATCTG----ATTAG-GAATCCTAACGATCTAG-GGCCGAAGG--C-
--CCGTGAGCAATATGCGTCTAAATAA-TGTTTAACAAACAAATATACATGATACGGATA
---------GTTGAATCCATAAACAACGAGGTAT----------ACAATACAACAATCTG
TTGTA-AAG-----AAATAAAAAAAT----AAGAAGAGAGAGTATATTTGTGTCGGATAA
GCATGGCAAC------------CACCACTTTAGT-GGT-GGGCCAGATGTCCCGAGTTAG
TGCGCCACGTAA-GCGCT-GGGGACTAT
>S_Q278_TO_1989_C1
TATTACCCCCAGCGCTCGGGAC-GGGACAT------GGGCTA--A----------TGGAT
-TGT-GGAT---ATAGGG-CCCAAAGGGCCCGTTTT-GATGGGTTTT-GGGCTTAT-GGG
CTTTATCCAGAAGACCAAAAACAGGCGG----------------GAAACCGTCCC-AAAT
TC-------AAACTTCGATTGCTTGCCGTGCAAGCCATC-AGAAGT-CTATAAATACCAG
-GGTCGAGATAGATGTTCA-----GACAACAA----ATGGCTAGGTATCCGAAGAAATCC
ATCAAGAAGAGGCGGGTTGGGCGCCGGAAGTATGGCAGCAAGGCGGCAACCAGTCACGAC
TACTCGTCGCTAGGG--TCAATATTGTTTCCTGAAGATACCGTCCAGGTTTTTCTGATTG
AGCCTACTGACAAAACATTACCCATATATTTTATCTGGAAAATGTTTATGCTTCTTGTGT
GCAAGGTGAAGCCCGGAAGAATACTTCACTGGGCTATGATTAAGAGTTCTTGGGAAATCA
ACCAGCCGACAACCTGTCTTGAAGCACCAGGTTTATTTATTAAACCTGAACATAGCCATC
TGGTTAAACTGGTATGTAGTGGGGAACTTGAAGCAGGAGTCGCAACAGGGACATCAGATG
TCGAATGTCTTCTGAGGAAGACAACCGTGTTGAGGAAGAATGTAACGGAGGTGGATTATT
TATATTTGGCATTCTATTGTAGTTCTGGAGTAAGTATAAACTACCAGAACAGAATTACAT
ATCATGTTT---------------GATATGTTTATGTAAACATAAACTATTGTATGGAAT
GAAATCCAAATAACATACAACACGCTATGAAATACAAGACGCTATGAC-AA---------
---ATGTA-CGGGTATCTG----ATTAG-GTATCCTAACGATCTAG-GGCCGAAGG--C-
--CCGTGAGCAATATGCGTCGAAATAA-TGTTTAACAAACAAATATACATGATACGGATA
---------GTTGAATTCATAAACAACGAGGTAT----------ACAATACAACAATCTG
TTGTA-AAG-----AAAT-AAAAAAT----AAGAAGAGAGAGTATATTTGTGTCGGATAA
GCATGGCAAC------------CACCACTTTAGT-GGT-GGGCCAGATGTCCCGAGTTAG
TGCGCCACGTAA-GCGCT-GGGGACTAT
>S_Q279_WS_1989_C1
TATTACCCCCAGCGCTCGGGAC-GGGACAT------GGGCTA--A----------TGGAT
-TGT-GGAT---ATAGGG-CCCAAAGGGCCCGTTTA-GATGGGTTTT-GGGCTTAT-GGG
CTTTATCCAGAAGACCAAAAACAGGCGG----------------G-AACCGTCCC-AAAT
TC-------AAACTTCGATTGCTTGCCCTGCAAGCCATCTAGAAGT-CTATAAATACCAG
-TGTCTAGATAGATGTTCA-----GACAACAA----ATGGCTAGGTATCCGAAGAAATCC
ATCAAGAAGAGGCGGGTTGGGCGCCGGAAGTATGGCAGCAAGGCGGCAACGAGCCACGAC
TGCTCGTCTTTAGGG--TCAATATTGGTTCCTGAAAATACCGTCAAGGTATTTCGGATTG
AGCCTACTGATAAAACATTACCCAGATATTTTATCTGGAAAATGTTTATGCTTCTTGTGT
GCAAGGTGAAGCCCGGAAGAATACTTCATTGGGCTATGATCAAGAGTTCTTGGGAAATCA
ACCAGCCGACAACCTGTCTGGAAGCCCCAGGTTTATTTATTAAACCTGAACATAGCCATC
TGGTTAAACTGGTATGTAGTGGGGAACTTGAAGCAGGAGTCGCAACAGGAACATCAGATG
TTGAATGTCTTTTGAGGAAGACAACCGTGTTGAGGAAGCATGTAACAGAGGTGGATTATT
TATATTTGGCATTCTATTGTAGTTCTGGAGTAAGTATAAACTACCAGAACAGAATTACAT
ATCATGTTT---------------GATATGTTTATGTAAACATAAACTATTGTATGGAAT
GAAATCCAAATAACATACAACACGCTATGAAATACAAGACGCTATGAC-AA---------
---AAGTA-CGGGTATCTG----ATTAG-GTATCCTAACGATCTAG-GGCCGAAGG--C-
--CCGTGAGCAATATGCGTCGAAATAA-TGTTTAACAAACAAATATACATGATACGGATA
---------GTTGAATACATAAACAACGAGGTAT----------ACAATACAACAAACTG
TTGTA-AAG-----AAAT-AAAAAAT----AAGAAGAGAGAGTATATTTGTGTCGGATAA
GCATCACACC------------CACCACTTTAGT-GGT-GGGTCAGATGTCCCGAGTTAG
TGCGCCACGTAA-GCGCT-GGGGCTTAT
>S_Q281_WS_1989_C1
TATTACCCCCAGCGCTCGGGAC-GGGACAT------GGGCTA--A----------TGGAT
-TGT-GGAT---ATAGGG-CCCAAAGGGCCCGTTTA-GATGGGTTTT-GGGCTTAT-GGG
CTTTATCCAGAAGACCAAAAACAGGCGG----------------G-AACCGTCCC-AAAT
TC-------AAACTTCGATTGCTTGCCCTGCAAGCCATCTAGAAGT-CTATAAATACCAT
-TGTCTAGATAGATGTTCA-----GACAACAA----ATGGCTAGGTATCCGAAGAAATCC
ATCAAGAAGAGGCGGGTTGGGCGCCGGAAGTATGGCAGCAAGGCGGCAACGAGCCACGAC
TGCTCGTCGCTAGGG--TCAATATTGGTTCCTGAAAATACCGTCAAGGTATTTCGGATTG
AGCCTACTGATAAAACATTACCCAGATATTTTATCTGGAAAATGTTTATGCTTCTTGTGT
GCAAGGTGAAGCCCGGAAGAATACTTCACTGGGCTATGATTAAGAGTTCTTGGGAAATCA
ACCAGCCGACAACCTGTCTTGAAGCACCAGGTTTATTTATTAAACCTGAACATAGCCATC
TGGTTAAACTGGTATGTAGTGGGGAACTTGAAGCAGGAGTCGCAACAGGGACATCAGATG
TTGAATGTCTTCTGAGGAAGACAACCGTGTTGAGGAAGAATGTAACGGAGGTGGATTATT
TATATTTGGCATTCTATTGTAGTTCTGGAGTAAGTATAAACTACCAGAACAGAATTACAT
ATCATGTTT---------------GATATGTTTATGTAAACATAAACTATTGTATGGAAT
GAAATCCAAATAACATACAACACGCTATGAAATACAAGACGCTATGAC-AA---------
---ATGTA-CGGGTATTTG----ATTGT-GTATCCTAACGATCTAG-GGCCGAAGG--C-
--CCGTGAGCAATATGCGTCGAAATAA-TGTTTAACAAACAAATATACATGATACGGATA
---------GTTGAATACATAAACAACGAGGTAT----------ACAATACAACAATCTG
TTGTA-AAG-----AAAT-AAAAAAT----AAGAAGAGAGAGTATATTTGTGTCGGATAA
GCATCACACC------------CACCACTTTAGT-GGT-GGGTCAGATGTCCCGAGTTAG
TGCGCCACGTAA-GCGCT-GGGGCTTAT
>S_Q524_1_IN_C2
TATTACCCCCAGCGCTCGGGAC-GGGACAT------GGGCTA--A----------TGGAT
-TGT-GGAT---ATAGGG-CCCAAAGGGCCCGTTTA-GATGGGTTTT-GGGCTTAT-GGG
CTTTATCCAGAAGACCAAAAACAGGCGG----------------G-AACCGTCCC-AAAT
TC-------AAACTTCGATTGCTTGCCCTGCAAGCCATCTAGAAGT-CTATAAATACCAG
-TGTCTAGATAGATGTTCA-----GACAACAA----ATGGCTAGGTATCCGAAGAAATCC
ATCAAGAAGAGGCGGGTTGGGCGCCGGAAGTATGGCAGCAAGGCGGCAACGAGCCACGAC
TGCTCGTCTCTAGGG--TCAATATTGGTTCCTGAAAATACCGTCAAGGTATTTCGGATTG
AGCCTACTGATAAAACATTACCCAGATATTTTATCTGGAAAATGTTTATGCTTCTTGTGT
GCAAGGTGAAGCCCGGAAGAATACTTCATTGGGCTATGATCAAGAGTTCTTGGGAAATCA
ACCAGCCGACAACCTGTCTGGAAGCCCCAGGTTTATTTATTAAACCTGAACATAGCCATC
TGGTTAAACTGGTATGTAGTGGGGAACTTGAAGCAGGAGTCGCAACAGGGACATCAGATG
TTGAATGTCTTTTGAGGAAGACAACCGTGTTGAGGAAGAATGTAACAGAGGTGGATTATT
TATATTTGGCATTCTATTGTAGTTCTGGAGTAAGTATAAACTACCAGAACAGAATTACAT
ATCATGTTT---------------GATATGTTTATGTAAACATAAACTATTGTATGGAAT
GAAATCCAAATAACATACAACACGCTATGAAATACAAGACGCTATGAC-AA---------
---AAGTA-CGGGTATCTG----ATTAG-GTATCTTAACGATCTAG-GGCCGAAGG--C-
--CCGTGAGCAATATGCGTCGAAATAA-TGTTTAACAAACAAATATACATGATACGGATA
---------GTTGAATACATAAACAACGAGGTAT----------ACAATACAACAAACTG
TTGTA-AAG-----AAAT-AAAAAAT----AAGAAGAGAGAGTATATTTGTGTCGGATAA
GCATGACACC------------CACCACTTTAGT-GGT-GGGTCAGATGTCCCGAGTTAG
TGCGCCACGTAA-GCGCT-GGGGCTTAT
>S_Q524_2_IN
TATTACCCCCAGCGCTCGGGAC-GGGACAT------GGGCTA--A----------TGGAT
-TGT-GGAT---ATAGGG-CCCAAAGGGCCCGTTTA-GATGGGTTTG-GGGCTTAT-GGG
CTTTATCCAGAAGACCAAAAACAGGCGG----------------G-AACCGTCCC-AAAT
TC-------AAATTTCGATTGCTTGCCCTGCAAGCCATCTAGAAGT-CTATAAATACCAG
-TGTCTAGATAGATGTTCA-----GACAACAA----ATGGCTAGGTATCCGAAGAAATCC
ATCAAGAAGAGGCGGGTTGGGCGCCGGAAGTATGGCAGCAAGGCGGCAACGAGCCACGAC
TGCTCGTCTTTAGGA--TCAATATTGGTTCCTGAAAACACCGTCAAGGTATTTCGGATTG
AGCCTACTGATAAAACATTACCCAGACATTTTATCTGGAAAATGTTTATGCTTCTTGTGT
GCAAGGTGAAGCCCGGAAGAATACTTCATTGGGCTATGATCAAGAGTTCTTGGGAAATCA
ACCAGCCGACAACCTGTCTGGAAGCCCCAGGTTTATTTATTAAACCTGAACATAGCCATC
TGGTTAAACTGGTATGTAGTGGGGAACTTGAAGCAGGAGTCGCAACAGGGACATCAGATG
TTGAATGTCTTTTGAGGAAGACAACCGTGTTGAGGAAGAATGTAACAGAGGTGGATTATT
TATATTTGGCATTCTATTGTAGTTCTGGAGTAAGTATAAACTACCAGAACAGAATTACAT
ATCATGTTT---------------GATATGTTTATGTAAACATAAACTATTGTATGGAAT
GAAATCCAAATAACATACAACACGCTATGAAATACAAGACGCTATGAC-AA---------
---AAGTA-CGGGTATCTG----ATTAG-GTATCCTAACGATCTAG-GGCCGAAGG--C-
--CCGTGAGCAATATGCGTCGAAATAA-TGTTTAACAAACAAATATACATGATACGGATA
---------GTTGAATACATAAACAACGAGGTAT----------ACAATACAACAAACTG
TTGTA-AAG-----AAAT-AAAAAAT----AAGAAGAGAGAGTATATTTGTGTCGGATAA
GCATGACACC------------CACCACTTTAGT-GGT-GGGTCAGATGTCCCGAGTTAG
TGCGCCACGTAA-GCGCT-GGGGCTTAT
>S_Q524_3_IN_C2
TATTACCCCCAGCGCTCGGGAC-GGGACAT------GGGCTA--A----------TGGAT
-TGT-GGAT---ATAGGG-CCCAAAGGGCCCGTTTA-GATGGGTTT--GGGCTTAT-GGG
CTTTATCCAGAAGACCAAAAACAGGCGG----------------G-AACCGTCCC-AAAT
TC-------AAACTTCGATTGCTTGCCCTGCAAGCCATCTAGAAGT-CTATAAATACCAG
-TGTCTAGATAGATGTTCA-----GACAACAA----ATGGCTAGGTATCCGAAGAAATCC
ATCAAGAAGAGGCGGGTTGGGCGCCGGAAGTATGGCAGCAAGGCGGCAACGAGCCACGAC
TACTCGTCTTTAGGA--TCAATATTGGTTCCTGAAAACACCGTCAAGGTATTTCGGATTG
AGCCTACTGATAAAACATTACCCAGATATTTTATCTGGAAAATGTTTATGCTTCTTGTGT
GCAAGGTGAAGCCCGGAAGAATACTTCATTGGGCTATGATCAAGAGTTCTTGGGAAATCA
ACCAGCCGACAACCTGTCTGGAAGCCCCAGGTTTATTTATTAAACCTGAACATAGCCATC
TGGTTAAACTGGTATGTAGTGGGGAACTTGAAGCAGGAGTCGCAACAGGGACATCAGATG
TTGAATGTCTTTTGAGGAAGACAACCGTGTTGAGGAAGAATGTAACAGAGGTGGATTATT
TATATTTGGCATTCTATTGTAGTTCTGGAGTAAGTATAAACTACCAGAACAGAATTACAT
ATCATGTTT---------------GATATGTTTATGTAAACATAAACTATTGTATGGAAT
GAAATCCAAATAACATACAACACGCTATGAAATACAAGACGCTATGAC-AA---------
---AAGTA-CGGGTATCTG----ATTAG-GTATCCTAACGATCTAG-GGCCGAAGG--C-
--CCGTGAGCAATATGCGTCGAAATAA-TGTTTAACAAACAAATATACATGATACGGATA
---------GTTGAATACATAAACAACGAGGTAT----------ACAATACAACAAACTG
TTGTA-AAG-----AAAT-AAAAAAT----AAGAAGAGAGAGTATATTTGTGTCGGATAA
GCATGACACC------------CACCACTTTAGT-GGT-GGGTCAGATGTCCCGAGTTAG
TGCGCCACGTAA-GCGCT-GGGGCTTAT
>S_Q529_1_CN_1990
TATTACCCCCAGCGCTCGGGAC-GGGACAT------GGGCTA--A----------TGGAT
-CAT-GGA----ATAGGG-CCCATCGGGCCCGTTAA-GATGGGTTTT-GGGCTTAT-GGG
CTTTATCCAGAAGACCAAAAACAGGCGG----------------G-AACCGTCCC-AATT
TC-------AAATTTAGATAGCTTGCCCCGCAAGCAAACTAAAAGC-CTATATATACCAG
-TGTAGACATAT-TGTTCA-----GATAACAA----ATGGCGAGGTTTCCGAAGAAATCG
ATCAAGAAGCGGCGGGTTGGGCGACGGAAGTATGGAAGCAAGGCGGCAACCAGTCACGAC
T-----------------------------------------------------------
------------------------------------------------------------
------------------------------------------------------------
------------------------------------------------------------
------------------------------------------------------------
------------------------------------------------------------
----------ATTTTATTGTAGTGCTGGAGTTAGTATTAACTACCAGAACAGAATTACAT
ATCATGTAT---------------GATATGTTTATGTAAACATAAACCTTTGTATGGAAT
AATGACCAAATAACATACAACACACTATGAAATACAACACGCTATGACAAACAGGGAAAA
ATGAAGAA-TCGGGGGTTG----ATTGGTCTATCGTAACGCTTAAG-GGCCGCAGG-CC-
----------------CGTTGAAATGATTCTTTATAAAACAAATATACATGATACGGATA
---------GTTGAATATATAAACAACGATGTAT-----------AAATACAACAGAATG
TTGTATACT-----GATTAAAATAAT----GAGAAG-AAAAGGATATTTGTGAAGGATAA
GCATCAGAAC------------CACCACTTTAGT-GGT-GGGTCAGATGTCCCGAGTTAG
TGCGCCACGTAA-GCGCT-GGGGCTTAT
>S_Q529_2_CN_1990
TATTACCCCCAGCGCTCGGGAC-GGGACAT------GGGCTA--A----------TGGAT
-CAT-GGA----ATAGGG-CCCATCGGGCCCGTTAA-GATGGGTTTT-GGGCTTAT-GGG
CTTTATCCAGAAGACCAAAAACAGGCGG----------------G-AACCGTCCC-----
--------------------------------------------------TATATACCAG
-TGTAGACATAT-TGTTCA-----GATAACAA----ATGGCGAGGTTTCCGAAGAAATCG
ATCAAGAAGCGGCGGGTTGGGCGACGGAAGTATGGAAGCAAGGCGGCAACCAGTCACGAC
TACTCGTCGTTAGGA--TCAATATTGGTTCCTGAAAATACCGTCAAGGTATTTAGGATTG
AGCCTACTGATAAAACATTACCCAGATATTTTATCTGGAAAATGTTTATGCTTTTGGTGT
GCAAGGTGAAGCCCGGAAGAATACTTCACTGGGCTATGATTAAGAGTTCATGGGAAATCA
ACCAGCCGACTACATGTCTGGAAGCACCAGGTTTATTTATAAAACCTGAACATAGCCATC
TGGTGAAACTGGTATGCAGTGGGGAACTTGAAGCCGGAGTCGCAACAGGGACATCAGATG
TTGAATGTCTTCTAAGGAAGGCAACCGTGTTGAGGAAGAATGCAACAGAGGTGGATTACT
TGTATTTGGCATTTTATTGTAGTGCTGGAGTTAGTATTAACTACCAGAACAGAATTACAT
ATCATGTAT---------------GATATGTTTATGTAAACATAAACCTTTGTATGGAAT
AATGACCAAATAACATACAACACACTATGAAATACAACACGCTATGACAAACAGGGAAAA
ATGAAGAA-TCGGGGGTTG----ATTGGTCTATCGTAACGCTTAAG-GGCCGCAGG-CC-
----------------CGTTGAAATGATTCTTTATAAAACAAATATACATGATACGGATA
---------GTTGAATATATAAACAACGATGTAT-----------AAATACAACAGAATG
TTGTATACT-----AATTAAAATAAT----GAGAAG-AAAAGGATATTTGTGAAGGATAA
GCATCAGAAC------------CACCACTTTAGT-GGT-GGGTCAGATGTCCCGAGTTAG
TGCGCCACGTAA-GCGCT-GGGGCTTAT
>S_Q529_4_CN_1990_E1
TATTACCCCCAGCGCTCGGGAC-GGGACAT------GGGCTA--A----------TGGAT
-CAT-GGA----ATAGGG-CCCATCGGGCCCGTTAA-GATGGGTTTT-GGGCTTAT-GGG
CTTTATCCAGAAGACCAAAAACAGGCGG----------------G-AACCGTCCC-----
--------------------------------------------------TATATACCAG
-TGTAGACATAT-TGTTCA-----GATAACAA----ATGGCGAGGTTTCCGAAGAAATCG
ATCAAGAAGCGGCGGGTTGGGCGACGGAAGTATGGAAGCAAGGCGGCAACCAGTCACGAC
T-----------------------------------------------------------
------------------------------------------------------------
------------------------------------------------------------
------------------------------------------------------------
------------------------------------------------------------
------------------------------------------------------------
----------ATTTTATTGTAGTGCTGGAGTTAGTATTAACTACCAGAACAGAATTACAT
ATCATGTAT---------------GATATGTTTATGTAAACATAAACCTTTGTATGGAAT
AATGACCAAATAACATACAACACACTATGAAATACAACACGCTATGACAAACAGGGAAAA
ATGAAGAA-TCGGGGGTTG----ATTGGTCTATCGTAACGCTTAAG-GGCCGCAGG-CC-
----------------CGTTGAAATGATTCTTTATAAAACAAATATACATGATACGGATA
---------GTTGAATATATAAACAACGATGTAT-----------AAATACAACAGAATG
TTGTATACT-----AATTAAAATAAT----GAGAAG-AAAAGAATATTTGTGAAGGATAA
GCATCAGAAC------------CACCACTTTAGT-GGT-GGGTCAGATGTCCCGAGTTAG
TGCGCCACGTAA-GCGCT-GGGGCTTAT
>S_Q529_5_CN_1990
TATTACCCCCAGCGCTCGGGAC-GGGACAT------GGGCTA--A----------TGGAT
-CGT-GGA----ATAGGG-CCCATCGGGCCCGTTAA-GATGGGTTTT-GGGCTTAT-GGG
CTTTATCCAGAAGACCAAAAACAGGCGG----------------G-AACCGTCCC-----
--------------------------------------------------TATATACCAG
-TGTAGACATAT-TGTTCA-----GATAACAA----ATGGCGAGGTTTCCGAAGAAATCG
ATCAAGAAGCGGCGGGTTGGGCGACGGAAGTATGGAAGCAAGGCGGCAACCAGTCACGAC
TGCTCGTCTCTAGGG--TCAATATTGGTTCCTGAAAATACCGTCAAGGTATTTAGGATTG
AGCCTACTGATAAAACATTACCCAGATATTTTATCTGGAAAATGTTTATGCTTTTGGTGT
GCAAGGTGAAGCCCGGAAGAATACTTCACTGGGCTATGATTAAGAGTTCATGGGAAATCA
ACCAGCCGACTACATGTCTGGAAGCACCAGGTTTATTTATAAAACCTGAACATAGCCATC
TGGTGAAACTGGTATGCAGTGGGGAACTTGAAGCCGGAGTCGCAACAGGGACATCAGATG
TTGAATGTCTTCTAAGGAAGACAACCGTGTTGAGGAAGAATGTAACAGAGGTGGATTACT
TGTATTTGGCATTTTATTGTAGTGCTGGAGTTAGTATTAACTACCAGAACAGAATTACAT
ATCATGTAT---------------GATATGTTTATGTAAACATAAACCTTTGTATGGAAT
AATGACCAAATAACATACAACACACTATGAAATACAACACGCTATGACAAACAGGGAAAA
ATGAAGAA-TCGGGGGTTG----ATTGGTCTATCGTAACGCTTAAG-GGCCGCAGG-CC-
----------------CGTTGAAATGATTCTTTATAAAACAAATATACATGATACGGATA
---------GTTGAATATATAAACAACGATGTAT-----------AAATACAACAGAATG
TTGTATACT-----AATTAAAATAAT----GAGAAG-AAAAGGATATTTGTGAAGGATAA
GCATCAGAAC------------CACCACTTTAGT-GGT-GGGTCAGATGTCCCGAGTTAG
TGCGCCACGTAA-GCGCT-GGGGCTTAT
>S_Q553_LK_1995_C2
TATTACCCCCAGCGCTCGGGAC-GGGACAT------GGGCTA--A----------TGGAT
-TGT-GGAT---ATAGGG-CCCAAAGGGCCCGTTAA-GATGGGTTTTGGGGCTTAT-GGG
CTTTATCCAGAAGACCAAAAACAGGCGG----------------G-AACCGTCCC-AAAT
TC-------AAACTTCGATTGCTTGCCCTGCAAGCCATCTAGAAGT-CTATAAATACCAG
-TGTCTAGATAGATGTTCA-----GACAACAA----ATGGCTAGGTATCCGAAGAAATCC
ATCAAGAAGAGGCGGGTTGGGCGCCGGAAGTATGGCAGCAAGGCGGCAACGAGCCACGAC
TACTCGTCGTTAGGA--TCAATATTGGTTCCTGAAAACACCGTCAAGGTATTTCGGATTG
AGCCTACTGATAAAACATTACCCAGATATTTTATCTGGAAAATGTTTATGCTTCTTGTGT
GCAAGGTGAAGCCCGGAAGAATACTTCATTGGGCTATGATCAAGAGTTCTTGGGAAATCA
ACCAGCCGACAACTTGTTTGGAAGCTCCAGGTTTATTTATTAAACCTGAACATAGCCATC
TGGTTAAACTGGTATGTAGTGGGGAACTTGAAGCAGGAGTCGCAACAGGGACATCAGATG
TTGAATGTCTTTTGAGGAAGACAACCGTGTTGAGGAAGAATGTAACAGAGGTGGATTATT
TATATTTGGCATTCTATTGTAGTTCTGGAGTAAGTATAAACTACCAGAACAGAATTACAT
ATCATGTTT---------------GATATGTTTATGTAAACATAAACTATTGTATGGAAT
GAAATCCAAATAACATACAACACGCTATGAAATACAAGACGCTATGAC-AA---------
---AAGTA-CGGGTATCTG----ATTAG-GTATCCTAACGATCTAG-GGCCGAAGG--C-
--CCGTGAGCAATATGCGTCGAAATAA-TGTTTAACAAACAAATATACATGATACGGATA
---------GTTGAATACATAAACAACGAGGTAT----------ACAATACAACAAACTG
TTGTA-AAG-----AAAT-AAAAAAT----AAGAAGAGAGAGTATATTTGTGTCGGATAA
GCATGACACC------------CACCACTTTAGT-GGT-GGGTCAGATGTCCCGAGTTAG
TGCGCCACGTAA-GCGCT-GGGGCTTAT
>S_Q568_1_ID_1995_D5
TATTACCCCCAGCGCTCGGGAC-GGGACAT------GGGCTA--A----------TGGAT
-GAT-GGAT---ATAGGG-CCCAACGGGCCCGTTAA-GATGGGTTTT-GGGCTTCT-GGA
CTAAATCCAGAAGACCAAAAACAGGCGG----------------G-AACCGTCCT-AATT
TC-------AAACATAGATTGCTTGCCCTGCAAGCCATCTAGAAGT-CTATATATACCAG
-TGTCGATATAT-TGCCTA-----GATATCAA----ATGGCGAGGTTTCCGAAGAAATCG
ATCAAGAAGAGGCGGGTTGGCAGGAGGAAGTATGGAAGCAAGGCGGCAACAAGCCACGAC
T-----------------------------------------------------------
------------------------------------------------------------
------------------------------------------------------------
------------------------------------------------------------
------------------------------------------------------------
------------------------------------------------------------
----------ATTTTATTGTAGTGCTGGAGTTAGTATTAACTACCAGAACAGAATTACAT
ATCATGTAT---------------GATATGTTTATGTAAACATAAACCTATGAATGGAAT
AATGTCCAAATAACATACAACACGCTATGACAAAAGGGGAAAAATGAAGAA---------
---------TCGGGGGTTG----ATTGGTCTATCGTATCGCTTAAG-GGCCGCAGG-CC-
----------------CGTTGAAATGATTCTTTATTCAACAAATATACATGATACGGATA
---------GTTGAAAATATAAACAACTATGTTT-----------AAATACAACAGAATG
TTGAA-AAT-----AATTAATATAAT----GAGAAG-GAAGGTATATTTGTGACGGATAA
GGATGAGAAC------------CACCACTTTAGT-GGT-GGGTCATATGTCCCGAGTTAG
TGCGCCACGTAA-GCGCT-GGGGCTTAT
>S_Q570_TO_1990_C1
TATTACCCCCAGCGCTCGGGAC-GGGACAT------GGGCTA--A----------TGGAT
-TGT-GGAT---ATAGGG-CCCAAAGGGCCCTTTTA-GATGGGTTTT-GGGCTTAT-GGG
CTTTATCCAGAAGACCAAAAACAGGCGG----------------GAAACCGTCCC-AAAT
TC-------AAACTTCGATTGCTTGCCCTGCAAGCCATC-AGAAGT-CTATAAATACCAG
-GGTCGAGATAGATGTTCA-----GACAACAA----ATGGCTAGGTATCCGAAGAAATCC
ATCAAGAAGAGGCGGGTTGGGCGCCGGAAGTATGGCAGCAAGGCGGCAACCAGTCACGAC
TGCTCGTCTCTAGGG--TCAATATTGGTTCCTGAAAATACCGTCAAGGTATTTCGGATTG
AGCCTACTGATAAAACATTACCCAGATATTTTATCTGGAAAATGTTTATGCTTCTTGTGT
GCAAGGTGAAGCCCGGAAGAATACTTCACTGGGCTATGATTAAGAGTTCTTGGGAAATCA
ACCAGCCGACAACCTGTCTTGAAGCACCAGGTTTATTTATTAAACCTGAACATAGCCATC
TGGTTAAACTGGTATGTAGTGGGGAACTTGAAGCTGGAGTCGCAACAGGGACATCAGATG
TCGAATGTCTTCTGAGGAAGACAACCGTGTTGAGGAAGAATGTAACGGAGGTGGATTATT
TATATTTGGCATTCTATTGTAGTTCTGGAGTAAGTATAAACTACCAGAACAGAATTACAT
ATCATGTTT---------------GATATGTTTATGTAAACATAAACTATTGTATGGAAT
GAAATCCAAATAACATACAACACGCTATGAAATACAAGACGCTATGAC-AA---------
---ATGTA-CGGGTATCTG----ATTAG-GTATCCTAACGATCTAG-GGCCGAAGG--C-
--CCGTGAGCAATATGCGTCGAAATAA-TGTTTAACAAACAAATATACATGATACGGATA
---------GTTGAATCCATAAACAACGAGGTAT----------ACAATACAACAATCTG
TTGTA-AAG-----AAAT-AAAAAAT----AAGAAGAGAGAGTATATTTGTGTCGGATAA
GCATGGCAAC------------CACCACTTTAGT-GGT-GGGCCAGATGTCCCGAGTTAG
TGCGCCACGTAA-GCGCT-GGGGCTTAT
>S_Q623_TW_1996_D7
TATTACCCCCAGCGCTCGGGAC-GGGACAT------GGGCTA--A----------TGGAT
-TGT-GGAT---ATAGGG-CCCAAAGGGCCCTTTTA-GATGGGTTTT-GGGCTTAT-GGG
CTTTATCCAGAAGACCAAAAACAGGCGG----------------GAAACCGTCCC-AAAT
TC-------AAACTTCGATTGCTTGCCCTGCAAGCCATC-AGAAGT-CTATAAATACCAG
-GGTCGAGATAGATGTTCA-----GACAACAA----ATGGCTAGGTATCCGAAGAAATCC
ATCAAGAAGAGGCGGGTTGGGCGCCGGAAGTATGGCAGCAAGGCGGCAACCAGTCACGAC
TGCTCGTCTCTAGGA--TCAATATTGGTTCCTGAAAACACCGTCAAGGTATTTCGGATTG
AGCCTACTGATAAAACATTACCCAGATATTTTATCTGGAAAATGTTTATGCTTCTTGTGT
GCAAGGTGAAGCCCGGAAGAATACTTCACTGGGCTATGATTAAGAGTTCTTGGGAAATCA
ACCAGCCGACAACCTGTCTTGAAGCACCAGGTTTATTTATTAAACCTGAACATAGCCATC
TGGTTAAACTGGTATGTAGTGGGGAACTTGAAGCAGGAGTCGCAACAGGGACATCAGATG
TCGAATGTCTTCTGAGGAAGACAACCGTGTTGAGGAAGAATGTAACGGAGGTGGATTATT
TATATTTGGCATTCTATTGTAGTTCTGGAGTAAGTATAAACTACCAGAACAGAATTACAT
ATCATGTTT---------------GATATGTTTATGTAAACATAAACTATTGTATGGAAT
GAAATCCAAATAACATACAACACGCTATGAAATACAAGACGCTATGAC-AA---------
---ATGTA-CGGGTATCTG----ATTAG-GAATCCTAACGATCTAG-GGCCGAAGG--C-
--CCGTGAGCAATATGCGTCGAAATAA-TGTTTAACAAACAAATATACATGATACGGATA
---------GTTGAATCCATAAACAACGAGGTAT----------ACAATACAACAATCTG
TTGTA-AAG-----AAAT-AAAAAAT----AAGAAGAGAGAGTATATTTGTGTCGGATAA
GCATGGCAAC------------CACCACTTTAGT-GGT-GGGCCAGATGTCCCGAGTTAG
TGCGCCACGTAA-GCGCT-GGGGCTTAT
>S_Q624_TW_1996_D5
TATTACCCCCAGCGCTCGGGAC-GGGACAT------GGGCTA--A----------TGGAT
-GAT-GGAT---ATAGGG-CCCAACGGGCCCGTTAA-GATGGGTTTT-GGCCTTCT-GGC
CTAAATCCAGAAGACCAAAAACAGGCGG----------------G-AACCGTCCT-AATT
TC-------AAACATAGATTGCTTGCCCTGCAAGCCATCTAGAAGT-CTATATATACCAG
-TGTCGATATAT-TGCCTA-----GATATCAA----ATGGCGAGGTTTCCGAAGAAATCG
ATCAAGAAGAGGCGGGTTGGCAGGAGGAAGTATGGAAGCAAGGCGGCAACAAGCCACGAC
T-----------------------------------------------------------
------------------------------------------------------------
------------------------------------------------------------
------------------------------------------------------------
------------------------------------------------------------
------------------------------------------------------------
----------ATTTTATTGTAGTGCTGGAGTTAGTATTAACTACCAGAACAGAATTACAT
ATCATGTAT---------------GATATGTTTATGTAAACATAAACCTATGAATGGAAT
AATGTCCAAATAACATACAACACGCTATGACAAAAGGGGAAAAATGAAGAA---------
---------TCGGGGGTTG----ATTGGTCTATCGTATCGCTTAAG-GGCCGCAGG-CC-
----------------CGTTGAAATGATTCTTTATTCAACAAATATACATGATACGGATA
---------GTTGAATATATAAACAACTATGTAT-----------AAATACAACAGAATG
TTGAA-AAT-----AATTAATATAAT----GAGAAG-GAAGGTATATTTGTGACGGATAA
GGATGAGAAC------------CACCACTTTAGT-GGT-GGGTCATATGTCCCGAGTTAG
TGCGCCACGTAA-GCGCT-GGGGCTTAT
>S_TOS14_TO_2010
TATTACCCCCAGCGCTCGGGAC-GGGACAT------GGGCTA--A----------TGGAT
-TGT-GGAT---ATAGGG-CCCAAAGGGCCCGTTTA-GATGGGTTTT-GGGCTTAT-GGG
CTTTATCCAGAAGACCAAAAACAGGCGG----------------GAAACCGTCCC-AAAT
TC-------AAACTTCGATTGCTTGCCCCGCAAGCCATC-AGAAGT-CTATAAATACCAG
-GGTCGAGATAGATGTTCA-----GACAACAA----ATGGCTAGGTATCCGAAGAAATCC
ATCAAGAAGAGGCGGGTTGGGCGCCGGAAGTATGGCAGCAAGGCGGCAACCAGTCGCGAC
TGCTCGTCGCTAGGG--TCAATATTGGTTCCTGAAAATACCGTCAAGGTATTTCGGATTG
AGCCTACTGATAAAACATTACCCAGATATTTTATCTGGAAAATGTTTATGCTTCTTGTGT
GCAAGGTGAAGCCCGGAAGAATACTTCACTGGGCTATGATTAAGAGTTCTTGGGAAATCA
ACCAGCCGACAACCTGTCTTGAAGCACCAGGTTTATTTATTAAACCTGAACATAGCCATC
TGGTTAAACTGGTATGTAGTGGGGAACTTGAAGCAGGAGTCGCAACAGGGACATCAGATG
TCGAATGTCTTCTGAGGAAGACAACCGTGTTGAGGAAGAATGTAACGGAGGTGGATTATT
TATATTTGGCATTCTATTGTAGTTCTGGAGTAAGTATAAACTACCAGAACAGAATTACAT
ATCATGTTT---------------GATATGTTTATGTAAACATAAACTATTGTATGGAAT
GAAATCCAAATAACATACAACACGCTATGAAATACAAGACGCTATGAC-AA---------
---ATGTA-CGGGTATCTG----ATTAG-GAATCCTAACGATCTAG-GGCCGAAGG--C-
--CCGTGAGCAATATGCGTCGAAATAA-TGTTTAACAAACAAATATACATGATACGGATA
---------GTTGAATCCATAAACAACGAGGTAT----------ACAATACAACAATCTG
TTGTA-AAG-----AAAT-AAAAAAT----AAGAAGAGAGAGTATATTTGTGTCGGATAA
GCATGGCAAC------------CACCACTTTAGT-GGT-GGGCCAGATGTCCCGAGTTAG
TGCGCCGCGTAA-GCGCT-GGGGACTAT
>S_TOS15_TO_2010
TATTACCCCCAGCGCTCGGGAC-GGGACAT------GGGCTA--A----------TGGAT
-TGT-GGAT---ATAGGG-CCCAAAGGGCCCGTTTA-GATGGGTTTTGGGGCTTAT-GGG
CTTTATCCAGAAGACCAAAAACAGGCGG----------------GAAACCGTCCC-AAAT
TC-------AAACTTCGATTGCTTGCCCCGCAAGCCATC-AGAAGT-CTATAAATACCAG
-GGTCGAGATAGATGTTCA-----GACAACAA----ATGGCTAGGTATCCGAAGAAATCC
ATCAAGAAGAGGCGGGTTGGGCGCCGGAAGTATGGCAGCAAGGCGGCAACCAGTCACGAC
TGCTCGTCGCTAGGA--TCAATATTGGTTCCTGAAAATACCGTCAAGGTATTTCGGATTG
AGCCTACTGATAAAACATTACCCAGATATTTTATCTGGAAAATGTTTATGCTTCTTGTGT
GCAAGGTGAAGCCCGGAAGAATACTTCACTGGGCTATGATTAAGAGTTCTTGGGAAATCA
ACCAGCCGACAACCTGTCTTGAAGCACCAGGTTTATTTATTAAACCTGAACATAGCCATC
TGGTTAAACTGGTATGTAGTGGGGAACTTGAAGCAGGAGTCGCAACAGGGACATCAGATG
TCGAATGTCTTCTGAGGAAGACAACCGTGTTGAGGAAGAATGTAACGGAGGTGGATTATT
TATATTTGGCATTCTATTGTAGTTCTGGAGTAAGTATAAACTACCAGAACAGAATTACAT
ATCATGTTT---------------GATATGTTTATGTAAACATAAACTATTGTATGGAAT
GAAATCCAAATAACATACAACACGCTATGAAATACAAGACGCTATGAC-AA---------
---ATGTA-CGGGTATCTG----ATTAG-GTATCCTAACGATCTAG-GGCCGAAGG--C-
--CCGTGAACAATATGCGTCGAAATAA-TGTTTAACAAACAAATATACATGATACGGATA
---------GTTGAATCCATAAACAACGAGGTAT----------ACAATACAACAATCTG
TTGTA-AAG-----AAAT-AAAAAAT----AAGAAGAGAGAGTATATTTGTGTCGGATAA
GCATGGCAAC------------CACCACTTTAGT-GGT-GGGCCAGATGTCCCGAGTTAG
TGCGCCACGTAA-GCGCT-GGGGACTAT
>S_TOS16_TO_2010_C1
TATTACCCCCAGCGCTCGGGAC-GGGACAT------GGGCTA--A----------TGGAT
-TGT-GGAT---ATAGGG-CCCAAAGGGCCCGTTAA-GATGGGTTTT-GGGCTTAT-GGG
CTTTATCCAGAAGACCAAAAACAGGCGG----------------GAAACCGTCCC-AAAT
TC-------AAACTTCGATTGCTTGCCCCGCAAGCCATC-AGAAGT-CTATAAATACCAG
-GGTCGAGATAGATGTTCA-----GAGAACAA----ATGGCTAGGTATCCGAAGAAATCC
ATCAAGAAGAGGCGGGTTGGGCGCCGGAAGTATGGCAGCAAGGCGGCAACCAGTCACGAC
TGCTCGTCTTTAGGG--TCAATATTGGTTCCTGAAAACACCGTCAAGGTATTTCGGATTG
AGCCTACTGATAAAACATTACCCAGATATTTTATCTGGAAAATGTTTATGCTTCTTGTGT
GCAAGGTGAAGCCCGGAAGAATACTTCATTGGGCTATGATTAAGAGTTCTTGGGAAATCA
ACCAGCCGACAACCTGTCTTGAAGCACCAGGTTTATTTATTAAACCTGAACATAGCCATC
TGGTTAAACTGGTATGTAGTGGGGAACTTGAAGCAGGAGTCGCAACAGGGACATCAGATG
TCGAATGTCTTCTGAGGAAGACAACCGTGTTGAGGAAGAATGTAACGGAGGTGGATTATT
TATATTTGGCATTCTATTGTAGTTCTGGAGTAAGTATAAACTACCAGAACAGAATTACAT
ATCATGTTT---------------GATATGTTTATGTAAACATAAACTATTGTATGGAAT
GAAATCCAAATAACATACAACACGCTATGAAATACAAGACGCTATGAC-AA---------
---ATGTA-CGGGTGTCTG----ATTAG-GTATCCTAACGATCTAG-GGCCGAAGG--C-
--CCGTGAGCAATATGCGTCGAATTAA-TGTTTAACAAACAAATATACATGATACGGATA
---------GTTGAATACATAAACAACGAGGTAT----------ACAATACAACAATCTG
TTGTA-AAG-----AAATAAAAAAAT----AAGAAGAGAGAGTATATTTGTGTCGGATAA
GCATGGCAAC------------CACCACTTTAGT-GGT-GGGCCAGATGTCCCGAGTTAG
TGCGCCACGTAA-GCGCT-GGGGACTAT
>S_TOS19_TO_2010
TATTACCCCCAGCGCTCGGGAC-GGGACAT------GGGCTA--A----------TGGAT
-TGT-GGAT---ATAGGG-CCCAAAGGGCCCGTTTA-GATGGGTTTT-GGGCTTAT-GGG
CTTTATCCAGAAGACCAAAAACAGGCGG----------------GAAACCGTCCC-AAAT
TC-------AAACTTCGATTGCTTGCCGTGCAAGCCATC-AGAAGT-CTATAAATACCAG
-GGTCGAGATAGATGTTCA-----GACAACAA----ATGGCTAGGTATCCGAAGAAATCC
ATCAAGAAGAGGCGGGTTGGGCGCCGGAAGTATGGCAGCAAGGCGGCAACCAGTCACGAC
TGCTCGTCGCTAGGA--TCAATATTGGTTCCTGAAAATACCGTCAAGGTATTTCGGATTG
AGCCTACTGATAAAACATTACCCAGATATTTTATCTGGAAAATGTTTATGCTTCTTGTGT
GCAAGGTGAAGCCCGGAAGAATACTTCACTGGGCCATGATTAAGAGTTCTTGGGAAATCA
ACCAGCCGACAACCTGTCTTGAAGCACCAGGTTTATTTATTAAACCTGAACATAGCCATC
TGGTTAAACTGGTATGTAGTGGGGAACTTGAAGCTGGAGTCGCAACAGGGACATCAGATG
TCGAATGTCTTCTGAGGAAGACAACCGTGTCGAGGAAGAATGTAACGGAGGTGGATTATT
TATATTTGGCATTCTATTGTAGTTCTGGAGTAAGTATAAACTACCAGAACAGAATTACAT
ATCATGTTT---------------GATATGTTTATGTAAACATAAACTATTGTATGGAAT
GAAATCCAAATAACATACAACACGCTATGAAATACAAGACGCTATGAC-AA---------
---ACGTA-CGGGTATCTG----ATTAG-GTATCCTAACGATCTAG-GGCCGAAGG--C-
--CCGTGAGCAATATGCGTCGAAATAA-TGTTTAACAAACAAATATACATGATACGGATA
---------GTTGAATCCATAAACAACGTGGTAT----------ACAATACAACAATCTG
TTGTA-AAG-----AAATAAAAAAAT----AAGAAGAGAGAGTATATTTGTGTCGGATAA
GCATGGCAAC------------CACCACTTTAGT-GGT-GGGCCAGATGTCCCGAGTTAG
TGCGCCACGTAA-GCGCT-GGGGACTAT
>S_TOS2_TO_2010_C1
TATTACCCCCAGCGCTCGGGAC-GGGACAT------GGGCTA--A----------TGGAT
GTGT-GGAT---ATAGGG-CCCAAAGGGCCCGTTTA-GATGGGTTTT-GGGCTTAT-GGG
CTTTATCCAGAAGACCAAAAACAGGCGG----------------GAAACCGTCCC-AAAT
TC-------AAACTTCGATTGCTTGCCGTGCAAGCCATC-AGAAGT-CTATAAATACCAG
-GGTCGAGATAGATGTTCA-----GACAACAA----ATGGCTAGGTATCCGAAGAAATCC
ATCAAGAAGAGGCGGGTTGGGCGCCGGAAGTATGGCAGCAAGGCGGCAACCAGTCACGAC
TGCTCGTCTCTAGGA--TCAATATTGGTTCCTGAAAATACCGTCAAGGTATTTCGGATTG
AGCCTACTGATAAAACATTACCCAGATATTTTATCTGGAAAATGTTTATGCTTCTTGTGT
GCAAGGTGAAGCCCGGAAGAATACTTCACTGGGCTATGATTAAGAGTTCTTGGGAAATCA
ACCAGCCGACAACCTGTCTTGAAGCACCAGGTTTATTTATTAAACCTGAACATAGCCATC
TGGTTAAACTGGTATGTAGTGGGGAACTTGAAGCAGGAGTCGCAACAGGGACATCAGATG
TCGAATGTCTTCTGAGGAAGACAACCGTGTTGAGGAAGAATGTAACGGAGGTGGATTATT
TATATTTGGCATTCTATTGTAGTTCTGGAGTAAGTATAAACTACCAGAACAGAATTACAT
ATCATGTTT---------------GATATGTTTATGTAAACATAAACTATTGTATGGAAT
GAAATCCAAATAACATACAACACGCTATGAAATACAAGACGCTATGAC-AA---------
---ATGTA-CGGGTATCTG----ATTAG-GTATCGTAACGATCTAG-GGCCGAAGG--C-
--CCGTGAGCAATATGCGTCGAAATAA-TGTTTAACAAACAAATATACATGATACGGATA
---------GTTGAATCCATAAACAACGAGGTAT----------ACAATACAACAATCAG
TTGTA-AAG-----AAAT-AAAAAAT----AAGAAGAGAGAGTATATTTGTGTCGGATAA
GCATGGCAAC------------CACCACTTTAGT-GGT-GGGCCAGATGTCCCGAGTTAG
TGCGCCACGTAA-GCGCT-GGGGACTAT
>S_TOS20_TO_2010_C1
TATTACCCCCAGCGCTCGGGAC-GGGACAT------GGGCTA--A----------TGGAT
-TGT-GGAT---ATAGGG-CCCAAAGGGCCCGTTTA-GATGGGTTTT-GGGCTTAT-GGG
CTTTATCCAGAAGACCAAAAACAGGCGG----------------GAAACCGTCCC-AAAT
TC-------AAACTTCGATTGCTTGCCGTGCAAGCCATC-AGAAGT-CTATAAATACCAG
-GGTCGCGATAGATGTTCA-----GACAACAA----ATGGCTAGGTATCCGAAGAAATCC
ATCAAGAAGAGGCGGGTTGGGCGCCGGAAGTATGGCAGCAAGGCGGCAACCAGTCACGAC
TGCTCGTCGTTAGGG--TCAATATTGGTTCCTGAAAATACCGTCAAGGTATTTCGGATTG
AGCCTACTGATAAAACATTACCCAGATATTTTATCTGGAAAATGTTTATACTTCTTGTGT
GCAAGGTGAAGCCCGGAAGAATACTTCACTGGGCTATGATTAAGAGTTCTTGGGAAATCA
ACCAGCCGACAACCTGTCTTGAAGCACCAGGTTTATTTATTAAACCTGAACATAGCCATC
TGGTTAAACTGGTATGTAGTGGGGAACTTGAAGCAGGAGTCGCAACAGGGACATCAGATG
TCGAATGTCTTCTGAGGAAGACAACCGTGTTGAGGAAGAATGTAACGGAGGTGGATTATT
TATATTTGGCATTCTATTGTAGTTCTGGAGTAAGTATAAACTACCAGAACAGAATTACAT
ATCATGTTT---------------GATATGTTTATGTAAACATAAACTATTGTATGGAAT
GAAATCCAAATAACATACAACACGCTATGAAATACAAGACGCTATGAC-AA---------
---ATGTA-CGGGTATCTG----ATTAG-GTATCCTAACGATCTAG-GGCCGAAGG--C-
--CCGTGAGCAATATGCGTCGAAATAA-TGTTTAACAAACAAATATACATGATACGGATA
---------GTTGAATCAATAAACAACGAGGTAT----------ACAATACAACAATCTG
TTGTA-AAG-----AAAT-AAAAAAT----AAGAAGAGAGAGTATATTTGTGTCGGATAA
GCATGGCAAC------------CACCACTTTAGT-GGT-GGGCCAGATGTCCCGAGTTAG
TGCGCCACGTAA-GCGCT-GGGGACTAT
>S_TOS21_TO_2010_C1
TATTACCCCCAGCGCTCGGGAC-GGGACAT------GGGCTA--A----------TGGAT
-TGT-GGAT---ATAGGG-CCCAAAGGGCCCGTTTA-GATGGGTTTT-GGGCTTAT-GGG
CTTTATCCAGAAGACCAAAAACAGGCGG----------------GAAACCGTCCC-AAAT
TC-------AAACTTCGATTGCTTGCCGTGCAAGCCATC-AGAAGT-CTATAAATACCAG
-GGTCGCGATAGATGTTCA-----GACAACAA----ATGGCTAGGTATCCGAAGAAATCC
ATCAAGAAGAGGCGGGTTGGGCGCCGGAAGTATGGCAGCAAGGCGGCAACCAGTCACGAC
TACTCGTCTCTAGGG--TCAATATTGGTTCCTGAAAATACCGTCAAGGTATTTCGGATTG
AGCCTACTGATAAAACATTACCCAGATATTTTATCTGGAAAATGTTTACGCTTCTTGTGT
GCAAGGTGAAGCCCGGAAGAATACTTCACTGGGCTATGATTAAGAGTTCTTGGGAAATCA
ACCAGCCGACAACCTGTCTTGAAGCACCAGGTTTATTTATTAAACCTGAACATAGCCATC
TGGTTAAACTGGTATGTAGTGGGGAACTTGAAGCAGGAGTCGCAACAGGGACATCAGATG
TCGAATGTCTTCTGAGGAAGACAACCGTGTTGAGGAAGAATGTAACGGAGGTGGATTATT
TATATTTGGCATTCTATTGTAGTTCTGGAGTAAGTATAAACTACCAGAACAGAATTACAT
ATCATGTTT---------------GATATGTTTATGTAAACATAAACTATTGTATGGAAT
GAAATCCAAATAACATACAACACGCTATGAAATACAAGACGCTATGAC-AA---------
---ATGTA-CGGGTATCTG----ATTAG-GTATCCTAACGATCTAG-GGCCGAAGG--C-
--CCGTGAGCAATATGCGTCGAAATAA-TGTTTAACAAACAAATATACATGATACGGATA
---------GTTGAATCAATAAACAACGAGGTAT----------ACAATACAACAATCTG
TTGTA-AAG-----AAAT-AAAAAAT----AAGAAGAGAGAGTATATTTGTGTCGGATAA
GCATGGCAAC------------CACCACTTTAGT-GGT-GGGCCAGATGTCCCGAGTTAG
TGCGCCACGTAA-GCGCT-GGGGACTAT
>S_TOS22_TO_2010_C1
TATTACCCCCAGCGCTCGGGAC-GGGACAT------GGGCTA--A----------TGGAT
-TGT-GGAT---ATAGGG-CCCAAAGGGCCCGTTAA-GATGGGTTTT-GGGCTTAT-GGA
CTTTATCCAGAAGACCAAAAACAGGCGG----------------GAAACCGTCCC-AAAT
TC-------AAACTTCGATTGCTTGCCCCGCATGCCATC-AGAAGT-CTATAAATACCAG
-GGTCGAGATAGATGTTCA-----GAGAACAA----ATGGCTAGGTATCCGAAGAAATCC
ATCAAGAAGAGGCGGGTTGGGCGCCGGAAGTATGGCAGCAAGGCGGCAACCAGTCACGAC
TGCTCGTCGCTAGGA--TCAATATTGGTTCCTGAAAATACCGTCAAGGTATTTCGGATTG
AGCCTACTGATAAAACATTACCCAGATATTTTATCTGGAAAATGTTTATGCTTCTTGTGT
GCAAGGTGAAGCCCGGAAGAATACTTCATTGGGCTATGATTAAGAGTTCTTGGGAAATCA
ACCAGCCGACAACCTGTCTTGAAGCACCAGGTTTATTTATTAAACCTGAACATAGCCATC
TGGTTAAACTGGTATGTAGTGGGGAACTTGAAGCAGGAGTCGCAACAGGGACATCAGATG
TCGAATGTCTTCTGAGGAAGACAACCGTGTTGAGGAAGAATGTAACGGAGGTGGATTATT
TATATTTGGCATTCTATTGTAGTTCTGGAGTAAGTATAAACTACCAGAACAGAATTACAT
ATCATGTTT---------------GATATGTTTATGTAAACATAAACTATTGTATGGAAT
GAAATCCAAATAACATACAACACGCTATGAAATACAAGACGCTATGAC-AA---------
---ATGTA-CGGGTATCTG----ATTAG-GTATCCTAACGATCTAG-GGCCGAAGG--C-
--CCGTGAGCAATATGCGTCGAATTAA-TGTTTAACAAACAAATATACATGATACGGATA
---------GTTGAATACATAAACAACGAGGTAT----------ACAATACAACAATCTG
TTGTA-AAG-----AAATAAAAAAAT----AAGAAGAGAGAGTATATTTGTGTCGGATAA
GCATGGCAAC------------CACCACTTTAGT-GGT-GGGCCAGATGTCCCGAGTTAG
TGCGCCACGTAA-GCGCT-GGGGACTAT
>S_TOS25_TO_2010_C1
TATTACCCCCAGCGCTCGGGAC-GGGACAT------GGGCTA--A----------TGGAT
-TGT-GGAT---ATAGGG-CCCAAAGGGCCCGTTTA-GATGGGTTTTGGGGCTTAT-GGG
CTTTATCCAGAAGACCAAAAACAGGCGG----------------GAAACCGTCCC-AAAT
TC-------AAACTTCGATTGCTTGCCGTGCAAGCCATC-AGAAGT-CTATAAATACCAG
-GGTCGCGATAGATGTTCA-----GACAACAA----ATGGCTAGGTATCCGAAGAAATCC
ATCAAGAAGAGGCGGGTTGGGCGCCGGAAGTATGGCAGCAAGGCGGCAACCAGTCACGAC
TGCTCGTCGCTAGGA--TCAATATTGGTTCCTGAAAACACCGTCAAGGTATTTCGGATTG
AGCCTACTGATAAAACATTACCCAGATATTTTATCTGGAAAATGTTTATGCTTCTTGTGT
GCAAGGTGAAGCCCGGAAGAATACTTCACTGGGCTATGATTAAGAGTTCTTGGGAAATCA
ACCAGCCGACAACCTGTCTTGAAGCACCAGGTTTATTTATTAAACCTGAACATAGCCATC
TGGTTAAACTGGTATGTAGTGGGGAACTTGAAGCAGGAGTCGCAACAGGGACATCAGATG
TCGAATGTCTTCTGAGGAAGACAACCGTGTTGAGGAAGAATGTAACGGAGGTGGATTATT
TATATTTGGCATTCTATTGTAGTTCTGGAGTAAGTATAAACTACCAGAACAGAATTACAT
ATCATGTTT---------------GATATGTTTATGTAAACATAAACTATTGTATGGAAT
GAAATCCAAATAACATACAACACGCTATGAAATACAAGACGCTATGAC-AA---------
---ATGTA-CGGGTATCTG----ATTAG-GTATCCTAACGATCTAG-GGCCGAAGG--C-
--CCGTGAGCAATATGCGTCGAAATAA-TGTTTAACAAACAAATATACATGATACGGATA
---------GTTGAATCAATAAACAACGAGGTAT----------ACAATACAACAATCTG
TTGTA-AAG-----AAAT-AAAAAAT----AAGAAGAGAGAGTATATTTGTGTCGGATAA
GCATGGCAAC------------CACCACTTTAGT-GGT-GGGCCAGATGTCCCGAGTTAG
TGCGCCACGTAA-GCGCT-GGGGACTAT
>S_TOS29_TO_2010_C1
TATTACCCCCAGCGCTCGGGAC-GGGACAT------GGGCTA--A----------TGGAT
-TGT-GGAT---ATAGGG-CCCAAAGGGCCCGTTTA-GATGGGTTTT-GGGCTTAT-GGG
CTTTATCCAGAAGACCAAAAACAGGCGG----------------GAAACCGTCCC-AAAT
TC-------AAACTTCGATTGCTTGCCGTGCAAGCCATC-AGAAGT-CTATAAATACCAG
-GGTCGCGATAGATGTTCA-----GACAACAA----ATGGCTAGGTATCCGAAGAAATCC
ATCAAGAAGAGGCGGGTTGGGCGCCGGAAGTATGGCAGCAAGGCGGCAACCAGTCACGAC
TGCTCGTCTTTGGGA--TCAATATTGGTTCCTGAAAATACCGTCAAGGTATTTCGGATTG
AGCCTACTGATAAAACATTACCCAGATATTTTATCTGGAAAATGTTTATGCTTCTTGTGT
GCAAGGTGAAGCCCGGAAGAATACTTCACTGGGCTATGATTAAGAGTTCTTGGGAAATCA
ACCAGCCGACAACCTGTCTTGAAGCACCAGGTTTATTTATTAAACCTGAACATAGCCATC
TGGTTAAACTGGTATGTAGTGGGGAACTTGAAGCAGGAGTCGCAACAGGGACATCAGATG
TCGAATGTCTTCTGAGGAAGACAACCGTGTTGAGGAAGAATGTAACGGAGGTGGATTATT
TATATTTGGCATTCTATTGTAGTTCTGGAGTAAGTATAAACTACCAGAACAGAATTACAT
ATCATGTTT---------------GATATGTTTATGTAAACATAAACTATTGTATGGAAT
GAAATCCAAATAACATACAACACGCTATGAAATACAAGACGCTATGAC-AA---------
---ATGTA-CGGGTATCTG----ATTAG-GTATCCTAACGATCTAG-GGCCGAAGG--C-
--CCGTGAGCAATATGCGTCGAAATAA-TGTTTAACAAACAAATATACATGATACGGATA
---------GTTGAATCAATAAACAACGAGGTAT----------ACAATACAACAATCTG
TTGTA-AAG-----AAAT-AAAAAAT----AAGAAGAGAGAGTATATTTGTGTCGGATAA
GCATGGCAAC------------CACCACTTTAGT-GGT-GGGCCAGATGTCCCGAGTTAG
TGCGCCACGTAA-GCGCT-GGGGACTAT
>S_TOS34_TO_2010
TATTACCCCCAGCGCTCGGGAC-GGGACAT------GGGCTA--A----------TGGAT
-TGT-GGAT---ATAGGG-CCCAAAGGGCCCGTTTA-GATGGGTTTT-GGGCTTTT-GGG
CTTTATCCAGAAGACCAAAAACAGGCGG----------------GAAACCGTCCC-AAAT
TC-------AAACTTCGATTGCTTGCCCCGCAAGCCATC-AGAAGT-CTATAAATACCAG
-AGTTGAGATAGATGTTCA-----GACAACAA----ATGGCTAGGTATCCGAAGAAATCC
ATCAAGAAGAGGCGGGTTGGGCGCCGGAAGTATGGCAGCAAGGCGGCAACCAGTCACGAC
TACTCGTCGCTAGGG--TCAATATTGGTTCCTGAAAACACCGTCAAGGTATTTCGGATTG
AGCCTACTGATAAAACATTACCCAGATATTTTATCTGGAAAATGTTTATGCTTCTTGTGT
GCAAGGTGAAGCCCGGAAGAATACTTCACTGGGCTATGATTAAGAGTTCTTGGGAAATCA
ACCAGCCGACAACCTGTCTTGAAGCACCAGGTTTATTTATTAAACCTGAACATAGCCATC
TGGTTAAACTGGTATGTAGTGGGGAACTTGAAGCAGGAGTCGCAACAGGGACATCAGATG
TCGAATGTCTTCTGAGGAAGATAACCGTGTTGAGGAAGAATGTAACGGAGGTGGATTATT
TATATTTGGCATTTTATTGTAGTTCTGGAGTAAGTATAAACTACCAGAACAGAATTACAT
ATCATGTTT---------------GATATGTTTATGTAAACATAAACTATTGTATGGAAT
GAAATCCAAATAACATACAACACGCTATGAAATACAAGACGCTATGAC-AA---------
---ATGTA-CGGGTATATG----ATTAG-GTATCCTAACGATCTAG-GGCCGAAGG--C-
--CCGTGAGCAATATGCGTCGAAATAA-TGTTTAACAAACAAATATACATGATACGGATA
---------GTTGAATCCATAAACAACGAGGTAT----------ACAATACAACAATCTG
TTGTA-AAG-----AAAT-AAAAAAT----AAGAAGAGAGAGTATATTTGTGTCGGATAA
GCATGGCAAC------------CACCACTTTAGT-GGT-GGGCCAGATGTCCCGAGTTAG
TGCGCCACGTAA-GCGCT-GGGGACTAT
>S_TOS39_TO_2010_C1
TATTACCCCCAGCGCTCGGGAC-GGGACAT------GGGCTA--A----------TGGAT
-TGT-GGAT---ATAGGG-CCCAAAGGGCCCGTTTA-GATGGGTTTT-GGGCTTTT-GGG
CTTTATCCAGAAGACCAAAAACAGGCGG----------------GAAACCGTCCC-AAAT
TC-------AAACTTCGATTGCTTGCCCCGCAAGCCATC-AGAAGT-CTATAAATACCAG
-AGTCGAGATAGATGTTCA-----GACAACAA----ATGGCTAGGTATCCGAAGAAATCC
ATCAAGAAGAGGCGGGTTGGGCGCCGGAAGTATGGCAGCAAGGCGGCAACCAGTCACGAC
TACTCGTCGTTAGGA--TCAATATTGGTTCCTGAAAATACCGTCAAGGTATTTCGGATTG
AGCCTACTGATAAAACATTACCCAGATATTTTATCTGGAAAATGTTTATGCTTCTTGTGT
GCAAGGTGAAGCCCGGAAGAATACTTCACTGGGCTATGATTAAGAGTTCTTGGGAAATCA
ACCAGCCGACAACCTGTCTTGAAGCACCAGGTTTATTTATTAAACCTGAACATAGCCATC
TGGTTAAACTGGTATGTAGTGGGGAACTTGAAGCAGGAGTCGCAACAGGGACATCAGATG
TCGAATGTCTTCTGAGGAAGACAACCGTGTTGAGGAAGAATGTAACGGAGGTGGATTATT
TATATTTGGCATTTTATTGTAGTTCTGGAGTAAGTATAAACTACCAGAACAGAATTACAT
ATCATGTTT---------------GATATGTTTATGTAAACATAAACTATTGTATGGAAT
GAAATCCAAATAACATACAACACGCTATGAAATACAAGACGCTATGAC-AA---------
---ATGTA-CGGGTATATG----ATTAG-GTATCCTAACGATCTAG-GGCCGAAGG--C-
--CCGTGAGCAATATGCGTCGAAATAA-TGTTTAACAAACAAATATACATGATACGGATA
---------GTTGAATCCATAAACAACGAGGTAT----------ACAATACAACAATCTG
TTGTA-AAG-----AAAT-AAAAAAT----AAGAAGAGAGAGTATATTTGTGTCGGATAA
GCATGGCAAC------------CACCACTTTAGT-GGT-GGGCCAGATGTCCCGAGTTAG
TGCGCCACGTAA-GCGCT-GGGGCTTAT
>S_TOS42_TO_2010_C1
TATTACCCCCAGCGCTCGGGAC-GGGACAT------GGGCTA--A----------TGGAT
GTGT-GGAT---AAAGGG-CCCAAAGGGCCCGTTTA-GATGGGTTTT-GGGCTTAT-GGG
CTTTATCCAGAAGACCAAAAACAGGCGG----------------GAAACCGTCCC-AAAT
TC-------AAACTTCGATTGCTTGCCTCGCAAGCCATC-AGAAGT-CTATAAATACCAG
-GGTCGAGATAGATGTTCA-----GACAACAA----ATGGCTAGGTATCCGAAGAAATCC
ATCAAGAAGAGGCGGGTTGGGCGCCGGAAGTATGGCAGCAAGGCGGCAACCAGTCACGAC
TACTCGTCTCTAGGG--TCAATATTGGTTCCTGAAAATACCGTCAAGGTATTTCGGATTG
AGCCTACTGATAAAACATTACCCAGATATTTTATCTGGAAAATGTTTATGCTTCTTGTGT
GCAAGGTGAAGCCCGGAAGAATACTTCACTGGGCTATGATTAAGAGTTCTTGGGAAATCA
ACCAGCCGACAACCTGTCTTGAAGCACCAGGTTTATTTATTAAACCTGAACATAGCCATC
TGGTTAAACTGGTATGTAGTGGGGAACTTGAAGCAGGAGTCGCAACAGGGACATCAGATG
TCGAATGTCTTCTGAGGAAGACAACCGTGTTGAGGAAGAATGTAACGGAGGTGGATTATT
TATATTTGGCATTCTATTGTAGTTCTGGAGTAAGTATAAACTACCAGAACAGAATTACAT
ATCATGTTT---------------GATATGTTTATGTAAACATAAACTATTGTATGGAAT
GAAATCCAAATAACATACAACACGCTATGAAATACAAGACGCTATGAC-AA---------
---ATGTA-CGGGTATCTG----ATTAG-GAATCCTAACGATCTAG-GGCCGAAGG--C-
--CCGTGAGCAATATGCGTCGAAATAA-TGTTTAACAAACAAATATACATGATACGGATA
---------GTTGAATCCATAAACAACGAGGTAT----------ACAATACAACAATCTG
TTGTA-AAG-----AAAT-AAAAAAT----AAGAAGAGAGAGTATATTTGTGTCGGATAA
GCATGGCAAC------------CACCACTTTAGT-GGT-GGGCCAGATGTCCCGAGTTAG
TGCGCCACGTAA-GCGCT-GGGGCTTAT
>S_TOS43_TO_2010
TATTACCCCCAGCGCTCGGGAC-GGGACAT------GGGCTA--A----------TGGAT
-TGT-GGAT---AAAGGG-CCCAAAGGGCCCGTTTA-GATGGGTTTTGGGGCTTAT-GGG
CTTTATCCAGAAGACCAAAAACAGGCGG----------------GAAACCGTCCC-AAAT
TC-------AAACTTCGATTGCTTGCCTCGCGAGCCATC-AGAAGT-CTATAAATACCAG
-GGTCGAGATAGATGTTCA-----GACAACAA----ATGGCTAGGTATCCGAAGAAATCC
ATCAAGAAGAGGCGGGTTGGGCGCCGGAAGTATGGCAGCAAGGCGGCAACCAGTCACGAC
TACTCGTCGCTAGGA--TCAATATTGGTTCCTGAAAATACCGTCAAGGTATTTCGGATTG
AGCCTACTGATAAAACATTACCCAGATATTTTATCTGGAAAATGTTTGTGCTTCTTGTGT
GCAAGGTGAAGCCCGGAAGAATACTTCACTGGGCTATGATTAAGAGTTCTTGGGAAATCA
ACCAGCCGACAACCTGTCTTGAAGCACCAGGTTTATTTATTAAACCTGAACATAGCCATC
TGGTTAAACTGGTATGTAGTGGGGAACTTGAAGCAGGAGTCGCAACAGGGACATCAGATG
TCGAATGTCTTCTGAGGAAGACAGCCGTGTTGAGGAAGAATGTAACGGAGGTGGATTATT
TATATTTGGCATTCTATTGTAGTTCTGGAGTAAGTATAAACTACCAGAACAGAATTACAT
ATCATGTTT---------------GATATGTTTATGTAAACATAAACTATTGTATGGAAT
GAAATCCAAATAACATACAACACGCTATGAAATACAAGACGCTATGAC-AA---------
---ATGTA-CGGGTATCTG----ATTAG-GAATCCTAACGATCTAG-GGCCGAAGG--C-
--CCGTGAGCAATATGCGTCGAAATAA-TGTTTAACAAACAAATATACATGATACGGATA
---------GTTGAATCCATAAACAACGAGGTAT----------ACAATACAACAATCTG
TTGTA-AAG-----AAAT-AAAAAAT----AAGAAGAGAGAGTATATTTGTGTCGGATAA
GCATGGCAAC------------CACCACTTTAGT-GGT-GGGCCAGATGTCCCGAGTTAG
TGCGCCACGTAA-GCGCT-GGGGCTTAT
>S_TOS45_TO_2010
TATTACCCCCAGCGCTCGGGAC-GGGACAT------GGGCTA--A----------TGGAT
-TGT-GGAT---ATAGGG-CCCAAAGGGGCCGTTTA-GATGGGTTTT-GGGCTTTT-GGG
CTTTATCCAGAAGACCAAAAACAGGCGG----------------GAAACCGTCCC-AAAT
TC-------AAACTTCGATTGCTTGCCCCGCAAGCCATC-AGAAGT-CTATAAATACCAG
-AGTCGAGATAGATGTTCA-----GACAACAA----ATGGCTAGGTATCCGAAGAAATCC
ATCAAGAAGAGGCGGGTTGGGCGCCGGAAGTATGGCAGCAAGGCGGCAACCAGTCACGAC
TGCTCGTCGCTAGGG--TCAATATTGGTTCCTGAAAACACCGTCAAGGTATTTCGGATTG
AGCCTACTGATAAAACATTACCCAGATATTTTATCTGGAAAATGTTTATGCTTCTTGTGT
GCAAGGTGAAGCCCGGAAGAATACTTCACTGGGCTATGATTAAGAGTTCTTGGGAAATCA
ACCAGCCGACAACCTGTCTTGAAGCACCAGGTTTATTTATTAAACCTGAACATAGCCATC
TGGTTAAACTGGTATGTAGTGGGGAACTTGAAGCAGGAGTCGCAACAGGGACATCAGATG
TCGAATGTCTTCTGAGGAAGACAACCGTGTTGAGGAAGAATGTAACGGAGGTGGATTATT
TATATTTGGCATTTTATTGTAGTTCTGGAGTAAGTATAAACTACCAGAACAGAATTACAT
ATCATGTTT---------------GATATGTTTATGTAAACATAAACTATTGTATGGAAT
GAAATCCAAATAACATACAACACGCTATGAAATACAAGACGCTATGAC-AA---------
---ATGTA-CGGGTATATG----ATTAG-GTATCCTAACGATCTAG-GGCCGAAGG--C-
--CCGTGAGCAATATGCGTCGAAATAA-TGTTTAACAAACAAATATACATGATACGGATA
---------GTTGAATCCATAAACAACGAGGTAT----------ACAATACAACAATCTG
TTGTA-AAG-----AAAT-AAAAAAT----AAGAAGAGAGAGTATATTTGTGTCGGATAA
GCATGGCAAC------------CACCACTTTAGT-GGT-GGGCCAGATGTCCCGAGTTAG
TGCGCCACGTAA-GCGCT-GGGGACTAT
>S_TOS46_TO_2010
TATTACCCCCAGCGCTCGGGAC-GGGACAT------GGGCTA--A----------TGGAT
-TGT-GGAT---ATAGGG-CCCAAAGGGCCCGTTTA-GATGGGTTTT-GGGCTTAT-GGG
CTTTATCCAGAAGACCAAAAACAGGCGG----------------GAAACCGTCCC-AAAT
TC-------AAACTTCGATTGCTTGCCGTGCAAGCCATC-AGAAGT-CTATAAATACCAG
-GGTCGAGATAGATGTTCA-----GACAACAA----ATGGCTAGGTATCCGAAGAAATCC
ATCAAGAAGAGGCGGGTTGGGCGCCGGAAGTATGGCAGCAAGGCGGCAACCAGTCACGAC
TGCTCGTCGCTAGGA--TCAATATTGGTTCCTGAAAATACCGTCAAGGTATTTCGGATTG
AGCCTACTGATAAAACATTACCCAGATATTTTATCTGGAAAATGTTTATGCTTCTTGTGT
GCAAGGTGAAGCCCGGAAGAATACTTCACTGGGCTATGATTAAGAGTTCTTGGGAAATCA
ACCAGCCGACAACCTGTCTTGAAGCACCAGGTTTATTTATTAAACCTGAACATAGCCATC
TGGTTAAACTGGTATGTAGTGGGGAACTTGAAGCAGGAGTCGCAACAGGGACATCAGATG
TCGAATGTCTTCTGAGGAAGACAACCGTGTTGAGGAAGAATGTAACGGAGGTGGATTATT
TATATTTGGCATTCTATTGTAGTTCTGGAGTAAGTATAAACTACCAGAACAGAATTACAT
ATCATGTTT---------------GATATGTTTATGTAAACATAAACTATTGTATGGAAT
GAAATCCAAATAACATACAACACGCTATGAAATACAAGACGCTATGAC-AA---------
---ATGTA-CGGGTATCTG----ATTAA-GTATCGTAACGATCTAG-GGCCGAAGG--C-
--CCGTGAGCAATATGCGTCGAAATAA-TGTTTAACAAACAAATATACATGATACGGATA
---------GTTGAATCCATAAACAACGAGGTAT----------ACAATACAACAATCTG
TTGTA-AAG-----AAAT-AAAAAAT----AAGAAGAGAGAGTATATTTGTGTCGGATAA
GCATGGCAAC------------CACCACTTTAGT-GGT-GGGCCAGATGTCCCGAGTTAG
TGCGCCACGTAA-GCGCT-GGGGACTAT
>S_TOS48_TO_2010_C1
TATTACCCCCAGCGCTCGGGAC-GGGACAT------GGGCTA--A----------TGGAT
-TGT-GGAT---ATAGGG-CCCAAAGGGCCCGTTTA-GATGGGTTTT-GGGCTTTT-GGA
CTTTATCCAGAAGACCAAAAACAGGCGG----------------GAAACCGTCCC-AAAT
TC-------AAACTTCGATTGCTTGCCCCGCAAGCCATC-AGAAGT-CTATAAATACCAG
-AGTCGAGATAGATGTTCA-----GACAACAA----ATGGCTAGGTATCCGAAGAAATCC
ATCAAGAAGAGGCGGGTTGGGCGCCGGAAGTATGGCAGCAAGGCGGCAACCAGTCACGAC
TACTCGTCGTTAGGG--TCAATATTGGTTCCTGAAAATACCGTCAAGGTATTTCGGATTG
AGCCTACTGATAAAACATTACCCAGATATTTTATCTGGAAAATGTTTATGCTTCTTGTGT
GCAAGGTGAAGCCCGGAAGAATACTTCACTGGGCTATGATTAAGAGTTCTTGGGAAATCA
ACCAGCCGACAACCTGTCTTGAAGCACCAGGTTTATTTATTAAACCTGAACATAGCCATC
TGGTTAAACTGGTATGTAGTGGGGAACTTGAAGCAGGAGTCGCAACAGGGACATCAGATG
TCGAATGTCTTCTGAGGAAGACAACCGTGTTGAGGAAGAATGTAACGGAGGTGGATTATT
TATATTTGGCATTTTATTGTAGTTCTGGAGTAAGTATAAACTACCAGAACAGAATTACAT
ATCATGTTT---------------GATATGTCTATGTAAACATAAACTATTGTATGGAAT
GAAATCCAAATAACATACAACACGCTATGAAATACAAGACGCTATGAC-AA---------
---ATGTA-CGGGTATATG----ATTAG-GTATCCTAACGATCTAG-GGCCGAAGG--C-
--CCGTGAGCAATATGCGTCGAAATAA-TGTTTAACAAACAAATATACATGATACGGATA
---------GTTGAATCCATAAACAACGAGGTAT----------ACAATACAACAATCTG
TTGTA-AAG-----AAAT-AAAAAAT----AAGAAGAGAGAGTATATTTGTGTCGGATAA
GCATGGCAAC------------CACCACTTTAGT-GGT-GGGCCAGATGTCCCGAGTTAG
TGCGCCACGTAA-GCGCT-GGGGCTTAT
>S_TOS5_TO_2010
TATTACCCCCAGCGCTCGGGAC-GGGACAT------GGGCTA--A----------TGGAT
GTGT-GGAT---ATAGGG-CCCAAAGGGCCCGTTTA-GATAGGTTTT-GGGCTTAT-GGG
CTTTATCCAGAAGACCAAAAACAGGCGG----------------GAAACCGTCCC-AAAT
TC-------AAACTTCGATTGCTTGCCGTGCAAGCCATC-AGAAGT-CTATAAATACCAG
-GGTAGAGATAGATGTTCA-----GACAACAA----ATGGCTAGGTATCCGAAGAAATCC
ATCAAGAAGAGGCGGGTTGGGCGCCGGAAGTATGGCAGCAAGGCGGCAACCAGTCACGAC
TACTCGTCGCTAGGA--TCAATATTGGTTCCTGAAAATACCGTCAAGGTATTTCGGATTG
AGCCTACTGATAAAACATTACCCAGATATTTTATCTGGAAAATGTTTATGCTTCTTGTGT
GCAAGGTGAAGCCCGGAAGAATACTTCACTGGGCTATGATTAAGAGTTCTTGGGAAATCA
ACCAGCCGACAACCTGTCTTGAAGCACCAGGTTTATTTATTAAACCTGAACATAGCCATC
TGGTTAAACTGGTATGTAGTGGGGAACTTGAAGCAGGAGTCGCAACAGGGACATCAGATG
TCGAATGTCTTCTGAGGAAGACAACCGTGTTGAGGAAGAATGTAACGGAGGTGGATTATT
TATATTTGGCATTCTATTGTAGTTCTGGAGTAAGCATAAACTACCAGAACAGAATTACAT
ATCATGTTT---------------GATATGTTTATGTAAACATAAACTATTGTATGGAAT
GAAATCCAAATAACATACAACACGCTATGAAATACAAGACGCTATGAC-AA---------
---ATGTA-CGGGTATCTG----ATTAG-GTATCCTAACGATCTAG-GGCCGAAGG--C-
--CCGTGAGCAGTATGCGTCGAAATAA-TGTTTAACAAACAAATATACATGATACGGATA
---------GTTGAATACATAAACAACGAGGTAT----------ACAATACAACAATCTG
TTGTA-AAG-----AAAT-AAAAAAT----AAGAAGAGATAGTATATTTGTGTTGGATAA
GCCTTGCAAC------------CACCACTTTAGT-GGT-GGGCCAGATGTCCCGAGTTAG
TGCGCCACGTAA-GCGCT-GGGGCTTAT
>S_TOS55_TO_2010
TATTACCCCCAGCGCTCGGGAC-GGGACAT------GGGCTA--A----------TGGAT
-TGT-GGAT---ATAGGG-CCCAAAGGGCCCGTTTA-GATGGGTTTT-GGGCTTAT-GGG
CTTTATCCAGAAGACCAAAAACAGGCGG----------------GAAACCGTCCC-AAAT
TC-------AAACTTCGATTGCTTGCCGTGCAAGCCATC-AGAAGT-CTATAAATACCAG
-GGTCGCGATAGATGTTCA-----GACAACAA----ATGGCTAGGTATCCGAAGAAATCC
ATCAAGAAGAGGCGGGTTGGGCGCCGGAAGTATGGCAGCAAGGCGGCAACCAGTCACGAC
TGCTCGTCTTTAGGG--TCAATATTGGTTCCTGAAAACACCGTCAAGGTATTTCGGATTG
AGCCTACTGATAAAACATTACCCAGATATTTTATCTGGAAAATGTTTATGCTTCTTGTGT
GCAAGGTGAAGCCCGGAAGAATACTTCACTGGGCTATGATTAAGAGTTCTTGGGAAATCA
ACCAGCCGACAACCTGTCTTGAAGCACCAGGTTTATTTATTAAACCTGAACATAGCCATC
TGGTTAAACTGGTATGTAGTGGGGAACTTGAAGCAGGAGTCGCAACAGGGACATCAGATG
TCGAATGTCTTCTGAGGAAGACAACCGTGTTGAGGAAGAATGTAACGGAGGTGGATTATT
TATATTTGGCATTCTATTGTAGTTCTGGAGTAAGTATAAACTACCAGAACAGAATTACAT
ATCATGTTT---------------GATATGTTTATGTAAACATAAACTATTGTATGGAAT
GAAATCCAAATAACATACAACACGCTATGAAATACAAGACGCTATGAC-AA---------
---ATGTA-CGGGTATCTG----ATTAG-GAATCCTAACGATCTAG-GGCCGAAGG--C-
--CCGTGAGCAATATGCGTCGAAATAA-TGTTTAACAAACAAATATACATGATACGGATA
---------GTTGAATCCATAAACAACGAGGTAT----------ACAATACAACAATCTG
TTGTA-AAG-----AAAT-AAAAAAT----AAGAAGAGAGAGTATATTTGTGTCGGATAA
GCATGGCAAC------------CACCACTTTAGT-GGT-GGGCCAGATGTCCCGAGTTAG
TGCGCCACGTAA-GCGCT-GGGGACTAT
>S_TOS56_TO_2010_C1
TATTACCCCCAGCGCTCGGGAC-GGGACAT------GGGCTA--A----------TGGAT
-TGT-GGAT---ATAGGG-CCCAAAGGGCCCGTTTA-GATGGGTTTT-GGGCTTAT-GGG
CTTTATCCAGAAGACCAAAAACAGGCGG----------------GAAACCGTCCC-AAAT
TC-------AAACTTCGATTGCTTGCCCCGCAAGCCATC-AGAAGT-CTATAAATACCAG
-GGTCGAGATAGATGTTCA-----GAGAACAA----ATGGCTAGGTATCCGAAGAAATCC
ATCAAGAAGAGGCGGGTTGGGCGCCGGAAGTATGGCAGCAAGGCGGCAACCAGTCACGAC
TGCTCGTCGCTAGGA--TCAATATTGGTTCCTGAAAATACCGTCAAGGTATTTCGGATTG
AGCCTACTGATAAAACATTACCCAGATATTTTATCTGGAAAATGTTTATGCTTCTTGTGT
GCAAGGTGAAGCCCGGAAGAATACTTCATTGGGCTATGATTAAGAGTTCTTGGGAAATCA
ACCAGCCGACAACCTGTCTTGAAGCACCAGGTTTATTTATTAAACCTGAACATAGCCATC
TGGTTAAACTGGTATGTAGTGGGGAACTTGAAGCAGGAGTCGCAACAGGGACATCAGATG
TCGAATGTCTTCTGAGGAAGACAACCGTGTTGAGGAAGAATGTAACGGAGGTGGATTATT
TATATTTGGCATTCTATTGTAGTTCTGGAGTAAGTATAAACTACCAGAACAGAATTACAT
ATCATGTTT---------------GATATGTTTATGTAAACATAAACTATTGTATGGAAT
GAAATCCAAATAACATACAACACGCTATGAAATACAAGACGCTATGAC-AA---------
---ATGTA-CGGGTATCTG----ATTAG-GTATCCTAACGATCTAG-GGCCGAAGG--C-
--CCGTGAGCAATATGCGTCGAATTAA-TGTTTAACAAACAAATATACATGATACGGATA
---------GTTGAATACATAAACAACGAGGTAT----------ACAACACAACAATCTG
TTGTA-AAG-----AAATAAAAAAAT----AAGAAGAGAGAGTATATTTGTGTCGGATAA
GCATGGCAAC------------CACCACTTTAGT-GGT-GGGCCAGATGTCCCGAGTTAG
TGCGCCACGTAA-GCGCT-GGGGACTAT
>S_TOS58_TO_2010
TATTACCCCCAGCGCTCGGGAC-GGGACAT------GGGCTA--A----------TGGAT
-TGT-GGAT---ATAGGG-CCCAAAGGGCCCGTTTA-GATGGGCTTT-GGGCTTTT-GGG
CTTTATCCAGAAGACCAAAAACAGGCGG----------------GAAACCGTCCC-AAAT
TC-------AAACTTCGATTGCTTGCCCCGCAAGCCATC-AGAAGT-CTATAAATACCAG
-GGTCGAGATAGATGTTCA-----GACAACAA----ATGGCTGGGTATCCGAAGAAATCC
ATCAAGAAGAGGCGGGTTGGGCGCCGGAAGTATGGCAGCAAGGCGGCAACCAGTCACGAC
TGCTCGTCTTTAGGA--TCAATATTGGTTCCTGAAAATACCGTCAAGGTATTTCGGATTG
AGCCTACTGATAAAACATTACCCAGATATTTTATCTGGAAAATGTTTATGCTTCTTGTGT
GCAAGGTGAAGCCCGGAAGAATACTTCACTGGGCTATGATTAAGAGTTCTTGGGAAATCA
ACCAGCCGACAACCTGTCTTGAAGCACCAGGTTTATTTATTAAACCTGAACATAGCCATC
TGGTTAAACTGGTATGTAGTGGGGAACTTGAAGCAGGAGTCGCAACAGGGACATCAGATG
TCGAATGTCTTCTGAGGAAGACAACCGTGTTGAGGAAGAATGTAACGGAGGTGGATTATT
TATATTTGGCATTTTATTGTAGTTCTGGAGTAAGTATAAACTACCAGAACAGAATTACAT
ATCATGTTT---------------GATATGTTTATGTAAACATAAACTATTGTATGGAAT
GAAATCCAAATAACATACAACACGCTATGAAATACAAGACGCTATGAC-AA---------
---ATGTA-CGGGTATCTG----ATTAG-GTATCCTAACGATCTAG-GGCCGAAGG--C-
--CCGTGAGCAATATGCGTCGAAATAA-TGTTTAACAAACAAATATACATGATACGGATA
---------GTTGAATATATAAACAACGAGGTAT----------ACAATACAACAATCTG
TTGTA-AAG-----AAAT-AAAAAAT----AAGAAGAGAGAGTATATTTGTGTCGGATAA
GCATGGCAAC------------CACCACTTTAGT-GGT-GGGCCAGATGTCCCAAGTTAG
TGCGCCACGTAA-GCGCT-GGGGCTTAT
>S_TOS59_TO_2010
TATTACCCCCAGCGCTCAGGAC-GGGACAT------GGGCTA--A----------TGGAT
-TGT-GGAT---ATAGGG-CCCAAAGGGCCCGTGTA-GATGGGTTTT-GGGCTTAT-GGG
CTTTATCCAGAAGACCAAAAACAGGCGG----------------GAAACCGTCCC-AAAT
TC-------AAACTTCGATTGCTTGCCCCGCAAGCCATC-AGAAGT-CTATAAATACCAG
-GGTCTAGATAGATGTTCA-----GACAACAA----ATGGCTAGGTATCCGAAGAAATCC
ATCAAGAAGAGGCGGGTTGGGCGCCGGAAGTATGGCAGCAAGGCGGCAACCAGTCACGAC
TGCTCGTCGTTAGGG--TCAATATTGGTTCCTGAAAATACCGTCAAGGTATTTCGGATTG
AGCCTACTGATAAAACATTACCCAGATATTTTATCTGGAAAATGTTTATGCTTCTTGTGT
GCAAGGTGAAGCCCGGAAGAATACTTCACTGGGCTATGATTAAGAGTTCTTGGGAAATCA
ACCAGCCGACAACCTGTCTTGAAGCACCAGGTTTATTTATTAAACCTGAACATAGCCATC
TGGTTAAACTGGTATGTAGTGGGGAACTTGAAGCAGGAGTCGCAACAGGGACATCAGATG
TCGAATGTCTTCTGAGGAAGACAACCGTGTTGAGGAAGAATGTAACGGAGGTGGATTATT
TATATTTGGCATTCTATTGTAGTTCTGGAGTAAGTATAAACTACCAGAACAGAATTACAT
ATCATGTTT---------------GATATGTTTATGTAAACATAAACTATTGTATGGAAT
GAAATCCAAATTACATACAACACGCTATGAAATACAAGACGCTATGAC-AA---------
---ATGTA-CGGGTATCTG----ATTAG-GTATCCTAACGATCTAG-GGCCGAAGG--C-
--CCGTGAGCAATATGCGTCGAAATAA-TGTTTAACAAACAAATATACATGATACGGATA
---------GTTGAATACATAAACAACGAGGTAT----------ATAATACAACAATCTG
TTGTA-AAG-----AAAT-AAAAAAT----AAGAAGAGAGAGTATATTTGTGTCGGATGA
GCATGGCAAC------------CACCACTTTAGT-GGT-GGGCCAGATGTCCCGAGTTAG
TGCGCCACGTAA-GCGCT-GGGGCTTAT
>S_TOS60_TO_2010_C1
TATTACCCCCAGCGCTCGGGAC-GGGACAT------GGGCTA--A----------TGGAT
-TGT-GGAT---ATAGGG-CCCAAAGGGCCCGTTTA-GATGGGTTTT-GGGCTTAT-GGG
CTTTATCCAGAAGACCAAAAACAGGCGG----------------GAAACCGTCCC-AAAT
TC-------AAACTTCGATTGCTTGCCGTGCAAGCCATC-AGAAGT-CTATAAATACCAG
-GGTCGCGATAGATGTTCA-----GACAACAA----ATGGCTAGGTATCCGAAGAAATCC
ATCAAGAAGAGGCGGGTTGGGCGCCGGAAGTATGGCAGCAAGGCGGCAACCAGTCACGAC
TGCTCGTCTCTAGGA--TCAATATTGGTTCCTGAAAATACCGTCAAGGTATTTCGGATTG
AGCCTACTGATAAAACATTACCCAGATATTTTATCTGGAAAATGTTTATGCTTCTTGTGT
GCAAGGTGAAGCCCGGAAGAATACTTCACTGGGCTATGATTAAGAGTTCTTGGGAAATCA
ACCAGCCGACAACCTGTCTTGAAGCACCAGGTTTATTTATTAAACCTGAACATAGCCATC
TGGTTAAACTGGTATGTAGTGGGGAACTTGAAGCAGGAGTCGCAACAGGGACATCAGATG
TCGAATGTCTTCTGAGGAAGACAACCGTGTTGAGGAAGAATGTAACGGAGGTGGATTATT
TATATTTGGCATTCTATTGTAGTTCTGGAGTAAGTATAAACTACCAGAACAGAATTACAT
ATCATGTTT---------------GATATGTTTATGTAAACATAAACTATTGTATGGAAT
GAAATCCAAATAACATACAACACGCTATGAAATACAAGACGCTATGAC-AA---------
---ATGCA-CGGGTATCTG----ATTAG-GTATCCTAACGATCTAG-GGCCGAAGG--C-
--CCGTGAGCAATATGCGTCGAAATAA-TGTTTAACAAACAAATATACATGATACGGATA
---------GTTGAATCAATAAACAACGAGGTAT----------ACAATACAACAATCTG
TTGTA-AAG-----AAAT-AAAAAAT----AAGAAGAGAGAGTATATTTGTGTCGGATAA
GCATGGCAAC------------CACCACTTTAGT-GGT-GGGCCAGATGTCCCGAGTTAG
TGCGCCACGTAA-GCGCT-GGGGACTAT
>S_TOS61_TO_2010
TATTACCCCCAGCGCTCGGGAC-GGGACAT------GGGCTA--A----------TGGAT
GTGT-GGAT---ATAGGG-CCCAAAGGGCCCGTTTA-GATGGGTTTT-GGGCTTAT-GGG
CTTTATCCAGAAGACCAAAAACAGGCGG----------------GAAACCGTCCC-AAAT
TC-------AAACTTCGATTGCTTGCCCCGCAAGCCATC-AGAAGT-CTATAAATACCAG
-GGTCGAGATAGATGTTCA-----GAGAACAA----ATGGCTAGGTATCCGAAGAAATCC
ATCAAGAAGAGGCGGGTTGGGCGCCGGAAGTATGGCAGCAAGGCGGCAACCAGTCACGAC
TACTCGTCGTTAGGA--TCAATATTGGTTCCTGAAAATACCGTCAAGGTATTTCGGATTG
AGCCTACTGATAAAACATTACCCAGATATTTTATCTGGAAAATGTTTATGCTTCTTGTGT
GCAAGGTGAAGCCCGGAAGAATACTTCATTGGGCTATGATTAAGAGTTCTTGGGAAATCA
ACCAGCCGACAACCTGTCTTGAAGCACCAGGTTTATTTATTAAACCTGAACATAGCCATC
TGGTTAAACTGGTATGTAGTGGGGAACTTGAAGCAGGAGTCGCAACAGGGACATCAGATG
TCGAATGTCTTCTGAGGAAGACAACCGTGTTGAGGAAGAATGTAACGGAGGTGGATTATT
TATATTTGGCATTCTATTGTAGTTCTGGAGTAAGTATAAACTACCAGAACAGAATTACAT
ATCATGTTT---------------GATATGTTTATGTAAACATAAACTATTGTATGGAAT
GAAATCCAAATAACATACAACACGCTATGAAATACAAGACGCTATGAC-AA---------
---ATGTA-CGGGTATCTG----ATTAG-GTATCCTAACGATCTAG-GGCCGAAGG--C-
--CCGTGAGCAATATGCGTCGAATTAA-TGTTTAACAAACAGATATACATGATACGGATA
---------GTTGAATACATAAACAACGAGGTAT----------ACAATACAACAATCTG
TTGTA-AAG-----AAATAAAAAAAT----AAGAAGAGAGAGTATATTTGTGTCGGATAA
GCATGGCAAC------------CACCACTTTAGT-GGT-GGGCCAGATGTCCCGAGTTAG
TGCGCCACGTAA-GCGCT-GGGGACTAT
>S_TOS62_TO_2010
TATTACCCCCAGCGCTCGGGAC-GGGACAT------GGGCTA--A----------TGGAT
-TGTGGGAT---ATAGGG-CCCAAAGGGCCCGTTTA-GATGGGTTTT-GGGCTTAT-GGG
CTTTATCCAGAAGACCAAAAACAGGCGG----------------GAAACCGTCCC-AAAT
TC-------AAACTTCGATTGCTTGCCCCGCAAGCCATC-AGAAGT-CTATAAATACCAG
-GGTCGAGATAGATGTTCA-----GAGAACAA----ATGGCTAGGTATCCGAAGAAATCC
ATCAAGAAGAGGCGGGTTGGGCGCCGGAAGTATGGCAGCAAGGCGGCAACCAGTCACGAC
TGCTCGTCTTTAGGG--TCAATATTGGTTCCTGAAAACACCGTCAAGGTATTTCGGATTG
AGCCTACTGATAAAACATTACCCAGATATTTTATCTGGAAAATGTTTATGCTTCTTGTGT
GCAAGGTGAAGCCCGGAAGAATACTTCATTGGGCTATGATTAAGAGTTCTTGGGAAATCA
ACCAGCCGACAACCTGTCTTGAAGCACCAGGTTTATTTATTAAACCTGAACATAGCCATC
TGGTTAAACTGGTATGTAGTGGGGAACTTGAAGCAGGAGTCGCAACAGGGACATCAGATG
TCGAATGTCTTCTGAGGAAGACAACCGTGTTGAGGAAGAATGTAACGGAGGTGGATTATT
TATATTTGGCATTCTATTGTAGTTCTGGAGTAAGTATAAACTACCAGAACAGAATTACAT
ATCATGTTT---------------GATATGTTTATGTAAACATAAACTATTGTATGGAAT
GAAATCCAAATAACATACAACACGCTATGAAATACAAGACGCTATGAC-AA---------
---ATGTA-CGGGTATCTG----ATTAG-GTATCCTAACGATCTAG-GGCCGAAGG--C-
--CCGTGAGCAATATGCGTCGAATTAA-TGTTTAACAAACAAATATACATGATACGGATA
---------GTTGAATACATAAACAACGAGGTAT----------ACAATACAACAATCTG
TTGTA-AAG-----AAATAAAAAAAT----AAGAAGAGAGAGTATATTTGTGTCGGATAA
GCATGGCAAC------------CACCACTTTAGT-GGT-GGGCCAGATGTCCCGAGTTAG
TGCGCCACGTAA-GCGCT-GGGGACTAT
>S_TOS63A_TO_2010_C1
TATTACCCCCAGCGCTCGGGAC-GGGACAT------GGGCTA--A----------TGGAT
-TGT-GGAT---ATAGGG-CCCAAAGGGCCCGTTTA-GATGGGTTTT-GGGCTTAT-GGG
CTTTATCCAGAAGACCAAAAACAGGCGG----------------GAAACCGTCCC-AAAT
TC-------AAACTTCGATTGCTTGCCTCGCAAGCCATC-AGAAGT-CTATAAATACCAG
-GGTCGAGATAGATGTTCA-----GACAACAA----ATGGCTAGGTATCCGAAGAAATCC
ATCAAGAAGAGGCGGGTTGGGCGCCGGAAGTATGGCGGCAAGGCGGCAACCAGTCACGAC
TACTCGTCTTTAGGG--TCAATATTGGTTCCTGAAAATACCGTCAAGGTATTTCGGATTG
AGCCTACTGATAAAACATTACCCAGATATTTCATCTGGAAAATGTTTATGCTTCTTGTGT
GCAAGGTGAAGCCCGGAAGAATACTTCACTGGGCTATGATTAAGAGTTCTTGGGAAATCA
ACCAGCCGACAACCTGTCTTGAAGCACCAGGTTTATTTATTAAACCTGAACATAGCCATC
TGGTTAAACTGGTATGTAGTGGGGAACTTGAAGCAGGAGTCGCAACAGGGACATCAGATG
TCGAATGTCTTCTGAGGAAGACAACCGTGTTGAGGAAGAATGTAACGGAGGTGGATTATT
TATATTTGGCATTCTATTGTACTTCTGGAGTAAGTATAAACTACCAGAACAGAATTACAT
ATCATGTTT---------------GATATGTTTATGTAAACATAAACTATTGTATGGAAT
GAAATCCAAATAATAAACAACACGCTATGAAATACAAGACGCTATGAC-AA---------
---ATGTA-CGGGTATATG----ATTTG-GTATCCTAACGATCTAG-GGCCGAAGG--C-
--CCGTGAGCAATATGCGTCGAAATAA-TGTTTAACAAACAAATATACATGATACGGATA
---------GTTGAATCCATAAACAACGAGGTAT----------ACAATACAACAATCTG
TTGTA-AAG-----AAAT-AAAAAAT----AAGAAGAGAGAGTATATTTGTGTCGGATAA
GCATGGCAAC------------CACCACTTTAGT-GGT-GGGCCAGATGTCCCGAGTTAG
TGCGCCACGTAA-GCGCT-GGGGCTTAT
>S_TOS63B_TO_2010
TATTACCCCCAGCGCTCGGGAC-GGGACAT------GGGCTA--A----------TGGAT
-TGTGGGAT---ATAGGG-CCCAAAGGGCCCGTTTA-GATGGGTTTT-GGGCTTAT-GGG
CTTTATCCAGAAGACCAAAAACAGGCGG----------------GAAACCGTCCC-AAAT
TC-------AAACTTCGATTGCTTGCCGTGCAAGCCATC-AGAAGT-CTATAAATACCAG
-GGTCGCGATAGATGTTCA-----GACAACAA----ATGGCTAGGTATCCGAAGAAATCC
ATCAAGAAGAGGCGGGTTGGGCGCCGGAAGTATGGCAGCAAGGCGGCAACCAGTCACGAC
TACTCGTCTCTAGGA--TCAATATTGGTTCCTGAAAACACCGTCAAGGTATTTCGGATTG
AGCCTACTGATAAAACATTACCCAGATATTTTATCTGGAAAATGTTTATGCTTCTTGTGT
GCAAGGTGAAGCCCGGAAGAATACTTCACTGGGCTATGATTAAGAGTTCTTGGGAAATCA
ACCAGCCGACAACCTGTCTTGAAGCACCAGGTTTATTTATTAAACCTGAACATAGCCATC
TGGTTAAACTGGTATGTAGTGGGGAACTTGAAGCAGGAGTCGCAACAGGGACATCAGATG
TCGAATGTCTTCTGAGGAAGACAACCGTGTTGAGGAAGAATGTAACGGAGGTGGATTATT
TATATTTGGCATCCTATTGTAGTTCTGGAGTAAGTATAAACTACCAGAACAGAATTACAT
ATCATGTTT---------------GATATGTTTATGTAAACATAAACTATTGTATGGAAT
GAAATCCAAATAACATACAACACGCTATGAAATACAAGACGCTATGAC-AA---------
---ATGTA-CGGGTATCTG----ATTAG-GTATCCTAACGATCTAG-GGCCGAAGG--C-
--CCGTGAGCAATATGCGTCGAAATAA-TGTTTAACAAACAAATATACATGATACGGATA
---------GTTGAATCAATAAACAACGAGGTAT----------ACAATACAACAATCTG
TTGTA-AAG-----AAAT-AAAAAAT----AAGAAGAGAGAGTATATTTGTGTCGGATAA
GCATGGCAAC------------CACCACTTTAGT-GGT-GGGCCAGATGTCCCGAGTCAG
TGCGCCACGTAA-GCGCT-GGGGACTAT
>S_TOS64_TO_2010
TATTACCCCCAGCGCTCGGGAC-GGGACAT------GGGCTA--A----------TGGAT
-TGT-GGAT---ATAGGG-CCCAAAGGGCCCGTTTA-GATGGGTTTT-GGGCTTAT-GGG
CTTTATCCAGAAGACCAAAAACAGGCGG----------------GAAACCGTCCC-AAAT
TC-------AAACTTCGATTGCTTGCCGTGCAAGCCATC-AGAAGT-CTATAAATACCAG
-GGTCGAGATAGATGTTCA-----GACAACAA----ATGGCTAGGTATCCGAAGAAATCC
ATCAAGAAGAGGCGGGTTGGGCGCCGGAAGTATGGCAGCAAGGCGGCAACCAGTCACGAC
TGCTCGTCTTTAGGG--TCAATATTGGTTCCTGAAAATACCGTCAAGGTATTTCGGATTG
AGCCTACTGATAAAACATTACCCAGATATTTTATCTGGAAAATGTTTATGCTTCTTGTGT
GCAAGGTGAAGCCCGGAAGAATACTTCACTGGGCTATGATTAAGAGTTCATGGGAAATCA
ACCAGCCGACAACCTGTCTTGAAGCACCAGGTTTATTTATTAAACCTGAACATAGCCATC
TGGTTAAACTGGTATGTAGTGGGGAACTTGAAGCAGGAGTCGCAACAGGGACATCAGATG
TTGAATGTCTTCTGAGGAAGACAACCGTGTTGAGGAAGAATGTAACGGAGGTGGATTATT
TATATTTGGCATTCTATTGTAGTTCTGGAGTAAGTATAAACTACCAGAACAGAATTACAT
ATCATGTTT---------------GATATGTTTATGTAAACATAAACTATTGTATGGAAT
GAAATCCAAATAACATACAACACGCTATGAAATACAAGACGCTATGAC-AA---------
---ATGTA-CTGGTATCTG----ATTAG-GTATCCTAACGATCTAG-GGCCGAAGG--C-
--CCGTGAGCAATATGCGTCGAAATAA-TGTTTAACAAACAAATATACATGATACGGATA
---------GTTGAATCCATAAACAACGAGGAAT----------ACAATACAACAATCTG
TTGTA-AAG-----AAAT-AAAAAAT----AAGAAGAGATAGTATATTTGTGTCGGATAA
GCCTTGCAAC------------CACCACTTTTGT-GGT-GGGCCAGATGTCCCGAGTTAG
TGCGCCACGTAA-GCGCT-GGGGCTTAT
>S_TOS65_TO_2010_C1
TATTACCCCCAGCGCTCGGGAC-GGGACAT------GGGCTA--A----------TGGAT
-TGT-GGAT---ATAGGG-CCCAAAGGGCCCTTTTA-GATGGATTTT-GGGCTTAT-GGG
CTTTATCCAGAAGACCAAAAACAGGCGG----------------GAAACCGTCCC-AAAT
TC-------AAACTTCGATTGCTTGCCCCGCAAGCCATC-AGAAGT-CTATAAATACCAG
-GGTCGAGATAGATGTTCA-----GACAACAA----ATGGCTAGGTATCCGAAGAAATCC
ATCAAGAAAAGGCGGGTTGGGCGCCGGAAGTATGGCAGCAAGGCGGCAGCCAGTCACGAC
TGCTCGTCGTTAGGA--TCAATATTGGTTCCTGAAAATACCGTCAAGGTATTTCGGATTG
AGCCTACTGATAAAACATTACCCAGATATTTTATCTGGAAAATGTTTATGCTTCTTGTGT
GCAAGGTGAAGCCCGGAAGAATACTTCACTGGGCTATGATTAAGAGTTCTTGGGAAATCA
ACCAGCCGACAACCTGTCTTGAAGCACCAGGTTTATTTATTAAACCTGAACATAGCCATC
TGGTTAAACTGGTATGTAGTGGGGAACTTGAAGCAGGAGTCGCAACAGGGACATCAGATG
TCGAATGTCTTCTGAGGAAGACAACCGTGTTGAGGAAGAATGTAACGGAGGTGGATTATT
TATATTTGGCATTCTATTGTAGTTCTGGAGTAAGTATAAACTACCAGAACAGAATTACAT
ATCATGTTT---------------GATATGTTTATGTAAACATAAACTATTGTATGGAAT
GAAATCCAAATAACATACAACACGCTATGAAATACAAGACGCTATGAC-AA---------
---ATGTA-CGGGTATCTG----ATTAG-GTATCCTAACGATCTAG-GGCCGAAGG--C-
--CCGTGAGCAATATGCGTCGAAATAA-TGTTTAACAAACAAATATACATGATACGGATA
---------GTTGAATCCATAAACAACGAGGTAT----------ACAATACAACAATATG
TTGTA-AAG-----AAAT-AAAAAAT----AAGATGAGAGAGTATATTTGTGTCGGATAA
GCATGGCAAC------------CACCACTTTAGT-GGT-GGGCCAGATGTCCCGAGTTAG
TGCGCCACGTAA-GCGCT-GGGGACTAT
>S_TOS68_TO_2010
TATTACCCCCAGCGCTCGGGAC-GGGACAT------GGGCTA--A----------TGGAT
-TGT-GGAT---ATAGGG-CCCAAAGGGCCCGTTTA-GATGGGTTTT-GGGCTTAT-GGG
CTTTATCCAGAAGACCAAAAACAGGCGG----------------GAAACCGTCCC-AAAT
TC-------AAACTTCGATTGCTTGCCGCGCAAGCCATC-AGAAGT-CTATAAATACCAG
-GGTCGAGATAGATGTTCA-----GACAACAA----ATGGCTAGGTATCCGAAGAAATCC
ATCAAGAAGAGGCGGGTTGGGCGCCGGAAGTATGGCAGCAAGGCGGCAACCAGTCACGAC
TGCTCGTCTTTAGGG--TCAATATTGGTTCCTGAAAATACCGTCAAGGTATTTCGGATTG
AGCCTACTGATAAAACATTACCCAGATATTTTATCTGGAAAATGTTTATGCTTCTTGTGT
GCAAGGTGAAGCCCGGAAGAATACTTCACTGGGCTATGATTAAGAGTTCTTGGGAAATCA
ACCAGCCGACAACCTGTCTTGAAGCACCAGGTTTATTTATTAAACCTGAACATAGCCATC
TGGTTAAACTGGTATGTAGTGGGGAACTTGAAGCAGGAGTCGCAACAGGGACATCAGATG
TCGAATGTCTTCTGAGGAAGACAACCGTGTTGAGGAAGAATGTAACGGAGGTGGATTATT
TATATTTGGCATTCTATTGTAGTTCTGGAGTAAGTATAAACTACCAGAACAGAATTACAT
ATCATGTTT---------------GATATGTTTATGTAAACATAAACTATTGTATGGAAT
GAAATCCAAATAACATACAACACGCTATGAAATACAAGACGCTATGAC-AA---------
---ATGTA-CGGGTATCTG----ATTAG-GTATCCTAACGATCTAG-GGCCGAAGG--C-
--CCGTGAGCAATATGCGTCGAAATAA-TGTTTAACAAACAAATATACATGATACGGATA
---------GTTGAATCTATAAACAACGAGGTAT----------ACAATACAACAATCTG
TTGTA-AAG-----AAAT-AAAAAAT----AAGAAGAGAGAGTATATTTGTGTCGGATAA
GCATGGCAAC------------CACCACTTTAGT-GGT-GGGCCAGATGTCCCGAGTTAG
TGCGCCACGTAA-GCGCT-GGGGACTAT
>S_TOS70_TO_2010
TATTACCCCCAGCGCTCAGGAC-GGGACAT------GGGCTA--A----------TGGAT
-TGT-GGAT---ATAGGG-CCCAAAGGGCCCGTTTA-GATGGGTTTT-GGGCTTAT-GGG
TTTTATCCAGAAGACCAAAAACAGGCGG----------------GAAACCGTCCC-AAAT
TC-------AAACTTCTATTGCTTGCCCCGCAAGCCATC-AGAAGT-CTATAAATACCAG
-GGTCGAGATAGATGTTCA-----GATAACAA----ATGGCTAGGTATCCGAAGAAATCC
ATCAAAAAGAGGCGGGTTGGGCGCCGGAAGTATGGCAGCAAGGCGGCAACCAGTCACGAC
TACTCGTCGCTAGGA--TCACTAGTGGTTCCTGAAAACACCGTCAAGGTATTTCGGATTG
AGCCTACTGATAAAACATTACCCAGATATTTTATCTGGAAAATGTTTATGCTTCTTGTGT
GCAAGGTGAAGCCTGGAAGAATACTTCACTGGGCTATGATTAAGAGTTCTTGGGAAATCA
ACCAGCCGACAACCTGTCTTGAAGCACCAGGTTTATTTATTAAACCTGAACATAGCCATC
TGGTTAAACTGGTATGTAGTGGGGAACTTGAAGCAGGAGTCGCAACAGGGACATCAGATG
TCGAATGTCTTCTGAGGAAGACAACCGTGTTGAGGAAGAATGTAACGGAGGTGGATTATT
TATATTTGGCATTCTATTGTAGTTCTGGAGTAAGTATAAACTACCAGAACAGAATTACAT
ATCATGTTT---------------GATATGTTTATGTAAACATAAACTATTGTATGGAAT
AAAATCCAAATTACATACAACACGCTATGAAATACAAGACGCTATGAC-AA---------
---ATGTA-CGGGTATCTG----ATTAG-GTATCCTAACGATCTAG-GGCCGAAGG--C-
--CCGTGAGCAATATGCGTCGAAATAA-TGTTTAACAAACAAATATACATGATACGGATA
---------GTTGAATACATAAACAACGAGGTAT----------ACAATACAACAACCTG
TTGTA-AAG-----AAAT-AAAAAAC----AAGAAGAGAGAGTATATTTGTGTCGGATAA
GCCTTGCAAC------------CACCACTTTAGT-GGT-GGGCCAGATGTCCCGAGTTAG
TGCGCCACGTAA-GCGCT-GGGGCTTAT
>S_TOS71_TO_2010
TATTACCCCCAGCGCTCGGGAC-GGGACAT------GGGCTA--A----------TGGAT
-TGT-GGAT---ATAGGG-CCCAAAGGGCCCGTTTA-GATGGGTTTT-GGGCTTAT-GGG
CTTTATCCAGAAGACCAAAAACAGGCGG----------------GAAACCGTCCT-AAAT
TC-------AAACTTCGATTGCTTGCCCTGCAAGCCATCTAGAAGT-CTATAAATACCAG
-TGTCTAGATAGATGTTCA-----GACAAGAA----ATGGCTAGGTATCCGAAGAAATCC
ATCAAGAAGAGGCGGGTTGGGCGCCGGAAGTATGGCAGCAAGGCGGCAACGAGCCACGAC
TACTCGTCGTTAGGA--TCAATATTGGTTCCTGAAAACACCGTCAAGGTATTTCGGATTG
AGCCTACTGATAAAACATTACCCAGATATTTTATCTGGAAAATGTTTATGCTTCTTGTGT
GCAAGGTGAAGCCCGGAAGAATACTTCATTGGGCTATGATCAAGAGTTCTTGGGAAATCA
ACCAGCCGACAACCTGTCTCGAAGCCCCAGGTTTATTTATTAAACCTGAACATAGCCATC
TGGTTAAACTGGTATGTAGTGGGGAACTTGAAGCAGGAGTCGCAACAGGAACATCAGATG
TTGAATGTCTTTTGAGGAAGACAACCGTGTTGAGGAAGAATGTAACAGAGGTGGATTATT
TATATTTGGCATTCTATTGTAGTTCTGGAGTAAGTATAAACTACCAGAACAGAATTACAT
ATCATGTTT---------------GATATGTTTATGTAAACATAAACTATTGTATGGAAT
GAAATCCAAATAACATACAACACGCTATGAAATACAAGACGCTATGAC-AA---------
---AAGTA-CTGGTATATG----ATTAG-GTATCCTAACGATCTAG-GGCCGAAGG--C-
--CCGTGAGCAATATGCGTCGAAATAA-TGTTTAACAAACAAATATACATGATACGGATA
---------GTTGAATACATAAACAACGAGGTAT----------ACAATACAACAAACTG
TTGTA-AAG-----AAAT-AAAAAAT----AAGAAGAGAGAGTATATTTGTGTCGGATAA
GCATCACACC------------CACCACTTTAGT-GGT-GGGCCAGATGTCCCGAGTTAG
TGCGCCACGTAA-GCGCT-GGGGCTTAT
>S_TOS78_TO_2010
TATTACCCCCAGCGCTCGGGAC-GGGACAT------GGGCTA--A----------TGGAT
-TGT-GGAT---AAAGGG-CCCAAAGGGCCCGTTTA-GATGGGTTTT-GGGCTTAT-GGG
CTTTATCCAGAAGACCAAAAACAGGCGG----------------GAAACCGTCCC-AAAT
TC-------AAACTTCGATTGCTTGCCCCGCAAGCCATC-AGAAGT-CTATAAATACCAG
-GGTCGAGATAGATGTTCA-----GACAACAA----ATGGCTAGGTATCCGAAGAAATCC
ATCAAGAAGAGGCGGGTTGGGCGCCGGAAGTATGGCAGCAAGGCGGCAACCAGTCACGAC
TACTCGTCGCTAGGG--TCAATATTGGTTCCTGAAAACACCGTCAAGGTATTTCGGATTG
AGCCCACTGATAAAACATTACCCAGATATTTTATCTGGAAAATGTTTATGCTTCTTGTGT
GCAAGGTGAAGCCCGGAAGAATACTTCACTGGGCTATGATTAAGAGTTCTTGGGAAATCA
ACCAGCCGACAACCTGTCTTGAAGCACCAGGTTTATTTATTAAACCTGAACATAGCCATC
TGGTTAAACTGGTATGTAGTGGGGAACTTGAAGCAGGAGTCGCAACAGGGACATCAGATG
TCGAATGTCTTCTGAGGAAGACAACCGTGTTGAGGAAGAATGTAACGGAGGTGGATTATT
TATATTTGGCATTCTATTGTAGTTCTGGAGTAAGTATAAACTACCAGAACAGAATTACAT
ATCATGTTT---------------GATATGTTTATGTAAACATAAACTATTGTATGGAAT
GAAATCCAAATAACATACAACACGCTATGAAATACAAGACGCTATGAC-AA---------
---ATGTA-CGGGTATCTG----ATTAG-GTATCCTAACGATCTAG-GGCCGAAGG--C-
--CCGTGAGCAATATGCGTCGAAATAA-TGTTTAATAAACAAATATACATGATACGGATA
---------GTTGAATACATAAACAACGAGGTAT----------ACAATACAACAATCTG
TTGTA-AAG-----AAAT-AAAAAAT----AAGAAGAGAGAGTATATTTGTGTCGGATAA
GCATGGCAAC------------CACCACTTTAGT-GGT-GGGCCAGATGTCCCGAGTTAG
TGCGCCACGTAA-GCGCT-GGGGACTAT
>S_TOS82_TO_2010
TATTACCCCCAGCGCTCGGGAC-GGGACAT------GGGCTA--A----------TGGAT
-TGT-GGAT---AAAGGG-CCCAAAGGGCCCGTTTA-GATGGGTTTT-GGGCTTAT-GGG
CTTTATCCAGAAGACCAAAAACAGGCGG----------------G-AACCGTCCC-AAAT
TC-------AAACTTCGATTGCTTGCCCCGCAAGCCATC-AGAAGT-CTATAAATACCAG
-GGTCGAGATAGATGTTCA-----GACAACAA----ATGGCTAGGTATCCGAAGAAATCC
ATCAAGAAGAGGCGGGTTGGGCGCCGGAAGTATGGCAGCAAGGCGGCAACCAGTCACGAC
TGCTCGTCGTTAGGA--TCAATATTGGTTCCTGAAAATACCGTCAAGGTATTTCGGATTG
AGCCTACTGATAAAACATTACCCAGATATTTTATCTGGAAAATGTTTATGCTTCTTGTGT
GCAAGGTGAAGCCCGGAAGAATACTTCACTGGGCTATGATTAAGAGTTCTTGGGAAATCA
ACCAGCCGACAACCTGTCTTGAAGCACCAGGTTTATTTATTAAACCTGAACATAGCCATC
TGGTTAAACTGGTATGTAGTGGGGAACTTGAAGCAGGAGTCGCAACAGGGACATCAGATG
TCGAATGTCTTCTGAGGAAGACAACCGTGTTGAGGAAGAATGTAACGGAGGTGGATTATT
TATATTTGGCATTCTATTGTAGTTCTGGAGTAAGTATAAACTACCAGAACAGAATTACAT
ATCATGTTT---------------GATATGTTTATGTAAACATAAACTATTGTATGGAAT
GAAATCCAAATAACATACAACACGCTATGAAATACAAGACGCTATGAC-AA---------
---ATGTA-CGGGTATCTG----ATTTG-GAATCCTAACGATCTAG-GGCCGAAGG--C-
--CCGTGAGCAATATGCGTCGAAATAA-TGTTTAACAAACAAATATACATGATACGGATA
---------GTTGAATCCATAAACAACGAGGTAT----------ACAATACAACAATCTG
TTGTA-AAG-----AAAT-AAAAAAT----AAGAAGAGAGAGTATATTTGTGTCGGATAA
GCATGGCAAC------------CACCACTTTAGT-GGT-GGGCCAGATGTCCCGAGTTAG
TGCGCCACGTAA-GCGCT-GGGGACTAT
>S_TOS83_TO_2010_C1
TATTACCCCCAGCGCTCGGGAC-GGGACAT------GGGCTA--A----------TGGAT
-TGTGGGAT---ATAGGG-CCCAAAGGGCCCGTTTA-GATGGGTTTT-GGGCTTAT-GGG
CTTTATCCAGAAGACCAAAAACAGGCGG----------------GAAACCGTCCC-AAAT
TC-------AAACTTCGATTGCTTGCCCTGCAAGCCATC-AGAAGT-CTATAAATACCAG
-AGTCGAGATAGATGTTCA-----GACAACAA----ATGGCTAGGTATCCGAAGCAATCC
ATCAAGAAGAGGCGGGTTGGGCGCCGGAAGTATGGCAGCAAGGCGGCAACCAGTCACGAC
TACTCGTCGTTAGGA--TCAATATTGGTTCCTGAAAACACCGTCAAGGTATTTCGGATTG
AGCCTACTGATAAAACATTACCCAGATATTTTATCTGGAAAATGTTTATGCTTCTTGTGT
GCAAGGTGAAGCCCGGAAGAATACTTCACTGGGCCATGATTAAGAGTTCTTGGGAAATCA
ACCAGCCGACAACCTGTCTTGAAGCACCAGGTTTATTTATTAAACCTGAACATAGCCATC
TGGTTAAACTGGTATGTAGTGGGGAACTTGAAGCTGGAGTCGCAACAGGGACATCAGATG
TCGAATGTCTTCTGAGGAAGACAACCGTGTTGAGGAAGAATGTAACGGAGGTGGATTATT
TATATTTGGCATTCTATTGTAGTTCTGGAGTAAGTATAAACTACCAGAACAGAATTACAT
ATCATGTTT---------------GATATGTTTATGTAGACATAAACTATTGTATGGAAT
GAAATCCAAATAACATACAACACGCTATGAAATACAAGACGCTATGAC-AA---------
---ATGTA-CGGGTATCTG----ATTAG-GTATCGTAACGATCTAG-GGCCGAAGG--C-
--CCGTGGGCAATATGCGTCGAAATAA-TGTTTAATAAACAAATATACATGATACGGATA
---------GTTGAATACATAAACAACGAGGTAT----------ACAATACAACAATCTG
TTGTA-AAG-----AAAT-AAAAAAT----AAGAAGAGAGAGTATATTTGTGTCGGATAA
GCCTTGCAAC------------CACCACTTTAGT-GGT-GGGCCAGATGTCCCGAGTTAG
TGCGCCACGTAA-GCGCT-GGGGATTAT
>S_TOS85_TO_2010
TATTACCCCCAGCGCTCGGGAC-GGGACAT------GGGCTA--A----------TGGAT
-TGT-GGAT---ATAGGG-CCCAAAGGGCCCGTTTA-GATGGGTTTT-GGGCTTAT-GGG
CTTTATCCAGAAGACCAAAAACAGGCGG----------------GAAACCGTCCC-AAAT
TC-------AAACTTCGATTGCTTGCCGTGCAAGCCATC-AGAAGT-CTATAAATACCAG
-GGTCGAGATAGATGTTCA-----GACAACAA----ATGGCTAGGTATCCGAAGAAATCC
ATCAAGAAGAGGCGGGTTGGGCGCCGGAAGTATGGCAGCAAGGCGGCAACCAGTCACGAC
TACTCGTCGTTAGGA--TCAATATTGGTTCCTGAAAATACCGTCAAGGTATTTCGGATTG
AGCCTACTGATAAAACATTACCCAGATATTTTATCTGGAAAATGTTTATGCTTCTTGTGT
GCAAGGTGAAGCCCGGAAGAATACTTCACTGGGCCATGATTAAGAGTTCTTGGGAAATCA
ACCAGCCGACAACCTGTCTTGAAGCACCAGGTTTATTTATTAAACCTGAACATAGCCATC
TGGTTAAACTGGTATGTAGTGGGGAACTTGAAGCTGGAGTCGCAACAGGGACATCAGATG
TCGAATGTCTTCTGAGGAAGACAACCGTGTTGAGGAAGAATGTAACGGAGGTGGATTATT
TATATTTGGCATTCTATTGTAGTTCTGGAGTAAGTATAAACTACCAGAACAGAATTACAT
ATCATGTTT---------------GATATGTTTATGTAAACATAAACTATTGTATGGAAT
GAAATCCAAATAACATACAACACGCTATGAAATACAAGACGCTATGAC-AA---------
---ATGTA-CGGGTATCTG----ATTAG-GTATCCTAACGATCTAG-GGCCGAAGG--C-
--CCGTGAGCAATATGCGTCGAAATAA-TGTTTAACAAACAAATATACATGATACGGATA
---------GTTGAATCCATAAACAACGAGGTAT----------ACAATACAACAACATG
TTGTA-AAG-----AAAT-AAAAAAT----AAGAAGAGAGAGTATATTTGTGTCGGATAA
GCCTTGCAAC------------CACCACTTTAGT-GGT-GGGCCAGATGTCCCGAGTTAG
TGCGCCACGTAA-GCGCT-GGGGACTAT
>S_TOS87_TO_2010
TATTACCCCCAGCGCTCGGGAC-GGGACAT------GGGCTA--A----------TGGAT
-TGT-GGAT---ATAGGG-CCCAAAGGGCCCGTTTA-GATGGGTTTT-GGGCTTAT-GGG
CTTTATCCAGAAGACCAAAAACAGGCGG----------------GAAACCGTCCC-AAAT
TC-------AAACTTCGATTGCTTGCCGTGCAAGCCATC-AGAAGT-CTATAAATACCAG
-GGTCGAGATAGATGTTCA-----GACAACAA----ATGGCTAGGTATCCGAAGAAATCC
ATCAAGAAGAGGCGGGTTGGGCGCCGGAAGTATGGCAGCAAGGCGGCAACCAGTCACGAC
TGCTCGTCGTTAGGA--TCAATATTGGTTCCTGAAAACACCGTCAAGGTATTTCGGATTG
AGCCTACTGATAAAACATTACCCAGATATTTTATCTGGAAAATGTTTATGCTTCTTGTGT
GCAAGGTGAAGCCCGGAAGAATACTTCACTGGGCTATGATTAAGAGTTCTTGGGAAATCA
ACCAGCCGACAACCTGTCTTGAAGCACCAGGTTTATTTATTAAACCTGAACATAGCCATC
TGGTTAAACTGGTATGTAGTGGGGAACTTGAAGCAGGAGTCGCAACAGGGACATCAGATG
TCGAATGTCTTCTGAGGAAGACAACCGTGTTGAGGAAGAATGTAACGGAGGTGGATTATT
TATATTTGGCATTCTATTGTAGTTCTGGAGTAAGTATAAACTACCAGAACAGAATTACAT
ATCATGTTT---------------GATATGTTTATGTAAACATAAACTATTGTATGGAAT
GAAATCCAAATAACATACAACACGCTATGAAATACAAGACGCTATGAC-AA---------
---ATGTA-CGGGTATCTG----ATTAG-GTATCCTAACGATCTAG-GGCCGAAGG--C-
--CCGTGAGCAATATGCGTCGAAATAA-TGTTTAACAAACAAATATACATGATACGGATA
---------GTTGAATCCATAAACAACGAGGTAT----------ACAATACAACAATCTG
TTGTA-AAG-----AAAT-AAAAAAT----AAGAAGAGAGAGTATATTTGTGTCGGATAA
GCATGGCAAC------------CACCACTTTAGT-GGT-GGGCCAGATGTCCCGAGTTAG
TGCGCCACGTAA-GCGCT-GGGGACTAT
>S_TOS88_TO_2010
TATTACCCCCAGCGCTCGGGAC-GGGACAT------GGGCTA--A----------TGGAT
-TGT-GGAT---ATAGGG-CCCAAAGGGCCCGTTTA-GATGGGTTTT-GGGCTTAT-GGG
CTTTATCCAGAAGACCAAAAACAGGCGG----------------GAAACCGTCCC-AAAT
TC-------AAACTTCGATTGCTTGCCCCGCAAGCCATC-AGAAGT-CTATAAATACCAG
-GGTCGAGATAGATGTTCA-----GACAACAA----ATGGCTAGGTATCCGAAGAAATCC
ATCAAGAAGAGGCGGGTTGGGCGCCGGAAGTATGGCAGCAAGGCGGCAACCAGTCACGAC
TACTCGTCGTTAGGG--TCAATATTGGTTCCTGAAAACACCGTCAAGGTATTTCGGATTG
AGCCTACTGATAAAACATTACCCAGATATTTTATCTGGAAAATGTTTATGCTTCTTGTGT
GCAAGGTGAAGCCCGGAAGAATACTTCACTGGGCTATGATTAAGAGTTCTTGGGAAATCA
ACCAGCCGACAACCTGTCTTGAAGCACCAGGTTTATTTATTAAACCTGAACATAGCCATC
TGGTTAAACTGGTATGTAGTGGGGAACTTGAAGCAGGAGTCGCAACAGGGACATCAGATG
TCGAATGTCTTCTGAGGAAGACAACCGTGTTGAGGAAGAATGTAACGGAGGTGGATTATT
TATATTTGGCATTCTATTGTAGTTCTGGAGTAAGTATAAACTACCAGAACAGAATTACAT
ATCATGTTT---------------GATATGTTTATGTAAACATAAACTATTGTATGGAAT
GAAATCCAAATAACATACAACACGCTATGAAATACAAGACGCTATGAC-AA---------
---ATGTA-CGGGTATCTG----ATTAG-GAATCCTAACGATCTAG-GGCCGAAGG--C-
--CCGTGAGCAATATGCGTCGAAATAA-TGTTTAACAAACAAATATACATGATACGGATA
---------GTTGAATCCATAAACAACGAGGTAT----------ACAATACAACAATCTG
TTGTA-AAG-----AAAT-AAAAAAT----AAGAAGAGAGAGTATATTTGTGTCGGATAA
GCATGGCAAC------------CACCACTTTAGT-GGT-GGGCCAGATGTCCCGAGTTAG
TGCGCCACGTAA-GCGCT-GGGGACTAT
>S_TOS89_TO_2010
TATTACCCCCAGCGCTCGGGAC-GGGACAT------GGGCTA--A----------TGGAT
-TGT-GGAT---ATAGGG-CCCAAAGGGCCCGTTTA-GATGGGTTTTGGGGCTTAT-GGG
CTTTATCCAGAAGACCAAAAACAGGCGG----------------GAAACCGTCCC-AAAT
TC-------AAACTTCGATTGCTTGCCGAGCAAGCCATC-AGAAGT-CTATAAATACCAG
-GGTCTAGATAGATGTTCA-----GACAACAA----ATGGCTAGGTATCCGAAGAAATCC
ATCAAGAAGAGGCGGGTTGGGCGCCGGAAGTATGGCAGCAAGGCGGCAACCAGTCACGAC
TGCTCGTCGCTAGGG--TCAATATTGGTTCCTGAAAACACCGTCAAGGTATTTCGGATTG
AGCCTACTGATAAAACATTACCCAGATATTTTATCTGGAAAATGTTTATGCTTCTTGTGT
GCAAGGTGAAGCCCGGAAGAATACTTCACTGGGCTATGATTAAGAGTTCTTGGGAAATCA
ACCAGCCGACAACATGTCTTGAAGCACCAGGTTTATTTATTAAACCTGAACATAGCCATC
TGGTTAAACTGGTATGTAGTGGGGAACTTGAAGCAGGAGTCGCAACAGGGACATCAGATG
TCGAATGTCTTCTGAGGAAGACAACCGTGTTGAGGAAGAATGTAACGGAGGTGGATTATT
TATATTTGGCATTCTATTGTAGTTCTGGAGTAAGTATAAACTACCAGAACAGAATTACAT
ATCATGTTT---------------GATATGTTTATGTAAACATAAACTATTGTATGGAAT
GAAATCCAAATAACATACAACACGCTATGAAATACAAGACGCTATGAC-AA---------
---ATGTA-CGGGTATCTG----ATTAG-GTATCCTAACGATCTAG-GGCCGAAGG--C-
--CCGTGAGCAATATGCGTCGAAATAA-TGTTTAACAAACAAATATACATGATACGGATA
---------GTTGAATCCATAAACAACGAGGTAT----------ACAATACAACAATCTG
TTGTA-AAG-----AAAT-AAAAAAT----AAGAAGAGAGAGTATATTTGTGTCGGATAA
GCATGGCAAC------------CACCACTTTAGT-GGT-GGGCCAGATGTCCCGAGTTAG
TGCGCCACGTAA-GCGCT-GGGGACTAT
>S_TOS90_TO_2010_C1
TATTACCCCCAGCGCTCGGGAC-GGGACAT------GGGCTA--A----------TGGAT
-TGT-GGAT---ATAGGG-CCCAAAGGGCCCGTTTA-GATGGGTTTT-GGGCTTAT-GGG
CTTTATCCAGAAGACCAAAAACAGGCGG----------------GAAACCGTCCC-AAAT
TC-------AAACTTCGATTGCTTGCCCTGCAAGCCATC-AGAAGT-CTATAAATACCAG
-GGTCGAGATAGATGTTCA-----GACAAGAA----ATGGCTAGGTATCCGAAGAAATCC
ATCAAGAAGAGGCGGGTTGGGCGCCGGAAGTATGGCAGCAAGGCGGCAACCAGTCACGAC
TACTCGTCTCTAGGA--TCTGGATCGGTTCCTGAAAACACCGTCAAGGTATTTCGGATTG
AGCCTACTGATAAAACATTACCCAGATATTTTATCTGGAAAATGTTTATGCTTCTTGTGT
GCAAGGTGAAGCCCGGAAGAATACTTCACTGGGCTATGATTAAGAGTTCTTGGGAAATCA
ACCAGCCGACAACCTGTCTTGAAGCACCAGGTTTATTTATTAAACCTGAACATAGCCATC
TGGTTAAACTGGTATGTAGTGGGGAACTTGAAGCAGCAGTCGCAACAGGGACATCAGATG
TCGAATGTCTTCTGAGGAAGACAACCGTGTTGGGGAAGAATGTAACGGAGGTGGATTATT
TATATTTGGCATTCTATTGTAGTTCTGGAGTAAGTATAAACTACCAGAACAGAATTACAT
ATCATGTTT---------------GATATGTTTATGTAAACATAAACTATTGTATGGAAT
GAAATCCAAATAACATACAACACGCTATGAAATACAAGACGCTATGAC-AA---------
---ATGTA-CGGGTATATG----ATTAG-GTATCCTAACGATCTAG-GGCCGAAGG--C-
--CCGTGAGCAATATGCGTCGAAATAA-TGTTTAACAAACAAATATACATGATACGGATA
---------GTTGAATACATAAACAACGAGGTAT----------ACAATACAACAATCTG
TTGTA-AAG-----AAAT-AAAAAAT----AAGAAGAGAGAGTATATTTGTGTCGGATAA
GCATGGCAAC------------CACCACTTTAGT-GGT-GGGCCAGATGTCCCGAGTTAG
TGCGCCACGTAA-GCGCT-GGGGCTTAT
>S_TOS91_TO_2010_C1
TATTACCCCCAGCGCTCGGGAC-GGGACAT------GGGCTA--A----------TGGAT
-TGT-GGAT---ATAGGG-CCCAAAGGGCCCGTTTA-GATGGGTTTTGGGGCTTAT-GGG
CTTTATCCAGAAGACCAAAAACAGGCGG----------------GAAACCGTCCC-AAAT
TC-------AAACTTCGATTGCTTGCCCCGCAAGCCATC-AGAAGT-CTATAAATACCAG
-GGTCGAGATAGATGTTCA-----GACAACAA----ATGGCTAGGTATCCGAAGAAATCC
ATCAAGAAGAGGCGGGTTGGGCGCCGGAAGTATGGCAGCAAGGCGGCAACCAGTCACGAC
TGCTCGTCGCTAGGA--TCAATATTGGTTCCTGAAAACACCGTCAAGGTATTTCGGATTG
AGCCTACTGATAAAACATTACCCAGATATTTTATCTGGAAAATGTTTATGCTTCTTGTGT
GCAAGGTGAAGCCCGGAAGAATACTTCACTGGGCTATGATTAAGAGTTCTTGGGAAATCA
ACCAGCCGACAACCTGTCTTGAAGCACCAGGTTTATTTATTAAACCTGAACATAGCCATC
TGGTTAAACTGGTATGTAGTGGGGAACTTGAAGCAGGAGTCGCAACAGGGACATCAGATG
TCGAATGTCTTCTGAGGAAGACAACCGTGTTGAGGAAGAATGTAACGGAGGTGGATTATT
TATATTTGGCATTCTATTGTAGTTCTGGAGTAAGTATAAACTACCAGAACAGAATTACAT
ATCATGTTT---------------GATATGTTTATGTAAACATAAACTATTGTATGGAAT
GAAATCCAAATAACATACAACACGCTATGAAATACAAGACGCTATGAC-AA---------
---ATGTA-CGGGTATCTG----ATTAG-GAATCCTAACGATCTAG-GGCCGAAGG--C-
--CCGTGAGCAATATGCGTCGAAATAA-TGTTTAACAAACAAATATACATGATACGGATA
---------GTTGAATCCATAAACAACGAGGTAT----------ACAATACAACAATCTG
TTGTA-AAG-----AAAT-AAAAAAT----AAGAAGAGAGAGTATATTTGTGTCGGATAA
GCATGGCAAC------------CGCCACTTTAGT-GGT-GGGCCAGATGTCCCGAGTTAG
TGCGCCACGTAA-GCGCT-GGGGACTAT
>S_TOS92_TO_2010
TATTACCCCCAGCGCTCGGGAC-GGGACAT------GGGCTA--A----------TGGAT
-TGT-GGAT---ATAGGG-CCCAAAGGGCCCGTTTA-GATGGGTTTTGGGGCTTTT-GGG
CTTTATCCAGAAGACCAAAAACAGGCGG----------------GAAACCGTCCC-AAAT
TC-------AAACTTCGATTGCTTGCCCCGCAAGCCATC-AGAAGT-CTATAAATACCAG
-GGTCGAGATAGATGTTCA-----GACAACAA----ATGGCTAGGTATCCGAAGAAATCC
ATCAAGAAGAGGCGGGTTGGGCGCCGGAAGTATGGCAGCAAGGCGGCAACCAGTCACGAC
TACTCGTCTCTAGGA--TCAATATTGGTTCCTGAAAACACCGTCAAGGTATTTCGGATTG
AGCCTACTGATAAAACATTACCCAGATATTTTATCTGGAAAATGTTTATGCTTCTTGTGT
GCAAGGTGAAGCCCGGAAGAATACTTCACTGGGCTATGATTAAGAGTTCTTGGGAAATCA
ACCAGCCGACAACCTGTCTTGAAGCACCAGGTTTATTTATTAAACCTGAACATAGCCATC
TGGTTAAACTGGTATGTAGTGGGGAACTTGAAGCAGGAGTCGCAACAGGGACATCAGATG
TCGAATGTCTTCTGAGGAAGACAACCGTGTTGAGGAAGAATGTAACGGAGGTGGATTATT
TATATTTGGCATTTTATTGTAGTTCTGGAGTAAGTATAAACTACCAGAACAGAATTACAT
ATCATGTTT---------------GATATGTTTATGTAAACATAAACTATTGTATGGAAT
GAAATCCAAATAACATACAACACGCTATGAAATACAAGACGCTATGAC-AA---------
---ATGTA-CGGGTATATG----ATTAG-GTATCCTAACGATCTAG-GGCCGAAGG--C-
--CCGTGAGCAATATGCGTCGAAATAA-TGTTTAACAAACAAATATACATGATACGGATA
---------GTTGAATCCATAAACAACGAGGTAT----------ACAATACAACAATCTG
TTGTA-AAG-----AAAT-AAAAAAT----AAGAAGAGAGAGTATATTTGTGTCGGATAA
GCATGGCAAC------------CACCACTTTAGT-GGT-GGGCCAGATGTCCCGAGTTAG
TGCGCCACGTAA-GCGCT-GGGGACTAT
>S_TOS93_TO_2010_C1
TATTACCCCCAGCGCTCGGGAC-GGGACAT------GGGCTA--A----------TGGAT
-TCT-GGAT---ATAGGG-CCCAAAGGGCCCGTTTA-GATGGGTTTT-GGGCTTAT-GGG
GTTTATCCAGAAGACCAAAAACAGGCGG----------------GAAACCGTCCC-AAAT
TC-------AAACTTCGATTGCTTGCCCCGCAAGCCATC-AGAAGT-CTATAAATACCAG
-GGTCGAAGTAGATGTTCA-----GAGAACAA----ATGGCTAGGTATCCGAAGAAATCC
ATCAAGAAGAGGCGGGTTGGGCGCCGGAAGTATGGCAGCAAGGCGGCAACCAGTCACGAC
TACTCGTCTCTAGGA--TCAATATTGGTTCCTGAAAACACCGTCAAGGTATTTCGGATTG
AGCCTACTGATAAAACATTACCCAGATATTTTATCTGGAAAATGTTTATGCTTCTTGTGT
GCAAGGTGAAGCCCGGAAGAATACTTCATTGGGCTATGATTAAGAGTTCTTGGGAAATCA
ACCAGCCGACAACCTGTCTTGAAGCACCAGGTTTATTTATTAAACCTGAACATAGCCATC
TGGTTAAACTGGTATGTAGTGGGGAACTTGAAGCAGGAGTCGCAACAGGGACATCAGATG
TCGAATGTCTTCTGAGGAAGACAACCGTGTTGAGGAAGAATGTAACGGAGGTGGATTATT
TATATTTGGCATTCTATTGTAGTTCTGGAGTAAGTATAAACTACCAGAACAGAATTACAT
ATCATGTTT---------------GATATGTTTATGTAAACATAAACTATTGTATGGAAT
GAAATCCAAATAACATACAACACGCTATGAAATACAAGACGCTATGAC-AA---------
---ATGTA-CGGGTATCTG----ATTAG-GTATCCTAACGATCTAG-GGCCGAAGG--C-
--CCGTGAGCAATATGCGTCGAATTAA-TGTTTAACAAACAAATATACATGATACGGATA
---------GTTGAATACATAAACAACGAGGTAT----------ACAATACAACAATATG
TTGTA-AAG-----AAATAAAAAAAT----AAGAAGAGAGAGTATATTTGTGTCGGATAA
GCATGGCAAC------------CACCACTTTAGT-GGT-GGGCCAGATGTCCCGAGTTAG
TGCGCCACGTAA-GCGCT-GGGGCTTAT
