# Supplementary material for: The global distribution of Banana bunchy top virus reveals little evidence for frequent recent, human-mediated long distance dispersal events
Source: Virus Evol. 2015 Sep 10;1(1):vev009. doi: 10.1093/ve/vev009 (PMC5014477; doi:10.1093/ve/vev009)
Supplement: Supplementary Table S1 [file Supplementary_Dataset_2.zip › datasets/RF_CSD_DNA_U3.fas]

>U3_19rw_RW_2009_C2
TATTA-C-----------------------CCCCAGCG----------------CTCA--
----GGAC-GGGACAT--------------------------------------------
--------G---------------------------------------------------
---GG--C-TT----TTTA---AATGGG--C-CTTGAGAGT--TTGAACAGTTC------
-----------AGTATCTTCGTTATTGGGCCAACTCGG--CCCAATAATTAAGAGAAC--
GT---GTTCAAATTCGT-GG------------TATGACCGAAGGTC-AAGGTAACCGGTC
AA-CATTATTC-TGGCTTGCGCAGCAAGATACA-CGAA----------------------
----------------------------------TTAAATTATTAAT-TCG---------
--------------------------------------TAGGACACGTGGAC-GGACCGA
AATACTCCTGCATC------TCTATAAATACCCTA-GTCCTGTGAAGG-ATAATT-GCTC
-TCTCTC-TCTTCTGTCAAG-GTGGT--TGTGCTGAGGC----------GGAAGA-----
TCGC--------C-AGCGGCGATC------------------GTCGGAACGAAGTG--CA
TCTAGAG--AGGCGG---------------------------------TGAAGCAAACTA
CG-AAGCGTATAT-----CGGGTA-TTTATAGACTTA-TAGCGCAGCTAGAAGTATACAA
TGTACA-GATTTTGTATTTTGTAAAT-TACG-AAGAATTTCGTAT-ATGATATTAATAAA
ACACCTGGGTGTGTTAATGTTTACATTAAATAGTATC-CTGAATGTA----CTCAATAAA
AT--------ACAGTATACGGAACGTATACTGACA--A--AGTAATAAA-T---GATAGG
CGAA----G-CATGATTAACAGGTGTTT-AGGTATAATTAACATAATTATGAG-AAGTAA
TAATAATACGGAAAATGAATA-AGTATGA-GGTGAAAGAGGAGATATTAGAATATTTAAA
AACCCAATTATATT-AT-T----------------TTGGA-----------------ACG
---AA--ATACAACACA----------------CTATGA-AA--------------TACA
AGACGCTATGACA-AATGTACGGGTATCTGATTG-GGT-----TAT-C-TTAACGAT-CT
AGGGC-CGTAGGCCC-GTG-AGCA------------------------------------
--ATGAACGGT-------TCAGATTA------ATTCCTT-AGCGACGAAGAAAGG-----
------AATCTTAATG-AG---GACCA------------CAATAA------------AGA
CAGCTGTCAT---------------------------TGATTA---A-ATAAAT--AATA
TAATATGCAAATGAC-C-TTTGTACCCCTGA--T-----A-----ATGATGACG-T-GTA
-GGGGTGT-CCCG-AT----GTAA---TATAGC---AT----AGCTATGTGAAGA-----
---GATAAGCATGTGGCCGACAACTTTAGTTGT--GG----GCCAGATGTCCC-------
--------GAGTT-AGTGCG--------CCACGTA-AGCGCT-GG----------GGCTT
AT-
>U3_1900A_AU_2006_C3
TATTA-C-----------------------CCCCAGCG-----------------CCG--
----GGAC-GGGACAT--------------------------------------------
--------G---------------------------------------------------
---GG--C-TT----TTTA---AATGGG--C-TTTGCGAGT--TTGAACAGTTC------
-----------AGTATCTTCGTTATTGGGCCAACCCGG--CCCAATAATTAAGAGAAC--
GT---GTTCAAATTCGT-GG------------TATGACCGAAGGTC-AAGGTAACCGGTC
AA-CATTATTC-TGGCTTGCGCAGCAAGCTACA-CGAA----------------------
----------------------------------TTAATTAATTAAT-TCG---------
--------------------------------------TAGGACACGTGGAC-GGACCGA
AATACTCTTGCATC------TCTATAAATACCCTA-ACCCTGTGAAGG-ATAAAT-G--C
-TCTCTC-TCTTCTGTCAAG-GTGGT--TGTGCTGAGGC----------GGAAGA-----
TCGC--------C-AGCGGCGATC------------------GTCGGAACGACCTG--CA
TCTAGAG--AGGCGG---------------------------------CGAGG-AAACTA
CG-AAGCGTATAT-----CGGGTA-TTTATAGACTTA-TAGCGCAGCTAGAAGTATACAC
TGTACA-AATATTGTATTTTGTAAAT-TACG-AAGCAATTCGTAT-TTGATATTAATAAA
ACAACTGGGTTTGTTAATGTTTACATTAACTAGTATC-TTATATGTA----CAAATTAAA
AT--------ACAGTATACGGAACGTATACTAACG-TA--AAAATTAAA-T---GATAGG
CGAA----G-CATGATTAACAGGTGTTT-AGGTATAATTAACATAATTATGAG-AAGTAA
TAATAATACGGCAAATGAAAA-AGTATGA-GGTGAAAGAGGAGATATTAGAATATTTAAA
AACCCAATTATATT-AT-T----------------TTGGA-----------------ACG
---AA--ATACAACACG----------------CTATGA-AA--------------TACA
AGACGCTATGACA-AATGTAGGGGTATCTGATTG-TG------TAT-C-TTAACGAT-CT
AGGGC-CGTAGGCCC-GTG-AG------C-------A-----------------------
--ATGAACGGT-------CCAGATTA------ATTCCTT-AGCGACGAAGAAAGG-----
------AATCTTAAAG-GG---GACCA------------CATTAA------------AGA
CAGCTGTCAT---------------------------TGATTA---A-A-AAAT--AATA
TAATAACCAAATGAC-C-TTTGTACCCTTGC--T-----A-----ATGATGACG-T-ATA
-GGGGTGT-CCCG-AG----GTAA---TTTAAC---AT----AGCTCTGAAAAGA-----
---GATATG--------------------------GG-CCCGTTGGATGCCTCCATCGGA
CGAT-GG-AGGTTGAATGAA-CTTTTGGTGACGTA-GGCGCT-GG----------GGCTT
AT-
>U3_1900B_AU_2006_C3
TATTA-C-----------------------CCCCAGCG-----------------CCG--
----GGAC-GGGACAT--------------------------------------------
--------G---------------------------------------------------
---GG--C-TT----TTTA---AATGGG--C-TTTGCGAGT--TTGAACAGTTC------
-----------AGTATCTTCGTTATTGGGCCAACCCGG--CCCAATAATTAAGAGAAC--
GT---GTTCAAATTCGT-GG------------TATGACCGAAGGTC-AAGGTAACCGGTC
AA-CATTATTC-TGGCTTGCGCAGCAAGCAACA-CGAA----------------------
----------------------------------TTAATATTTTAAT-TCG---------
--------------------------------------TAGGACACGTGGAC-GGACCGA
AATACTCTTGCATC------TCTATAAATACCCTA-ACCCTGTCAAGG-ATAATT-G--C
-TCTCTC-TCTTCTGTCAAG-GTGGT--TGTGCTGAGGC----------GGAAGA-----
TCGC--------C-AGCGGCGATC------------------GTCGGAACGACCTG--CA
TCTAGAG--AGGCGG---------------------------------CGAGG-ATACTA
CG-AAGCGTATAT-----CGGGTA-TTTATAGACTTA-TAGCGCAGCTAGAAGTATACAC
TGTACA-AATATTGTATTTTGTAAAT-TACG-AAGCAATTCGTAT-TTGATATTAATAAA
ACAACTGGGTTTGTTAATGTTTACATTAACTAGTATC-TTATATGTA----CAAATTAAA
AT--------ACAGTATACGGAACGTATACTAACG-TA--AAAATTAAA-T---GATAGG
CGAA----G-CATGATTAACAGGTGTTT-AGGTATAATTAACATAATTATGAG-AAGTAA
TAATAATACGGAAAATGAAAA-AGTATGA-GGTGAAAGAGGAGATATTAGAATATTTAAA
AACCCAATTATATT-AT-T----------------TTGGA-----------------ACG
---AA--ATACAACACG----------------CTATGA-AA--------------TACA
AGACGCTATGACA-AATGTAGGGGTATTTGATTG-TG------TAT-C-TTAACGTA-TA
AGGGC-CGCAGGCCC-GTC-AA-G--TTG-------A-----------------------
--ATGAACGGT-------CCAGATTA------ATTCCTT-AGCGACGAAGAAAGG-----
------AATCTTAAAG-GG---GACCA------------CATTAA------------AGA
CAGCTGTCAT---------------------------TGATTA---A-ATAAAT--AATA
TAATAACCAAAAGAC-C-TTTGTACCCTTGC--T-----A-----CTGATGACG-T-ATA
-GGGGTGT-CCCG-AG----GTAA---TTTAAC---AT----AGCTCTGAAAAGA-----
---GATATG--------------------------GG-CCCGTTGGATGCCTCCATCGGA
CGATGGA-AGGTTGAATGAA-CTTTTGCTGACGTA-GGCGCTGGG----------GGCTT
AT-
>U3_20rw_RW_2009_C2
TATTA-C-----------------------CCCCAGCG----------------CTCA--
----GGAC-GGGACAT--------------------------------------------
--------G---------------------------------------------------
---GG--C-TT----TTTA---AATGGG--C-CTTGAGAGT--TTGAACAGTTC------
-----------AGTATCTTCGTTATTGGGCCAACTCGG--CCCAATAATTAAGAGAAC--
GT---GTTCAAATTCGT-GG------------TATGACCGAAGGTC-AAGGTAACCGGTC
AA-CATTATTC-TGGCTTGCGCAGCAAGATACA-CGAA----------------------
----------------------------------TTAAATTATTAAT-TCG---------
--------------------------------------TAGGACACGTGGAC-GGACCGA
AATACTCCTGCATC------TCTATAAATACCCTA-GTCCTGTGAAGG-ATAATT-G--C
-TCTCTC-TCTTCTGTCAAG-GTGGT--TGTGCTGAGGC----------GGAAGA-----
TCGC--------C-AGCGGCGATC------------------GTCGGAACGATGTG--CA
TCTAGAG--AGGCGG---------------------------------TGAAGCAAACTA
CG-AAGCGTATAT-----CGGGTA-TTTATAGACTTA-TAGCGCAGCTAGAAGTATACAC
TGTACA-GATTTTGTATTTTGTAAAT-TACG-AAGAATTTCGTAC-ATGATATTAATAAA
ACACCTGGGTGTGTTAATGTTTACATTAAATAGTATC-CTGAATGTA----CTCAATAAA
AT--------ACAGTATACGGAACGTATACTGACA--A--AGTAATAAA-T---GATAGG
CGAA----G-CATGATTAACAGGTGTTT-AGGTATAATTAACATAATTATGAG-AAGTAA
TAATAATACGGAAAATGAATA-AGTATGA-GGTGAAAGAGGAGATATTAGAATATTTAAA
AACCCAATTATATT-AT-T----------------TTGGA-----------------ACG
---AA--ATACAACACA----------------CTATGA-AA--------------TACA
AGACGCTATGACA-AATGTACGGGTATCTGATTG-TG------TAT-C-TTAACGCT-TA
AGGGC-CGCAGGCCC-GTC-AA-G--TTG-------A-----------------------
--ATGAACGGT-------TCAGATTA------ATTCCTT-AGCGACGAAGAAAGG-----
------AATCTTAATG-AG---GACCA------------CAATAA------------AGA
CAGCTGTCAT---------------------------TGATTA---A-ATAAAT--AATA
TAATATCCAAAAGAC-C-TTTGTACCCCTGA--T-----A-----ATGATGACG-T-GTA
-GGGGTGT-CCCG-AT----GTAA---TATAGC---AT----AGCTATGTGAAGA-----
---GATAAGCATGTGGCCGACAACTTTAGTGGT--GG----GCCAGATGTCCC-------
--------GAGTT-AGTGCG--------CCACGTA-AGCGCT-GG----------GGCTT
AT-
>U3_21cn_CN_D1
TATTA-C-----------------------CCCCAGCC----------------CCCA--
----GGAC-GGGACAT--------------------------------------------
--------G---------------------------------------------------
---GG--C-TT----TTTA---AATGGG--C-CGAGAGAGT--TTGAACAGTTC------
-----------AGTATCTTCGTTATTGGGCC-ATCTAG--CCCAATAATTAAGAGAAC--
GT---GTTCAAAATCGA-GC------------ATTGACCGGAGGTC-AAGGTTAATGGTC
AA-CAATATTC-TGGCTTGCGGAGCAAGCAACA-CGAA----------------------
----------------------------------TTAATTATTTAAT-TCG---------
--------------------------------------TAGGACACGTGGAC-GGACCGA
AATACTCCTGCATC------TCTATAAATACCCTA-CAATGGTAATTG-ATAATT-G--C
-TCTCGC-TCTTCTGTCAAA-GATGT--TGTGCTGAGGA----------GGAAGA-----
TCGC--------C-GCCGGCGATC------------------GTCGGA-CGATAAG--CG
GCAAGAG--AGACGG---------------------------------AGAACCATGCTG
CG-AAGCGTATAT-----CTGGTA-TTTATAGACTTA-TAGCGAAGCTAGAAGT-TTCCT
TGTACCCGATATTGTATTTTGTAAAA-TACG-AAGAAATTCGTATATTGATATTAATAAA
ACATCTGGG-TTGTTAATGTTTACATTAACTAGTATA-AATAGTGTA----CAATAC-AA
AT--------ATTGTATACGGAACGAATA-CAATATATATAAAATA----T---GTAGAG
CGTA----G-CATGATAAACAGATGTTT-AGGTATAATTTAAATAATTATGTG-ACGTAA
TTATAATACTGAACAAGTGTA-AGTATGA-GGTGAAAGAGGAGATATTAGAATAT-TAAA
AACCCAATTATATT-AT------------------ACAGT-----------------ATG
---AC--AAGCGT-ACG----------------CTATGACAAGCGTACACTGTGACAAAA
GGGAAAAATGAAA-AAT-C-----------------------------------------
------------------------------------------------------------
------------------------------------------------------------
------------------------------------------------------------
------------------------------------------------------------
------------------------------------------------------------
------------------------------------------------------------
---GATAGT--------------------------GG--CCGTTGGATGCCTCGATCGGA
CGATTG--AGGTTTGATGAA-CTTATGCTGACGTA-GGGGCT-GG----------GGCTT
AT-
>U3_22in_IN
TATTA-C-----------------------CCCCCGTG-----------------CCG--
----GGAC-GGGACAT--------------------------------------------
--------G---------------------------------------------------
---GG--C-TT----TTTA---AATGGG--C-TTCGAGAGT--TTGAACAGTTC------
-----------AGTATCTTCGTTATTGGGCCAACTCGG--CCCAATAATTAAGAGAAC--
GT---GTTCAAATTCGT-GA------------TATGACCGAAGGTC-AAGGTAACCGGTC
AA-CATTATTC-TGGCTTGCGCAGCAAGATACA-CGAA----------------------
----------------------------------TTAAATTATTAAT-TCG---------
--------------------------------------TAGGACACGTGGAC-GGACCGA
AATACTCCTGCATC------TCTATAAATACCCTA-CTCCTGTGAAGG-ATAATT-G--C
-TCTCTC-TCTTCTGTCAAG-GTGGT--TGTGCTGAGGC----------GGAAGA-----
TCGC--------C-AGCGGCGATC------------------GTCGGAACGATGTG--CA
TCTAGAG--AGGCGG---------------------------------TGAAG-AAACTA
CG-AAGCGTATAT-----CGGGTA-TTTATAGACTTA-TAGCGTAGCTAGAAGTATATAC
TGTACA-GATAATGTATTTTGTAATT-TACG-AAGAATTTCGTAT-TTGATATTAATAAA
ACACCTGGGTGTGTTAATGTTTACATTAAATAGTATC-CTGAATGTA----CACAATAAA
AT--------ACAGTATACGGAACGTATACTGACA-AA--GTAATTAAA-T---GATAGG
CGAA----G-CATGACTAACAGGTGTTT-AGGTATAATTAACATAATTATGAG-AAGTAA
TAATAATACGGAAAATGAATA-AGTATGA-GGTGAAAGAGGAGATATTAGAATATTTAAA
AACCCAATTATATT-AT-T----------------TTGGA-----------------ACG
---AA--ATACAACACG----------------CTATGA-AA------------------
------------------------------------------------------------
------------------------------------------------------------
------------------------------------------------------------
------------------------------------------------------------
------------------------------------------------------------
------------------------------------------------------------
------------------------------------------------------------
------------------------------------------------------------
------------------------------------------------------------
-T-
>U3_23cn_CN_2008_D4
------------------------------------------------------CTCG--
----GGAC-GGGACAT--------------------------------------------
--------G---------------------------------------------------
---GG--C-TT----TTTA---AATGGG--C-CGAGAGAGT--TTGAACAGTTC------
-----------AGTATCTTCGTTATTGGGCC-ATCTGG--CCCAATAATTAAGAGAAC--
GT---GTTCAAAATCTG-GG------------TATGACCGAAGGTC-AAGGTAGATGGTC
AA-CAATATTC-TGGCTTGCGGAGCAAGCTACA-CGAA----------------------
----------------------------------TTAATATTTTAAT-TCG---------
--------------------------------------TAGGACACGTGGAC-GGACCGA
AATACTTCCG-ATC------TCTATAAATAGCCTA-AATCTGTTATTG-ATAATA-G--C
-TCTCGC-TCTTCTGTCAAA-GTTGT--TGTGCTGAGGA----------GGAAGA-----
TCGC--------C-ACCGGCGATC------------------ATCGGA-CGGAAAG--CG
TCAAGAG--AGACGG---------------------------------AGAATCATGCTG
CG-AAGCGTATAT-----CGGGTA-TTTATAGACTTC-TAGCGCAGCTAGAAGT-TTCGT
TGTATTTGATATTGTATTTTGTAAAT-TACG-AAGAAATTCGTATATTGATATTAATAAA
ACAACTGGGATTGTTCATGTTTACATTAACTAGTATCAAAAACTGCA----CAATTT-AA
AT--------ATTGTATAAGGAACTTATA-CAATATAT--ATTACACTA-T---GTTGAG
CGTA----G-CGTGATAAACAGGTGTTT-AGGTATAATTAAAATAATTATGTC-ATGTAA
AGATAATACTGAACATGTTAA-AGTATGA-GGTGAAAGAGGAGGTATTAGAATAT-TAAA
AACCCAATTATATT-AT-G----------------TTATC-----------------ATG
---AC--AAGCGT-ACG----------------CTATGA-CA--------------AAAA
GGGAAAAATGAAA-AAT-C-----------------------------------------
------------------------------------------------------------
------------------------------------------------------------
------------------------------------------------------------
------------------------------------------------------------
------------------------------------------------------------
------------------------------------------------------------
------------------------------------------------------------
------------------------------------------------------------
---
>U3_24tw_TW
TATTA-C-----------------------CCCCAGCG-----------------CCG--
----GGAC-GGGACAT--------------------------------------------
--------G---------------------------------------------------
---GG--C-TT----TTTA---AATGGG--C-TTTGCGAGT--TTGAACAGTTC------
-----------AGTATCTTCGTTATTGGGCCAACCCGG--CCCAATAATTAAGAGAAC--
GT---GTTCAAATTCGT-GG------------TATGACCGAAGGTC-AAGGTAACCGGTC
AA-CATTATTC-TGGCTTGCGCAGCAAGATACA-CGAA----------------------
----------------------------------TTAATTTATTAAT-TCG---------
--------------------------------------TAGGACACGTGGAC-GGACCGA
AATACTCTTGCATC------TCTATAAATACCCTA-ATCCTGTCAAGG-ATAATT-G--C
TTCTCTC-TCTTC-GTCAAG-GTGGT--TGTGCTGAGGC----------GGAAGA-----
TCGC--------C-AGCGGCGATC------------------GTCGGAACGACCTG--CA
TCTAGAG--AGGCGG---------------------------------CGAGG-AAACTA
CG-AAGCGTACAT-----C-GGTA-TTTATAGACTTA-TAGCGTAGCTAGAAGTATACAC
TGTACA-GATATTCTATTTTGTAGAT-TACG-AAGAAATTCGTAT-TTGATATTAATAAA
ACAACTGGGTTTGTTAATGTTTACATTAACTAGCATC-TTTTATGTA----CAAATTAAA
AT--------ACAGTATACGGAACGTATACTAATG-AA--AAAATTAAA-T---GACAGG
CGAA----G-CATGATTAACAGGTGTTT-AGGTATAATTAACATAATTATGAG-AAGTAA
TAATAATACGGAAAATGAATA-AGTTTGA-GGTGTAAGAGGAGATATTAGAATATTTAAA
AACCCAATTATATT-AT-T----------------TTGGA-----------------ACG
---AA--ATACAACACG----------------CTATGA-AA--------------TACA
AGACGCTATGACA-ATTGTACGGGTATCTGATTG-TG------TAT-C-TGAACGTA-TA
AGGGC-CGCAGGCCC-GTC-AA-G--TTG-------A-----------------------
--ATGAACGGT-------CCAGATTA------ATTCCTT-AGCGACGAAGAAAGG-----
------AATCTTAAAG-GG---GACCA------------CATAAT------------ATA
CAGCTGTCAT---------------------------TGATTA---A-ATAAAT--AATA
TAATAACCAAAAGAC-C-TTTGTACCCCTGC--T-----A-----ATGATGACG-T-ATA
-GGGGTGT-CCCG-AG----GTAA---TTTAAC---AT----AGCTCTGAAAAGA-----
---GATATG--------------------------GG--CCGTTGGATGCCTCCATCGGA
CGAT-GG-AGGTTGAATGAA-CTTCTGCTGACGTA-GGCGCT-GG----------GGCTT
AT-
>U3_25tw_TW_D5
------------------------------CCCCCGTGAAGCACGGGGGACTATCTCG--
----GGCC-GGGACATGACGTCAGCATAGATTATAAT-----------------------
--------G---------------------------------------------------
---GG--C-TT----TTTA---AATGGG--C-CGAGAGAGT--TTGAACAGTTC------
-----------AGTATCTTCGTTATTGGGCC-ATCTGG--CCCAATAATTAAGAGAAC--
GT---GTTCAAAATCTG-GG------------TTTGACCGAAGGTC-AAGGTAGACGGTC
AA-CAATATTC-TGGCTTGCGGAGCAAGCTACA-CGAA----------------------
----------------------------------TTAATATTTTAAT-TCG---------
--------------------------------------TAGGACACGTGGAC-GGACCGA
AATACTTCCG-ATC------TCTATAAATAGCCTA--AACTGTTATTG-ATAATT-G--C
-TCTCTC-TCTTCTGTCAA--GGGGT--TGTGCTGAGGC----------GGAAGA-----
TCGC--------C-AACTGCGATC------------------ATCGGACTGAAA-G--CG
TCAAGAG--AGACGG---------------------------------AGAATCATGCTG
CG-AAGCGTATAT-----CGGGTA-TTTATAGACTTC-TAGCGCAGCTAGAAGT-TTCGT
TGTATTTGATATCGTATTTTGTAAAT-TACG-ATGAAAATCGTATATTGATATTAATAAA
ACAACTGGGATTGTTTATGTTTACATTAACTAGTATT-AAAAATGCA----CAATAT-AA
AT--------ATTGTATAAGGAACTTATA-CAATATAT--ATTACAATATT---GTTGAG
CGTA----G-CGTGATAAACAGATGTTT-AGGAATAATTAAAATAATTATGTC-ATGTAA
-AATAATACTGAACATGTTTA-AGTATGA-GGTGAAAGAGGAGATATAAGAATAT-TAAA
AACCCAATTATATT-AT------------------GCACT-----------------ATG
---AC--AAGCGT-ACG----------------CTATGA-CA--------------AAAA
GGGAAAAATGAAA-AAT-CAGGGGT---TGATTG-TGC-----TAT-C-GTAACGAT-TA
AGGGC-CGCAGGCCC-GTC-AA-G-ATGG-------------------------------
--ATGAACGGT-------CAGATTTG------ATTGCTT-AGCCACGAAGCAAGG-----
------AATCTTTTTG-TG-----TCACTGTCATGACAGCTGTCA------------TGA
CAGCTGTTAT---------------------------TGTTTT---A-AAAAAT--AATA
TAATAACTAA--------------TCTCTGA-TT-----G-----GTGCAGAAA---GTA
-GA------CCCA--------------CGTGGC-GCATTCTCAGCCGTGGAAA-------
------------------------------------------------------------
------------------------------------------------------------
---
>U3_2557_AU_2010_C3
TATTA-C-----------------------CCCCAGCG----------------CCCA--
----GGAC-GGGACAT--------------------------------------------
--------G---------------------------------------------------
---GG--C-TT----TTTA---AATGGG--C-TTTGCGAGT--TTGAACAGTTC------
-----------AGTATCTTCGTTATTGGGCCAACCCGG--CCCAATAATTAAGAGAAC--
GT---GTCCAAATTCGT-GG------------TATGACCGAAGGTC-AAGGTAACCGGTC
AA-CATTATTC-TGGCTTGCGCAGCAAGATACA-CGAA----------------------
----------------------------------TTAAAAAATTAAT-TCG---------
--------------------------------------TAGGACACGTGGAC-GGACCGA
AATACTCTTGCATC------TCTATAAATACCCTA-ATCCTGTCAAGG-ATAATT-G--C
-TCTCTC-TCTTCTGTCAAG-GTGGT--TGTGCTGAGGC----------GGAAGA-----
TCGC--------C-AGCGGCGATC------------------GTCGGAACGACCTG--CA
TCTAGAG--AGGCGG---------------------------------CGAGG-AAACTA
CG-AAGCGTATAT-----CGGGTA-TTTATAGACTTA-TAGCGTAGCTAGAAGTATACAC
TGTACA-GATTTTGTATCTTGTAAAT-TACG-AAGCAATTCGTAT-TTGATATTAATAAA
ACAACTGGGTTTGTTAATGTTTACATTAACTAGTATC-TTATATGTA----CAAATTAAA
AT--------ACAGTATACGGAACGTATACTAACG-TA--AAAATTAAA-T---GATAGG
CGAA----G-CATGATTAACAGGTGTTT-AGGTATAATTAACATAATTATGAG-AAGTAA
TAATAATACGGAAAATGAATA-AGTATGA-GGTGAAAGAGGAGATATTAGAATATTTAAA
AACCCAATTATATT-AT-T----------------TTGGA-----------------ACG
---AA--ATACAACACG----------------CTATGA-AA--------------TACA
AGACGCTATGACA-AATGT-TGGGTATCTGATTG-TG------TAT-C-TGAACGTA-TA
AGGGC-CGCAGGCCC-GTC-AA-G--TTG-------A-----------------------
--ATGAACGGT-------CCAGATTA------ATTCCTT-AGCGACGAAGAAAGG-----
------AATC-TAAAG-GG---GACCA------------CATTAA------------AGA
CAGCTGTCAT---------------------------TGATTA---A-ATAAAT--AATA
TAATAACCAAAAGAC-C-TTTGTACCCTTCC--T-----A-----ATGATGACG-T-ATA
-GGGGTGT-CCCG-AT----GTAA---TTTAAC---AT----AGCTCTGAAAAGA-----
---GATATG--------------------------GG-CCCGTTGGATGCCTCCATCGGA
CGAT-GG-AGGTTGAATGAA-CTTCTGCTGACGTA-GGCGCT-GG----------GGCTT
ATT
>U3_26pk_PK_2004_C2
TATTA-C-----------------------CCCCCGTG----------------CTCG--
----GGAC-GGGACAT--------------------------------------------
--------G---------------------------------------------------
---GG--C-TT----TTTA---AATGGG--C-CTTGAGAGT--TTGAACAGTTC------
-----------AGTATCTTCGTTATTGGGCCAACCCGG--CCCAATAATTAAGAGAAC--
GT---GTTCAAATTCGT-GG------------TATGACCGAAGGTC-AAGGTAACCGGTC
AA-CATTATTC-TGGCTTGCGCAGCAAGATACA-CGAA----------------------
----------------------------------TTAAATTATTAAT-TCG---------
--------------------------------------TAGGACACGTGGAC-GGACCGA
AATACTCCTGCATC------TCTATAAATACCCTA-GTCCTGTGAAGG-ATAATT-G--C
-TCTCTC-TCTTCTGTGAAG-GTGGT--TGTGCTGAGGC----------GGAAGA-----
TCGC--------C-AGCGGCGATC------------------GTCGGAACGACCTG--CA
TCTAGAG--AGGCGG---------------------------------TGAAGCAAACTA
CG-AAGCGTATAT-----CCGGTA-TTTATAGACTTA-TAGCGCAGCTAGAAGTATACAC
TGTACA-GATATTGTATTTTGTAAAT-AACG-AAGAATTTCGTAT-TTGATATTAATAAA
ACACCTGGGTGTGTTAATGTTTACATTAAATAGTATC-TTGTAGGTA----CAAAATAAA
AT--------ACAGTATACGGAACGTATACTGACA--A--AGTAATAAA-T---GATAGG
CGAA----G-CATGTTTAACAGGTGTTT-AGGTATAATTAACATAATTATGAG-AAGTAA
TAATAATACGGAAAATGAATA-AGTATGA-GGTGAAAGAGGAGATATTAGAATATTTAAA
AACCCAATTATATT-AT-T----------------TTGGA-----------------ACG
---AA--ATACAACACG----------------CTATGA-AA--------------TACA
AGACGCTATGACA-AATGTACGGGTATCTGATTG-TG------TAT-C-TTAACGCT-TA
AGGGC-CGCAGGCCC-GTC-AA-G--TTG-------A-----------------------
--ATGAACGGT-------CCAGATTA------ATTCCTT-AGCGACTAAGAAAGG-----
------AATCTTAAAG-TG---GACCA------------CATAAA------------AGA
CAGCTGTCAT---------------------------TGATTA---A-ATAAAT--A---
------------------------------------------------------------
------------------------------------------------------------
------------------------------------------------------------
--------------------------------------CACG-GG----------GGACT
AT-
>U3_27in_IN_2006
TATTA-C-----------------------CCCCCGTG----------------CTCG--
----GGAC-GGGACAT--------------------------------------------
--------G---------------------------------------------------
---GG--C-TT----TTTA---AATGGG--C-TTTGAGAGT--TTGAACAGTTC------
-----------AGTATCTTCGTTATTGGGCCAACTCGG--CCCAATAATTAAGAGAAC--
GT---GTTCAAATTCGT-GA------------TATGACCGAAGGTC-AAGGTAACCGGTC
AA-CATTATTC-TGGCTTGCGCAGCAAGATACA-CGAA----------------------
----------------------------------TTAAATTATTAAT-TCG---------
--------------------------------------TAGGACACGTGGAC-GGACCGA
AATACTCCTGCATC------TCTATAAATACCCTA-GTCCTGTGAAGG-ATAATT-G--C
-TCTCTC-TCTTCTGTCAAG-GTGGT--TGTGCTGAGGC----------GGAAGA-----
TCGC--------C-AGCGGCGATC------------------GTCGGAACGATGTG--CA
TCTAGAG--AGGCGG---------------------------------TGAAGCAAACTA
CG-AAGCATATAT-----CGGGTA-TTTATAGACTTA-TAGCGCAGCTAGAAGTATACAC
TGTACA-GATAATGTATTTTGTAATT-TACG-AAGAATTTCGTAT-TTGATATTAATAAA
ACACCTGGGTGTGTTAATGTTTACATTAAATAGTATC-CTGAATGTA----CACAATAAA
AT--------ACAGTATACGGAACGTATACTGACA--A--AGTAATAAA-T---GATAGG
CGAA----G-CATGATTAACAGGTGTTT-AGGTATAATTAACATAATTATGAG-AAGTAA
TAATAATACGGAAAATGAATA-AGTATGA-GGTGAAAGAGGAGATATTAGAATATTTAAA
AACCCAATTATATT-AT-T----------------TTGGA-----------------ACG
---AA--ATACAACACG----------------CTATGA-AA--------------TACA
AGACGCTATGACA-AATGTACGGGTATCTGATTG-TG------TAT-C-TTAACGCT-TA
AGGGC-CGCAGGCCC-GTC-AA-G--TTG-------A-----------------------
--ATGAACGGT-------CCAGATTA------ATTCCTT-AGCGACGAAGAAAGG-----
------AATCTTAAAG-GG---GACCA-------------CTCAA------------ATA
C-GCTGTCAT---------------------------TGAATT---A-TTAAAT--A---
------------------------------------------------------------
------------------------------------------------------------
------------------------------------------------------------
--------------------------------------CACG-GG----------GGACT
AT-
>U3_28in_IN_2012
TATTA-C-----------------------CCCCAGCG-----------------TCG--
----GGAC-GGGACAT--------------------------------------------
--------G---------------------------------------------------
---GG--C-TT----TTTA---AATGGG--C-TTTGAGAGT--TTGAACAGTTC------
-----------AGTATCTTCGTTATTGGGCCAACCCGG--CCCAATAATTAAGAGAAC--
GT---GTTCAAAATCGA-GG------------TTTGACCGAAGGTC-AAGGTCA------
------------------------------------------------------------
------------------------------------------------------------
------------------------------------------------------------
------------------------------------------------------------
--------------------------------CTGTGGC------------GAGA-----
TCGC--------CAAGCGGCGATC------------------GTCGGA-CGAACTG--CA
GCTAGAG---AGCG----------------------------------TGAAGCATA-TA
CG-AAGCGTACAT-----CGGGTATTTTATAGACTTATTAGCGCAGCTAGAAGTATATAC
TGTACCTGACAATGTATTAAGTTTATTTACG-AAG-AATTTGTAAATTGTTATTAATAAA
ACATCTGGGTATGTTAATGTTTACATTAACTAGTATT-ATTAATGTAGAATAAAAAAAAA
AT--------AAAATATGCGGAACGCATATTTAC------AAAATAAAAAT---GACAAG
CGAA----G-CATGATTAACAAGTGTTT-CTGTATAATTAAACTAATTATGAC-ATGTAA
TGATAATACGGAAGAAGAATATAGTATGA-GGTGAAAGAGGAGATATTAGAATAT-TAAA
AACCCAAATATATT-AT-T----------------TTGCA-----------------ACG
---AG--ATACAATACG----------------GTATGA-AA--------------TACA
ACACGCTATGACA-AATGTACGGGTATCTGAATG-AG------TAT-C-TTAACTAT-CT
AGGGC-CGAAGGCCC-GTG-AGCA------------------------------------
--ATACGCGTA-------TTGAATG-------ATTACTT-AGCGACGAAGAAAGG-----
------AATCTTTATG-GG---GACCA------------CTGAAA------------AGA
CAGCTGTCGT---------------------------TGTTTT---A-ATAAAT--AATA
T-ATAAGCAATTGAC-C-ATAGTACCCTTGC--T-----A-----ATGATGACG-T-ATA
-GGGGTGT-CCCG-AA----GTAA---TTTAAC---AT----AGCTCTGAAAAGA-----
---GATGTT--------------------------GA--CCGTTGGATCTCTCCATCGGA
CGATGG--AGGTTGGATGAA-CTTCTGCTGACGTC-GGCGCT-GG----------GGCTT
AT-
>U3_3in_IN_2007_C2
TATTA-C-----------------------CCCCAGCG----------------C-CG--
----GGAC-GGGACAT--------------------------------------------
--------G---------------------------------------------------
---GG--C-TT----TTTA---AATGGG--C-CTTGAGAGT--TTGAACAGTTC------
-----------AGTATCTTCGTTATTGGGCCAACCCGG--CCCAATAATTAAGAGAAC--
GT---GTTCAAATTCGT-GG------------TATGACCGAAGGTC-AAGGTAACCGGTC
AA-CATTATTC-TGGCTTGCGCAGCAAGATACA-CGAA----------------------
----------------------------------TTAAATTATTAAT-TCG---------
--------------------------------------TAGGACACGTGGAC-GGACCGA
AATACTCCTGCATC------TCTATAAATACCCTA-GTCCTGTGAAGG-ATAATT-G--C
-TCTCTC-TCTTCAGTCAAG-GTGGT--TGTGCTGTGGC----------GGAAGA-----
TCGC--------T-GGCGGCGATC------------------GTCGGAACGAACTG--CA
TCTAGAG--AGGCGG---------------------------------TGAGG-AAGCTA
CG-AAGCGTATAT-----CGGGTA-TTTATAGACTTA-TAGCGAAGCTATAAGTACATAC
TGTACT-GATATTGTATTTTGTAAAT-TACG-AAGAAATTCGTTA-GTGATATTAATAAA
ACAACTGGGTATGTTAATGTTTACATTAACTAGTATC-TTATATGTA----CACATTAAA
AT--------ACAGTATGCGGAACGCATACTAACG-AA--AGTAATAAA-T---GCGATG
CAAA----G-CATGATTAGCAGTTGTTT-AGGTATAATTATATTAATTATGAC-ATGTAA
TAAAAATACGGAAGAAGAATA-AGTATGA-GGTGAAAGAGGAGATATTAGAATATTTGAA
AACCCAATTATATT-AT-T----------------TTGGA-----------------ACG
---AA--ATACAACACG----------------CTGTGA-AA--------------TACA
AGACGCTGTGACA-AATGTACGGGTATCTGATTG-TG------TAT-C-TTAACGCT-TA
AAGGC-CGCATGCCC-GTC-AA-G--TTG-------A-----------------------
--ATGAACGGG-------CCAGGATT------ATTCCTT-AGCGTCGAAGAAAGG-----
------AATCTTATTG-GG---GACCA------------CATAAA------------AGA
CAGCTGTCAT---------------------------AGAATT---A-ATAAAT--AATA
TAATAACCAAAAGAC-C-TTTGTACCCTTCC--T-----A-----ATGATGACG-T-ATA
-GGGGTGT-CCCG-AT----GTAA---TTTAAC---AT----AGCTCTGAAAAGA-----
---GATAGT--------------------------GG--CCGTTGGATTGCTCCATCGGA
CGAT-GG-AGGTTGGATGAA-TGTCTGATGACGTA-GGCGCT-GG----------GGCTT
AT-
>U3_33in_IN_2002_C2
TATTA-C-----------------------CCCCAGCG----------------CTCA--
----GGAC-GGGACAT--------------------------------------------
--------G---------------------------------------------------
---GG--C-TT----TTTA---AATGGG--C-TTTGAGAGT--TTGAACAGTTC------
-----------AGTATCTTCGTTATTGGGCCAACCCGG--CCCAATAATTAAGAGAAC--
GT---GTTCAAATTCGT-GA------------TATGACCGAAGGTC-AAGGTAACCGGTC
AA-CATTATTC-TGGCTTGCGCAGCAAGATACA-CGAA----------------------
----------------------------------TTAAA---------------------
------------------------------------------------------------
------------------------------------------------------------
------------------------------------------------------------
------------------------------------------------------------
------------------------------------------------------------
------------------------------------------------------------
------------------------------------------------------------
------------------------------------------------------------
------------------------------------------------------GATAGG
CGAA----G-CATGATTAACAGGTGTTT-AGGTATAATTAACATAATTATGAG-AAGTAA
TAATAATACGGAAAATGAATA-AGTATGA-GGTGAAAGAGGAGATATTAGAATATTTAAA
AACCCAATTATATT-AT-T----------------TTGGA-----------------ACG
---AA--ATACAACACG----------------CTATGA-AA--------------TACA
AGACGCTATGACA-AATGTACGGGTATCTGATTG-TT------TAT-C-TGAACGCT-TA
AGGGC-CGCAGGCCC-GTC-AA-G-ATGG-------A-----------------------
--ATGAACGGT-------CCAGATTA------ATTCCTT-AACGACGAAGAAAGG-----
------AATCTTTCAG-GG---GACCA------------CACAAT------------ATA
CAGCTGTCAA---------------------------TGATTT---A-ATAAAT--AATA
TAATAACCAAAAGAC-C-ATTGTACCCTTGA--T-----A-----ATGATGACG-T-ATA
-GGGGTGT-CCCG-AG----GTAA---TTTAAC---AT----AGATCTGAGAAGA-----
---GATATG--------------------------GG--CCGTTGGATGCCTCCATCGGA
CGAT-GG-AGGTTGTATGAA-CTTCTGCTGACGTA-GGCGCT-GG----------GGCTT
AT-
>U3_34_EG_EG_1997
TATTA-C-----------------------CCCAAGCG----------------C-CA--
----GGAC-GGGACAT--------------------------------------------
--------G---------------------------------------------------
---GG--C-TT----TTTA---AATGGG--C-TTTGCGAGT--TTGACCAGTTC------
-----------AGTATCTTGGTTATTGGGCCAACCCGGGCCCAAATAATTAAGAGAAACG
GT---GTTCAAATTCGT-GG------------TATGACCGAAGGTC-AAGGTAACTGGTC
AACCATTATTC-TGGCTTGCGCAGCAAGATACA-CGAA----------------------
----------------------------------TTAATTTATTAAT-TCG---------
--------------------------------------TA-GACACGTGGACGGGACCGA
AATACTCTTGCATC------TCTATAAATACCCTA-ATCCTGTAAAGG-ATAATT-G--C
-TCTCTC-TCTTCTGTCAAG-ATGGT--TGTGCTGAGGC----------GGAAGA-----
TCGC--------C-AGCGGCGATC------------------GTCGGAACGACCTG--CA
TCTAGAG--AGGCGG---------------------------------CGAGG-ATACTA
CG-GAGCGTATAT-----CGGGTA-TTTATAGACTTA-TAGCGTAGCTAGAAGTATACAC
TGTACA-GATTTTGTATTTTGTAAAT-TACG-AAGAAATTCGTAT-TTAATATTAATAAA
ACAACTGGGTTTGTTAATGTTTACATTAACTAGTATC-TTTTATGTA----CAAATTAAA
AT--------A-AGTATACGGAACGTATACTAACG-AA--AAAATTAAA-T---GACAGG
CGAA----G-CATGATTAACAGGTGTTT-AG-----------------------------
------------------------------------------------------------
------------------------------------------------------------
--------------------------------------------------------TACA
AGACGCTATGACA-AATGTACGGGTATCTGATTG-GT------TAT-C-TTAACGAT-CT
AGGGC-CGTAGGCCC-GTG-------AGC-------A-----------------------
--ATGAACGGT-------CCAGATTA------ATTCCTT-AACGACGAAGGAAGG-----
------AATCT-TGAG-GG---GACCA------------CTCAAA------------ATA
CAGCTGTCAT---------------------------TGAATT---A-TTAAAT--AATA
TAATAACCAAAAGAC-C-GTTGTACCCTTGC--T-----A-----ATGATGACG-T-ATA
-GGGGTGT-CCCG-AG----GTAA---TTTAAC---AT----AGATCTGAGAAGA-----
---GATATG--------------------------GG--CCGTTGGATGCCTCCATCGGA
CGAT-GG-AGGTTGAATGAA-CTTCTGCTGACGTA-GGCGCT-GG----------GGCTT
AT-
>U3_35to_TO_2010_C1
TATTA-C-----------------------CCCCAGCG----------------CTCA--
----GGAC-GGGACATCACGTGCAACTAACAGACGCACGTGACTGATAGACGGGACAT--
--------G---------------------------------------------------
---GG--C-TT----TTTA---AATGGG--C-TTTGAGAGT--TTGAACAGTTC------
-----------AGTATCTTCGTTATTGGGCCAACCCGG--CCCAATAATTAAGAGAAC--
GT---GTTCAAATTCGT-GG------------TATGACCGAAGGTC-AAGGTAACCGGTC
AA-CATTATTC-TGGCTTGCGCAGCAAGAAACA-CGAA----------------------
----------------------------------TTAATTTTTTAAT-TCG---------
--------------------------------------TAGGACACGTGGAC-GGACCGA
AATACTCCTGCATC------TCTATAAATACCCTA-AACCTGTCAAGG-GTAATT-G--C
-TCTCTC-TCTTCTGTCAAG-GTGGT--TGTGCTAAGGC----------GGAAGA-----
TCGC--------C-AGCGGCGATC------------------GTCGGAACGACCTG--CA
TCTAGAG--AGGCGG---------------------------------CGAGG-AAACTA
CG-AAGCGTATAT-----CGGGTA-TTTATAGACTTA-TAGCGTAGCTAGAAGTATACAC
TGTACA-GATATTGTATTTTGTAAAT-TACG-AAGAAATTCGTAT-TTGATAATAATAAA
ACAACTGGGTTTGTTAATGTTTACATTAACTAGTATC-TGTTATGTA----CAAATTAAA
AT--------ACAGTATACGGAACGTATACTAATA--A--AAAAATAAA-T---GAAAGG
CGAA----G-CATGATTAACAGGTGTTT-AGGTATAATTAAAATAATTATGTC-AAGTAA
TTATAATACGGAAAATGAATA-AGTATGA-GGTGAAAGAGGAGATATTAGAATATTTAAA
AACCCAATTATATT-AT-T----------------TTGGA-----------------ACG
---AA--ATACAAGACG----------------CTATGA-AA--------------TACA
AGACGCTATGACA-AATGTACGGGTATCTGATTA-GG------TAT-C-TGAACGTA-TA
AGGGC-CGCAGGCCC-GTC-AA-G-ATGG-------A-----------------------
--ATGAACGGT-------CCAGATTA------ATTCCTT-AACGACGAAGGAAGG-----
------AATCTTTTAG-GG---GACCA------------CACAAT------------ATA
CAGCTGTCAA---------------------------TGATTT---A-TTAAAT--A---
------------------------------------------------------------
------------------------------------------------------------
------------------------------------------------------------
--------------------------------------CGCT-GG----------GGACT
AT-
>U3_36to_TO_2010_C1
TATTA-C-----------------------CCCCAGCG----------------CTCA--
----GGAC-GGGACATCACGTGCAACTAACAGACGCACGTGACAGCAGGACGGGACAT--
--------G---------------------------------------------------
---GG--C-TT----TTTA---AATGGG--C-TTTGCGAGT--TTGAACAGTTC------
-----------AGTATCTTCGTTATTGGGCCAACCCGG--CCCAATAATTAAGAGAAC--
GT---GTTCAAATTCGT-GG------------TATGACCGAAGGTC-AAGGTAACCGGTC
AA-CATTATTC-TGGCTTGCGCAGCAAGCTACA-CGAA----------------------
----------------------------------TTAATTTATTAAT-TCG---------
--------------------------------------TAGGACACGTGGAC-GGACCGA
AATACTCCTGCATC------TCTATAAATACCCTA-AACCTGTCAAGG-ATAATT-G--C
-TCTCTC-CCTTCTGTCAAG-GTGGT--TGTGCTAAGGC----------GGAAGA-----
TCGC--------C-AGCGGCGATC------------------GTCGGAACGACCTG--CA
TCTAGAG--AGGCGG---------------------------------CGAGG-AAACTA
CG-AAGCGTATAT-----CGGGTA-TTTATAGACTTA-TAGCGTAGCTAGAAGTAAACAC
TGTACA-GATATTGTATTTTGTAAAT-TACG-AAGAAATTCGTAT-TTGATATTAATAAA
ACAACTGGGTTTGTTAATGTTTACATTAACTAGTATC-TTGTATGTA----CAAATTAAA
AT--------ACAGTATACGGAACGTATACTAATC-AA--AAAATTAAA-T---GACAGG
CGAA----G-CATGATTAACAGGTGTTT-AGGTATAATTAAAATAATTATGTC-AAGTAA
TTATAATACGGAAAATGAATA-AGTATGA-GGTGAAAGAGGAGATATTAGAATATTTAAA
AACCCAATTATATT-AT-T----------------TTGGA-----------------ACG
---AA--ATACAACACG----------------CTATGA-AA--------------TACA
AGACGCTATGACA-AATGTACGGGTATCTGATTA-GG------TAT-C-TGAACGAA-TA
AGGGC-CGCAGGCCC-GTC-AA-G-ATGG-------A-----------------------
--ATGAACGGT-------CCAGATTA------GTTCCTT-AACGACGAAGGAAGG-----
------TATCTATCAG-GG---GACCA------------CACAAT------------ATA
CAGCTGTCAA---------------------------TGATTT---A-TTAAAT--A---
------------------------------------------------------------
------------------------------------------------------------
------------------------------------------------------------
--------------------------------------CGCT-GG----------GGACT
AT-
>U3_37to_TO_2010_C1
TATTA-C-----------------------CCCCAGCG-----------------CCG--
----GGAC-GGGACAT--------------------------------------------
--------G---------------------------------------------------
---GG--C-TT----TTTA---AATGGG--C-TTTGCGAGT--TTGAACAGTTC------
-----------AGTATCTTCGTTATTGGGCCAACCCGG--CCCAATAATTAAGAGAAC--
GT---GTTCAAATTCGT-GG------------TATGACCGAAGGTC-AAGGTAACCGGTC
AA-CATTATTC-TGGCTTGCGCAGCAAGAAACA-CGAA----------------------
----------------------------------TTAATATATTAAT-TCG---------
--------------------------------------TAGGACACGTGGAC-GGACCGA
AATACTCCTGCATC------TCTATAAATACCCTA-AACCTGTGAAGG-ATAATT-G--C
-TCTCTC-TCTTCTGTCAAG-GTGGT--TGTGCTAAGGC----------GGAAGA-----
TCGC--------C-AGCGGCGATC------------------GTCGGAACGACCTG--CA
TCTAGAG--AGGCGG---------------------------------CGAGG-AAACTA
CG-AAGCGTATAT-----CGGGTA-TTTATAGACTTA-TAGCGTAGCTAGAAGTATACAC
TGTACA-GATATTGTATTTTGTAAAT-TACG-AATAAATTCGTAT-TTGATATTAATAAA
ACAACTGGGTTTGTTAATGTTTACATTAACTAGTATC-TTTTATGTA----CAAATTAAA
AT--------ACAGTATACGGAACGTATACTAATCAAA--AAAATTAAA-T---GACAGG
CGAA----G-CATGATTAACAGGTGTTT-AGGTATAATTAAAATAATTATGTC-AAGTAA
TTATAATACGGAAAATGAATA-AGTATGA-GGTGAAAGAGGAGATATTAGAATATTTAAA
AACCCAATTATATT-AT-T----------------TTGGA-----------------ACG
---AA--ATACAACACG----------------CTATGA-AA--------------TACA
AGACGCTATGACA-AATGTACGGGTATCTGATTG--GT-----TAT-C-TTAACGTA-TA
AGGGC-CGCAGGCCC-GTC-AA-G-ATGG-------A-----------------------
--ATGAACGGT-------CCAGATTA------ATTCCTT-AACGACGAAGGAAGG-----
------AATCTATTAG-GG---GACCA------------CACAAT------------ATA
CAGCTGTCAA---------------------------TGATTT---A-ATAAAT--AATA
TAATAACCAAAAGAC-C-TTTGTACCCCTGC--T-----A-----ATGATGACG-T-ATA
-GGGGTGT-CCCG-AG----GTAA---TTTAAC---AT----ATGTCTGAGAAGA-----
---GATATG--------------------------GG--CCGTTGGATGCCTCCATCGGA
CGAT-GG-AGGTTGAATGAA-CTTCTGCTGACGTA-GGCGCT-GG----------GGACT
AT-
>U3_38to_TO_2010_C1
TATTA-C-----------------------CCCCAGCG----------------CTCA--
----GGAC-GGGACATCACGTGCAACTAACAGACGCACGTGACAGCAGGACGGGACAT--
--------G---------------------------------------------------
---GG--C-TT----TTTA---AATGGG--C-TTTGCGAGT--TTGAACAGTTC------
-----------AGTATCTTCGTTATTGGGCCAACCCGG--CCCAATAATTAAGAGAAC--
GT---GTTCAAATTCGT-GG------------TATGACCGAAGGTC-AAGGTAACCGGTC
AA-CATTATTC-TGGCTTGCGCAGCAAGCAACA-CGAA----------------------
----------------------------------TTAAATATTTAAT-TCG---------
--------------------------------------TAGGACACGTGGAC-GGACCGA
AATACTCCTGCATC------TCTATAAATACCCTA-AACCTGTCAAGG-ATAATT-G--C
-TCTCTC-CCTTCTGTCAAG-GTGGT--TGTGCTAAGGC----------GGAAGA-----
TCGC--------C-AGCGGCGATC------------------GTCGGAACGACCTG--CA
TCTAGAG--AGGCGG---------------------------------CGAGG-AAACTA
CG-AAGCGTATAT-----CGGGTA-TTTATAGACTTA-TAGCGTAGCTAGAAGTAAACAC
TGTACA-GATATTGTATTTTGTAAAT-TACG-AAGAAATTCGTAT-TTGATATTAATAAA
ACAACTGGGTTTGTTAATGTTTACATTAACTAGTATC-TTGTATGTA----CAAATTAAA
AT--------ATAGTATACGGAACGTATACTAATC-AA--AAAATTAAA-T---GACAGG
CGAA----G-CATGATTAACAGGTGTTT-AGGTATAATTAAAATAATTATGTC-AAGTAA
TTATAATACGGAAAATGAATA-AGTATGA-GGTGAAAGAGGAGATATTAGAATATTTAAA
AACCCAATTATATT-AT-T----------------TTGGA-----------------ACG
---AA--ATACAACACG----------------CTATGA-AA--------------TACA
AGACGCTATGACA-AATGTACGGGTATCTGATTA-GG------TAT-C-TGAACGAA-TA
AGGGC-CGCAGGCCC-GTC-AA-G-ATGG-------A-----------------------
--ATGAACGGT-------CCAGATTA------GTTCCTT-AACGACGAAGGAAGG-----
------TATCTATCAG-GG---GACCA------------CACAAT------------ATA
CAGCTGTCAA---------------------------TGATTT---A-TTAAAT--A---
------------------------------------------------------------
------------------------------------------------------------
------------------------------------------------------------
--------------------------------------CGCT-GG----------GGACT
AT-
>U3_39to_TO_2010_C1
TATTA-C-----------------------CCCCAGCG-----------------CCG--
----GGAC-GGGACAT--------------------------------------------
--------G---------------------------------------------------
---GG--C-TT----TTTA---AATGGG--C-TTTGCGAGT--TTGAACAGTTC------
-----------AGTATCTTCGTTATTGGGCCAACCCGG--CCCAATAATTAAGAGAAC--
GT---GTTCAAATTCGT-GG------------TATGACCGAAGGTC-AAGGTAACCGGTC
AA-CATTATTC-TGGCTTGCGCAGCAAGCAACA-CGAA----------------------
----------------------------------TTAATTTATTAAT-TCG---------
--------------------------------------TAGGACACGTGGAC-GGACCGA
AATACTCCTGCATC------TCTATAAATACCCTA-AACCTGTGAAGG-ATAATT-G--C
-TCTCTC-TCTTCTGTCAAG-GTGGT--TGTGCTAAGGC----------GGAAGA-----
TCGC--------C-AGCGGCGATC------------------GTCGGAACGACCTG--CA
TCTAGAG--AGGCGG---------------------------------CGAGG-AAACTA
CG-AAGCGTATAT-----CGGGTA-TTTATAGACTTA-TAGCGTAGCTAGAAGTATACAC
TGTACA-GATATTGTATTTTGTAAAT-TACG-AAGAAATTCGTAT-TTGATATTAATAAA
ACAACTGGGTTTGTTAATGTTTACATTAACTAGTATC-TTTTATGTA----AAAATTAAA
AT--------ACAGTATACGGAACGTATACTAATC-AA--AAAATTAAA-T---GACAGG
CGAA----G-CATGATTAACAGGTGTTT-AGGTATAATTAAAACAATTATGGC-AAGTAA
TTATAATACGGAAAATGAATA-AGTATGA-GGTGAAAGAGGAGATATTAGAATATTTAAA
AACCCAATTATATT-AT-T----------------TTGGA-----------------ACG
---AA--ATACAACACG----------------CTATGA-AA--------------TACA
AGACGCTATGACA-AATGTACGGGTATCTGATTA-GG------TAT-C-GGAACGTA-TA
AGGGC-CGCAGGCCC-GTC-AA-G-ATGG-------A-----------------------
--ATGAACGGT-------CCAGATTA------ATTCCTT-AACGACGAAGGAAGG-----
------AATCTATCAG-GG---GACCA------------CACAAT------------ATA
CAGCTGTCAA---------------------------TGATTT---A-TTAAAT--AATA
TAATAACCAAAAGAC-C-TTTGTACCCCTGC--T-----A-----ATGATGACG-T-ATA
-GGGGTGT-CCCG-AG----GTAA---TTTAAC---AT----ATATCTGAGAAGA-----
---GATATG--------------------------GG--CCGTTGGATGCCTCCATCGGA
CGATGG--AGGTTGAATGAA-CTTCTGCTGACGTA-GGCGCT-GG----------GGCTT
AT-
>U3_4au_AU_C3
TATTA-C-----------------------CCCCAGCG-----------------CCG--
----GGAC-GGGACAT--------------------------------------------
--------G---------------------------------------------------
---GG--C-TT----TTTA---AATGGG--C-TTTGCGAGT--TTGAACAGTTC------
-----------AGTATCTTCGTTATTGGGCCAACCCGG--CCCAATAATTAAGAGAAC--
GT---GTTCAAATTCGT-GG------------TATGACCGAAGGTC-AAGGTAACCGGTC
AA-CATTATTC-TGGCTTGCGCAGCAAGATACA-CGAA----------------------
----------------------------------TTAATTTATTAAT-TCG---------
--------------------------------------TAGGACACGTGGAC-GGACCGA
AATACTCTTGCATC------TCTATAAATACCCTA-ATCCTGTCAAGG-ATAATT-G--C
-TCTCTC-TCTTCTGTCAAG-GTGGT--TGTGCTGAGGC----------GGAAGA-----
TCGC--------C-AGCGGCGATC------------------GTCGGAACGACCTG--CA
TCTAGAG--AGGCGG---------------------------------CGAGG-AAACTA
CG-AAGCGTATAT-----CGGGTA-TTTATAGACTTA-TAGCGTAGCTAGAAGTATACAC
TGTACA-GATATTGTATCTTGTAAAT-TACG-AAGCAATTCGTAT-TTGATATTAATAAA
ACAACTGGGTTTGTTAATGTTTACATTAACTAGTATC-TTATATGTA----CAAATTAAA
AT--------ACAGTATACGGAACGTATACTAACG-TA--AAAATTAAA-T---GATAGG
CGAA----G-CATGATTAACAGGTGTTT-AGGTATAATTAACATAATTATGAG-AAGTAA
TAATAATACGGAAAATGAATA-AGTATGA-GGTGAAAGAGGAGATATTAGAATATTTAAA
AACCCAATTATATT-AT-T----------------TTGGA-----------------ACG
---AA--ATACAACACG----------------CTATGA-AA--------------TACA
AGACGCTATGACA-AATGTACGGGAATATGATTG-TG------TAT-C-TTAACGTA-TA
AGGGC-CGCAGGCCC-GTC-AA-G--TTG-------A-----------------------
--ATGAACGGT-------CCAGATTA------ATTCCTT-AGCGACGAAGAAAGG-----
------AATCTTAAAG-GG---GACCA------------CATTAA------------AGA
CAGCTGTCAT---------------------------TGATTA---A-ATAAAT--AATA
TAATAACCAAAAGAC-C-TTTGTACCCTTCC--T-----A-----ATGATGACG-T-ATA
-GGGGTGT-CCCG-AT----GTAA---TTTAAC---AT----AGCTCTGAAAAGA-----
---GATATG--------------------------GG--CCGTTGGATGCCTCCATCGGA
CGAT-GG-AGGTTGAATGAA-CTTCTGCTGACGTA-GGCGCT-GG----------GGCTT
AT-
>U3_40to_TO_2010_C1
TATTA-C-----------------------CCCCAGCG----------------C-CG--
----GGAC-GGGACAT--------------------------------------------
--------G---------------------------------------------------
---GG--C-TT----TTTA---AATGGG--C-TTTGCGAGT--TTGAACAGTTC------
-----------AGTATCTTCGTTATTGGGCCAACCCGG--CCCAATAATTAAGAGAAC--
GT---GTTCAAATTCGT-GG------------TATGACCGAAGGTC-AAGGTAACCGGTC
AA-CATTATTC-TGGCTTGCGCAGCAAGCAACA-CGAA----------------------
----------------------------------TTAAAATTTTAAT-TCG---------
--------------------------------------TAGGACACGTGGAC-GGACCGA
AATACTCCTGCATC------TCTATAAATACCCTA-AACCTGTGAAGG-ATAATT-G--C
-TCTCTC-TCTTCTGTCAAG-GTGGT--GGTGCTAAGGC----------GGAAGA-----
TCGC--------C-AGCGGCGATC------------------GTCGGAACGACCTG--CA
TCTAGAG--AGGCGG---------------------------------CGAGG-AAACTA
CG-AAGCGTATAT-----CGGGTA-TTTATAGACTTA-TAGCGTAGCTAGAAGTATACAC
TGTACA-GATATTGTATTTTGTAAAT-TACG-AAGAAATTCGTAT-TTGATATTAATAAA
ACAACTGGGTTTGTTAATGTTTACATTAACTAGTATC-TTTTATGTA----CAAATTAAA
AT--------ACAGTATACGGAACGTATACTAATC-AA--AATATTAAA-T---GACAGG
CGAA----G-CATGATTAACAGGTGTTT-AGGTATAATTAAAATAATTATGTC-AAGTAA
TTATAATACGGAAAATGAATA-AGTATGA-GGTGAAAGAGGAGATATTAGAATATTTAAA
AACCCAATTATATT-AT-T----------------TTGGA-----------------ACG
---AA--ATACAACACG----------------CTATGA-AA--------------TACA
AGACACTATGACA-AATGTACGGGTATCTGATTG-GT------TAT-C-TTAACGTA-TA
AGGGC-CGCAGGCCC-GTC-AA-G-ATGG-------A-----------------------
--ATGAACGGT-------CCAGATTA------ATTCCTT-AACGACGAAGGAAGG-----
------AATCTATGAG-GG---GACCA------------CACAAT------------ATA
CAGCTGTCAA---------------------------TGATTT---A-TTAAAC--AATA
TAATAACCAAAAGAC-C-TTCGTACCCCTGC--T-----A-----ATGATGACG-T-ATA
-GGGGTGT-CCCG-AG----GTAA---TTTAAC---AT----ATGTCTGAGAAGA-----
---GATATG--------------------------GG--CCGTTGGATGCCTCCATCGGA
CGAT-GG-AGGTTGAATGAA-CTTCTGCTGACGTA-GGCGCT-GG----------GGCTT
AT-
>U3_41to_TO_2010_C1
TATTA-C-----------------------CCCCAGCG----------------CTCA--
----GGAC-GGGACAT--------------------------------------------
--------G---------------------------------------------------
---GG--C-TT----TTTA---AATGGG--C-TTTGCGAGT--TTGAACAGTTC------
-----------AGTATCTTCGTTATTGGGCCAACCCGG--CCCAATAATTAAGAGAAC--
GT---GTTCAAATTCGT-GG------------TATGACCGAAGGTC-AAGGTAACCGGTC
AA-CATTATTC-TGGCTTGCGCAGCAAGATACA-CGAA----------------------
----------------------------------TTAATTTATTAAT-TCG---------
--------------------------------------TAGGACACGTGGAC-GGACCGA
AATACTCCTGCATC------TCTATAAATACCCAA-AACCTGTCAAGG-ATAATT-G--C
-TCTCTC-TCTTCTGTCAAG-GTGGT--TGTGCTAAGGC----------GGAAGA-----
TCGC--------C-AGCGGCGATC------------------GTCGGAACGACCTG--CA
TCTAGAG--AGGCGG---------------------------------CGAGG-AAACTA
CG-AAGCGTATAT-----CGGGTA-TTTATAGACTTA-TAGCGTAGCTAGAAGTAGACAC
TGTATA-GATATTGTATTTTGTAAAT-TACG-AAGAAATTCGTAT-TTGATATTAATAAA
ACAACTGGGTTTGTTAATGTTTACATTAACTAGTATC-TTTTATGTA----CAAATTAAA
AT--------ACAGTATACGGAACGTATACTAATG-AA--AAAAATAAA-T---GACAGG
CGAA----G-CATGATTTACAGGTGTTT-AGGTATAATTAAGATAATTATGTC-AAGCAA
TTATAATACGGAAAATGAATA-AGTATGA-GGTGAAAGAGGAGATATTAGAATATTTAAA
AACCCAATTATATT-AT-T----------------TTGGA-----------------ACG
---AA--ATACAACACG----------------CTATGA-AA--------------TACA
AGACGCTATGACA-AATGTACGGGTATCTGATTG-TG------TAT-C-TTAACGTA-TA
AGGGC-CGCAGGCCC-GTC-AA-G-ATGG-------A-----------------------
--ATGAACGGT-------CCAGATCA------ATTCCTT-AACGACGAAGGAAGG-----
------AATCTATCAG-GG---GACCA------------CACAAT------------ATA
CAGCTGTCAA---------------------------TGATTT---A-ATAAAT--AATA
TAATAACCAAAAGAC-C-TTTGTACCCCTGA--T-----A-----ATGATGACG-T-ATA
-GGGGTGT-CCCG-AG----GTAA---TTTAAC---AT----AGCTCTGAAAAGA-----
---GATATG--------------------------AG--TCGTTGGATGCCTCCATCGGA
CGAT-GG-AGGTTGAATGAA-CTTCTGCTGACGTA-AGCGCT-GG----------GGCTT
AT-
>U3_42to_TO_2010_C1
TATTA-C-----------------------CCCCAGCG----------------CCCA--
----GGAC-GGGACAT--------------------------------------------
--------G---------------------------------------------------
---GG--C-TT----TTTA---AATGGG--C-TTTTCGAGT--TTGAACAGTTC------
-----------AGTATCTTCGTTATTGGGCCAACCCGG--CCCAATAATTAAGAGAAC--
GT---GTTCAAATTCGT-GG------------TATGACCGAAGGTC-AAGGTAACCGGTC
AA-CATTATTC-TGGCTTGCGCAGCAAGAAACA-CGAA----------------------
----------------------------------TTAATTATTTAAT-TCG---------
--------------------------------------TAGGACACGTGGAC-GGACCGA
AATACTCCTGCATC------TCTATAAATACCCTA-AACCTGTGAAGG-ATAATT-G--C
-TCTCTC-TCTTCTGTCAAG-GTGGT--TGTGCTGAGGC----------GGAAGA-----
TCGC--------C-AGCGGCGATC------------------GTCGGAACGACCTG--CA
TCTAGAG--AGGCGG---------------------------------CGAGG-AAACTA
CG-AAGCGTATAT-----CGGGTA-TTTATAGACTTA-TAGCGTAGCTAGAAGTATACAC
TGTACA-GATATTGTATTTTGTAAAT-TACG-AAGAAATTCGTAT-TTGATATTAATAAA
ACAACTGGGTTTTTTAATGTTTACATTAACTAGTATC-TTTTATGTA----CAAATTAAA
AT--------ACAGTATACGGAACGTATACTAATC-AA--AAAATTAAA-T---GACAGG
CGAA----G-CATGATTAACAGGTGTTT-AGGTATAATTAAAATAATTATGTC-AAGTAA
TTATAATACGGAAAATGAATA-AGTATGA-GGTGAAAGAGGAGATATTAGAATATTTAAA
AACCCAATTATATT-AT-T----------------TTGGA-----------------ACG
---AA--ATACAACACG----------------CTATGA-AA--------------TACA
AGACGCTATGACA-AATGTACGGGTATTTGATTG-GT------TAT-C-TTAACGTA-TA
AGGGC-CGCAGGCCC-GTC-AA-G-ATGG-------A-----------------------
--ATGAACGGT-------CCAGATTA------ATTCCTT-AACGACGAAGGAAGG-----
------AATCTATCAG-GG---GACCA------------CACAAT------------ATA
CAGCTGTCAA---------------------------TGATTT---A-TTTAAT--AATA
TAATAACCAAAAGAC-C-TTTGTACCCCTGA--C-----A-----ATGATGGCG-T-ATA
-GGGGTGT-CCCG-AG----GTAA---TTTAAC---AT----ATATCTGAGAAGA-----
---GATATG--------------------------GG--CCGTTGGATGCCTCCATCGGA
CGAT-GG-AGGTTGAATGAA-CTTCTGCTGACGTA-GGCGCT-GG----------GGCTT
AT-
>U3_43to_TO_2010_C1
TATTA-C-----------------------CCCCAGCG----------------CTCA--
----GGAC-GGGACAT--------------------------------------------
--------G---------------------------------------------------
---GG--C-TT----TTTA---AATGGG--C-TTTTCGAGT--TTGAACAGTTC------
-----------AGTATCTTCGTTATTGGGCCAACCCGG--CCCAATAAATAAGAGAAC--
GT---GTTCAAATTCGT-GG------------TATGACCGAAGGTC-AAGGTAACCGGTC
AA-CATTATTC-TGGCTTGCGCAGCAAGCAACA-CGAA----------------------
----------------------------------TTAAATAATTAAT-TCG---------
--------------------------------------TAGGACACGTGGAC-GGACCGA
AATACTCCTGCATC------TCTATAAATACCCTA-AACCTGTGAAGG-ATAATT-G--C
-TCTCTC-TCTTCTGTCAAG-GTGGT--TGTGCTGAGGC----------GGAAGA-----
TCGC--------C-AGCGGCGATC------------------GTCGGAACGACCTG--CA
TCTAGAG--AGGCGG---------------------------------CGAGG-AAACTA
CG-AAACGTATAT-----CGGGTA-TTTATAGACTTA-TAGCGTAGCTAGAAGTATACAC
TGTACA-GATATTGTATTTTGTAAAT-TACG-AAGAAATTCGTAT-TTGATATTAATAAA
ACAACTGGGTTTGTTAATGTTTACATTAACTAGTATC-TTTGATGTA----CAAATTAAA
AT--------ACAGTATACGGAACGTATACTAATC-AA--AAAATTAAA-T---GACAGG
CGAA----G-CATGATTAACAGGTGTTT-AGGTATAATTAAAATAATTATGTC-AAGTAA
TTATAATACGGAAAATGAATA-AGTATGA-GGTGAAAGAGGAGATATTAGAATATTTAAA
AACCCAATTATATT-AT-T----------------TTGGA-----------------ACG
---AA--ATACATCACG----------------CTATGA-AA--------------TACA
AGACGCTATGACA-AATGTACGGGTATTTGATTG-GT------TAT-C-TTAACGTG-TA
AGGGC-CGCAGGCCC-GTC-AA-G-ATGG-------A-----------------------
--ATGAACGGT-------CCAGATTA------ATTCCTT-AACGACGAAGGAAGG-----
------AATCTATCAG-GG---GACCA------------CACAAT------------ATA
CAGCTGTCAA---------------------------TGATTT---A-TTAAAT--AATA
TAATAACCAAAAGAC-C-TTTGTACCCCTGA--C-----A-----ATGATGACG-T-ATA
-GGGGTGT-CCCG-AG----GTAA---TTTAAC---AT----ATATCTGAGAAGA-----
---GATATG--------------------------GG--CCGTTGGATGCCTCCATCGGA
CGAT-GG-AGGTTGAATGAA-CTTCTGCTGACGTA-GGCGCT-GG----------GGCTT
AT-
>U3_44to_TO_2010_C1
TATTA-C-----------------------CCCCAGCG----------------CTCA--
----GGAC-GGGACAT--------------------------------------------
--------G---------------------------------------------------
---GG--C-TT----TTTA---AATGGG--C-TTTGAGAGT--TTGAACAGTTC------
-----------AGTATCTTCGTTATTGGGCCAACCCGG--CCCAATAATTAAGAGAAC--
GT---GTTCAAATTCGT-GG------------TATGACCGAAGGTC-AAGGCAACCGGTC
AA-CATTATTC-TGGCTTGCGCAGCAAGAAACA-CGAA----------------------
----------------------------------TTAATAATTTAAT-TCG---------
--------------------------------------TAGGACACGTGGAC-GGACCGA
AATACTCTTGCATC------TCTATAAATACCCTA-ATCCTGTCAAGG-ATAATT-G--C
-TCTCTC-TCTTCTGTCAAG-GTGGT--TGTGCGGAGGC----------GGAAGA-----
TCGC--------C-AGCGGCGATC------------------GTCGGAACGACCTG--CA
TCTAGAG--AGGCGG---------------------------------CGAGG-AAACTA
CG-AAGCGTATAT-----CGGGTA-TTTATAGACTTT-TAGCGTAGCTAGAAGTATACAC
TGTACA-GATATTGTATTTTGTAAAT-TACG-AAGAAATTCGTAT-TTGATATTAATAAA
ACAACTGGGTTTGTTAATGTTTACATTAACTAGTATC-TTTGATGTA----CAAATTAAA
AT--------ACAGTATACGGAACGTATACTAATG-TA--AAAATTAAA-T---GATAGG
CGAA----G-CATGATTAACAGGTGTTT-AGGTATAATTAACATAATTATGAG-AAGTAA
TAATAATACGGAAAATGAATA-AGTATGA-GGTGAAAGAGGAGATATTAGAATATTTAAA
AACCCAATTATATT-AT-T----------------TTGGA-----------------ACG
---AA--ATACAACACG----------------CTATGA-AA--------------TACA
AGACGCTATGACA-AATGTACGGGTATTTGATTG-TG------TAT-C-GGAACGTA-TA
AGGGC-CGCAGGCCC-GTC-AA-G--TTG-------A-----------------------
--ATGAACGGT-------CCAGATTA------ATTCCTT-AGCGACGAAGAAAGG-----
------AATCTTAAAG-GG---GACCA------------CATT-A------------AGA
CAGCTGTCAT---------------------------TGATTT---A-ATAAAT--AATA
TAATAACCAAAAGAC-C-TTAGTACCCTTGC--T-----A-----ATGATGACG-T-ATA
-GGGGTGT-CCCG-AG----GTAA---TTTAAC---AT----AGCTCTGAAAAGA-----
---GATATG--------------------------GG--CCGTTGGATGCCTCCATCGGA
CGAT-GG-AGGTTGAATGAA-CTTATGCTGACGTA-AGCGCT-GG----------GGCTT
AT-
>U3_45to_TO_2010_C1
TATTA-C-----------------------CCCCAGCG----------------CTCA--
----GGAC-GGGACAT--------------------------------------------
--------G---------------------------------------------------
---GG--C-TT----TTTA---AATGGG--C-TTTGCGAGT--TTGAACAGTTC------
-----------AGTATCTTCGTTATTGGGCCAACCCGG--CCCAATAATTAAGAGAAC--
GT---GTTCAAATTCGT-GG------------TATGACCGAAGGTC-AAGGTAACCGGTC
AA-CATTATTC-TGGCTTGCGCAGCAAGAAACA-CGAA----------------------
----------------------------------TTAATTATTTAAT-TCG---------
--------------------------------------TAGGACACGTGGAC-GGACCGA
AATACTCTTGCATC------TCTATAAATACCCTA-ATCCTGTCAAGG-ATAATT-G--C
-TCTCTC-TCTTCTGTCAAG-GTGGT--TGTGCGGAGGC----------GGAAGA-----
TCGC--------C-AGCGGCGATC------------------GTCGGAACGACCTG--CA
TCTAGAG--AGGCGG---------------------------------CGAGG-AAACTA
CG-AAGCGTATAT-----CGGGTA-TTTATAGACTTT-TAGCGTAGCTAGAAGTATACAC
TGTACA-GATATTGTATTTTGTAAAT-TACG-AAGAAATTCGTAT-TTGATATTAATAAA
ACAACTGGGTTTGTTAATGTTTACATTAACTAGTATC-TTTGATGTA----CAAATTAAA
AT--------ACAGTATACGGAACGTATACTAACG-TA--AAAATTAAA-T---GATAGG
CGAA----G-CATGATTAACAGGTGTTT-AGGTATAATTAACATAATTATGAG-AAGTAA
TAATAATACGGAAAATGAATA-AGTATGA-GGTGAAAGAGGAGATATTAGAATATTTAAA
AACCCAATTATATT-AT-T----------------TTGGA-----------------ACG
---AA--ATACAACACG----------------CTATGA-AA--------------TACA
AGACGCTATGACA-GATGTACGGGTATTTGATTG-TG------TAT-C-GGAACGTA-TA
AGGGC-CACAGGCCC-GTC-AA-G--TTG-------A-----------------------
--ATGAACGGT-------CCAGATTA------ATTCCTT-AGCGACGAAGAAAGG-----
------AATCTTAAAG-GG---GACCA------------CATT-A------------AGA
CAGCTGTCAT---------------------------TGATTT---A-ATAAAT--AATA
TAATAACCAAAAGAC-C-TTAGTACCCTTGC--T-----A-----ATGATGACG-T-ATA
-GGGGTGT-CCCG-AG----GTAA---TTTAAC---AT----AGCTCTGAAAAGA-----
---GATATG--------------------------GG--CCGTTGGATGCCTCCATCGGA
CGAT-GG-AGGTTGAATGAA-CTTATGCTGACGTA-AGCGCT-GG----------GGCTT
AT-
>U3_46to_TO_2010_C1
TATTA-C-----------------------CCCCAGCG----------------CTCA--
----GGAC-GGGACAT--------------------------------------------
--------G---------------------------------------------------
---GG--C-TT----TTTA---AATGGG--C-TTTGCGAGT--TTGAACAGTTC------
-----------AGTATCTTCGTTATTGGGCCAACCCGG--CCCAATAATTAAGAGAAC--
GT---GTTCAAATTCGT-GG------------TATGACCGAAGGTC-AAGGTAACCGGTC
AA-CATTATTC-TGGCTTGCGCAGCAAGAAACA-CGAA----------------------
----------------------------------TTAATTATTTAAT-TCG---------
--------------------------------------TAGGACACGTGGAC-GGACCGA
AATACTCTTGCATC------TCTATAAATACCCTA-ATCCTGTCAAGG-ATAATT-G--C
-TCTCTC-TCTTCTGTCAAG-GTGGT--TGTGCGGAGGC----------GGAAGA-----
TCGC--------C-AGCGGCGATC------------------GTCGGAACGACCTG--CA
TCTAGAG--AGGCGG---------------------------------CGAGG-AAACTA
CG-AAGCGTATAT-----CGGGTA-TTTATAGACTTT-TAGCGTAGCTAGAAGTATACAC
TGTACA-GATATTGTATTTTGTAAAT-TACG-AAGAAATTCGTAT-TTGATATTAATAAA
ACAACTGGGTTTGTTAATGTTTACATTAACTAGTATC-TTGGATGTA----CAAATTAAA
AT--------ACAGTATACGGAACGTATACTAACG-TA--AAAATTAAA-T---GATAGG
CGAA----G-CATGATTAACAGGTGTTT-AGGTATAATTAACATAATTATGAG-AAGTAA
TAATAATACGGAAAATGAATA-AGTATGA-GGTGAAAGAGGAGATATTAGAATATTTAAA
AACCCAATTATATT-AT-T----------------TTGGA-----------------ACG
---AA--ATACAACACG----------------CTATGA-AA--------------TACA
AGACGCTATGACA-AATGTACGGGTATTTGATTG-TG------TAT-C-GGAACGTA-TA
AGGGC-CGCAGGCCC-GTC-AA-G--TTG-------A-----------------------
--ATGAACGGT-------CCAGATTA------ATTCCTT-AGCGACGAAGAAAGG-----
------AATCTTAAAG-GG---GACCA------------CATT-A------------AGA
CAGCTGTCAT---------------------------TGATTT---A-ATAAAT--AATA
TAATAACCAAAAGAC-C-ATAGTACCCTTGC--T-----A-----ATGATGACG-T-ATA
-GGGGTGT-CCCG-AG----GTAA---TTTAAC---AT----AGCTCTGAAAAGA-----
---GATATG--------------------------GG--CCGTTGGATGCCTCCATCGGA
CGAT-GG-AGGTTGAATGAA-CTTATGCTGACGTA-AGCGCT-GG----------GGCTT
AT-
>U3_47mw_MW_2008_C2
TATTA-C-----------------------CCCCCGTG----------------CTCG--
----GGAC-GGGACAT--------------------------------------------
--------G---------------------------------------------------
---GG--C-TT----TTTA---AATGGG--C-CTTGAGAGT--TTGAACAGTTC------
-----------AGTATCTTCGTTATTGGGCCAACTCGG--CCCAATAATTAAGAGAAC--
GT---GTTCAAATTCGT-GG------------TATGACCGAAGGTC-AAGGTAACCGGTC
AA-CATTATTC-TGGCTTGCGCAGCAAGATACA-CGAA----------------------
----------------------------------TTAAATTATTAAT-TCG---------
--------------------------------------TAGGACACGTGGAC-GGACCGA
AATACTCCTGCATC------TCTATAAATACCCTA-GTCTTGTGAAGG-ATAATT-G--C
-TCTCTC-TCTTCTGTCAAG-GTGGT--TGTGCTGAGGC----------GGAAGA-----
TCGC--------C-AGCGGCGATC------------------GTCGGAACGATGTG--CA
TCTAGAG--AGGCGG---------------------------------TGAAGGAAACTA
CG-AAGCATATAT-----CGGGTA-TTTATAGACTTA-TAGCGCAGCTAGAAGTATACAC
TGTACA-GATATTGTATTTTGTAAATATACG-AAGAATTTCGTAT-ATGATATTAATAAA
ACACCTGGGTGTTTTAATGTTTACATTAAATAGTATC-CTGAATGTA----CACAATAAA
AT--------ACAGTATACGGAACGTATACTGACA--A--AGTAATAAA-T---GATAGG
CGAA----G-CATGATTAACAGGTGTTT-AGGTATAATTAACATAATTATGAG-AAGTAA
TTATAATACGGAAAATGAATA-AGTATGA-GGTGAAAGAGGAGATATTAGAATATTTAAA
AACCCAATTATATT-AT-T----------------TTGGA-----------------ACG
---AA--ATACAACACG----------------CTATGA-AA--------------TACA
AGACGCTATGACA-AATGTACGGGTATCTGATTG-TG------TAT-C-TTAACGCT-TA
AGGGC-CGCAGGCCC-GTC-AA-G--TTG-------A-----------------------
--ATGAACGGT-------CCAGATTA------ATTCCTT-AGCGACGAAGAAAGG-----
------AATCTTAATG-GG---GATCA------------CATTAA------------AGA
CAGCTGTCAT---------------------------TGATTA---A-ATAAAT--AATA
TAATATACAAAAGAC-T-TATGTACCCCTGA--T-----A-----ATGATGACG-T-GTA
-GGGGTGT-CCCG-AT----GTAA---TATAGC---AT----AGCTATGTGAAGA-----
---GATAAGCATGTGGCCGACAACTTTAGTTGT--GG----GCCAGATGTCCC-------
--------GAGTT-AGTGCG--------CCACGTA-AGCACG-GG----------GGACT
AT-
>U3_48pk_PK_2007
TATTA-C-----------------------CCCCCGTG----------------CTCG--
----GGAC-GGGACAT--------------------------------------------
--------G---------------------------------------------------
---GG--C-TT----TTTA---AATGGG--C-CTTGAGAGT--TTGAACAGTTC------
-----------AGTATCTTCGTTATTGGGCCAACCCGG--CCCAATAATTAAGAGAAC--
GT---GTTCAAATTCGT-GG------------TATGACCGAAGGTC-AAGGTTACCGGTC
AA-CATTATTC-TGGCTTGCGCAGCAAGATACA-CGAA----------------------
----------------------------------TTAAATTATTAAT-TCG---------
--------------------------------------TAGGACACGTGGAC-GGACCGA
AATACTCCTGCATC------TCTATAAATACCCTA-GTCCTGTGAAGGTATAATT-G--C
-TCTCTC-TCTTCTGTGAAG-GTGGT--TGTGCTGAGGC----------GGAAGA-----
TCGC--------C-AGCGGCGATC------------------GTCGGAACGACCTG--CA
TCTAGAG--AGGCGG---------------------------------TGAAGCAAACTA
CG-AAGCGTATAT-----CCGGTA-TTTATAGACTTA-TAGCGCAGCTAGAAGTATACAC
TGTACA-GATATTGTATTCTGTAAAT-TACG-AAGAATTTCGTAT-TTGATATCAATAAA
ACACCTGGGTGTGTTAATGTTTACATTAAATAGTATC-TTGTAGGTA----CAAAATAAA
AT--------ACAGTATACGGAACGTATACTGACA--A--AGTAATAAA-T---GATAGG
CGAA----G-CATGTTTAACAGGTGTTT-AGGTATAATTATCATAATTATGAG-AAGTAA
TAATAATACGGAAAATGAATA-AGTATGA-GGTGAAAGAGGAGATATTAGAATATTTAAA
AACCCAATTATATT-AT-T----------------TTGGA-----------------ACG
---AA--ATACAACACG----------------CTATGA-AA--------------TACA
AGACGCTATGACA-AATGTACGGGTATCTGATTG-TG------TAT-C-TTAACGCT-TA
AGGGC-CGCAGGCCC-GTC-AA-G--TTG-------A-----------------------
--ATGAACGGT-------CCAGATTA------ATTCCTT-AGCGACTAAGAAAGG-----
------AATCTTAAAG-TG---GACCA------------CATAAA------------AGA
CAGCTGTCAT---------------------------TGATTA---A-ATAAAT--AATA
TAATATTCAAAAGAC-C-TTTGTACCCCTGA--T-----A-----ATGATGACG-T-GTA
-GGGGTGT-CCCG-TT----GTAA---TATAGC---AT----AGCTATGAGAAAA-----
---GATAAGCATCTGGCCGACAACTTTAGTGGT--GG----GCCAGATGTCCC-------
--------GAGTT-AGTGCG--------CCACGTA-AGCACG-GG----------GGACT
AT-
>U3_482_96_AU_1996_C3
TATTA-C-----------------------CCCCAGCG-----------------CCG--
----GGAC-GGGACAT--------------------------------------------
--------G---------------------------------------------------
---GG--C-TT----TTTA---AATGGG--C-TTTGCGAGT--TTGAACAGTTC------
-----------AGTATCTTCGTTATTGGGCCAACCCGG--CCCAATAATTAAGAGAAC--
GT---GTTCAAATTCGT-GG------------TATGACCGAAGGTC-AAGGTAACCGGTC
AA-CATTATTC-TGGCTTGCGCAGCAAGCAACA-CGAA----------------------
----------------------------------TTAAAATTTTAAT-TCG---------
--------------------------------------TAGGACACGTGGAC-GGACCGA
AATACTCTTGCATC------TCTATAAATACCCTA-ATCCTGTCAAGG-ATAATT-G--C
-TCTCTC-TCTTCTGTCAAG-GTGGT--TGTGCTGAGGC----------GGAAGA-----
TCGC--------C-AGCGGCGATC------------------GTCGGAACGACCTG--CA
TCTAGAG--AGGCGG---------------------------------CGAGG-AAACTA
CG-AAGCGTATAT-----CGGGTA-TTTATAGACTTC-TAGCGTAGCTAGAAGTATACAC
TGTACA-GATATTGTATCTTGTAAAT-TACG-AAGCAATTCGTAT-ATGATATTAATAAA
ACAACTGGGTTTGTTAATGTTTACATTAACTAGTATC-TTATATGTA----CAAATTAAA
AT--------ACAGTATACGGAACGTATACTAACG-TA--AAAATTAAA-T---GATAGG
CGAA----G-CATGATTAACAGGTGTTT-AGGTATAATTAACATAATTATGAG-AAGTAA
TAATAATACGGAAAATGAATA-AGTATGA-GGTGAAAGAGGAGATATTAGAATATTTAAA
AACCCAATTATATT-AT-T----------------TTGGA-----------------ACG
---AA--ATACAACACG----------------CTATGA-AA--------------TACA
AGACGCTATGACA-AATGT-TGGGTATCTGATTG-TG------TAT-C-TTAACGTA-TA
AGGGC-CGCAGGCCC-GTC-AA-G--TTG-------A-----------------------
--ATGAACGGT-------CCAGATTA------ATTCCTT-AGCGACGAAGAAAGG-----
------AATCTTAAAG-GG---GACCA------------CATTAA------------AGA
CAGCTGTCAT---------------------------TGATTA---A-ATAAAT--AATA
TAATAACCAAAAGAC-C-TTTGTACCCTTCC--T-----A-----ATGATGACG-T-ATA
-GGGGTGT-CCCG-AT----GTAA---TTTAAC---AT----AGCTCTGAAAAGA-----
---GATATG--------------------------GG--CCGTTGGATGCCTCCATCGGA
CGAT-GG-AGGTTGAATGAA-CTTCTGCTGACGTA-GGCGCT-GG----------GGCTT
AT-
>U3_482_97_AU_1997_C3
TATTA-C-----------------------CCCCAGCG-----------------CCG--
----GGAC-GGGACAT--------------------------------------------
--------G---------------------------------------------------
---GG--C-TT----TTTA---AATGGG--C-TTTGCGAGT--TTGAACAGTTC------
-----------AGTATCTTCGTTATTGGGCCAACCCGG--CCCAATAATTAAGAGAAC--
GT---GTTCAAATTCGT-GG------------TATGACCGAAGGTC-AAGGTAACCGGTC
AA-CATTATTC-TGGCTTGCGCAGCAAGATACA-CGAA----------------------
----------------------------------TTAAATATTTAAT-TCG---------
--------------------------------------TAGGACACGTGGAC-GGACCGA
AATACTCTTGCATC------TCTATAAATACCCTA-ATCCTGTCAAGG-ATAATT-G--C
-TCTCTC-TCTTCTGTCAAG-GTGGT--TGTGCTGAGGC----------GGAAGA-----
TCGC--------C-AGCGGCGATC------------------GTCGGAACGACCTG--CA
TCTAGAG--AGGCGG---------------------------------CGAGG-AAACTA
CG-AAGCGTATAT-----CGGGTA-TTTATAGACTTC-TAGCGTAGCTAGAAGTATACAC
TGTACA-GATATTGTATCTTGTAAAT-TACG-AAGCAATTCGTAT-ATGATATTAATAAA
ACAACTGGGTTTGTTAATGTTTACATTAACTAGTATC-TTATATGTA----CAAATTAAA
AT--------ACAGTATACGGAACGTATACTAACG-TA--AAAATTAAA-T---GATAGG
CGAA----G-CATGATTAACAGGTGTTT-AGGTATAATTAACATAATTATGAG-AAGTAA
TAATAATACGGAAAATGAATA-AGTATGA-GGTGAAAGAGGAGATATTAGAATATTTAAA
AACCCAATTATATT-AT-T----------------TTGGA-----------------ACG
---AA--ATACAACACG----------------CTATGA-AA--------------TACA
AGACGCTATGACA-AATGT-TGGGTATCTGATTG-TG------TAT-C-TTAACGTA-TA
AGGGC-CGCAGGCCC-GTC-AA-G--TTG-------A-----------------------
--ATGAACGGT-------CCAGATTA------ATTCCTT-AGCGACGAAGAAAGG-----
------AATCTTAAAG-GG---GACCA------------CATTAA------------AGA
CAGCTGTCAT---------------------------TGATTA---A-ATAAAT--AATA
TAATAACCAAAAGAC-C-TTTGTACCCTTCC--T-----A-----ATGATGACG-T-ATA
-GGGGTGT-CCCG-AT----GTAA---TTTAAC---AT----AGCTCTGAAAAGA-----
---GATATG--------------------------GG--CCGTTGGATGCCTCCATCGGA
CGAT-GG-AGGTTGAATGAA-CTTCTGCTGACGTA-GGCGCT-GG----------GGCTT
AT-
>U3_482_98_AU_1998_C3
TATTACC-----------------------CCCCAGCG-----------------CCG--
----GGAC-GGGACAT--------------------------------------------
--------G---------------------------------------------------
---GGGCT-TT----TTTA---AATGGG--C-TTTGCGAGT--TTGAACAGTTC------
-----------AGTATCTTCGTTATTGGGCCAACCCGG--CCCAATAATTAAGAGAAC--
GT---GTTCAAATTCGT-GG------------TATGACCGAAGGTC-AAGGTAACCGGTC
AA-CATTATTC-TGGCTTGCGCAGCAAGAAACA-CGAA----------------------
----------------------------------TTAATTATTTAAT-TCG---------
--------------------------------------TAGGACACGTGGAC-GGACCGA
AATACTCTTGCATC------TCTATAAATACCCTA-ATCCTGTCAAGG-ATAATT-G--C
-TCTCTC-TCTTCTGTCAAG-GTGGT--TGTGCTGAGGC----------GGAAGA-----
TCGC--------C-AGCGGCGATC------------------GTCGGAACGACCTG--CA
TCTAGAG--AGGCGG---------------------------------CGAGG-AAACTA
CG-AAGCGTATAT-----CGGGTA-TTTATAGACTTC-TAGCGTAGCTAGAAGTATACAC
TGTACA-GATATTGTATCTTGTAAAT-TACG-AAGCAATTCGTAT-ATGATATTAATAAA
ACAACTGGGTTTGTTAATGTTTACATTAACTAGTATC-TTATATGTA----CAAATTAAA
AT--------ACAGTATACGGAACGTATACTAACG-TA--AAAATTAAA-T---GATAGG
CGAA----G-CATGATTAACAGGTGTTT-AGGTATAATTAACATAATTATGAG-AAGTAA
TAATAATACGGAAAATGAATA-AGTATGA-GGTGAAAGAGGAGATATTAGAATATTTAAA
AACCCAATTATATT-AT-T----------------TTGGA-----------------ACG
---AA--ATACAACACG----------------CTATGA-AA--------------TACA
AGACGCTATGACA-AATGT-TGGGTATCTGATTG-TG------TAT-C-TTAACGTA-TA
AGGGC-CGCAGGCCC-GTA-AA-G--TTG-------A-----------------------
--ATGAACGGT-------CCAGATTA------ATTCCTT-AGCGACGAAGAAAGG-----
------AATCTTAAAG-GG---GACCA------------CATTAA------------AGA
CAGCTGTCAT---------------------------TGATTA---A-ATAAAT--AATA
TAATAACCAAAAGAC-C-TTTGTACCCTTCC--T-----A-----ATGATGACG-T-ATA
-GGGGTGTCCCCG-AT----GTAA---TTTAAC---AT----AGCTCTGAAAAGA-----
---GATATG--------------------------GG-CCCGTTGGATGCCTCCATCGGA
CGAT-GG-AGGTTGAATGAA-CTTCTGCTGACGTA-GGCGCT-GG----------GGCTT
AT-
>U3_49pk_PK_2007
TATTA-C-----------------------CCCCCGTG----------------CTCG--
----GGAC-GGGACAT--------------------------------------------
--------G---------------------------------------------------
---GG--C-TT----TTTA---AATGGG--C-CTTGAGAGT--TTGAACAGTTC------
-----------AGTATCTTCGTTATTGGGCCAACCCGG--CCCAATAATTAAGAGAAC--
GT---GTTCAAATTCGT-GG------------TATGACCGAAGGTC-AAGGTAACCGGTC
AA-CATTATTC-TGGCTTGCGCAGCAAGATACA-CGAA----------------------
----------------------------------TTAAATTATTAAT-TCG---------
--------------------------------------TAGGACACGTGGAC-GGACCGA
AATACTCCTGCATC------TCTATAAATACCCTA-GTCCTGTGAAGG-ATAATT-G--C
-TCTCTC-TCTTCTGTGAAG-GTGGT--TGTGCTGAGGC----------GGAAGA-----
TCGC--------C-AGCGGCGATC------------------GTCGGAACGACCTG--CA
TCTAGAG--AGGCGG---------------------------------TGAAGCAAACTA
CG-AAGCGTATAT-----CCGGTA-TTTATAGACTTA-TAGCGCAGCTAGAAGTATACAC
TGTACA-GATATTGTATTTTGTAAAT-TACG-AAGAATTTCGTAT-TTGATATTAATAAA
ACACCTGGGTGTGTTAATGTTTACATTAAATAGTATC-TTGTAGGTA----CAAAATAAA
AT--------ACAGTATACGGAACGTATACTGACA--A--AGTAATAAA-T---GATAGG
CGAA----G-CATGTTTAACAGGTGTTT-AGGTATAATTAACATAATTATGAG-AAGTAA
TAATAATACGGAAAATGAATA-AGTATGA-GGTGAAAGAGGAGATATTAGAATATTTAAA
AACCCAATTATATT-AT-T----------------TTGGA-----------------ACG
---AA--ATACAACACG----------------CTATGA-TA--------------TACA
AGACGCTATGACA-AATGTACGGGTATCTGATTG-TG------TAT-C-TTAACGCT-TA
AGGGC-CGCAGGCCC-GTC-AA-G--TTG-------A-----------------------
--ATGAACGGT-------CCAGATTA------ATTCCTT-AGCGACTAAGAAAGG-----
------AATCTTAAAG-TG---GACTA------------CATAAA------------AGA
CAGCTGTCAT---------------------------TGATTA---A-ATAAAT--AATA
TAATATTCAAAAGAC-C-TTTGTACCCCTGA--T-----A-----ATGATGACG-T-GTA
-GGGGTGT-CCCG-TT----GTAA---TATAGC---AT----AGCTATGAGAAGA-----
---GATAAGCATCTGGCCGACAACTTTAGTGGT--GG----GCCAGATGTCCC-------
--------GAGTT-AGTGCG--------CCACGTA-AGCACG-GG----------GGACT
AT-
>U3_5tw_TW
------------------------------------------------------------
------------------------------------------------------------
------------------------------------------------------------
------------------------------------------------------------
------------------------------------------------------------
-----------------------------------------------------AC-----
------------------------------------------------------------
------------------------------------------------------------
------------------------------------------------------------
---------------------------ATAGCCTA--AACTGTTATTG-ATAATT-G--C
-TCTCTC-TCTTCTGTCAAG-GTGGT--TGTGC---GGC----------GGAAGA-----
TCGC--------C-AACTGCGATC------------------ATCGGACTGAAA-G--CG
TCAAGCG--AGACGG---------------------------------AGAATCATGCTG
CG-AAGCGTATAT-----CGGATA-TTTATAAAATTC-TAGCGCAGCTAGAAGT-TTCGT
TGTATTTGATATTGTATTTTGTAAAT-TACG-AAGAAAATCGTATATTGATATTAATAAA
ACAACTGGGATTGTTTATGTTTACATTAACTAGTATT-AAAAATGCA----CAATAT-AA
AT--------ATTGTATAAGGAACTTATA-CAATATAT--ATTACAATA-T---GTTGAG
CGTA----G-CGTGATAAATAGTTGTTT-AGGTATAATTAAAATAATTATGTC-ATGTAA
-AATAATACTGAACATGTGTA-AGTATGA-GGTGAAAGAGGAGATATAAGAATAT-TAAA
AACCCAATTATATT-ATTT----------------TT--------------------ATG
---AC--AAGCGT-ACG----------------CTATGA-CA---------------AAA
GGGAAAAATGAAA-AAT-C-----------------------------------------
------------------------------------------------------------
------------------------------------------------------------
------------------------------------------------------------
------------------------------------------------------------
------------------------------------------------------------
------------------------------------------------------------
------------------------------------------------------------
------------------------------------------------------------
---
>U3_51in_IN_C2
TATTA-C-----------------------CCCCAGCG-----------------CCG--
----GGAC-GGGACAT--------------------------------------------
--------G---------------------------------------------------
---GG--C-TT----TTTA---AATGGG--C-TTTGAGAGT--TTGAACAGTTC------
-----------AGTATCTTCGTTATTGGGCCAACCCGG--CCCAATAATTAAGAGAAC--
GT---GTTCAAATTCGT-GA------------TATGACCGAAGGTC-AAGGTAACCGGTC
AA-CATTATTC-TGGCTTGCGCAGCAAGATACA-CGAA----------------------
----------------------------------TTAAA---------------------
------------------------------------------------------------
------------------------------------------------------------
------------------------------------------------------------
------------------------------------------------------------
------------------------------------------------------------
------------------------------------------------------------
------------------------------------------------------------
------------------------------------------------------------
------------------------------------------------------GATAGG
CGAA----G-CATGATTAACAGGTGTTT-AGGTATAATTAACATAATTATGAG-AAGTAA
TAATAATACGGAAAATGAATA-AGTATGA-GGTGAAAGAGGAGATATTAGAATATTTAAA
AACCCAATTATATT-AT-T----------------TTGGA-----------------ACG
---AA--ATACAACACG----------------CTATGA-AA--------------TACA
AGACGCTATGACA-AATGTACGGGTATCTGAATG-AG------TTT-TAGTATCGCT-TA
AGGGC-CGCAGGCCC-GTC-AA-G--TTG-------A-----------------------
--ATGAACGGT-------CCAGATTA------ATTCCTT-AGCGACGAAGAAAGG-----
------AATCTTAAAG-GG---GACCA------------CACAAA------------ATA
CAGCTGTCAT---------------------------AGATTT---A-TTAAAT--AATA
TAATAACCAAATGAC-C-ATTGTACCCTTGC--T-----A-----ATGATGACG-T-ATA
-GGGGTGT-CCCG-AA----GTAA---TTTAAC---AT----AGATCTGAGAAGA-----
---GATATG--------------------------GG--CCGTTGGATGCCTCCATCGGA
CGATGG--AGGTTGAATGAA-CTTCTGCTGACGTA-GGCGCT-GG----------GGCTT
AT-
>U3_520_ID_1995_D5
------------------------------------------------------CTCG--
----GGAC-GGGACAT--------------------------------------------
--------G---------------------------------------------------
---GG--C-TT----TTTA---AATGGG--C-CGAGAGAGT--TTGAACAGTTC------
-----------AGTATCTTCGTTATTGGGCC-ATCTGG--CCCAATAATTAAGAGAAC--
GT---GTTCAAAATCTG-GG------------TTTGACCGAAGGTC-AAGGTAGACGGTC
AA-CAATATTC-TGGCTTGCGCAGCAAGCTACA-CGAA----------------------
----------------------------------TTAAAAAATTAAT-TCG---------
--------------------------------------TAGGACACGTGGAC-GGACCGA
AATACTTCCG-ATC------TCTATAAATAGCCTA--AACTGTTATTG-ATAATT-G--C
-TCTCTC-TCTTCTGTCAAA-GTTGT--TGTGCTGAGGA----------GGAATA-----
TCGC--------C-AACTGCGATC------------------ATCGGACTGAAA-G--CG
TCAAGAG--AGACGG---------------------------------AGAATCATGCTG
CG-AAGCGTATAT-----CGGGTA-TTTATAGACTTC-TAGCGCAGCTAGAAGT-TTCGT
TGTATTTGATATCGTATTTTGTAAAT-TACG-ATGAAAATCGTATATTGATATTAATTAA
ACAACTGGGATTGTTTATGTTTACATTAACTAGTATT-AAAAATGCA----CAATAT-AA
AT--------ATTGTATAAGGAACTTATA-CAATATAT--ATTACAATA-T---GTTGAG
CGTA----G-CGTGATAAACAGATGTTT-AGGAATAATTAAAATAATTATGTC-ATGTAA
-AATAATACTGAACATGTTTA-AGTATGA-GGTGAAAGAGGAGATATAAGAATAT-TAAA
AACCCAATTATATT-AT------------------GCACT-----------------ATG
---AC--AAGCGT-ACG----------------CTATGA-CA--------------AAAA
GGGAAAAATGAAA-AAT-CAGGGGT---TGATTG-TGC-----TAT-C-GTAACGAT-TA
AGGGC-CGCAGGCCC-GTC-AA-G-ATGG-------------------------------
--ATGAACGGT-------CAGATTTG------ATTGCTT-AGCCACGAAGCAAGG-----
------AATCTTTTTG-TG-----TCA------------CTGTCA------------AGA
CAGCTGTTAT---------------------------TGTTTT---A-AAAAAT--AATA
TAATAACCAATTGAC-A-ATAGTACCCCTCA-CT-----AACAAGAT-------------
------------------------------------------------------------
------------------------------------------------------------
------------------------------------------------------------
---
>U3_522A_PH_1991_D5
------------------------------------------------------CTCG--
----GGAC-GGGACAT--------------------------------------------
--------G---------------------------------------------------
---GG--C-TT----TTTA---AATGGG--C-CGAGAGAGT--TTGAACAGTTC------
-----------AGTATCTTCGTTATTGGGGCCATCTGG--CCCAATAATTAAGAGAAC--
GT---GTTCAAAATCTG-GG------------TTTGACCGAAGGTC-AAGGTAGACGGTC
AA-CAATATTC-TGGCTTGCGCAGCAAGCTACA-CGAA----------------------
----------------------------------TTAAAAAATTAAT-TCG---------
--------------------------------------TAGGACACGTGGAC-GGACCGA
AATACTTCCG-ATC------TCTATAAATAGCCTA--AACTGTTATTG-ATAATT-G--C
-TCTCTC-TCTTCTGTCAAA-GTTGT--TGTGCTGAGGA----------GGAAGA-----
TCGC--------C-AACTGCGATC------------------ATCGGACTGAAA-G--CG
TCAAGAG--AGACGG---------------------------------AGAATCATGCTG
CG-AAGCGTATAT-----CGGGTA-TTTATAGACTTC-TAGCGCAGCTAGAAGT-TTCGT
TGTATTTGATATCGTATTTTGTAAAT-TACG-ATGAAAATCGTATATTGATATTAATAAA
ACAACTGGGATTGTTTATGTTTACATTAACTAGTATT-AAAAATGCA----CAATAT-AA
AT--------ATTGTATAAGGAACTTATA-CAATATAT--ATTACAATA-T---GTTGAG
CGTA----G-CGTGATAAACAGATGTTT-AGGAATAATTAAAATAATTATGTC-ATGTAA
-AATAATACTGAACATGTTTA-AGTATGA-GGTGAAAGAGGAGATATAAGAATAT-TAAA
AACCCAATTATATT-AT------------------GCACT-----------------ATG
---AC--AAGCGT-ACG----------------CTATGA-CA--------------AAAA
GGGAAAAATGAAA-AAT-CAGGGGT---TGATTG-TGC-----TAT-C-GTAACGAT-TA
AGGGC-CGCAGGCCC-GTC-AA-G-ATGG-------------------------------
--ATGAACGGT-------CAGATTTG------ATTGCTT-AGCCACGAAGCAAGG-----
------AATCTTTTTG-TG-----TCA------------CTGTCA------------AGA
CAGCTGTTAT---------------------------TGTTTT---A-AAAAAT--AATA
TAATAACTAATTGAC-A-ATAGTACCCCTCA-CT-----AACAAGAT-------------
------------------------------------------------------------
------------------------------------------------------------
------------------------------------------------------------
---
>U3_522B_PH_1991_D5
------------------------------------------------------CTCG--
----GGAC-GGGACAT--------------------------------------------
--------G---------------------------------------------------
---GG--C-TT----TTTA---AATGGG--C-CGAGAGAGT--TTGAACAGCTC------
-----------AGTATCTTCGTTATTGGGCC-ATCTGG--CCCAATAATTAAGAGAAC--
GT---GTTCAAAATCTG-GG------------TTTGACCGAAGGTC-AAGGTAGACGGTC
AA-CAATATTC-TGGCTTGCGCAGCAAGAAACA-CGAA----------------------
----------------------------------ATTAAATTTTAAT-TCG---------
--------------------------------------TAGGACACGTGGAC-GGACCGA
AATACTTCCG-ATC------TCTATAAATAGCCTA--AACTGTTATTG-ATAATTCG--C
-TCTCTC-TCTTCTGTCAAA-GTTGT--TGTGCTGAGGA----------GGAAGA-----
TCGC--------C-AACTGCGATC------------------ATCGGACTGAAA-G--CG
TCAAGAG--AGACGG---------------------------------AGAATCATGCTG
CG-AAGCGTATAT-----CGGGTA-TTTATAGACTTC-TAGCGCAGCTAGAAGT-TTCGT
TGTATTTGATATCGTATTTTGTAAAT-TACG-ATGAAAATCGTATATTGATATTAATAAA
ACAACTGGGATTGTTTATGTTTACATTAACTAGTATT-AAAAATGCA----CAATAT-AA
AT--------ATTGTATAAGGAACTTATA-CAATATAT--ATTACAATA-T---GTTGAG
CGTA----G-CGTGATAAACAGATGTTT-AGGAATAATTAAAATAATTATGTC-ATGTAA
-AATAATACTGAACATGTTTA-AGTATGA-GGTGAAAGAGGAGATATAAGAATAT-TAAA
AACCCAATTATATT-AT------------------GCACT-----------------ATG
---AC--AAGCGT-ACG----------------CTATGA-CA--------------AAAA
GGGAAAAATGAAA-AATCAGGGGGT---TGATTG-TGC-----TAT-C-GTAACGAT-TA
AGGGC-CGCAGGCCC-GTC-AA-G-ATGG-------------------------------
--ATGAACGGT-------CAGATTTG------ATTGCTT-AGCCACGAAGCAAGG-----
------AATCTTTTTG-TG-----TCA------------CTGTCA------------AGA
CAGCTGTTAT---------------------------TGTTTT---A-AAAAAT--AATA
TAATAACTAATTGAC-A-ATAGTACCCCTCA-CT-----AACAAGAT-------------
------------------------------------------------------------
------------------------------------------------------------
------------------------------------------------------------
---
>U3_523_6B_IN_1991_D8
TATTA-C-----------------------CCCCCGTG----------------CTCG--
----GGAC-GGGACAT--------------------------------------------
--------G---------------------------------------------------
---GG--C-TT----TTTA---AATGGG--C-CTTGAGAGT--TTGAACAGTTC------
-----------AGTATCTTCGTTATTGGGCCAACCCGG--CCCAATAATTAAGAGAAC--
GT---GTTCAAATTCGT-GG------------TATGACCGAAGGTC-AAGGTAACCGGTC
AA-CATTATTC-TGGCTTGCGCAGCAAGCAACA-CGAA----------------------
----------------------------------TTAAATTATTAAT-TCG---------
--------------------------------------TAGGACACGTGGAC-GGACCGA
AATACTCCTGCATC------TCTATAAATACCCTA-GTCCTGTGAAGG-ATAATT-G--C
-TCTCTC-TCTTCTGTCAAG-GTGGT--TGTGCTGAGGC----------GGAAGA-----
TCGC--------C-AGCGGCGATC------------------GTCGGAACGATGTG--CA
TCTAGAG--AGGCGG---------------------------------TGAAGCAAACTA
CGAAAGCGTATAT-----CGGGTA-TTTATAGACTTA-TAGCGCAGCTAGAAGTATAAAC
TGTACA-GATTTTGTATTTTGTAAAT-TACG-AAGAATTTCGTAT-ATGATATTAATAAA
ACACCTGGGTGTGTTAATGTTTACATTAAATAGTATC-CTGAATGTA----CTCAATAAA
AT--------ACAGTATACGGAACGTATACTGACA--A--AGTAATAAA-T---GATAGG
CGAA----G-CATGATTAACAGGTGTTA-AGGTATAATTAACATAATTATGAG-AAGTAA
TAATAATACGGAAAATGAATA-AGTATGA-GGTGAAAGAGGAGATATTAGAATATTTAAA
AACCCAATTATATT-AT-T----------------TTGGA-----------------ACG
---AA--ATACAACACA----------------CTATGA-AA--------------TACA
AGACGCTATGACA-AATGTACGGGTATCTGATTG-TG------TAT-C-TTAACGCT-TA
AGGGC-CGCAGGCCC-GTC-AA-G--TTG-------A-----------------------
--ATGAACGGT-------TCAGATTA------ATTCCTT-AGCGACGAAGAAAGG-----
------AATCTTGATG-AG---GACCA------------CAATAA------------AGA
CAGCTGTCAT---------------------------TGATTA---A-ATAAAT--AATA
TAATATCCAAAAGAC-C-TTTGTACCCTTGA--T-----A-----ATGATGACG-T-GTA
-GGGGTGT-CCCG-AT----GTAA---TATAGC---AT----AGCTATGTGAAGA-----
---GATAAGCATGTGGCCGACAACTTTAGTTGT--GG----GCCAGATGTCCC-------
--------GAGTT-AGTGCG--------CCACGTA-AGCACGGGG----------GGACT
AT-
>U3_526_BI_1992_C2
TATTA-C-----------------------CCCCCGTG----------------CTCG--
----GGAC-GGGACAT--------------------------------------------
--------G---------------------------------------------------
---GG--C-TT----TTTA---AATGGG--C-CTTGAGAGT--TTGAACAGTTC------
-----------AGTATCTTCGTTATTGGGCCAACTCGG--CCCAATAATTAAGAGAAC--
GT---GTTCAAATTCGT-GG------------TATGACCGAAGGTC-AAGGTAACCGGTC
AA-CATTATTC-TGGCTTGCGCAGCAAGATACA-CGAA----------------------
----------------------------------TTAATTTATTAAT-TCG---------
--------------------------------------TAGGACACGTGGAC-GGACCGA
AATACTCCTGCATC------TCTATAAATACCCTA-GTCCTGTGAAGG-ATAATT-G--C
-TCTCTC-TCTTCTGTCAAG-GTGGT--TGTGCTGAGGC----------GGAAGA-----
TCGC--------C-AACGGCGATC------------------GTCGGAACGATGTG--CA
TCTAGAG--AGGCGG---------------------------------TGAAGCAAACTA
CG-AAGCGTATAT-----CGGGTA-TTTATAGACTTA-TAGCGCAGCTAGAAGTATACAC
TGTACA-GATTTTGTATTTTGTAAAT-TACG-AAGAATTTCGTAT-ATGATATTAATAAA
ACACCTGGGTGTGTTAATGTTTACATTAAATAGTATC-CTGAATGTA----CTCAATAAA
AT--------ACAGTATACGGAACGTATACTGACA--A--AGTAATAAA-T---GATAGG
CGAA----G-CATGATTAACAGGTGTTT-AGGTATAATTAACATAATTATGAG-AAGTAA
TAATAATACGGAAAATGAATA-AGTATGA-GGTGAAAGAGGAGATATTAGAATATTTAAA
AACCCAATTATATT-AT-T----------------TTGGA-----------------ACG
---AA--ATACAACACA----------------CTATGA-AA--------------TACA
AGACGCTATGACA-AATGTACGGGTATCTGATTG-TG------TAT-C-TTAACGCT-TA
AGGGC-CGCAGGCCC-GTC-AA-G--TTG-------A-----------------------
--ATGAACGGT-------TCAGATTA------ATTCCTT-AGCGACGAAGAAAGG-----
------AATCTTAATG-AG---GACCA------------CAATAA------------AGA
CAGCTGTCAT---------------------------TGATTA---A-ATAAAT--A---
------------------------------------------------------------
------------------------------------------------------------
------------------------------------------------------------
--------------------------------------CACG-GG----------GGACT
AT-
>U3_527_US_1992_C1
TATTA-C-----------------------CCCCAGCG----------------CCCG--
----GGAC-GGGACAT--------------------------------------------
---G----G---------------------------------------------------
---GG--C-TT----TTTA---AATGGG--C-TTTGAGAGT--TTGAACAGTTC------
-----------AGTATCTTCGTTATTGGGCCAACCCGG--CCCAATAATTAAGAGAAC--
GT---GTTCAAATTCGT-GG------------TATGACCGAAGGTC-GAGGTAACCGGTC
AA-CATTATTC-TGGCTTGCGCAGCAAGAAACA-CGAA----------------------
----------------------------------TTAATTTATTAAT-TCG---------
--------------------------------------TAGGACACGTGGAC-GGACCGA
AATACTCCTGCATC------TCTATAAATACCCTA-ATCCTGTCAAGG-ATAATT-G--C
-TCTCTC-TCTTCTGTCAAG-GTGGT--TGTGCCGAGGC----------GGAAGA-----
TCGC--------C-AGCGGCGATC------------------GTCGGAACGACCTG--CA
TCTAGAG--AGGCGG---------------------------------CGAGG-AAACTA
CG-AAGCGTATAT-----CGGGTA-TTTATAGACTTA-TAGCGTAGCTAGAAGTATACAC
TGTACA-GATATTGTATTTTGTAAAT-TACG-AAGAAAGTCGTAT-TTGATATTAATAAA
ACAACTGGGTTTGTTAATGTTTACATTAACTAGTATC-TTTTATGTA----CAAATTAAA
AT--------ACAGTATACGGAACGTATACTAATC--A--AAAAATAAA-T---GACAGG
CGAA----G-CATGATTAACAGGTGTTT-AGGTATAATTAAAATAATTATGTC-AAGTAA
TTATAATACGGAAAATGAATA-AGTATGA-GGTGAAAGAGGAGATATTAGAATATTTAAA
AACCCAATTATATT-AT-T----------------TTGGA-----------------ACG
---AA--ATACAACACA----------------CTATGA-AA--------------TACA
AGACGCTATGACA-AATGTACGGGTATCTGATTA-GG------TAT-C-TGAACGTA-TA
AGGGC-CGCAGGCCC-GTC-AA-G--TTG-------A-----------------------
--ATGGACGGT-------CCAGATTA------ATTCCTT-AGCGACGAAGAAAGG-----
------AATCTTAAAG-GG---GACCA------------CACAAT------------ATA
CAGCTGTCAC---------------------------TGATTT---A-TTAAAT--AATA
TAATAACCAAAAGAC-C-TTTGTACCCCTGA--T-----A-----ATGATGACG-T-ATA
-GGGGTGT-CCCG-AG----GTAA---TTTAAC---AT----AGCTCTAAAAAGA-----
---GATATG--------------------------GG--CCGTTGGATGCCTCCATCGGA
CGAT-GG-AGGTTGAATGAA-CTTCTGCTGACGTA-GGCGCTGGG----------GGCTT
AT-
>U3_536_TO_1993_C1
TATTA-C-----------------------CCCCAGCG-----------------CCA--
----GGAC-GGGACAT--------------------------------------------
--------G---------------------------------------------------
---GG--C-TT----TTTA---AATGGG--C-TTTGCGAGT--TTGAACAGTTC------
-----------AGTATCTTCGTTATTGGGCCAACCCGG--CCCAATAATTAAGAGAAC--
GT---GTTCAAATTCGT-GG------------TATGACCGAAGGTC-AAGGTAACCGGTC
AA-CATTATTC-TGGCTTGCGCAGCAAGAAACA-CGAA----------------------
----------------------------------TTAATTTATTAAT-TCG---------
--------------------------------------TAGGACACGTGGAC-GGACCGA
AATACTCCTGCATC------TCTATAAATACCCTA-AACCTGTGAAGG-ATAATTCG--C
-TCTCTC-TCTTCTGTCAAG-GTGG---TGTGCTAAGGC----------GGAAGA-----
TCGC--------C-AGCGGCGATC------------------GTCGGAACGACCTG--CA
TCTAGAG--AGGCGG---------------------------------CGAGG-AAACTA
CG-AAGCGTATAT-----CGGGTA-TTTATAGACTTA-TAGCGTAGCTAGAAGTATACCC
TGTACA-GATATTGTATTTTGTAAAT-TACG-AAGAAATTCGTAT-TTGATATTAATAAA
ACAACTGGGTTTGTTAATGTTTACATTAACTAGTATC-TTTTATGTA----CAAATTAAA
AT--------ACAGTATACGGAACGTATACTAATC-AA--AAAATTAAA-T---GACAGG
CGAA----G-CATGATTAACAGGTGTTT-AGGTATAATTAAAATAATTATGTC-AAGTAA
TTATAATACGGAAAATGAATA-AGTATGA-GGTGAAAGAGGAGATATTAGAATATTTTAA
AACCCAATTATATT-AT-T----------------TTGGA-----------------ACG
---AA--ATACAACACG----------------CTATGA-AA--------------TACA
AGACGCTATGACA-AATGTACGGGTATCTGATTG--GT-----TAT-C-TTAACGTA-TA
AGGGC-CGCAGGCCC-GTCAAA-G-ATGG-------A-----------------------
--ATGAACGGT-------CCAGATTA------ATTCCTT-AACGACGAAGGAAGG-----
------AATCTATCAG-GG---GACCA------------CTTAAT------------ATA
CAGCTGTCAA---------------------------TGATTT---A-TTAAAT--AATA
TAATAACCAAAAGAC-C-TTCGTACCCTTGC--T-----A-----ATGATGACG-T-ATA
-GGGGTGT-CCCG-AG----GTAA---TTTAAC---AT----ATATCTGAGAAGA-----
---GATATG--------------------------GGGCCCGTTGGATGCCTCCATCGGA
CGAT-GG-AGGTTGAATGAA-CTTCTGCTGACGTA-GGCGCT-GG----------GGCTT
AT-
>U3_547_BI_1995
TATTA-C-----------------------CCCCCGTG----------------CTCG--
----GGAC-GGGACAT--------------------------------------------
--------G---------------------------------------------------
---GG--C-TT----TTTA---AATGGG--C-CTTGAGAGT--TTGAACAGTTC------
-----------AGTATCTTCGTTATTGGGCCAACCCGG--CCCAATAATTAAGAGAAC--
GT---GTTCAAATTCGT-GG------------TATGACCGAAGGTC-AAGGTAACCGGTC
AA-CATTATTC-TGGCTTGCGCAGCAAGCAACA-CGAA----------------------
----------------------------------TTAAATTATTAAT-TCG---------
--------------------------------------TAGGACACGTGGAC-GGACCGA
AATACTCCTGCATC------TCTATAAATACCCTA-GTCCTGTGAAGG-ATAATT-G--C
-TCTCTC-TCTTCTGTCAAG-GTGGT--TGTGCTGAGGC----------GGAAGA-----
TCGC--------C-AGCGGCGATC------------------GTCGGAACGATGTG--CA
TCTAGAG--AGGCGG---------------------------------TGAAGCAAACTA
CG-AAGCGTATAT-----TGGGTA-TTTATAGACTTA-TAGCGCAGCTAGAAGTATAAAC
TGTACA-GATTTTGTATTTTGTAAAT-TACG-AAGAATTTCGTAT-ATGATATTAATAAA
ACACCTGGGTGTGTTAATGTTTACATTAAATAGTATC-CTGAATGTA----CTCAATAAA
AT--------ACAGTATACGGAACGTATACTGACA--A--AGTAATAAA-T---GATAGG
CGAA----G-CATGATTAACAGGTGTTT-AGGTATAATTAACATAATTATGAG-AAGTAA
TAATAATACGGAAAATGAATA-AGTATGA-GGTGAAAGAGGAGATATTAGAATATTTAAA
AACCCAATTATATT-AT-T----------------TTGGA-----------------ACG
---AA--ATACAACACA----------------CTATGA-AA--------------TACA
AGACGCTATGACA-AATGTACGGGTATCTGATTG-TG------TAT-C-TTAACGCT-TA
AGGGC-CGCAGGCCC-GTC-AA-G--TTG-------A-----------------------
--ATGAACGGT-------TCAGATTA------ATTCCTT-AGCGACGAAGAAAGG-----
------AATCTTGATG-AG---GACCA------------CAATAA------------AGA
CAGCTGTCAT---------------------------TGATTA---A-ATAAAT--AATA
TAATATCCAAAAGAC-C-TTTGTACCCTTGA--T-----A-----ATGATGACG-T-GTA
-GGGGTGT-CCCG-AT----GTAA---TATAGC---AT----AGCTATGTGAAGA-----
---GATAAGCATGTGGCCGACAACTTTAGTTGT--GG----GCCAGATGTCCC-------
--------GAGTT-AGTGCG--------CCACGTA-AGCACG-GG----------GGACT
AT-
>U3_548_BI_1995_C2
TATTA-C-----------------------CCCCCGTG----------------CTCG--
----GGAC-GGGACAT--------------------------------------------
--------G---------------------------------------------------
---GG--C-TT----TTTA---AATGGG--C-CTTGAGAGT--TTGAACAGTTC------
-----------AGTATCTTCGTTATTGGGCCAACCCGG--CCCAATAATTAAGAGAAC--
GT---GTTCAAATTCGT-GG------------TATGACCGAAGGTC-AAGGTAACCGGTC
AA-CATTATTC-TGGCT-------------------------------------------
------------------------------------------------------------
--------------------------------------TAGGACACGTGGAC-GGACCGA
AATACTCCTGCATC------TCTATAAATACCCTA-GTCCTGTGAAGG-ATAATT-G--C
-TCTCTC-TCTTCTGTCAAG-GTGGT--TGTGCTGAGGC----------GGAAGA-----
TCGC--------C-AGCGGCGATC------------------GTCGGAACGATGTG--CA
TCTAGAG--AGGCGG---------------------------------TGAAGCAAACTA
CG-AAGCGTATAT-----CGGGTA-TTTATAGACTTA-TAGCGCAGCTAGAAGTATAAAC
TGTACA-GATTTTGTATTTTGTAAAT-TACG-AAGAATTTCGTAT-ATGATATTAATAAA
ACACCTGGGTGTGTTAATGTTTACATTAAATAGTATC-CTGAATGTA----CTCAATAAA
AT--------ACAGTATACGGAACGTATACTGACA--A--AGTAATAAA-T---GATAGG
CGAA----G-CATGATTAACAGGTGTTT-AGGTATAATTAACATAATTATGAG-AAGTAA
TAATAATACGGAAAATGAATA-AGTATGA-GGTGAAAGAGGAGATATTAGAATATTTAAA
AACCCAATTATATT-AT-T----------------TTGGA-----------------ACG
---AA--ATACAACACA----------------CTATGA-AA--------------TACA
AGACGCTATGACA-AATGTACGGGTATCTGATTG-TG------TAT-C-TTAACGCT-TA
AGGGC-CGCAGGCCC-GTC-AAGG--TTG-------A-----------------------
--ATGAACGGT-------TCAGATTA------ATTCCTT-AGCGACGAAGAAAGG-----
------AATCTTGATG-AG---GACCA------------CAATAA------------AGA
CAGCTGTCAT---------------------------TGATTA---A-ATAAAT--AATA
TAATATCCAAAAGAC-C-TTTGTACCCTTGA--T-----A-----ATGATGACG-TGGTA
-GGGGTGT-CCCG-AT----GTAA---TATAGC---AT----AGCTATGTGAAGA-----
---GATAAGCATGTGGCCGACAACTTTAGTTGT--GG----GCCAGATGTCCC-------
--------GAGTT-AGTGCG--------CCACGTA-AGCACG-GG----------GGACT
AT-
>U3_549_BI_1995_C2
TATTA-C-----------------------CCCCCGTG----------------CTCG--
----GGAC-GGGACAT--------------------------------------------
--------G---------------------------------------------------
---GG--C-TT----TTTA---AATGGG--C-CTTGAGAGT--TTGAACAGTTC------
-----------AGTATCTTCGTTATTGGGCCAACTCGG--CCCAATAATTAAGAGAAC--
GT---GTTCAAATTCGT-GG------------TATGACCGAAGGTC-AAGGTAACCGGTC
AA-CATTATTC-TGGCTTGCGCAGCAAGATACA-CGAA----------------------
----------------------------------TTAAAATATTAAT-TCG---------
--------------------------------------TAGGACACGTGGAC-GGACCGA
AATACTCCTGCATC------TCTATAAATACCCTA-GTCCTGTGAAGG-ATAATT-G--C
-TCTCTC-TCTTCTGTCAAG-GTGGT--TGTGCTGAGGC----------GGAAGA-----
TCGC--------C-AGCGGCGATC------------------GTCGGAACGATGTG--CA
TCTAGAG--AGGCGG---------------------------------TGAAGCAAACTA
CG-AAGCGTATAT-----CGGGTA-TTTATAGACTTA-TAGCGCAGCTAGAAGTATACAC
TGTACA-GATTTTGTATTTTGTAAAT-TACG-AAGAATTTCGTAT-ATGATATTAATAAA
ACACCTGGGTGTGTTAATGTTTACATTAAATAGTATT-CTGAATGTA----CTCAATAAA
AT--------ACAGTATACGGAACGTATACTGACA--A--AGTAATAAA-T---GATAGG
CGAA----G-CATGATTAACAGGTGTTT-AGGTATAATTAACATAATTATGAG-AAGTAA
TAATAATACGGAAAATGAATA-AGTATGA-GGTGAAAGAGGAGATATTAGAATATTTAAA
AACCCAATTATATT-AT-T----------------TTGGA-----------------ACG
---AA--ATACAACACA----------------CTATGA-AA--------------TACA
AGACGCTATGACA-AATGTACGGGTATCTGATTG-TG------TAT-C-TTAACGCT-TA
AGGGC-CGCAGGCCC-GTC-AA-G--TTG-------A-----------------------
--ATGAACGGT-------TCAGATTA------ATTCCTT-AGCGACGAAGAAAGG-----
------AATCTTAATG-AG---GACCA------------CAATAA------------AGA
CAGCTGTCAT---------------------------TGATTA---A-ATAAAT--A---
------------------------------------------------------------
------------------------------------------------------------
------------------------------------------------------------
--------------------------------------CACG-GG----------GGACT
AT-
>U3_550_CG_1995_C2
TATTA-C-----------------------CCCCCGTG----------------CTCG--
----GGAC-GGGACAT--------------------------------------------
--------G---------------------------------------------------
---GG--C-TT----TTTA---AATGGG--C-CTTGAGAGT--TTGAACAGTTC------
-----------AGTATCTTCGTTATTGGGCCAACTCGG--CCCAATAATTAAGAGAAC--
GT---GTTCAAATTCGT-GG------------TATGACCGAAGGTC-AAGGTAACCGGTC
AA-CATTATTC-TGGCTTGCGCAGCAAGCTACA-CGAA----------------------
----------------------------------TTAATTTTTTAAT-TCG---------
--------------------------------------TAGGACACGTGGAC-GGACCGA
AATACTCCTGCATC------TCTATAAATACCCTA-GTCCTGTGAAGG-ATAATT-G--C
-TCTCTC-TCTTCTGTCAAG-GTGGT--TGTGCTGAGGC----------GGAAGA-----
TCGC--------C-AGCGGCGATC------------------GTCGGAACGATGTG--CA
TCTAGAG--AGGCGG---------------------------------TGAAGCAAACTA
CG-AAGCATATAT-----CGGGTA-TTTATAGACTTA-TAGCGCAGCTAGAAGTATACAC
TGTACA-GATTTTGTATTCTGTAAAT-TACG-AAGAATTTCGTAT-ATGATATTAATAGA
ACACCTGGGTGTGTTAATGTTTACATTAAATAGTATC-CTGAATGTA----CACAATAAA
AT--------ACAGTATACGGAACGTATACTGACA--A--AGTAATAAA-T---GATAGG
CGAA----G-CATGATTAACAGGTGTTT-AGGTATAATTAACATAATTATGAG-AAGTAA
TAATAATACGGAAAATGAATA-AGTATGA-GGTGAAAGAGGAGATATTAGAATATTTAAA
AACCCAATTATATT-AT-T----------------TTGGA-----------------ACG
---AA--ATACAACACG----------------CTATGA-AA--------------TACA
AGACGCTATGACA-AATGTACGGGTATCTGATTG-TA------TAT-C-TTAACGCT-TA
AGGGC-CGCAGGCCC-GTC-AA-G--TTG-------A-----------------------
--ATGAACGGT-------CCAGATTA------ATTCCTT-AGCGACGAAGAAAGG-----
------AATCTTAATG-GG---GACCA------------CATTAA------------AGA
CAGCTGTTAT---------------------------TGATTA---A-ATAAAT--AATA
TAATATCCAAAAGAC-T-ATTGTACCCCTGA--T-----A-----ATGATGACG-T-GTA
-GGGGTGT-CCCG-AT----GTAA---TATAGC---AT----AGCTATGTGAAGA-----
---GATAAGCATGTGGCCGACAACTTTAGTTGT--GG----GCCAGATGTCCC-------
--------GAGTT-AGTGCG--------CCACGTA-AGCACG-GG----------GGACT
AT-
>U3_571_1_PH_1993_D5
------------------------------------------------------CTCG--
----GGAC-GGGACAT--------------------------------------------
--------G---------------------------------------------------
---GG--C-TT----TTTA---AATGGG--C-CGAGAGAGT--TTGAACAGTTC------
-----------AGTATCTTCGTTATTGGGCC-ATCTGG--CCCAATAATTAAGAGAAC--
GT---GTTCAAAATCTG-GG------------TTTGACCGAAGGTC-AAGGTAGACGGTC
AA-CAATATTC-TGGCTTGCGCAGCAAGAAACA-CGAA----------------------
----------------------------------TTAAATAATTAAT-TCG---------
--------------------------------------TAGGACACGTGGAC-GGACCGA
AATACTTCCG-ATC------TCTATAAATAGCCTA--AACTGTTATTG-ATAATT-G--C
-TCTCTC-TCTTCTGTCAAA-GTTGT--TGTGCTGAGGA----------GGAAGA-----
TCGC--------C-AACTGCGATC------------------ATCGGACTGAAA-G--CG
TCAAGAG--AGACGG---------------------------------AGAATCATGCTG
CG-AAGCGTATAT-----CGGGTA-TTTATAGACTTC-TAGCGCAGCTAGAAGT-TTCGT
TGTATTTGATATCGTATTTTGTAAAT-TACG-ATGAAAATCGTATATTGATATTAATAAA
ACAACTGGGATTGTTTATGTTTACATTAACTAGTATTAAAAAATGCA----CAATAT-AA
AT--------ATTGTATAAGGAACTTATA-CAATATAT--ATTACAATA-T---GTTGAG
CGTA----G-CGTGATAAACAGATGTTT-AGGAATAATTAAAATAATTATGTC-ATGTAA
-AATAATACTGAACATGTTTA-AGTATGA-GGTGAAAGAGGAGATATAAGAATAT-TAAA
AACCCAATTATATT-AT------------------GCACT-----------------ATG
---AC--AAGCGT-ACG----------------CTATGA-CA--------------AAAA
GGGAAAAAAGAAA-TATCGGGGGGT---TGATTG-TGC-----TAT-C-GTAACGAT-TA
AGGGC-CGCAGGCCC-GTC-AA-GAATGG-------------------------------
--ATGAACGGT-------CAGATTTG------ATTGCTT-AGCCACGAAGCAAGG-----
------AATCTTTTTG-TG-----TCA------------CTGTCA------------AGA
CAGCTGTTAT---------------------------TGTTTT---A-AAAAAT--AATA
TAATAACTAATTGAC-A-ATAGTACCCCTCA-CT-----AACAAGAT-------------
------------------------------------------------------------
------------------------------------------------------------
------------------------------------------------------------
---
>U3_571_2_PH_1993_D5
TATTA-C-----------------------CCCCCGTG----------------CTCG--
----GGAC-GGGACATGACGTCAGCATAGATTATAATGGGCTTTTTAAAGCCCATATAAA
AGGAAGTGGGCCGGGTTTGAGACATATTTTCGAAAGCCCGGCCCGTGCTCGGGGACGGGA
CATGGGGCTTT----TTTA---AATGGG--C-CGAGAGAGT--TTGAACCGTTC------
-----------AGTATCCTCGTTATTGGGCC-ATCTGG--CCCAATAATTAAGAGAAC--
GT---GTTCAAAATCTG-GG------------TTTGACCGAAGGTC-AAGGTAGACGGTC
AA-CAATATTC-TGGCTTGCGCAGCAAGCAACA-CGAA----------------------
----------------------------------TTAAATTTTTAAT-TCG---------
--------------------------------------TAGGACACGTGGAC-GGACCGA
AATACTTTCG-ATC------TCTATAAATAGCCTA--AACTGTTATTG-ATAATT-G--C
-TCTCTC-TCTTCTGTCAAA-GTTGT--TGTGCTGAGGA----------GGAAGA-----
TCGC--------C-AACTGCGATC------------------ATCGGACTGAAA-G--CG
TCAAGAG--AGACGG---------------------------------AGAATCATGCTG
CG-AAGCGTATAT-----CGGGTA-TTTATAGACTTC-TAGCGCAGCTAGAAGT-TTCGT
TGTATTTGATATCGTATTTTGTAAAT-TACG-ATGAAAATCGTATATTGATATTAATAAA
ACAACTGGGATTGTTTATGTTTACATTAACTAGTATT-AAAAATGCA----CAATAT-AA
AT--------ATTGTATAAGGAACTTATA-CAATATAT--ATTACAATA-T---GTTGAG
CGTA----G-CGTGATAAACAGATGTTT-AGGAATAATTAAAATAATTATGTC-ATGTAA
-AATAATACTGAACATGTTTA-AGTATGA-GGTGAAAGAGGAGATATAAGAATAT-TAAA
AACCCAATTATATT-AT------------------GCACT-----------------ATG
---AC--AAGCGT-ACG----------------CTATGA-CA--------------AAAA
GGGAAAAATGAAA-AAT-CAGGGGT---TGATTG-TGC-----TAT-C-GTAACGAT-TA
AGGGC-CGCAGGCCC-GTC-AA-G-ATGG-------------------------------
--ATGAACGGT-------CAGATTTG------ATTGCTT-AGCCACGAAGCAAGG-----
------AATCTTTTTG-TG-----TCG------------CTGTCA------------AGA
CAGCTGTCAT---------------------------TGCTTT---A-AAAAAT--AATA
TAATAACTAATTGACAC-------------------------------------------
----GTGT-CTCA-TT-----------CTCAGC--CGT----------------------
-----------------------------------GG-------AAATGTCCC-------
--------------------------GATGACGTA-AGCACG-GG----------GGACT
AT-
>U3_6us_US
TATTA-C-----------------------CCCCAGCG-----------------CCG--
----GGAC--GGACAT--------------------------------------------
--------G---------------------------------------------------
---GG--C-TT----TTTA---AATGGG--C-TTTGAGAGT--TTGAACAGTTC------
-----------AGTATCTTCGTTATTGGGCCAACCCGG--CCCAATAATTAAGAGAAC--
GT---GTTCAAATTCGT-GG------------TATGACCGAAGGTC-AAGGTAACCGGTC
AA-CATTATTC-TGGCTTGCGCAGCAAGATACA-CGAA----------------------
----------------------------------TTAATTAATTAAT-TCG---------
--------------------------------------TAGGACACGTGGAC-GGACCGA
AATACTCCTGCATC------TCTATAAATACCCTA-ATCCTGTCAAGG-ATAATT-G--C
-TCTCTC-TCTTCTGTCAAG-GTGGT--TGTGCCGAGGC-----------GAAGA-----
TCGC--------C-AGCGGCGATC------------------GTCGGAACGACCTG--CA
TCTAGAG--AGGCGG---------------------------------CGAGG-AAACTA
CG-AAGCGTATAT-----CGGGTA-TTTATAGACTTA-TAGCGTAGCTAGAAGTTTACAC
TGTACA-GATATTGTATTTTGTAAAT-TACG-AAGAAAGTCGTAT-TTGATATTAATAAA
ACAACTGGGTTTGTTAATGTTTACATTAACTAGTATC-TTTTATGTA----CAAATTAAA
AT--------ATAGTATACGGAACGTATACTAATC--A--AAAAATAAA-T---GACAGG
CGAC----A-AGTGATTAACAGGTGTTT-AGGTATAATTAAAATAATTATGTC-AAGTAA
TTATAATACGGAAAATGAATA-AGTATGA-GGTGAAAGAGGAGATATTAGAATATTTAAA
AACCCAATTATATT-AT-T----------------TTGGA-----------------ACG
---AA--ATACAACACA----------------CTATGA-AA--------------TACA
AGACGCTATGACA-AATGTACGGGTATCTGATTA-GG------TAT-C-TGAACGTA-TA
AGGGC-CGCAGGCCC-GTC-AA-G--TTG-------A-----------------------
--ATGGACGGT-------CCAGATTA------ATTCCTT-AGCGACGAAGAAAGG-----
------AATCTTAAAG-GG---GACCA------------CACAAT------------ATA
CAGCTGTCAC---------------------------TGATTT---A-TTAAAT--AATA
TAATAACCAAAAGAC-C-TTTGTACCCCTGA--T-----A-----ATGATGACG-T-ATA
-GGGGTGT-CCCG-AG----GTAA---TTTAAC---AT----AGCTCTAAAAAGA-----
---GATATG--------------------------GG--CCGTTGGATGCCTCCATCGGA
CGAT-GG-AGGTTGAATGAA-CTTCTGCTGACGTA-GGCGCT-GG----------GGCTT
AT-
>U3_60_pk_PK_
TATTA-C-----------------------CCCCCGTG----------------CTCG--
----GGAC-GGGACAT--------------------------------------------
--------G---------------------------------------------------
---GG--C-TT----TTTA---AATGGG--C-CTTGAGAGT--TTGAACAGTTC------
-----------AGTATCTTCGTTATTGGGCCAACCCGG--CCCAATAATTAAGAGAAC--
GT---GTTCAAATTCGT-GG------------TATGACCGAAGGTC-AAGGTAACCGGTC
AA-CATTATTC-TGGCTTGCGCAGCAAGATACA-CGAA----------------------
----------------------------------TTAAATTATTAAT-TCG---------
--------------------------------------TAGGACACGTGGAC-GGACCGA
AATACTCCTGCATC------TCTATAAATACCCTA-GTCCTGTGAAGG-ATAATT-G--C
-TCTCTC-TCTTCTGTGAAG-GTGGT--TGTGCTGAGGC----------GGAAGA-----
TCGC--------C-AGCGGCGATC------------------GTCGGAACGACCTG--CA
TCTAGAG--AGGCGG---------------------------------TGAAGCAAACTA
CG-AAGCGTATAT-----CCGGTA-TTTATAGACTTA-TAGCGCAGCTAGAAGTATACAC
TGTACA-GATATTGTATTTTGTAAAT-TACG-AAGAATTTCGTAT-TTGATATTAATAAA
ACACCTGGGTGTGTTAATGTTTACATTAAATAGTATC-TTGTAGGTA----CAAAATAAA
AT--------ACAGTATACGGAACGTATACTGACA--A--AGTAATAAA-T---GATAGG
CGAA----G-CATGTTTAACAGGTGTTT-AGGTATAATTAACATAATTATGAG-AAGTAA
TAATAATACGGAAAATGAATA-AGTATGA-GGTGAAAGAGGAGATATTAGAATATTTAAA
AACCCAATTATATT-AT-T----------------TTGGA-----------------ACG
---AA--ATACAACACG----------------CTATGA-AA--------------TACA
AGACGCTATGACA-AATGTACGGGTATCTGATTG-TG------TAT-C-TTAACGCT-TA
AGGGC-CGCAGGCCC-GTC-AA-G--TTG-------A-----------------------
--ATGAACGGT-------CCAGATTA------ATTCCTT-AGCGACTAAGAAAGG-----
------AATCTTAAAG-TG---GACCA------------CATAAA------------AGA
CAGCTGTCAT---------------------------TGATTA---A-ATAAAT--A---
------------------------------------------------------------
------------------------------------------------------------
------------------------------------------------------------
--------------------------------------CACG-GG----------GGACT
AT-
>U3_602_AU_1996
TATTA-C-----------------------CCCCAGCG-----------------CCG--
----GGAC-GGGACAT--------------------------------------------
--------G---------------------------------------------------
---GG--C-TT----TTTA---AATGGG--C-TTTGCGAGT--TTGAACAGTTC------
-----------AGTATCTTCGTTATTGGGCCAACCCGG--CCCAATAATTAAGAGAAC--
GT---GTTCAAATTCGT-GG------------TATGACCGAAGGTC-AAGGTAACCGGTC
AA-CATTATTC-TGGCTTGCGCAGCAAGAAACA-CGAA----------------------
----------------------------------TTAAAATTTTAAT-TCG---------
--------------------------------------TAGGACACGTGGAC-GGACCGA
AATACTCTTGCATC------TCTATAAATACCCTA-ACCCTGTCAAGG-ATAATT-G--C
-TCTCTC-TCTTCTGTCAAG-GTGGT--TGTGCTGAGGC----------GGAAGA-----
TCGC--------C-AGCGGCGATC------------------GTCGGAACGACCTG--CA
TCTAGAG--AGGCGG---------------------------------CGAGG-AAACTA
CG-AAGCGTATAT-----CGGGTA-TTTATAGACTTA-TAGCGCAGCTAGAAGTATACAC
TGTACA-AATATTGTATTTTGTAAAT-TACG-AAGCAATTCGTAT-TTGATATTAATAAA
ACAACTGGGTTTGTTAATGTTTACATTAACTAGTATC-TTATATGTA----CAAATTAAA
AT--------ACAGTATACGGAACGTATACTAACG-TA--AAAATTAAA-T---GATAGG
CGAA----G-CATGATTAACAGGTGTTT-AGGTATAATTAACATAATTATGAG-AAGTAA
TAATAATACGGAAAATGAAAA-AGTATGA-GGTGAAAGAGGAGATATTAGAATATTTAAA
AACCCAATTATATT-AT-T----------------TTGGA-----------------ACG
---AA--ATACAACACG----------------CTATGA-AA--------------TACA
AGACGCTATGACA-AATGTAGGGGTATCTGAATG-TG------TAT-C-TTAACGAT-CT
AGGGC-CGTAGGCCC-GTG-AG------C-------A-----------------------
--ATGAACGGT-------CCAGATTA------ATTCCTT-AGCGACGAAGAAAGG-----
------AATCTTAAAG-GG---GACCA------------CATTAA------------AGA
CAGCTGTCAT---------------------------TGATTA---A-ATAAAT--AATA
TAATAACCAATAGAC-C-TTTGTACCCTTGC--T-----A-----ATGATGACG-T-ATA
-GGGGTGT-CCCG-AG----GTAA---TTTAAC---AT----AGCTCTGAAAAGA-----
---GATATG--------------------------GG--CCGTTGGATGCCTCCATCGGA
CGAT-GG-AGGTTGAATGAA-CTTTTGGTGACGTA-GGCGCT-GG----------GGCTT
AT-
>U3_62cn_CN_D2
------------------------------------------------------CTCA--
----GGAC-GGGACAT--------------------------------------------
--------G---------------------------------------------------
---GG--C-TT----TTTA---AATGGG--C-CGAGAGAGT--TTGAACAGTTC------
-----------AGTATCTTCGTTATTGGGCC-ATCTGG--CCCAATAATTAAGAGAAC--
GT---GTTCAAAATCTG-GG------------TATGACCGAAGGTC-AAGGTAGACGGTC
AA-CAATATTC-TGGCTTGCGGAGCAAGCTACA-CGAA----------------------
----------------------------------TTAATATTTTAAT-TCG---------
--------------------------------------TAGGACACGTGGAC-GGACCGA
AATACTTCTGTATC------TCTATAAATAGCCTA-AACCTGATATTG-ATAATT-G--C
-TCTCTC-TCTTCTGTCAAA-GTTGT--TGTGCTGAGGA----------GGAAGA-----
TCGG--------C-ACCGGCGATC------------------ATCGGA-CGGAAAG--CG
TCAAGAG--AGACGG---------------------------------AGAATCATGCTG
CG-AAGCGTATAT-----GTGGTA-TTTATAGACTTC-TAGCGCAGCTAGAAGT-TTCGT
TGTATTCGATATTGTATTTTGTGAAT-TACG-AAGAAATTCGTATATTGATATTAATAAA
ACAACTGGGATTGTTCATGTTTACATTAACTAGTATT-AAAAATGTA----TAAA--AAA
AT--------ATTGTATAAGGAACTTATA-CAATATAT--ATTATAATA-T---GTTGAG
CGTA----G-CGTGATAAACAGGTGTTT-ATGTATAATTAAAATAATTATGCC-ATGTAA
AAATAATACTGAATATGCTTA-AGTATGA-GGTGAAAGAGGAGGTATTAGAATAT-TAAA
AACCCAATTATATT-AT------------------ACAGT-----------------ATG
AC-AAGCGTACGCTATG-----ACAAGCGTACACTATGA-CA--------------AAAA
GGGAAAAATGAAA-AAT-CAGGGGT---TGATTG-TGC-----TAT-C-CTAACGAT-TA
AGGGC-CGCAGGCCC-GTC-AA-G-ATGG-------------------------------
--ATGAACGGT-------CAGATTTG------ATTGCTT-AGCATCGAAGGAAGG-----
------AATCTTTTTG-GG----ACCA------------CAGACA------------AGA
CAGCTGGCAT---------------------------TGTTTT-----AAAAAT--AATA
TAATAAACAATTGAC-A-AGAATACCCTTCA-CT-----AACAAGAT-------------
------------------------------------------------------------
------------------------------------------------------------
------------------------------------------------------------
---
>U3_625_TW_1996
------------------------------------------------------CTCG--
----GGAC-GGGACAT--------------------------------------------
--------G---------------------------------------------------
---GG--C-TT----TTTA---AATGGG--C-CGAGAGAGT--TTGAACAGTTC------
-----------AGTATCTTCGTTATTGGGCC-ATCTGG--CCCAATAATTAAGAGAAC--
GT---GTTCAAAATCTG-GG------------TTTGACCGAAGGTC-AAGGTAGACGGTC
AA-CAATATTC-TGGCTTGCGCAGCAAGCAACA-CGAA----------------------
----------------------------------TTAAAAAATTAAT-TCG---------
--------------------------------------TAGGACACGTGGAC-GGACCGA
AATACTTCCG-ATC------TCTATAAATAGCCTA--AACTGTTATTG-ATAATT-G--C
-TCTCGC-TCTTCTGTCAAA-GTTGT--TGTGCTGAGGA----------GGAAGA-----
TCGC--------C-AACTGCGATC------------------ATCGGACTGAAA-G--CG
TCAAGAG--AGACGG---------------------------------AGAATCATGCTG
CG-AAGCGTATAT-----CGGGTA-TTTATAGACTTC-TAGCGCAGCTAGAAGT-TTCGT
TGTATTTGATATTGTATTTTGTAAAT-TACG-AAGAAAATCGTATATTGATATTAATAAA
ACAACTGGGATTGTTTATGTTTACATTAACTAGTATT-AAAAATGCA----CAATAT-AA
AT--------ATTGTATAAGGAACTTATA-CAATATAT--ATTACAATA-T---GTTGAG
CGTA----G-CGTGATAAACAGATGTTT-AGGTATAATTAAAATAATTATGTC-ATGTAA
-AATAATACTGAACATGTTTA-AGTATGA-GGTGAAAGAGGAGATATAAGAATAT-TAAA
AACCCAATTATATT-AT------------------GCACT-----------------ATG
---AC--AAGCGT-ACG----------------CTATGA-CA--------------AAAA
GGGAAAAATGAAA-AAT-CAGGGGT---TGATTG-TGC-----TAT-C-GTAACGAT-TA
AGGGC-CGCAGGCCC-GTC-AA-G-ATGG-------------------------------
--ATGAACGGT-------CAGATTTG------ATTGCTT-AGCCACGAAGGAAGG-----
------AATCTTTTTG-TG-----TCA------------CTGTCA------------AGA
CAGCTGTTAT---------------------------TGTTTT---A-AAAAAT--AATA
TAATAACCAATTGAC-A-ATAGTACCCCTCA-CT-----AACAAGAT-------------
------------------------------------------------------------
------------------------------------------------------------
------------------------------------------------------------
---
>U3_625I_TW_1995
TATTA-C-----------------------CCCCAGCG----------------CTCG--
----GGAC-GGGACATCACGTGCCTCGGGACGGGACATCACGTGCAACTAAGCCTCGGGA
CGAGACATG---------------------------------------------------
---GG--C-TT----TTTA---AATGGG--C-CGAGAGAGT--TTGAACAGTTC------
-----------AGTATCTTCGTTATTGGGGCCATCTGG--CCCAATAATTAAGAGAAC--
GT---GTTCAAAATCTG-GG------------TTTGACCGAAGGTC-AAGGTAGACGGTC
AA-CAATATTC-TGGCTTGCGCAGCAAGCAACA-CGAA----------------------
----------------------------------TTAATATTTTAAT-TCG---------
--------------------------------------TAGGACACGTGGAC-GGACCGA
AATACTTCCG-ATC------TCTATAAATAGCCTA--AACTGTTATTG-ATAATT-G--C
-TCTCGC-TCTTCTGTCAAA-GTTGT--TGTGCTGAGGA----------GGAAGA-----
TCGC--------C-AACTGCGATC------------------ATCGGA-CGGAAAG--CT
TCAAGCG--AGACGG---------------------------------AGAATCATGCTG
CG-AAGCGTATAT-----CGGGTA-TTTATAAAATTC-TAGCGCAGCTAGAAGT-TTCGT
TGTATCTGATATTGTATTTTGTAAAT-TACG-AAGAAATTCGTATATTGATATTAATAAA
ACAACTGGGATTGTTTATGTTTACATTAACTAGTATT-AAAAATGCA----CAATAT-AA
AT--------ATTGTATAAGGAACTTATACCAATATAT--ATTACAATA-T---GTTGAG
CGTA----G-CGTGATAAACAGATGTTT-AGGTATAATTAAAATAATTATGTC-ATGTAA
-AATAATACTGAACATGTTTA-AGTATGA-GGTGAAAGAGGAGATATAAGAATAT-TAAA
AACCCAATTAT-------------------------------------------------
--------------------------------------------------------AAAA
GGGAAAAATGAAA-AAT-C-----------------------------------------
------------------------------------------------------------
------------------------------------------------------------
------------------------------------------------------------
------------------------------------------------------------
------------------------------------------------------------
------------------------------------------------------------
-----------------------------------GG----GCCAGATGTCCC-------
--------------------------GATGACGTA-AGCGCT-GG----------GGACT
AT-
>U3_627_TW_1996_D8
TATTA-C-----------------------CCCCAGCG-----------------CCG--
----GGAC-GGGACAT--------------------------------------------
--------G---------------------------------------------------
---GG--C-TT----TTTA---AATGGG--C-TTTGAGAGT--TTGAACAGTTC------
-----------AGTATCTTCGTTATTGGGCCAACCCGG--CCCGATAATTAAGAGAAC--
GT---GTTCAAATTCGT-GG------------TATGACCGAAAGTC-AAGGTAACCGGTC
AA-CATTATTC-TGGCTTGCGCAGCAAGATACA-CGAA----------------------
----------------------------------TTAAAATTTTAAT-TCG---------
--------------------------------------TAGGACACGTGGAC-GGACCGA
AATACTCCTGCATC------TCTATAAATACCCTA-ATCCTGTCAAGG-ATAATT-G--C
-TCTCTC-TCTTCTGTCAAG-GTGGT--TGTGCCGAGGC----------GGAAGA-----
TCGC--------C-AGCGGCGATC------------------GTCGGAACGACCTG--CA
TCTAGAG--AGGCGG---------------------------------CGAGG-AAACTA
CG-AAGCGTATAT-----CGGGTA-TTTATAGACTTA-TAGCGTAGCTAGAAGTATACAC
TGTACA-GATATTGTATTTTGTAAAT-TACG-AAGAAAGTCGTAT-TTGATATTAATAAA
ACAACTGGGTTTGTTAATGTTTACATTAACTAGTATC-TTTTATGTA----CAAATTAAA
AT--------ACAGTATACGGAACGTATACTAATC--A--AAAAATAAA-T---GACAGG
CGAA----G-CATGATTAACAGGTGTTT-AGGTATAATTAAAATAATTATGTC-AAGTAA
TTATAATACGGAAAATGAATA-AGTATGA-GGTGAAAGAGGAGATATTAGAATATTTAAA
AACCCAATTATATT-AT-T----------------TTGGA-----------------ACG
---AA--ATACAACACA----------------CTATGA-AA--------------TACA
AGACGCTATGACA-AATGTACGGGTATCTGATTA-GG------TAT-C-TGAACGTA-TA
AGGGC-CGCAGGCCC-GTC-AA-G--TTG-------A-----------------------
--ATGGACGGT-------CCAGATTA------ATTCCTT-AGCGACGAAGAAAGG-----
------AATCTTAAAG-GG---GACCA------------CACAAT------------ATA
CAGCTGTCAC---------------------------TGATTT---A-TTAAAT--AATA
TAATAACCAAAAGAC-C-TTTGTACCCCTGA--T-----A-----ATGATGACG-T-ATA
-GGGGTGT-CCCG-AG----GTAA---TTTAAC---AT----AGCTCTAAAAAGA-----
---GATATG--------------------------GG--CCGTTGGATGCCTCCATCGGA
CGAT-GG-AGGTTGAATGAA-CTTCTGCTGACGTA-GGCGCT-GG----------GGCTT
AT-
>U3_63cn_CN_D3
TATTA-C-----------------------CCCCAGCC----------------CCCA--
----GGAC-GGGACAT--------------------------------------------
--------G---------------------------------------------------
---GG--C-TT----TTTA---AATGGG--C-CGAGAGAGT--TTGAACAGTTC------
-----------AGTATCTTCGTTATTGGGCC-ATCTGG--CCCAATAATTAAGAGAAC--
GT---GTTCAAAATCGG-GC------------ATTGACCGGAGGTC-AAGATTAATGGTC
AA-CAATATTC-TGGCTTGCGGAGCAAGCAACA-CGAA----------------------
----------------------------------TTAATTATTTAAT-TCG---------
--------------------------------------TAGGACACGTGGAC-GGACCGA
AATACCTCTGCATC------TCTATAAATAGCCTA-CAATGGTAATTG-ATAATT-G--C
-TCTCGC-TCTTCTGTCAAA-GATGT--TGTGCTGAGGA----------GGAAGA-----
TCGC--------C-GCCGGCGATC------------------GTCGGA-CGATAAG--CG
CCAAGAG--AGACGG---------------------------------AGATCCATGCAG
CG-AAGCGTATAT-----CGGGTA-TTTATAGACTTA-TAGCGAAGCTAGAAGTTTTC-T
TGTACCCGATATTGTATTTTGTACAA-TACG-AAGATATTCGTATATTGATATTAATAAA
ACATCTGGG-TTGTTAATGTTTACATTAACTAGTAGA-AATACTGTA----CAATAC-AA
AT--------ATTGTATACGGAACGAATA-CAATA-TA--TATAAAATA-T---GTAGAG
CGTA----G-CATGATAAAGAGATGTTT-AGGTATAATTAAAATAATTATGCG-ATGTAA
TTATAATACGGAACAAGTGTA-AGTATGA-GGTGAAAGAGGAGATATTAGAATAT-TAAA
AACCCAATTATATT-AT------------------ACAGT--------------------
--------------------------------------------------------AAAA
GGGAAAAATGAAA-AAT-C-----------------------------------------
------------------------------------------------------------
------------------------------------------------------------
------------------------------------------------------------
------------------------------------------------------------
------------------------------------------------------------
------------------------------------------------------------
---GATAGT--------------------------GG--CCGTTGGATGCCTCGATCGGA
CGATTG--AGGTTTGATGAA-CTTATGCTGACGTA-GGGGCT-GG----------GGCTT
AT-
>U3_64in_IN_2009
TATTA-C-----------------------CCCCAGCG----------------CTCA--
----GGAC-GGGACAT--------------------------------------------
--------G---------------------------------------------------
---GG--C-TT----TTTA---AATGGG--C-TTTGAGAGT--TTGAACAGTTC------
-----------AGTATCTTCGTTATTGGGCCAACTCGG--CCCAATAATTAAGAGAAC--
GT---GTTCAAATTCGT-GA------------TATGACCGAAGGTC-AAGGTAACCGGTC
AA-CATTATTA-TGGCGTGCGCAGCAAGATTCA-CGAA----------------------
----------------------------------TTAAATTATTAAT-TCG---------
--------------------------------------TAGGACACGTGGAC-GGACCGA
AATACTCCTGCATT------TCTATAAATACCCTA-GTCCTGTGAAGG-ATAATT-G--C
-TCTCTC-TCTTCTGTCAAG-GTGGT--TGTGCTGAGGC----------GGAAGA-----
TCGC--------C-AGCGGCGATC------------------GTCGGAACGATGTG--CA
TCTAGAG--AGGCGG---------------------------------TGAAGCAAACTA
CG-AAGCATATTT-----CGGGTA-TTTATAGACTTA-TAGCGCAGCTAGAAGTAAATAC
TGTACA-GATAATGTATTTTGTAATT-TACG-AAGAATTTCGTAT-TTGATATTAATAAA
ACACCTGGGTGTGTTAATGTTTAC--TAAATAGTATC-CTGAATGTA----CACAATAGA
AT--------ACAGTATACGGAACGTATACTGACA-AA--GTAATTAAA-T---GATAGG
CGAA----G-CATGATTAACAGGTGTTT-AGGTATAATTAACATAATTATGAG-AAGTAA
TAATAATACGGAAAATGAATA-AGTATGAGGGCGAAAGAGGAGATATTAGAATATGTTAA
AACCCAATTATATTTATTT----------------CTGGA-----------------ACG
---AA--ATACAACACG----------------CTATGA-AA--------------TACA
AGACGCTATGACA-AATGTACGGGTATCTGATTG-TT------TAT-C-TTAACGCT-TA
AGGGC-CGCAGGCCC-GTA-AA-G-ATGA-------------------------------
--ATGAACGGT-------CCAGATTA------ATTCCTT-AGCGACGAAGAAAGG-----
------AATCTTTCAG-GG---GACCA------------CACAAT------------ATA
CAGCTGTCAA---------------------------TGATTT---A-TTAAAT--AATA
TAATATCCAAAAGAC-T-TTTGTACCCCTGA--T-----A-----ACGATGACG-T-GTA
-GGGGTGT-CCCG-AT----GTAA---TATAGC---AT----AGCTATGTGAAGA-----
---GATAAGCATGTGGCCGACAACTTTAGTTGT--GG----GCCAGATGTCCC-------
--------GAGTT-AGTGCG--------CCACGTA-AGCGCT-GG----------GGCTT
AT-
>U3_65_LK_LK_2010_C2
TATTA-C-----------------------CCCCAGCG-----------------CCG--
----GGAC-GGGACAT--------------------------------------------
--------G---------------------------------------------------
---GG--C-TT----TTTA---AATGGG--C-TTTACGAGT--TTGAACAGTTC------
-----------AGTATCTTCGTTATTGGGCCAACCCGG--CCCAATAATTAAGAGAAC--
GT---GTTCAAATTCGT-GG------------TATGACCGAAGGTC-AAGGTAACCGGTC
AA-CATTATTC-TGGCTTGCGCAGCAAGATACA-CGAA----------------------
----------------------------------TTAAA---------------------
------------------------------------------------------------
------------------------------------------------------------
------------------------------------------------------------
------------------------------------------------------------
------------------------------------------------------------
------------------------------------------------------------
------------------------------------------------------------
------------------------------------------------------------
------------------------------------------------------GATAGG
CGAA----G-CATGATTAACAGGTGTTT-AGGTATAATTAACATAATTATGAG-AAGTAA
TAATAATACGGAAAATGAATA-AGTATGA-GGTGAAAGAGGAGATATTAGAATATTTAAA
AACCCAATTATATT-AT-T----------------TTGGA-----------------ACG
---AA--ATACAACACG----------------CTATGA-AA--------------TACA
AGACGCTATGACA-AATGTACGGGTATCTGATTG-TG------TAT-C-TTAACGCT-TA
AGGGC-CGCAGGCCC-GTC-AA-G-ATGG-------A-----------------------
--ATGAACGGT-------CCAGATTA------ATTCCTT-AACGACGAAGGAAGG-----
------AATCTTTGAG-GG---GACCA------------CACAAT------------ATA
CAGCTGTCAA---------------------------TGATTT---A-TTAAAT--AATA
TAATAACCAAATGAC-C-ATTGTACCCTTGC--T-----A-----ATGATGACG-T-ATA
-GGGGTGT-CCCG-AG----GTAA---TTTAAC---AT----AGATCTGAGAAGA-----
---GATATG--------------------------GG--CCGTTGGATGCCTCCATCGGA
CGATGG--AGGTTGTATGAA-CTTCTGCTGACGTA-GGCGCT-GG----------GGCTT
AT-
>U3_66in_IN_2012_B1
TATTA-C-----------------------CCCCAGCG----------------T-CG--
----GGAC-GGGACAT--------------------------------------------
--------G---------------------------------------------------
---GG--C-TT----TTTA---AATGGG--C-TTTGAGAGT--TTGAACAGTTC------
-----------AGTATCTTCGTTATTGGGCCAACCCAG--CCCAATAATTAAGAGAAC--
GT---GTTCAAAATCGA-GG------------TTTGACCGAAGGTC-AAGGTCACC----
------------------------------------------------------------
------------------------------------------------------------
------------------------------------------------------------
-----------------------ATAAATACCCTA-GTCCTGTCATGG-ATAATT-G--C
-TCTCTC-TCTTCTGTCAAG-GTGGT--TGTGCTGTGGC----------GGAAGA-----
TCGC--------C-AGCGGCGATC------------------GTCGGAAGGAACTG--CA
GCTAGAG--AGGCGG---------------------------------TGAAGCATA-TA
CG-AAGCGTACAT-----CGGGTA-TTTATAGACTTA-TAGCGCAGCTAGAAGTATATAC
TGTACCTGACAATGTATTAAGTTTATTTACG-AAGAATTTGTAAA-TTGTTATTAATAAA
ACATCTGGGTATGTTAATGTTTACATTAACTAGTATT-ATTAATGTAGAATAAAAAAAAA
AT--------ATTATATGCGGAACGCATATTAACA-AA--ATAA-AAAA-T---GACAAG
CGAA----G-CATGATTAACAAGTGTTT-CTGTATAATTAAAATAATTATGAC-ATGTAA
TAAAAATACGGAAAAAAAATATAGTATGA-GGTGAAAGAGGAAATATTAAAATAT-TAAA
AACCCAAATATATT-AT-T----------------TTGCA-----------------ACG
---AG--ATACAATACG----------------GTATGA-AA--------------TACA
ACCCGCTATGACA-AATGTACGGGTATCTGAATG-AG------TAT-C-TTAACTAT-CT
AGGGC-CGAAGGCCC-GTG-AG------C-------A-----------------------
--ATACGC-GT-------TTTGAATG------ATTACTT-AGCGACGAAAAAAGG-----
------AATCTTTATG-GG---GACCA------------CTGAAA------------AGA
CAGCTGTCAT---------------------------TGAATT---A-ATAAAT--AATA
T-ATAACCAATTGAC-C-ATAGTACCCTTGC--A-----A-----ATGATGACG-T-ATA
GGGGGTGT-CCCG-AA----GTAA---TTTAAC---AT----AGCTCTGAAAAGA-----
---GATGTT--------------------------GA--CCGTTGGATCTCTCCATCGGA
CGAT-GG-AGGTTGGATG-A-CTTCTGCTGACGTC-GGCGCT-GG----------GGCTT
AT-
>U3_736_4_IN_1997_C2
TATTA-C-----------------------CCCCCGTG----------------CTCG--
----GGAC-GGGACAT--------------------------------------------
--------G---------------------------------------------------
---GG--C-TT----TTTA---AATGGG--C-CTTGAGAGT--TTGAACAGTTC------
-----------AGTATCTTCGTTATTGGGCCAACCCGG--CCCAATAATTAAGAGAAC--
GT---GTTCAAATTCGT-GG------------TATGACCGAAGGTC-AAGGTAACCGGTC
AA-CATTATTC-TGGCTTGCGCAGC-----------------------------------
------------------------------------------------------------
--------------------------------------TAGGACACGTGGAC-GGACCGA
AATACTCCTGCATC------TCTATAAATACCCTA-GTCCTGTGAAGG-ATAATT-G--C
-TCTCTC-TCTTCTGTCAAG-GTGGT--TGTGCTGAGGC----------GGAAGA-----
TCGC--------C-AGCGGCGATC------------------GTCGGAACGATGTG--CA
TCTAGAG--AGGCGG---------------------------------TGAAGCAAACTA
CG-AAGCGTATAT-----CGGGTA-TTTATAGACTTA-TAGCGCAGCTAGAAGTATAAAC
TGTACA-GATTTTGTATTTTGTAAAT-TACG-AAGAATTTCGTAT-ATGATATTAATAAA
ACACCTGGGTGTGTTAATGTTTACATTAAATAGTATC-CTGAATGTA----CTCAATAAA
AT--------ACAGTATACGGAACGTATACTGACA--A--AGTAATAAA-T---GATAGG
CGAA----G-CATGATTAACAGGTGTTT-AGGTATAATTAACATAATTATGAG-AAGTAA
TAATAATACGGAAAATGAATA-AGTATGA-GGTGAAAGAGGAGATATTAGAATATTTAAA
AACCCAATTATATT-AT-T----------------TTGGA-----------------ACG
---AA--ATACAACACA----------------CTATGA-AA--------------TACA
AGACGCTATGACA-AATGTACGGGTATCTGATTG-TG------TAT-C-TTAACGCT-TA
AGGGC-CGCAGGCCC-GTC-AA-G--TTG-------A-----------------------
--ATGAACGGT-------TCAGATTA------ATTCCTT-AGCGACGAAGAAAGG-----
------AATCTTGATG-AG---GACCA------------CAATAA------------AGA
CAGCTGTCAT---------------------------TGATTA---A-ATAAAT--AATA
TAATATCCAAAAGAC-C-TTTGTACCCTTGA--T-----A-----ATGATGACG-T-GTA
-GGGGTGT-CCCG-AT----GTAA---TATAGC---AT----AGCTATGTGAAGA-----
---GATAAGCATGTGGCCGACAACTTTAGTTGT--GG----GCCAGATGTCCC-------
--------GAGTT-AGTGCG--------CCACGTA-AGCACG-GG----------GGACT
AT-
>U3_765_TW_1996_D5
------------------------------------------------------CTCG--
----GGAC-GGGACAT--------------------------------------------
--------G---------------------------------------------------
---GG--C-TT----TTTA---AATGGG--C-CGAGAGAGT--TTGAACAGTTC------
-----------AGTATCTTCGTTATTGGGCC-ATCTGG--CCCAATAATTAAGAGAAC--
GT---GTTCAAAATCTG-GG------------TTTGACCGAAGGTC-AAGGTAGACGGTC
AA-CAATATTC-TGGCTTGCGCAGCAAGAAACA-CGAA----------------------
----------------------------------TTAAATTTTTAAT-TCG---------
--------------------------------------TAGGACACGTGGAC-GGACCGA
AATACTTCCG-ATC------TCTATAAATAGCCTA--AACTGTTATTG-ATAATT-G--C
-TCTCGC-TCTTCTGTCAAA-GTTGT--TGTGCTGAGGA----------GGAAGA-----
TCGC--------C-AACTGCGATC------------------ATCGGACTGAAA-G--CG
TCAAGAG--AGACGG---------------------------------AGAATCATGCTG
CG-AAGCGTATAT-----CGGGTA-TTTATAGACTTC-TAGCGCAGCTAGAAGT-TTCGT
TGTATTTGATATTGTATTTTGTAAAT-TACG-AAGAAAATCGTATATTGATATTAATAAA
ACAACTGGGATTGTTTATGTTTACATTAACTAGTATT-AAAAATGCA----CAATAT-AA
AT--------ATTGTATAAGGAACTTATA-CAATATAT--ATTACAATA-T---GTTGAG
CGTA----G-CGTGATAAACAGATGTTT-AGGTATAATTAAAATAATTATGTC-ATGTAA
-AATAATACTGAACATGTTTA-AGTATGA-GGTGAAAGAGGAGATATAAGAATAT-TAAA
AACCCAATTATATT-AT------------------GCACT-----------------ATG
---AC--AAGCGT-ACG----------------CTATGA-CA--------------AAAA
GGGAAAAATGAAA-AAT-CAGGGGT---TGATTG-TGC-----TAT-C-GTAACGAT-TA
AGGGC-CGCAGGCCC-GTC-AA-G-ATGG-------------------------------
--ATGAACGGT-------CAGATTTG------ATTGCTT-AGCCACGAAGGAAGG-----
------AATCTTTTTG-TG-----TCA------------CTGTCA------------AGA
CAGCTGTTAT---------------------------TGTTTT---A-AAAAAT--AATA
TAATAACCAATTGAC-A-ATAGTACCCCTCA-CT-----AACAAGAT-------------
------------------------------------------------------------
------------------------------------------------------------
------------------------------------------------------------
---
>U3_8_150510_EG_2010_A1
TATTA-C-----------------------CCCCAGCG----------------C-CG--
----GGAC-GGGACAT--------------------------------------------
---G----G---------------------------------------------------
---GG--C-TT----TTTA---AATGGG--C-TTTGCGAGT--TTGAACAGTTC------
-----------AGTATCTTCGTTATTGGGCCAACCCGG--CCCAATAATTAAGAGAAC--
GT---GTTCAAATTCGT-GG------------TATGACCGAAGGTC-AAGGTAACTGGTC
AA-CATTATTC-TGGCTTGCGCAGCAAGAAACA-CGAA----------------------
----------------------------------TTAAATATTTAAT-TCG---------
--------------------------------------TAGGACACGTGGAC-GGACCGA
AATACTCTTGCATC------TCTATAAATACCCTA-ATCCTGCAAAGG-ATAATT-G--C
-TCTCTC-TCTTCTGTCAAG-GTGGT--TGTGCTGAGGC----------GGAAGA-----
TCGC--------C-AGCGGCGATC------------------GTCGGAACGACCTG--CA
TCTAGAG--AGGCGG---------------------------------CGAGG-AAACTA
CG-GAGCGTATAT-----CGGGTA-TTTATAGACTTA-TAGCGTAGCTAGAAGTATACAC
TGTACA-GATATTGTATTTTGTAAAT-TACG-AAGAAATTCGTAT-TTGATATTAATAAA
ACAACTGGGTTTGTTAATGTTTACATTAACTAGTATC-TTTTATGTA----CAAAATAAA
AT--------A-AGTATACGGAACGTATACTAACG-AA--AAAATTAAA-----------
------------------------------------------------------------
------------------------------------------------------------
------------------------------------------------------------
------------------------------------------------------------
------------------------------------------------------------
------------------------------------------------------------
------------------------------------------------------------
------------------------------------------------------------
----------------------------------------------------------TA
TAATAACCAAAAGAC-C-GTTGTACCCCTGC--T-----A-----ATGATGACG-T-ATA
-GGGGTGT-CCCG-AG----GTAA---TTTAAC---AT----AGCTCTGAGAAGA-----
---GATATG--------------------------GG--CCGTTGGATGCCTCCATCGGA
CGAT-GG-AGGTTGAATGAA-CTTCTGCTGACGTA-GGCGCT-GG----------GGCTT
AT-
>U3_9_150510_EG_2010
TATTA-C-----------------------CCCCAGCG-----------------CCG--
----GGAC-GGGACAT--------------------------------------------
--------G---------------------------------------------------
---GG--C-TT----TTTA---AATGGG--C-TTTGAGAGT--TTGAACAGTTC------
-----------AGTATCTTCGTTATTGGGCCAACCCGG--CCCAATAATTAAGAGAAC--
GT---GTTCAAATTCGT-GG------------TATGACCGAAGGTC-AAGGTAACCGGTC
AA-CATTATTC-TGGCTTGCGCAGCAAGATACA-CGAA----------------------
----------------------------------TTAATTTATTAAT-TCG---------
--------------------------------------TAGGACACGTGGAC-GGACCGA
AATACTCCTGCATC------TCTATAAATACCCTA-ATCCTGTCAAGG-ATAATT-G--C
-TCTCTC-TCTTCTGTCAAG-GTGGT--TGTGCCGAGGC----------GGAAGA-----
TCGC--------C-AGCGGCGATC------------------GTCGGAACGACCTG--CA
TCTAGAG--AGGCGG---------------------------------CGAGG-AAACTA
CG-AAGCGTATAT-----CGGGTA-TTTATAGACTTA-TAGCGTAGCTAGAAGTATACAC
TGTACA-GATATTGTATTTTGTAAAT-TACG-AAGAAAGTCGTAT-TTGATATTAATAAA
ACAACTGGGTTTGTTAATGTTTACATTAACTAGTATC-TTTTATGTA----CAAATTAAA
AT--------ACAGTATACGGAACGTATACTAATC--A--AAAAATAAA-T---GACAGG
CGAA----G-CATGATTAACAGGTGTTT-AGGTATAATTAAAATAATTATGTC-AAGTAA
TTATAATACGGAAAATGAATA-AGTATGA-GGTGAAAGAGGAGATATTAGAATATTTAAA
AACCCAATTATATT-AT-T----------------TTGGA-----------------ACG
---AA--ATACAACACA----------------CTATGA-AA--------------TACA
AGACGCTATGACA-AATGTACGGGTATCTGATTA-GG------TAT-C-TGAACGTA-TA
AGGGC-CGCAGGCCC-GTC-AA-G--TTG-------A-----------------------
--ATGGACGGT-------CCAGATTA------ATTCCTT-AGCGACGAAGAAAGG-----
------AATCTTAAAG-GG---GACCA------------CACAAT------------ATA
CAGCTGTCAC---------------------------TGATTT---A-TTAAAT--AATA
TAATAACCAAAAGAC-C-TTTGTACCCCTGA--T-----A-----ATGATGACG-T-ATA
-GGGGTGT-CCCG-AG----GTAA---TTTAAC---AT----AGCTCTAAAAAGA-----
---GATATG--------------------------GG--CCGTTGGATGCCCCCATCGGA
CGAT-GG-AGGTTGAATGAA-CTTCTGCTGACGTA-GGCGCT-GG----------GGCTT
AT-
>U3_ABTV1_MY
TATTA-C-----------------------CCCCCCTG-----------------CTG--
----GGAC-GGGACAT----------------------------------------CCGA
ATAGTAATG---------------------------------------------------
---GG--C-TTAATACATA---AATGGG----CCGCCAAATAAGCGTACAGTTC------
-----------AGTATCTTCGTT-TTGGGCC---TCGG--CCCAA-AATTAAGAGAAC--
GT---GTGCGCTTGTTTGGG------------TTGGACCGTAGGTC-CGGTT---CGAAT
GAGGAATATTCCTTGCTTCCATAGGAAGGAACAGCGAA----------------------
----------------------------------ATAAAA---TAAA-TCG---------
-------------------------------------CTGTTACACGTGTAA-------G
AATACTATTAGTTCGCAGAGTTTATAAATACCCTTCAAGTTG-AAGGGTGTGGT--G--C
-TCTCTC-TCTTCTGTCAGACGGTGTGCCATGATGAAGCTCTCCGGGAGGAAAGA-----
------------AGGGCGGAGGTG------------------GAGGAGCCGCCTCGCCCG
TCC------CTCCGA---------------------------------CGAAGTA---TA
CGAAGTCGTAGGTATGTCAGGGTA-TTTATAGAAGCG-TCGTATA-CTAAACGCGC---C
TGTATC-ATAATTGTATT---------TGTG-----------TATTTAAATATTTAAATA
CCAA------------------ACCTTAAGGAATAAA-ATATATGTT------TAATAAA
ATAACACATGACAATAAAAGAAA---ACAATAATA-CA--ATAATAAAA-TTGTATTATG
CAAACGTTG-TATAATTAAGGTCTGTTT-------AATATACATATATATATGTATATTA
CAGTATTGTTTAAAATAAATG-ACTTGGA---------AGGAAATAATAATATTAATGAT
AA-GCAATAAAAT--AT------------------TCCGA--------------------
-------ATACA----------------------------TA--------------AAAA
GGGGAAAATGC---AATTAAGACCTGTCACGTTTACA------TAT-TTCGAATATATTA
AGGGC-CGAAGGCCC-GTC-AG-T------------------------------------
--ATGCAGGTA-------CATCAGTG------ATTGCTT-CGTGACGAAGCAAGGGTATT
ATTGTAAATAAGAAAG-CATCTGACAA------------CTTTAATAGTGGTCCCCTATA
CAGCTGTCATATGACAGCTGGCAAAGGATCATTGGGCGGACTCCAAATATATATTAAATA
TAACATATAAAATAT------------------------------------------ATA
--AGGTAT------AG----ATAC---TATTAT-TAATTAAAAGAGGCGGGAAAG-----
-AGGACACGTGCGCCGCACGCCACTTTAGTGGT--GG----GCCATATGTCCC-------
--------GAGTT-AGTGCG-------CTTACGTC-AGCAGG-GG----------GGCTT
AT-
>U3_ABTV2_PH
TATTA-C------------------------CCCAGC-----------------CCCG--
----GAAC-GGGACAT----------------------------------------CTGA
ATAGTATTG---------------------------------------------------
---GGCTC-AT----TATATATAATGGG----CCGACAAATAAGCGTACAGTTC------
-----------AGTATCTTCGTT-TTGGGCC---TTGG--CCCAA-AATTAAGAGAAC--
GT---GTGCGCTTGTTT-GG------------TTAGACCGAAGGTC-CGGTT---CGAAT
AAGGTATATTCTTTGCTTCCGAAGGAAGGAACAACGAA----------------------
--------------------------------------ATATTCAATTTCG---------
-------------------------------------TTGTGACAGGTGTAC-------G
TTTACTATTGGTTCGCAATGTTTATAAATACCCGCGAAGCT-CAAGGGTATGGT--G--C
-TCTCTC-TCTTCTGTCATATGCGAC--TG----AAGGC--------------GA-----
TCATATG-----C-GACTGCAA--------------------GGCGATACTCGCCGTGAG
TAAAGAA--GGGCGGAGGTGGAGGAGCCGCCTCGCCCGTCCTCTCAGACGACGTAGTATA
CGAAGTCGTGTGTAGGTAAGGGTA-TTTATAGA------AGCGCG----------TGTAC
TATATACGCGCCTGTATATTACATGT-----------ATTTGTGTATTTA-ATTATTTAA
ATAC---------TAAACCTTAATGAGGAGAAGTGTT----CATATA----ACAAATAAA
AT--------ATAACATATTTACTAGGCAACAATA-----TTAACAATATT---------
----------TGCGATCAAAA--------GGGTATAATTAAGGTC---------CTGTAA
T----ATAC---ATATTTATA-TGTATATCAGAGTTCAGGTAAATAATCTGGCCTTGAAG
GAACCAATAATAAT-AC-TGA--------------TAGGA----------------TAAG
AAGAA--ATATAACACG----------------CTATGCCAA--------------TA-A
GGGAAAAATAATATAATGACC---TGTAAGATTGTTT------TTT---AGAACCGA-CG
GAGGC-CGAAGGCCG-----AA-GGCCTG-------------------------------
--AAGGCCGATCAGTATGCCGGATCATTAGGTGTTGCTT-CTCCAAGAAGCAAGGGTGTA
AATGTAAATATGAAAG-CATCTGACTA------------CTTTAGTGGTGGGCCTACATA
CAGCTGTCATAAGACAGCTGGCAGAGGATAATTGGACGGACTTGAAATATAAATACAATA
CAACATATTAA-------TATATTCCACTAT--CAGACAAATGATGCGCTGACG-TCAT-
---GGCGT------------GCAAT--CGTGAC---------------------------
---------------------------------------CGTTTAAATGTCCC-------
--------------------------GCTGACGTA-GGGGCT-GG----------GGCAT
AT-
>U3_AY884172_IN
TATTA-C-----------------------CCCCCGTG----------------CTCG--
----GGAC-GGGACAT--------------------------------------------
--------G---------------------------------------------------
---GG--C-TT----TTTA---AATGGG--C-TTTGAGAGT--TTGAACAGTTC------
-----------AGTATCTTCGTTATTGGGCCAACTCGG--CCCAATAATTAAGAGAAC--
GT---GTTCAAATTCGT-GA------------TATGACCGAAGGTC-AAGGTAACCGGTC
AA-CATTATTC-TGGCTTGCGCAGCAAGATACA-CGAA----------------------
----------------------------------TTAAATTATTAAT-TCG---------
--------------------------------------TAGGACACGTGGAC-GGACCGA
AATACTCCTGCATC------TCTATAAATACCCTA-GTCCTGTGAAGG-ATAATT-G--C
-TCTCTC-TCTTCTGTCAAG-GTGGT--TGTGCTGAGGC----------GGAAGA-----
TCGC--------C-AGCGGCGATC------------------GTCGGAACGATGTG--CA
TCTAGAG--AGGCGG---------------------------------TGAAGCAAACTA
CG-AAGCATATAT-----CGGGTA-TTTATAGACTTA-TAGCGCAGCTAGAAGTATACAC
TGTACA-GATAATGTATTTTGTAATT-TACG-AAGAATTTCGTAT-TTGATATTAATAAA
ACACCTGGGTGTGTTAATGTTTACATTAAATAGTATC-CTGTATGTA----CACAAAAAA
AT--------ACAGTATACGGAACGTATACTGACA--A--AGTAATAAA-T---GATAGG
CGAA----G-CATGATTAACAGGTGTTT-AGGTATAATTAACATAATTATGAG-AAGTAA
TAATAATACGGAAAATGAATA-AGTATGA-GGTGAAAGAGGAGATATTAGAATATTTAAA
AACCCAATTATATT-AT-T----------------TTGGA-----------------ACG
---AA--ATACAACACG----------------CTATGA---------------------
-----------------------------GGTCG-------------C------------
----------------GTC-AA-G--TTG-------A-----------------------
--ATGAACGGT-------CCAGATTA------ATTCCTT-AGCGACGAAGAAAGG-----
------AATCTTAATG-GG---GACCA------------CATTAA------------AGA
CAGCTGTCAT---------------------------TGATTA---A-ATAAAT--AATA
TAATATCCAAAAGAC-T-TTTGTACCCCTGA--T-----A-----ATGATGACG-T-GTA
-GGGGTGT-CCCG-AT----GTAA---TATAGC---AT----AGCTATGTGAAGA-----
---GATAAGCATGTGGCCGACAACTTTAGTTGT--GG----GCCAGATGTCCC-------
--------GAGTT-AGTGCG--------CCACGTA-AGCACG-GG----------GGACT
AT-
>U3_AY884173_IN
TATTA-C-----------------------CCCCAGCG-----------------CCG--
----GGAC-GGGACAT--------------------------------------------
--------G---------------------------------------------------
---GG--C-TT----TTTA---AATGGG--C-TTTGAGAGT--TTGAACAGTTC------
-----------AGTATCTTCGTTATTGGGCCAACTCGG--CCCAATAATTAAGAGAAC--
GT---GTTCAAATTCGT-GA------------TATGACCGAAGGTC-AAGGTAACCGGTC
AA-CATTATTC-TGGCTTGCGCAGCAAGATACA-CGAA----------------------
----------------------------------TTAAA---------------------
------------------------------------------------------------
------------------------------------------------------------
------------------------------------------------------------
------------------------------------------------------------
------------------------------------------------------------
------------------------------------------------------------
------------------------------------------------------------
------------------------------------------------------------
------------------------------------------------------GATAGG
CGAA----G-CATGATTAACAGGTGTTT-AGGTATAATTATTTTAATTATGAG-AAGTAA
TAATAATACGGAAAATGAATA-AGTATGA-GGTGAAAGAGGAGATATTAGAATATTTAAA
AACCCAATTATATT-AT-T----------------TTGGA-----------------ACG
---AA--ATACAACACG----------------CTATGA-AA--------------TACA
AGGCGCTATGACA-AATGTACGGGTATCTGATTG-TG------TAT-C-TTAACGCT-TA
AGGGC-CGCAGGCCC-GTC-AA-G-ATGG-------A-----------------------
--ATGAACGGT-------CCAGATTA------ATTCCTT-AACGACGAAGGAAGG-----
------AATCTTTCAT-GG---GACCA------------CACAAT------------ATA
CAGCTGTCAA---------------------------TGATTT---A-TTAAAT--AATA
TAATAACCAAAAGAC-C----------------------A--------------------
---------------------------TTTAAC---AT----AGATC------GA-----
---GATATG--------------------------GG--CCGTTGGATGCCTCCA-----
CGATGG--AGGTTGTATGAA-CTTCTGCTGACGTA-GGCGCT-GG----------GGCTT
AT-
>U3_AY996563_PK_2007
------------------------------------------------------------
------------------------------------------------------------
------------------------------------------------------------
----------------------------------TGAGAGT--TTGAACAGTTC------
-----------AGTATCTTCGTTATTGGGCCAACCCGG--CCCAATAATTAAGAGAAC--
GT---GTTCAAATTCGT-GG------------TATGACCGAAGGTC-AAGGTAACCGGTC
AA-CATTATTC-TGGCTTGCGCAGCAAGATACA-CGAA----------------------
----------------------------------TTAAATTATTAAT-TCG---------
--------------------------------------TAGGACACGTGGAC-GGACCGA
AATACTCCTGCATC------TCTATAAATACCCTA-GTCCTGTGAAGG-ATAATT-G--C
-TCTCTC-TCTTCTGTGAAG-GTGGT--TGTGCTGAGGC----------GGAAGA-----
TCGC--------C-AGCGGCGATC------------------GTCGGAACGACCTG--CA
TCTAGAG--AGGCGG---------------------------------TGAGG-AAACTA
CG-AAGCGTATAT-----CCGGTA-TTTATAGACTTA-TAGCGTAGCTAGAAGTTTACAC
TGTACA-GATATTGTATTCTGTAAAT-TACG-AAGAATTTCGTAT-TTGATATTAATAAA
ACACCTGGGTGTGTTAATGTTTACATTAAATAGTATC-TTGTAGGTA----CAAAATAAA
AT--------ACAGTATACGGAACGTATACTGACA--A--AGTAATAAA-T---GATAGG
CGAA----G-CATGTTTAACAGGTGTTT-AGGTATAATTAACATAATTATGAG-AAGTAA
TAATAATACGGAAAATGAATA-AGTATGA-GGTGAAAGAGGAGATATTAGAATATTTAAA
AACCCAATTATATT-AT-T----------------TTGGA-----------------ACG
---AA--ATACAACACG----------------CTATGA-AA--------------TACA
AGACGCTATGACA-AATGTACGGGTATCTGATTG-TG------TAT-C-TTAACGCT-TA
AGGGC-CGCAGGCCC-GTC-AA-G--TTG-------A-----------------------
--ATGAACGGT-------CCAGATTA------ATTCCTT-AGCGACTAAGAAAGG-----
------AATCTTAAAG-TG---GACCA------------CATAAA------------AGA
CAGCTGTCAT---------------------------TGATTA---A-ATAAAT--AATA
TAATATTCAAAAGAC-C-TTTGTACCCCTGA--T-----A-----ATGATGACG-T-GTA
-GGGGTGT-CCCG-TT----GTAA---TATAGC---AT----AGCTATGAGAAGA-----
---GATAAGCATCTGGCCGACAACT-----------------------------------
------------------------------------------------------------
---
>U3_B2817_AU_2011_C3
TATTA-C-----------------------CCCCAGCG----------------CTCA--
----GGAC-GGGACAT--------------------------------------------
------------------------------------------------------------
---GG--C-TT----TTTA---AATGGG--C-TTTGCGAGT--TTGAACAGTTC------
-----------AGTATCTTCGTTATTGGGCCAACCCGG--CCCAATAATTAAGAGAAC--
GT---GTTCAAATTCGT-GG------------TATGACCGAAGGTC-AAGGTAACCGGTC
AA-CATTATTC-TGGCTTGCGCAGCAAGAAACA-CGAA----------------------
----------------------------------TTAATAATTTAAT-TCG---------
--------------------------------------TAGGACACGTGGAC-GGACCGA
AATACTCTTGCATC------TCTATAAATACCCTA-ATCCTGTCAAGG-ATAATT-G--C
-TCTCTC-TCTTCTGTCAAG-GTGGT--TGTGCTGAGGC----------GGAAGA-----
TCGC--------C-AGCGGCGATC------------------GTCGGAACGACCTG--CA
TCTAGAG--AGGCGG---------------------------------CGAGG-AAACTA
CG-AAGCGTATAT-----CGGGTA-TTTATAGACTTA-TAGCGTAGCTAGAAGTATACAC
TGTACA-GATATTGTATTTTGTAAAT-TACG-AAGCAATTCGTAT-TTGATATTAATAAA
ACAACTGGGTTTGTTAATGTTTACATTAACTAGTATC-TTATATGTA----CAAATTAAA
AT--------ACAGTATACGGAACGTATACTAACG-TA--AAAATTAAA-T---GATAGG
CGAA----G-CATGATTAACAGGTGTTT-AGGTATAATTAACATAATTATGAG-AAGTAA
TAATAATACGAAAAATGAATA-AGTATGA-GGTGAAAGAGGAGATATTAGAATATTTAAA
AACCCAATTATATT-AT-T----------------TTGGA-----------------ACG
---AA--ATACAACACG----------------CTATGA-AA--------------TACA
AGACGCTATGACA-AATGTACGGGTATATGATTG-TG------TAT-C-TGAACGTT-TA
AGGGC-CGCAGGCCC-GTC-AA-G--TTG-------A-----------------------
--ATGAACGGT-------CCAGATTA------ATTCCTT-AGCGACGAAGAAAGG-----
------AATCTTAAAG-GG---GACCA------------CATTAA------------AGA
CAGCTGTCAT---------------------------TGATTA---A-ATAAAT--AATA
TAATAACCAAAAGAC-C-TTTGTACCCTTGC--T-----A-----ATGATGACG-T-ATA
-GGGGTGT-CCCG-AG----GTAA---TTTAAC---AT----AGCTCTGAAAAGA-----
---GATATT--------------------------GG--CCGTTGGATGCCTCCATCGGA
CGAT-GG-AGGTTGAATGAA-CTTCTGCTGACGTA-AGCGCT-GG----------GGCTT
AT-
>U3_B2818_AU_2011
TATTA-C-----------------------CCCCAGCG----------------CTCA--
----GGAC-GGGACAT--------------------------------------------
------------------------------------------------------------
---GG--C-TT----TTTA---AATGGG--C-TTTGCGAGT--TTGAACAGTTC------
-----------AGTATCTTCGTTATTGGGCCAACCCGG--CCCAATAATTAAGAGAAC--
GT---GTTCAAATTCGT-GG------------TATGACCGAAGGTC-AAGGTAACCGGTC
AA-CATTATTC-TGGCTTGCGCAGCAAGCAACA-CGAA----------------------
----------------------------------TTAAATATTTAAT-TCG---------
--------------------------------------TAGGACACGTGGAC-GGACCGA
AATACTCTTGCATC------TCTATAAATACCCTA-ATCCTGTCAAGG-ATAATT-G--C
-TCTTTC-TCTTCTGTCAAG-GTGGT--TGTGCTGAGGC----------GGAAGA-----
TCGC--------C-AGCGGCGATC------------------GTCGGAACGACCTG--CA
TCTAGAG--AGGCGG---------------------------------CGAGG-AAACTA
CG-AAGCGTATAT-----CGGGTA-TTTATAGACTTA-TAGCGTAGCTAGAAGTATACAC
TGTACA-GATATTGTATTTTGTAAAT-TACG-AAGCAATTCGTAT-TTGATATTAATAAA
ACAACTGGGTTTGTTAATGTTTACATTAACTAGTATC-TTATATGTA----CAAATTAAA
AT--------ACAGTATACGGAACGTATACTAACG-TA--AAAATTAAA-T---GATAGG
CGAA----G-CATGATTAACAGGTGTTT-AGGTATAATTAACATAATTATGAG-AAGTAA
TAATAATACGGAAAATGAATA-AGTATGA-GGTGAAAGAGGAGATATTAGAATATTTAAA
AACCCAATTATATT-AT-T----------------TTGGA-----------------ACG
---AA--ATACAACACG----------------CTATGA-AA--------------TACA
AGACGCTATGACA-AATGTACGGGTATATGATTG-TG------TAT-C-TGAACGTT-TA
AGGGC-CGCAGGCCC-GTC-AA-G--TTG-------A-----------------------
--ATGAACGGT-------CCAGATTA------ATTCCTT-AGCGACGAAGAAAGG-----
------AATCTTAAAG-GG---GACCA------------CATTAA------------AGA
CAGCTGTCAT---------------------------TGATTA---A-ATAAAT--AATA
TAATAACCAAAAGAC-C-TTTGTACCCTTGC--T-----A-----ATGATGACG-T-ATA
-GGGGTGT-CCCG-AG----GTAA---TTTAAC---AT----AGCTCTGAAAAGA-----
---GATATG--------------------------GG--CCGTTGGATGCCTCCATCGGA
CGAT-GG-AGGTTGAATGAA-CTTCTGCTGACGTA-AGCGCT-GG----------GGCTT
AT-
>U3_B2819_AU_2011_C3
TATTA-C-----------------------CCCCAGCG----------------CTCA--
----GGAC-GGGACAT--------------------------------------------
------------------------------------------------------------
---GG--C-TT----TTTA---AATGGG--C-TTTGCGAGT--TTGAACAGTTC------
-----------AGTATCTTCGTTATTGGGCCAACCCGG--CCCAATAATTAAGAGAAC--
GT---GTTCAAATTCGT-GG------------TATGACCGAAGGTC-AAGGTAACCGGTC
AA-CATTATTC-TGGCTTGCGCAGCAAGAAACA-CGAA----------------------
----------------------------------TTAAAAAATTAAT-TTG---------
--------------------------------------TAGGACACGTGGAC-GGACCGA
AATACTCTTGCATC------TCTATAAATACCCTA-ATCCTGTCAAGG-ATAATT-G--C
-TCTTTC-TCTTCTGTCAAG-GTGGT--TGTGCTGAGGC----------GGAAGA-----
TCGC--------C-AGCGGCGATC------------------GTCGGAACGACCTG--CA
TCTAGAG--AGGCGG---------------------------------CGAGG-AAACTA
CG-AAGCGTATAT-----CGGGTA-TTTATAGACTTA-TAGCGTAGCTAGAAGTATACAC
TGTACA-GATATTGTATTTTGTAAAT-TACG-AAGCAATTCGTAT-TTGATATTAATAAA
ACAACTGGGTTTGTTAATGTTTACATTAACTAGTATC-TTATATGTA----CAAATTAAA
AT--------ACAGTATACGGAACGTATACTAACG-TA--AAAATTAAA-T---GATAGG
CGAA----G-CATGATTAACAGGTGTTT-AGGTATAATTAACATAATTATGAG-AAGTAA
TAATAATACGGAAAATGAATA-AGTATGA-GGTGAAAGAGGAGATATTAGAATATTTAAA
AA-TCAATTATATT-AT-T----------------TTGGA-----------------ACG
---AA--ATACAACACG----------------CTATGA-AA--------------TACA
AGACGCTATGACA-AATGTACGGGTATATGATTG-TG------TAT-C-TGAACGTT-TA
AGGGC-CGCAGGCCC-GTC-AA-G--TTG-------A-----------------------
--ATGAACGGT-------CCAGATTA------ATTCCTT-AGCGACGAAGAAAGG-----
------AATCTTAAAG-GG---GACCA------------CATTAA------------AGA
CAGCTGTCAT---------------------------TGATTA---A-ATAAAT--AATA
TAATAACCAAAAGAC-C-TTTGTACCCTTGC--T-----A-----ATGATGACG-T-ATA
-GGGGTGT-CCCG-AG----GTAA---TTTAAC---AT----AGCTCTGAAAAGA-----
---GATATG--------------------------GG--CCGTTGGATGCCTCCATCGGA
CGAT-GG-AGGTTGAATGAA-CTTCTGCTGACGTA-AGCGCT-GG----------GGCTT
AT-
>U3_B2821_AU_2011_C3
TATTA-C-----------------------CCCCAGCG----------------CTCA--
----GGAC-GGGACAT--------------------------------------------
------------------------------------------------------------
---GG--C-TT----TTTA---AATGGG--C-TTTGCGAGT--TTGAACAGTTC------
-----------AGTATCTTCGTTATTGGGCCAACCCGG--CCCAATAATTAAGAGAAC--
GT---GTTCAAATTCGT-GG------------TATGACCGAAGGTC-AAGGTAACCGGTC
AA-CATTATTC-TGGCTTGCGCAGCAAGCAACA-CGAA----------------------
----------------------------------TTAATATTTTAAT-TCG---------
--------------------------------------TAGGACACGTGGAC-GGACCGA
AATACTCTTGCATC------TCTATAAATACCCTA-ATCCTGTCAAGG-ATAATT-G--C
-TCTTTC-TCTTCTGTCAAG-GTGGT--TGTGCTGAGGC----------GGAAGA-----
TCGC--------C-AGCGGCGATC------------------GTCGGAACGACCTG--CA
TCTAGAG--AGGCGG---------------------------------CGAGG-AAACTA
CG-AAGCGTATAT-----CGGGTA-TTTATAGACTTA-TAGCGTAGCTAGAAGTATACAC
TGTACA-GATATTGTATTTTGTAAAT-TACG-AAGCAATTCGTAT-TTGATATTAGTAAA
ACAACTGGGTTTGTTAATGTTTACATTAACTAGTATC-TTATATGTA----CAAATTAAA
AT--------ACAGTATACGGAACGTATACTAACG-TA--AAAATTAAA-T---GATAGG
CGAA----G-CATGATTAACAGGTGTTT-AGGTATAATTAGCATAATTATGAG-AAGTAA
TAATAATACGGAAAATGAATA-AGTATGA-GGTGAAAGAGGAGATATTAGAATATTTAAA
AACCCAATTATATT-AT-T----------------TTGGA-----------------ACG
---AA--ATACAACACG----------------CTATGA-AA--------------TACA
AGACGCTATGACA-AATGTACGGGTATATGATTG-TG------TAT-C-TGAACGTT-TA
AGGGC-CGCAGGCCC-GTC-AA-G--TTG-------A-----------------------
--ATGAACGGT-------CCAGATTA------ATTCCTT-AGCGACGAAGAAAGG-----
------AATCTTAAAG-GG---GACCA------------CGTTAA------------AGA
CAGCTGTCAT---------------------------TGATTA---A-ATAAAT--AATA
TAATAACCAAAAGAC-C-TTTGTACCCTTGC--T-----A-----ATGATGACG-T-ATA
-GGGGTGT-CCCG-AG----GTAA---TTTAAC---AT----AGCTCTGAAAAGA-----
---GATATG--------------------------GG--CCGTTGGATGCCTCCATCGGA
CGAT-GG-AGGTTGAATGAA-CTTCTGCTGACGTA-AGCGCT-GG----------GGCTT
AT-
>U3_B2822_AU_2011_C3
TATTA-C-----------------------CCCCAGCG----------------CTCA--
----GGAC-GGGACAT--------------------------------------------
------------------------------------------------------------
---GG--C-TT----TTTA---AATGGG--C-TTTGCGAGT--TTGAACAGTTC------
-----------AGTATCTTCGTTATTGGGCCAACCCGG--CCCAATAATTAAGAGAAC--
GT---GTTCAAATTCGT-GG------------TATGACCGAAGGTC-AAGGTAACCGGTC
AA-CATTATTC-TGGCTTGCGCAGCAAGAAACA-CGAA----------------------
----------------------------------TTAAAAATTTAAT-TCG---------
--------------------------------------TAGGACACGTGGAC-GGACCGA
AATACTCTTGCATC------TCTATAAATACCCTA-ATCCTGTCAAGG-ATAATT-G--C
-TCTTTC-TCTTCTGTCAAG-GTGGT--TGTGCTGAGGC----------GGAAGA-----
TCGC--------C-AGCGGCGATC------------------GTCGGAACGACCTG--CA
TCTAGAG--AGGCGG---------------------------------CGAGG-AAACTA
CG-AAGCGTATAT-----CGGGTA-TTTATAGGCTTA-TAGCGTAGCTAGAAGTATACAC
TGTACA-GATATTGTATTTTGCAAAT-TACG-AAGCAATTCGTAT-TTGATATTAATAAA
ACAACTGGGTTTGTTAATGTTTACATTAACTAGTATC-TTATATGTA----CAAATTAAA
AT--------ACAGTATACGGAACGTATACTAACG-TA--AAAATTAAA-T---GATAGG
CGAA----G-CATGATTAACAGGTGTTT-AGGTATAATTAACATAATTATGAG-AAGTAA
TAATAATACGGAAAATGAATA-AGTATGA-GGTGAAAGAGGAGATATTAGAATATTTAAA
AACCCAATTATATT-AT-T----------------TTGGA-----------------ACG
---AA--ATACAACACG----------------CTATGA-AA--------------TACA
AGACGCTATGACA-AATGTACGGGTATATGATTG-TG------TAT-C-TGAACGTT-TA
AGGGC-CGCAGGCCC-GTC-AA-G--TTG-------A-----------------------
--ATGAACGGT-------CCAGATTA------ATTCCTT-AGCGACGAAGAAAGG-----
------AATCTTAAAG-GG---GACCA------------CATTAA------------AGA
CAGCTGTCAT---------------------------TGATTA---A-ATAAAT--AATA
TAATAACCAAAAGAC-C-TTTGTACCCTTGC--T-----A-----ATGATGACG-T-ATA
-GGGGTGT-CCCG-AG----GTAA---TTTAAC---AT----AGCTCTGAAAAGA-----
---GATATG--------------------------GG--CCGTTGGATGCCTCCATCGGA
CGAT-GG-AGGTTGAATGAA-CTTCTGCTGACGTA-AGCGCT-GG----------GGCTT
AT-
>U3_B2823_AU_2011
TATTA-C-----------------------CCCCAGCG----------------CTCA--
----GGAC-GGGACAT--------------------------------------------
------------------------------------------------------------
---GG--C-TT----TTTA---AATGGG--C-TTTGCGAGT--TTGAACAGTTC------
-----------AGTATCTTCGTTATTGGGCCAACCCGG--CCCAATAATTAAGAGAAC--
GT---GTTCAAATTCGT-GG------------TATGACCGAAGGTC-AAGGTAACCGGTC
AA-CATTATTC-TGGCT-------------------------------------------
------------------------------------------------------------
--------------------------------------TAGGA-ACGTGGAC-GGACCGA
AATACTCTTGCATC------TCTATAAATACCCTA-ATCCTGTCAAGG-ATAATT-G--C
-TCTTTC-TCTTCTGTCAAG-GTGGT--TGTGCTGAGGC----------GGAAGA-----
TCGC--------C-AGCGGCGATC------------------GTCGGAACGACCTG--CA
TCTAGAG--AGGCGG---------------------------------CGAGG-AAACTA
CG-AAGCGTATAT-----CGGGTA-TTTATAGACTTA-TAGCGTAGCTAGAAGTATACAC
TGTACA-GATATTGTATTTTGTAAAT-TACG-AAGCAATTCGTAT-TTGATATTAATAAA
ACAACTGGGTTTGTTAATGTTTACATTAACTAGTATC-TTATATGTA----CAAATTAAA
AT--------ACAGTATACGGAACGTATACTAACG-TA--AAAATTAAA-T---GATAGG
CGAA----G-CATGATTAACAGGTGTTT-AGGTATAATTAACATAATTATGAG-AAGTAA
TAATAATACGGAAAATGAATA-AGTATGA-GGTGAAAGAGGAGATATTAGAATATTTAAA
AACCCAATTATATT-AT-T----------------TTGGA-----------------ACG
---AA--ATACAACACG----------------CTATGA-AA--------------TACA
AGACGCTATGACA-AATGTACGGGTATATGATTG-TG------TAT-C-TGAACGTT-TA
AGGGC-CGCAGGCCC-GTC-AA-G--TTG-------A-----------------------
--ATGAACGGT-------CCAGATTA------ATTCCTT-AGCGACGAAGAAAGG-----
------AATCTTAAAG-GG---GACCA------------CATTAA------------AGA
CAGCTGTCAT---------------------------TGATTA---A-ATAAAT--AATA
TAATAACCAAAAGAC-C-TTTGTACCCTTGC--T-----A-----ATGATGACG-T-ATA
-GGGGTGT-CCCG-AG----GTAA---TTTAAC---AT----AGCTCTGAAAAGA-----
---GATATG--------------------------GG--CCGTTGGATGCCTCCATCGGA
CGATGG--AGGTTGAATGAA-CTTCTGCTGACGTA-AGCGCT-GG----------GGCTT
AT-
>U3_B2824_AU_2011_C3
TATTA-C-----------------------CCCCAGCG----------------CTCA--
----GGAC-GGGGCAT--------------------------------------------
------------------------------------------------------------
---GG--C-TT----TTTA---AATGGG--C-TTTGCGAGT--TTGAACAGTTC------
-----------AGTATCTTCGTTATTGGGCCAACCCGG--CCCAATAATTAAGAGAAC--
GT---GTTCAAATTCGT-GG------------TATGACCGAAGGTC-AAGGTAACCGGTC
AA-CATTATTC-TGGCTTGCGCAGCAAGATACA-CGAA----------------------
----------------------------------TTAAAATATTAAT-TCG---------
--------------------------------------TAGGACACGTGGAC-GGACCGA
AATACTCTTGCATC------TCTATAAATACCCTA-ATCCTGTCAAGG-ATAATT-G--C
-TCTTTC-TCTTCTGTCAAG-GTGGT--TGTGCTGAGGC----------GGAAGA-----
TCGC--------C-AGCGGCGATC------------------GTCGGAACGACCTG--CA
TCTAGAG--AGGCGG---------------------------------CGAGG-AAACTA
CG-AAGCGTATAT-----CGGGTA-TTTATAGACTTA-TAGCGTAGCTAGAAGTATACAC
TGTACA-GATATTGTATTTTGTAAAT-TACG-AAGCAATTCGTAT-TTGATATTAATAAA
ACAACTGGGTTTGTTAATGTTTACATTAACTAGTATC-TTATATGTA----CAAATTAAA
AT--------ACAGTATACGGAACGTATACTAACG-TA--AAAATTAAA-T---GATAGG
CGAA----G-CATGATTAACAGGTGTTT-AGGTATAATTAACATAATTATGAG-AAGTAA
TAATAATACGGAAAATGAATA-AGTATGA-GGTGAAAGAGGAGATATTAGAATATTTAAA
AACCCAATTATATT-AT-T----------------TTGGA-----------------ACG
---AA--ATACAACACG----------------CTATGA-AA--------------TACA
AGACGCTATGACA-AATGTACGGGTATATGATTG-TG------TAT-C-TGAACGTT-TA
AGGGC-CGCAGGCCC-GTC-AA-G--TTG-------A-----------------------
--ATGAACGGT-------CCAGATTA------ATTCCTT-AGCGACGAAGAAAGG-----
------AATCTTAAAG-GG---GACCA------------CATTAA------------AGA
CAGCTGTCAT---------------------------TGATTA---A-ATAAAT--AATA
TAATAACCAAAAGAC-C-TTTGTACCCTTGC--T-----A-----ATGATGACG-T-ATA
-GGGGTGT-CCCG-AG----GTAA---TTTAAC---AT----AGCTCTGAAAAGA-----
---GATATG--------------------------GG--CCGTTGGATGCCTCCATCGGA
CGAT-GG-AGGTTGAATGAA-CTTCTGCTGACGTA-AGCGCT-GG----------GGCTT
AT-
>U3_B2825_AU_2011_C3
TATTA-C-----------------------CCCCAGCG----------------CTCA--
----GGAC-GGGACAT--------------------------------------------
------------------------------------------------------------
---GG--C-TT----TTTA---AATGGG--C-TTTGCGAGT--TTGAACAGTTC------
-----------AGTATCTTCGTTATTGGGCCAACCCGG--CCCAATAATTAAGAGAAC--
GT---GTTCAAATTCGT-GG------------TATGACCGAAGGTC-AAGGTAACCGGTC
AA-CATTATTC-TGGCTTGCGCAGCAAGCTACA-CGAA----------------------
----------------------------------TTAAATATTTAAT-TCG---------
--------------------------------------TAGGACACGTGGAC-GGACCGA
AATACTCTTGCATC------TCTATAAATACCCTA-ATCCTGTCAAGG-ATAATT-G--C
-TCTTTC-TCTTCTGTCAAG-GTGGT--TGTGCTGAGGC----------GGAAGA-----
TCGC--------C-AGCGGCGATC------------------GTCGGAACGACCTG--CA
TCTAGAG--AGGCGG---------------------------------CGAGG-AAACTA
CG-AAGCGTATAT-----CGGGTA-TTTATAGACTTA-TAGCGTAGCTAGAAGTATACAC
TGTACA-GATATTGTATTTTGTAAAT-TACG-AAGCAATTCGTAT-TTGATATTAATAAA
ACAACTGGGTTTGTTAATGTTTACATTAACTAGTATC-TTATATGTA----CAAATTAAA
AT--------ACAGTATACGGAACGTATACTAACG-TA--AAAATTAAA-T---GATAGG
CGAA----G-CATGATTAACAGGTGTTT-AGGTATAATTAACATAATTATGAG-AAGTAA
TAATAATACGGAAAATGAATA-AGTATGA-GGTGAAAGAGGAGATATTAGAATATTTAAA
AACCCAATTATATT-AT-T----------------TTGGA-----------------ACG
---AA--ATACAACACG----------------CTATGA-AA--------------TACA
AGACGCTATGACA-AATGTACGGGTATATGATTG-TG------TAT-C-TGAACGTT-TA
AGGGC-CGCAGGCCC-GTC-AA-G--TTG-------A-----------------------
--ATGAACGGT-------CCAGATTA------ATTCCTT-AGCGACGAAGAAAGG-----
------AATCTTAAAG-GG---GACCA------------CATTAA------------AGA
CAGCTGTCAT---------------------------TGATTA---A-ATAAAT--AATA
TAATAACCAAAAGAC-C-TTTGTACCCTTGC--T-----A-----ATGATGACG-T-ATA
-GGGGTGT-CCCG-AG----GTAA---TTTAAC---AT----AGCTCTGAAAAGA-----
---GATATG--------------------------GG--CCGTTGGATGCCTCCATCGGA
CGAT-GG-AGGTTGAATGAA-CTTCTGCTGACGTA-AGCGCT-GG----------GGCTT
AT-
>U3_B2827_AU_2011
TATTA-C-----------------------CCCCAGCG----------------CTCA--
----GGAC-GGGACAT--------------------------------------------
------------------------------------------------------------
---GG--C-TT----TTTA---AATGGG--C-TTTGCGAGT--TTGAACAGTTC------
-----------AGTATCTTCGTTATTGGGCCAACCCGG--CCCAATAATTAAGAGAAC--
GT---GTTCAAATTCGT-GG------------TATGACCGAAGGTC-AAGGTAACCGGTC
AA-CATTATTC-TGGCTTGCGCAGCAAGAAACA-CGAA----------------------
----------------------------------TTAATATTTTAAT-TCG---------
--------------------------------------TAGGACACGTGGAC-GGACCGA
AATACTCTTGCATC------TCTATAAATACCCTA-ATCCTGTCAAGG-ATAATT-G--C
-TCTTTC-TCTTCTGTCAAG-GTGGT--TGTGCTGAGGC----------GGAAGA-----
TCGC--------C-AGCGGCGATC------------------GTCGGAACGACCTG--CA
TCTAGAG--AGGCGG---------------------------------CGAGG-AAACTA
CG-AAGCGTATAT-----CGGGTA-TTTATAGACTTA-TAGCGTAGCTAGAAGTATACTC
TGTACA-GATATTGTATTTTGTAAAT-TACG-AAGCAATTCGTAT-TTGATATTAATAAA
ACAACTGGGTTTGTTAATGTTTACATTAACTAGTATC-TTATATGTA----CAAATTTAA
AT--------ACAGTATACGGAACGTATACTAACG-TA--AAAATTTAA-T---GATAGG
CGAA----G-CATGATTAACAGGTGTTT-AGGTATAATTAACATAATTATGAG-AAGTAA
TAATAATACGGAAAATGAATA-AGTATGA-GGTGAAAGAGGAGATATTAGAATATTTAAA
AACCCCATTATATT-AT-T----------------TTGGA-----------------ACG
---AA--ATACAACACG----------------CTATGA-AA--------------TACA
AGACGCTATGACA-AATGTACGGGTATATGATTG-TG------TAT-C-TGAACGTT-TA
AGGGC-CGCAGGCCC-GTC-AA-G--TTG-------A-----------------------
--ATGAACGGT-------CCAGATTA------ATTCCTT-AGCGACGAAGAAAGG-----
------AATCTTAAAG-GG---GACCA------------CATTAA------------AGA
CAGCTGTCAT---------------------------TGATTA---A-ATAAAT--AATA
TAATAACCAAAAGAC-C-TTTGTACCCTTGC--T-----A-----ATGATGACG-T-ATA
-GGGGTGT-CCCG-AG----GTAA---TTTAAC---AT----AGCTCTGAAAAGA-----
---GATATG--------------------------GG--CCGTTGGATGCCTCCATCGGA
CGAT-GG-AGGTTGAATGAA-CTTCTGCTGACGTA-AGCGCT-GG----------GGCTT
AT-
>U3_B2829_AU_2011_C3
TATTA-C-----------------------CCCCAGCG----------------CTCA--
----GGAC-GGGACAT--------------------------------------------
------------------------------------------------------------
---GG--C-TT----TTTA---AATGGG--C-TTTGCGAGT--TTGAACAGTTC------
-----------AGTATCTTCGTTATTGGGCCAACCCGG--CCCAATAATTAAGAGAAC--
GT---GTTCAAATTCGT-GG------------TATGACCGAAGGTC-AAGGTAACCGGTC
AA-CATTATTC-TGGCTTGCGCAGCAAGATACA-CGAA----------------------
----------------------------------TTAATTTTTTAAT-TCG---------
--------------------------------------TAGGACACGTGGAC-GGACCGA
AATACTCTTGCATC------TCTATAAATACCCTA-ATCCTGTCAAGG-ATAATT-G--C
-TCTTTC-TCTTCTGTCAAG-GTGGT--TGTGCTGAGGC----------GGAAGA-----
TCGC--------C-AGCGGCGATC------------------GTCGGAACGACCTG--CA
TCTAGAG--AGGCGG---------------------------------CGAGG-AAACTA
CG-AAGCGTATAT-----CGGGTA-TTTATAGACTTA-TAGCGTAGCTAGAAGTATACAC
TGTACA-GATATTGTATTTTGTAAAT-TACG-AAGCAATTCGTAT-TTGATATTAATAAA
ACAACTGGGTTTGTTAATGTTTACATTAACTAGTATC-TTATATGTA----CAAATTAAA
AT--------ACAGTATACGGAACGTATACTAACG-TA--AAAATTAAA-T---GATAGG
CGAA----G-CATGATTAACAGGTGTTT-AGGTATAATTAACATAATTATGAG-AAGTAA
TAATAATACGGAAAATGAATA-AGTATGA-GGTGAAAGAGGAGATATTAGAATATTTAAA
AACCCAATTATATT-AT-T----------------TTGGA-----------------ACG
---AA--ATACAACACG----------------CTATGA-AA--------------TACA
AGACGCTATGACA-AATGTACGGGTATATGATTG-TG------TAT-C-TGAACGTT-TA
AGGGC-CGCAGGCCC-GTC-AA-G--TTG-------A-----------------------
--ATGAACGGT-------CCAGATTA------ATTCCTT-AGCGACGAAGAAAGG-----
------AATCTTAAAG-GG---GACCA------------CATTAA------------AGA
CAGCTGTCAT---------------------------TGATTA---A-ATAAAT--AATA
TAATAACCAAAAGAC-C-TTTGTACCCTTGC--T-----A-----ATGATGACG-T-ATA
-GGGGTGT-CCCG-AG----GTAA---TTTAAC---AT----AGCTCTGAAAAGA-----
---GATATG--------------------------GG-CCCGTTGGATGCCTCCATCGGA
CGAT-GG-AGGTTGAATGAA-CTTCTGCTGACGTA-AGCGCT-GG----------GGCTT
AT-
>U3_B2830_AU_2011
TATTA-C-----------------------CCCCAGCG----------------CTCA--
----GGAC-GGGACAT--------------------------------------------
------------------------------------------------------------
---GG--C-TT----TTTA---AATGGG--C-TTTGCGAGT--TTGAACAGTTC------
-----------AGTATCTTCGTTATTGGGCCAACCCGG--CCCAATAATTAAGAGAAC--
GT---GTTCAAATTCGT-GG------------TATGACCGAAGGTC-AAGGTAACCGGTC
AA-CATTATTC-TGGCTTGCGCAGCAAGCTACA-CGAA----------------------
----------------------------------TTAAAATATTAAT-TCG---------
--------------------------------------TAGGACACGTGGAC-GGACCGA
AATACTCTTGCATC------TCTATAAACACCCTA-ATCCTGTCAAGG-ATAATT-G--C
-TCTTTC-TCTTCTGTCAAG-GTGGT--TGTGCTGGGGC----------GGAAGA-----
TCGC--------C-AGCGGCGATC------------------GTCGGAACGACCTG--CA
TCTAGAG--AGGCGG---------------------------------CGAGG-AAACTA
CG-AAGCGTATAT-----CGGGTA-TTTATAGGCTTA-TAGCGTAGCTAGAAGTATACAC
TGTACA-GATATTGTATTTTGTAAAT-TACG-AAGCAATCCGTAT-TTGATATTAATAAA
ACAACTGGGTTTGTTAATGTTTACATTAACTAGTATC-TTATATGTA----CAAATTAAA
AT--------ACAGTATACGGAACGTATACTAACG-TA--AAAATTAAA-T---GATAGG
CGAA----G-CATGATTAACAGGTGTTT-AGGTATAATTAACATAATTATGAG-AAGTAA
TAATAATACGGAAAATGAATA-AGTATGA-GGTGAAAGAGGAGATATTAGAATATTTAAA
AACCCAATTATATT-AT-T----------------TTGGA-----------------ACG
---AA--ATACAACACG----------------CTATGA-AA--------------TACA
AGACGCTATGACA-AATGTACGGGTATATGATTG-TG------TAT-C-TGAACGTT-TA
AGGGC-CGCAGGCCC-GTC-AA-G--TTG-------A-----------------------
--ATGAACGGT-------CCAGATTA------ATTCCTT-AGCGACGAAGAAAGG-----
------AATCTTAAAG-GG---GACCA------------CATTAA------------AGA
CAGCTGTCAT---------------------------TGATTA---A-ATAAAT--AATA
TAATAACCAAAAGAC-C-TTTGTACCCTTGC--T-----A-----ATGATGACG-T-ATA
-GGGGTGT-CCCG-AG----GTAA---TTTAAC---AT----AGCTCTGAAAAGA-----
---GATATG--------------------------GG--CCGTTGGATGCCTCCATCGGA
CGAT-GG-AGGTTGAATGAA-CTTCTGCTGACGTA-AGCGCT-GG----------GGCTT
AT-
>U3_B2833_AU_2011
TATTA-C-----------------------CCCCAGCG-----------------CCG--
----GGAC-GGGACAT--------------------------------------------
--------G---------------------------------------------------
---GG--C-TA----TTTA---AATGGG--C-TTTGCGAGT--TTGAACAGTTC------
-----------AGTATCTTCGTTATTGGGCCAACCCGG--CCCAATAATTAAGAGAAC--
GT---GTTCAAATTCGT-GG------------TATGACCGAAGGTC-AAGGTAACCGGTC
AA-CATTATTC-TGGCTTGCGCAGCAAGCAACA-CGAA----------------------
----------------------------------TTAAAAAATTAAT-TCG---------
--------------------------------------TAGGACACGTGGAC-GGACCGA
AATACTCTTGCATC------TCTATAAATACCCTA-ATCCTGTCAAGG-ATAATT-G--C
-TCTCGC-TCTTCTGTCAAG-GTGGT--TGTGCTGAGGC----------GGAAGA-----
TCGC--------C-AGCGGCGATC------------------GTCGGAACGATCTG--CA
TCTAGAG--AGGCGG---------------------------------CGAGG-AAACTA
CG-AAGCGTATAT-----CGGGTA-TTTATAGACTTA-TAGCGTAGCTAGAAGTATACAC
TGTACA-GATATTGTATTTTGTAAAT-TACG-AAGCAATCCGTAT-TTGATATTAATAAA
ACAACTGGGTTTGTTAATGTTTACATTAACTAGTATC-TTATATGTA----CAAATTAAA
AT--------ACAGTATACGGAACGTATACTAACG-TA--AAAATTAAA-T---GATAGG
CGAA----G-CATGATTAACAGGTGTTT-AGGTATAATTAACATAATTATGAG-AAGTAA
TAATAATACGGAAAATGAATA-AGTATGA-GGTGAAAGAGGAGATATTAGAATATTTAAA
AGCCCTATTATATT-AT-T----------------TTGGA-----------------ACG
---AA--ATACAACACG----------------CTATGA-AA--------------TACA
AGACGCTATGACA-AATGTATGGGTATTTGATTG-TG------TAT-C-TGAACGTA-TA
AGGGC-CGCAGGCCC-GTC-AA-G--TTG-------A-----------------------
--ATGAACGGT-------CCAGATTA------ATTCCTT-AGCGACGAAGAAAGG-----
------AATCTTAAAG-GG---GACCA------------CATTAA------------AGA
CAGCTGTCAT---------------------------TGATTA---A-ATAAAT--AATA
TAATAACCAAAAGAC-C-TTTGTACCCTTGC--T-----A-----ATGATGACG-T-ATA
-AGGGTGT-CCCG-AG----GTAA---TTTAAC---AT----AGCTCTGAAAAGA-----
---GATATG--------------------------GG--CCGTTGGATGCCTCCATCGGA
CGAT-GG-AGGTTGAATGAA-CTTCTGCTGACGTA-GGCGCT-GG----------GGCTT
AT-
>U3_B2834_AU_2011
TATTA-C-----------------------CCCCAGCG-----------------CCG--
----GGAC-GGGACAT--------------------------------------------
--------G---------------------------------------------------
---GG--C-TA----TTTA---AATGGG--C-TTTGCGAGT--TTGAACAGTTC------
-----------AGTATCTTCGTTATTGGGCCAACCCGG--CCCAATAATTAAGAGAAC--
GT---GTTCAAATTCGT-GG------------TATGACCGAAGGTC-AAGGTAACCGGTC
AA-CATTATTC-TGGCTTGCGCAGCAAGAAACA-CGAA----------------------
----------------------------------TTAATTTATTAAT-TCG---------
--------------------------------------TAGGACACGTGGAC-GGACCGA
AATACTCTTGCATC------TCTATAAATACCCTA-ATCCTGTCAAGG-ATAATT-G--C
-TCTCGC-TCTTCTGTTAAG-GTGGT--TGTGCTGAGGC----------GGAAGA-----
TCGC--------C-AGCGGCGATC------------------GTCGGAACGATCTG--CA
TCTAGAG--AGGCGG---------------------------------CGAGG-AAACTA
CG-AAGCGTATAT-----CGGGTA-TTTATAGACTTA-TAGCGTAGCTAAAAGTATACAC
TGTACA-GATATTGTATTTTGTAAAT-TACG-AAGCAATTCGTAT-TTGATATTAATAAA
ACAACTGGGTTTGTTAATGTTTACATTAACTAGTATC-TTATATGTA----CAAATTAAA
AT--------ACAGTATACGGAACGTATACTAACG-TA--AAAATTAAA-T---GATAGG
CGAA----G-CATGATTAACAGGTGTTT-AGGTATAATTAACATAATTATGAG-AAGTAA
TAATAATACGGAAAATGAATA-AGTATGA-GGTGAAAGAGGAGATATTAGAATATTTAAA
AGCCCTATTATATT-AT-T----------------TTGGA-----------------ACG
---AA--ATACAACACG----------------CTATGA-AA--------------TACA
AGACGCTATGACA-AATGTATGGGTATTTGATTG-TG------TAT-C-TTAACGTA-TA
AGGGC-CGCAGGCCC-GTC-AA-G--TTG-------A-----------------------
--ATGAACGGT-------CCAGATTA------ATTCCTT-AGCGACGAAGAAAGG-----
------AATCTTAAAG-GG---GACCA------------CATTAA------------AGA
CAGCTGTCAT---------------------------TGATTA---A-ATAAAT--AATA
TAATAACCAAAAGAC-C-TTTGTACCCTTGC--T-----A-----ATGATGACG-T-ATA
-AGGGTGT-CCCG-AG----GTAA---TTTAAC---AT----AGCTCTGAAAAGA-----
---GATATG--------------------------GG--CCGTTGGATGCCTCCATCGGA
CGAT-GG-AGGTTGAATGAA-CTTCTGCTGACGTA-GGCGCT-GG----------GGCTT
AT-
>U3_B2845_AU_2011_C3
TATTA-C-----------------------CCCCAGCG-----------------CCG--
----GGAC-GGGACAT--------------------------------------------
--------G---------------------------------------------------
---GG--C-TT----TTTA---AATGGG--C-TTTGCGAGT--TTGAACAGTTC------
-----------AGTATCTTCGTTATTGGGCCAACCCGG--CCCAATAATTAAGAGAAC--
GT---GTTCAAATTCGT-GG------------TATGACCGAAGGTC-AAGGTAACCGGTC
AA-CATTATTC-TGGCTTGCGCAGCAAGAAACA-CGAA----------------------
----------------------------------TTAATATATTAAT-TCG---------
--------------------------------------TAGGACACGTGGAC-GGACCGA
AATACTCTTGCATC------TCTATAAATACCCTA-ATCCTGTCAAGG-ATAATT-G--C
-TCTCTC-TCTTCTGTCAAG-GTGGT--TGTGCTGAGGC----------GGAAGA-----
TCGC--------C-AGCGGCGATC------------------GTCGGAACGACCTG--CA
TCTAGAG--AGGCGG---------------------------------CGAGG-AAACTA
CG-AAGCGTATAT-----CGGGTA-TTTATAGACTTA-TAGCGTAGCTAGAAGTATACAC
TGTACA-GATATTGTATCTTGTAAAT-TACG-AAGCAATTCGTAT-TTGATATTAATAAA
ACAACTGGGTTTGTTAATGTTTACATTAACTAGTATG-TTATATGTA----CAAATTAAA
AT--------ACAGTATACGGAACGTATACTAACG-TA--AAAATTAAA-T---GATAGG
CGAA----G-CATGATTAACAGGTGTTT-AGGTATAATTAACATAATTATGAG-AAGTAA
TAATAATACGGAAAATGAATA-AGTATGA-GGTGAAAGAGGAGATATTAGAATATTTAAA
AACCCAATTATATT-AT-T----------------TTGGA-----------------ACG
---AA--ATACAACACG----------------CTATGA-AA--------------TACA
AGACGCTATGACA-AATGTATGGGTATCTGATTG-TG------TAT-C-TTAACGTA-TA
AGGGC-CGCAGGCCC-GTC-AA-G--TTG-------A-----------------------
--ATGAACGGT-------CCAGATTA------ATTCCTT-AGCGACGAAGAAAGG-----
------AATCTTACAG-GG---GACCA------------CATTAA------------AGA
CAGCTGTCAT---------------------------TGATTA---A-ATAAAT--AATA
TAATAACCAAAAGAC-C-TTTGTACCCTTCT--T-----A-----ATGATGACG-T-ATA
-GGGGTGT-CCCG-AT----GTAA---TTTAAC---AT----AGCTCTGAAAAGA-----
---GATATG--------------------------GG--CCGTTGGATGCCTCCATCGGA
CGAT-GG-AAGTTGAATGAA-CTTCTGCTGACGTA-GGCGCT-GG----------GGCTT
AT-
>U3_B2847_AU_2011_C3
TATTA-C-----------------------CCCCAGCG-----------------CCG--
----GGAC-GGGACAT--------------------------------------------
--------G---------------------------------------------------
---GG--C-TT----TTTA---AATGGG--C-TTTGCGAGT--TTGAACAGTTC------
-----------AGTATCTTCGTTATTGGGCCAACCCGG--CCCAATAATTAAGAGAAC--
GT---GTTCAAATTCGT-GG------------TATGACCGAAGGTC-AAGGTAACCGGTC
AA-CATTATTC-TGGCT-------------------------------------------
------------------------------------------------------------
--------------------------GCGGGAATTCGATTGGACACGTGGAC-GGACCGA
AATACTCTTGCATC------TCTATAAATACCCTA-ATCCTGTCAAGG-ATAATT-G--C
-TCTCTC-TCTTCTGTCAAG-GTGGT--TGTGCTGAGGC----------GGAAGA-----
TCGC--------C-AGCGGCGATC------------------GTCGGAACGACCTG--CA
TCTAGAG--AGGCGG---------------------------------CGAGG-AAACTA
CG-AAGCGTATAT-----CGGGTA-TTTATAGACTTA-TAGCGTAGCTAGAAGTATACAC
TGTACA-GATATTGTATCTTGTAAAT-TACG-AAGCAATTCGTAT-TTGATATTAATAAA
ACAACTGGGTTTGTTAATGTTTACATTAACTAGTATC-TTATATGTA----CAAATTAAA
AT--------ACAGTATACGGAACGTATACTAACG-TA--AAAATTAAA-T---GATAGG
CGAA----G-CATGATTAACAGGTGTTT-AGGTATAATTAACATAATTATGAG-AAGTAA
TAATAATACGGAAAATGAATA-AGTATGA-GGTGAAAGAGGAGATATTAGAATATTTAAA
AACCCAATTATATT-AT-T----------------TTGGA-----------------ACG
---AA--ATACAACACG----------------CTATGA-AA--------------TACA
AGACGCTATGACA-AATGT-TGGGTATCTGATTG-TG------TAT-C-TGAACGTA-TA
AGGGC-CGCAGGCCC-GTC-AA-G--TTG-------A-----------------------
--ATGAACGGT-------CCAGATTA------ATTCCTT-AGCGACGAAGAAAGG-----
------AATCTTAAAG-GG---GACCA------------CATTAA------------AGA
CAGCTGTCAT---------------------------TGATTA---A-ATAAAT--AATA
TAATAACCAAAAGAC-C-TTTGTACCCTTCC--T-----A-----ATGATGACG-T-ATA
-GGGGTGT-CCCG-AT----GTAA---TTTAAC---AT----AGCTCTGAAAAGA-----
---GATATG--------------------------GG--CCGTTGGATGCCTCCATCGGA
CGAT-GG-AGGTTGAATGAA-CTTCTGCTGACGTA-GGCGCT-GG----------GGCTT
AT-
>U3_BU1_CD_2012_C2
TATTA-C-----------------------CCCCAGCG----------------CTCA--
----GGAC-GGGACAT--------------------------------------------
--------G---------------------------------------------------
---GG--C-TT----TTTA---AATGGG--C-CTTGAGAGT--TTGAACAGTTC------
-----------AGTATCTTCGTTATTGGGCCAACTCGG--CCCAATAATTAAGAGAAC--
GT---GTTCAAATTCGT-GG------------TATGACCGAAGGTC-AAGGTAACCGGTC
AA-CATTATTC-TGGCTTGCGCAGCAAGATACA-CGAA----------------------
------------------------------------------TTAAT-TCG---------
--------------------------------------TAGGACACGTGGAC-GGACCGA
AATACTCCTGCATC------TCTATAAATACCCTA-GTCCTGTGAAGG-ATAATT-G--C
-TCTCTC-TCTTCTGTCAAG-GTGGT--TGTGCTGAGGC----------GGAAGA-----
TCGC--------C-AGCGGCGATC------------------GTCGGAACGATGTG--CA
TCTAGAG--AGGCGG---------------------------------TGAAGCAAACTA
CG-AAGCGTATAT-----CGGGTA-TTTATAGACTTA-TAGCGCAGCTAGAAGTATACAC
TGTACA-GATTTTGTATTTTGTAAAT-TACG-AAGAATTTCGTAT-ATGATATTAATAAA
ACACCTGGGTGTGTTAATGTTTACATTAAATAGTATC-CTGAATGTA----CTCAATAAA
AT--------ACAGTATACGGAACGTATACTGACA--A--AGTAATAAA-T---GATAGG
CGAA----G-CATGATTAACAGGTGTTT-AGGTATAATTAACATAATTATGAG-AAGTAA
TAATAATACGGAAAATGAATA-AGTATGA-GGTGAAAGAGGAGATATTAGAATTTTTAAA
AACCCAATTATATT-AT-T----------------TTGGA-----------------ACG
---AA--ATACAACACA----------------CTATGA-AA--------------TACA
AGACGCTATGACA-AATGTACGGGTATCTGATTG-TG------TAT-C-TTAACGCT-TA
AGGGC-CGCAGGCCC-GTC-AA-G--TTG-------A-----------------------
--ATGAACGGT-------TCAGATTA------ATTCCTT-AGCGACGAAGAAAGG-----
------AATCTTAATG-AG---GACCA------------CAATAA------------AGA
CAGCTGTCAT---------------------------TGATTA---A-ATAAAT--AATA
TAATATCCTAAAGAC-C-TTTGTACCCCTGA--T-----A-----ATGATGACG-T-GTA
-GGGGTGT-CCCG-AT----GTAA---TATAGC---AT----AGCTATGTGAAGA-----
---GATAAGCATGTGGCCGACAACTTTAGTTGT--GG----GCCAGATGTCCC-------
--------GAGTT-AGTGCG--------CCACGTA-AGCGCT-GG----------GGCTT
AT-
>U3_BU10_CD_2012_C2
------------------------------------------------------------
------------------------------------------------------------
------------------------------------------------------------
----------------------------------TGAGAGT--TTGAACAGTTC------
-----------AGTATCTTCGTTATTGGGCCAACTCGG--CCCAATAATTAAGAGAAC--
GT---GTTCAAATTCGT-GG------------TATGACCGAAGGTC-AAGGTAACCGGTC
AA-CATTATTC-TGGCTTGCGCAGCAAGCAACA-CGAA----------------------
----------------------------------TTAAA---------ACG---------
--------------------------------------TAGGACACGTGGAC-GGACCGA
AATACTCCTGCGTC------TCTATAAATACCCTA-GTCCTGTGAAGG-ATAATT-G--C
-TCTCTC-TCTTCTGTCAAG-GTGGT--TGTGCTGAGGC----------GGAAGA-----
TCGC--------C-AGCGGCGATC------------------GTCGGAACGATGTG--CA
TCTAGAG--AGGCGG---------------------------------TGAAGCAAACTA
CG-AATCATATAT-----CGGGTA-TTTATAGACTTA-TAGCGCAGCTAGAAGTATAGAC
TGTACA-GATTTTGTATTTTGTAAAT-TACG-AAGAATTTCGTAT-ATGATATTAATAAA
ACACCTGGGTGTGTTAATGTTTACATTAAATAGTATC-CTGAATGTA----CTCAATAAA
AT--------ACAGTATACGGAACGTATACTGACA--A--AGTAATAAA-T---GATAGG
CGAA----G-CATGATTAACAGGTGTTT-AGGTATAATTAACATAATTATGAG-AAGTAA
TAATAATACGGAAAATGAATA-AGTATGA-GGTGAAAGAGGAGATATTAGAATATTTAAA
AACCCAATTATATT-AT-T----------------TTGGA-----------------ACG
---AA--ATACAACACG----------------CTATGA-AA--------------TACA
AGACGCTATGACA-AATGTACGGGTATTTGATTG-TG------TAT-C-TTAACGCT-TA
AGGGC-CGCAGGCCC-GTC-AA-G--TTG-------A-----------------------
--ATGAACGGT-------CCAGATTA------ATTCCTT-AGCGACGAAGAAAGG-----
------AATCTTAATG-GG---GACTA------------CATTAA------------AGA
CAGCTGTCAT---------------------------TGATTA---A-ATAAAT--AATA
TAATATCCAAAAGAC-T-CTTGTACCCCTGA--T-----A-----ATGATGACG-T-GTA
-GGGGTGT-CCCG-AT----GTAA---TATAGC---AT----AGCTATGTGAAGA-----
---GATAAGCATGTGGCCGACAACT-----------------------------------
------------------------------------------------------------
---
>U3_BU11_CD_2012_C2
TATTA-C-----------------------CCCCCGTG----------------CTCG--
----GGAC-GGGACAT--------------------------------------------
--------G---------------------------------------------------
---GG--C-TT----TTTA---AATGGG--C-TTTGAGAGT--TTGAACAGTTC------
-----------AGTATCTTCGTTATTGGGCCAACTCGG--CCCAATAATTAAGAGAAC--
GT---GTTCAAATTCGT-GG------------TATGACCGAAGGTC-AAGGTAACCGGTC
AA-CATTATTC-TGGCTTGCGCAGCAAGCAACA-CGAA----------------------
------------------------------------------TTAAT-ACG---------
--------------------------------------TAGGACACGTGGAC-GGACCGA
AATACTCCTGCATC------TCTATAAATACCCTA-GTCCTGTGAAGG-ATAATT-G--C
-TCTCTC-TCTTCTGTCAAG-GTGGT--TGTGCTGAGGC----------GGAAGA-----
TCGC--------C-AGCGGCGATC------------------GTCGGAACGATGTG--CA
TCTAGAG--AGGCGG---------------------------------TGAAGCAAACTA
CG-AAGCATATAT-----CGGGTA-TTTATAGACTTA-TAGCGCAGCTAGAAGTATATAC
TGTACA-GATTTTGTATTTTGTAAAT-TACG-AAGAATTTCGTAT-ATGATATTAATAAA
ACACCTGGGTGTTTTAATGTTTACATTAAATAGTATT-CTGAATGTA----CTGAATAAA
AT--------ACAGTATACGGAACGTATACTGACA--A--AGTAATAAA-T---GATAGG
CGAA----G-CATGATTAACAGGTGTTT-AGGTATAATTAACATAATTATGAG-AAGTAA
TAATAATACGGAAAATGAATA-AGTATGA-GGTGAAAGAGGAGATATTAGAATATTTAAA
AACCCAATTATATT-AT-T----------------TTGGA-----------------ACG
---AA--ATACAACACG----------------CTATGA-AA--------------TACA
AGACGCTATGACA-AATGTACGGGTATCTGATTG-TT------TAT-C-TTAACGCT-TA
AGGGC-CGCAGGCCC-GTC-AA-G--TTG-------A-----------------------
--ATGAACGGT-------CCAGATTA------ATTCCTT-AGCGACGAAGAAAGG-----
------------------G---GACCA------------CAATAA------------AGA
CAGCTGTCAT---------------------------TGATTA---A-ATAAAT--A---
------------------------------------------------------------
------------------------------------------------------------
------------------------------------------------------------
--------------------------------------CACG-GG----------GGACT
AT-
>U3_BU12_CD_2012_C2
TATTA-C-----------------------CCCCCGTG----------------CTCG--
----GGAC-GGGACAT--------------------------------------------
--------G---------------------------------------------------
---GG--C-TT----TTTA---AATGGG--C-TTTGAGAGT--TTGAACAGTTC------
-----------AGTATCTTCGTTATTGGGCCAACTCGG--CCCAATAATTAAGAGAAC--
GT---GTTCAAATTCGT-GG------------TATGACCGAAGGTC-AAGGTAACCGGTC
AA-CATTATTC-TGGCTTGCGCAGCAAGATACA-CGAA----------------------
------------------------------------------TTAAT-TCG---------
--------------------------------------TAGGACACGTGGAC-GGACCGA
AATACTCCTGCATC------TCTATAAATACCCTA-GTCCTGTGAAGG-ATAATT-G--C
-TCTCTC-TCTTCTGCCAAG-GTGGT--TGTGCTGAGGC----------GGAAGA-----
TCGC--------C-AGCGGCGATC------------------GTCGGAACGATGTG--CA
TCTAGAG--AGGCGG---------------------------------TGAAGCAAACTA
CG-AAGCATATAT-----CGGGTA-TTTATAGACTTA-TAGCGCAGCTAGAAGTATATAC
TGTACA-GATTTTGTATTTTGTAAAT-TACG-AAGAATTTCGTAT-ATGATATTAATAAA
ACACCTGGGTGTTTTAATGTTTACATTAAATAGTATT-CTGAATGTA----CTCAATAAA
AT--------ACAGTATACGGAACGTATACTGACA--A--AGTAATAAA-T---GATAGG
CGAA----G-CATGATTAACAGGTGTTT-AGGTATAATTAACATAATTATGAG-AAGTAA
TAATAATACGGAAAATGAATA-AGTATGA-GGTGAAAGAGGAGATATTAGAATATTTAAA
AACCCAATTATATT-AT-T----------------TTGGA-----------------ACG
---AA--ATACAACACG----------------CTATGA-AA--------------TACA
AGACGCTATGACA-AATGTACGGGTATCTGATTG-TT------TAT-C-TTAACGTT-TA
AGGGC-CGCAGGCCC-GTC-AA-G--TTG-------A-----------------------
--ATGAACGGT-------CCAGATTA------ATTCCTT-AGCGACGAAGAAAGG-----
------AATCTTAATG-GG---GACCA------------CATTAA------------AGA
CCGCTGTCAT---------------------------TGATTA---A-ATAAAT--AATA
TAATATCCAAAAGAC-T-TTTGTACCCCTGA--T-----A-----ATGATGACG-T-GTA
-GGGGTGT-CCCG-AT----GTAA---TATAGC---AT----AGCTATGTGAAGA-----
---GATAAGCATGTGGCCGACAACTTTAGTTGT--GG----GCCAGATGTCCC-------
--------GAGTT-AGTGCG--------CCACGTA-AGCACG-GG----------GGACT
AT-
>U3_BU13_CD_2012_C2
TATTA-C-----------------------CCCCCGTG----------------CTCG--
----GGAC-GGGACAT--------------------------------------------
--------G---------------------------------------------------
---GG--C-TT----TTTA---AATGGG--C-CTTGAGAGT--TTGAACAGTTC------
-----------AGTATCTTCGTTATTGGGCCAACTCGG--CCCAATAATTAAGAGAAC--
GT---GTTCAAATTCGT-GG------------TATGACCGAAGGTC-AAGGTAACCGGTC
AA-CATTATTC-TGGCTTGCGCAGCAAGCAACA-CGAA----------------------
----------------------------------TTAAA---------TCG---------
--------------------------------------TAGGACACGTGGAC-GGACCGA
AATACTCCTGCATC------TCTATAAATACCCTA-GTCCTGTGAAGG-ATAATT-G--C
-TCTCTC-TCTTCTGTCAAG-GTGGT--TGTGCTGAGGC----------GGAAGA-----
TCGC--------C-AGCGGCGATC------------------GTCGGAACGATGTG--CA
TCTAGAG--AGGCGG---------------------------------TGAAGCAAACTA
TG-AAGCATATAT-----CGGGTA-TTTATAGACTTA-TAGCGCAGCTAGAAGTATACAC
TGTACA-GAATTAGTATTTTGTAAAT-TACG-AAGAATTTCGTAT-ATGATATTAATAAA
ACACCTGGGTGTGTTAATGTTTACATTAAATAGTATC-CTGAATGTA----CTCAATAAA
AT--------ACAGTATACGGAACGTATACTGACA--A--AGTAATAAA-T---GATAGG
CGAA----G-CATGATTAACAGGTGTTT-AGGTATAATTAACATAATTATGAG-AAGTAA
TAATAATACGGAAAATGAATA-AGTATGA-GGTGAAAGAGGAGATATTAGAATATTTAAA
AACCCAATTATATT-AT-T----------------TTGGA-----------------ACG
---AA--ATACAACACG----------------CTATGA-AA--------------TACA
AGACGCTATGACA-AATGTACGGGTATCTGA-----------------------------
------------------------------------------------------------
--ATGAACGGT-------CTAGATTA------ATTCCTT-AGCGACGAAGAAAGG-----
------AATCTTAATG-AG---GACCA------------CAATAA------------AGA
CAGCTGTCAT---------------------------TGATTA---A-ATAAAT--AATA
TAATATTCAAAAGAC-T-TTTGTACCCCTGA--T-----A-----ATGATGACG-T-GTA
-GGGGTGT-CCCG-AT----GTAA---TATAGC---AT----AGCTATGTGAAGA-----
---GATAAGCATGTGGCCGACAACTTTAGTGGC--GG----GCCAGATGTCCC-------
--------GAGTT-AGTGCG--------CCACGTA-AGCACG-GG----------GGACT
AT-
>U3_BU14_CD_2012_C2
TATTA-C-----------------------CCCCCGTG----------------CTCG--
----GGAC-GGGACAT--------------------------------------------
--------G---------------------------------------------------
---GG--C-TT----TTTA---AATGGG--C-CTTGAGAGT--TTGAACAGTTC------
-----------AGTATCTTCGTTATTGGGCCAAATCGG--CCCAATAATTAAGAGAAC--
GT---GTTCAAATTCGT-GG------------TATGACCGAAGGTC-AAGGTAACCGGTC
AA-CATTATTC-TGGCTTGCGCAGCAAGAAACA-CGAA----------------------
----------------------------------TTAAA---------TCG---------
--------------------------------------TAGGACACGTGGAC-GGACCGA
AATACTCCTGCATC------TCTATAAATACCCTA-GTCCTGTGAAGG-ATAATT-G--C
-TCTCTC-TCTTCTGTCAAG-GTGGT--TGTGCTGTGGC----------GGAAGA-----
TCGC--------C-AGCGGCGATC------------------GTCGGAACGATGTG--CA
TCTAGAG--AGGCGG---------------------------------TGAAGCAAACTA
CG-AAGCATATAT-----CGGGTA-TTTATAGACTTA-TAGCGCAGCTAGAAGTATACAC
TGTACA-GATTTTGTATTTTGTAAAT-TACG-AAGAATTTCGTAT-ATGATATTAATAAA
ACACCTGGGTGTGTTAATGTTTACATTAAATAGTATC-CTGAATGTA----CTCAATAAA
AT--------ACAGTATACGGAACGTATACTGACA--A--AGTAATTAA-T---GATAGG
CGAA----G-CATGATTAACAGGTGTTT-AGGTATAATTAACATAATTATGAT-AAGTAA
TAATAATACGGAAAATGAATA-AGTATGA-GGTGAAAGAGGAGATATTAGAATATTTAAA
AACCCAATTATATT-AT-T----------------TTGGA-----------------ACG
---AA--ATACAACACG----------------CTATGA-AA--------------TACA
AGACGCTATGACA-AATGTACGGGTATCTGATTG-TG------TAT-C-TTAACGCT-TA
AGGGC-CGCAGGCCC-GTC-AA-G--TTG-------A-----------------------
--ATGAACGGT-------TCAGAATA------ATTCCTT-AGCGACGAAGAAAGG-----
------AATCTTAATG-GG---TACCA------------CATTAA------------AGA
CAGCTGTCAT---------------------------TGATTA---A-ATAAAT--AATA
TAATATCCAAAAGAC-T-TATGTACCCCTGA--T-----A-----ATGATGACG-T-GTA
-GGGGTGT-CCCG-AT----GTAA---TATAGC---AT----AGCTATGTGAAGA-----
---GATAAGCATGTGGCCGACAACTTTAGTGGT--GG----GCCAGATGTCCC-------
--------GAGTT-AGTGCG--------CCACGTA-AGCACG-GG----------GGACT
AT-
>U3_BU15_CD_2012_C2
TATTA-C-----------------------CCCCCGTG----------------CTCG--
----GGAC-GGGACAT--------------------------------------------
--------G---------------------------------------------------
---GG--C-TT----TTTA---AATGGG--C-CTTGAGAGT--TTGAACAGTTC------
-----------AGTATCTTCGTTATTGGGCCAACTCGG--CCCAATAATTAAGAGAAC--
GT---GTTCAAATTCGT-GG------------TATGACCGAAGGTC-AAGGTAACCGGTC
AA-CATTATTC-TGGCTTGCGCAGCAAGCTACA-CGAA----------------------
----------------------------------TTAAA---------TCG---------
--------------------------------------TAGGACACGTGGAC-GGACCGA
AATACTCCTGCATC------TCTATAAATACCCTA-GTCCTGTGAAGG-ATAATT-G--C
-TCTCTC-TCTTCTGTCAAG-GTGGT--TGTGCTGAGGC----------GGAAGA-----
TCGC--------C-AGCGGCGATC------------------GTCGGAACGATGTG--CA
TCTAGAG--AGGCGG---------------------------------TGATGCAAACTA
CG-AAGCATATAT-----CGGGTA-TTTATAGACTTA-TAGCGCAGCTAGAAGTATATAC
TGTACA-GATTTTGTATTTTGTAAAT-TACG-AAGAATTTCGTAT-ATGATATTAATAAA
ACACCTGGGTGTTTTAATGTTTACATTAAATAGTATT-CTGAATGTA----CTCAATAAA
AT--------ACAGTATACGGAACGTATACTGACA--A--AGTAATAAA-T---GATAGG
CGAA----G-CATGATTAACAGGTGTTT-AGGTATAATTAACATAATTATGAG-AAGTAA
TAATAATACGGAAAATGAATA-AGTATGA-GGTGAAAGAGGAGATATTAGAATATTTAAA
AACCCAATTATATT-AT-T----------------TTGGA-----------------ACG
---AA--ATACAACACG----------------CTATGA-AA--------------TACA
AGACGCTATGACA-AATGTACGGGTATCTGATTG-TT------TAT-C-TTAACGCT-TA
AGGGC-CGCAGGCCC-GTC-AA-G--TTG-------A-----------------------
--ATGAACGGT-------CCAGATTA------ATTCCTT-AGCGACGAAGAAAGG-----
------AATCTTAATG-GG---TACCA------------CAATAA------------AGA
CAGCTGTCAT---------------------------TGATTA---A-ATAAAT--AATA
TAATATCCAAAAGAC-T-TTTGTACCCCTGA--T-----A-----ATGATGACG-T-GTA
-GGGGTGT-CCCG-AT----GTAA---TATAGC---AT----AGCTATGTGAAGA-----
---GATAAGCATGTGGCCGACAACTTTAGTGGT--GG----GCCAGATGTCCC-------
--------GAGTT-AGTGCG--------CCACGTA-AGCACG-GG----------GGACT
AT-
>U3_BU16_CD_2012_C2
TATTA-C-----------------------CCCCCGTG----------------CTCG--
----GGAC-GGGACAT--------------------------------------------
--------G---------------------------------------------------
---GG--C-TT----TTTA---AATGGG--C-CTTGAGAGT--TTGAACAGTTC------
-----------AGTATCTTCGTTATTGGGCCAACTCGG--CCCAATAATTAAGAGAAC--
GT---GTTCAAATTCGT-GG------------TATGACCGAAGGTC-AAGGTAACCGGTC
AA-CATTATTC-TGGCTTGCGCAGCAAGATACA-CGAA----------------------
----------------------------------TTAAA---------TCG---------
--------------------------------------TAGGACACGTGGAC-GGACCGA
AATACTCCTGCATC------TCTATAAATACCCTA-GTCCTGTGAAGG-ATAATT-G--C
-TCTCTC-TCTTCTGTCAAG-GTGGT--TGTGCTTTGGC----------GGAAGA-----
TCGC--------C-AGCGGCGATC------------------GTCGGAACGATGTG--CA
TCTAGAG--AGGCGG---------------------------------TGAAGCAAACTA
TG-AAGCATATAT-----CGGGTA-TTTATAGACTTA-TAGCGCAGCTAGAAGTATACTC
TGTACA-GATTTTGTATTTTGTAAAT-TACG-AAGAATTTCGTAT-ATGATATTAATAAA
ACACCTGGGTGTGTTAATGTTTACATTAAATAGTATC-CTGAATGTA----CTCAATAAA
AT--------ACAGTATACGGAACGTATACTGACA--A--AGTAATAAA-T---GATAGG
CGAA----G-CATGATTAACAGGTGTTT-AGGTATAATTAACATAATTATGAG-AAGTAA
TAATAATACAGAAAATGAATA-AGTATGA-GGTGAAAGAGGAGATATTAGAATATTTAAA
AACCCAATTATATT-AT-T----------------TTGGA-----------------ACG
---AA--ATACAACACG----------------CTATGA-AA--------------TACA
AGACGCTATGACA-AATGTACGGGTATCTGATTG-TG------TAT-C-TTAACGCT-TA
AGGGC-CGCAGGCCC-GTC-AA-G--TTG-------A-----------------------
--ATGAACGGT-------CCAGATTA------ATTCCTT-AGCGACGAAGAAAGG-----
------AATCTTAATG-AG---TACCA------------CAATAA------------AGA
CAGCTGTCAT---------------------------TGATTA---A-ATAAAT--AATA
TAATATCCAAAAGAC-T-TTTGTACCCCTGA--T-----A-----ATGATGACG-T-GTA
-GGGGTGT-CCCG-AT----GTAA---TATAGC---AT----AGCTATGTGAAGA-----
---GATAAGCATGTGGCCGACAACTTTAGTTGT--GG----GCCAGATGTCCC-------
--------GAGTT-AGTGCG--------CCACGTA-AGCACG-GG----------GGACT
AT-
>U3_BU17_CD_2012_C2
------------------------------------------------------------
------------------------------------------------------------
------------------------------------------------------------
----------------------------------TGAGAGT--TTGAACAGTTC------
-----------AGTATCTTCGTTATTGGGCCAACTCGG--CCCAATAATTAAGAGAAC--
GT---GTTCAAATTCGT-GG------------TATGACCGAAGGTC-AAGGTAACCGGTC
AA-CATTATTC-TGGCTTGCGCAGCAAGCAACA-CGAA----------------------
------------------------------------------TTAAT-TCG---------
--------------------------------------TAGGACACGTGGAC-GGACCGA
AATACTCCTGCATC------TCTATAAATACCCTA-GTCCTGTGAAGG-ATAATT-G--C
-TCTCTC-TCTTCTGTCAAG-GTGGT--TGTGCTGAGGC----------GGAAGA-----
TCGC--------C-AGCGGCGATC------------------GTCGGAACGATGTG--CA
TCTAGAG--AGGCGG---------------------------------TGAAGCAAACTA
CG-AAGCATATAT-----CGGGTA-TTTATAGACTTA-TAGCGCAGCTAGAAGTATATAC
TGTGCA-GATTTTGTATTTTGTAAAT-TACG-AAGAATTTCGTAT-ATGATATTAATAAA
ACACCTGGATGTTTTAATGTTTACATTAAATAGTATT-CTGAATGTA----CTCAATAAA
AT--------ACAGTATACGGAACGTATACTGACA--A--AGTAATAAA-T---GATAGG
CGAA----G-CATGATTAACAGGTGTTT-AGGTATAATTAACATAATTATGAG-AAGTAA
TAATAATACGGAAAATGAATA-AGTATGA-GGTGAAAGAGGAGATATTAGAATATTTAAA
AACCCAATTATATT-AT-T----------------TTGGA-----------------ACG
---AA--ATACAACACG----------------CTATGA-AA--------------TACA
AGACGCTATGACA-AATGTACGGGTATCTGATTG-TT------TAT-C-TTAACGCT-TA
AGGGC-CGCAGGCCC-GTC-AA-G--TTG-------A-----------------------
--ATGAACGGT-------CCAGATTA------ATTCCTT-AGCGACGAAGAAAGG-----
------AATCTTAATG-GG---GACCA------------CAATAA------------AGA
CAGCTGTCAT---------------------------TGATTA---A-ATAAAT--AATA
TAATATCCAAAAGAC-T-TTTGTACCCCTGA--T-----A-----ATGATGACG-T-GTA
-GGGGTGT-CCCG-AT----GTAA---TATAGC---AT----AGCTATGTGAAGA-----
---GATAAGCATGTGGCCGACAACT-----------------------------------
------------------------------------------------------------
---
>U3_BU18_CD_2012_C2
TATTA-C-----------------------CCCCCGTG----------------CTCG--
----GGAC-GGGACAT--------------------------------------------
--------G---------------------------------------------------
---GG--C-TT----TTTA---AATGGG--C-CTTGAGAGT--TTGAACAGTTC------
-----------AGTATCTTCGTTATTGGGCCAACTCGG--CCCAATAATTAAGAGAAC--
GT---GTTCAAATTCGT-GG------------TATGACCGAAGGTC-AAGGTAACCGGTC
AA-CATTATTC-TGGCTTGCGCAGCAAGATACA-CGAA----------------------
----------------------------------TTAAA---------TCG---------
--------------------------------------TAGGACACGTGGAC-GGACCGA
AATACTCCTGCATC------TCTATAAATACCCTA-GTCCTGTGAAGG-ATAATT-G--C
-TCTCTC-TCTTCTGTCAAG-GTGGT--TGTGCTGTGGC----------GGAAGA-----
TCGC--------C-AGCGGCGATC------------------GTCGGAACGATGTG--CA
TCTAGAG--AGGCGG---------------------------------TGAAGCAAACTA
CG-AAGCATATAT-----CGGGTA-TTTATAGACTTA-TAGCGCAGCTAGAAGTATACAC
TGTACA-GATTTTGTATTTTGTAAAT-TACG-AAGAATTTCGTAT-ATGATATTAATAAA
ACACCTGGGTGTGTTAATGTTTACATTAAATAGTATC-CTGAATGTA----CTCAATAAA
AT--------ACAGTATACGGAACGTATACTGACA--G--AGTAATAAA-T---GATAGG
CGAA----G-CATGATTAACAGGTGTTT-AGGTATAATTAACATAATTATGAG-AAGTAA
TAATAATACGGAAAATGAATA-AGTATGA-GGTGAAAGAGGAGATATTAGAATATTTAAA
AACCCAATTATATT-AT-T----------------TTGGA-----------------ACG
---AA--ATACAACACG----------------CTATGA-AA--------------TACA
AGACGCTATGACA-AATGTACGGGTATTTGATTG-TG------TAT-C-TTAACGCT-TA
AGGGC-CGCAGGCCC-GTC-AA-G--TTG-------A-----------------------
--ATGAACGGT-------CCAGAATA------ATTCCTT-AGCGACGAAGAAAGG-----
------AATCTTAATA-GT---GACCA------------CATTAA------------AGA
CAGCTGTCAT---------------------------TGATTA---A-ATAAAT--AATA
TAATATTCAAAAGAC-T-TTTGTACCCCTGA--T-----A-----ATGATGACG-T-GTA
-GGGGTGT-CCGG-AT----GTAA---TATAGC---AT----AGCTATGTGAAGA-----
---GATAAGCATGTGGCCGACAACTTTAGTTGT--GG----GCCAGATGTCCC-------
--------GAGTT-AGTGCG--------CCACGTA-AGCACG-GG----------GGACT
AT-
>U3_BU19_CD_2012_C2
TATTA-C-----------------------CCCCCGTG----------------CTCG--
----GGAC-GGGACAT--------------------------------------------
--------G---------------------------------------------------
---GG--C-TT----TTTA---AATGGG--C-CTTGAGAGT--TTGAACAGTTC------
-----------AGTATCTTCGTTATTGGGCCAACTCGG--CCCAATAATTAAGAGAAC--
GT---GTTCAAATTCGT-GG------------TATGACCGAAGGTC-AAGGTAACCGGTC
AA-CATTATTC-TGGCTTGCGCAGCAAGATACA-CGAA----------------------
----------------------------------TTAAA---------TCG---------
--------------------------------------TAGGACACGTGGAC-GGACCGA
AATACTCCTGCATC------TCTATAAATACCCTA-GTCCTGTGAAGG-ATAATT-G--C
-TCTCTC-TCTTCTGTCAAG-GTGGT--TGTGCTGTGGC----------GGAAGA-----
TCGC--------C-AGCGGCGATC------------------GTCGGAACGATGTG--CA
TCTAGAG--AGGCGG---------------------------------TGAAGCAAACTA
CG-AAGCATATAT-----CGGGTA-TTTATAGACTTA-TAGCGCAGCTAGAAGTATACAC
TGTACA-GATTTTGTATTTTGTAAAT-TACG-AAGAATTTCGTAT-ATGATATTAATAAA
ACACCTGGGTGTGTTAATGTTTACATTAAATAGTATC-CTGAATGTA----CTCAATAAA
AT--------ACAGTATACGGAACGTATACTGACAG----AGTAATAAA-T---GATAGG
CGAA----G-CATGATTAACAGGTGTTT-AGGTCTAATTAACATAATTATGAG-AAGTAA
TAATAATACGGAAAATGAATA-AGTATGA-GGTGAAAGAGGAGATATTAGAATATTTAAA
AACCCAATTATATT-AT-T----------------TTGGA-----------------ACG
---AA--ATACAACACG----------------CTATGA-AA--------------TACA
AGACGCTATGACA-AATGTACGGGTATTTGATTG-TG------TAT-C-TTAACGCT-TA
AGGGC-CGCAGGCCC-GTC-GA-G--TTG-------A-----------------------
--ATGAACGGT-------CCAGAATA------ATTCCTT-AGCGACGAAGAAAGG-----
------AATCTTAATA-GT---GACCA------------CATTAA------------AGA
CAGCTGTCAT---------------------------TGATTA---A-ATAAAT--AATA
TAATATCCAAAAGAC-T-TTTGTACCCCTGA--T-----A-----ATGATGACG-T-GTA
-GGGGTGT-CCGG-AT----GTAA---TATAGC---AT----AGCTATGTGAAGA-----
---GATAAGCATGTGGCCGACAACTTTAGTTGT--GG----GCCAGATGTCCC-------
--------GAGTT-AGTGCG--------CCACGTA-AGCACG-GG----------GGACT
AT-
>U3_BU2_CD_2012_C2
TATTA-C-----------------------CCCCCGTG----------------CTCG--
----GGAC-GGGACAT--------------------------------------------
--------G---------------------------------------------------
---GG--C-TT----TTTA---AATGGG--C-CTTGAGAGT--TTGAACAGTTC------
-----------AGTATCTTCGTTATTGGGCCAACCCGG--CCCAATAATTAAGAGAAC--
GT---GTTCAAATTCGT-GG------------TATGACCGAAGGTC-AAGGTAACCGGTC
AA-CATTATTC-TGGCTTGCGCAGCAAGCTACA-CGAA----------------------
------------------------------------------TTAAT-ACG---------
--------------------------------------TAGGACACGTGGAC-GGACCGA
AATACTCCTGCATC------TCTATAAATACCCTA-GTCCTGTGAAGG-ATAATT-G--C
-TCTCTC-TCTTCTGTCAAG-GTGGT--TGTGCTGAGGC----------GGAAGA-----
TCGC--------C-AGCGGCGATC------------------GTCGGAACGATGTG--CA
TCTAGAG--AGGCGG---------------------------------TGAAGCAACCTA
CG-AAGCGTATAT-----CGGGTA-TTTATAGACTTA-TAGCGCAGCTAGAAGTATACAC
TGTACA-GATTTTGTATTTTGTAAAT-TACG-AAGAATTTCGTAT-ATGATATTAATAAA
ACACCTGGGTGTTTTAATGTTTACATTAAATAGTATC-CTGAATGTA----CTCAATAAA
AT--------ACAGTATACGGAACGTATACTGACA--A--AGTAATAAA-T---GATAGG
CGAA----G-CATGATTAACAGGTGTTT-AGGTATAATTAACATAATTATGAG-AAGTAA
TAATAATACGGAAAATGAATA-AGTATGA-GGTGAAAGAGGAGATATTAGAATATTTAAA
AACCCAATTATATT-AT-T----------------TTGGA-----------------ACG
---AA--ATACAACACA----------------CTATGA-AA--------------TACA
AGACGCTATGACA-AATGTACGGGTATCTGATTG-TG------TAT-C-TTAACGCT-TA
AGGGC-CGCAGGCCC-GTC-AA-G--TTG-------A-----------------------
--ATGAACGGT-------TCAGATTA------ATTCCTT-AGCGACGAAGAAAGG-----
------AATCTTAATG-AG---GACCA------------CAATAA------------AGA
CAGCTGTCAT---------------------------TGATTA---A-ATAAAT--AATA
TAATATCCAAAAGAC-C-TATGTACCCCTGA--T-----A-----TTGATGACG-T-GTA
-GGGGTGT-CCCG-AT----GTAA---TATAGC---AT----AGCTATGTGAAGA-----
---GATAAGCATGTGGCCGACAACTTTAGTGGT--GG----GCCAGATGTCCC-------
--------GAGTT-AGTGCG--------CCACGTA-AGCACG-GG----------GGACT
AT-
>U3_BU20_CD_2012_C2
TATTA-C-----------------------CCCCGGCG----------------CTCA--
----GGAC-GGGACAT--------------------------------------------
--------G---------------------------------------------------
---GG--C-TT----TTTA---AATGGG--C-CTTGAGAGT--TTGAACAGTTC------
-----------AGTATCTTCGTTATTGGGCCAACTCGG--CCCAATAATTAAGAGAAC--
GT---GTTCAAATTCGT-GG------------TATGACCGAAGGTC-AAGGTAACCGGTC
AA-CATTATTC-TGGCTTGCGCAGCAAGATACA-CGAA----------------------
------------------------------------------TTAAA-TCG---------
--------------------------------------TAGGACACGTGGAC-GGACCGA
AATACTCCTGCATC------TCTATAAATACCCTA-GTCCTGTGAAGG-ATAATT-G--C
-TCTCTC-TCTTCTGTCAAG-GTGGT--TGTGCTGAGGC----------GGAAGA-----
TCGC--------C-AGCGGCGATC------------------GTCGGAACGATGTG--CA
TCTAGAG--AGGCGG---------------------------------TGAAGCAAACTA
TG-AAGCATATAT-----CGGGTA-TTTATAGACTTA-TAGCGCAGCTAGAAGTATACTC
TGTACA-GATTTTGTATTTTGTAAAT-TACG-AAGAATTTCGTAT-ATGATATTAATAAA
ACACCTGGGTGTGTTAATGTTTACATTAAATAGTATC-CTGAATGTA----CTCAATAAA
AT--------ACAGTATACGGAACGTATACTGACA--A--AGTAATAAA-T---GATAGG
CGAA----G-CATGATTAACAGGTGTTT-AGGTATAATTAACATAATTATGAG-AAGTAA
TAATAATACAGAAAATGAATA-AGTATGA-GGTGAAAGAGGAGATATTAGAATATTTAAA
AACCCAATTATATT-AT-T----------------TTGGA-----------------ACG
---AA--ATACAACACG----------------CTATGA-AA--------------TACA
AGACGCTATGACA-AATGTACGGGTATCTGATTG-TG------TAT-C-TTAACGCT-TA
AGGGC-CGCAGGCCC-GTC-AA-G--TTG-------A-----------------------
--ATGAACGGT-------CCAGATTA------ATTCCTT-AACGACGAAGAAAGG-----
------AATCTTAATG-AT---TACCA------------CAATAA------------AGA
CAGCTGTCAT---------------------------TGATTA---A-ATAAAT--AATA
TAATATCCAAAAGAC-T-TTTGTACCCCTGA--T-----A-----ATGATGACG-T-GTA
-GGGGTGT-CCCG-AT----GTAA---TATAGC---AT----AGCTATGTGAAGA-----
---GATAAGCATGTGGCCGACAACTTTAGTTGT--GG----GCCAGATGTCCC-------
--------GAGTT-AGTGCG--------CCACGTA-AGCGCC-GG----------GGCTT
AT-
>U3_BU6_CD_2012_C2
TATTA-C-----------------------CCCCCGTG----------------CTCG--
----GGAC-GGGACAT--------------------------------------------
--------G---------------------------------------------------
---GG--C-TT----TTTA---AATGGG--C-TTTGAGAGT--TTGAACAGTTC------
-----------AGTATCTTCGTTATTGGGCCAACTCGG--CCCAATAATTAAGAGAAC--
GT---GTTCAAATTCGT-GG------------TATGACCGAAGGTC-AAGGTAACCGGTC
AA-CATTATTC-TGGCTTGCGCAGCAAGATACA-CGAA----------------------
----------------------------------TTAAA---------TCG---------
--------------------------------------TAGGACACGTGGAC-GGCCCGA
AATACTCCTGCATC------TCTATAAATCCCCTA-GTCCTGTGAAGG-ATAATT-G--C
-TCTCTC-TCTTCTGTCAAG-GTGGT--TGTGCTGAGGC----------GGAAGA-----
TCGC--------C-AGCGGCGATC------------------GTCGGAACGATGTG--CA
TCTAGAG--AGGCGG---------------------------------TGAAGCAAACTA
CG-AAGCGTATAT-----CGGGTA-TTTATAGACTTA-TAGCGCAGCTAGAAGTATACAC
TGTACA-GATTTTGTATTTTGTAAAT-TACG-AAGAATTTCGTAT-ATGATATTAATAAA
ACACCTGGGTGTGTTAATGTTAACATTAAATAGTATC-CTGAATGTA----CTCAATAAA
AT--------ACAGTATACGGAACGTATACTGACA--A--AGTAATAAA-T---GATAGG
CGAA----G-CAAGATTAACAGGTGTTT-AGGTATAATTAACATAATTATGAG-AAGTAA
TAATAATACGGAAAATGAATA-AGTATGA-GGTGAAAGAGGAGATATTAGAATATTTAAA
AACCCAATTATATT-AT-T----------------TTGGA-----------------ACG
---AA--ATACAACACA----------------CTATGA-AA--------------TACA
AGACGCTATGACA-AATGTACGGGTATCTGATTG-TG------TAT-C-TTAACGCT-TA
AGGGC-CGCAGGCCC-GTC-AA-G--TTG-------A-----------------------
--ATGAACGGT-------CCAGATTA------ATTCCTT-AGCGACGAAGAAAGG-----
------AATCTTAATG-AG---GACCA------------CAATAA------------AGA
CAGCTGTCAT---------------------------TGATTA---A-ATAAAT--AATA
TAATATCCAAAAGAC-T-ATTGTACCCCTGA--T-----A-----AAGATGACG-T-GTA
-GGGGTGT-CCCG-AT----GTAA---TATAGC---AT----AGCTATGTGAAGA-----
---GATAAGCATGTGGCCGACAACTTTAGTGGT--GG----GCCAGATGTCCC-------
--------GAGTT-AGTGCG--------CCACGTA-AGCACG-GG----------GGACT
AT-
>U3_BU7_CD_2012_C2
TATTA-C-----------------------CCCCCGTG----------------CTCG--
----GGAC-GGGACAT--------------------------------------------
--------G---------------------------------------------------
---GG--C-TT----TTTA---AATGGG--C-CTTGAGAGT--TTGAACAGTTC------
-----------AGTATCTTCGTTATTGGGCCAACACGG--CCCAATAATTAAGAGAAC--
GT---GTTCAAATTCGT-GG------------TATGACCGAAGGTC-AAGGTAACCGGTC
AA-CATTATTC-TGGCTTGCGCAGCAAGCAACA-CGAA----------------------
----------------------------------TTAAA---------ACG---------
--------------------------------------TAGGACACGTGGAC-GGACCGA
AATACTCCTGCATC------TCTATAAATACCCTA-TTCCTGTGAAGG-ATTATT-G--C
-TCTCTC-TCTTCTGTCAAG-GTGGT--TGTGCTGAGGC----------GGAAGA-----
TCGC--------C-AGCGGCGATC------------------GTCGGAACGATGTG--CA
TCTAGAG--AGGCGG---------------------------------TGAAGCAAACTA
CG-AAGCGTATAT-----CGGGTA-TTTATAGACTTA-TAGCGCAGCTAGAAGTATACAC
TGTACA-GAATTTGTATTATGTAAAT-TACG-AAGAATTTCGTAT-ATGATATTAATAAA
ACACCTGGGTGTGTTAATGTTTACATTAAATAGTATC-CTGAATGTA----CTCAATAAA
AT--------ACAGTATACGGAACGTATACTGACA--A--AGTAATAAA-T---GATAGG
CGAA----G-CATGATTAACAGGTGTTT-AGGTATAATTAACATAATTATGAG-AAGTAA
TAATAATACGGAAAATGAATA-AGTATGA-GGTGAAAGAGGAGATATTAGAATATTTAAA
AACCGAATTATATT-AT-T----------------TTGGA-----------------ACG
---AA--ATACAACACA----------------CTATGA-AA--------------TACA
AGACGCTATGACA-AATGTACGGGTATCTGATTG-TG------TAT-C-TTAACGCT-TA
AGGGC-CGCAGGCCC-GTC-AA-G--TTG-------A-----------------------
--ATGAACGGT-------CCAGATTA------ATTCCTT-AGCGACGAAGAAAGG-----
------AATCTTAATG-AG---GACCA------------CAATAA------------AGA
CAGCTGTCAT---------------------------TGATTA---A-ATAAAT--AATA
TAATATCCAAAAGAC-T-TTTGTACCCCTGA--T-----A-----ATGATGACG-T-GTA
-GGGGTGT-CCCG-AT----GTAA---TATAGC---AT----AGCTATGTGAAGA-----
---GATAAGCATGTGGCTGACAACTTTAGTGGT--AG----GCCAGATGTCCC-------
--------GAGTT-AGTGCG--------CCACGTA-AGCACG-GG----------GGACT
AT-
>U3_BU9_CD_2012_C2
TATTA-C-----------------------CCCCAGCG----------------CTCA--
----GGAC-GGGACAT--------------------------------------------
--------G---------------------------------------------------
---GG--T-TT----TTTA---AATGGG--C-CTTGAGAAG--TTGAACAGTTC------
-----------AGTATCTTCGTTATTGGGCCAACTCGG--CCCAATAATTAAGAGAAC--
GT---GTTCAAATTCGT-GG------------TATGACCGAAGGTC-AAGGTAACCGGTC
AA-CATTATTC-TGGCTTGCGCAGCAAGAAACA-CGAA----------------------
----------------------------------TTAAA---------ACG---------
--------------------------------------TAGGACACGTGGAC-GGACCGA
AATACTCCTGCATC------TCTATAAATACCCTA-GTCCTGTGAAGG-ATAATT-G--C
-TCTCTC-TCTTCTGTCAAG-GTGGT--TGTGCTGAGGC----------GGAAGA-----
TCGC--------C-AGCGGCGATC------------------GTCGGAACGATGTG--CA
TCTAGAG--AGGCGG---------------------------------TGAAGCAAACTA
CG-AAGCGTATAT-----CGGGTA-TTTATAGACTTA-TAGCGCAGCTAGAAGTATACAC
TGTACA-GATTTTGTATTTTGTAAAT-TACG-AAGAATTTCGTAT-ATGATATTAATAAA
ACACCTGGGTGTGTTAATGTTTACATTAAATAGTATC-CTGAATGTA----CTCAATAAA
AT--------ACAGTATACGGAACGTATACTGACA--A--AGTAATAAA-T---GATAGG
CGAA----G-CATGATTAACAGGTGTTT-AGGTATAATTAACATAATTATGAG-AAGTAA
TAATAATACGGAAAATGAATA-AGTATGA-GGTGAAAGAGGAGATATTAGAATATTTAAA
AACCCAATTATATT-AT-T----------------TTGGA-----------------ACG
---AA--ATACAACACA----------------CTATGA-AA--------------TACA
AGACGCTATGACA-AATGTACGGGTATCTGATTG-TG------TAT-C-TTAACGCT-TA
AGGGC-CGCAGGCCC-GTC-AA-G--TTG-------A-----------------------
--ATGAACGGT-------ACAGATTA------ATTCCTT-AGCGACGAAGAAAGG-----
------AATCTTAATG-AG---GACCA------------CAATAA------------AGA
CAGCTGTCAT---------------------------TGATTA---A-ATAAAT--AATA
TAATATCCAAAAGAC-T-TTTGTACCCCTGA--T-----A-----ATGATGACG-T-GTA
-GGGGTGT-CCTG-AT----GTAA---TATAGC---AT----AGCTATGTGAAGA-----
---GATAAGCATGTGGCCGACAACTTTAGTGGT--GG----GCCAGATGTCCC-------
--------GAGTT-AGTGCG--------CCACGTA-AGCGCT-GG----------GGCTT
AT-
>U3_DQ826392_TW
------------------------------------------------------CTCG--
----GGAC-GGGACAT--------------------------------------------
--------G---------------------------------------------------
---GG--C-TT----TTTA---AATGGG--C-CGAGAGAGC--TTGAACAGTTC------
-----------AGTATCTTCGTTATTGGGCC-ATCTGG--CCCAATAATTAAGAGAAC--
GT---GTTCAAAATCTG-GG------------TTTGACCGAAGGTC-AAGGTAGACGGTC
AA-CAATATTC-TGGCTTGCGGAGCAAGCTACA-CGAA----------------------
----------------------------------TTAATATTTTAAT-TCG---------
--------------------------------------TAGGACACGTGGAC-GGACCGA
AATACTTCCG-ATC------TCTATAAATAGCCTA--AACTGTTATTG-ATAATT-G--C
-TCTCTC-TCTTCTGTCAA--GGGGT--TGTGCTGAGGC----------GGAAGA-----
TCGC--------C-AACTGCGATC------------------ATCGGACTGAAA-G--CG
TCAAGAG--AGACGG---------------------------------AGAATCATGCTG
CG-AAGCGTATAT-----CGGGTA-TTTATAGACTTC-TAGCGCAGCTAGAAGT-TTCGT
TGTATTTGATATCGTATTTTGTAAAT-TACG-ATGAAAATCGTATATTGATATTAATAAA
ACAACTGGGATTGTTTATGTTTACATTAACTAGTATT-AAAAATGCA----CAATAT-AA
AT--------ATTGTATAAGGAACTTATA-CAATATAT--ATTACAATA-T---GTTGAG
CGTA----GCCGTGATAAACAGATGTTT-AGGAATAATTAAAATAATTATGTC-ATGTAA
-AATAATACTGAACATGTTTA-AGTATGA-GGTGAAAGAGGAGATATAAGAATAT-TAAA
AACCCAATTATATT-AT------------------GCACT-----------------ATG
---AC--AAGCGT-ACG----------------CTATGA-CA--------------AAAA
GGGAAAAATGAAA-AAT-CGGGGGT---TGATTGGTC------TAT-C-GTATCGCT-TA
AGGGC-CGCAGGCCC-GTC-AA-G--AGG-------------------------------
--ATGAACGGT-------CAGATTTG------ATTGCTT-AGCCACGAAGCAAGG-----
------AATCTTTTCG-TG-----TCA------------CTGTCA------------AGA
CAGCTGTTAT---------------------------TGTTCT---A-AAAAAT--AATA
TAATAACTAATTGAC---AATAGACCCCTCA-CT-----AACAAGAT-------------
------------------------------------------------------------
------------------------------------------------------------
------------------------------------------------------------
---
>U3_EU046323_IN
TATTA-C-----------------------CCCCAGCT---------------GCTCA--
----GGAC-GGGACAT--------------------------------------------
--------G---------------------------------------------------
---GG--C-TT----TTTC---AATGGG--C-TTTGAGAGT--TTGAACAGTTC------
-----------AGTATCTTCGTTATTGGGCCAACTCGG--CCCAATAATTAAGAGAAC--
GT---GTTCAAATTCGT-GA------------TATGACCGAGGGTC-AAGGTAACCGGTC
AA-CATTATTC-TGGCTTGCGCAGCAAGATTCA-CGAA----------------------
----------------------------------TTAAATTATTAAT-TCG---------
--------------------------------------TAGGACACGTGGAC-GGACCGA
AATACTCCTGCCTC------TCTATAAATACCCTA-GTCCTGTGAAGG-ATAATT-G--C
-TCTCTC-TCTTCTGTCAAG-GTGGT--TGTGCTGAGGC----------GGAAGA-----
TCGC--------C-AGCGGCGATC------------------GTCGGAACGATGTG--CA
TCTAGAG--AGGCGG---------------------------------TGAAGCAAACTA
CG-AAGCATATAT-----CGGGTA-TTTATAGACTTA-TAGCGCAGCTAGAAGTATATAC
TGTACA-GATAATGTATTTTGTAATT-TACG-AAGAATTTCGTAT-TTGATATTAATAAA
ACACCTGGGTGTGTTAATGTTTAC--TAAATAGTATC-CTGAATGTA----CACAATAGA
AT--------ACAGTATACGGAACGTATACTGACA-AA--CTAATTAAA-T---GATAGG
CGAA----G-CATGATTAACAGGTGTTT-AGGTATAATTAACATAATTATGAG-AAGTAA
TGATAATACGGAAAATGAATA-AGTATGAGGGCGAAAGAGGAGATATTAGAATATGTTAA
AACCCAATTATATTTATGT----------------CTGGA-----------------GCG
---CA--ATACAACCCG----------------CTGTGA-AA--------------TACA
AGACGCTATGACA-ACTGTACGGGTATCTGATTG-TT------TAT-C-TTAACGCT-TA
AGGGC-CGCAGGCCC-GTC-AA-G-ATGA-------------------------------
--ATGAACGGT-------CCAGATTA------ATTCCTT-AGCGACGAAGAAAGG-----
------AATCTTTCAG-GG---GACTA------------CACAAT------------ATA
CAGCTGTCAA---------------------------TGATTT---A-TTAAAT--AATA
TAATATCCAAAAGAC-T-TCTGTACCCCTGG--T-----A-----ATGATGACG-T-GTA
-GGGGTGT-CCCG-AT----GTAA---TATAAC---AT----AGCTATGTGAAGA-----
---GATATG--------------------------GG--CCGTTGGATGCCTCCATCGGA
CGATGG--AGGTTGAATGAA-CTTCTGCTGACGTA--------GG----------GGCTT
AT-
>U3_FJ773283_TW
TATTA-C-----------------------CCCCAGCG----------------CTCG--
----GGAC-GGGACATCACGTGCCTCGGGACGGGACATCACGTGCAACTAAGCATCGGGA
CGAGACATG---------------------------------------------------
---GG--C-TT----TTTA---AATGGG--C-CGAGAGAGT--TTGAACAGTTC------
-----------AGTATCTTCGTTATTGGGCC-ATCTGG--CCCAATAATTAAGAGAAC--
GT---GTTCAAAATCTG-GG------------TTTGACCGAAGGTC-AAGGTAGACGGTC
AA-CAATATTC-TGGCTTGCGGAGCAAGCTACA-CGAA----------------------
----------------------------------TTAATATTTTAAT-TCG---------
--------------------------------------TAGGACACGTGGAC-GGACCGA
AATACTTCCG-ATC------TCTATAAATAGCCTA--AACTGTTATTG-ATAATT-G--C
-TCTCGC-TCTTCTGTCAAA-GTTGC--TGTGCTGAGGA----------GGAAGA-----
TCGC--------C-AACTGCGATC------------------ATCGGA-CGGAAAG--CT
TCAAGCG--AGACGG---------------------------------AGAATCATGCTG
CG-AAGCGTATAT-----CGGGTA-TTTATAAAATTC-TAGCGCAGCTAGAAGT-TTCGT
TGTATTTGATATTGTATTTTGTAAAT-TACG-AAGAAATTCGTATATTGATATTAATAAA
ACAACTGGGATTGTTTATGTTTACATTAACTAGTATT-AAAAATGCA----CAATAT-AA
AT--------ATTGTATAAGGAACTTATA-CAATATAT--ATTACAATA-T---GTTGAG
CGTA----G-CGTGATAAATAGTTGTTT-AGGTATAATTAAAATAATTATGTC-ATGTAA
-AATAATACTGAACATGTGTA-AGTATGA-GGTGAAAGAGGAGATATAAGAATAT-TAAA
AACCCAATTAT-------------------------------------------------
--------------------------------------------------------AAAA
GGGAAAAATGAAA-AAT-CAGGGGT---TGATTG-TGC-----TAT-C-GTAACGAT-TA
AGGGC-CGCAGGCCC-GTC-AA-G-ATGG-------------------------------
--ATGAACGGT-------CAGATTTG------ATTGCTT-AGCGACGAAGGAAGG-----
------AATCTTTTTA-TG-----TCA------------CTGTCA------------AGA
CAGCTGTCAT---------------------------TGTTTT---T-AAAAAT--AATA
TAATAACTAATAGAC-A-ATAGTTCCCGCCC--------------------------ATC
--------------AC-----------TTTAGT---------------------------
---GGT-----------------------------GG----GCCAGATGTCCC-------
--------------------------GATGACGTA-AGCGCT-GG----------GGACT
AT-
>U3_GU559702_CN_2009
TATTA-C-----------------------CCCCAGCC----------------CCCA--
----GGAC-GGGACAT--------------------------------------------
--------G---------------------------------------------------
---GG--C-TT----TTTA---AATGGG--C-CGAGAGAGT--TTGAACAGTTC------
-----------AGTATCTTCGTTATTGGGCC-ATCTAG--CCCAATAATTAAGAGAAC--
GT---GTTCAAAATCGG-GC------------ATTGACCGGAGGTC-AAGGTTAATGGTC
AA-CAATATTC-TGGCTTGCAGAGCAAGCAACA-CGAA----------------------
----------------------------------TTAATTATTTAAT-TCG---------
--------------------------------------AAGGACACGTGGAC-GGACCGA
AATACTTCTGCATC------TCTATAAATACCATA-CAATGGTAATTG-ATAATT-G--C
-TCTCGC-TCTTCTGTCAAA-GATGT--TGTGCTGAGGA----------GGAAGA-----
TCGC--------C-GCCGGCGATC------------------GTCGGA-CGATAAG--CG
CCAAGAG--AGACGG---------------------------------AGAACCATGCTG
CG-AAGTGTATAT-----CGGGTA-TTTATAGACTTA-TAGCGAAGCTAGAAGT-TTCCT
TGTACCCGATATTGTATTTTGTACAA-TACG-AAGAAATTCGTATACTGATATTAATAAA
ACATCTGGG-TTGTTAATATTTACATTAACTAGTATA-AATACTGTA----CAATAC-AA
AT--------ATTGTATACGGAACGAATA-CAATATATATAAAATA----T---GTAGAG
CGTA----G-CATGATAAACAGATGTTT-AGGTATAATTAAAATAATTATGCG-ACGTAA
TTATAATACGGAAGAAGTGTA-AGTATGA-GGTGAAAGAGGAGATTTTAGAATAT-TAAA
AACCCAATTATATT-AT------------------ACAGT-----------------ATG
---AC--AAGCGT-ACGCTATGACAAGCGTACACTATGA-CA--------------AAAA
GGGAAAAATGAAA-AAT-C-----------------------------------------
------------------------------------------------------------
------------------------------------------------------------
------------------------------------------------------------
------------------------------------------------------------
------------------------------------------------------------
------------------------------------------------------------
---GATAGT--------------------------GG--CCGTTGGATGCCTCGATCGGA
CGATTG--AGGTTTGATGAA-CTTATGCTGACGTA-GGGGCT-GG----------GGCTT
AT-
>U3_GU559703_CN_2008
------------------------------------------------------CTCG--
----GGAC-GGGACAT--------------------------------------------
--------G---------------------------------------------------
---GG--C-TT----TTTA---AATGGG--C-CGAGAGAGT--TTGAACAGTTC------
-----------AGTATCTTCGTTATTGGGCC-ATCTGG--CCCAATAATTAAGAGAAC--
GT---GTTCAAAATCTG-GG------------TATGACCGAAGGTC-AAGGTAGACGGTC
AA-CAATATTC-TGGCTTGCGCAGCAAGCTACA-CGAA----------------------
----------------------------------TTAATATTTTAAT-TCG---------
--------------------------------------TAGGACACGTGGAC-GGACCGA
AATACTTTTGTATC------TCTATAAATAGCCTA-AATCTGTCATTG-ATAATT-G--C
-TCTCGC-TCTTCTGTCAAA-GATGT--TGTGCTGAGGA----------GGAAGA-----
TCGT--------C-ACCGGCGATC------------------ATCGGACGGAAA-G--CG
TCAAGAG--AGACGG---------------------------------AGAATCATGCTG
CG-AAGCGTATAT-----CGGGTA-TTTATAGACTTC-TAGCGCAGCTAGAAGT-TTCGT
TGTATTCGATATTGTATTGTGTAAA--TACG-AAGAAATTCGTATATTGATATTAACAAA
ACAACTGGGATTGTTAATGTTTACATTAACTAGTATT-GAAAATGTA----CAAAAAACA
AT--------ATTGTATAAGGAACTTATA-CAATATAT--ATTATAATA-T---GTTGAG
CGTA----G-CGTGATAAACAGGTGTTT-AGGTATAATTAAAATAATTATGCC-ATGTAA
AAATAATACTGAATATGTTTA-AGTATGA-GGTGAAAGAGGAGATATTAGAATAT-TAAA
AACCCAATTATATT-AT------------------GCATA-----------------ATG
---AC--AAGCG-CACG----------------CTATGC-CA--------------AAAA
GGGAAAAATGAAA-AAT-CAGGGGT---TGATTG-GTC-----TAT-C-CTAACGAT-TA
AGGGC-CGCAGGCCC-GTC-AA-G-ATGG-------------------------------
--ATGAACGGT-------CAGATTTG------ATTGCTT-AGCCTCGAAGAAAGG-----
------AATCTTTTTG--G---GACCA------------CAGATA------------AGA
CAGCTGTCAT---------------------------TGTTTT-----AAAAAT--AATA
TAATAACCAATTGAC-A-AGAGTACCCCTCA-CT-----AACAAGAT-------------
------------------------------------------------------------
------------------------------------------------------------
------------------------------------------------------------
---
>U3_GU559704_CN_2009
TATTA-C-----------------------CCCCAGCC----------------CCCA--
----GGAC-GGGACAT--------------------------------------------
--------G---------------------------------------------------
---GG--C-TT----TTTA---AATGGG--C-CGAGAGAGT--TTGAACAGTTC------
-----------AGTATCTTCGTTATTGGGCC-ATCTAG--CCCAATAATTAAGAGAAC--
GT---GTTCAAAATCG--GG------------ATTGACCGGAGGTC-AAGATTAATGGTC
AA-CAATATTC-TGGCTTGCGAAGCAAGCAACA-CGAA----------------------
----------------------------------TTAATTATTTAAT-TCG---------
--------------------------------------TAGGACACGTGGAC-GGACCGA
AATACCTCTGCATC------TCTATAAATAGCCTA-CAATGGTAATTG-ATAATT-G--C
-TCTCGC-TCTTCTGTCAAA-GATGT--TGTGCTGAGGA----------GGAAGA-----
TCGC--------C-GCCGGCGATC------------------GTCGGA-CGATAAG--CG
CCAAGAG--AGACGG---------------------------------AGATCCGTGCAG
CG-AAGCGTATAT-----CGGGTA-TTTATAGACTTA-TAGCGAAGCTAGAAGTTTTC-T
TGTACCCGATATTGTATTTTGTACTA-TACG-AAGATATTCGTATATCGATATTAATAAA
ACATCTGGG-TTGTTAATGTTTACATTAACTAGTAGA-AATACTGTA----CAATAC-AA
AT--------ATTGTATACGGAACGAATA-CAATA-TA--TATAAAATA-T---GTAGAG
CGTA----G-CATGATAAAGAGATGTTT-AGGTATAATTAAAATAATTATGCG-ATGTAA
TTATAATACGGAATAAGTGTA-AGTATGA-GGTGAAAGAGGAGATATTAGAATAT-TAAA
AACCCAATTATATT-AT------------------ACAGT-----------------ATG
---AC--AGGCGT-ACGCTATGACAAGCGTACACTATGA-CA--------------AAAA
GGGAAAAATGAAA-AAT-C-----------------------------------------
------------------------------------------------------------
------------------------------------------------------------
------------------------------------------------------------
------------------------------------------------------------
------------------------------------------------------------
------------------------------------------------------------
---GATAGT--------------------------GG--CCGTTGGATGCCTCGATCGGA
CGATTG--AGGTTTGATGAA-CTTATGCTGACGTA-GGGGCT-GG----------GGCTT
AT-
>U3_GU559705_CN_2009
TATTA-C-----------------------CCCCAGCC----------------CCCA--
----GGAC-GGGACAT--------------------------------------------
--------G---------------------------------------------------
---GG--C-TT----TTTA---AATGGG--C-CGCGAGAGT--TTGAACAGTTC------
-----------AGTATCTTCGTTATTGGGCC-ATCTAG--CCCAATAATTAAGAGAAC--
GT---GTTCAAAATCGG-GC------------ATTGACCGGAGGTC-AAGGTTAATGGTC
AA-CAATATTC-TGGCTTGCGGAGCAAGCAACA-CGAA----------------------
----------------------------------TTAATTATTTAAT-TCG---------
--------------------------------------TAGGACACGTGGAC-GGACCGA
AATACTTCTGCATC------TCTATAAATACCCTA-CAATGGTAATTG-ATAATT-G--C
-TCTCGC-TCTTCTGTCAAA-GATGT--TGTGCTGAGGA----------GGAAGA-----
TCGC--------C-GTCGGCGATC------------------GTCGGA-CGATAAG--CG
CCAAGAG--AGACGG---------------------------------AGAACCATGCTG
CG-AAGCGTATAT-----CGGGTA-TTTATAGACTTA-TAGCGAAGCTAGAAGT-TTCCT
TGTACCAGTTATTGTATTTTGTAAAA-TACG-AAGAAATTTGTATATTGATATCAATAAA
ACATCTGGG-TTGTTAATGTTTACATTAAATAGTATT-AATACTGTA----CAATAC-AA
AT--------ATTGTATACGGAACGAATA-CAATATATGTAAAATA----T---GTAGAG
CGTA----G-CAAGAAAAACAGATGTTT-AGGTATAATTTAAATAATTATGCG-ATGTAA
TTATAATACGGAACAAGTGTA-AGTATGA-GGTGAAAGAGGAGATATTAGAATAT-TAAA
AACCCAATTATATT-AT------------------ACGGT-----------------ATG
---AC--AAGCGT-ACA----------------CTATGA-CA--------------AAAA
GGGAAAAATGAAG-AAT-C-----------------------------------------
------------------------------------------------------------
------------------------------------------------------------
------------------------------------------------------------
------------------------------------------------------------
------------------------------------------------------------
------------------------------------------------------------
---GATAGT--------------------------GG--TTGTTGGATGCCTCGATCGGA
CGATTG--AGGTTTGATGAA-CTTATGCTGACGTA-GGGGCT-GG----------GGCTT
AT-
>U3_GU559706_CN_2009
TATTA-C-----------------------CCCCAGCC----------------CCCA--
----GGAC-GGGACAT--------------------------------------------
--------G---------------------------------------------------
---GG--C-TT----TTTA---AATGGG--C-CGCGAGAGT--TTGAACAGTTC------
-----------AGTATCTTCGTTATTGGGCC-ATCTAG--CCCAATAATTAAGAGAAC--
GT---GTTCAAAATCGG-GC------------ATTGACCGGAGGTC-AAGGTTAATGGTC
AA-CAATATTC-TGGCTTGCGGAGCAAGCAACA-CGAA----------------------
----------------------------------TTAATTATTTAAT-TCG---------
--------------------------------------TAGGACACGTGGAC-GGACCGA
AATACTTCTGCATC------TCTATAAATACCCTA-CAATGGTAATTG-ATAATT-G--C
-TCTCGC-TCTTCTGTCAAA-GATGT--TGTGCTGAGGA----------GGAAGA-----
TCGC--------C-GCCGGCGATC------------------GTCGGA-CGATAAG--CG
CCAAGAG--AGACGG---------------------------------AGAACCATGCAG
CG-AAGCGTATAT-----CGGGTA-TTTATAGACTTA-TAGCGAAGCTAGAAGT-TACCT
TGTACCAGATATTGTATTTTGTAAAA-TACG-AAGAAATTCGTATATTGTTATCAATAAA
ACATCTGGG-TTGTTAATGTTTACATTAAATAGTATA-AATACTGTA----CAATAC-AA
AT--------ATTGTGTACGGAACGAATA-CAATATAT--GTAA-AATA-T---GTAGAG
CGTA----G-CAAGATAAACAGATGTTT-AGGTATAATATAAATAATTATGCG-ATGTAA
TTATAATACGGAACAAGTGTA-AGTATGA-GGTGAAAGAGGAGATATTAGAATAT-TAAA
AACCCAATTATATT-AT------------------ACGGT-----------------ATG
---AC--AAGCGT-ACGCTATGACAAGCGTACACTATGA-CA--------------AAAA
GGGAAAAATGAAA-AATCG-----------------------------------------
------------------------------------------------------------
------------------------------------------------------------
------------------------------------------------------------
------------------------------------------------------------
------------------------------------------------------------
------------------------------------------------------------
---GATAGT--------------------------GG--TCGTTGGATGCCTCGATCGGA
CGATTG--AGGTTTGATGAA-CTTATGCTGACGTA-GGAGCT-GG----------GGCTT
AT-
>U3_HM212635_CN_2009
TATTA-C-----------------------CCCCAGCC----------------CCCA--
----GGAC-GGGACAT--------------------------------------------
--------G---------------------------------------------------
---GG--C-TT----TTTA---AATGGG--C-CGAGAGAGT--TTGAACAGTTC------
-----------AGTATCTTCGTTATTGGGCC-ATCTAG--CCCAATAATTAAGAGAAC--
GT---GTTCAAAATCGG-GC------------ATTGACCGGAGGTC-AAGATTAATGGTC
AA-CAATATTC-TGGCTTGCGGAGCAAGCAACA-CGAA----------------------
----------------------------------TTAATTATTTAAT-TCG---------
--------------------------------------TAGGACACGTGGAC-GGACCGA
AATACCTCTGCATC------TCTATAAATAGCCTA-CAATGGTAATTG-ATAATT-G--C
-TCTCGC-TCTTCTGTCAAA-GGTGT--TGTGCTGAGGA----------GGAAGA-----
TCGC--------C-GCCGGCGATC------------------GTCGGA-CGATAAG--CG
CCAAGAG--AGACGG---------------------------------AGATCCATGCAG
CG-AAGCGTATAT-----CGGGTA-TTTATAGACTTA-TAGCGAAGCTAGAAGTTTTC-T
TGTACCCGATATTGTATTTTGTACAA-TACG-AAGATATTCGTATATTGATATTAATAAA
ACATCTGGG-TTGTTAATGTTTACATTAACTAGTAGA-AATACTGTA----CAATAC-AA
AT--------ATTGTATACGGAACGAATA-CAATATAT--ATAA-AATA-T---GTAGAG
CGTA----G-CATGATAAAGAGATGTTT-AGGTATAATTAAAATAATTATGCG-ATGTAA
TTATAATACGGAACAAGTGTA-AGTATGA-GGTGAAAGAGGAGATATTAGAATAT-TAAA
AACCCAATTATATT-AT------------------ACAGT-----------------ATG
---AC--AAGCGT-ACGCTATGACAAGCGTACACTATGA-CA--------------AAAA
GGGAAAAATGAAA-AATCA-----------------------------------------
------------------------------------------------------------
------------------------------------------------------------
------------------------------------------------------------
------------------------------------------------------------
------------------------------------------------------------
------------------------------------------------------------
---GATAGT--------------------------GG--CCGTTGGATGCCTCGATCGGA
CGATTG--AGGTTTGATGAA-CTTATGCTGACGTA-GGGGCT-GG----------GGCTT
AT-
>U3_KP14_AU_2009_C3
TATTA-C-----------------------CCCCAGCG----------------CTCA--
----GGAC-GGGACAT--------------------------------------------
------------------------------------------------------------
---GG--C-TT----TTTA---AATGGG--C-TTTGCGAGT--TTGAACAGTTC------
-----------AGTATCTTCGTTATTGGGCCAACCCGG--CCCAATAATTAAGAGAAC--
GT---GTTCAAATTCGT-GG------------TATGACCGAAGGTC-AAGGTAACCGGTC
AA-CATTATTC-TGGCTTGCGCAGCAAGCTACA-CGAA----------------------
----------------------------------TTAATTATTTAAT-TCG---------
--------------------------------------TAGGACACGTGGAC-GGACCGA
AATACTCTTGCATC------TCTATAAATACCCTA-ATCCTGCCAAGG-ATAATT-G--C
-TCTTTC-TCTTCTGTCAAG-GTGGT--TGTGCTGAGGC----------GGAAGA-----
TCGC--------C-AGCGGCGATC------------------GTCGGAACGACCTG--CA
TCTAGAG--AGGCGG---------------------------------CGAGG-AAACTA
CG-AAGCGTATAT-----CGGGTA-TTTATAGACTTA-TAGCGTAGCTAGAAGTATACAC
TGTACA-GATATTGTATTTTGTAAAT-TACG-AAGCAATTCGTAT-TTGATATTAATAAA
ACAACTGGGTTTGTTAATGTTTACATTAACTAGTATC-TTATATGTA----CAAATTAAA
AT--------ACAGTATACGGAACGTATACTAACG-TA--AAAATTAAA-T---GATAGG
CGAA----G-CATGATTAACAGGTGTTT-AGGTATAATTAACATAATTATGAG-AAGTAA
TAATAATACGGAAAATGAATA-AGTATGA-GGTGAAAGAGGAGATATTAGAATATTTAAA
AACCCAATTATATT-AT-T----------------TTGGA-----------------ACG
---AA--ATACAACACG----------------CTATGA-AA--------------TACA
AGACGCTATGACA-AATGTACGGGTATATGATTG-TG------TAT-C-TGAACGTA-TA
AGGGC-CGCAGGCCC-GTC-AA-G--TTG-------A-----------------------
--ATGAACGGT-------CCAGATTA------ATTCCTT-AGCGACGAAGAAAGG-----
------AATCTTAAAG-GG---GACCA------------CATTAA------------AGA
CAGCTGTCAT---------------------------TGATTA---A-ATAAAT--AATA
TAATAACCAAAAGAC-C-TTTGTACCCTTGC--T-----A-----ATGATGACG-T-ATA
-GGGGTGT-CCCG-AG----GTAA---TTTAAC---AT----AGCTCTGAAAAGA-----
---GATATG--------------------------GG--CCGTTGGATGCCTCCATCGGA
CGAT-GG-AGGTTGAATGAA-CTTCTGCTGACGTA-GGCGCT-GG----------GGCTT
AT-
>U3_KP15_AU_2009_C3
TATTA-C-----------------------CCCCAGCG----------------CTCA--
----GGAC-GGGACAT--------------------------------------------
------------------------------------------------------------
---GG--C-TT----TTTA---AATGGG--C-TTTGCGAGT--TTGAACAGTTC------
-----------AGTATCTTCGTTATTGGGCCAACCCGG--CCCAATAATTAAGAGAAC--
GT---GTTCAAATTCGT-GG------------TATGACCGAAGGTC-AAGGTAACCGGTC
AA-CATTATTC-TGGCTTGCGCAGCAAGATACA-CGAA----------------------
----------------------------------TTAAAAATTTAAT-TCG---------
--------------------------------------TAGGACACGTGGAC-GGACCGA
AATACTCTTGCATC------TCTATAAATACCCTA-ATCCTGCCAAGG-ATAATT-G--C
-TCTTTC-TCTTCTGTCAAG-GTGGT--TGTGCTGAGGC----------GGAAGA-----
TCGC--------C-AGCGGCGATC------------------GTCGGAACGACCTG--CA
TCTAGAG--AGGCGG---------------------------------CGAGG-AAACTA
CG-AAGCGTATAT-----CGGGTA-TTTATAGACTTA-TAGCGTAGCTAGAAGTATACAC
TGTACA-GATATTGTATTTTGTAAAT-TACG-AAGCAATTCGTAT-TTGATATTAATAAA
ACAACTGGGTTTGTTAATGTTTACATTAACTAGTATC-TTATATGTA----CAAATTAAA
AT--------ACAGTATACGGAACGTATACTAACG-TA--AAAATTAAA-T---GATAGG
CGAA----G-CATGATTAACAGGTGTTT-AGGTATAATTAACATAATTATGAG-AAGTAA
TAATAATACGGAAAATGAATA-AGTATGA-GGTGAAAGAGGAGATATTAGAATATTTAAA
AACCCAATTATATT-AT-T----------------TTGGA-----------------ACG
---AA--ATACAACACG----------------CTATGA-AA--------------TACA
AGACGCTATGACA-AATGTACGGGTATATGATTG-TG------TAT-C-TGAACGTA-TA
AGGGC-CGCAGGCCC-GTC-AA-G--TTG-------A-----------------------
--ATGAACGGT-------CCAGATTA------ATTCCTT-AGCGACGAAGAAAGG-----
------AATCTTAAAG-GG---GACCA------------CATTAA------------AGA
CAGCTGTCAT---------------------------TGATTA---A-ATAAAT--AATA
TAATAACCAAAAGAC-C-TTTGTACCCTTGC--T-----A-----ATGATGACG-T-ATA
-GGGGTGT-CCCG-AG----GTAA---TTTAAC---AT----AGCTCTGAAAAGA-----
---GATATG--------------------------GG--CCGTTGGATGCCTCCATCGGA
CGAT-GG-AGGTTGAATGAA-CTTCTGCTGACGTA-GGCGCT-GG----------GGCTT
AT-
>U3_KP16_AU_2009_C3
TATTA-C-----------------------CCCCAGCG----------------CTCA--
----GGAC-GGGACAT--------------------------------------------
------------------------------------------------------------
---GG--C-TT----TTTA---AATGGG--C-TTTGCGAGT--TTGAACAGTTC------
-----------AGTATCTTCGTTATTGGGCCAACCCGG--CCCAATAATTAAGAGAAC--
GT---GTTCAAATTCGT-GG------------TATGACCGAAGGTC-AAGGTAACCGGTC
AA-CATTATTC-TGGCTTGCGCAGCAAGATACA-CGAA----------------------
----------------------------------TTAAATTTTTAAT-TCG---------
--------------------------------------TAGGACACGTGGAC-GGACCGA
AATACTCTTGCATC------TCTATAAATACCCTA-ATCCTGCCAAGG-ATAATT-G--C
-TCTTTC-TCTTCTGTCAAG-GTGGT--TGTGCTGAGGC----------GGAAGA-----
TCGC--------C-AGCGGCGATC------------------GTCGGAACGACCTG--CA
TCTAGAG--AGGCGG---------------------------------CGAGG-AAACTA
CG-AAGCGTATAT-----CGGGTA-TTTATAGACTTA-TAGCGTAGCTAGAAGTATACAC
TGTACA-GATATTGTATTTTGTAAAT-TACG-AAGCAATTCGTAT-TTGATATTAATAAA
ACAACTGGGTTTGTTAATGTTTACATTAACTAGTATC-TTATATGTA----CAAATTAAA
AT--------ACAGTATACGGAACGTATACTAACG-TA--AAAATTAAA-T---GATAGG
CGAA----G-CATGATTAACAGGTGTTT-AGGTATAATTAACATAATTATGAG-AAGTAA
TAATAATACGGAAAATGAATA-AGTATGA-GGTGAAAGAGGAGATATTAGAATATTTAAA
AACCCAATTATATT-AT-T----------------TTGGA-----------------ACG
---AA--ATACAACACG----------------CTATGA-AA--------------TACA
AGACGCTATGACA-AATGTACGGGTATATGATTG-TG------TAT-C-TGAACGTA-TA
AGGGC-CGCAGGCCC-GTC-AA-G--TTG-------A-----------------------
--ATGAACGGT-------CCAGATTA------ATTCCTT-AGCGACGAAGAAAGG-----
------AATCTTAAAG-GG---GACCA------------CATTAA------------AGA
CAGCTGTCAT---------------------------TGATTA---A-ATAAAT--AATA
TAATAACCAAAAGAC-C-TTTGTACCCTTGC--T-----A-----ATGATGACG-T-ATA
-GGGGTGT-CCCG-AG----GTAA---TTTAAC---AT----AGCTCTGAAAAGA-----
---GATATG--------------------------GG--CCGTTGGATGCCTCCATCGGA
CGAT-GG-AGGTTGAATGAA-CTTCTGCTGACGTA-GGCGCT-GG----------GGCTT
AT-
>U3_KP17_AU_2010_C3
TATTA-C-----------------------CCCCAGCG-----------------CCG--
----GGAC-GGGACAT--------------------------------------------
--------G---------------------------------------------------
---GG--C-TT----TTTA---AATGGG--C-TTTGCGAGT--TTGAACAGTTC------
-----------AGTATCTTCGTTATTGGGCCAACCCGG--CCCAATAATTAAGAGAAC--
GT---GTTCAAATTCGT-GG------------TATGACCGAAGGTC-AAGGTAACCGGTC
AA-CATTATTC-TGGCTTGCGCAGCAAGCTACA-CGAA----------------------
----------------------------------TTAAAAATTTAAT-TCG---------
--------------------------------------TGGGACACGTGGAC-GGACCGA
AATACTCTTGCATC------TCTATAAATACCCTA-ACCCTGTGAAGG-ATAAAT-G--C
-TCTCTC-TCTTCTGTCAAG-GTGGT--TGTGCTGAGGC----------GGAAGA-----
TCGC--------C-AGCGGCGATC------------------GTCGGAACGACCTG--CA
TCTAGAG--AGGCGG---------------------------------CGAGG-AAACTA
CG-AAGCGTATAT-----CGGGTA-TTTATAGACTTA-TAGCGCAGCTAGAAGTATACAC
TGTACA-AATATTGTATTTTGTAAAT-TACG-AAGCAATTCGTAT-TTGATATTAATAAA
ACAACTGGGTTTGTTAATGTTTACATTAACTAGTATC-TTATATGTA----CAAATTAAA
AT--------ACAGTATACGGAACGTATACTAACG-TA--AAAATTAAA-T---GATAGG
CGAA----G-CATGATTAACAGGTGTTT-AGGTATAATTAACATAATTATGAG-AAGTAA
TAATAATACGGCAAATGAAAA-AGTATGA-GGTGAAAGAGGAGATATTAGAATATTTAAA
AACCCAATTATATT-AT-T----------------TTGGA-----------------ACG
---AA--ATACAACACG----------------CTATGA-AA--------------TACA
AGACGCTATGACA-AATGTAGGGGTATCTGATTG-TG------TAT-C-TTAACGAT-CT
AGGGC-CGTAGGCCC-GTG-AG------C-------A-----------------------
--ATGAACGGT-------CCAGATTA------ATTCCTT-AGCGACGAAGAAAGG-----
------AATCTTAAAG-GG---GACCA------------CATTAA------------AGA
CAGCTGTCAT---------------------------TGATTA---A-A-AAAT--AATA
TAATAACCAAATGAC-C-TTTGTACCCTTGC--T-----A-----ATGATGACG-T-ATA
-GGGGTGT-CCCG-AG----GTAA---TTTAAC---AT----AGCTCTGAAAAGA-----
---GATATG--------------------------GG--CCGTTGGATGCCTCCATCGGA
CGAT-GG-AGGTTGAATGAA-CTTTTGGTGACGTA-GGCGCT-GG----------GGCTT
AT-
>U3_KP18_AU_2010_C3
TATTACC-----------------------CCCCAGCG-----------------CCG--
----GGAC-GGGACAT--------------------------------------------
--------G---------------------------------------------------
---GGGCT-TT----TTTA---AATGGG--CTTTTGCGAGT--TTGAACAGTTC------
-----------AGTATCTTCGTTATTGGGCCAACCCGG--CCCAATAATTAAGAGAAC--
GT---GTTCAAATTCGT-GG------------TATGACCGAAGGTC-AAGGTAACCGGTC
AA-CATTATTC-TGGCTTGCGCAGCAAGAAACA-CGAA----------------------
----------------------------------TTAAATTTTTAAT-TCG---------
--------------------------------------TAGGACACGTGGAC-GGACCGA
AATACTCTTGCATC------TCTATAAATACCCTA-ACCCTGTGAAGG-ATAAAT-G--C
-TCTCTC-TCTTCTGTCAAG-GTGGT--TGTGCTGAGGC----------GGAAGA-----
TCGC--------C-AGCGGCGATC------------------GTCGGAACGACCTG--CA
TCTAGAG--AGGCGG---------------------------------CGAGG-AAACTA
CG-AAGCGTATAT-----CGGGTA-TTTATAGACTTA-TAGCGCAGCTAGAAGTATACAT
TGTACA-AATATTGTATTTTGTAAAT-TACG-AAGCAATTCGTAT-TTGATATTAATAAA
ACAACTGGGTTTGTTAATGTTTACATTAACTAGTATC-TTATATGTA----CAAATTAAA
AT--------ACAGTATACGGAACGTATACTAACG-TA--AAAATTAAA-T---GATAGG
CGAA----G-CATGATTAACAGGTGTTT-AGGTATAATTAACATAATTATGAG-AAGTAA
TAATAATACGGCAAATGAAAA-AGTATGA-GGTGAAAGAGGAGATATTAGAATATTTAAA
AACCCAATTATATT-AT-T----------------TTGGA-----------------ACG
---AA--ATACAACACG----------------CTATGA-AA--------------TACA
AGACGCTATGACA-AATGTAGGGGTATCTGATTG-TG------TAT-C-TTAACGAT-CT
AGGGC-CGTAGGCCC-GTG-AG------C-------A-----------------------
--ATGAACGGT-------CCAGATTA------ATTCCTT-AGCGACGAAGAAAGG-----
------AATCTTAAAG-GG---GACCA------------CATTAA------------AGA
CAGCTGTCAT---------------------------TGATTA---A-A-AAAT--AATA
TAATAACCAAATGAC-C-TTTGTACCCTTGC--T-----A-----ATGATGACG-T-ATA
-GGGGTGT-CCCG-AG----GTAA---TTTAAC---AT----AGCTCTGAAAAGA-----
---GATATG--------------------------GG-CCCGTTGGATGCCTCCATCGGA
CGAT-GG-AGGTTGAATGAA-CTTTTGGTGACGTA-GGCGCT-GG----------GGCTT
AT-
>U3_KP4_TO_1990_C1
TATTA-C-----------------------CCCCAGCG-----------------CCA--
----GGAC-GGGACAT--------------------------------------------
--------G---------------------------------------------------
---GG--C-TT----TTTA---AATGGG--C-TTTGCGAGT--TTGAACAGTTC------
-----------AGTATCTTCGTTATTGGGCCAACCCGG--CCCAATAATTAAGAGAAC--
GT---GTTCAAATTCGT-GG------------TATGACCGAAGGTC-AAGGTAACCGGTC
AA-CATTATTC-TGGCTTGCGCAGCAAGAAACA-CGAA----------------------
----------------------------------TTAAAAAATTAAT-TCG---------
--------------------------------------TAGGACACGTGGAC-GGACAGA
AATACTCCTGCATC------TCTATAAATACCCTA-AACCTGTGAAGG-ATAATT-G--C
-TCTCTC-TCTTCTGTCAAG-GTGG---TGTGCTAAGGC----------GGAAGA-----
TCGC--------C-AGCGGCGATC------------------GTCGGAACGACCTG--CA
TCTAGAG--AGGCGG---------------------------------CGAGG-AAACTA
CG-AAGCGTATAT-----CGGGTA-TTTATAGACTTA-TAGCGTAGCTAGAAGTATACAC
TGTACA-GATATTGTATTTTGTAAAT-TACG-AAGAAATTCGTAT-TTGATATTAATAAA
ACAACTGGGTTTGTTAATGTTTACATTAACTAGTATC-TTTTATGTA----CAAATTAAA
AT--------ACAGTATACGGAACGTATACTAATC-AA--AAAATTAAA-T---GACAGG
CGAA----G-CATGATTAACAGGTGTTT-AGGTATAATTAAAATAATTATGTC-AAGTAA
TTATAATACGGAAAATGAATA-AGTATGA-GGTGAAAGAGGAGATATTAGAATATTTAAA
AACCCAATTATATT-AT-T----------------TTGGA-----------------ACG
---AA--ATACAACACG----------------CTATGA-AA--------------TACA
AGACGCTATGACA-AATGTACGGGTATCTGATTG-TT------TAT-C-TTAACGTA-TA
AGGGC-CGCAGGCCC-GTC-AA-G-ATGG-------A-----------------------
--ATGAACGGT-------CCAGATTA------ATTCCTT-AACGACGAAGGAAGG-----
------AATCTATCAG-GG---GACCA------------CACAAT------------ATA
CAGCTGTCAA---------------------------TGATTT---A-TTAAAT--AATA
TAATAACCAAAAGAC-C-TTCGTACCCCTGC--T-----A-----ATGATGACG-T-ATA
-GGGGTGT-CCCG-AG----GTAA---TTTAAC---AT----ATATCTGAGAAGA-----
---GATATG--------------------------GG--CCGTTGGATGCCTCCATCGGA
CGATGG--AGGTTGAATGAA-CTTCTGCTGACGTA-GGCGCT-GG----------GGCTT
AT-
>U3_KP6_AU_2011_C3
TATTA-C-----------------------CCCCAGCG----------------CTCA--
----GGAC-GGGACAT--------------------------------------------
------------------------------------------------------------
---GG--C-TT----TTTA---AATGGG--C-TTTGCGAGT--TTGAACAGTTC------
-----------AGTATCTTCGTTATTGGGCCAACCCGG--CCCAATAATTAAGAGAAC--
GT---GTTCAAATTCGT-GG------------TATGACCGAAGGTC-AAGGTAACCGGTC
AA-CATTATTC-TGGCTTGCGCAGCAAGATACA-CGAA----------------------
----------------------------------TTAATTTATTAAT-TCG---------
--------------------------------------TAGGACACGTGGAC-GGACCGA
AATACTCTTGCATC------TCTATAAATACCCTA-ATCCTGCCAAGG-ATAATT-G--C
-TCTTTC-TCTTCTGTCAAG-GTGGT--TGTGCTGAGGC----------GGAAGA-----
TCGC--------C-AGCGGCGATC------------------GTCGGAACGACCTG--CA
TCTAGAG--AGGCGG---------------------------------CGAGG-AAACTA
CG-AAGCGTATAT-----CGGGTA-TTTATAGACTTA-TAGCGTAGCTAGAAGTATACAC
TGTACA-GATATTGTATTTTGTAAAT-TACG-AAGCAATTCGTAT-TTGATATTAATAAA
ACAACTGGGTTTGTTAATGTTTACATTAACTAGTATC-TTATATGTA----CAAATTAAA
AT--------ACAGTATACGGAACGTATACTAACG-TA--AAAATTAAA-T---GATAGG
CGAA----G-CATGATTAACAGGTGTTT-AGGTATAATTAACATAATTATGAG-AAGTAA
TAATAATACGGAAAATGAATA-AGTATGA-GGTGAAAGAGGAGATATTAGAATATTTAAA
AACCCAATTATATT-AT-T----------------TTGGA-----------------ACG
---AA--ATACAACACG----------------CTATGA-AA--------------TACA
AGACGCTATGACA-AATGTACGGGTATATGATTG-TG------TAT-C-TGAACGTA-TA
AGGGC-CGCAGGCCC-GTC-AA-G--TTG-------A-----------------------
--ATGAACGGT-------CCAGATTA------ATTCCTT-AGCGACGAAGAAAGG-----
------AATCTTAAAG-GG---GACCA------------CATTAA------------AGA
CAGCTGTCAT---------------------------TGATTA---A-ATAAAT--AATA
TAATAACCAAAAGAC-C-TTTGTACCCTTGC--T-----A-----ATGATGACG-T-ATA
-GGGGTGT-CCCG-AG----GTAA---TTTAAC---AT----AGCTCTGAAAAGA-----
---GATATG--------------------------GG--CCGTTGGATGCCTCCATCGGA
CGATGGG-AGGTTGAATGAA-CTTCTGCTGACGTA-GGCGCT-GG----------GGCTT
AT-
>U3_KP9_US_1990_C1
TATTA-C-----------------------CCCCAGCG-----------------CCG--
----GGAC-GGGACAT--------------------------------------------
--------G---------------------------------------------------
---GG--C-TT----TTTA---AATGGG--C-TTTGAGAGT--TTGAACAGTTC------
-----------AGTATCTTCGTTATTGGGCCAACCCGG--CCCAATAATTAAGAGAAC--
GT---GTTCAAATTCGT-GG------------TATGACCGAAGGTC-AAGGTAACCGGTC
AA-CATTATTC-TGGCTTGCGCAGCAAGAAACA-CGAA----------------------
----------------------------------TTAATATTTTAAT-TCG---------
--------------------------------------TAGGACACGTGGAC-GGACCGA
AATACTCCTGCATC------TCTATAAATACCCTA-ATCCTGTCAAGG-ATAATT-G--C
-TCTCTC-TCTTCTGTCAAG-GTGGT--TGTGCCGAGGC----------GGAAGA-----
TCGC--------C-AGCGGCGATC------------------GTCGGAACGACCTG--CA
TCTAGAG--AGGCGG---------------------------------CGAGG-AAACTA
CG-AAGCGTATAT-----CGGGTA-TTTATAGACTTA-TAGCGTAGCTAGAAGTTTACAC
TGTACA-GATATTGTATTTTGTAAAT-TACG-AAGAAAGTCGTAT-TTGATATTAATAAA
ACAACTGGGTTTGTTAATGTTTACATTAACTAGTATC-TTTTATGTA----CAAATTAAA
AT--------ACAGTATACGGAACGTATACTAATC--A--AAAAATAAA-T---GACAGG
CGAA----G-CATGATTAACAGGTGTTT-AGGTATAATTAAAATAATTATGTC-AAGTAA
TTATAATACGGAAAATGAATA-AGTATGA-GGTGAAAGAGGAGATATTAGAATATTTAAA
AACCCAATTATATT-AT-T----------------TTGGA-----------------ACG
---AA--ATACAACACA----------------CTATGA-AA--------------TACA
AGACGCTATGATA-AATGTACGGGTATCTGATTA-GG------TAT-C-TGAACGTA-TA
AGGGC-CGCAGGCCC-GTC-AA-G--TTG-------A-----------------------
--ATGGACGGT-------CCAGATTA------ATTCCTT-AGCGACGAAGAAAGG-----
------AATCTTAAAG-GG---GACCA------------CACAAT------------ATA
CAGCTGTCAC---------------------------TGATTT---A-TTAAAT--AATA
TAATAACCAAAAGAC-C-TTTGTATCCCTGA--T-----A-----ATGATGACG-T-ATA
-GGGGTGT-CCCG-AG----GTAA---TTTAAC---AT----AGCTCTAAAAAGA-----
---GATATG--------------------------GG--TCGTTGGATGCCTCCATCGGA
CGAT-GG-AGGTTGAATGAA-CTTCTGCTGACGTA-GGCGCT-GG----------GGCTT
AT-
>U3_MP1_TW_1996
------------------------------------------------------CTCG--
----GGAC-GGGACAT--------------------------------------------
--------G---------------------------------------------------
---GG--C-TT----TTTA---AATGGG--C-CGAGAGAGT--TTGAACAGTTC------
-----------AGTATCTTCGTTATTGGGCC-ATCTGG--CCCAATAATTAAGAGAAC--
GT---GTTCAAAATCTG-GG------------TATGACCGAAGGTC-AAGGTAGACGGTC
AA-CAATATTC-TGGCTTGCGCAGCAAGCAACA-CGAA----------------------
----------------------------------TTAAAAATTTAAT-TCG---------
--------------------------------------TAGGACACGTGGAC-GGACCGA
AATACTTCCG-ATC------TCTATAAATAGCCTA--AACTGTTATTG-ATAATT-G--C
-TCTCGG-TCTTCTGTCAAG-GTTCT--TGTGCTGAGGA----------GGAAGA-----
TCGC--------C-GACGGCGATC------------------ATCGGA-CGGAAAG--CG
TCAAGAG--AGACGG---------------------------------AGATC-ATGCTG
CG-AAGCGTATAT-----CGGGTA-TTTATAGACTTC-TAGCGCAGCTAGAAGT-TTCTT
TGTATTTGATATTGTATTCTGTAAAT-TACG-AAGAAATTCGTAT-TTGATATTAATAAA
ACAACTGGGATTGTTTATGTTTACATTAACTAGTATT-AAAAATGCA----CAATAT-AA
AT--------ATTGTATAAGGAACTTATA-CAATA-----TATATTAAA-T-ATGTTGAG
CGTA----G-CTTGATAAACAGTTGTTT-AGGTATAATTAAAATAATTATGTC-ATGTAA
-AATAATACTGAACATGTTTA-AGTATGA-GGTGAAAGAGGAGATATAAGAATAT-TAAA
AACCCAATTATATT-ATTTGACTTGTATACGAGTGTTGTATTT--------------ATA
---AACTATACAACACG----------------CTATGA-CA--------------AAAA
GGGAAAAATGAAA-AAT-C-----------------------------------------
------------------------------------------------------------
------------------------------------------------------------
------------------------------------------------------------
------------------------------------------------------------
------------------------------------------------------------
------------------------------------------------------------
------------------------------------------------------------
------------------------------------------------------------
---
>U3_MP2_TW_1996_D6
TATTA-C-----------------------CCCCCGTG----------------CTCG--
----GGAC-GGGACAT--------------------------------------------
--------G---------------------------------------------------
---GG--C-TT----TTTA---AATGGG--C-CGAGAGAGT--TTGAACAGTTC------
-----------AGTATCTTCGTTATTGGGCC-ATCTGG--CCCAATAATTAAGAGAAC--
GT---GTTCAAAATCTG-GG------------TATGACCGAAGGTC-AAGGTAGACGGTC
AA-CAATATTC-TGGCTTGCGCAGCAAGCAACA-CGAA----------------------
----------------------------------TTAATAATTTAAT-TCG---------
--------------------------------------TAGGACACGTGGAC-GGACCGA
AATACTTCCG-ATC------TCTATAAATAGCCTA--AACTGTTATTG-ATAATT-G--C
-TCTCGG-TCTTCTGTCGAG-GTTGT--TGTGCTGAGGA----------GGAAGA-----
TCGC--------C-AACGGCGATC------------------ATCGGACGGAAA-G--CG
TCAAGAG--AGACGG---------------------------------AGAATCATGCTG
CG-AAGCGTATAT-----CGGGTA-TTTATAGACTTC-TAGCGCAGCTAGAAGT-TTCTT
TGTATTTGATATTGTATTCTGTAAAT-TACG-AAGAAATTCGTATATTGATATTAATAAA
ACAACTGGGATTGTTTATGTTTACATTAACTAGTATT-AAAAATGCA----CAATAT-AA
AT--------ATTGTATAAGGAACTTATA-CAATATAT--ATTATAATA-T---GTTGAG
CGTA----G-CTTGATAAACAGTTGTTT-AGGTATAATTAAAATAATTATGTC-ATGTAA
-AATAATACTGAACATGTTTA-AGTATGA-GGTGAAAGAGGAGATATAAGAATAT-TAAA
AACCCAATTATATT-ATTTGACTTGTATACGAGTGTTGTATTTATAAACTATACAA----
-------------CACG----------------CTATGA-CA--------------AAAA
GGGAAAAATGAAA-AAT-CAGGGGT---TGATTG-TGC-----TAT-C-GTAACGAT-TA
AGGGC-CGCAGGCCC-GTC-AA-G-ATGG-------------------------------
--ATGAACGGT-------CAGATTTG------ATTGCTT-AGCCACGAAGGAAGG-----
------AATCTTTTTGTG------TCG------------CTGTCA------------AGA
CAGCTGTCAT---------------------------TGTTTTTAAA-AAAAAT--AATA
TAATAACTAAATGAC-A-ATAGTACCCCTCACTAACAAGATAATAACGATA---------
------GTACCCTCAATGGCCCAC---CATGAC-GTGT----CATTGTGAGTGGA-----
---------------------------------------------AATGTCCC-------
--------------------------GATGACGTG-AGCACG-GG----------GGCTT
AT-
>U3_MS14_PH_2008
------------------------------------------------------CTCG--
----GGCC-GGGACATGACGTCAGCATAGATTATAAT-----------------------
--------G---------------------------------------------------
---GG--C-TT----TTTA---AATGGG--C-CGAGAGAGT--TTGAACAGTTC------
-----------AGTATCTTCGTTATTGGGCC-ATCTGG--CCCAATAATTAAGAGAAC--
GT---GTTCAAAATCTG-GG------------TTTGACCGAAGGTC-AAGGTAGACGGTC
AA-CAATATTC-TGGCTTGCGCAGCAAGATACA-CGAA----------------------
----------------------------------TTAATAAATTAAT-TCG---------
--------------------------------------TAGGACACGTGGAC-GGACCGA
AATACTTCCG-ATC------TCTATAAATAGCCTA--AACTGTTATTG-ATAATT-G--C
-TCTCTC-TCTTCTGTCAAA-GGTGT--TGTGCTGAGGA----------GGAAGA-----
TCGC--------C-AACTGCGATC------------------ATCGGACTGAAA-G--CG
TCAAGAG--AGACGG---------------------------------AGAATCATGCTG
CG-AAGCATATAT-----CGGGTA-TTTATAGACTTC-TAGCGCAGCTAGAAGT-TTCGT
TGTATTTGATATCGTATTTTGTAAAT-TACG-ATGAAAATCGTATATTGATATTAATAAA
ACAACTGGGATTGTTTATGTTTACATTAACTAGTATT-AAAAATGCA----CAATAT-AA
AT--------ATTGTATAAGGAACTTATA-CAATATAT--ATTACAATA-T---GTTGAG
CATA----G-CGTGATAAACAGATGTTT-AGGAATAATTAAAATAATTATGTC-ATGTAA
-AATAATACTGAACATGTTTA-AGTATGA-GGTGAAAGAGGAGATATAAGAATAT-TAAA
AACCCAATTATATT-AT------------------GCACT-----------------ATG
---AC--AAGCGT-ACG----------------CTATGA-CA--------------AAAA
GGGAAAAATGAAA-AAT-CAGGGGT---TGATTG-TGC-----TAT-C-GTAACGAT-TA
AGGGC-CGCAGGCCC-GTC-AA-G-ATGG-------------------------------
--ATGAACGGT-------CAGATTTG------ATTGCTT-AGCCACGAAGCAAGG-----
------AATCTTTTTG-TG-----TCACTGTCATGACAGCTGTCA------------TGA
CAGCTGTTAT---------------------------TGTTTT----AAAAAAT--AATA
TAATAACTAAT--------------CTCTGA-TT-----G-----GT-------------
------------------------------------------------------------
------------------------------------------------------------
------------------------------------------------------------
---
>U3_MS15_PH_2008_D5
------------------------------------------------------CTCG--
----GGAC-GGGACAT--------------------------------------------
--------G---------------------------------------------------
---GG--C-TT----TTTA---AATGGG--C-CGAGAGAGT--TTGAACAGTTC------
-----------AGTATCTTCGTTATTGGGCC-ATCTGG--CCCAATAATTAAGAGAAC--
GT---GTTCAAAATCTG-GG------------TTTGACCGAAGGTC-AAGGTAGACGGTC
AA-CAATATTC-TGGCTTGCGCAGCAAGAAACA-CGAA----------------------
----------------------------------TTAATAAATTAAT-TCG---------
--------------------------------------TAGGACACGTGGAC-GGACCGA
AATACTTCCG-ATC------TCTATAAATAGCCTA--AACTGTTATTG-ATAATT-G--C
-TCTCTC-TCTTCTGTCAAA-GTTGT--TGTGCTGAGGA----------GGAAGA-----
TCGC--------C-AACTGCGATC------------------ATCGGACTGAAA-G--CG
TCAAGAG--AGACGG---------------------------------AGAATCATGCTG
CG-AAGCGTATAT-----CGGGTA-TTTATAGACTTC-TAGCGCAGCTAGAAGT-TTCGT
TGTATTTGATATCGTATTTTGTAAAT-TACG-ATGAAAATCGTATATTGATATTAATAAA
ACAACTGGGATTGTTTATGTTTACATTAACTAGTATT-AAAAATGCA----CAATAT-AA
AT--------ATTGTATAAGGAACTTATA-CAATATAT--ATTACAATA-T---GTTGAG
CGTA----G-CGTGATAAACAGATGTTT-AGGAATAATTAAAATAATTATGTC-ATGTAA
-AATAATACTGAACATGTTTA-AGTATGA-GGTGAAAGAGGAGATATAAGAATAT-TAAA
AACCCAATTATATT-AT------------------GCACT-----------------ATG
---AC--AAGCGT-ACG----------------CTATGA-CA--------------AAAA
GGGAAAAATGAAA-AAT-CAGGGGT---TGATTG-TGC-----TAT-C-GTAACGAT-TA
AGGGC-CGCAGGCCC-GTC-AA-G-ATGG-------------------------------
--ATGAACGGT-------CAGATTTG------ATTGCTT-AGCCACGAAGCAAGG-----
------AATCTTTTTG-TG-----TCA------------CTGTCA------------AGA
CAGCTGTTAT---------------------------TGTTTT---A-AAAAAT--AATA
TAATAACTAATTGAC-A-ATAGTACCCCTCA-CT-----AACAAGAT-------------
------------------------------------------------------------
------------------------------------------------------------
------------------------------------------------------------
---
>U3_MS16_PH_2008_D5
------------------------------------------------------CTCG--
----GGAC-GGGACAT--------------------------------------------
--------G---------------------------------------------------
---GG--C-TT----TTTA---AATGGG--C-CGAGAGAGT--TTGAACAGTTC------
-----------AGTATCTTCGTTATTGGGGCCATCTGG--CCCAATAATTAAGAGAAC--
GT---GTTCAAAATCTG-GG------------TTTGACCGAAGGTC-AAGGTAGACGGTC
AA-CAATATTC-TGGCTTGCGCAGCAAGAAACA-CGAA----------------------
----------------------------------TTAAAATTTTTAT-TCG---------
--------------------------------------TAGGACACGTGGAC-GGACCGA
AATACTTCCG-ATC------TCTATAAATAGCCTA--AACTGTTATTG-ATAATT-G--C
-TCTCTC-TCTTCTGTCAAA-GTTGT--TGTGCTGAGGA----------GGAAGA-----
TCGC--------C-AACTGCGATC------------------ATCGGACTGAAA-G--CG
TCAAGAG--AGACGG---------------------------------AGAATCATGCTG
CG-AAGCGTATAT-----CGGGTA-TTTATAGACTTC-TAGCGCAGCTAGAAGT-TTCGT
TGTATTTGATATCGTATTTTGTAAAT-TACG-ATGAAAATCGTATATTGATATTAATAAA
ACAACTGGGATTGTTTATGTTTACATTAACTAGTATT-AAAAATGCA----CAATAT-AA
AT--------ATTGTATAAGGAACTTATA-CAATATAT--ATTACAATA-T---GTTGAG
CGTA----G-CGTGATAAACAGATGTTT-AGGAATAATTAAAATAATTATGTC-ATGTAA
-AATAATACTGAACATGTTTA-AGTATGA-GGTGAAAGAGGAGATATAAGAATAT-TAAA
AACCCAATTATATT-AT------------------GCACT-----------------ATG
---AC--AAGCGT-ACG----------------CTATGA-CA--------------AAAA
GGGAAAAATGAAA-AAT-CAGGGGT---TGATTG-TGC-----TAT-C-GTAACGAT-TA
AGGGC-CGCAGGCCC-GTC-AA-G-ATGG-------------------------------
--ATGAACGGT-------CAGATTTG------ATTGCTT-AGCCACGAAGCAAGG-----
------AATCTTTTTG-TG-----TCA------------CTGTCA------------AGA
CAGCTGTTAT---------------------------TGTTTT---A-AAAAAT--AATA
TAATAACTAATTGAC-A-ATAGTACCCCTCA-CT-----AACAAGAT-------------
------------------------------------------------------------
------------------------------------------------------------
------------------------------------------------------------
---
>U3_MS17_PH_2008_D5
------------------------------------------------------CTCG--
----GGAC-GGGACAT--------------------------------------------
--------G---------------------------------------------------
---GG--CTTT----TTTA---AATGGG--C-CGAGAGAGT--TTGAACAGTTC------
-----------AGTATCTTCGTTATTGGGGCCATCTGG--CCCAATAATTAAGAGAAC--
GT---GTTCAAAATCTG-GG------------TTTGACCGAAGGTC-AAGGTAGACGGTC
AA-CAATATTC-TGGCTTGCGCAGCAAGCTACA-CGAA----------------------
----------------------------------TTAAATATTTAAT-TCG---------
--------------------------------------TAGGACACGTGGAC-GGACCGA
AATACTTCCG-ATC------TCTATAAATAGCCTA--AACTGTTATTG-ATAATT-G--C
-TCTCTC-TCTTCTGTCAAA-GTTGC--TGTGCTGAGGA----------GGAAGA-----
TCGC--------C-AACTGCGATC------------------ATCGGACTGAAA-G--CG
TCAAGAG--AGACGG---------------------------------AGAATCATGCTG
CG-AAGCGTATAT-----CGGGTA-TTTATAGACTTC-TAGCGCAGCTAGAAGT-TTCGT
TGTATTTGATATCGTATTTTGTAAAT-TACG-ATGAAAATCGTATATTGATATTAATAAA
ACAACTGGGATTGTTTATGTTTACATTAACTAGTATT-AAAAATGCA----CAATAT-AA
AT--------ATTGTATAAGGAACTTATA-CAATATAT--ATTACAATA-T---GTTGAG
CGTA----G-CGTGATAAACAGATGTTT-AGGAATAATTAAAATAATTATGTC-ATGTAA
-AATAATACTGAACATGTTTA-AGTATGA-GGTGAAAGAGGAGATATAAGAATAT-TAAA
AACCCAATTATATT-AT------------------GCACT-----------------ATG
---AC--AAGCGT-ACG----------------CTATGA-CA--------------AAAA
GGGAAAAATGAAA-AAT-CAGGGGT---TGATTG-TGC-----TAT-C-GTAACGAT-TA
AGGGC-CGCAGGCCC-GTC-AA-G-ATGG-------------------------------
--ATGAACGGT-------CAGATTTG------ATTGCTT-AGCCACGAAGCAAGG-----
------AATCTTTTTG-TG-----TCA------------CTGTCA------------AGA
CAGCTGTTAT---------------------------TGTTTT---A-AAAAAT--AATA
TAATAACTAATTGAC-A-ATAGTACCCCTCA-CT-----AACAAGAT-------------
------------------------------------------------------------
------------------------------------------------------------
------------------------------------------------------------
---
>U3_MS18_PH_2008_D5
------------------------------------------------------CTCG--
----GGAC-GGGACAT--------------------------------------------
--------G---------------------------------------------------
---GG--C-TT----TTTA---AATGGG--C-CGAGAGAGT--TTGAACAGTTC------
-----------AGTATCTTCGTTATTGGGCC-ATCTGG--CCCAATAATTAAGAGAAC--
GT---GTTCAAAATCTG-GG------------TTTGACCGAAGGTC-AAGGTAGACGGTC
AA-CAATATTC-TGGCTTGCGCAGCAAGCAACA-CGAA----------------------
----------------------------------TTAATATATTAAT-TCG---------
--------------------------------------TAGGACACGTGGAC-GGACCGA
AATACTTCCG-ATC------TCTATAAATAGCCTA--AACTGTTATTG-ATAATT-G--C
-TCTCTC-TCTTCTGTCAAA-GTTGT--TGTGCTGAGGA----------GGAAGA-----
TCGC--------C-AACTGCGATC------------------ATCGGACTGAAA-G--CG
TCAAGAG--AGACGG---------------------------------AGAATCATGCTG
CG-AAGCGTATAT-----CGGGTA-TTTATAGACTTC-TAGCGCAGCTAGAAGT-TTCGT
TGTATTTGATATCGTATTTTGTAAAT-TACG-ATGAAAATCGTATATTGATATTAATAAA
ACAACTGGGATTGTTTATGTTTACATTAACTAGTATT-AAAAATGCA----CAATAT-AA
AT--------ATTGTATAAGGAACTTATA-CAATATAT--ATTACAATA-T---GTTGAG
CGTA----G-CGTGATAAACAGATGTTT-AGGAATAATTAAAATAATTATGTC-ATGTAA
-AATAATACTGAACATGTTTA-AGTATGA-GGTGAAAGAGGAGATATAAGAATAT-TAAA
AACCCAATTATATT-AT------------------GCACT-----------------ATG
---AC--AAGCGT-ACG----------------CTATGA-CA--------------AAAA
GGGAAAAATGAAA-AATCAGGGGGT---TGATTG-TGC-----TAT-C-GTAACGAT-TA
AGGGC-CGCAGGCCC-GTC-AA-G-ATGG-------------------------------
--ATGAACGGT-------CAGATTTG------ATTGCTT-AGCCACGAAGCAAGG-----
------AATCTTTTTG-TG-----TCA------------CTGTCA------------AGA
CAGCTGTTAT---------------------------TGTTTT---A-AAAAAT--AATA
TAATAACTAATTGAC-A-ATAGTACCCCTCA-CT-----AACAAGAT-------------
------------------------------------------------------------
------------------------------------------------------------
------------------------------------------------------------
---
>U3_MS6_PH_2008_D5
------------------------------------------------------CTCG--
----GGAC-GGGACAT--------------------------------------------
--------G---------------------------------------------------
---GG--C-TT----TTTA---AATGGG--C-CGAGAGAGT--TTGAACAGTTC------
-----------AGTATCTTCGTTATTGGGCC-ATCTGG--CCCAATAATTAAGAGAAC--
GT---GTTCAAAATCTG-GG------------TTTGACCGAAGGTC-AAGGTAGACGGTC
AA-CAATATTC-TGGCTTGCGCAGCAAGAAACA-CGAA----------------------
----------------------------------TTAAAAATTTAAT-TCG---------
--------------------------------------TAGGACACGTGGAC-GGACCGA
AATACTTCCG-ATC------TCTATAAATAGCCTA--AACTGTTATTG-ATAATT-G--C
-TCTCTC-TCTTCTGTCAAA-GTTGT--TGTGCTGAGGA----------GGAAGA-----
TCGC--------C-AACTGCGATC------------------ATCGGACTGAAA-G--CG
TCAAGAG--AGACGG---------------------------------AGAATCATGCTG
CG-AAGCGTATAT-----CGGGTA-TTTATAGACTTC-TAGCGCAGCTAGAAGT-TTCGT
TGTATTTGATATCGTATTTTGTAAAT-TACG-ATGAAAATCGTATATTGATATTAATAAA
ACAACTGGGATTGTTTATGTTTACATTAACTAGTATT-AAAAATGCA----CAATAT-AA
AT--------ATTGTATAAGGAACTTATA-CAATATAT--ATTACAATA-T---GTTGAG
CGTA----G-CGTGATAAACAGATGTTT-AGGAATAATTAAAATAATTATGTC-ATGTAA
-AATAATACTGAACATGTTTA-AGTATGA-GGTGAAAGAGGAGATATAAGAATAT-TAAA
AACCCAATTATATT-AT------------------GCACT-----------------ATG
---AC--AAGCGT-ACG----------------CTATGA-CA--------------AAAA
GGGAAAAATGAAA-AAT-CAGGGGT---TGATTG-TGC-----TAT-C-GTAACGAT-TA
AGGGC-CGCAGGCCC-GTC-AA-G-ATGG-------------------------------
--ATGAACGGT-------CAGATTTG------ATTGCTT-AGCCACGAAGCAAGG-----
------AATCTTTTTG-TG-----TCA------------CTGTCA------------AGA
CAGCTGTTAT---------------------------TGTTTT---A-AAAAAT--AATA
TAATAACTAATTGAC-A-ATAGTACCCCTCA-CT-----AACAAGAT-------------
------------------------------------------------------------
------------------------------------------------------------
------------------------------------------------------------
---
>U3_MS7_PH_2008_D5
------------------------------------------------------CTCG--
----GGAC-GGGACAT--------------------------------------------
--------G---------------------------------------------------
---GG--C-TT----TTTA---AATGGG--C-CGAGAGAGT--TTGAACAGTTC------
-----------AGTATCTTCGTTATTGGGCC-ATCTGG--CCCAATAATTAAGAGAAC--
GT---GTTCAAAATCTG-GG------------TTTGACCGAAGGTC-AAGGTAGACGGTC
AA-CAATATTC-TGGCTTGCGCAGCAAGCTACA-CGAA----------------------
----------------------------------TTAATTTTTTAAT-TCG---------
--------------------------------------TAGGACACGTGGAC-GGACCGA
AATACTTCCG-ATC------TCTATAAATAGCCTA--AACTGTTATTG-ATAATT-G--C
-TCTCTC-TCTTCTGTCAAA-GTTGT--TGTGCTGAGGA----------GGAAGA-----
TCGC--------C-AACTGCGATC------------------ATCGGACTGAAA-G--CG
TCAAGAG--AGACGG---------------------------------AGAATCATGCTG
CG-AAGCGTATAT-----CGGGTA-TTTATAGACTTC-TAGCGCAGCTAGAAGT-TTCGT
TGTATTTGATATCGTATTTTGTAAAT-TACG-ATGAAAATCGTATATTGATATTAATAAA
ACAACTGGGATTGTTTATGTTTACATTAACTAGTATT-AAAAATGCA----CAATATAAA
AT--------ATTGTATAAGGAACTTATA-CAATATAT--ATTACAATA-T---GTTGAG
CGTA----G-CGTGATAAACAGATGTTT-AGGAATAATTAAAATAATTATGTC-ATGTAA
-AATAATACTGAACATGTTTA-AGTATGA-GGTGAAAGGGGAGATATAAGAATAT-TAAA
AACCCAATTATATT-AT------------------GCACT-----------------ATG
---AC--AAGCGT-ACG----------------CTATGA-CA--------------AAAA
GGGAAAAATGAAA-AAT-CAGGGGT---TGATTG-TGC-----TAT-C-GTAACGAT-TA
AGGGC-CGCAGGCCC-GTC-AA-G-ATGG-------------------------------
--ATGAACGGT-------CAGATTTG------ATTGCTT-AGCCACGAAGCAAGG-----
------AATCTTTTTG-TG-----TCA------------CTGTCA------------AGA
CAGCTGTTAT---------------------------TGTTTT---A-AAAAAT--AATA
TAATAACTAATTGAC-A-ATAGTACCCCTCA-CT-----AACAAGAT-------------
------------------------------------------------------------
------------------------------------------------------------
------------------------------------------------------------
---
>U3_Q1160_TW_1995_D5
------------------------------------------------------CTCG--
----GGAC-GGGACAT--------------------------------------------
--------G---------------------------------------------------
---GG--CTTT----TTTA---AATGGG--C-CGAGAGAGT--TTGAACAGTTC------
-----------AGTATCTTCGTTATTGGGCC-ATCTGG--CCCAATAATTAAGAGAAC--
GT---GTTCAAAATCTG-GG------------TTTGACCGAAGGTC-AAGGTAGACGGTC
AA-CAATATTC-TGGCTTGCGCAGCAAGCAACA-CGAA----------------------
----------------------------------TTAATATTTTAAT-TCG---------
--------------------------------------TAGGACACGTGGAC-GGACCGA
AATACTTCCG-ATC------TCTATAAATAGCCTA--AACTGTTATTG-ATAATT-G--C
-TCTCGC-TCTTCTGTCAAA-GTTGT--TGTGCTGAGGA----------GGAAGA-----
TCGC--------C-AACTGCGATC------------------ATCGGACTGAAA-G--CG
TCAAGAG--AGACGG---------------------------------AGAATCATGCTG
CG-AAGCGTATAT-----CGGGTA-TTTATAGACTTC-TAGCGCAGCTAGAAGT-TTCGT
TGTATTTGATATTGTATTTTGTAAAT-TACG-AAGAAAATCGTATATTGATATTAATAAA
ACAACTGGGATTGTTTATGTTTACATTAACTAGTATT-AAAAATGCA----CAATAT-AA
AT--------ATTGTATAAGGAACTTATA-CAATATAT--ATTACAATA-T---GTTGAG
CGTA----G-CGTGATAAACAGATGTTT-AGGTATAATTAAAATAATTATGTC-ATGTAA
-AATAATACTGAACATGTTTA-AGTATGA-GGTGAAAGAGGAGATATAAGAATAT-TAAA
AACCCAATTATATT-AT------------------GCACT-----------------ATG
---AC--AAGCGT-ACG----------------CTATGA-CA--------------AAAA
GGGAAAAATGAAA-AAT-CAGGGGT---TGATTG-TGC-----TAT-C-GTAACGAT-TA
AGGGC-CGCAGGCCC-GTC-AA-G-ATGG-------------------------------
--ATGAACGGT-------CAGATTTG------ATTGCTT-AGCCACGAAGGAAGG-----
------AATCTTTTTG-TG-----TCA------------CTGTCA------------AGA
CAGCTGTTAT---------------------------TGTTTT---A-AAAAAT--AATA
TAATAACTAATTGAC-A-ATAGTACCCCTCA-CT-----AACAAGAT-------------
------------------------------------------------------------
------------------------------------------------------------
------------------------------------------------------------
---
>U3_Q276_TO_1989_C1
TATTA-C-----------------------CCCCAGCG-----------------CCG--
----GGAC-GGGACAT--------------------------------------------
--------G---------------------------------------------------
---GG--C-TT----TTTA---AATGGG--C-TTTGCGAGT--TTGAACAGTTC------
-----------AGTATCTTCGTTATTGGGCCAACCCGG--CCCAATAATTAAGAGAAC--
GT---GTTCAAATTCGT-GG------------TATGACCGAAGGTC-AAGGTAACCGGTC
AA-CATTATTC-TGGCTTGCGCAGCAAGCAACA-CGAA----------------------
----------------------------------TTAAATTTTTAAT-TCG---------
--------------------------------------TAGGACACGTGGAC-GGACCGA
AATACTCCTGCATC------TCTATAAATACCCTA-AACCTGTGAAGG-ATAATT-G--C
-TCTCTC-TCTTCTGTCAAG-GTGGT--TGTGCTGAGGC----------GGAAGA-----
TCGC--------C-AGCGGCGATC------------------GTCGGAACGACCTG--CA
TCTAGAG--AGGCGG---------------------------------CGAGG-AAACTA
CG-AAGCGTATAT-----CGGGTA-TTTATAGACTTA-TAGCGTAGCTAGAAGTATACAC
TGTACA-GATATTGTATTTTGTAAAT-TACG-AAGAAATTCGTAT-TTGATATTAATAAA
ACAACTGGGTTTGTTAATGTTTACATTAACTAGTATC-TTTTATGTA----CAAATTAAA
AT--------ACAGTATACGGAACGTATACTAATCAAA--AAAATTATA-T---GACAGG
CGAA----G-CATGATTAACAGGTGTTT-AGGTATAATTAAAATAATTATGTC-AAGTAA
TTATAATACGGAAAATGAATA-AGTATGA-GGTGAAAGAGGAGATATTAGAATATTTAAA
AACCCAATTATATT-AT-T----------------TTGGA-----------------TCG
---AA--ATACAACACG----------------CTATGA-AA--------------TACA
AGACGCTATGACA-AATGTACGGGTATTTGATTG--GT-----TAT-C-TGAACGTA-TA
AGGGC-CGCAGGCCC-GTC-AA-G-ATGG-------A-----------------------
--ATGAACGGT-------CCAGATTA------ATTCCTT-AACGACGAAGGAAGG-----
------AATCTATCAG-GG---GACCA------------CACAAT------------ATA
CAGCTGTCAA---------------------------TGATTT---A-TTAAAT--AATA
TAATAACCAAAAGAC-C-TTTGTACCCTTGC--T-----A-----ATGATGACG-T-ATA
-GGGGTGT-CCCG-AG----GTAA---TTTAAC---AT----ATATCTGAGAAGA-----
---GATATG--------------------------GG--CCGTTGGATGCCTCCATCGGA
CGAT-GG-AGGTTGAATGAA-CTTCTGCTGACGTA-GGCGCT-GG----------GGCTT
AT-
>U3_Q277_TO_1989_C1
TATTA-C-----------------------CCCCAGCG-----------------CCG--
----GGAC-GGGACAT--------------------------------------------
--------G---------------------------------------------------
---GG--C-TT----TTTA---AATGGG--C-TTTGCGAGT--TTGAACAGTTC------
-----------AGTATCTTCGTTATTGGGCCAACCCGG--CCCAATAATTAAGAGAAC--
GT---GTTCAAATTCGT-GG------------TATGACCGAAGGTC-AAGGTAACCGGTC
AA-CATTATTC-TGGCTTGCGCAGCAAGATACA-CGAA----------------------
----------------------------------TTAAAATTTTAAT-TCG---------
--------------------------------------TAGGACACGTGGAC-GGACCGA
AATACTCCTGCATC------TCTATAAATACCCTA-AACCTGTGAAGG-ATAATT-G--C
-TCTCTC-TCTTCTGTCAAG-GTGGT--TGTGCTGAGGC----------GGAAGA-----
TCGC--------C-AGCGGCGATC------------------GTCGGAACGACCTG--CA
TCTAGAG--AGGCGG---------------------------------CGAGG-AAACTA
CG-AAGCGTATAT-----CGGGTA-TTTATAGACTTA-TAGCGTAGCTAGAAGTATACAC
TGTACA-GATATTGTATTTTGTAAAT-TACG-AAGAAATTCGTAT-TTGATATTAATAAA
ACAACTGGGTTTGTTAATGTTTACATTAACTAGTATC-TTTTATGTA----CAAATTAAA
AT--------ACAGTATACGGAACGTATACTAATC-AA--AAAATTATA-T---GACAGG
CGAA----G-CATGATTAACAGGTGTTT-AGGTATAATTAAAATAATTATGTC-AAGTAA
TTATAATACGGAAAATGAATA-AGTATGA-GGTGAAAGAGGAGATATTAGAATATTTAAA
AACCCAATTATATT-AT-T----------------TTGGA-----------------TCG
---AA--ATACAACACG----------------CTATGA-AA--------------TACA
AGACGCTATGACA-AATGTACGGGTATTTGATTG--GT-----TAT-C-TGAACGTA-TA
AGGGC-CGCAGGCCC-GTC-AA-G-ATGG-------A-----------------------
--ATGAACGGT-------CCAGATTA------ATTCCTT-AACGACGAAGGAAGG-----
------AATCTATCAG-GG---GACCA------------CACAAT------------ATA
CAGCTGTCAA---------------------------TGATTT---A-TTAAAT--AATA
TAATAACCAAAAGAC-C-TTTGTACCCTTGC--T-----A-----ATGATGACG-T-ATA
-GGGGTAT-CCCG-AG----GTAA---TTTAAC---AT----ATATCTGAGAAGA-----
---GATATG--------------------------GG--CCGTTGGATGCCTCCATCGGA
CGAT-GG-AGGTTGAATGAA-CTTCTGCTGACGTA-GGCGCT-GG----------GGCTT
AT-
>U3_Q278_TO_1989_C1
TATTA-C-----------------------CCCCAGCG-----------------CCG--
----GGAC-GGGACAT--------------------------------------------
--------G---------------------------------------------------
---GG--C-TT----TTTA---AATGGG--C-TTTGCGAGT--TTGAACAGTTC------
-----------AGTATCTTCGTTATTGGGCCAACCCGG--CCCAATAATTAAGAGAAC--
GT---GTTCAAATTCGT-GG------------TATGACCGAAGGTC-AAGGTAACCGGTC
AA-CATTATTC-TGGCTTGCGCAGCAAGCTACA-CGAA----------------------
----------------------------------TTAAAAATTTAAT-TCG---------
--------------------------------------TAGGACACGTGGAC-GGACCGA
AATACTCCTGCATC------TCTATAAATACCCTA-AACCTGTCAAGG-ATAATT-G--C
-TCTCTC-CCTTCTGTCAAG-GTGGT--TGTGCTAAGGC----------GGAAGA-----
TCGC--------C-AGCGGCGATC------------------GTCGGAACGACCTG--CA
TCTAGAG--AGGCGG---------------------------------CGAGG-AAACTA
CG-AAGCGTATAT-----CGGGTA-TTTATATACTTA-TAGCGTAGCTAGAAGTAAACAC
TGTACA-GATATTGTATTTTGTAAAT-TACG-AAGAAATTCGTAT-TTGATATTAATAAA
ACAACTGGGTTTGTTAATGTTTACATTAACTAGTATC-TTGTATGTA----CAAATTAAA
AT--------ACAGTATACGGAACGTATACTAATCAAA--AAAATTAAA-T---GACAGG
CGAA----G-CATGATTAACAGGTGTTT-AGGTATAATTAAAATAATTATGTC-AAGTAA
TTATAATACGGAAAATGAATA-AGTATGA-GGTGAAAGAGGAGATATTAGAATATTTAAA
AACCCAATTATATT-AT-T----------------TTGGA-----------------ACG
---AA--ATACAACACG----------------CTATGA-AA--------------TACA
AGACGCTATGACA-AATGTACGGGTATCTGATTG--GT-----TAT-C-TTAACGTA-TA
AGGGC-CGAAGGCCC-GTC-AA-G-ATGG-------A-----------------------
--ATGAACGGT-------CCAGATTA------ATTCCTT-AACGACGAAGGAAGG-----
------AATCTATCAG-GG---GACCA------------CACAAT------------ATA
CAGCTGTCAA---------------------------TGATTT---A-TTAAAT--AATA
TAATAACCAAAAGAC-C-TTTGTACCCCTGC--T-----A-----ATGATGACG-T-ATA
-GGGGTGT-CCCG-AG----GTAA---TTTAAC---AT----ATATCTGAGAAGA-----
---GATATG--------------------------GG--CCGTTGGATGCCTCCATCGGA
CGAT-GG-AGGTTGAATGAA-CTTCTGCTGACGTA-GGCGCT-GG----------GGCTT
AT-
>U3_Q279_WS_1989_C1
TATTA-C-----------------------CCCCAGCG-----------------CCG--
----GGAC-GGGACAT--------------------------------------------
--------G---------------------------------------------------
---GG--C-TT----TTTA---AATGGG--C-TTTGAGAGT--TTGAACAGTTC------
-----------AGTATCTTCGTTATTGGGCCAACCCGG--CCCAATAATTAAGAGAAC--
GT---GTTCAAAATCGT-GG------------TATGACCGAAGGTC-AAGGTAACCGGTC
AA-CATTATTC-TGGCTTGCGCAGCAAGAAACA-CGAA----------------------
----------------------------------TTAAAAATTTAAT-TCG---------
--------------------------------------TAGGACACGTGGAC-GGACCGA
AATACTCCTGCATC------TCTATAAATACCCTA-ATCCTGTCAAGG-ATAATT-G--C
-TCTCTC-TCTTCTGTCAAG-GTGGT--TGTGCCGAGGC----------GGAAGA-----
TCGC--------C-AGCGGCGATC------------------GTCGGAACGACCTG--CA
TCTAGAG--AGGCGG---------------------------------CGAGG-AAACTA
CG-AGGCGTATAT-----CGGGTA-TTTATAGACTTA-TAGCGTAGCTAGAAGTTTACAC
TGTACA-GATATTGTATTTTGTAAAT-TACG-AAGAAAGTCGTAT-TTGATATTAATAAA
ACAACTGGGTTTGTTAATGTTTACATTAACTAGTATC-TTTTATGTA----CAAATTAAA
AT--------ACAGTATACGGAACGTATACTAATC--A--AAAAATAAA-T---GACAGG
CGAA----G-CATGATTAACAGGTGTTT-AGGTATAATTAAAATAATTATGTC-AAGTAA
TTATAATACGGAAAATGAATA-AGTATGA-GGTGAAAGAGGAGATATTAGAATATTTAAA
AACCCAATTATATT-AT-T----------------TTGGA-----------------ACG
---AA--ATACAACACG----------------CTATGA-AA--------------TACA
AGACGCTATGACA-AATATACGGGTA--TGATTG-TG------TAT-C-TGAACGTA-TA
AGGGC-CGCAGGCCC-GTC-AA-G--TTG-------A-----------------------
--ATGAACGGT-------CCAGATTA------ATTCCTT-AGCGACGAAGAAAGG-----
------AATCTTAAAG-GG---GACCA------------CACAAT------------ATA
CAGCTGTCAA---------------------------TGATTT---A-TTAAAT--AATA
TAATAACCAAAAGAC-C-TTTGTACCCCTGA--T-----A-----ATGATGACG-T-ATA
-GGGGTGT-CCCG-AG----GTAA---TATAAC---AT----AGCTCTAAAAAGA-----
---GATATG--------------------------GG--CCGTTGGATGCCTCCATCGGA
CGAT-GG-AGGTTGAATGAA-CTTCTGCTGACGTA-GGCGCT-GG----------GGCTT
AT-
>U3_Q281_WS_1989_C1
TATTA-C-----------------------CCCCAGCG-----------------CCG--
----GGAC-GGGACAT--------------------------------------------
--------G---------------------------------------------------
---GG--C-TT----TTTA---AATGGG--C-TTTGAGAGT--TTGAACAGTTC------
-----------AGTATCTTCGTTATTGGGCCAACCCGG--CCCAATAATTAAGAGAAC--
GT---GTTCAAATTCGT-GG------------TATGACCGAAGGTC-AAGGTAACCGGTC
AA-CATTATTC-TGGCTTGCGCAGCAAGATACA-CGAA----------------------
----------------------------------TTAATTATTTAAT-TCG---------
--------------------------------------TAGGACACGTGGAC-GGACCGA
AATACTCCTGCATC------TCTATAAATACCCTA-ATCCTGTCAAGG-ATAATT-G--C
-TCTCTC-TCTTCTGTCAAG-GTGGT--TGTGCCGAGGC----------GGAAGA-----
TCGC--------C-AGCGGCGATC------------------GTCGGAACGACTTG--CA
TCTAGAG--AGGCGG---------------------------------CGAGG-AAACTA
CG-AAGCGTATAT-----CGGGTA-TTTATAGACTTA-TAGCGTAGCTAGAAGTTTACAC
TGTACA-GATATTGTATTTTGTAAAT-TACG-AAGAAAGTCGTAT-TTGATATTAATAAA
ACAACTGGGTTTGTTAATGTTTACATTAACTAGTATG-TTTTATGTA----CAAATTAAA
AT--------ACAGTATACGGAACGTATACTAATC-AA--AAAAATAAA-T---GACAGG
CGAA----G-CATGATTAACAGGTGTTT-AGGTATAATTAAAATAATTATGTC-AAGTAA
TTATAATACGGAAAATGAATA-AGTATGA-GGTGAAAGAGGAGATATTAGAATATTTAAA
AACCCAATTATATT-AT-T----------------TTGGA-----------------ACG
---AA--ATACAACACG----------------CTATGA-AA--------------TACA
AGACGCTATGACA-AATGTACGGGTATCTGATTA-GG------TAT-C-CTAACGCT-CT
AGGGC-CGAAGGCCC-GTC-AA-G--TTG-------A-----------------------
--ATGAACGGT-------CCAGATTA------ATTCCTT-AGCGACGAAGAAAGG-----
------AATCTTAAAG-GG---GACCA------------CACAAT------------ATA
CAGCTGTCAA---------------------------TGATTT---A-TTAAAT--AATA
TAATAACCAAAAGAC-C-TTTGTACCCCTGA--T-----A-----ATGATGACG-T-ATA
-GGGGTGT-CCCG-TG----GTAA---TTTAAC---AT----AGCTCTAAAAAGA-----
---GATATG--------------------------GG--CCGTTGGATGCCTCCATCGGA
CGAT-GG-AGGTTGAATGAA-CTTCTGCTGACGTA-GGCGCT-GG----------GGCTT
AT-
>U3_Q524_1_IN_C2
TATTA-C-----------------------CCCCAGCG----------------CCCA--
----GGAC-GGAACAT--------------------------------------------
--------G---------------------------------------------------
---GG--C-TT----TTTA---AATGGG--C-TTTGAGAGT--TTGAACAGTTC------
-----------AGTATCTTCGTTATTGGGCCAACCCGG--CCCAATAATTAAGAGAAC--
GT---GTTCAAATTCGT-GA------------TATGACCGAAGGTC-AAGGTAACCGTTC
AA-CATTATTC-TGGCTTGCGCAGCAAGCAACA-CGAA----------------------
----------------------------------TTAAA---------------------
------------------------------------------------------------
------------------------------------------------------------
------------------------------------------------------------
------------------------------------------------------------
------------------------------------------------------------
------------------------------------------------------------
------------------------------------------------------------
------------------------------------------------------------
------------------------------------------------------GATAGG
CGAA----G-CATGATTAACAGGTGTTT-AGGTATAATTAACATAATTATGAG-AAGTAA
TAATAATACGGAAAATGAATA-AGTATGA-GGTGAAAGAGGAGATATTAGAATATTTAAA
AACCCAATTATATT-AT-T----------------TTGGA-----------------ACG
---AA--ATACAACACG----------------CTATGA-AA--------------TACA
AGACGCTATGACA-AATGTACGGGTATCTGATTG-TG------TAT-C-TTAACGCT-TA
AGGGC-CGCAGGCCC-GTC-AA-G-ATGG-------A-----------------------
--ATGAACGGT-------CCAGATTA------ATTCCTT-AGCGACGAAGAAAGG-----
------AATCTTTCAG-GG----ACCA------------CACAAT------------ATA
CAGCTGTCAA---------------------------TGATTT---A-ATAAAT--AATA
TAATAACCAAAAGAC-T-ATTGTACCCTTGC--T-----A-----ATGATGACG-T-ATA
-GGGGTGT-CCCG-AG----GTAA---TTTAAC---AT----AGATCTGAGAAGA-----
---GATATG--------------------------GG--CCGTTGGATGCCTCCATCGGA
CGATGG--AGGTTGTATGAA-CTTCTGCTGACGTA-GGCGCT-GG----------GGCTT
AT-
>U3_Q524_2_IN
TATTA-C-----------------------CCCCAGCG----------------CTCA--
----GGAC-GGGACAT--------------------------------------------
--------G---------------------------------------------------
---GG--C-TT----TTTA---AATGGG--C-TTTGAGAGT--TTGAACAGTTC------
-----------AGTATCTTCGTTATTGGGCCAACTCGG--CCCAATAATTAAGAGAAC--
GT---GTTCAAATTCGT-GA------------TATGACCGAAGGTC-AAGGTAACCGGTC
AA-CATTATTC-TGGCTTGCGCAGCAAGAAACA-CGAA----------------------
----------------------------------TTAAAATATTAAT-TCG---------
--------------------------------------TAGGACACGTGGAC-GGACCGA
AATACTCCTGCATC------TCTATAAATACCCTA-GTCATGTGAAGG-ATAATT-G--C
-TCTCTC-TCTTCTGTCAAG-GTGG----GTGCTGAGGC----------GGAAGA-----
TCGC--------C-AGCGGCGATC------------------GTCGGAACGATGTG--CA
ACTAGAG--AGGCGG---------------------------------TGAGG-AAACTA
CG-AAGCATATAT-----CGGGTA-TTTATAGACTTA-TAGCGCAGCTAGAAGTATACAC
TGTACA-GATAATGTATTTTGTAATT-TACG-AAGAATTTCGTAT-TTGATATTAATAAA
ACACCTGGGTGTGTTAATGTTTACATTAAATAGTATC-CTGAATGTA----CACAATAAA
AT--------ACAGTATACGGAACGTATACTGACA-AA--GTAA-TAAA-T---GATAGG
CGAA----G-CATGATTAACAGGTGTTT-AGGTATAATTAACATAATTATGAG-AAGTAA
TAATAATACGGAAAATGAATA-AGTATGA-GGTGAAAGAGGAGATATTAGAATATTTAAA
AACCCAATTATATT-AT-T----------------TTGGA-----------------ACG
---AA--ATACAACACG----------------CTATGA-AA--------------TACA
AGACACTATGACA-AATGTACGGGTATCTGATTG-TG------TAT-C-CTAACGCT-TA
AGGGC-CGCAGGCCC-GTC-AA-G--TGG-------A-----------------------
--ATGAACGGT-------CCAGATTA------ATTCCTT-AGCGACGAAGAAAGG-----
------AATCTTAATG-GG---GACCA------------CATTAA------------AGA
CAGCTGTCAT---------------------------TGATTA---A-ATAAAT--AATA
TAATATCCAAAAGAC-T-ATTGTACCCCTGA--T-----A-----ATGATGACG-T-ATA
-GGGGTGC-CCCG-AG----GTAA---TTTAAC---AT----AGATCTGAGAAGA-----
---GATATG--------------------------GG--CCGTTGGATGCCTCCATCGGA
CGAT-GG-AGGTTGGATGAA-CTTCTGCTGACGTA-GGCGCT-GG----------GGCTT
AT-
>U3_Q524_3_IN_C2
TATTA-C-----------------------CCCCAGCG----------------CTCA--
----GGAC-GGGACAT--------------------------------------------
--------G---------------------------------------------------
---GG--C-TT----TTTA---AATGGG--C-TTTGAGAGT--TTGAACAGTTC------
-----------AGTATCTTCGTTATTGGGCCAACTCGG--CCCAATAATTAAGAGAAC--
GT---GTTCAAATTCGT-GA------------TATGACCGAAGGTC-AAGGTAACCGGTC
AA-CATTATTC-TGGCTTGCGCAGCAAGATACA-CGAA----------------------
----------------------------------TTAAATATTTAAT-TCG---------
--------------------------------------TAGGACACGTGGAC-GGACCGA
AATACTCCTGCATC------TCTATAAATACCCTA-GTCCTGTGAAGG-ATAATT-G--C
-TCTCTC-TCTTCTGTCAAG-GTGGT--TGTGCTGAGGC----------GGAAGA-----
TCGC--------C-AGCGGCGATC------------------GTCGGAACGATGTG--CA
TCTAGAG--AGGCGG---------------------------------TGAAGCAAACTA
CG-AAGCATATAT-----CGGGTA-TTTATAGACTTA-TAGCGCAGCTAGAAGTATACAC
TGTACA-GATAATGTATTTTGTAATT-TACG-AAGAATTTCGTAT-TTGATATTAATAAA
ACACCTGGGTGTTTTAATGTTTACATTAAATAGTATC-CTGAATGTA----CACAATAAA
AT--------ACAGTATACGGAACGTATACTGACA--A--AGTAATAAA-T---GATAGG
CGAA----G-CATGATTAACAGGTGTTT-AGGTATAATTAACATAATTATGAG-AAGTAA
TAATAATACGGAAAATGAATA-AGTATGA-GGTGAAAGAGGAGATATTAGAATATTTAAA
AACCCAATTATATT-AT-T----------------TTGGA-----------------ACG
---AA--ATACAACACG----------------CTATGA-AA--------------TACA
AGACGCTATGACA-AATGTACGGGTATCTGATTG-TT------TAT-C-TTAACGCT-TA
AGGGC-CGCAGGCCC-GTC-AA-G-ATGG-------A-----------------------
--ATGAACGGT-------CCAGATTA------ATTCCTT-AACGACGAAGGAAGG-----
------AATCTTTCAT-GG---GACCA------------CACAAT------------ATA
CAGCTGTCAA---------------------------TGATTT---A-TTAAAT--AATA
TAATAACCAAAAGAC-T-ATTGTACCCTTGC--T-----A-----ATGATGACG-T-ATA
-GGGGTGT-CCCG-AG----GTAA---TTTAAC---AT----AGATCTGAGAAGA-----
---GATATG--------------------------GG--CCGTTGGATGCCTCCATCGGA
CGATGG--AGGTTGTATGAA-CTTCTGCTGACGTA-GGCGCT-GG----------GGCTT
AT-
>U3_Q529_2_CN_1990
TATTA-C-----------------------CCCCAGCC----------------CCCG--
----GGAC-GGGACAT--------------------------------------------
--------G---------------------------------------------------
---GG--C-TT----TTTA---AATGGG----CCGTAGAGT--TTGAACAGTTC------
-----------AGTATCTTCGTTATTGGGCCAATCTGG--CCCAATAATTAAGAGAAC--
GT---GTTCAAAATCTT-GG------------GTTGACCGAAGGTC-AAGGTCAATAGTC
AA-CATTATTC-TGGCTTGCGCAGCAAGCAACA-CGAA----------------------
----------------------------------TTAATAATTTAAT-TCG---------
--------------------------------------TAGGACACGTGGAC-GGACCGA
AATACTTCTGCAAC------TCTATAAATACCATT-GTTGTGGCATGG-AATATT-G--C
-TCTCTC-TCTTCTGTCAAC-GTTGT--TGTGCTGAGGA----------GGAAGA-----
TCGC--------C-GCCGGCGATC------------------ATCGGAACGAAGAG--AA
ACCAGAG--CGACGG---------------------------------AAATACAAGCTA
CG-AAGCGTATAT-----CGGGTA-TTTATAGACTTA-TAGCGCAGCTAGAAGTATACAC
TGTATTTGATTATGTATTTTGTAAAT-AACG-AAATATTTCGTT--ATGATATTAATAAA
ACACCTGTGATATTTAATGTTTACATTAACAGGTATT-ATTCATGTA----CAATA-AAT
GT--------AGTGTATACGGAACGAATACAAACTACATTAAAATAAAA-TTAAGAAGAG
GGAA----G-CGTGATTAATAGGTGTTTAAGGAATAATTAGAATAATTATGAC-AAGTAA
TGATAATACGGAAGATGAATA-AGTATGA-GGTGAAAGAGGAGATA-AAGAATAT-TAAA
AACCCAATTATATT-AT------------------TTGGT-----------------ACG
---ACTAATG---CACA----------------CTATGA-AA--------------TACA
ACACACTATGAAATACTGTACGGGTA--AGATTG-TG------TAT-C-TTAACGCT-TA
AGGGC--GCAG-CCC-GTC-AA-G-ATGGTCCCCAAA-----------------------
--ATGAACGGT-------CAGTATTG------ATTGCTT-AGCGACGAAGAAAGG-----
------AATCTTGAAG-GG----ACCA------------CTGACA------------AGA
CAGCTGTCAT---------------------------TGTACT---A-AATAAT--AATA
TAATAACCAAAAGAC-G-AAAGTACCCCTGA--C-----A-----AAGATGACG-T-AGA
-GGGGTGT-CCCG-AA----GTAA---TTTAAC---AT----TGCTCTGAAAAGA-----
---GATGTT--------------------------GG--CCGTTGGATCTCTCCATCGGA
CGATGG--AGGTTGGATGAC-TTAGGGCTGACGTA-GGGGCT-GG----------GGACT
AT-
>U3_Q529_4_CN_1990_E1
TATTACC-----------------------CCCCAGCC----------------CCCG--
----GGAC-GGGACAT--------------------------------------------
--------G---------------------------------------------------
---GG--C-TT----TTTA---AATGGG----CCGTAGAGT--TTGAACAGTTC------
-----------AGTATCTTCGTTATTGGGCCAATCTGG--CCCAATAATTAAGAGAAC--
GT---GTTCAAAATCTT-GG------------GTTGACCGAAGGTC-AAGGTCAATAGTC
AA-CATTATTC-T-----------------------------------------------
------------------------------------------------------------
------------------------------------------------------GACCGA
AATACTTCTGCAAC------TCTATAAATACCATT-GTTGTGGCATGG-AATATT-G--C
-TCTCTC-TCTTCTGTCAAC-GTTGT--TGTGCGGAGGA----------GGAAGA-----
TCGC--------C-GCCGGCGATC------------------ATCGGAACGAAGAG--AA
ACCAGAG--CGACGG---------------------------------AAATACAAGCTA
CG-AAGCGTATAT-----CGGGTA-TTTATAGACTTA-TAGCGCAGCTAGAAGTATACAC
TGTATTTGATTATGTATTTTGTAAAT-AACG-AAATATTTCGTT--ATGATATTAATAAA
ACACCTGTGATATTTAATGTTTACATTAACAGGTATT-ATGCATGTA----CAATA-AAT
GT--------AGTGTATACGGAACGAATACAAACTACATTAAAATAAAA-TTAAGAAGAG
CGAA----G-CTTGATTAATAGGTGTTTAAGGAATAATTAGAATAATTATGAC-AAGTAA
TGATAATACGGAAGATGAATA-AGTATGA-GGTGAAAGAGGAGATA-AAGAATAT-TAAA
AACCCAATTATATT-AT------------------TTGGT-----------------ACG
---ACTAATG---CACA----------------CTATGA-AA--------------TACA
ACACACTATGAAATACTGTACGGGTA--AGATTG-TG------TAT-C-TTAACGCT-TA
AGGGC--GCAG-CCC-GTC-AA-G-ATGGTCCCCAAA-----------------------
--ATGAACGGT-------CAGTATTG------ATTGCTT-AGCGACGAAGAAAGG-----
------AATCTTTTAG-GG---GACCA------------CTGACA------------AGA
CAGCTGTCAT---------------------------TGTACT---A-AATAAT--AATA
TAATAACCAAAAGAC-G-AAAGTACCCCTGA--C-----A-----AAGATGACG-T-ATA
-GGGGTGT-CCCG-AA----GTAA---TTTAAC---AT----TGCTCTGAAAAGA-----
---GATGTT--------------------------GG--CCGTTGGATCTCTCCATCGGA
CGAT-GGAGGGTTGGATGAC-TTAGGGCTGACGTA-GGGGCTGGG----------GGACT
AT-
>U3_Q529_6_CN_1990
TATTA-C-----------------------CCCCAGCG----------------CTCA--
----GGAC-GGGACAT--------------------------------------------
--------G---------------------------------------------------
---GG--C-TT----TTTA---AATGGG--C-TTTGAGAGT--TTGAACAGTTC------
-----------AGTATCTTCGTTATTGGGCCAACTCGG--CCCAATAATTAAGAGAAC--
GT---GTTCAAATTCGT-GA------------TATGACCGAAGGTC-AAGGTAACCGGTC
AA-CATTATTC-TGGCTTGCGCAGCAAGAAACA-CGAA----------------------
----------------------------------TTAAA---------------------
------------------------------------------------------------
------------------------------------------------------------
------------------------------------------------------------
------------------------------------------------------------
------------------------------------------------------------
------------------------------------------------------------
------------------------------------------------------------
------------------------------------------------------------
------------------------------------------------------GATAGG
CGAA----G-CATGATTAACAGGTGTTT-AGGTATAATTAACATAATTATGAG-AAGTAA
TAATAATACGGAAAATGAATA-AGTATGA-GGTGAAAGAGGAGATATTAGAATATTTAAA
AACCCAATTATATT-AT-T----------------TTGGA-----------------ACG
---AA--ATACAACACG----------------CTATGA-AA--------------TACA
AGACGCTATGACA-AATGTACGGGTATCTGATTG-TT------TAT-C-TTAACGCT-TA
AGGGC-CGCAGGCCC-GTC-AA-G-ATGG-------A-----------------------
--ATGAACGGT-------CCAGATTA------ATTCCTT-AACGACGAAGGAAGG-----
------AATCTTTCAT-GG---GACCA------------CACAAT------------ATA
CAGCTGTCAA---------------------------TGATTT---A-TTAAAT--AATA
TAATAACCAAAAGAC-T-ATTGTACCCTTGC--T-----A-----ATGATGACG-T-ATA
-GGGGTGT-CCCG-AG----GTAA---TTTAAC---AT----AGATCTGAGAAGA-----
---GATATG--------------------------GG--CCGTTGGATGCCTCCATCGGA
CGATGG--AGGTTGTATGAA-CTTCTGCTGACGTA-GGCGCT-GG----------GGCTT
AT-
>U3_Q553_LK_1995_C2
TATTA-C-----------------------CCCCCGTG----------------CTCG--
----GGAC-GGGACAT--------------------------------------------
--------G---------------------------------------------------
---GG--C-TT----TTTA---AATGGG--C-CTTGAGAGT--TTGAACAGTTC------
-----------AGTATCTTCGTTATTGGGCCAACTCGG--CCCAATAATTAAGAGAAC--
GT---GTTCAAATTCGT-GG------------TATGACCGAAGGTC-AAGGTAACAGGTC
AA-CATTATTC-TGGCTTGCGCAGCAAGAAACA-CGAA----------------------
----------------------------------TTAATTAATTAAT-TCG---------
--------------------------------------TAGGACACGTGGAC-GGACCGA
AATACTCCTGCATC------TCTATAAATACCCTA-GTGCTGTGAAGG-ATAATT-G--C
-TCTCTC-TCTTCTGTCAAG-GTGGT--TGTGCTGAGGC----------GGAAGA-----
TCGC--------C-AGCGGCGATC------------------GTCGGAACGATGTG--CA
TCTAGAG--AGGCGG---------------------------------TGAAGCAAACTA
CG-AAGCATATAT-----CGGGTA-TTTATAGACTTA-TAGCGCAGCTAGAAGTATACAC
TGTACA-GATTTTGTATTTTGTAAAT-TACG-AAGAATTTCGTAT-ATGATATTTATGAA
ACACCTGGGTGTGTTAATGTTTACATTAAATAGTATC-CTGAATGTA----CACAATAAA
AT--------ACAGTATACGGAACGTATACTGACA--A--AGTAATAAA-T---GATAGG
CGAA----G-CATGATTAACAGGTGTTT-AGGTATAATTAACATAATTATGAT-AAGTAA
TAATAATACGGAAAATGAATA-AGTATGA-GGTGAAAGAGGAGATATTAGAATATTTAAA
AACCCAATTATATT-AT-T----------------TTGGA-----------------ACG
---AA--ATACAACACA----------------CTATGA-AA--------------TACA
AGACGCTATGACA-AATGTACGGGTATCTGATTG-TG------TAT-C-TTAACGCT-TA
AGGGC-CGCAGGCCC-GTC-AA-G--TTG-------A-----------------------
--ATGAACGGT-------CCAGATTA------ATTCCTT-AGCGACGAAGAAAGG-----
------AATCTTAATG-GG---GACCA------------CATTAA------------AGA
CAGCTGTCAT---------------------------TGATTA---A-ATAAAT--AATA
TAATATCCAAAAGAC-TTTTTATACCCCTGA--T-----A-----ATGATGACG-T-GTA
-GGGGTGT-CCCG-AT----GTAA---TATAGC---AT----AGCTATGTGAAGA-----
---GATAAGCATGTGGCCGACAACTTTAGTGGT--GG----GCCAGATGTCCC-------
--------GAGTT-AGTGCG--------CCACGTA-AGCACG-GG----------GGACT
AT-
>U3_Q568_1_ID_1995_D5
------------------------------------------------------CTCG--
----GGAC-GGGACAT--------------------------------------------
--------G---------------------------------------------------
---GG--C-CT----TTTA---AATGGG--C-CGAGAGAGT--TTGAACAGTTC------
-----------AGTATCTTCGTTATTGGGCC-ATCTGG--CCCAATAATTAAGAGAAC--
GT---GTTCAAAATCTG-GG------------TTTGACCGAAGGTC-AAGGTAGACGGTC
AA-CAATATTC-TGGCTTGCGCAGCAAGCAACA-CGAA----------------------
----------------------------------TTAATTATTTAAT-TCG---------
--------------------------------------TAGGACACGTGGAC-GGACCGA
AATACTTCCG-ATC------TCTATAAATAGCCTA--AACTGTTATTG-ATAATT-G--C
-TCTCGC-TCTTCTGTCAAA-GTTGT--TGTGCTGAGGA----------GGAAGA-----
TCGC--------C-AACTGCGATC------------------ATCGGA-CGAAA-G--CG
TCAAGAG--AGACGG---------------------------------AGAATCATGCTG
CG-AAGCGTATAT-----CGGGTA-TTTATAGACTTC-TAGTGCAGCTAGAAGT-TTCGT
TGTATTTGATATTGTATTTTGTAAAT-TACG-ATGAAAATCGTATATTGATATTAATAAA
ACAACTGGGATTGTTTATGTTTACATTAACTAGTATT-AAAAATGCA----CAATAT-AA
AT--------ATTGTATAAGGAACTTATA-CAATATAT--ATTACAATA-T---GTTGAG
CGTA----G-CGTGATAAACAGATGTTT-AGGTATAATTAAAATAATTATGTC-ATGTAA
-AATAATACTGAACATGTTTA-AGTATGA-GGTGAAAGAGGAGATATAAGAATAT-TAAA
AACCCAATTATATT-AT------------------GCACT-----------------ATG
---AC--AAGCGT-ACG----------------CTATGA-CA--------------AAAA
GGGAAAAATGAAA-AAT-CAGGGGT---TGATTG-TGC-----TAT-C-GTAACGAT-TA
AGGGC-CGCAGGCCC-GTC-AA-G-ATGG-------------------------------
--ATGAACGGT-------CAGATTTG------ATTGCTT-AGCTAAGAAGGAAGG-----
------AATCTTTTTG-TG-----TCA------------CTGTCA------------AGA
CAGCTGTCAT---------------------------TGTTTT---A-AAAAAT--AATA
TAATAATTAATTGAC-A-ATAGTACCCCTCA-CT-----AACAAGAT-------------
------------------------------------------------------------
------------------------------------------------------------
------------------------------------------------------------
---
>U3_Q568_3_ID_1995
------------------------------------------------------CTCG--
----GGAC-GGGACAT--------------------------------------------
--------G---------------------------------------------------
---GG--C-TT----TTTA---AATGGG--C-CGAGAGAGT--TTGAACAGTTC------
-----------AGTATCTTCGTTATTGGGCC-ATCTGG--CCCAATAATTAAGAGAAC--
GT---GTTCAAAATCTG-GG------------TTTGACCGAAGGTC-AAGGTAGACGGTC
AA-CAATATTC-TGGCTTGCGCAGCAAGCAACA-CGAA----------------------
----------------------------------TTAATATTTTAAT-TCG---------
--------------------------------------TAGGACACGTGGAC-GGACCGA
AATACTTCCG-ATC------TCTATAAATAGCCTA--AACTGTTATTG-ATAATT-G--C
-TCTCGC-TCTTCTGTCAAA-GTTGT--TGTGCTGAGGA----------GGAAGA-----
TCGC--------C-AACTGCGATC------------------ATCGGA-CGAAA-G--CG
TCAAGAG--AGACGG---------------------------------AGAATCATGCTG
CG-AAGCGTATAT-----CGGGTA-TTTATAGACTTC-TAGTGCAGCTAGAAGT-TTCGT
TGTATTTGATATTGTATTTTGTAAAT-TACG-ATGAAAATCGTATATTGATATTAATAAA
ACAACTGGGATTGTTTATGTTTACATTAACTAGTATT-AAAAATGCA----CAATAT-AA
AT--------ATTGTATAAGGAACTTATA-CAATATAT--ATTACAATA-T---GTTGAG
CGTA----G-CGTGATAAACAGATGTTT-AGGTATAATTAAAATAATTATGTC-ATGTAA
-AATAATACTGAACATGTTTA-AGTATGA-GGTGAAAGAGGAGATATAAGAATAT-TAAA
AACCCAATTATATT-AT------------------GCACT-----------------ATG
---AC--AAGCGT-ACG----------------CTATGA-CA--------------AAAA
GGGAAAAATGAAA-AAT-CAGGGGT---TGATTG-TGC-----TAT-C-GTAACGAT-TA
AGGGC-CGCAGGCCC-GTC-AA-G-ATGG-------------------------------
--ATGAACGGT-------CAGATTTG------ATTGCTT-AGCTAAGAAGGAAGG-----
------AATCTTTTTG-TG-----TCA------------CTGTCA------------AGA
CAGCTGTCAT---------------------------TGTTTT---A-AAAAAT--AATA
TAATAATTAATTGAC-A-ATAGTACCCCTCA-CT-----AACAAGAT-------------
------------------------------------------------------------
------------------------------------------------------------
------------------------------------------------------------
---
>U3_Q570_TO_1990_C1
TATTA-C-----------------------CCCCAGCG-----------------CCA--
----GGAC-GGGACAT--------------------------------------------
--------G---------------------------------------------------
---GG--C-TT----TTTA---AATGGG--C-TTTGCGAGT--TTGAACAGTTC------
-----------AGTATCTTCGTTATTGGGCCAACCCGG--CCCAATAATTAAGAGAAC--
GT---GTTCAAATTCGT-GG------------TATGACCGAAGGTC-AAGGTAACCGGTC
AA-CATTATTC-TGGCTTGCGCAGCAAGATACA-CGAA----------------------
----------------------------------TTAAATTATTAAT-TCG---------
--------------------------------------TAGGACACGTGGAC-GGACCGA
AATACTCCTGCATC------TCTATAAATACCCTA-AACCTGTGAAGG-ATAATT-G--C
-TCTCTC-TCTTCTGTCAAG-GTGG---TGTGCTAAGGC----------GGAAGA-----
TCGC--------C-AGCGGCGATC------------------GTCGGAACGACCTG--CA
TCTAGAG--AGGCGG---------------------------------CGAGG-AAACTA
CG-AAGCGTATAT-----CGGGTA-TTTATAGACTTA-TAGCGTAGCTAGAAGTATACAC
TGTACA-GATATTGTATTTTGTAAAT-TACG-AAGAAATTCGTAT-TTGATATTAATAAA
ACAACTGGGTTTGTTAATGTTTACATTAACTAGTATC-TTTTATGTA----CAAATTAAA
AT--------ACAGTATACGGAACGTATACTAATC-AA--AAAATTAAA-T---GACAGG
CGAA----G-CATGATTAACAGGTGTTT-AGGTATAATTAAAATAATTATGTC-AAGTAA
TTATAATACGGAAAATGAATA-AGTATGA-GGTGAAAGAGGAGATATTAGAATATTTAAA
AACCCAATTATATT-AT-T----------------TTGGA-----------------ACG
---AA--ATACAACACG----------------CTATGA-AA--------------TACA
AGACGCTATGACA-AATGTACGGGTATTTGATTG--GT-----TAT-C-TTAACGTA-TA
AGGGC-CGCAGGCCC-GTC-AA-G-ATGG-------A-----------------------
--ATGAACGGT-------CCAGATTA------ATTCCTT-AACGACGAAGGAAGG-----
------AATCTATCAG-GG---GACCA------------CACAAT------------ATA
CAGCTGTCAA---------------------------TGATTT---A-TTAAAT--AATA
TAATAACCAAAAGAC-C-TTCGTACCCCTGC--T-----A-----ATGATGACG-T-ATA
-GGGGTGT-CCCG-AG----GTAA---TTTAAC---AT----ATATCTGAGAAGA-----
---GATATG--------------------------GG--CCGTTGGATGCCTCCATCGGA
CGAT-GG-AGGTTGAATGAA-CTTCTGCTGACGTA-GGCGCT-GG----------GGCTT
AT-
>U3_Q623_TW_1996_D7
------------------------------------------------------CTCG--
----GGAC-GGGACAT--------------------------------------------
--------G---------------------------------------------------
---GG--C-TT----TTTA---AATGGG--C-CGAGAGAGT--TTGAACAGTTC------
-----------AGTATCTTCGTTATTGGGCC-ATCTGG--CCCAATAATTAAGAGAAC--
GT---GTTCAAAATCTG-GG------------TTTGACCGAAGGTC-AAGGTAGACGGTC
AA-CAATATT--------------------------------------------------
------------------------------------------TTAAT-TAG---------
--------------------------------------TAGGACACGTGGAC-GGACCGA
AATACTTCCG-ATC------TCTATAAATAGCCTA--AACTGTTATTG-ATAATT-G--C
-TCTCGC-TCTTCTGTCAAA-GTTGT--TGTGCTGAGGA----------GGAAGA-----
TCGC--------C-AACTGCGATC------------------ATCGGACTGAAA-G--CG
TCAAGAG--AGACGG---------------------------------AGAATCATGCTG
CG-AAGCGTATAT-----CGGGTA-TTTATAGACTTC-TAGCGCAGCTAGAAGT-TTCGT
TGTATTTGATATTGTATTTTGTAAAT-TACG-AAGAAAATCGTATATTGATATTAATAAA
ACAACTGGGATTGTTTATGTTTACATTAACTAGTATT-GAAAATGCA----CAATAT-AA
AT--------ATTGTATAAGGAACTTATA-CAATATAT--ATTACAATA-T---GTTGAG
CGTA----G-CGTGATAAACAGATGTTT-AGGTATAATTAAAATAATTATGTC-ATGTAA
-AATAATACTGAACATGTTTA-AGTATGA-GGTGAAAGAGGAGATATAAGAATAT-TAAA
AACCCAATTATATT-AT------------------GCACT-----------------ATG
---AC--AAGCGT-ACG----------------CTATGA-CA--------------AAAA
GGGAAAAATGAAA-AAT-CAGGGGT---TGATTG-TGC-----TAT-C-GTAACGAT-TA
AGGGC-CGCAGGCCC-GTC-AA-G-ATGG-------------------------------
--ATGAACGGT-------CAGATTTG------ATTGCTT-AGCCACGAAGGAAGG-----
------AATCTTTTTG-TG-----TCA------------CTGTCA------------AGA
CAGCTGTTAT---------------------------TGTTTT---A-AAAAAT--AATA
TAATAACTAATTGAC-A-ATAGTACCCCTCA-CT-----AACAAGAT-------------
------------------------------------------------------------
------------------------------------------------------------
------------------------------------------------------------
---
>U3_Q624_TW_1996_D5
------------------------------------------------------CTCG--
----GGAC-GGGACAT--------------------------------------------
--------G---------------------------------------------------
---GG--C-TT----TTTA---AATGGG--C-CGAGAGAGT--TTGAACAGTTC------
-----------AGTATCTTCGTTATTGGGCC-ATCTGG--CCCAATAATTAAGAGAAC--
GT---GTTCAAAATCTG-GG------------TTTGACCGAAGGTC-AAGGTAGACGGTC
AA-CAATATTC-TGGCTTGCGCAGCAAGCAACA-CGAA----------------------
----------------------------------TTAAATATTTAAT-TCG---------
--------------------------------------TAGGACACGTGGAC-GGACCGA
AATACTTCCG-ATC------TCTATAAATAGCCTA--AACTGTTATTG-ATAATT-G--C
-TCTCGC-TCTTCTGTCAAA-GTTGT--TGTGCTGAGGA----------GGAAGA-----
TCGC--------C-AACTGCGATC------------------ATCGGACTGAAA-G--CG
TCAAGAG--AGACGG---------------------------------AGAATCATGCTG
CG-AAGCGTATAT-----CGGGTA-TTTATAGACTTT-TAGCGCAGCTAGAAGT-TTCGT
TGTATTTGATATTGTATTTTGTAAAT-TACG-AAGAAAATCGTATATTGATATTAATAAA
ACAACTGGGATTGTTTATGTTTACATTAACTAGTATT-AAAAATGCA----CAATAT-AA
AT--------ATTGTATAAGGAACTTATA-CAATATAT--ATTACAATA-T---GTTGAG
CGTA----G-CGTGATAAACAGATGTTT-AGGTATAATTAAAATAATTATGTC-ATGTAA
-AATAATACTGAACATGTTTA-AGTATGA-GGTGAAAGAGGAGATATAAGAATAT-TAAA
AACCCAATTATATT-AT------------------GCACT-----------------ATG
---AC--AAGCGT-ACG----------------CTATGA-CA--------------AAAA
GGGAAAAATGAAA-AAT-CAGGGGT---TGATTG-TGC-----TAT-C-GTAACGAT-TA
AGGGC-CGCAGGCCC-GTC-AA-G-ATGG-------------------------------
--ATGAACGGT-------CAGATTTG------ATTGCTT-AGCCACGAAGGAAGG-----
------AATCTTTTTG-TG-----TCA------------CTGTCA------------AGA
CAGCTGTTAT---------------------------TGTTTT---A-AAAAAT--AATA
TAATAACTAATTGAC-A-ATAGTACCCCTCA-CT-----AACAAGAT-------------
------------------------------------------------------------
------------------------------------------------------------
------------------------------------------------------------
---
>U3_TOS14_TO_2010
TATTA-C-----------------------CCCCAGCG----------------C-CA--
----GGAC-GGGACAT--------------------------------------------
--------G---------------------------------------------------
---GG--C-TT----TTTA---AATGGG--C-TTTTCGAGT--TTGAACAGTTC------
-----------AGTATCTTCGTTATTGGGCCAACCCGG--CCCAATAATTAAGAGAAC--
GT---GTTCAAATTCGT-GG------------TATGACCGAAGGTC-AAGGTAACCGGTC
AA-CATTATTC-TGGCTTGCGCAGCAAGCAACA-CGAA----------------------
----------------------------------TTAATAATTTAAT-TCG---------
--------------------------------------TAGGACACGTGGAC-GGACCGA
AATACTCCTGCATC------TCTATAAATACCCTA-AACCTGTCAAGG-ATAATTCG--C
-TCTCTC-TCTTCTGTCAAG-GTGGT--TGTGCTGAGGC----------GGAAGA-----
GCGC--------C-AGCGGCGATC------------------GTCGGAACGACCTG--CA
TCTAGAG--AGGCGG---------------------------------CGAGG-AAACTA
CG-AAGCGTATAT-----CGGGTA-TTTATAGACTTA-TAGCGTAGCTAGAAGTATACAC
TGTACA-GATATTGTATTTTGTAAAT-TACG-AAGAAATTCGTAT-TTGATATTAATAAA
ACAACTGGGTTTGTTAATGTTTACATTAACTAGTATC-TTTTATGTA----CAGATTAAA
AT--------ATAGTATACGGAACGTATACTAATG-AA--AAAATTAAA-T---GACAGG
CGAA----G-CATGATTAACAGGTGTTT-AGGTATAATTAAAATAATTATGGC-AAGTAA
TTATAATACGGAAAATGAATA-AGTATGA-GGTGAAAGAGGAGATATTAGAATATTTAAA
AACCCAATTATATT-AT-T----------------TTGGA-----------------ACG
---AA--ATACAACACG----------------CTATGA-AA--------------TACA
AGACGCTATGACA-AATGTACGGGTATCTGATTG-TT------TAT-C-TTAACGTA-TA
AGGGC-CGCAGGCCC-GTC-AA-G-ATGG-------A-----------------------
--ATGAACGGT-------CCAGATTA------GTTCCTT-AACGACGAAGGAAGG-----
------AATCTATCAG-GG---GACCA------------CACAAT------------ATA
CAGCTGTCAA---------------------------TGATTT---A-TTAAAT--AATA
TAATAACCAAAAGAC-C-TTTGTACCCCTGC--T-----A-----ATGATGACG-T-ATA
-GGGGTGT-CCCG-AG----GTAA---TTTAAC---AT----ATGTCTGAGAAGA-----
---GATATG--------------------------GG--CCGTTGGGTGCCTCCATCGGA
CGAT-GG-AGGTTGAATGAA-CTTCTGCTGACGTA-GGCGCT-GG----------GGCTT
AT-
>U3_TOS16_TO_2010_C1
TATTA-C-----------------------CCCCAGCG-----------------CCG--
----GGAC-GGGACAT--------------------------------------------
--------G---------------------------------------------------
---GG--C-TT----TTTA---AATGGG--C-TTTGCGAGT--TTGAACAGTTC------
-----------AGTATCTTCGTTATTGGGCCAACCCGG--CCCAATAATTAAGAGAAC--
GT---GTTCAAATTCGT-GG------------TATGACCGAAGGTC-AAGGTAACCGGTC
AA-CATTATTC-TGGCTTGCGCAGCAAGAAACA-CGAA----------------------
----------------------------------TTAAATTATTAAT-TCG---------
--------------------------------------TAGGACACGTGGAC-GGACCGA
AATACTCCTGCATC------TCTATAAATACCCTA-AACCTGTGAAGG-ATAATT-G--C
-TCTCTC-TCTTCTGTCAAG-GTGG---TGTGCTAAGGC----------GGAAGA-----
TCGC--------C-AGCGGCGATC------------------GTCGGAACGACCTG--CA
TCTAGAG--AGGCGG---------------------------------CGAGG-AAACTA
CG-AGGCGTATAT-----CGGGTA-TTTATAGACTTA-TAGCGTAGCTAGAAGTATACAC
TGTACA-GATATTGAATTTTGTAAAT-TACG-AAGAAATTCGTAT-TTGATATTAATAAA
ACAACTGGGTTTGTTAATGTTTACATTAACTAGTATC-GTGTATGTA-----AAATTAAA
AT--------ACAGTATACGGAACGTATACTAATC-AA--AAAATTAAA-T---GACAGG
CGAA----G-CATGATTAACAGGTGTTT-AGGTATAATTAAAATAATTATGTC-AAGTAA
TTATAATACGGAAAATGAATA-AGTATGA-GGTGAAAGAGGAGATATTAGAATATTTAAA
AACCCAATTATATT-AT-T----------------TTGGA-----------------ACG
---AA--ATACAACACG----------------CTATGA-AA--------------TACA
AGACGCTATGACA-AATGTACGGGTATCTGATTG--GT-----TAT-C-TTAACGTA-TA
AGGGC-CGCAGGCCC-GTC-AA-G-ATGG-------A-----------------------
--ATGAACGGT-------CCAGATTA------ATTCCTT-AACGACGAAGGAAGG-----
------AATCTATCAG-GG---GACCA------------CACAAT------------ATA
CAGCTGTCAA---------------------------TGATTT---A-TTAAAT--AATA
TAATAACCAAAAGAC-C-TTCGTACCCCTGC--T-----A-----ATGATGACG-T-ATA
-GGGGTGT-CCCG-AG----GTAA---TTTAAC---AT----ATATCTGAGAAGA-----
---GATATG--------------------------GG--CCGTTGGATGCCTCCATCGGA
CGAT-GG-AGGTTGAATGAA-CTTCTGCTGACGTA-GGCGCTGGG----------GGACT
AT-
>U3_TOS19_TO_2010
TATTACC-----------------------CCCCAGCG----------------C-CG--
----GGACGGGGACAT--------------------------------------------
--------G---------------------------------------------------
---GGGCT-TT----TTTA---AATGGGGCT-TTTGCGAGT--TTGAACAGTTC------
-----------AGTATCTTCGTTATTGGGCCAACCCGG--CCCAATAATTAAGAGAAC--
GT---GTTCAAATTCGT-GG------------TATGACCGAAGGTC-AAGGTAACCGGTC
AA-CATTATTC-TGGCTTGCGCAGCAAGAAACA-CGAA----------------------
----------------------------------TTAAAATATTAAT-TCG---------
--------------------------------------TAGGACACGTGGAC-GGACCGA
AATACTCCTGCATC------TCTATAAATACCCTA-AACCTGTGAAGG-ATAATT-G--C
-TCTCTC-TCTTCTGTCAAG-GTGGT---GTGCTATGGC----------GGAAGA-----
TCGC--------C-AGCGGCGATC------------------GTCGGAACGACCTG--CA
TCTAGAG--AGGCGG---------------------------------CGAGG-AAACTA
CG-AAGCGTATAT-----CGGGTA-TTTATAGACTTA-TAGCGTAGCTAGAAGTATACAC
TGTACA-GATATTGTATTTTGTAAAT-TACG-AAGAAATTCGTAT-TTGATATTAATAAA
ACAACTGGGTTTGTTAATGTTTACATTAACTAGTATC-TTTTATGTA----CAAATTAAA
AT--------ACAGTATACGGAACGTATACTAATC-AA--AATATTAAA-T---GACAGG
CGAA----G-CATGATTAACAGGTGTTT-AGGTATAATTAAAATAATTATGTC-AAGTAA
TTATAATACGGAAAATGAATA-AGTATGA-GGTGAAAGAGGAGATATTAGAATATTTAAA
AACCCAATTATATT-AT-T----------------TTGGA-----------------ACG
---AA--ATACAACACG----------------CTATGA-AA--------------TACA
AGACACTATGACA-AATGTACGGGTATCTGATTG-GT------TAT-C-TTAACGTA-TA
AGGGC-CGCAGGCCC-GTC-AA-G-ATGG-------A-----------------------
--ATGAACGGT-------CCAGATTA------ATTCCTT-AACGACGAAGGAAGG-----
------AATCTATGAG-GG---GACCA------------CACAAT------------ATA
CAGCTGTCAA---------------------------TGATTT---A-TTAAAT--AATA
TAATAACCAAAAGAC-C-TTCGTACCCCTGC--T-----A-----ATGATGACG-T-ATA
-GGGGTGT-CCCG-AG----GTAA---TTTAAC---AT----ATGTCTGAGAAGA-----
---GATATG--------------------------GG-CCCGTTGGATGCCTCCATCGGA
CGAT-GG-AGGTTGAATGAA-CTTCTGCTGACGTA-GGCGCT-GG----------GGCTT
AT-
>U3_TOS2_TO_2010_C1
TATTA-C-----------------------CCCCAGCG-----------------CCG--
----GGAC-GGGACAT--------------------------------------------
--------G---------------------------------------------------
---GG--C-TT----TTTA---AATGGG--C-TTTGCGAGT--TTGAACAGTTC------
-----------AGTATCTTCGTTATTGGGCCAACCCGG--CCCAATAATTAAGAGAAC--
GT---GTTCAAATTCGT-GG------------TATGACCGAAGGTC-AAGGTAACCGGTC
AA-CATTATTC-TGGCTTGCGCAGCAAGATACA-CGAA----------------------
----------------------------------TTAATTTTTTAAT-TCG---------
--------------------------------------TAGGACACGTGGAC-GGACCGA
AATACTCCTGCATC------TCTATAAATACCCTA-AACCTGTGAAGG-ATAATT-G--C
-TCTCTC-TCTTCTGTCAAG-GTGGT--TGTGCTAAGGC----------GGAAGA-----
TCGC--------C-AGCGGCGATC------------------GTCGGAACGACCTG--CA
TCTAGAG--AGGCGG---------------------------------CGAGG-AAACTA
CG-AAGCGTATAT-----CGGGTA-TTTATAGACTTA-TAGCGTAGCTAGAAGTATACAC
TGTACA-GATATTGTATGTTGTAAAT-TACG-AAGAAATTCGTAT-TTGATATTAATAAA
ACAACTGGGTTTGTTAATGTTTACATTAACTAGTATC-TTTTATGTA----CAAATTAAA
AT--------ACAGTATACGGAACGTATACTAATC-AA--AAAATTAAA-T---GACAGG
CGAA----G-CATGATTAACAGGTGTTT-AGGTATAATTAAAATAATTATGTC-AAGTAA
TTATAATACGGAAAATGAATA-AGTATGA-GGTGAAAGAGGAGATATTAGAATATTTAAA
AACCCAATTATATT-AT-T----------------TTGGA-----------------ACG
---AA--ATACAACACG----------------CTATGA-AA--------------TACA
AGACGCTATGACA-AATGTACGGGTATCTGATTG--GT-----TAT-C-TTAACGTA-TA
AGGGC-CGCAGGCCC-GTC-AA-G-ATGG-------A-----------------------
--ATGAACGGT-------CCAGATTA------ATTCCTT-AACGACGAAGGAAGG-----
------AATCTATCAG-GG---GACCA------------CACAAT------------ATA
CAGCTGTCAA---------------------------TGATTT---A-TTAAAT--AATA
TAATAACCAAAAGAC-C-TTCGTACCCCTGC--T-----A-----ATGATGACG-T-ATA
-GGGGTGT-CCCG-AG----GTAA---TTTAAC---AT----ATGTCTGAGAAGA-----
---GATATG--------------------------GG-CCCGTTGGATGCCTCCATCGGA
CGAT-GGAAGGTTGAATGAA-CTTCTGCTGACGTA-GGCGCCTGG----------GGACT
AT-
>U3_TOS20_TO_2010_C1
TATTACC-----------------------CCCCAGCG-----------------CCG--
----GGAC-GGGACAT--------------------------------------------
--------G---------------------------------------------------
---GG--CTTT----TTTA---AATGGG--CTTTTGCGAGT--TTGAACAGTTC------
-----------AGTATCTTCGTTATTGGGCCAACCCGG--CCCAATAATTAAGAGAAC--
GT---GTTCAAATTCGT-GG------------TATGACCGAAGGTC-AAGGTAACCGGTC
AA-CATTATTC-TGGCTTGCGCAGCAAGAAACA-CGAA----------------------
----------------------------------TTAATAATTTAAT-TCG---------
--------------------------------------TAGGACACGTGGAC-GGACCGA
AATACTCCTGCATC------TCTATAAATACCCTA-AACCTGTCAAGG-ATAATT-G--C
-TCTCTC-TCTTCTGTCAAG-GTGGT--TGTGCTGAGGC----------GGAAGA-----
TCGC--------C-AGCGGCGATC------------------GTCGGAACGACCTG--CA
TCTAGAG--AGGCGG---------------------------------CGAGG-AAACTA
CG-AAGCGTATAT-----CGGGTA-TTTATAGACTTA-TAGCGTAGCTAGAAGTATACAC
TGTACA-GATATTGTATTTTGTAAAT-TACG-AAGAAATTCGTAT-TTGATATTAATAAA
ACAACTGGGTTTGTTAATGTTTACATTAACTAGTATC-TTTTATGTA----CAGATTAAA
AT--------ATAGTATACGGAACGTATACTAATA-AA--AAAATTAAT-T---GACAGG
CGAA----G-CATGATTAACAGGTGTTT-AGGTATAATTAAAATAATTATGGC-AAGTAA
TTATAATACGGAAAATGAATA-AGTATGA-GGTGAAAGAGGAGATATTAGAATATTTAAA
AACCCAATTATATT-AT-T----------------TTGGA-----------------ACG
---AA--ATACAACACG----------------CTATGA-AA--------------TACA
AGACGCTATGACA-AATGTACGGGTATCTGATTG-TT------TAT-A-TTAACCCCTTA
AGGGC-CGAAGGCCC-GTC-AA-G-ATGG-------A-----------------------
--ATGAACGGT-------CCAGATTA------ATTCCTT-AACGACGAAGGAAGG-----
------AATCTATCAA-GG---GACCA------------CACAAT------------ATA
CAGCTGTCAA---------------------------TGATTT---A-TTAAAT--AATA
TAATAACCAAAAGAC-A-TTTGTACCCCTGC--T-----A-----ATGATGACG-T-ATA
-GGGGTGT-CCCG-AG----GTAA---TTTAAC---AT----ATGTCTGAGAAGA-----
---GATATG--------------------------GG--CCGTTGGATGCCTCCATCGGA
CGATGGA-AGGTTGAATGAA-CTTCTGCTGACGTA-GGCGCTGGG----------GGCTT
AT-
>U3_TOS21_TO_2010_C1
TATTA-C-----------------------CCCCAGCG-----------------CCG--
----GGAC-GGGACAT--------------------------------------------
--------G---------------------------------------------------
---GG--C-TT----TTTA---AATGGG--C-TTTGCGAGT--TTGAACAGTTC------
-----------AGTATCTTCGTTATTGGGCCAACCCGG--CCCAATAATTAAGAGAAC--
GT---GTTCAAATTCGT-GG------------TATGACCGAAGGTC-AAGGTAACCGGTC
AA-CATTATTC-TGGCTTGCGCAGCAAGCTACA-CGAA----------------------
----------------------------------TTAATTTTTTAAT-TCG---------
--------------------------------------TAGGACACGTGGAC-GGACCGA
AATACTCCTGCATC------TCTATAAATACCCTA-AACCTGTCAAGG-ATAATT-G--C
-TCTCTC-TCTTCTGTCAAG-GTGGT--TGTGCTGAGGC----------GGAAGA-----
TCGC--------C-AGCGGCGATC------------------GTCGGAACGACCTG--CA
TCTAGAG--AGGCGG---------------------------------CGAGG-AAACTA
CG-AAGCGTATAT-----CGGGTA-TTTATAGACTTA-TAGCGTAGCTAGAAGTATACAC
TGTACA-GATATTGTATTTTGTAAAT-TACG-AAGAAATTCGTAT-TTGATATTAATAAA
ACAACTGGGTTTGTTAATGTTTACATTAACTAGTATC-TTTTATGTA----CAGATTAAA
AT--------ATAGTATACGGAACGTATACTAATA-AA--AAAATTAAT-T---GACAGG
CGAA----G-CATGATTAACAGGTGTTT-AGGTATAATTAAAATAATTATGGC-AAGTAA
TTATAATACGGAAAATGAATA-AGTATGA-GGTGAAAGAGGAGATATTAGAATATTTAAA
AACCCAATTATATT-AT-T----------------TTGGA-----------------ACG
---AA--ATACAACACG----------------CTATGA-AA--------------TACA
AGACGCTATGACA-AATGTACGGGTATCTGATTG-TT------TAT-A-TTAACCCCTTA
AGGGC-CGAAGGCCC-GTC-AA-G-ATGG-------A-----------------------
--ATGAACGGT-------CCAGATTA------ATTCCTT-AACGACGAAGGAAGG-----
------AATCTATCAG-GG---GACCA------------CACAAT------------ATA
CAGCTGTCAA---------------------------TGATTT---A-TTAAAT--AATA
TAATAACCAAAAGAC-C-TTTGTACCCCTGC--T-----A-----ATGATGACG-T-ATA
-GGGGTGT-CCCG-AG----GTAA---TTTAAC---AT----ATGTCTGAGAAGA-----
---GATATG--------------------------GG--CCGTTGGATGCCTCCATCGGA
CGAT-GG-AGGTTGAATGAA-CTTCTGCTGACGTA-GGCGCT-GG----------GGCTT
AT-
>U3_TOS22_TO_2010_C1
TATTA-C-----------------------CCCCAGCG-----------------CCG--
----GGAC-GGGACAT--------------------------------------------
--------G---------------------------------------------------
---GG--C-TT----TTTA---AATGGG--C-TTTGCGAGT--TTGAACAGTTC------
-----------AGTATCTTCGTTATTGGGCCAACCCGG--CCCAATAATTAAGAGAAC--
GT---GTTCAAATTCGT-GG------------TATGACCGAAGGTC-AAGGTAACCGGTC
AA-CATTATTC-TGGCTTGCGCAGCAAGATACA-CGAA----------------------
----------------------------------TTAAATTTTTAAT-TCG---------
--------------------------------------TAGGACACGTGGAC-GGACCGA
AATACTCCTGCATC------TCTATAAATACCCTA-AACCTGTGAAGG-ATAATT-G--C
-TCTCTC-TCTTCTGTCAAG-GTGG---TGTGCTAAGGC----------GGAAGA-----
TCGC--------C-AGCGGCGATC------------------GTCGGAACGACCTG--CA
TCTAGAG--AGGCGG---------------------------------CGAGG-AAACTA
CG-AGGCGTATAT-----CGGGTA-TTTATAGACTTA-TAGCGTAGCTAGAAGTATACAC
TGTACA-GATATTGTATTTTGTAAAT-TACG-AAGAAATTCGTAT-TTGATATTAATAAA
ACAACTGGGTTTGTTAATGTTTACATTAACTAGTATC-GTGTATGTA-----AAATTAAA
AT--------ACAGTATACGGAACGTATACTAATC-AA--AAAATTAAA-T---GACAGG
CGAA----G-CATGATTAACAGGTGTTT-AGGTATAATTAAAATAATTATGTC-AAGTAA
TTATAATACGGAAAATGAATA-AGTATGA-GGTGAAAGAGGAGATATTAGAATATTTAAA
AACCCAATTATATT-AT-T----------------TTGGA-----------------ACG
---AA--ATACAACACG----------------CTATGA-AA--------------TACA
AGACGCTATGACA-AATGTACGGGTATCTGATTG--GT-----TAT-C-TTAACGTA-TA
AGGGC-CGCAGGCCC-GTC-AA-G-ATGG-------A-----------------------
--ATGAACGGT-------CCAGATTA------ATTCCTT-AACGACGAAGGAAGG-----
------AATCTATCAG-GG---GACCA------------CACAAT------------ATA
CAGCTGTCAA---------------------------TGATTT---A-TTAAAT--AATA
TAATAACCAAAAGAC-C-TTCGTACCCCTGC--T-----A-----ATGATGACG-T-ATA
-GGGGTGT-CCCG-AG----GTAA---TTTAAC---AT----ATATCTGAGAAGA-----
---GATATG--------------------------GG--CCGTTGGATGCCTCCATCGGA
CGAT-GG-AGGTTGAATGAA-CTTCTGCTGACGTA-GGCGCTGGG----------GGACT
AT-
>U3_TOS25_TO_2010_C1
TATTA-C-----------------------CCCCAGCG-----------------CCG--
----GGAC-GGGACAT--------------------------------------------
--------G---------------------------------------------------
---GG--C-TT----TTTA---AATGGG--C-TTTGCGAGT--TTGAACAGTTC------
-----------AGTATCTTCGTTATTGGGCCAACCCGG--CCCAATAATTAAGAGAAC--
GT---GTTCAAATTCGT-GG------------TATGACCGAAGGTC-AAGGTAACCGGTC
AA-CATTATTC-TGGCTTGCGCAGCAAGCTACA-CGAA----------------------
----------------------------------TTAAATTTTTAAT-TCG---------
--------------------------------------TAGGACACGTGGAC-GGACCGA
AATACTCCTGCATC------TCTATAAATACCCTA-AACCTGTCAAGG-ATAATT-G--C
-TCTCTC-TCTTCTGTCAAG-GTGGT--TGTGCTGAGGC----------GGAAGA-----
TCGC--------C-AGCGGCGATC------------------GTCGGAACGACCTG--CA
TCTAGAG--AGGCGG---------------------------------CGAGG-AAACTA
CG-AAGCGTATAT-----CGGGTA-TTTATAGACTTA-TAGCGTAGCTAGAAGTATACAC
TGTACA-GATATTGTATTTTGTAAAT-TACG-AAGAAATTCGTAT-TTGATATTAATAAA
ACAACTGGGTTTGTTAATGTTTACATTAACTAGTATC-TTTTATGTA----CAGATTAAA
AT--------ATAGTATACGGAACGTATACTAATA-AA--AAAATTAAT-T---GACAGG
CGAA----G-CATGATTAACAGGTGTTT-AGGTATAATTAAAATAATTATGGC-AAGTAA
TTATAATACGGAAAATGAATA-AGTATGA-GGTGAAAGAGGAGATATTAGAATATTTAAA
AACCCAATTATATT-AT-T----------------TTGGA-----------------ACG
---AA--ATACAACACG----------------CTATGA-AA--------------TACA
AGACGCTATGACA-AATGTACGGGTATCTGATTG-TT------TAT-A-TTAACCCCTTA
AGGGC-CGAAGGCCC-GTC-AA-G-ATGG-------A-----------------------
--ATGAACGGT-------CCAGATTA------ATTCCTT-AACGACGAAGGAAGG-----
------AATCTATCAG-GG---GACCA------------CACAAT------------ATA
CAGCTGTCAA---------------------------TGATTT---A-TTAAAT--AATA
TAATAACCAAAAGAC-C-TTTGTACCCCTGC--T-----A-----ATGATGACG-T-ATA
-GGGGTGT-CCCG-AG----GTAA---TTTAAC---AT----ATGTCTGAGAAGA-----
---GATATG--------------------------GG--CCGTTGGATGCCTCCATCGGA
CGAT-GG-AGGTTGAATGAA-CTTCTGCTGACGTA-GGCGCT-GG----------GGCTT
AT-
>U3_TOS29_TO_2010_C1
TATTA-C-----------------------CCCCAGCG-----------------CCG--
----GGAC-GGGACAT--------------------------------------------
--------G---------------------------------------------------
---GG--CTTT----TTTA---AATGGG--C-TTTGCGAGT--TTGAACAGTTC------
-----------AGTATCTTCGTTATTGGGCCAACCCGG--CCCAATAATTAAGAGAAC--
GT---GTTCAAATTCGT-GG------------TATGACCGAAGGTC-AAGGTAACCGGTC
AA-CATTATTC-TGGCTTGCGCAGCAAGCTACA-CGAA----------------------
----------------------------------TTAATATTTTAAT-TCG---------
--------------------------------------TAGGACACGTGGAC-GGACCGA
AATACTCCTGCATC------TCTATAAATACCCTA-AACCTGTGAAGG-ATAATT-G--C
-TCTCTC-TCTTCTGTCAAG-GTGG---TGTGCTAAGGC----------GGAAGA-----
TCGC--------C-AGCGGCGATC------------------GTCGGAACGACCTG--CA
TCTAGAG--AGGCGG---------------------------------CGAGG-AAACTA
CG-AAGCGTATAT-----CGGGTA-TTTATAGACTTA-TAGCGTAGCTAGAAGTATACAC
TGTACA-GATATTGTATTTTGTAAAT-TACG-AAGAAATTCGTAT-TTGATATTAATAAA
ACAACTGGGTTTGTTAATGTTTACATTAACTAGTATC-TTTTATGTA----AAAATTAAA
AT--------ACAGTATACGGAACGTATACTAATC-AA--AAAATTAAA-T---GACAGG
CGAA----G-CATGATTAACAGGTGTTT-AGGTATAATTAAAACAATTATGTC-AAGTAA
TTATAATACGGAAAATGAATA-AGTATGA-GGTGAAAGAGGAGATATTAGAATATTTAAA
AACCCAATTATATT-AT-T----------------TTGGA-----------------ACG
---AA--ATACAACACG----------------CTATGA-AA--------------TACA
AGACGCTATGACA-AATGTACGGGTATCTGATTA--GG-----TAT-C-GGAACGTA-TA
AGGGC-CGCAGGCCC-GTC-AA-G-ATGG-------A-----------------------
--ATGAACGGT-------CCAGATTA------ATTCCTT-AACGACGAAGGAAGG-----
------AATCTATCAG-GG---GACCA------------CACAAT------------ATA
CAGCTGTCAA---------------------------TGATTT---A-TTAAAT--AATA
TAATAACCAAAAGAC-C-TTTGTACCCCTGC--T-----A-----ATGATGACG-T-ATA
-GGGGTGT-CCCG-AG----GTAA---TTTAAC---AT----ATATCTGAGAAGA-----
---GATATG--------------------------GG--CCGTTGGATGCCTCCATCGGA
CGAT-GG-AGGTTGAATGAA-CTTCTGCTGACGTA-GGCGCT-GG----------GGCTT
AT-
>U3_TOS39_TO_2010_C1
TATTA-C-----------------------CCCCAGCG-----------------CCG--
----GGAC-GGGACAT--------------------------------------------
--------G---------------------------------------------------
---GG--C-TT----TTTA---AATGGG--C-TTTGCGAGT--TTGAACAGTTC------
-----------AGTATCTTCGTTATTGGGCCAACCCGG--CCCAATAATTAAGAGAAC--
GT---GTTCAAATTCGT-GG------------TATGACCGAAGGTC-AAGGTAACCGGTC
AA-CATTATTC-TGGCTTGCGCAGCAAGCAACA-CGAA----------------------
----------------------------------TTAAATAATTAAT-TCG---------
--------------------------------------TAGGACACGTGGAC-GGACCGA
AATACTCCTGCATC------TCTATAAATACCCTA-AACCTGTGAAGG-ATAATT-G--C
-TCTCTC-TCTTCTGTCAAG-GTGGT--TGTGCTAAGGC----------GGAAGA-----
TCGC--------C-AGCGGCGATC------------------GTCGGAACGACCTG--TA
TCTAGAG--AGGCGG---------------------------------CGAGG-AAACTA
CG-AAGCGTATAT-----CGGGTA-TTTATAGACTTA-TAGCGTAGCTAGAAGTATACAC
TGTACA-GATATTGTATGTTGTAAAT-TACG-AAGAAATTCGTAT-TTGATATTAATAAA
ACAACTGGGTTTGTTAATGTTTACATTAACTAGTATC-TTTTATGTA----CAAATTAAA
AT--------ACAGTATACGGAACGTATACTAAAC-AA--AAAAATAAA-T---GACAGG
CGAA----G-CATGATTAACAGGTGTTT-AGGTATAATTAAAATAATTATGTC-AAGTAA
TTATAATACGGAAAATGAATA-AGTATGA-GGTGAAAGAGGAGATATTAGAATATTTAAA
AACCCAATTATATT-AT-T----------------TTGGA-----------------ACG
---AA--ATACAACACG----------------CTATGA-AA--------------TACA
AGACGCTATGACA-AATGTA--------------------------------------TA
AGGGC-CGCAGGCCC-GTC-AA-G-ATGG-------A-----------------------
--ATGAACGGT-------CCAGATTA------ATTCCTT-AACGACGAAGGAAGG-----
------AATCTATCAG-GG---GACCA------------CACAAT------------ATA
CAGCTGTCAA---------------------------TGATTT---A-TTAAAT--AATA
TAATAACCAAAAGAC-C-TTTGTACCCCTGC--T-----A-----ATGATGACG-T-ATA
-GGGGTGT-CCCG-AG----GTAA---TTTAAC---AT----ATATCTGAGAAGA-----
---GATATG--------------------------GG--CCGTTGGATGCCTCCATCGGA
CGATGG--AGGTTGAATGAA-CTTCTGCTGACGTA-GGCGCTGGG----------GGCTT
AT-
>U3_TOS4_TO_2010
TATTA-C-----------------------CCCCAGCG----------------CTCA--
----GGAC-GGGACATCACGTGCAACTAACAGACGCACGTGACAGCAGGACGGGACAT--
--------G---------------------------------------------------
---GG--C-TT----TTTA---AATGGG--C-TTTGCGAGT--TTGAACAGTTC------
-----------AGTATCTTCGTTATTGGGCCAACCCGG--CCCAATAATTAAGAGAAC--
GT---GTTCAAATTCGT-GG------------TATGACCGAAGGTC-AAGGTAACCGGTC
AA-CATTATTC-TGGCTTGCGCAGCAAGCAACA-CGAA----------------------
----------------------------------TTAATTTTTTAAT-TCG---------
--------------------------------------TAGGACACGTGGAC-GGACCGA
AATACTCCTGCATC------TCTATAAATACCCTA-AACCTGTCAAGG-ATAATT-G--C
-TCTCTC-CCTTCTGTCAAG-GTGGT--TGTGCTAAGGC----------GGAAGA-----
TCGC--------C-AGCGGCGATCGTCGGAACGACAT-----GTCGGAACGACCTG--CA
TCTAGAG--AGGCGG---------------------------------CGAGG-AAACTA
CG-AAGCGTATAT-----CGGGTA-TTTATATACTTA-TAGCGTAGCTAGAAGTAAACAC
TGTACA-GATATTGTATTTTGTAAAT-TACG-AAGAAATTCGTAT-TTGATATTAATAAA
ACAACTGGGTTTGTTAATGTTTACATTAACTAGTATC-TTGTATGTA----CAAATTAAA
AT--------ATAGTATACGGAACGTATACTAATC-AA--AAAATTAAA-T---GACAGG
CGAA----G-CATGATTAACAGGTGTTT-AGGTATAATTAAAATAATTATGTC-AAGTAA
TTATAATACGGAAAATGAATA-AGTATGA-GGTGAAAGAGGAGATATTAGAATATTTAAA
AACCCAATTATATT-AT-T----------------TTGGA-----------------ACG
---AA--ATACAACACG----------------CTATGA-AA--------------TACA
AGACGCTATGACA-AATGTACGGGTATCTGATTA-GG------TAT-C-TGAACGAA-TA
AGGGC-CGCAGGCCC-GTC-AA-GAATGG-------A-----------------------
--ATGAACGGT-------CCAGATTA------GTTCCTT-AACGACGAAGGAAGG-----
------TATCTATCAG-GG---GACCA------------CACAAT------------ATA
CAGCTGTCAA---------------------------TGATTT---A-TTAAAT--A---
------------------------------------------------------------
------------------------------------------------------------
------------------------------------------------------------
--------------------------------------CGCT-GG----------GGACT
AT-
>U3_TOS40_TO_2010
TATTA-C-----------------------CCCCAGCG-----------------CCG--
----GGAC-GGGACAT--------------------------------------------
--------G---------------------------------------------------
---GG--C-TT----TTTA---AATGGG--C-TTTGCGAGT--TTGAACAGTTC------
-----------AGTATCTTCGTTATTGGGCCAACCCGG--CCCAATAATTAAGAGAAC--
GT---GTTCAAATTCGT-GG------------TATGACCGAAGGTC-AAGGTAACCGGTC
AA-CATTATTC-TGGCTTGCGCAGCAAGCTACA-CGAA----------------------
----------------------------------TTAATTTATTAAT-TCG---------
--------------------------------------TAGGACACGTGGAC-GGACCGA
AATACTCCTGCATC------TCTATAAATACCCTA-AACCTGTGAAGG-ATAATT-G--C
-TCTCTC-TCTTCTGTCAAG-GTGGT--TGTGCTAAGGC----------GGAAGA-----
TCGC--------C-AGCGGCGATC------------------GTCGGAACGACCTG--CA
TCTAGAG--AGGCGG---------------------------------CGAGG-AAACTA
CG-AAGCGTATAT-----CGGGTA-TTTATAGACTTA-TAGCGTAGCTAGAAGTATACAC
TGTACA-GATATTGTATTTTGTAAAT-TACG-AAGAAATTCGTAT-TTGATATTAATAAA
ACAACTGGGTTTGTTAATGTTTACATTAACTAGTATC-TTTTATGTA----CAAATTAAA
AT--------ACAGTATACGGAACGTATACTAATC-AA--AAAATTAAA-T---GACAGG
CGAA----G-CATGATTAACAGGTGTTT-AGGTATAATTAAAATAATTATGTC-AAGTAA
TTATAATACGGAAAATGAATA-AGTATGA-GGTGAAAGAGGAGATATTAGAATATTTAAA
AACCCAATTATATT-AT-T----------------TTGGA-----------------ACG
---AA--ATACAACACG----------------CTATGA-AA--------------TACA
AGACGCTATGACA-AATGTACGGGTATCTGATTG--GT-----TAT-C-TTAACGTA-TA
AGGGC-CGCAGGCCC-GTC-AA-G-ATGG-------A-----------------------
--ATGAACGGT-------CCAGATTA------ATTCCTT-AACGACGAAGGAAGG-----
------AATCTATCAG-GG---GACCA------------CACAAT------------ATA
CAGCTGTCAA---------------------------TGATTT---A-TTAAAT--AATA
TAATAACCAAAAGAC-C-TTTGTACCCCTGC--T-----A-----ATGATGACGTT-ATA
-GGGGTGT-CCCG-AG----GTAA---TTTAAC---AT----ATATCTGAGAAGA-----
---GATATG--------------------------GG--CCGTTGGATGCCTCCATCGGA
CGAT-GG-AGGTTGAATGAA-CTTCTGCTGACGTA-GGCGCT-GG----------GGCTT
AT-
>U3_TOS42_TO_2010_C1
TATTACC-----------------------CCCCAGCG----------------CCGG--
----GGAC-GGGACAT--------------------------------------------
--------G---------------------------------------------------
---GG--CTTT----TTTA---AATGGG--C-TTTTCGAGT--TTGAACAGTTC------
-----------AGTATCTTCGTTATTGGGCCAACCCGG--CCCAATAATTAAGAGAAC--
GT---GTTCAAATTCGT-GG------------TACGACCGAAGGTC-AAGGTAACCGGTC
AA-CATTATTC-TGGCTTGCGCAGCAAGAAACA-CGAA----------------------
----------------------------------TTAAATAATTAAT-TCG---------
--------------------------------------TAGGACACGTGGAC-GGACCGA
AATACTCCTGCATC------TCTATAAATACCCTA-AACCTGTCAAGG-ATAATT-G--C
-TCTCTC-TCTTCTGTCAAG-GTGGT--TGTGCTGAGGC----------GGAAGA-----
TCGC--------C-AGCGGCGATC------------------GTCGGAACGACCTG--CA
TCTAGAG--AGGCGG---------------------------------CGAGG-AAAATA
CG-AGGCGTATAT-----CGGGTA-TTTATAGACTTA-TAGCGTAGCTAGAAGTATACAC
TGTACA-GATATTGTATTTTGTAAAT-TACG-AAGAAATTCGTAT-TTGATATTAATAAA
ACAACTGGGTTTGTTAATGTTTACATTAACTAGTATC-TTTTATGTA----CAAATTAAA
AT--------ACAGTATACGGAACGTATACTAATC-AA--AAAATTAAA-T---GACAGG
CGAA----G-CATGATTAACAGGTGTTT-AGGTATAATTAAAATAATTATGTC-AAGTAA
TTATAATACGGAAAATGAATA-AGTATGA-GGTGAAAGAGGAGATATTAGAATATTTAAA
AACCCAATTATATT-AT-T----------------TTGGA-----------------ACG
---AA--ATACAACACG----------------CTATGA-AA--------------TACA
AGACGCTATGACA-AATGTACGGGTATTTGATTG-TT------TAT-C-TGAACGTA-TA
AGGGC-CGCAGGCCC-GTC-AA-G-ATGG-------A-----------------------
--ATGAACGGT-------CCAGATTA------ATTCCTT-AACGACGAAGGAAGG-----
------AATCTTTGAG-GG---GACCA------------CACAAT------------ATA
CAGCTGTCAA---------------------------TGATTT---A-TTAAAT--AATA
TAATAACCAAAAGAC-C-TTTGTACCCCTGA--T-----A-----ATGATGACG-T-ATA
-GGGGTGT-CCCG-AG----GTAA---TTTAAC---AT----ATGTCTGAGAAGA-----
---GATATG--------------------------GG-CCCGTTGGATGCCTCCATCGGA
CGAT-GGAAGGTTGAATGAA-CTTCTGCTGACGTA-GGCGCT-GG----------GGACT
AT-
>U3_TOS43_TO_2010
TATTA-C-----------------------CCCCAGCG-----------------CCG--
----GGAC-GGGACAT--------------------------------------------
--------G---------------------------------------------------
---GG--C-TT----TTTA---AATGGG--C-TTTTCGAGT--TTGAACAGTTC------
-----------AGTATCTTCGTTATTGGGCCAACCCGG--CCCAATAATTAAGAGAAC--
GT---GTTCAAATTCGT-GG------------TACGACCGAAGGTC-AAGGTAACCGGTC
AA-CATTATT--------------------------------------------------
------------------------------------------------------------
--------------------------------------TAGGACACGTGGAC-GGACCGA
AATACTCCTGCATC------TCTATAAATACCCTA-AACCTGTCAAGG-ATAATT-G--C
-TCTCTC-TCTTCTGTCAAG-GTGGT--TGTGCTGAGGC----------GGAAGA-----
TCGC--------C-AGCGGCGATC------------------GTCGGAACGACCTG--CA
TCTAGAG--AGGCGG---------------------------------CGAGG-AAAATA
CG-AAGCGTATAT-----CGGGTA-TTTATAAACTTA-TAGCGTAGCTAGAAGTATACAC
TGTACA-GATATTGTATTTTGTAAAT-TACG-AAGAAATTCGTAT-TTGATATTAATAAA
ACAACTGGGTTTGTTAATGTTTACATTAACTAGTATC-TTTTATGTA----CAAATTAAA
AT--------ACAGTATACGGAACGTATACTAATC-AA--AAAATTAAA-T---GACAGG
CGAA----G-CATGATTAACAGGTGTTT-AGGTATAATTAAAATAATTATGTC-AAGTAA
TTATAATACGGAAAATGAATA-AGTATGA-GGTGAAAGAGGAGATATTAGAATATTTAAA
AACCCAATTATATT-AT-T----------------TTGGA-----------------ACG
---AA--ATACAACACG----------------CTATGA-AA--------------TACA
AGACGCTATGACA-AATGTACGGGTATTTGATTG-TT------TAT-C-TGAACGTA-TA
AGGGC-CGCAGGCCC-GTC-AA-G-ATGG-------A-----------------------
--ATGAACGGT-------CCAGATTA------ATTCCTT-AACGACGAAGGAAGG-----
------AATCTTTGAG-GG---GACCA------------CACAAT------------ATA
CAGCTGTCAA---------------------------TGATTT---A-TTAAAT--AATA
TAATAACCAAAAGAC-C-TTTGTACCCCTGA--T-----A-----ATGATGACG-T-ATA
-GGGGTGT-CCCG-AG----GTAA---TTTAAC---AT----ATGTCTGAGAAGA-----
---GATATG--------------------------GG--CCGTTGGATGCCTCCATCGGA
CGATGG--AGGTTGAATGAA-CTTCTGCTGACGTA-GGCGCT-GG----------GGACT
AT-
>U3_TOS48_TO_2010_C1
TATTA-C-----------------------CCCCAGCG-----------------CCG--
----GGAC-GGGACAT--------------------------------------------
--------G---------------------------------------------------
---GG--C-TT----TTTA---AATGGG--C-TTTACGAGT--TTGAACAGTTC------
-----------AGTATCTTCGTTATTGGGCCAACCCGG--CCCAATAATTAAGAGAAC--
GT---GTTCAAATTCGT-GG------------TATGACCGAAGGTC-AAGGTAACCGGTC
AA-CCTTATTC-TGGCTTGCGCAGCAAGAAACA-CGAA----------------------
----------------------------------TTAATATATTAAT-TCG---------
--------------------------------------TAGGACACGTGGAC-GGACCGA
AATACTCCTGCATC------TCTATAAATACCCTA-AACCTGTGAAGG-ATAATT-G--C
-TCTCTC-TCTTCTGTCAAG-GTGGT--TGTGCTAAGGC----------GGAAGA-----
TCGC--------C-AGCGGCGATC------------------GTCGGAACGACCTG--TA
TCTAGAG--AGGCGG---------------------------------CGAGG-AAACTA
CG-AAGCGTATAT-----CGGGTA-TTTATAGACTTA-TAGCGTAGCTGGAAGTATACAC
TGTACA-GATATTGTATGTTGTAAAT-TACG-AAGAAATTCGTAT-TTGATATTAATAAA
ACAACTGGGTTTGTTAATGTTTACATTAACTAGTATC-TTTTATGTA----CAAATTAAA
AT--------ACAGTATACGGAACGTATACTAAAC-AA--AAAAATAAA-T---GACAGG
CGAA----G-CATGATTAACAGGTGTTT-AGGTATAATTAAAATAATTATGTC-AAGTAA
TTATAATACGGAAAATGAATA-AGTATGA-GGTGAAAGAGGAGATATTAGAATATTTAAA
AACCCAATTATATT-AT-T----------------TTGGA-----------------ACG
---AA--ATACAACACG----------------CTATGA-AA--------------TACA
AGACGCTATGACA-AATGTA--------------------------------------TA
AGGGC-CGCAGGCCC-GTC-AA-G-ATGG-------A-----------------------
--ATGAACGGT-------CCAGATTA------ATTCCTT-AACGACGAAGGAAGG-----
------AATCTATCAG-GG---GACCA------------CACAAT------------ATA
CAGCTGTCAA---------------------------TGATTT---A-TTAAAT--AATA
TAATAACCAAAAGAC-C-TTTGTACCCCTGC--T-----A-----ATGATGACG-T-ATA
-GGGGTGT-CCCG-AG----GTAA---TTTAAC---AT----ATGTCTGAGAAGA-----
---GATATG--------------------------GG--CCGTTGGATGCCTCCATCGGA
CGATGG--AGGTTGAATGAA-CTTCTGCTGACGTAGGGCGCT-GG----------GGCTT
AT-
>U3_TOS49_TO_2010
TATTA-C-----------------------CCCCAGCG-----------------CCG--
----GGAC-GGGACAT--------------------------------------------
--------G---------------------------------------------------
---GG--C-TT----TTTA---AATGGG--C-TTTACGAGT--TTGAACAGTTC------
-----------AGTATCTTCGTTATTGGGCCAACCCGG--CCCAATAATTAAGAGAAC--
GT---GTTCAAATTCGT-GG------------TATGACCGAAGGTC-AAGGTAACCGGTC
AA-CCTTATTC-TGGCTTGCGCAGCAAGCAACA-CGAA----------------------
----------------------------------TTAATATATTAAT-TCG---------
--------------------------------------TAGGACACGTGGAC-GGACCGA
AATACTCCTGCATC------TCTATAAATACCCTA-AACCTGTCAAGG-ATAATT-G--C
-TCTCTC-TCTTCTGTCAAG-GTGGT--TGTGCTAAGGC----------GGAAGA-----
TCGC--------C-AGCGGCGATC------------------GTCGGAACGAGCCG--CA
TCTAGAG--AGGCGG---------------------------------CGAGG-AAACTA
CG-AAGCGTATAT-----CGGGTA-TTTATAGACTTA-TAGCGTAGCTAGAAGTATATAC
TGTACA-GATATTGTATTTTGTAAAT-TACG-AAGAAATTCGTAT-ATGCTTTTAATAAA
ACAACTGGGTTTGTTAATGTTTACATTAACTAGTATC-TTTTATGTA----CAAATTAAA
AT--------ATAGTATACGGAACGTATACTAATG-AA--AAAAATAAA-T---GACAGG
CGAA----G-CATGATTAACAGGTGTTT-AGGTATAATTAAAATAATTATGTC-AAGTAA
TTATAATACGGAAAATGAATA-AGTATGA-GGTGAAAGAGGAGATATTAGAATATTTAAA
AACCCAATTATATT-AT-T----------------TTGGA-----------------ACG
---AA--ATACAACACG----------------CTATGA-AA--------------TACA
AGACGCTATGACA-AATGTACGGGTATCTGAATG-AGTTTTAGTAT-C------GCT-TA
AGGGC-CGCAGGCCC-GTC-AA-G-ATGG-------A-----------------------
--ATGAACGGT-------CCAGATTA------ATTCCTT-AACGACGAAGGAAGG-----
------AATCTATCAG-GG---GACCA------------CACAAT------------ATA
CAGCTGTCAA---------------------------TGATTT---A-TTAAAT--AATA
TAATAACCAAAAGAC-C-TTTGTACCCCTGC--T-----A-----ATGATGACG-T-ATA
-GGGGTGT-CCCG-AG----GTAA---TTTAAC---AT----ATGTCTGAGAAGA-----
---GATATG--------------------------GG-CCCGTTGGATGCCTCCATCGGA
CGATGG--AGGTTGAATGAA-CTTCTGCTGACGTA-GGCGCTGGG----------GGCTT
AT-
>U3_TOS55_TO_2010
TATTA-C-----------------------CCCCAGCG-----------------CCG--
----GGAC-GGGACAT--------------------------------------------
--------G---------------------------------------------------
---GG--CTTT----TTTA---AATGGG--C-TTTTCGAGT--TTGAACAGTTC------
-----------AGTATCTTCGTTATTGGGCCAACCCGG--CCCAATAATTAAGAGAAC--
GT---GTTCAAATTCGT-GG------------TATGACCGAAGGTC-AAGGTAACCGGTC
AA-CATTATTC-TGGCTTGCGCAGCAAGAAACA-CGAA----------------------
----------------------------------TTAAATTTTTTAT-TCG---------
--------------------------------------TAGGACACGTGGAC-GGACCGA
AATACTCCTGCAAC------TCTATAAATACCCTA-AACCTGTGAAGG-ATAATT-G--C
-TCTCTC-TCTTCTGTCAAG-GTGGT--TGTGCTAAGGC----------GGAAGA-----
TCGC--------C-AGCGGCGATC------------------GTCGGAACGACCTG--CA
TCTAGAG--AGGCGG---------------------------------CGAGG-GAACTA
CG-AAGCGTATAT-----CGGGTA-TTTATAGACTTA-TAGCGTAGCTAGAAGTATACAC
TGTACA-GATATTGTATTTTGTAAAT-TACG-AAGAAATTCGTAT-TTGATATTAATAAA
ACAACTGGGTTTGTTAATGTTTACATTAACTAGTATC-TTTTATGTA----CAAATTAAA
AT--------ACAGTATACGGAACGTATACTAATC-AA--AAATTTAAA-T---GACAGG
CGAA----G-CATGATTAACAGGTGTTT-AGGTATAATTAAAATAATTATGTC-AAGTAA
TTATAATACGGAAAATGAATA-AGTATGA-GGTGAAAGAGGAGATATTAGAATATTTAAA
AACCCAATTATATT-AT-T----------------TTGGA-----------------ACG
---AA--ATACAACACG----------------CTATGA-AA--------------TACA
AGACGCTATGACA-AATGTATGGGTATTTGATTG-TT------TAT-C-TTAACGTA-TA
AGGGC-CGCAGGCCC-GTC-AA-G-ATGG-------A-----------------------
--ATGAACGGT-------CCAGATTA------ATTCCTT-AACGACGAAGGAAGG-----
------AATCTATCAG-GG---GACCA------------CACAAT------------ATA
CAGCTGTCAA---------------------------TGATTT---A-TTAAAT--AATA
TAATAACCAAAAGAC-C-TTTGTACCCCTGC--T-----A-----ATGATGACG-T-ATA
-GGGGTGT-CCCG-AG----GTAA---TTTAAC---AT----ATGTCTGAGAAGA-----
---GATATG--------------------------GG--CCGTTGGATGCCTCCATCGGA
CGATGGA-AGGTTGAATGAA-CTTCTGCTGACGTA-GGCGCT-GG----------GGCAT
AT-
>U3_TOS56_TO_2010_C1
TATTA-C-----------------------CCCCAGCG----------------CTCA--
----GGAC-GGGACATCACGTGCAACTAACAGACGCACGTGACAGCAGGACGGGACAT--
--------G---------------------------------------------------
---GG--C-TT----TTTA---AATGGG--C-TTTGCGAGT--TTGAACAGTTC------
-----------AGTATCTTCGTTATTGGGCCAACCCGG--CCCAATAATTAAGAGAAC--
GT---GTTCAAATTCGT-GG------------TATGACCGAAGGTC-AAGGTAACCGGTC
AA-CATTATTC-TGGCTTGCGCAGCAAGCTACA-CGAA----------------------
----------------------------------TTAAATATTTAAT-TCG---------
--------------------------------------TA-GACACGTGGAC-GGACCGA
AATACTCCTGCATC------TCTATAAATACCCTA-AACCTGTGAAGG-ATAATT-G--C
-TCTCTC-TCTTCTGTCAAG-GTGGT--TGTGCTAAGGC----------GGAAGA-----
TCGC--------C-AGCGGCGATC------------------GTCGGAACGACCTG--CA
TCTAGAG--AGGCGG---------------------------------CGAGG-AAACTA
CG-AGGCGTATAT-----CGGGTA-TTTATAGACTTA-TAGCGTAGCTAGAAGTATACAC
TGTACA-GATATTGTATTTTGTAAAT-TACG-AAGAAATTCGTAT-TTGATATTAATAAA
ACAACTGGGTTTGTTAATGTTTACATTAACTAGTATC-TTTTATGTA----CAAATTAAA
AT--------ACAGTATACGGAACGTATACTAATC-AA--AAAATTAAA-T---GATAGG
CGAA----G-CATGATTAACAGGTGTTT-AGGTATAATTAAAATAATTATGTC-AAGTAA
TTATAATACGGAAAATGAATA-AGTATGA-GGTGAAAGAGGAGATATTAGAATATTTAAA
AACCCAATTATATT-AT-T----------------TTGGA-----------------ACG
---AA--ATACAACACG----------------CTATGA-AA--------------TACA
AGACGCTATGACA-AATGTACGGGTATCTGATTA-GG------TAT-C-CTAACGTA-TA
AGGGC-CGCAGGCCC-GTC-AA-G-ATGG-------A-----------------------
--ATGAACGGT-------CCAGATTA------ATTCCTT-AACGACGAAGGAAGG-----
------AATCTATCAG-GG---GACCA------------CACATT------------ATA
CAGCTGTCAA---------------------------TGATTT---A-TTAAAT--A---
------------------------------------------------------------
------------------------------------------------------------
------------------------------------------------------------
--------------------------------------CGCT-GG----------GGACT
AT-
>U3_TOS58_TO_2010
TATTA-C-----------------------CCCCAGCG----------------CTCG--
----GGAC-GGGACATCACGTGCAACTAACAGACGCACGTGACAGCAGGACGGGACAT--
--------G---------------------------------------------------
---GG--C-TT----TTTA---AATGGG--C-TTTGCGAGT--TTGAACAGTTC------
-----------AGTATCTTCGTTATTGGGCCAACCCGG--CCCAATAATTAAGAGAAC--
GT---GTTCAAATTCGT-GG------------TATGACCGAAGGTC-AAGGTAACCGGTC
AA-CATTATTC-TGGCTTGCGCAGCAAGAAACA-CGAA----------------------
----------------------------------TTAATTTATTAAT-TCG---------
--------------------------------------TAGGACACGTGGAC-GGACCGA
AATACTCCTGCATC------TCTATAAATACCCTA-AACCTGTCAAGG-ATAATT-G--C
-TCTCTC-CCTTCTGTCAAG-GTGGT--TGTGCTAAGGC----------GGAAGA-----
TCGC--------C-AGCGGCGATC------------------GTCGGAACGACCTG--CA
TCTAGAG--AGGCGG---------------------------------CGAGG-AAACTA
CG-AAGCGTATAT-----CGGGTA-TTTATATACTTA-TAGCGTAGCTAGAAGTAAACAC
TGTACA-GATATTGTATTTTGTAAAT-TACG-AAGAAATTCGTAT-TTGATATTAATAAA
ACAACTGGGTTTGTTAATGTTTACATTAACTAGTATC-TTGTATGTA----CAAATTAAA
AT--------ACAGTATACGGAACGTATACTAATC-AA--AAAATTAAA-T---GACAGG
CGAA----G-CATGATTAACTGGTGTTT-AGGTATAATTAAAATAATTATGTC-AAGTAA
TTATAATACGGAAAATGAATA-AGTATGA-GGTGAAAGAGGAGATATTAGAATATTTAAA
AACCCAATTATATT-AT-T----------------TTGGA-----------------ACG
---AA--ATACAACACG----------------CTATGA-AA--------------TACA
AGACGCTATGACA-AATGTACGGGTATCTGATTG-TT------TAT-C-TGAACGTA-TA
AGGGC-CGCAGGCCC-GTC-AA-G-ATGG-------A-----------------------
--ATGAACGGT-------CCAGATTA------ATTCCTT-AACGACGAAGGAAGG-----
------AATCTATCAG-GG---GACCA------------CACAAT------------ATA
CAGCTGTCAA---------------------------TGATTT---A-TTAAAT--A---
------------------------------------------------------------
------------------------------------------------------------
------------------------------------------------------------
--------------------------------------CGCT-GG----------GGACT
AT-
>U3_TOS59_TO_2010
TATTA-C-----------------------CCCCAGCG----------------CTCA--
----GGAC-GGGACATCACGTGACTAGACGGAACATCACGTGCCTCAACAAGTGCACGT-
--------G---------------------------------------------------
---GG--C-TT----TTTA---AATGGG--C-TTTGCGAGT--TTGAACAGTTC------
-----------AGTATCTTCGTTATTGGGCCAACCCGG--CCCAATAATTAAGAGAAC--
GT---GTTCAAATTCGT-GG------------TATGACCGAAGGTC-AAGGTAACCGGTC
AA-CATTATTC-TGGCTTGCGCAGCAAGAAACA-CGAA----------------------
----------------------------------TTAATATTTTTAT-TCG---------
--------------------------------------TAGGACACGTGGAC-GGACCGA
AATACTCCTGCATC------TCTATAAATACCCTA-AACCTGTGAAGG-ATAATT-G--C
-TCTCTC-TCTTCTGT-AAG-GTGGT--TGTGCTAAGGC----------GGAAGA-----
TCGC--------C-AGCGGCGATC------------------GTCGGAACGACCTG--CA
TCTAGAG--AGGCGG---------------------------------CGAGG-AAACTA
CG-AAGCGTATAT-----CGGGTA-TTTATAGACTTA-TAGCGTAGCTAGAAGTATACAC
TGTACA-GATAATGTATTTTGTAAAT-TACG-AAGAAATTCGTAT-TTGATATTAATAAA
ACAACTGGGTTTGTTAATGTTTACATTAACTAGTATC-TTTTATGTA----CAAATTAAA
AT--------ATAGTATACGGAACGTATACTAATC-AA--AAAATTAAA-T---GACAGG
CGAA----G-CATGATTAACAGGTGTTT-AGGTATAATTAAAATAATTATGTC-AAGTAA
TTATAATACGGAAAATGAATA-AGTATGA-GGTGAAAGAGGAGATATTAGAATATTTAAA
AACCCAATTATATT-AT-T----------------TTGGA-----------------ACG
---AA--ATACAAAACG----------------CTATGA-AA--------------TACA
AGACGCTATGACA-AATGTACGGG-ATTTGATTG-TT------TAT-C-GTAACGAA-TA
AGGGC-CGCAGGCCC-GTC-AA-G-ATGG-------A-----------------------
--ATGAACGGT-------CCAGATTA------ATTCCTT-AACGACGAAGGAAGG-----
------AATATTTGAG-GG---GACCA------------CACAAT------------ATA
CAGCTGTCAA---------------------------TGATTT---A-TTAAAT--A---
------------------------------------------------------------
------------------------------------------------------------
------------------------------------------------------------
--------------------------------------CGCTGGG----------GGCTT
AT-
>U3_TOS60_TO_2010_C1
TATTA-C-----------------------CCCCAGCG----------------C-CG--
----GGAC-GGGACAT--------------------------------------------
--------G---------------------------------------------------
---GG--C-TT----TTTA---AATGGG--C-TTTGCGAGT--TTGAACAGTTC------
-----------AGTATCTTCGTTATTGGGCCAACCCGG--CCCAATAATTAAGAGAAC--
GT---GTTCAAATTCGT-GG------------TATGACCGAAGGTC-AAGGTAACCGGTC
AA-CATTATTC-TGGCTTGCGCAGCAAGCTACA-CGAA----------------------
----------------------------------TTAATATTTTAAT-TCG---------
--------------------------------------TAGGACACGTGGAC-GGACCGA
AATACTCCTGCATC------TCTATAAATACCCTA-AACCTGTGAAGG-ATAATT-G--C
-TCTCTC-TCTTCTGTCAAG-GTGG---TGTGCTAAGGC----------GGAAGA-----
TCGC--------C-AGCGGCGATC------------------GTCGGAACGACCTG--CA
TCTAGAG--AGGCGG---------------------------------CGAGG-AAACTA
CG-AAGCGTATAT-----CGGGTA-TTTATAGACTTA-TAGCGTAGCTATAAGTATACAC
TGTACA-GATATTGTATTTTGTAAAT-TACG-AAGAAATTCGTAT-TTGATATTAATAAA
ACAACTGGGTTTGTTAATGTTTACATTAACTAGTATC-TTTTATGTA----CAAATTAAA
AT--------ACAGTATACGGAACGTATACTAATC-AA--AAAATTAAA-T---GAAAGG
CGAA----G-CATGATTAACAGGTGTTT-AGGTATAATTAAAATAATTATGTC-AAGTAA
TTATAATACGGAAAATGAATA-AGTATGA-GGTGAAAGAGGAGATATTAGAATATTTAAA
AACCCAATTATATT-AT-T----------------TTGGA-----------------ACG
---AA--ATACAAGACG----------------CTATGA-AA--------------TACA
AGACGCTATGACA-AATGTACGGGTATCTGATTG-TT------TAT-C-TGAACGTA-TA
AGGGC-CGCAGGCCC-GTC-AA-G-ATGG-------A-----------------------
--ATGAACGGT-------CCAGATTA------ATTCCTT-AACGACGAAGGAAGG-----
------AATCTTTTAG-GG---GACCA------------CACAAT------------ATA
CAGCTGTCAA---------------------------TGATTT---A-TTAAAT--AATA
TAATAACCAAAAGAC-C-GTCGTACCCCTGC--T-----A-----ATGATGACG-T-ATA
-GGGGTGT-CCCG-AG----GTAA---TTTAAC---AT----ATGTCTGAAAAGA-----
---GATATG--------------------------GG--CCGTTGGATGCCTCCATCGGA
CGAT-GG-AGGTTGAATGAATCTTCTGCTGACGTA-GGCGCTGGG----------GGCTT
AT-
>U3_TOS61_TO_2010
TATTA-C-----------------------CCCCAGCG----------------CTCA--
----GGAC-GGGACATCACGTGCAACTAACAGACGCACGTGACAGCAGGACGGGACAT--
--------G---------------------------------------------------
---GG--C-TT----TTTA---AATGGG--C-TTTGCGAGT--TTGAACAGTTC------
-----------AGTATCTTCGTTATTGGGCCAACCCGG--CCCAATAATTAAGAGAAC--
GT---GTTCAAATTCGT-GG------------TATGACCGAAGGTC-AAGGTAACCGGTC
AA-CATTATTC-TGGCTTGCGCAGCAAGATACA-CGAA----------------------
----------------------------------TTAATATTTTAAT-TCG---------
--------------------------------------TAGGACACGTGGAC-GGACCGA
AATACTCCTGCATC------TCTATAAATACCCTA-AACCTGTTAAGG-ATAATT-G--C
-TCTCTC-CCTTCTGGCAAG-GTGGT--TGTGCTAAGGC----------GGAAGA-----
TCGC--------C-AGCGGCGATCGTCGGAACGACGTTGATCGTCGGAACGACCTG--CA
TCTAGAG--AGGCGG---------------------------------CGAGG-AAACTA
CG-AAGCGTATAT-----CGGGTA-TTTATATACTTA-TAGCGTAGCTAGAAGTAAACAC
TGTACA-GATATTGTATTTTGTAAAT-TACG-AAGAAATTCGTAT-TTGATATTAATAAA
ACAACTGGGTTTGTTAATGTTTACATTAACTAGTATC-TTGTATGTA----CAAATTAAA
AT--------ATAGTATACGGAACGTATACTAATG--A--AAAATTAAA-T---GACAGG
CGAA----G-CATGATTAACAGGTGTTT-AGGTATAATTAAAATAATTATGTC-AAGTAA
TTATAATACGGAAAATGAATA-AGTATGA-GGTGAAAGAGGAGATATTAGAATATTTAAA
AACCCAATTATATT-AT-T----------------TTGGA-----------------ACG
---AA--ATACAACACT----------------CTATGA-AA--------------TACA
AGACGCTATGACA-AATGTACGGGTATCTGATTA-GG------TAT-C-TGAATGAA-TA
AGGGC-CGCAGGCCC-GTC-AA-G-ATGG-------A-----------------------
--ATGAACGGT-------CCAGATTA------GTTCCTT-AACGACGAAGGAAGG-----
------TATCTATCAG-GG---GACCA------------CACAAT------------ATA
CAGCTGTCAA---------------------------TGATTT---A-TTAAAT--A---
------------------------------------------------------------
------------------------------------------------------------
------------------------------------------------------------
--------------------------------------CGCT-GG----------GGACT
AT-
>U3_TOS62_TO_2010
TATTA-C-----------------------CCCCAGCG----------------CTCA--
----GGAC-GGGACATCACGTGCAACTAACAGACGCACGTGACAGCAGGACGGGACAT--
--------G---------------------------------------------------
---GG--C-TT----TTTA---AATGGG--C-TTTGCGAGT--TTGAACAGTTC------
-----------AGTATCTTCGTTATTGGGCCAACCCGG--CCCAATAATTAAGAGAAC--
GT---GTTCAAATTCGT-GG------------TATGACCGAAGGTC-AAGGTAACCGGTC
AA-CATTATTC-TGGCTTGCGCAGCAAGCTACA-CGAA----------------------
----------------------------------TTAAAATTTTAAT-TCG---------
--------------------------------------TAGGACACGTGGAC-GGACCGA
AATACTCCTGCATC------TCTATAAATACCCTA-AACCTGTTAAGG-ATAATT-G--C
-TCTCTC-CCTTCTGGCAAG-GTGGT--TGTGCTAAGGC----------GGAAGA-----
TCGC--------C-AGCGGCGATCGTCGGAACGACGTTGATCGTCGGAACGACCTG--CA
TCTAGAG--AGGCGG---------------------------------CGAGG-AAACTA
CG-AAGCGTATAT-----CGGGTA-TTTATATACTTA-TAGCGTAGCTAGAAGTAAACAC
TGTACA-GATATTGTATTTTGTAAAT-TACG-AAGAAATTCGTAT-TTGATATTAATAAA
ACAACTGGGTTTGTTAATGTTTACATTAACTAGTATC-TTGTATGTA----CAAATTAAA
AT--------ATAGTATACGGAACGTATACTAATG--A--AAAATTAAA-T---GACAGG
CGAA----G-CATGATTAACAGGTGTTT-AGGTATAATTAAAATAATTATGTC-AAGTAA
TTATAATACGGAAAATGAATA-AGTATGA-GGTGAAAGAGGAGATATTAGAATATTTAAA
AACCCAATTATATT-AT-T----------------TTGGA-----------------ACG
---AA--ATACAACACT----------------CTATGA-AA--------------TACA
AGACGCTATGACA-AATGTACGGGTATCTGATTA-GG------TAT-C-TGAACGAA-TA
AGGGC-CGCAGGCCC-GTC-AA-G-ATGG-------A-----------------------
--ATGAACGGT-------CCAGATTA------GTTCCTT-AACGACGAAGGAAGG-----
------TATCTATCAG-GG---GACCA------------CACAAT------------ATA
CAGCTGTCAA---------------------------TGATTT---A-TTAAAT--A---
------------------------------------------------------------
------------------------------------------------------------
------------------------------------------------------------
--------------------------------------CGCT-GG----------GGACT
AT-
>U3_TOS63A_TO_2010_C1
TATTA-C-----------------------CCCCAGCG----------------C-CG--
----GGAC-GGGACAT--------------------------------------------
--------G---------------------------------------------------
---GG--C-TT----TTTA---AATGGG--C-TTTTCGAGT--TTGAACAGTTC------
-----------AGTATCTTCGTTATTGGGCCAACCCGG--CCCAATAATTAAGAGAAC--
GT---GTTCAAATTCGT-GG------------TATGACCGAAGGTC-AAGGTAACCGGTC
AA-CATTATTC-TGGCTTGCGCAGCAAGATACA-CGAA----------------------
----------------------------------TTAAATTTTTAAT-TCG---------
--------------------------------------TAGGACACGTGGAC-GGACCGA
AATACTCCTGCATC------TCTATAAATACCCTA-AACCTGTGAAGG-ATAATT-G--C
-TCTCTC-TCTTCTGTCGAG-GTGGT--TGTGCTATGGC----------GGAAGA-----
TCGC--------C-AGCGGCGATC------------------GTCGGAACGACCTG--CA
TCTAGAG--AGGCGG---------------------------------CGAGG-AAACTA
CG-AAGCGTATAT-----CGGGTA-TTTATATACTTA-TAGCGTAGCTAGAAGTATAAAC
TGTACA-GATATTGTATTTTGTAAAA-TACG-AAGAAATTCGTAT-TTGATATTAATAAA
ACAACTGGGTTTGTTAATGTTTACATTAACTAGTATC-TCTTATGTA----CAAATTAAA
AT--------ACAGTATACGGAACGTATACTAATC--A--AAAATTAAT-T---GACAGG
CGAA----G-CATGATTAACAGGTGTTT-AGGTATAATTATAATAATTATGTC-AAGTAA
TTATAATACGGAAAATGAATA-AGTATGA-GGTGAAAGAGGAGATATTAGAATATTTAAA
AACCCAATTATATT-AT-T----------------TTGGA-----------------ACG
---AA--ATACAACACG----------------CTATGA-AA--------------TACA
AGACGCTATGACA-AATGTATGGGTATTTGATTG-TT------TAT-C-CTAACGAA-TA
AGGGC-CGCAGGCCC-GTC-AA-G-ATGG-------A-----------------------
--ATGAACGGT-------CCAGATTA------ATTCCTT-AACGACGAAGGAAGG-----
------AATCTAAGAG-GG---GACCA------------CACAAT------------ATA
CAGCTGTCAA---------------------------TGATTT---A-TTAAAT--AATA
TAATAACCAAAAGAC-A-ATTGTACCCCTGC--T-----A-----ATGATGACG-T-ATA
-GGGGTGT-CCCG-AG----GTAA---TTTAAC---AT----ATGTCTGAGAAGA-----
---GATATG--------------------------GG--CCGTTGGATGCCTCCATCGGA
CGAT-GG-AGGTTGAATGAA-CTTCTGCTGACGTA-GGCGCT-GG----------GGCAT
AT-
>U3_TOS63B_TO_2010
TATTA-C-----------------------CCCCAGCG----------------C-CG--
----GGAC-GGGACAT--------------------------------------------
--------G---------------------------------------------------
---GG--C-TT----TTTA---AATGGG--C-TTTGCGAGT--TTGAACAGTTC------
-----------AGTATCTTCGTTATTGGGCCAACCCGG--CCCAATAATTAAGAGAAC--
GT---GTTCAAATTCGT-GG------------TATGACCGAAGGTC-AAGGTAACCGGTC
AA-CATTATTC-TGGCTTGCGCAGCAAGATACA-CGAA----------------------
----------------------------------TTAATTTTTTAAT-TCG---------
--------------------------------------TAGGACACGTGGAC-GGACCGA
AATACTCCTGCATC------TCTATAAATACCCTA-AACCTGTCAAGG-ATAATT-G--C
-TCTCTCTTCTTCTGTCAAG-GTGGT--TGTGCTATGGC----------GGAAGA-----
TCGC--------C-AGCGGCGATC------------------GTCGGAACGACCTG--CA
TCTAGAG--AGGCGG---------------------------------CGAGG-AAACTA
CG-AAGCGTATAT-----CGGGTA-TTTATAGACTTA-TAGCGTAGCTAGAAGTATACAC
TGTACA-GATATTGTATTTTGTAAAT-TACG-AAGAAATTCGTAT-TTGATATTAATAAA
ACAACTGGGTTTGTTAATGTTTACATTAACTTGTATC-TTTTATGTA----CAAATTAAA
AT--------ATAGTATACGGAACGTATACTAATG-AA--AAAAATAAA-T---GACAGG
CGAA----G-CATGATTAACAGGTGTTT-AGGTATAATTAAAATAATTATGTC-AAGTAA
TTATAATACGGAAAATGAATA-AGTATGA-GGTGAAAGAGGAGATATTAGAATATTTAAA
AACCCAATTATATT-AT-T----------------TTGGA-----------------ACG
---AA--ATACAACACG----------------CTATGA-AA--------------TACA
AGACGCTATGACA-AATGTACGGGTATCTGATTG-TT------TAT-C-TGAACGTA-TA
AGGGC-CGCAGGCCC-GTC-AA-G-ATGG-------A-----------------------
--ATGAACGGT-------CCAGATTA------ATTCCTT-AACGACGAAGGAAGG-----
------AATCTAACAG-GG---GACCA------------CACAAT------------ATA
CAGCTGTCAA---------------------------TGATTT---A-TTAAAT--AATA
TAATAACCAAAAGAC-C-TTTGTACCCCTGC--T-----A-----ATGATGACG-T-ATA
-GGGGTGT-CCCG-AG----GTAA---TTTAAC---AT----ATGTCTGAGAAGA-----
---GATATG--------------------------GG--CCGTTGGATGCCTCCATCGGA
CGAT-GG-AGGTTGAATGAA-CTTCTGCTGACGTA-GGCGCT-GG----------GGACT
AT-
>U3_TOS64_TO_2010
TATTA-C-----------------------CCCCAGCG----------------C-CG--
----GGAC-GGGACAT--------------------------------------------
--------G---------------------------------------------------
---GG--C-TT----TTTA---AATGGG--C-TTTTCGAGT--TTGAACAGTTC------
-----------AGTATCTTCGTTATTGGGCCAACCCGG--CCCAATAATTAAGAGAAC--
GT---GTTCAAATTCGT-GG------------TATGACCGAAGGTC-AAGGTAACCGGTC
AA-CATTATTC-TGGCTTGCGCAGCAAGAAACA-CGAA----------------------
----------------------------------TTAAATTTTTAAT-TCG---------
--------------------------------------TAGGACACGTGGAC-GGACCGA
AATACTCCTGCATC------TCTATAAATACCCTA-AACCTGTGAAGG-ATAACT-G--C
-TCTCTC-TCTTCTGTCAAG-GTGGT--TGTGCTAAGGC----------GGAAGA-----
TCGC--------C-AGCGGCGATC------------------GTCGGAACGACCTG--CA
TCTAGAG--AGGCGG---------------------------------CGAGG-AAACTA
CG-AAGCGTATAT-----CGGGTA-TTTATATACTTA-TAGCGTAGCTAGAAGTATAAAC
TGTACA-GATGTTGTATTTTGTAAAT-TACG-AAGAAATTCGTAT-TTGATATTAATAAA
ACAACTGGGTTTGTTAATGTTTACATTAACTAGTATC-TTTTATGTA----CAAATTAAA
AT--------ATAGTATACGGAACGTATACTAATC-AA--AAAATTAAA-T---GACAGG
CGAA----G-CATGATTAACAGGTGTTT-AGGTATAATTAAAATAATTATGTC-AAGTAA
TTATAATACGGAAAATGAATA-AGTATGA-GGTGAAAGAGGAGATATTAGAATATTTAAA
AACCCAATTATATT-AT-T----------------TTGGA-----------------ACG
---AA--ATACAACACG----------------CTATGA-TA--------------TACA
AGACGCTATGACA-AATGTATGGGTATTTGATTG-GT------TAT-C-TGAACGTA-TA
AGGGC-CGCAGGCCC-GTC-AA-G-ATGG-------A-----------------------
--ATGAACGGT-------CCAGATTA------ATTCCTT-AACGACGAAGGAAGG-----
------AATCTATTAG-GG---GACCA------------CACAAT------------ATA
CAGCTGTCAA---------------------------TGATTT---A-TTAAAT--AATA
TAATAACCAAAAGAC-C-TTTGTACCCCTGC--T-----A-----ATGATGACG-T-ATA
-GGGGTGT-CCCG-AG----GTAA---TTTAAC---AT----ATGTCTGAGAAGA-----
---GATATG--------------------------GG--CCGTTGGATGCCTCCATCGGA
CGAT-GG-AGGTTGAATGAA-CTTCTGCTGACGTA-GGCGCT-GG----------GGCTT
AT-
>U3_TOS65_TO_2010_C1
TATTA-C-----------------------CCCCAGCG----------------C-CG--
----GGAC-GGGACAT--------------------------------------------
--------G---------------------------------------------------
---GG--C-TT----TTTA---AATGGG--C-TTTGCGAGT--TTGAACAGTTC------
-----------AGTATCTTCGTTATTGGGCCAACCCGG--CCCAATAATTAAGAGAAC--
GT---GTTCAAATTCGT-GG------------TATGACCGAAGGTC-AAGGTAACCGGTC
AA-CATTATTC-TGGCTTGCGCAGCAAGAAACA-CGAA----------------------
----------------------------------TTAAAAAATTAAT-TCG---------
--------------------------------------TAGGACACGTGGAC-GGACCGA
AATACTCCTGCATC------TCTATAAATACCCTA-AACCTGTGAAGG-ATAATT-G--C
-TCTCTC-TCTTCTGTCAAG-GTGG---TGTGCTAAGGC----------GGAAGA-----
TCGC--------C-AGCGGCGATC------------------GTCGGAACGACCTG--CA
TCTAGAG--AGGCGG---------------------------------CGAGG-AAACTA
CG-AAGCGTATAT-----CGGGTA-TTTATAGACTTA-TAGCGTAGCTAGAAGTATACAG
TGTACA-GATATTGTATTTTGTAAAT-TACG-AAGAAATTCGTAT-TTGATATTAATAAA
ACAACTTGGTTTGTTAATGTTTACATTAACTAGTATC-TTTTATGTA----CAAATT-AA
AT--------ACAGTATACGGAACGTATACTAATC-AA--AAAATTAAA-T---GACAGG
CGAA----G-CATGATTAACAGGTGTTT-AGGTATAATTAAAATAATTATGTC-AAGTAA
TTATAATACGGAAAATGAATA-AGTATGA-GGTGAAAGAGGAGATATTAGAATATTTAAA
AACCCAATTATATT-AT-T----------------TTGGA-----------------ACG
---AA--ATACAACACG----------------CTATGA-AA--------------TACA
AGACGCTATGACA-AATGTAT-GGTATTTGATTG-GT------TAT-C-TTAATGTA-TA
AGGGC-CGCAGGCCC-GTC-AA-G-ATGG-------A-----------------------
--ATGAACGGT-------TCAGATTA------ATTCCTT-AACGACGAAGGAAGG-----
------AATCTATCAG-GG---GACCA------------CACAAT------------ATA
CAGCTGTCAA---------------------------TGATTT---A-TTAAAT--AATA
TAATAACCAAAAGAC-C-TTTGTACCCCTGC--T-----A-----ATGATGACG-T-ATA
-GGGGTGT-CCCG-AG----GTAA---TTTAAC---AT----ATATCTGAGAAGA-----
---GATATG--------------------------GG--CCGTTGGATGCCTCCATCGGA
CGAT-GG-AGGTTGAATGAA-CTTCTGCTGACGTA-GGCGCT-GG----------GGACT
AT-
>U3_TOS67_TO_2010
TATTA-C-----------------------CCCCAGCG----------------CCCG--
----GGAC-GGGACAT--------------------------------------------
--------G---------------------------------------------------
---GG--C-TT----TTTA---AATGGG--C-TTTTCGAAT--TTGAACAGTTC------
-----------AGTATCTTCGTTATTGGGCCAACCCGG--CCCAATAATTAAGAGAAC--
GT---GTTCAAATTCAT-GG------------TATGACCGAAGGTC-AAGGTAACCGGTC
AA-CATTATTC-TGGCTTGCGCAGCAAGCAACA-CGAA----------------------
----------------------------------TTAATTAATTAAT-TCG---------
--------------------------------------TAGGACACGTGGAC-GGACCGA
AATACTCCTGCATC------TCTATAAATACCCTA-AACCTGTGAAGG-ATAATT-G--C
-TCTCTC-TCTTCTGTCAAG-GTGGT--TGTGCTATGGC----------GGAAGA-----
TCGC--------C-AGCGGCGATC------------------GTCGGAACGACCTG--CA
TCTAGAG--AGGCGG---------------------------------CGAGG-AAACTA
CG-AAGCGTATAT-----CGGGTA-TTTATATACTTA-TAGCGTAGCTAGAAGTATACAC
TGTACA-GAAATTGTATTTTGTAAAT-TACG-AAGAAATTCGTAA-TTGATATTAATAAA
ACAACTGGGTTTGTTAATGTTTACATTAACTAGTATC-TTTGATGTA----CAAATTAAA
AT--------ACAGTATACGGAACGTATACTAAT--AA--AAAATGAAA-T---GACAGG
CGAA----G-CATGATTAACAGGTGTTT-AGGTATAATTAAAATAATTATGTC-AAGTAA
TTATAATACGGAAAATGAATA-AGTATGA-GGTGAAAGAGGAGATATTAGAATATTTAAA
AACCCAATTATATT-AT-T----------------TTGGA-----------------ACG
---AA--ATACAACACG----------------CTATGA-AA--------------TACA
AGACGCTATGACA-AATGTACGGGTATTTGATTG-TT------TAT-C-GGAACGTA-TA
AGGGC-CGCAGGCCC-GTC-AA-G-ATGG-------A-----------------------
--ATGAACGGT-------CCAGATTA------ATTCCTT-AACGACGAAGGAAGG-----
------AATCTATCAG-GG---GACCA------------CACAAT------------ATA
CAGCTGTCAA---------------------------TGATTT---A-TTAAAT--AATA
TAATACCCAAAAGAC-C-TTTGTACCCCTGC--T-----A-----ATGATGACG-T-ATA
-GGGGTGT-CCCGAAG----GTAA---TTTAAC---AT----ATGTCTGAGAAGA-----
---GATATG--------------------------GGCCCGTTTGGATGCCTCCATCGGA
CGAT-GGAAGGTTGAATGAA-CTTCTGCTGACGTA-GGCGCT-GG----------GGACT
AT-
>U3_TOS68_TO_2010
TATTA-C-----------------------CCCCAGCG----------------C-CG--
----GGAC-GGGACAT--------------------------------------------
--------G---------------------------------------------------
---GG--C-TT----TTTA---AATGGG--C-TTTGCGAGT--TTGAACAGTTC------
-----------AGTATCTTCGTTATTGGGCCAACCCGG--CCCAATAATTAAGAGAAC--
GT---GTTCAAATTCGT-GG------------TATGACCGAAGGTC-AAGGTAACCGGTC
AA-CATTATTC-TGGCTTGCGCAGCAAGCAACA-CGAA----------------------
----------------------------------TTAAAAAATTAAT-TCG---------
--------------------------------------TA-GACACGTGGAC-GGACCGA
AATACTCCTGCATC------TCTATAAATACCCTA-AACCTGTCAAGG-ATAATT-G--C
-TCTCTC-TCTTCTGTCAAG-GTGGT--TGTGCGAAGGC----------GGAAGA-----
TCGC--------C-AGCGGCGATC------------------GTCGGAACGACCTG--CA
TCTAGAG--AGGCGG---------------------------------CGAGG-AAACTA
CG-AAGCGTATAT-----CGGGTA-TTTATAAACTTA-TAGCGTAGCTAGAAGTATACAC
TGTACA-GATATTGTATTTTGTAAAT-TACG-AAGAAATTCGTAT-ATGATATTAATAAA
ACAACTGGGTTTGTTAATGTTTACATTAACTAGTATC-CTTTATGTA----CAAATTAAA
AT--------ATAGTATACGGAACGTATACTAATG-AA--AAAATTAAA-T---GACAGG
CGAA----G-CATGATTAACAGGTGTTT-AGGTATAATTAAAATAATTATGTC-AAGTAA
TTATAATACGGAAAATGAATA-AGTATGA-GGTGAAAGAGGAGATATTAGAATATTTAAA
AACCCAATTATATT-AT-T----------------TTGGA-----------------ACG
---AA--ATACAACACG----------------CTATGA-AA--------------TACA
AGACGCTATGACA-AATGTATGGGTATCTGATTG-TT------TAT-C-TGAACGTA-TA
AGGGC-CGCAGGCCC-GTC-AA-G-ATGG-------A-----------------------
--ATGAACGGT-------CCAGATTA------ATTCCTT-AACGACGAAGGAAGG-----
------AATCTTTTAG-GG---GACCA------------CACAAT------------ATA
CAGCTGTCAA---------------------------TGATTT---A-TTAAAT--AATA
TAATAACCAAAAGAC-C-TTTGTACCCCTGC--T-----A-----ATGATGACG-T-ATA
-GGGGTGT-CCCG-AG----GTAA---TTTAAC---AT----ATATCTGAGAAGA-----
---GATATG--------------------------GG--CCGTTGGATGCCTCCATCGGA
CGAT-GG-AGGTTGAATGAA-CTTCTGCTGACGTA-GGCGCTGGG----------GGCTT
AT-
>U3_TOS69_TO_2010
TATTA-C-----------------------CCCCAGCG----------------CTCA--
----GGAC-GGGACATCACGTGCAACTAACAGACGCACGTGACTAACAT-----------
--------G---------------------------------------------------
---GG--C-TT----TTTA---AATGGG----CTTTCGAGT--TTGAACAGTTC------
-----------AGTATCTTCGTTATTGGGCCAACCCGG--CCCAATAATTAAGAGAAC--
GT---GTTCAAATTCGT-GG------------TATGACCGAAGGTC-AAGGTAACCGGTC
AA-CATTATTC-TGGCTTGCGCAGCAAGCTACA-CGAA----------------------
----------------------------------TTAAATTATTAAT-TCG---------
--------------------------------------TAGGACACGTGGAC-GGACCGA
AATACTCCTGCATC------TCTATAAATACCCTA-AACCTGTGAAGG-ATAATT-G--C
-TCTCTC-TCTTCTGTCAAG-GTGGT--TGTGCT-AGGC----------GGAAGA-----
TCGC--------C-AGCGGCGATC------------------GTCGGAACGACCTG--CA
TCTAGAG--GGGCGG---------------------------------CGAGG-AAACTA
CG-AAGCGTATAT-----CGGGTA-TTTATATACTTA-TAGCGTAGCTAGAAGTATACAC
TGTACA-GATATTGTATTTTGTAAAT-TACG-AAGAAATTCGTAT-TTGATATTAATAAA
ACAACTGGGTTTGTTAATGTTTACATTAACTAGTATC-TTTTATGTA----CAAATTAAA
AC--------ACAGTATACGGAACGTATACTAATC--A--AAAATTAAA-T---GACAGG
CGAA----G-CATGATTAACAGGTGTTT-AGGTATAATTAAAATAATTATGTC-AAGTAA
TTATAATACGGAAAATGAATA-AGTATGA-GGTGAAAGAGGAGATATTAGAATATTTAAA
AACCCAATTATATT-AT-T----------------TTGGA-----------------ACG
---AA--ATACAACACG----------------CTATGA-AA--------------TACA
AGACGCTATGACA-ATTGTAT-GGTATTTGATTG-TT------TAT-C-TTAACGTA-TA
AGGGC-CGCAGGCCC-GTC-AA-G-ATGG-------A-----------------------
--ATGAACGGT-------CCAGATTA------ATTCCTT-AACGACGAAGGAAGG-----
------AATCTTTGAG-GG---GACCA------------CACAAT------------ATA
CAGCTGTCAT---------------------------TGATTA---A-TTAAAT--A---
------------------------------------------------------------
------------------------------------------------------------
------------------------------------------------------------
--------------------------------------CGCT-GG----------GGACT
AT-
>U3_TOS71_TO_2010
TATTA-C-----------------------CCCCAGCG----------------CTCA--
----GGAC-GGGACGTCACGTGCAACTAACAGACGCACGTGACTGATATAAGGGACAT--
--------G---------------------------------------------------
---GG--C-TT----TTTA---AATGGG--CTTTTGAGAGT--TTGAACAGTTC------
-----------AGTATCTTCGTTATTGGGCCAACCCGG--CCCAATAATTAAGAGAAC--
GT---GTTCAAATTCGT-GG------------TATGACCGAAGGTC-AAGGTAACCGGTC
AA-CATTATTC-TGGCTTGCGCAGCAAGAAACA-CGAA----------------------
----------------------------------TTAAAATTTTAAT-TCG---------
--------------------------------------TAGGACACGTGGAC-GGACCGA
AATACTCCTGCATC------TCTATAAATACCCTA-AACCTGTCAAGG-ATAATT-G--C
-TCTCTC-TCTTCTGTCAAG-GTGGT--TGTGCAAAGGA----------GGAAGA-----
TCGC--------C-AGCGGCGATC------------------GTCGGAACGACCTG--CA
TCTAGAG--AGGCGG---------------------------------CGAGG-AAACTA
CG-AAGCGTATAT-----CGGGTA-TTTATAGACTTA-TAGCGTAGCTAGAAGTATACAC
TGTACA-GATATTGTATTTTGTAAAT-TACG-AAGAAATTCGTAT-ATGATATTAATAAA
ACAACTGGGTTTGTTAATGTTTACATTAACTAGTATC-TTGTATGTA----CAAATTAAA
AT--------ACAGTATACGGAACGTATACTAATC--A--AAAAATAAA-T---GACAGG
CGAA----G-CATGATTAACAGGTGTTT-AGGTATAATTAAAATAATTATGTC-AAGTAA
TTATAATACGGAAAATGAATA-AGTATGA-GGTGAAAGAGGAGATATTAGAATATTTAAA
AACCCAATTATATT-AT-T----------------TTGGA-----------------ACG
---AA--ATACAACACG----------------CTATGA-AA--------------TACA
AGACGCTATGACA-AATGTACGGGTATCTGATTA-GG------TAT-C-TGAATGTA-TA
AGGGC-CGCAGGCCC-GTC-AA-G-ATGG-------A-----------------------
--ATGAACGGT-------CCAGATTA------ATTCCTT-AACGACGAAGGAAGG-----
------AATCTATGAG-GG---GACCA------------CACAAT------------ATA
CAGCTGTCAA---------------------------TGATTT---A-TTAAAT--A---
------------------------------------------------------------
------------------------------------------------------------
------------------------------------------------------------
--------------------------------------CGCT-GG----------GGACT
AT-
>U3_TOS72_TO_2010
TATTA-C-----------------------CCCCAGCG----------------CCCG--
----GGAC-GGGACAT--------------------------------------------
--------G---------------------------------------------------
---GG--C-TT----TTTA---AATGGG--C-CTTGCGAGT--TTGAACAGTTC------
-----------AGTATCTTCGTTATTGGGCCAACCCGG--CCCAATAATTAAGAGAAC--
GT---GTTCAAATTCGT-GG------------TATGACCGAAGGTC-AAGGTAACCGGTC
AA-CATTATTC-TGGCTTGCGCAGCAAGCTACA-CGAA----------------------
----------------------------------TTAAAAAATTAAT-TCG---------
--------------------------------------TAGGACACGTGGAC-GGACCGA
AATACTCCTGCATC------TCTATAAATACCCTA-AACCTGTCAAGG-ATAATT-G--C
-TCTCTC-TCTTCTGTCAAG-GTGGT--TGTGCAAAGGA----------GGAAGA-----
TCGC--------C-AGCGGCGATC------------------GTCGGAACGACCTG--CA
TCTAGAG--AGGCGG---------------------------------CGAGG-AAACTA
CG-AAGCGTATAT-----CGGGTA-TTTATATACTTA-TAGCGTAGCTAGAAGTATACAC
TGTACA-GATGTTGTATTTTGTAAAT-TACG-AAGAAATTCGTAT-TTGATATTAATAAA
ACAACTGGGTTTGTTAATGTTTACATTAACTAGTATC-TTTTATGTA----CAAATTAAA
AT--------ATAGTATACGGAACGTATACTAATT-AA--AAAATTAAA-T---GACAGG
CGAA----G-CATGATTAACAGGTGTTT-AGGTATAATTAAAATAATTATGAC-AAGTAA
TTATAATACGGAAAATGAATA-AGTATGA-GGTGAAAGAGGAGATATTAGAATATTTAAA
AACCCAATTATATT-AT-T----------------TTGGA-----------------ACG
---AA--ATACAACACG----------------CTATGA-AA--------------TACA
AGACGCTATGACA-AATGTAAGGGTATTTGATTG-TT------TAT-C-GGAACGTA-TA
AGGGC-CGCAGGCCC-GTC-AA-G-ATGG-------A-----------------------
--ATGAACGGT-------CCAGATTA------ATTCCTT-AACGACGAAGGAAGG-----
------AATCTTTCAG-GG---GACCA------------CACAAT------------ATA
CAGCTGTCAA---------------------------TGATTT---A-TTAAAT--AATA
TAATAACCAAAAGAC-C-TTTGTACCCCTGG--A-----A-----ATGATGACG-T-ATA
-GGGGTGT-CCCG-AG----GTAA---TTTAAC---AT----ATGTCTGAGAAGA-----
---GATATG--------------------------GG--CCGTTGGATGCCTCCATCGGA
CGAT-GG-AGGTTGAATGAA-CTTCTGCTGACGTA-GGCGCT-GG----------GGACT
AT-
>U3_TOS74_TO_2010
TATTA-C-----------------------CCCCAGCG----------------CTCA--
----GGAC-GGGACATCACGTGCAACTAACAGACGCACGTGACTGATATAAGGGACAT--
--------G---------------------------------------------------
---GG--C-TT----TTTA---AATGGG--C-TTTGAGAGT--TTGAACAGTTC------
-----------AGTATCTTCGTTATTGGGCCAACCCGG--CCCAATAATTAAGAGAAC--
GT---GTTCAAATTCGT-GG------------TATGACCGAAGGTC-AAGGTAACCGGTC
AA-CATTATTC-TGGCGTGCGCAGCAAGAAACA-CGAA----------------------
----------------------------------TTAATATATTAAT-TCG---------
--------------------------------------TAGGACACGTGGAC-GGACCGA
AATACTCCTGCATC------TCTATAAATACCCTA-AACCTGTGAAGG-ATAATT-G--C
-TCTCTC-TCTTCTGTCAAG-GTGGT--TGTGCTAAGGC----------GGAAGA-----
TCGC--------C-AGCGGCGATC------------------GTCGGAACGACCTG--CA
TCTAGAG--AGGCGG---------------------------------CGAGG-AAACTA
CG-AAGCGTATAT-----CGGGTA-TTTATAGACTTA-TAGCGTAGCTAGAAGTATACAC
TGTACA-GATATTGTTTTTTGTAAAT-TACG-AAGAAATTCGTAT-ATGATATTAATAAA
ACAACTGGGTTTGTTAATGTTTACATTAACTAGTATC-TTGTATGTA----CAAATTAAA
AT--------ACAGTATACGGAACGTATACTAATC-AA--AAAATTAAA-T---GACAGG
CGAA----G-CATGATTAACAGGTGTTT-AGGTATAATTAAAATAATTATGTC-AAGTAA
ATATAATACGGAAAATGAATA-AGTATGA-GGTGAAAGAGGAGATATTAGAATATTTAAA
AACCCAATTATATT-AT-T----------------TTGGA-----------------ACG
---AA--ATACAACACG----------------CTATGA-AA--------------TACA
AGACGCTATGACA-AATGTACGGGTATCTGATTGGT-------TAT-C-TTAACGTA-TA
AGGGC-CGCAGGCCC-GTC-AA-G-ATGG-------A-----------------------
--ATGAACGGT-------CCAGATTA------ATTCCTT-AACGACGAAGGAAGG-----
------AATCTATGAG-GG---GACCA------------CACAAT------------ATA
CAGCTGTCAA---------------------------TGATTT---A-TTAAAT--A---
------------------------------------------------------------
------------------------------------------------------------
------------------------------------------------------------
--------------------------------------CGCT-GG----------GGACT
AT-
>U3_TOS78_TO_2010
TATTA-C-----------------------CCCCAGCG----------------C-CG--
----GGAC-GGGACAT--------------------------------------------
--------G---------------------------------------------------
---GG--C-TT----TTTA---AATGGG--C-TTTGCGAGT--TTGAACAGTTC------
-----------AGTATCTTCGTTATTGGGCCAACCCGG--CCCAATAATTAAGAGAAC--
GT---GTTCAAATTCGT-GG------------TATGACCGAAGGTC-AAGGTAACCGGTC
AA-CATTATTC-TGGCTTGCGCAGCAAGCAACA-CGAA----------------------
----------------------------------TTAAAAATTTAAT-TCG---------
--------------------------------------TAGGACACGTGGAC-GGACCGA
AATACTCCTGCATC------TCTATAAATACCCTA-AACCTGTGAAGG-ATAATT-G--C
-TCTCTC-TCTTCTGTCAAG-GTGG---TGTGCTAAGGC----------GGAAGA-----
TCGC--------C-AGCGGCGATC------------------GTCGGAACGACCTG--CA
TCTAGAG--AGGCGG---------------------------------CGAGG-AAACTA
CG-AAGCGTATAT-----CGGGTA-TTTATAGACTTA-TAGCGTAGCTAGAAGTATACAC
TGTACA-GATATTGTATTTTGTAAAT-TACG-AAGAAATTCGTAT-TTGATATTAATAAA
ACAACTGGGTTTGTTAATGTTTACATTAACTAGTATC-TTTTATGTA----CTAATTAAA
AT--------ACAGTATACGGAACGTATACTAATC--A--AAAAATAAA-T---GACAGG
CGAA----G-CATGATTAACAGGTGTTT-AGGTATAATTAAAATAATTATGTC-ATGTAA
TTATAATACGGAAAATGAATA-AGTATGA-GGTGAAAGAGGAGATATTAGAATATTTAAA
AACCCAATTATATT-AT-T----------------TTGGA-----------------ACG
---AA--ATACAACACG----------------CTATGA-AA--------------TACA
AGACGCTATGACA-AATGTACGGGTATCTGATTA-GG------TAT-C-CTAACGTA-TA
AGGGC-CGCAGGCCC-GTC-AA-G-ATGG-------A-----------------------
--ATGAACGGT-------CCAGATTA------ATTCCTT-AACGACGAAGGAAGG-----
------AATCTATCAG-GG---GACCA------------CATAAT------------ATA
CAGCTGTCAA---------------------------TGATTT---A-TTAAAT--AATA
TAATAACCAAAAGAC-G-TTCGTACCCCTGC--T-----A-----ATGATGACG-T-ATA
-GGGGTGT-CCCG-AA----GTAA---TTTAAC---AT----ATATCTGAGAAGA-----
---GATATG--------------------------GG--CCGTTGGATGCCTCCATCGGA
CGAT-GG-AGGTTGAATGAA-CTTCTGCTGACGTA-GGCGCT-GG----------GGCTT
AT-
>U3_TOS79_TO_2010
TATTA-C-----------------------CCCCAGCG----------------C-CG--
----GGAC-GGGACAT--------------------------------------------
--------G---------------------------------------------------
---GG--C-TT----TTTA---AATGGG--C-TTTTCGAGT--TTGAACAGTTC------
-----------AGTATCTTCGTTATTGGGCCAACCCGG--CCCAATAATTAAGAGAAC--
GT---GTTCAAATTCGT-GG------------TATGACCGAAGGTC-AAGGTAACCGGTC
AA-CATTATTC-TGGCT-------------------------------------------
------------------------------------------------------------
------------------------------------------------------GACCGA
AATACTCCTGCATC------TCTATAAATACCCTA-AACCTGTGAAGG-ATAATT-G--C
-TCTCTC-TCTTCTGTCAAG-GTGGT--TGTGCTAAGGC----------GGAAGA-----
TCGC--------C-AGCGGCGATC------------------GTCGGAACGACCTG--CA
TCTAGAG--AGGCGG---------------------------------CGAGG-AAACTA
CG-AAGCGTATAT-----CGGGTA-TTTATAGACTTA-TAGCGTAGCTAGAAGTATACAC
TGTACA-GATATTGTATTTTGTAAAT-TACG-AAGAAATTCGTAT-TTGATATCAATAAA
ACAACTGGGTTTGTTAATGTTTACATTAACTAGTATC-TGTTATGTA----CAAATTAAA
AT--------ATAGTATACGGAACGTATACTAATC-AA--AAAATTAAA-T---GACAGG
CGAA----G-CATGATTAACAGGTGTTT-AGGTATAATTAAAATAATTATGTC-AAGTAA
TTATAATACGGAAAATGAATA-AGTATGA-GGTGAAAGAGGAGATATTAGAATATTTAAA
AACCCAATTATATT-AT-T----------------TTGGA-----------------ACG
---AA--ATACAACACG----------------CTATGA-AA--------------TACA
AGACGCTATGACA-AATGTACGGGTATATGATTG-TT------TAT-C-TTAACGTT-TA
AGGGC-CGCAGGCCC-GTC-AA-G-ATGG-------A-----------------------
--ATGAACGGT-------CCAGATTA------ATTCCTT-AACGACGAAGGAAGG-----
------AATCTATCAG-GG---GACCA------------CACAAT------------ATA
CAGCTGTCAA---------------------------TGATTT---A-TTAAAT--AATA
TAATAACCAAAAGAC-C-TTTGTACCCCTGC--T-----A-----ATGATGACG-T-ATA
-GGGGTGT-CCCG-AG----GTAA---TTTAAC---AT----ATGTCTGAGAAGA-----
---GATATG--------------------------GG--CCGTTGGATGCCTCCATCGGA
CGAT-GG-AGGTTGAATGAA-CTTCTGCTGACGTA-GGCGCT-GG----------GGACT
AT-
>U3_TOS80_TO_2010
TATTA-C-----------------------CCCCAGCG----------------CTCA--
----GGAC-GGGACAT--------------------------------------------
--------G---------------------------------------------------
---GG--C-TT----TTTA---AATGGG--C-CTTGAGAGT--TTGAACAGTTC------
-----------AGTATCTTCGTTATTGGGCCAACCCGG--CCCAATAATTAAGAGAAC--
GT---GTTCAAATTCGT-GG------------TATGACCGAAGGTC-AAGGTAACCAGTC
AA-CATTATTC-TGGCTTGCGCAGCAAGCAACA-CGAA----------------------
----------------------------------TTAATTTTTTAAT-TCG---------
--------------------------------------TAGGACACGTGGAC-GGACCGA
AATACTCCTGCATC------TCTATAAATACCTCA-AACCTGTGAAGG-ATAATT-G--C
-TCTCTC-TCTTCTGTCAAG-GTGGT--TGTGCTAAGGC----------GGAAGA-----
TCGC--------C-AGCGGCGATC------------------GTCGGAACGACCTG--CA
TCTAGAG--AGGCGG---------------------------------CGATG-AAACTA
CG-AAGCGTATAT-----CGGGTA-TTTATAGACTTA-TAGCGTAGCTAGAAGTATACAC
TGTCCA-GATATTGTATTTTGTAAAA-TACG-AAGAAATTCGTAT-TTGATATTAATAAA
ACAACTGGGTTTGTTAATGTTTACATTAACTAGTATC-TTTTATGTA----CAAATCAAA
AT--------ACAGTATACGGAACGTATACTAATC--A--AAAATTAAA-T---GACAGG
CGAA----G-CATGATTAACAGGTGTTT-AGGTATAATTAAAATAATTATGTC-AAGTAA
TTATAATACGGAAAATGAATA-AGTATGA-GGTGAAAGAGGAGATATTAGAATATTTAAA
AACCCAATTATATT-AT-T----------------TTGGA-----------------ACG
---AA--ATACAACACG----------------CTATGA-AA--------------TACA
AGACGCTATGACA-AATGTACGGGTATTTGATTG-GT------TAT-C-TGAATGTA-TA
AGGGC-CGCAGGCCC-GTC-AA-G-ATGG-------A-----------------------
--ATGAACGGT-------CCAGATTA------ATTCCTT-AACGACGAAGGAAGG-----
------AATCTATCAG-GG---GACCA------------CACAAT------------ATA
CAGCTGTCAA---------------------------TGATTT---A-TTAAAT--AATA
TAATAACCAAAAGAC-C-TTTGTACCCCTGC--T-----A-----ATGATGACG-T-ATA
-GGGGTGT-CCCG-AG----GTAA---TTTAAC---AT----ATGTCTGAGAAGA-----
---GATATG--------------------------GG--CCGTTGGATGCCTCCATCGGA
CGAT-GG-AGGTTGAATGAA-CTTCTGCTGACGTG-AGCGCT-GG----------GGACT
AT-
>U3_TOS82_TO_2010
TATTA-C-----------------------CCCCAGCG-----------------CCG--
----GGAC-GGGACAT--------------------------------------------
--------G---------------------------------------------------
---GG--C-TT----TTTA---AATGGG--C-TTTGCGAGT--TTGAACAGTTC------
-----------AGTATCTTCGTTATTGGGCCAACCCGG--CCCAATAATTAAGAGAAC--
GT---GTTCAAATTCGT-GG------------TATGACCGAAGGTC-AAGGTAACCGGTC
AA-CATTATTC-TGGCTTGCGCAGCAAGCAACA-CGAA----------------------
----------------------------------TTAATAAATTAAT-TCG---------
--------------------------------------TAGGACACGTGGAC-GGACCGA
AATACTCCTGCATC------TCTATAAATACCCTA-AACCTGTCAAGG-ATAATT-G--C
-TCTCTC-TCTTCTGTCAAG-GTGGT--TGTGCTAAGGC----------GGAAGA-----
TCGC--------C-GGCGGCGATC------------------GTCGGAACGACCTG--CA
TCTAGAG--AGGCGG---------------------------------CGAGG-AAACTA
CG-AAGCGTATAT-----CGGGTA-TTTATATACTTA-TAGCGTAGCTAGAAGTATACAC
TGTACA-GATATTGTATTTTGTAAAT-TACG-AAGAAATTCGTAT-TTGATATTAATAAA
ACAACTGGGTTTGTTAATGTTTACATTAACTAGTATC-TTTTATGTA----CAAATTAAA
AT--------ATAGTATACGGAACGTATACTAATA-AA--AAAATTAAA-T---GACAGG
CGAA----G-CATGATTAACAGGTGTTT-AGGTATAATTAAAATAATTATGTC-AAGTAA
TTATAATACGGAAAATGAATA-AGTATGA-GGTGAAAGAGGAGATATTAGAATATTTAAA
AACCCAATTATATT-AT-T----------------TTGGA-----------------ACG
---AA--ATACAACACG----------------CTATGA-AA--------------TACA
AGACGCTATGACA-ATTGTACGGGTATCTGATTG-TT------TAT-C-TGAACGTA-TA
AGGGC-CGCAGGCCC-GTC-AA-G-ATGG-------A-----------------------
--ATGAACGGT-------CCAGATTA------ATTCCTT-AACGACGAAGGAAGG-----
------AATCTTTGAG-GG---GACCA------------CACAAT------------ATA
CAGCTGTCAC---------------------------TGATTT---A-TTAAAT--AATA
TAATAACCAAAAGAC-C-TTTATACCCCTGC--T-----A-----ATGATGACG-T-ATA
-GGGGTGT-CCCG-AG----GTAA---TTTAAC---AT----ATGTCTGAGAAGA-----
---GATATG--------------------------GG--CCGTTGGATGCCTCCATCGGA
CGATGG--AGGTTGAATGAA-CTTCTGCTGACGTA-GGCGCT-GG----------GGACT
AT-
>U3_TOS83_TO_2010_C1
TATTA-C-----------------------CCCCAGCG----------------CTCA--
----GGAC-GGGACATCACGTGCAACTAACAGACGCACGTGAATGATATAAGGGACAT--
--------G---------------------------------------------------
---GG--C-TT----TTTA---AATGGG--C-TATGCGAGT--TTGACCAGTTC------
-----------AGTATCTTCGTTATTGGGCCAACCCGG--CCCAAT-ATTAAGAGAAC--
GT---GTTCAAATTAGT-GG------------TA-AACCGAAGGTC-AAGGTAACCGGTC
AA-CATTATTA-TGGCTTGCGCAACAAGCAACA-CGAA----------------------
----------------------------------TTAATAATTTAAG-TCG---------
--------------------------------------TAGGACACGTGGAC-GGACCGA
AATACTCCTGCATC------TCTATAAATACCCTT-AACCTGTCAAGG-ATAATT-G--C
-TCTCTC-TCTTCTGTCAAG-GTGGT--TGTGCTAAGGT----------GGAATA-----
TCGC--------C-AGCGGCGATC------------------GACGGAACGACCTG--CA
TCTAGAG--AGGCGG---------------------------------CGAGG-AAACTA
CG-AAGCGTATAT-----CGGGTA-TTTATAGACTTT-TAGCGTAGCTAGAAGTATACAC
TGTACA-GATATTGTATTTTGTAAAT-TACGAAAGAAATTCGTAT-ATGATATTAATAAA
ACAACTGGGTTTGTTAATGTTTACATTAACTAGTATC-TTGTATGTA----CTAATTAAA
AT--------ACAGCATACGGAACGTATACTAATC-AA--AAAATTATA-T---GACAGG
CGAA----G-CATGATTAACAGGTGTTT-AGGTATAATTAAAATAATTATGTC-AAGTAA
ATATAATACGGAAAATGAATA-AGTATGA-GGTGAAAGAGGAGATATTAGAATATTTAAA
AACCCAATTATATT-AT-T----------------TTGGA-----------------ACG
---AA--ATACAACACG----------------CTATGA-AA--------------TACA
AGACGCTATGACA-AATGTACGGGTATCTGTTTGGT-------TAT-C-TTAACGTA-TA
AGGGC-CGCAGGCCC-GTC-AA-G-ATGG-------A-----------------------
--ATGAACGGT-------CCAGATTA------ATTCCTTAAACGACCAAGGAAGG-----
------AATCTATCAG-GG---GACCA------------CACAAT------------ATA
CAGCTGACAA---------------------------AGATGT---A-TTAAAT--A---
------------------------------------------------------------
------------------------------------------------------------
------------------------------------------------------------
--------------------------------------CGCT-GG----------GGACT
AT-
>U3_TOS85_TO_2010
TATTA-C-----------------------CCCCAGCG-----------------CCG--
----GGAC-GGGACAT--------------------------------------------
--------G---------------------------------------------------
---GG--C-TT----TTTA---AATGGG--C-TTTGAGAGT--TTGAACAGTTC------
-----------AGTATCTTCGTTATTGGGCCAACCCGG--CCCAATAATTAAGAGAAC--
GT---GTTCAAATTCGT-GG------------TATGACCGAAGGTC-AAGGTAACCGGTC
AA-CATTATTC-TGGCTTGCGCAGCAAGCTACA-CGAA----------------------
----------------------------------TTAATTAATTAAT-TCG---------
--------------------------------------TAGGACACGTGGAG-GGACCGA
AATACTCCTGCATC------TCTATAAATACCCTA-AACCTGTGAAGG-ATAATT-G--C
-TCTCTC-TCTTCTGTCAAG-GTGG---TGTGCTAAGGC----------GGAAGA-----
TCGC--------C-AGCGGCGATC------------------GTCGGAACGACCTG--CA
TCTAGAG--AGGCGG---------------------------------CGAGG-AAACTA
CG-AAGCGTATAT-----CGGGTA-TTTATAGACTTA-TAGCGTAGCTAGAAGTATACAC
TGTACA-GATATTGTATTTTGTAATT-TACG-AATAAATTCGTAT-TTGATATTAATAAA
ACAACTGGGTTTGTTAATGTTTACATTAACTAGTATC-TTTTATGTA----CAAATTAAA
AT--------ACAGTATACGGAACGTATACTAATC-AA--AAAATTAAA-T---GACAGG
CGAA----G-CATGATTAACAGGTGTTT-AGGTATAATTAAAATAATTATGTC-AAGTAA
ATATAATACGGAAAATGAATA-AGTATGA-GGTGAAAGAGGAGATATTAGAATATTTAAA
AACCCAATTATATT-AT-T----------------TTGGA-----------------ACG
---AA--ATACAACACG----------------CTATGA-AA--------------TACA
AGACGCTATGACA-AATGTACGGGTATCTGATTG--GT-----TAT-C-TTAACGTA-TA
AGGGC-CGCAGGCCC-GTC-AA-G-ATGG-------A-----------------------
--ATGAACGGT-------CCAGATTA------ATTCCTT-AACGACGAAGGAAGG-----
------AATCTATCAG-GG---GACCA------------CACAAT------------ATA
CAGCTGTCAA---------------------------TGATTT---A-TTAAAT--AATA
TAATAACCAAAAGAC-C-TTCGTACCCCTGC--T-----A-----ATGATGACG-T-ATA
-GGGGTGT-CCCG-AG----GTAA---TTTAAC---AT----ATGTCTGAGAAGA-----
---GATATG--------------------------GG--CCGTTGGATGCCTCCATCGGA
CGAT-GG-AGGTTGAATGAA-CTTCTGCTGACGTA-GGCGCT-GG----------GGCTT
AT-
>U3_TOS87_TO_2010
TATTA-C-----------------------CCCCAGCG----------------C-CG--
----GGAC-GGGACAT--------------------------------------------
--------G---------------------------------------------------
---GG--C-TT----TTTA---AATGGG--C-TTTTCGAGT--TTGAACAGTTC------
-----------AGTATCTTCGTTATTGGGCCAACCCGG--CCCAATAATTAAGAGAAC--
GT---GTTCAAATTCGT-GG------------TACGACCGAAGGTC-AAGGTAACCGGTC
AA-CATTATTC-TGGCTTGCGCAGCAAGATACA-CGAA----------------------
----------------------------------TTAATAATTTAAT-TCG---------
--------------------------------------TAGGACACGTGGAC-GGACCGA
AATACTCCTGCATC------TCTATAAATACCCTA-AACCTGTCAAGG-ATAATT-G--C
-TCTCTC-TCTTCTGTCAAG-GTGGT--TGTGCTAAGGC----------GGAAGA-----
TCGC--------C-AGCGGCGATC------------------GTCGGAACGACCTG--CA
TCTAGAG--AGGCGG---------------------------------CGAGG-AAACTA
CG-AAGCGTATAT-----CTGGTA-TTTATAGACTTA-TAGCGTAGCTAGAAGTATATAC
TGTACA-GATATTGTATTTTGTAAAT-TACG-AAGAAATTCGTAT-ATGATATTAATAAA
ACAACTGGGTCTGTTAATGTTTACATTAACTAGTATC-TTTTATGTA----CAAAATAAA
AT--------ATAGTATACGGAACGTATACTAATG-AA--AAAATTAAA-T---GACAGG
CGAC----G-CATGATTAACAGGTGTTT-AGGTATAATTAAAATAATTATGTC-AAGTAA
TTAAAATACGGAAAATGAATA-AGTATGA-GGTGAAAGAGGAGATATTAGAATATTTAAA
AACCCAATTATATT-AT-T----------------TTGGA-----------------ACG
---AA--ATACAACACG----------------CTATGA-AA--------------TACA
AGACGCTATGACA-AATGTACGGGTATCTGATTA-GG------TAT-C-TGAACGAA-TA
AGGGC-CGCAGGCCC-GTC-AA-G-ATGG-------A-----------------------
--ATGAACGGT-------CCAGATTA------GTTCCTT-AACGACGAAGGAAGG-----
------TATCTATCAG-GG---GACCA------------CACAAT------------ATA
CAGCTGTCAA---------------------------TGATTT---A-TTAAAT--AATA
TAATAACCAAAAGAC-C-TTTGTACCCCGGC--T-----A-----ATGATGACG-T-ATA
-GGGGTGT-CCCG-AG----GTAA---TTTAAC---AT----ATGTCTGAGAAGA-----
---GATATG--------------------------GG--CCGTTGGATGCCTCCATCGAA
CGAT-GG-AGGTTGAATGAA-CTTCTGCTGACGTA-GGCGCT-GG----------GGACT
AT-
>U3_TOS88_TO_2010
TATTA-C-----------------------CCCCAGCG-----------------CCG--
----GGAC-GGGACAT--------------------------------------------
--------G---------------------------------------------------
---GG--C-TT----TTTG---AATGGG--C-TTTGCGAGT--TTGAACAGTTC------
-----------AGTATCTTCGTTATTGGGCCAACCCGG--CCCAATAATTAAGAGAAC--
GT---GTTCAAATTCGT-GG------------TATGACCGAAGGTC-AAGGTAACCGGTC
AA-CATTATTC-TGGCTTGCGCAGCAAGCTACA-CGAA----------------------
----------------------------------TTAATAAATTAAT-TCG---------
--------------------------------------TAGGACACGTGGAC-GGACCGA
AATACTCCTGCATC------TCTATAAATACCCTA-AACCTGTGAAGG-ATAATT-G--C
-TCTCTC-TCTTCTGTCAAG-GTGG---TGTGCTAAGGC----------GGAAGA-----
TCGC--------C-AGCGGCGATC------------------GTCGGAACGACCTG--CA
TCTAGAG--AGGCGG---------------------------------CGAGG-AAACTA
CG-AAGCGTATAT-----CGGGTA-TTTATAGACTTA-TAGCGTAGCTAGAAGTATACAC
TGTACA-GATATTGTATTTTGTAAAT-TACG-AAGAAATTCGTAT-TTGATATTAATAAA
ACAACTGGGCTTGTTAATGTTTACATTAACTAGTATC-TTTTATGTA----CAAATTAAA
AT--------ACAGTATACGGAACGTATACTAATC-AA--AAAATTAAA-T---GACAGG
CGAA----G-CATGATTAACAGGTGTTT-AGGTATAATTAAAATAATTATGTC-AAGTAA
TTATAATACGGAAAATGAATA-AGTATGA-GGTGAAAGAGGAGATATTAGAATATTTAAA
AACCCAATTATATT-AT-T----------------TTGGA-----------------ACG
---AA--ATACAACACG----------------CTATGA-AA--------------TACA
AGACGCTATGACA-AATGTAAGGGTATCTGATTA--GG-----TAT-C-TGAACGTA-TA
AGGGC-CGCAGGCCC-GTC-AA-G-ATGG-------A-----------------------
--ATGAACGGT-------CCAGATTA------ATTCCTT-AACGACGAAGGAAGG-----
------AATCTATCAG-GG---GACCA------------CATAAT------------ATA
CAGCTGTCAA---------------------------TGATTT---A-TTAAAT--AATA
TAATAACCAAAAGAC-C-TTCGTACCCCTGC--T-----A-----ATGATGACG-T-ATA
-GGGGTGT-CCCG-AG----GTAA---TTTAAC---AT----ATATCTGAGAAGA-----
---GATATG--------------------------GG--CCGTTGGATGCCTCCATCGGA
CGAT-GG-AGGTTGAATGAA-CTTCTGCTGACGTA-GGCGCT-GG----------GGCTT
AT-
>U3_TOS89_TO_2010
TATTA-C-----------------------CCCCAGCG----------------C-CG--
----GGAC-GGGACAT--------------------------------------------
--------G---------------------------------------------------
---GG--C-TT----TTTA---AATGGG--C-TTTGCGAGT--TTGAACAGTTC------
-----------AGTATCTTCGTTATTGGGCCAACCCGG--CCCAATAATTAAGAGAAC--
GT---GTTCAAATTCGT-GG------------TATGACCGAAGGTC-AAGGTAACCGGTC
AA-CATTATTC-TGGCTTGCGCAGCAAGATACA-CGAA----------------------
----------------------------------TTAATTTATTAAT-TCG---------
--------------------------------------TAGGACACGTGGAC-GGACCGA
AATACTCCTGCATC------TCTATAAATACCCTA-AACCTGTCAAGG-ATAATT-G--C
-TCTCTC-TCTTCTGTCAAG-GTGGT--TGTGCTAAGGC----------GGAAGA-----
TCGC--------C-AGCGGCGATC------------------GTCGGAACGACCTG--CA
TCTAGAG--AGGCGG---------------------------------CGAGG-AAACTA
CG-AAGCGTATAT-----CGGGTA-TTTATAGACTTA-TAGCGTAGCTAGAAGTATACAC
TGTACA-GATATTGTTTTTTGTAAAT-TACG-AAGAAATTCGTAT-ATGATATTAATATA
ACAACTGGGTTTGTTAATGTTTACATTAACTAGTATC-TTGTATGTA----CAAATTAAA
AT--------ACAGTATACGGAACGTATACTAATC-AA--AAAATTAAA-T---GACAGG
CGAA----G-CATGATTAACAGGTGTTT-AGGTATAATTAAAATAATTATGTC-AAGTAA
ATATAATACGGAAAATGAATA-AGTATGA-GGTGAAAGAGGAGATATTAGAATATTTAAA
AACCCAATTATATT-AT-T----------------TTGGA-----------------ACG
---AA--ATACAACACG----------------CTATGA-AA--------------TACA
AGACGCTATGACA-AATGTACGGGTATCTGATTG-GT------TAT-C-TTAACGTA-TA
AGGGC-CGCAGGCCC-GTC-AA-G-ATGG-------A-----------------------
--ATGAACGGT-------CCAGATTA------ATTCCTT-AACGACGAAGGAAGG-----
------AATCTATCAG-GG---GACCA------------CACAAT------------ATA
CAGCTGTCAT---------------------------TGATTT---A-TTAAAT--AATA
TAATAACCAAAAGAC-C-TTCGTACCCCTGC--T-----A-----ATGATGACG-T-ATA
-GGGGTGT-CCCG-AG----GTAA---TTTAAC---AT----ATGTCTGAGAAGA-----
---GATATG--------------------------GG--CCGTTGGATGCCTCCATCGTC
CGAT-GG-AGGTTGAATGAA-CTTCTGCTGACGTA-GGCGCTGGG----------GGCTT
AT-
>U3_TOS90_TO_2010_C1
TATTA-C-----------------------CCCCAGCG-----------------CCG--
----GGAC-GGGACAT--------------------------------------------
--------G---------------------------------------------------
---GG--C--T----TTTG---AATGGG--C-TTTGCGAGT--TTGAACAGTTC------
-----------AGTATCTTCGTTATTGGGCCAACCCGG--CCCAATAATTAAGAGAAC--
GT---GTTCAAATTCGT-GG------------TATGACCGAAGGTC-AAGGTAACCGGTC
AA-CATTATTC-TGGCTTGCGCAGCAAGATACA-CGAA----------------------
----------------------------------TTAAATATTTAAT-TCG---------
--------------------------------------TAGGACACGTGGAC-GGACCGA
AATACTCCTGCATC------TCTATAAATACCCTA-AACCTGTGAAGG-ATAATT-G--C
-TCTCTC-TCTTCTGTCAAG-GTGG---TGTGCTAAGGC----------GGAAGA-----
TCGC--------C-AGCGGCGATC------------------GTCGGAACGACCTG--CA
TCTAGAG--AGGCGG---------------------------------CGAGG-AAACTA
CG-AAGCGTATAT-----CGGGTA-TTTATAGACTTA-TAGCGTAGCTAGAAGTATACAC
TGTACA-GATATTGTATTTTGTAAAT-TACG-AAGAAATTCGTAT-TTGATATTAATAAA
ACAACTGGGTTTGTTAATGTTTACATTAACTAGTATC-TTTTATGTA----CAAATTAAA
AT--------ACAGTATACGGAACGTATACTAATC-AA--AAAATTAAA-T---GACAGG
CGAA----G-CATGATTAACAGGTGTTT-AGGTATAATTAAAATAATTATGTC-AAGCAA
TTATAATACGGAAAATGAATA-AGTATGA-GGTGAAAGAGGAGATATTAGAATATTTAAA
AACCCAATTATATT-AT-T----------------TTGGA-----------------ACG
---AA--ATACAACACG----------------CTATGA-AA--------------TACA
AGACGCTATGACA-AATGTAAGGGTATCTGATTA--GG-----TAT-C-TGAACGTA-TA
AGGGC-CGCAGGCCC-GTC-AA-G-ATGG-------A-----------------------
--ATGAACGGT-------CCAGATTA------ATTCCTT-AACGACGAAGGAAGG-----
------AATCTATCAG-GG---GACCA------------CATAAT------------ATA
CAGCTGTCAA---------------------------TGATTT---A-TTAAAT--AATA
TAATAACCAAAAGAC-C-TTCGTACCCCTGC--T-----A-----ATGATGACG-T-ATA
-GGGGTGT-CCCG-AG----GTAA---TTTAAC---AT----ATATCTGAGAAGA-----
---GATATG--------------------------GG--CCGTTGGATGCCTCCATCGGA
CGAT-GG-AGGTTGAATGAA-CTTCTGCTGACGTA-GGCGCT-GG----------GGCTT
AT-
>U3_TOS91_TO_2010_C1
TATTA-C-----------------------CCCCAGCG-----------------CCG--
----GGAC-GGGACAT--------------------------------------------
--------G---------------------------------------------------
---GG--C-TT----TTTA---AATGGG--C-TTTGCGAGT--TTGAACAGTTC------
-----------AGTATCTTCGTTATTGGGCCAACCCGG--CCCAATAATTAAGAGAAC--
GT---GTTCAAATTCGT-GG------------TATGACCGAAGGTC-AAGGTAACCGGTC
AA-CATTATTC-TGGCTTGCGCAGCAAGCAACA-CGAA----------------------
----------------------------------TTAATATTTTAAT-TCG---------
--------------------------------------TAGGACACGTGGAC-GGACCGA
AATACTCCTGCATC------TCTATAAATACCCTA-AACCTGTCAAGG-ATAATT-G--C
-TCTCTC-TCTTCTGTCAAG-GTGGT--TGTGCTAAGGC----------GGAAGA-----
TCGC--------C-AGCGGCGATC------------------GTCGGAACGACCTG--CA
TCTAGAG--AGGCGG---------------------------------CGAGG-AAACTA
CG-AAGCGTATAT-----CGGGTA-TTTATAGACTTA-TAGCGTAGCTAGAAGTATACAC
TGTACA-GATATTGTATTTTGTAAAT-TACG-AAGAAATTCGTAT-TTGATATTAATAAA
ACAACTGGGTTTGTTAATGTTTACATTAACTAGTATC-TTTTATGTA----CAAATTAAA
AT--------ACAGTATACGGAACGTATACTAATC-AA--AAAATTAAA-T---GACAGG
CGAA----G-CATGATTAACAGGTGTTT-AGGTATAATTAAAATAATTATGTC-AAGTAA
TTATAATACGGAAAATGAATA-AGTATGA-GGTGAAAGAGGAGATATTAGAATATTTAAA
AACCCAATTATATT-AT-T----------------TTGGA-----------------ACG
---AA--ATACAACACG----------------CTATGA-AA--------------TACA
AGACGCTATGACA-AATGTACGGGTATTTGATTG--GT-----TAT-C-TGAATGTA-TA
AGGGC-CGCAGGCCC-GTC-AA-G-ATGG-------A-----------------------
--ATGAACGGT-------TCAGATTA------ATTCCTT-AACGACGAAGGAAGG-----
------AATCTATCAG-GG---GACCA------------CACAAT------------ATA
CAGCTGTCAA---------------------------TGATTT---A-TTAAAT--AATA
TAATAACCAAAAGAC-CTTTTGTACCCCTGC--T-----A-----ATGATGACG-T-ATA
-GGGGTGT-CCCG-AG----GTAA---TTTAAC---AT----ATGTCTGAGAAGA-----
---TATATG--------------------------GG--CCGTTGGATGCCTCCATCGGA
CGAT-GG-AGGTTGAATGAA-CTTCTGCTGACGTA-GGCGCT-GG----------GGACT
AT-
>U3_TOS93_TO_2010_C1
TATTA-C-----------------------CCCCAGTG----------------CCCG--
----GGAC-GGGACAT--------------------------------------------
--------G---------------------------------------------------
---GG--C-TT----TTTA---AATGGG--C-TTTGAGAGT--TTGAACAGTTC------
-----------AGTATCTTCGTTATTGGGCCAACCCGG--CCCAATAATTAAGAGAAC--
GT---GTTCAAATTCGT-GG------------TATGACCGAAGGTC-AAGGTAACCGGTC
AA-CATTATTC-TGGCTTGCGCAGCAAGCTACA-CGAA----------------------
----------------------------------TTAATATATTAAT-TCG---------
--------------------------------------TAGGACACGTGGAC-GGACCGA
AATACTCCTGCATC------TCTATAAATACCCTA-AACCTGTGAAGG-ATAATT-G--C
-TCTCTC-TCTTCTGTCAAG-GTGG---TGTGCTAAGGC----------GGAAGA-----
TCGC--------C-AGCGGCGATC------------------GTCGGAACGACCTG--CA
TCTAGAG--AGGCGG---------------------------------CGAGG-AAACTA
TG-AAGCATATAT-----CGGGTA-TTTATAGACTTA-TAGCGTAGCTAGAAGTATACAC
TGTACA-GATATTGTATTTTGTAAAT-TACG-AAGAAATTCGTAT-TTGATATTAATAAA
ACAACTGGGTTTGTTAATGTTTACATTAACTAGTATC-TTTTATGTA----CAAATTAAA
AT--------ACAGTATACGGAACGTATACTAATC-AA--AAAATTAAA-T---GACAGG
CGAA----G-CATGATTAACAGGTGTTT-AGGTATAATTAAAATAATTATGTC-AAGTAA
TTATAATACGGAAAATGAATA-AGTATGA-GGTGAAAGAGGAGATATTAGAATATTTAAA
AACCCAATTATATT-AT-T----------------TTGGA-----------------ACG
---AA--ATACAACACG----------------CTATGA-AA--------------TACA
AGACGCTATGACA-AATGTATGGGTATTTGATTG-TT------TATGT-TTATCGTA-TA
------------------------------------------------------------
------------------------------------------------------------
------------------------------------------------------------
------------------------------------------------------------
------------------------------------------------------------
------------------------------------------------------------
------------------------------------------------------------
-------------------------------------------------------GGCAT
AA-
