# Supplementary material for: The global distribution of Banana bunchy top virus reveals little evidence for frequent recent, human-mediated long distance dispersal events
Source: Virus Evol. 2015 Sep 10;1(1):vev009. doi: 10.1093/ve/vev009 (PMC5014477; doi:10.1093/ve/vev009)
Supplement: Supplementary Table S1 [file Supplementary_Dataset_2.zip › datasets/RF_FGD_BBTV.fas]

>1900A_AU_2006_C3
TATTACCCCCAGCGCTCGGGACGGGACAT-TTGCATCTATAAATAGACCT--CCCCCCTC
TCC-ATTACAA-GATCATCATCGACGACAG-AATGGCGCGATATGTGGTATGCTGGATGT
TCACCATCAACAATCCCACAACACTACCAGTGATGAGGGATGAGATAAAATATATGGTAT
ATCAAGTGGAGAGGGGACAGGAGGGTACTCGTCATGTGCAAGGTTATGTCGAGATGAAGA
GACGAAGCTCTCTGAAGCAGATGAGAGGCTTCTTCCCAGGCGCACACCTTGAGAAACGAA
AGGGGAGCCAAGAAGAAGCGCGGTCATACTGTATGAAGGAAGATACAAGAATCGAAGGTC
CCTTCGAGTTTGGTTCATTTAAATTGTCATGTAATGATAATTTATTTGATGTCATACAGG
ATATGCGTGAAACGCACAAAAGGCCTTTGGAGTATTTATATGATTGTCCTAACACCTTCG
ATAGAAGTAAGGATACATTATACAGAGTACAAGCAGAGATGAATAAAACGAAGGCGATGA
A----TAGCTGGAGAAC--TTCTTTCAGTGC-TTGGACATCAGAGGTGGAGAATATCATG
GCGGAGCCATGTCATCGGAGAATAATTTGGGTCTATGGCCCAAATGGAGGAGAAGGAAAG
ACAACGTATGCAAAACATCTAATGAAGACGAGAAATGCGTTTTATTCTCCAGGAGGAAAA
TCATTGGATATATGTAGACTGTATAATTACGAGGATATTGTTATATTTGATATTCCAAGA
TGCAAAGAGGATTATTTAAATTATGGGTTATTAGAGGAATTTAAGAATGGAATAATTCAA
AGCGGGAAATATGAACCCGTTTTGAAGATAGTAGAATATGTCGAAGTCATTGTAATGGCT
AACTTCCTTCCGAAGGAAGGAATCTTTTCTGAAGATCGAATAAAGTTGGTTTCTTGCTGA
ACAAGTAATGACTTTACAG----CGCACGCTCCGAC-AAAAGCACACTATGACAAAAGTA
A-GGTATCTGATT-GGGTTATC-TGAACGATCTAGGGCCGTAGGCC-------CGTGA--
GCAATGAAC--------GGC---GAGATCAGATGTCCCG-AGTTAATGCGCCACGT-AAG
CGCT-GGGGCTTAT-----nnnnn------------------------------------
------------------------------------------------------------
------------------------------------------------------------
------------------------------------------------------------
------------------------------------------------------------
------------------------------------------------------------
------------------------------------------------------------
------------------------------------------------------------
------------------------------------------------------------
------------------------------------------------------------
------------------------------------------------------------
------------------------------------------------------------
------------------------------------------------------------
------------------------------------------------------------
------------------------------------------------------------
------------------------------------------------------------
------------------------------------------------------------
------------------------------------------------------------
------------------------------------------------------------
------------------------------------------------------------
------------------------------------------------------------
------------------------------------------------------------
------------------------------------------------------------
------------------------------------------------------------
------------------------------------------------------------
------------------------------------------------------------
------------------------------------------------------------
------------------------------------------------------------
------------------------------------------------------------
------------------------------------------------------------
----------------------nnnnnTATTACCCCCAGCGCTCGGGAC-GGGACAT---
---GGGCTA--A----------TGGAT-TGT-GGAT---ATAGGG-CCCAAAGGGCCCGT
TTA-GATGGGTTTT-GGGCTTAT-GGGCTTTATCCAGAAGACCAAAAACAGGCGG-----
-----------G-AACCGTCCC-AAATTC-------AAACTTCGATTGCTTGCCCTGCAA
GCCATCTAGAAGT-CTATAAATACCAG-TGTCTAGATAGATGTTCA-----GACAACAA-
---ATGGCTAGGTATCCGAAGAAATCCATCAAGAAGAGGCGGGTTGGGCGCCGGAAGTAT
GGCAGCAAGGCGGCAACGAGCCACGACTGCTCGTCGCTAGGG--TCAATATTGGTTCCTG
AAAACACCGTCAAGGTATTTCGGATTGAGCCTACTGATAAAACATTACCCAGATATTTTA
TCTGGAAAATGTTTATGCTTCTTGTGTGCAAGGTGAAGCCCGGAAGAATACTTCATTGGG
CTATGATCAAGAGTTCTTGGGAAATCAACCAGCCGACAACTTGTCTGGAAGCCCCAGGTT
TATTTATTAAACCTGAACATAGCCATCTGGTTAAACTGGTATGTAGTGGGGAACTTGAAG
CAGGAGTCGCAACAGGAACATCAGATGTTGAATGTCTTTTGAGGAAGACAACCGTGTTGA
GGAAGAATGTAACAGAGGTGGATTATTTATATTTGGCATTCTATTGTAGTTCTGGAGTAA
GTATAAACTACCAGAACAGAATTACATATCATGTTT---------------GATATGTTT
ATGTAAACATAAACTATTGTATGGAATGAAATCCAAATAACATACAACACGCTATGAAAT
ACAAGACGCTATGAC-AA------------AAGTA-CTGGTATATG----ATTAG-GTAT
CCTAACGATCTAG-GGCCGAAGG--C---CCGTGAGCAATATGCGTCGAAATAA-TGTTT
AACAAACAAATATACATGATACGGATA---------GTTGAATACATAAACAACGAGGTA
T----------ACAATACAACAAACTGTTGTA-AAG-----AAATAAAAAAAT----AAG
AAGAGAGAGTATATTTGTGTTGGATAAGCATCACACC------------CACCACTTTAG
T-GGT-GGGCCAGATGTCCCGAGTTAGTGCGCCACGTAA-GCGCT-GGGGCTTAT-----
nnnnn-------------------------------------------------------
------------------------------------------------------------
------------------------------------------------------------
------------------------------------------------------------
------------------------------------------------------------
------------------------------------------------------------
------------------------------------------------------------
------------------------------------------------------------
------------------------------------------------------------
------------------------------------------------------------
------------------------------------------------------------
------------------------------------------------------------
------------------------------------------------------------
------------------------------------------------------------
------------------------------------------------------------
------------------------------------------------------------
------------------------------------------------------------
------------------------------------------------------------
------------------------------------------------------------
------------------------------------------------------------
------------------------------------------------------------
------------------------------------------------------------
-----------------------------------------nnnnnTATTACCCCCAGCG
CTCAGGACGGGACATCACGTG-CAACTA-ACAGACGCACGTGAGAATGCAGTA---GCTT
GC----AGCGAAAGATAGACGTCAACATCAATAAAGAAGAAGGAATATTCTTTGCTTCGG
CACGAAGCAAA--GGGTATAGATATTTGTTCGAGATGCGAAA-------ATGGAG-----
---GCTATTTAAACCTG---------ATGGTTTTGTGATTTCCGAAAT----CACTCGTC
GGAAGAGAAATGGAGTTCTGGGAATCGTCTGCCATGCCTGACGATGTCAAGAGAGAGATT
AAGGAAATATATTGGGAAGATCGGAAGAAACTTCTGTTCTGTCAGAAGTTGAAGAGCTAT
GTCAGAAGGATTCTTGTTTATGGAGATCAAGAGGATGCCCTTGCCGGAGTGAAGGGTTTG
AAGACTTCTATTATTCGCTATAGCGAATACCTGAAGAAACCATGTGTGGTAATTTGTTGT
GTTAGCAATAAATCAATTGTGTATAGGTTAAACAGCATGGTGTTCTTTTATCATGAATAC
CTTGAAGAACTAGGTGGTGATTACTCAGTATATCAAGATCTCTATTGTGATGAGGTACTC
TCTTCTTCATCGACAGAGGAAGAA------------GATGTAGGAGTAATATATAGGAAT
GTTATCATGGCATCGACACAAGAGAAGTTCTCTTGGAGTGATTGTCAGAAGATAGTTATA
TCAGACTATGATGTAACATTACTCTAATGTAATATCCATT--ATCATCAATAAAA--TAA
TGGAATG--TTGATTATGTATT-TATCATAAATACAT--AATGGTATACGTATAGCA---
------TAAAATA-CA-TTAACC-----AACATACAACACACTATAAAATACAACACACT
ATAA----CAAATGTA----CGGGTATTTGATTGGGCTATATTAACCCCTTAAGGGCCGA
AGGCCCGTTTAAATATGTGTT-GGACGAAGTCCA-AACACAAAAAAGTAAGCAGAACAAC
GGAATAATATGAGCTGGC-AACGTA------GGGTC-CATGTCCCGAGTTAATGCGCCAC
GTAAGC-GCTGGGGCTTAT--------------TATTACCCCCCGTGCTCGGGACGGGAC
ATGACGTCAGCAAGGACTATAATGGGCTTTTTAT------TAGCCCATTTA-TTGAATT-
AGG-CCGGGTTTT-GTCATTTTACAAAAGCCCGGTCCAGGATAAGTATAATGTCACGTGC
C--GAA-TAAA-AGGTTGCTTCGCCACGAAGAAACCTAATTTGAGGTTGCGTATTCAATA
CGCTACCGAATATCTATTAATATGTGAG-TCTCTGCCG--AAAAAAAA-TCAGA-GCGAA
AGC--GAAGCAGAAGCGATGGATTGGGCAGAATCACAACTCAAGACCTGTACTCATGGAT
GCGATTGGAAGAAGATATCATCGGATTCAGCCGATAATCGACAATATGTACCATGCGTCG
ATTCTGGAGCTGGAAGAAAGTCGCCTCGCAAGGTACTTCTTAGATCTATTGAAGCTGTGT
TTAACGG------AAGCTTCAGCGGAAATAATAGGAATGTTCGTGGATTTCTCTACGTAT
CGATCAGAGACGATGACGGAGAAATGCGTCCAGTACTCATAGTACCATTCGGAGGATATG
GATATCATAATGATTTTTATTATTTCGAAGGGAAGGGGAAAGTTGAATGTGATATATCAT
C-----AGATTATGTTGCGCCAGGAATAGATTGGAGCAGAGACATGGAAGTTAGTATTAG
TAACAGCAACAACTGTAATGAATTATGTGATCTGAAGTGTTATGTTGTTTGTTCGTTAAG
AATCAAGGAATAAAAGTTGTGCTGTAATGTTAATTAATA-AAACGTATATTTGGGA-AAT
TG---------ATAGTTGTATAAA---ACATACAACACACTAT------------GAAAT
ACAAGA-CGCTATGACAAATGTACGGGTATCTGAATGAGTTTTAGT------ATCGCTTA
AG-----------------GGCCGCAGGCCCGTTGAA--AAATAATAATCGAATTATAAA
CGTTAG------------ATA-----ATAATCAGAGATAGGTGATC-AGATAATATAAAC
ATAAACGAAGTA---------TATGCCGGTAC-AATAA-TAAAATAAGTAATAACAAAA-
AAAAAAATATGTATACTAATCTCTGATTG-----------GTTCAGGAGAAAGGCCCACC
AACTAAAAGGT-GGGGA---GAATGTCCCGA---------TGACGCAAGCACGGGGGACT
AT-------------------
>1900B_AU_2006_C3
TATTACCCCCAGCGCTCGGGACGGGACAT-TTGCATCTATAAATAGACCT--CCCCCCTC
TCC-ATTACAA-GATCATCATCGACGACAG-AATGGCGCGATATGTGGTATGCTGGATGT
TCACCATCAACAATCCCACAACACTACCAGTGATGAGGGATGAGATAAAATATATGGTAT
ATCAAGTGGAGAGGGGACAGGAGGGTACTCGTCATGTGCAAGGTTATGTCGAGATGAAGA
GACGAAGCTCTCTGAAGCAGATGAGAGGCTTCTTCCCAGGCGCACACCTTGAGAAACGAA
AGGGGAGCCAAGAAGAAGCGCGGTCATACTGTATGAAGGAAGATACAAGAATCGAAGGTC
CCTTCGAGTTTGGTTCATTTAAATTGTCATGTAATGATAATTTATTTGATGTCATACAGG
ATATGCGTGAAACGCACAAAAGGCCTTTGGAGTATTTATATGATTGTCCTAACACCTTCG
ATAGAAGTAAGGATACATTATACAGAGTACAAGCAGAGATGAATAAAACGAAGGCGATGA
A----TAGCTGGAGAAC--TTCTTTCAGTGC-TTGGACATCAGAGGTGGAGAATATCATG
GCGGAGCCATGTCATCGGAGAATAATTTGGGTCTATGGCCCAAATGGAGGAGAAGGAAAG
ACAACGTATGCAAAACATCTAATGAAGACGAGAAATGCGTTTTATTCTCCAGGAGGAAAA
TCATTGGATATATGTAGACTGTATAATTACGAGGATATTGTTATATTTGATATTCCAAGA
TGCAAAGAGGATTATTTAAATTATGGGTTATTAGAGGAATTTAAGAATGGAATAATTCAA
AGCGGGAAATATGAACCCGTTTTGAAGATAGTAGAATATGTCGAAGTCATTGTAATGGCT
AACTTCCTTCCGAAGGAAGGAATCTTTTCTGAAGATCGAATAAAGTTGGTTTCTTGCTGA
ACAAGTAATGACTTTACAG----CGCACGCTCCGAC-AAAAGCACACTATGACAAAAGTA
A-GGTATCTGATT-GGGTTATC-TTAACGATCTAGGGCCGTAGGCC-------CGTGA--
GCAATGAAC--------GGC---GAGATCAGATGTCCCG-AGTTAATGCGCCACGT-AAG
CGCT-GGGGCTTAT-----nnnnn------------------------------------
------------------------------------------------------------
------------------------------------------------------------
------------------------------------------------------------
------------------------------------------------------------
------------------------------------------------------------
------------------------------------------------------------
------------------------------------------------------------
------------------------------------------------------------
------------------------------------------------------------
------------------------------------------------------------
------------------------------------------------------------
------------------------------------------------------------
------------------------------------------------------------
------------------------------------------------------------
------------------------------------------------------------
------------------------------------------------------------
------------------------------------------------------------
------------------------------------------------------------
------------------------------------------------------------
------------------------------------------------------------
------------------------------------------------------------
------------------------------------------------------------
------------------------------------------------------------
------------------------------------------------------------
------------------------------------------------------------
------------------------------------------------------------
------------------------------------------------------------
------------------------------------------------------------
------------------------------------------------------------
----------------------nnnnnTATTACCCCCAGCGCTCGGGAC-GGGACAT---
---GGGCTA--A----------TGGATGTGT-GGAT---ATAGGG-CCCAAAGGGCCCGT
TTA-GATGGGTTTT-GGGCTTAT-GGGCTTTATCCAGAAGACCAAAAACAGGCGG-----
-----------G-AACCGTCCC-AAATTC-------AAACTTCGATTGCTTGCCCTGCAA
GCCATCTAGAAGT-CTATAAATACCAG-TGTCTAGATAGATGTTCA-----GACAACAA-
---ATGGCTAGGTATCCGAAGAAATCCATCAAGAAGAGGCGGGTTGGGCGCCGGAAGTAT
GGCAGCAAGGCGGCAACGAGCCACGACTACTCGTCTCTAGGG--TCAATATTGGTTCCTG
AAAATACCGTCAAGGTATTTCGGATTGAGCCTACTGATAAAACATTACCCAGATATTTTA
TCTGGAAAATGTTTATGCTTCTTGTGTGCAAGGTGAAGCCCGGAAGAATACTTCATTGGG
CTATGATCAAGAGTTCTTGGGAAATCAACCAGCCGACAACTTGTCTGGAAGCCCCAGGTT
TATTTATTAAACCTGAACATAGCCATCTGGTTAAACTGGTATGTAGTGGGGAACTTGAAG
CAGGAGTCGCAACAGGAACATCAGATGTTGAATGTCTTTTGAGGAAGACAACCGTGTTGA
GGAAGAATGTAACAGAGGTGGATTATTTATATTTGGCATTCTATTGTAGTTCTGGAGTAA
GTATAAACTACCAGAACAGAATTACATATCATGTTT---------------GATATGTTT
ATGTAAACATAAACTATTGTATGGAATGAAATCCAAATAACATACAACACGCTATGAAAT
ACAAGACGCTATGAC-AA------------AAGTA-CTGGTATATG----ATTAG-GTAT
CCTAACGATCTAG-GGCCGAAGG--C---CCGTGAGCAATATGCGTCGAAATAA-TGTTT
AACAAACAAATATACATGATACGGATA---------GTTGAATACATAAACAACGAGGTA
T----------ACAATACAACAAACTGTTGTA-AAG-----AAATAAAAAAAT----AAG
AAGAGAGAGTATATTTGTGTTGGATAAGCATCACACC------------CACCACTTTAG
T-GGT-GGGCCAGATGTCCCGAGTTAGTGCGCCACGTAA-GCGCT-GGGGCTTAT-----
nnnnn-------------------------------------------------------
------------------------------------------------------------
------------------------------------------------------------
------------------------------------------------------------
------------------------------------------------------------
------------------------------------------------------------
------------------------------------------------------------
------------------------------------------------------------
------------------------------------------------------------
------------------------------------------------------------
------------------------------------------------------------
------------------------------------------------------------
------------------------------------------------------------
------------------------------------------------------------
------------------------------------------------------------
------------------------------------------------------------
------------------------------------------------------------
------------------------------------------------------------
------------------------------------------------------------
------------------------------------------------------------
------------------------------------------------------------
------------------------------------------------------------
-----------------------------------------nnnnnTATTACCCCCAGCG
CTCAGGACGGGACATCACGTG-CAACTA-ACAGACGCACGTGAGAATGCAGTA---GCTT
GC----AGCGAAAGATAGACGTCAACATCAATAAAGAAGAAGGAATATTCTTTGCTTCGG
CACGAAGCAAA--GGGTATAGATATTTGTTCGAGATGCGAAA-------ATGGAG-----
---GCTATTTAAACCTG---------ATGGTTTTGTGATTTCCGAAAT----CACTCGTC
GGAAGAGAAATGGAGTTCTGGGAATCGTCTGCCATGCCTGACGATGTCAAGAGAGAGATT
AAGGAAATATATTGGGAAGATCGGAAGAAACTTCTGTTCTGTCAGAAGTTGAAGAGCTAT
GTCAGAAGGATTCTTGTTTATGGAGATCAAGAGGATGCCCTTGCCGGAGTGAAGGATATG
AAGACTTCTATCATTCGCTATAGCGAATATTTGAAGAAACCATGTGTGGTAATTTGTTGT
GTTAGCAATAAATCAATTGTGTATAGGTTAAACAGCATGGTGTTCTTTTATCATGAATAC
CTTGAAGAACTAGGTGGTGATTACTCAGTATATCAAGATCTCTATTGTGATGAGGTACTC
TCTTCTTCATCGACAGAGGAAGAA------------GATGTAGGAGTAATATATAGGAAT
GTTATCATGGCATCGACACAAGAGAAGTTCTCTTGGAGTGATTGTCAGAAGATAGTTATA
TCAGACTATGATGTAACATTACTCTAATGTAATATCCATT--ATCATCAATAAAA--TAA
TGGAATG--TTGATTATGTATT-TATCATAAATACAT--AATGGTATACGTATAGCA---
------TAAAATA-CA-TTAACC-----AACATACAACACACTATAAAATACAACACACT
ATAA----CAAATGTA----CGGGTATTTGATTGGGCTATATTAACCCCTTAAGGGCCGA
AGGCCCGTTTAAATATGTGTT-GGACGAAGTCCA-AACACAAAAAAGTAAGCAGAACAAC
GGAATAATATGAGCTGGC-AACGTA------GGGTC-CATGTCCCGAGTTAATGCGCCAC
GTAAGC-GCTGGGGCTTAT--------------TATTACCCCCCGTGCTCGGGACGGGAC
ATGACGTCAGCAAGGACTATAATGGGCTTTTTAT------TAGCCCATTTA-TTGAATT-
AGG-CCGGGTTTT-GTCATTTTACAAAAGCCCGGTCCAGGATAAGTATAATGTCACGTGC
C--GAA-TAAA-AGGTTGCTTCGCCACGAAGAAACCTAATTTGAGGTTGCGTATTCAATA
CGCTACCGAATATCTATTAATATGTGAG-TCTCTGCCG--AAAAAAAA-TCAGA-GCGAA
AGC--GAAGCAGAAGCGATGGATTGGGCAGAATCACAATTCAAGACCTGTACTCATGGAT
GCGATTGGAAGAAGATATCATCGGATTCAGCCGATAATCGACAATATGTACCATGCGTCG
ATTCTGGAGCTGGAAGAAAGTCGCCTCGCAAGGTACTTCTTAGATCTATTGAAGCTGTGT
TTAACGG------AAGCTTCAGCGGAAATAATAGGAATGTTCGTGGATTTCTGTACGTAT
CGATCAGAGACGATGACGGAGAAATGCGTCCAGTACTCATAGTACCATTCGGAGGATATG
GATATCATAATGATTTTTATTATTTCGAAGGGAAGGGGAAAGTTGAATGTGATATATCAT
C-----AGATTATGTTGCGCCAGGAATAGATTGGAGCAGAGACATGGAAGTTAGTATTAG
TAACAGCAACAACTGTAATGAATTATGTGATCTGAAGTGTTATGTCGTTTGTTCGTTAAG
AATCAAGGAATAAAAGTTGTGCTGTAATGTTAATTAATA-AAACGTATATTTGGGA-AAT
TG---------ATAGTTGTATAAA---ACATACAACACACTAT------------GAAAT
ACAAGA-CGCTATGACAAATGTACGGGTATCTGAATGAGTTTTAGT------ATCGCTTA
AG-----------------GGCCGCAGGCCCGTTGAA--AAATAATAATCGAATTATAAA
CGTTAG------------ATA-----ATAATCAGAGATAGGTGATC-AGATAATATAAAC
ATAAACGAAGTA---------TATGCCGGTAC-AATAA-TAAAATAAGTAATAACAAAA-
-AAAAAATATGTATACTAATCTCTGATTG-----------GTTCAGGAGAAAGGCCCACC
AACTAAAAGGT-GGGGA---GAATGTCCCGA---------TGACGTAAGCACGGGGGACT
AT-------------------
>19rw_RW_2009_C2
TATTACCCCCAGCGCTCGGGACGGGACAT-TTGCATCTATAAATAGACCT--CCCCCCTC
TCC-ATTACAA-GATCATCATCGACGACAG-AATGGCGCGATATGTGGTATGCTGGATGT
TCACCATCAACAATCCCACAACACTACCAGTGATGAGGGATGAGATCAAATATATGGTAT
ATCAAGTGGAGAGGGGACAGGAGGGTACTCGTCATGTGCAAGGTTATGTCGAGATGAAGA
GACGAAGCTCTCTGAAGCAGATGAGAGGCTTCTTCCCAGGCGCGCACCTTGAGAAACGAA
AGGGAAGCCAAGAAGAAGCGCGGTCATACTGTATGAAGGAAGATACAAGAATCGAAGGTC
CCTTCGAGTTTGGTGCATTTAAATTGTCATGTAATGATAATTTATTTGATGTCATACAGG
ATATGCGTGAAACGCACAAAAGGCCTTTGGAGTATTTATATGATTGTCCTAACACCTTCG
ATAGAAGTAAGGATACATTATACAGAGTACAAGCAGAGATGAATAAAACGAAGGCGATGA
A----TAGCTGGAGAAC--GTCTTTCAGTGC-ATGGACATCAGAGGTGGAGAATATCATG
GCGCAGCCATGTCATCGGAGAATAATTTGGGTCTATGGACCAAATGGAGGAGAAGGAAAG
ACAACGTATGCAAAACATCTAATGAAGACGAGAAATGCGTTTTATTCTCCAGGAGGAAAA
TCATTGGATATATGTAGACTGTATAATTACGAGGATATTGTTATATTTGATATTCCAAGA
TGCAAAGAGGATTATTTAAATTATGGGTTATTAGAGGAATTTAAGAATGGAATAATTCAA
AGCGGGAAATATGAACCCGTTTTGAAGATAGTAGAATATGTCGAAGTCATTGTAATGGCT
AACTTCCTTCCGAAGGAAGGAATCTATTCTGAAGATCGAATAAAGTTGGTTTCTTGCTGA
ACAAGTAAAGACTTTACAG----CGCACGCTCCGAC-AAAAGCACACTATGACAAAAGTA
CGGGTATCTGATT-GGGTTATC-TTAACGATCTAGGGCCGTAGGCC-------CGTGA--
GCAATGAAC--------GGC---GAGATCAGATGTCCCG-AGTTAGTGCGCCACGT-AAG
CGCT-GGGGCTTAT-----TATTA-C-----------------------CCCCAGCG---
-------------CTCA------GGAC-GGGACAT-------------------------
---------------------------G--------------------------------
----------------------GG--C-TT----TTTA---AATGGG--C-CTTGAGAGT
--TTGAACAGTTC-----------------AGTATCTTCGTTATTGGGCCAACTCGG--C
CCAATAATTAAGAGAAC--GT---GTTCAAATTCGT-GG------------TATGACCGA
AGGTC-AAGGTAACCGGTCAA-CATTATTC-TGGCTTGCGCAGCAAGATACA-CGAA---
-----------------------------------------------------TTAAATT
ATTAAT-TCG-----------------------------------------------TAG
GACACGTGGAC-GGACCGAAATACTCCTGCATC------TCTATAAATACCCTA-GTCCT
GTGAAGG-ATAATT-GCTC-TCTCTC-TCTTCTGTCAAG-GTGGT--TGTGCTGAGGC--
--------GGAAGA-----TCGC--------C-AGCGGCGATC-----------------
-GTCGGAACGAAGTG--CATCTAGAG--AGGCGG--------------------------
-------TGAAGCAAACTACG-AAGCGTATAT-----CGGGTA-TTTATAGACTTA-TAG
CGCAGCTAGAAGTATACAATGTACA-GATTTTGTATTTTGTAAAT-TACG-AAGAATTTC
GTAT-ATGATATTAATAAAACACCTGGGTGTGTTAATGTTTACATTAAATAGTATC-CTG
AATGTA----CTCAATAAAAT--------ACAGTATACGGAACGTATACTGACA--A--A
GTAATAAA-T---GATAGGCGAA----G-CATGATTAACAGGTGTTT-AGGTATAATTAA
CATAATTATGAG-AAGTAATAATAATACGGAAAATGAATA-AGTATGA-GGTGAAAGAGG
AGATATTAGAATATTTAAAAACCCAATTATATT-AT-T----------------TTGGA-
----------------ACG---AA--ATACAACACA----------------CTATGA-A
A--------------TACAAGACGCTATGACA-AATGTACGGGTATCTGATTG-GGT---
--TAT-C-TTAACGAT-CTAGGGC-CGTAGGCCC-GTG-AGCA-----------------
---------------------ATGAACGGT-------TCAGATTA------ATTCCTT-A
GCGACGAAGAAAGG-----------AATCTTAATG-AG---GACCA------------CA
ATAA------------AGACAGCTGTCAT---------------------------TGAT
TA---A-ATAAAT--AATATAATATGCAAATGAC-C-TTTGTACCCCTGA--T-----A-
----ATGATGACG-T-GTA-GGGGTGT-CCCG-AT----GTAA---TATAGC---AT---
-AGCTATGTGAAGA--------GATAAGCATGTGGCCGACAACTTTAGTTGT--GG----
GCCAGATGTCCC---------------GAGTT-AGTGCG--------CCACGTA-AGCGC
T-GG----------GGCTTAT------TATTACCCCCAGCGCTCGGGAC-GGGACAT---
---GGGCTA--A----------TGGAT-TGT-GGAT---ATAGGG-CCCAAAGGGCCCGT
TTA-GATGGGTTTT-GGGCTTAT-GGGCTTTATCCAGAAGACCAAAAACAGGCGG-----
-----------G-AACCGTCCC-AAATTC-------AAACTTCGATTGCTTGCCCTGCAA
GCCATCTAGAAGT-CTATAAATACCAG-TGTCTAGATAGATGTTCA-----GACAACAA-
---ATGGCTAGGTATCCGAAGAAATCCATCAAGAAGAGGCGGGTTGGGCGCCGGAAGTAT
GGCAGCAAGGCGGCAACGAGCCACGACTACTCGTCGTTAGGG--TCAATATTGGTTCCTG
AAAACACCGTCAAGGTATTTCGGATTGAGCCTACTGATAAAACATTACCCAGATATTTTA
TCTGGAAAATGTTTATGCTTCTTGTGTGCAAGGTGAAGCCCGGAAGAATACTTCATTGGG
CTATGATCAAGAGTTCTTGGGAAATCAACCAGCCGACAACCTGTCTGGAAGCCCCAGGTT
TATTTATTAAACCTGAACATAGCCATCTGGTTAAACTGGTATGTAGTGGGGAACTTGAAG
CAGGAGTCGCAACAGGGACATCAGATGTTGAATGTCTTTTGAGGAAGACAACCGTGTTGA
GGAAGAATGTAACAGAGGTGGATTATTTATATTTGGCATTCTATTGTAGTTCTGGAGTAA
GTATAAACTACCAGAACAGAATTACATATCATGTTT---------------GATATGTTT
ATGTAAACATAAACTATTGTATGGAATGAAATCCAAATAACATACAACACGCTATGAAAT
AAAAGACGCTATGAC-AA------------AAGTA-CGGGTATCTG----ATTAG-GTAT
CCTAACGATCTAG-GGCCGAAGG--C---CCGTGAGCAATATGCGTCGAAATAA-TGTAT
AACAAACAAATATACATGATACGGATA---------GTTGAATACATAAACAACGAGGTA
T----------ACAATACAACAAACTGTTGTA-AAG-----AAAT-AAAAAAT----AAG
AAGAGAGAGTATATTTGTGTCGGATAAGCATGACACC------------CACCACTTTAG
T-GGT-GGGTCAGATGTCCCGAGTTAGTGCGCCACGTAA-GCGCT-GGGGCTTAT-----
TATTACCCCCA-GCGCTCAGGACGGGACATCACGTGCTTC--------------------
---AACAAATGCACGTGAGTGATATAAGGGACATAACGGGTTCAGA-TAACGGTATCTTT
GGTTTAGAATATAACGTCACGTGTGAAAG-CGAT-AGGCACGTGACTAAGTCAAATGTAT
TGAATAAACATTTGACGTCCGGTAGCTTCCG-AAGGAAGT-AAGGATTGCTTCGT-GGCG
AAGCAAACCATTTATATA-TTGCCTAGG-CTTGCGG--CCTATAAATAGG-ACCCTGCTA
-----AATGGCATTAACAACAGAGCGGGTTAAACTATTCTTTGAATGGTTTTTGTTCTTT
GCAGCAATATTTATTGCGATTACAATATTATATATATTGTTGGTTTTGCTCTTTGAGGTA
CCGAAGTATATTAAGCAGCTCGTGAGGTATTTGGTAGAATACCTGACCAGAAGACGTGTA
TGGATGCAGAGAACGCAGTTATCGGAGGCAACTGGAGACGTAGAGTTCGGCAGAGGTATT
GTGGAAGACAGACGGGATCAACAACCGGCTGTCATACCACAGGCATCTCAGGTTAACCCT
TC---TCAACAAATTAGAAGGGATGATCAAGGAAGACGAGGAAACGTCGGACCTATGTTT
T-AATACACG-GTATTGTAATATATGA-AAAATAAATGGGGATTG---------ATGT--
------------AT-AA-GGTCATACATACTATA------TGTATGATAATG---AAACA
TATT-GTAATATGTGAATTGT---------------------------------------
-AAACGA-------------------------------GTGTTGAATGT-----------
----ATACAACATACAACACAC---------------------TATGAAATACAAGACGC
TAT------------------------------GACAAATGTACGGGTATCTGATTAGG-
TATCCTAACGA--------TCTAGGGCCG-AAGGCCCGT-GAGCAATAT---GCGTCGAA
AT-AATGTAT-----AACAAA-CAAATATACA-----TGATACGGATAGTTGAATACATA
AACAACTAGGTATAC-AATACAACAAACTGTTGT-AAAGAAAT-AAAAAAATAAGAAGAG
AGA-GTATATTT---------GTGTCGG--------------------------------
--ATAAGCTTGGCAACCACCACTTTA--------------------GTGGT-GGGTCAGA
TGTCCCGAGTTAGTGCG-CCACGTAA-GCGCTGGGGCTTAT-----TATTACCCCCAGCG
CTCAGGACGGGACATCACGTG-CGACTA-ACAGATGCACGTGAGAATGCAGTA---GCTT
GC----AGCGAAAGATATACGTCAACATCAATAAAGAAGAAGGAATATTCTTTGCTTCGG
CACGAAGCAAA--GGGTATAGATATTTGTTCGAGATGCGAAA-------ATGGAG-----
---GCTATTTAAACCTG---------ATGGTTTTGTGATTTCCGAAAT----CACTCGAC
GGAAGAGAAATGGAGTTCTGGGAATCGTCTGCCATGCCTGACGATGTCAAGAGAGAGATT
AAGGAAATATATTGGGAAGATCGGAAGAAACTTCTGTTCTGTCAGAAGTTGAAGAGCTAT
GTCAGAAGGATTCTTGTTTATGGAGATCAAGAGGATGCCCTTGCCGGAGTGAAGGATATG
AAGACTTCTATTATTCGCTATAGCGAATACTTGAAGAAACCATGTGTGGTAATTTGTTGT
GTTAGCAATAAATCAATTGTGTATAGGTTAAACAGCATGGTGTTCTTTTATCATGAATAC
CTTGAAGAACTAGGTGGTGATTACTCAGTATATCAAGATCTCTATTGTGATGAGGTTCTC
TCTTCTTCATCGACAGAGGAAGAA------------GATGTAGAAGTAATATATAGGAAT
GTTATCATGGCATCGACACAAGAGAAGTTCTCTTGGAGTGATTGTCAGAAGATAGTTATA
TCAGACTATGATGTAACATTACTCTAATGTAATATCCATT--ATCATCAATAAAA--TAA
TGGAATG--TTGATTATGTATT-TATCATAAATACAT--AATGGTATACGTATAGCA---
------TAAAATA-CA-TTAACC-----AACATACAACACACTATAAAATACAACACACT
ATAA----CAAATGTA----CGGGTATCTGATTGGTTTATATTAACCCCTTAAGGGCCGA
AGGCCCGTTTAAATATGTGTT-GGACGAAGTCCA-AGCACAAAAAAGGAAGCAGAACAAC
GGAATAAAATGAGCTGGC-AACGTA------GGGTC-CATGTCCCGAGTTAGTGCGCCAC
GTAAGC-GCTGGGGCTTAT--------------TATTACCCCCCGTGCTCGGGACGGGAC
ATGACGTCAGCAAGGATTATAATGGGCTTTTTAT------TAGCCCATGTA-TTGAATT-
GGG-CCGGGTTTT-GTCATTTTACAAAAGCCCGGTCCAGGATAAGAATAATGTCACGTGC
C--GAA-TAAA-AGGTTGCTTCGCCTCGAAGAAACCTAATTTGAGGTTGCGTATTCAATA
CGCTACCGAATATCTATTAATATGTGAG-TCTCTGCCG----AAACAA-TCAGA-GCGAA
AGC--AAAGCAGAAGCGATGGATTGGGCGGAATCACAATTCAAGACTTGTACTCATGGAT
GCGATTGGAAGAAGATATCATCGGATTCAGCCGATAATCGACAATATGTACCATGCGTCG
ATTCTGGAGCTGGAAGAAAGTCGCCTCGCAAGGTACTTCTTAGATCTATTGAAGCTGTGT
TTAACGG------AAGCTTCAGCGGAAATAATAGGAACGTTCGTGGATTTCTCTACGTAT
CGATCAGAGACGATGACGGAGAAATGCGTCCAGTACTCATAGTACCATTCGGAGGATATG
GATATCATAATGATTTCTATTATTTCGAAGGAAAGGGGAAAGTTGAATGTGATATATCAT
C-----AGATTATGTTGCGCCAGGAATAGATTGGAGCAGAGACATGGAAGTTAGTATTAG
TAACAGCAACAACTGTAATGAATTATGTGATCTGAAGTGTTATGTTGTTTGTTCTTTAAG
AATCAAGGAATAAAAGTTGTGCTGTAATGTTTATTAATA-AAACGTATATTTGGGA-AAT
TG---------ATAGTTGTATAAA---ACATACAACACGCTAT------------GAAAT
ACAAGA-CGCTATGACAAATGTACGGGTATCTGAATGAGTTTTAGT------ATCGCTTA
AG-----------------GGCCGCAGGCCCGTTGAA--AAATAATAATCGAATTATAAA
CGTTAG------------ATA-----ATAATCAGAGATAGGTGATC-AGATAACATAAAC
ATAAACGAAGTA---------TATGGCGGTAC-AATAA-TAAAATATGTTACAAAAAAA-
AAAACATTATGAATACTAATCTCTGATTG-----------GTTCAGAAGAAAGGCCCACC
AAATAAAAGGT-GGGGA---GAATGTCCCGA---------TGACGTAAGCACGGGGGACT
AT-------------------
>20rw_RW_2009_C2
TATTACCCCCAGCGCTCGGGACGGGACAT-TTGCATCTATAAATAGACCT--CCCCCCTC
TCC-ATTACAA-GATCATCATCGACGACAG-AATGGCGCGATATGTGGTATGCTGGATGT
TCACCATCAACAATCCCACAACACTACCAGTGATGAGGGATGAGATCAAATATATGGTAT
ATCAAGTGGAGAGGGGACAGGAGGGTACTCGTCATGTGCAAGGTTATGTCGAGATGAAGA
GACGAAGCTCTCTGAAGCAGATGAGAGGCTTCTTCCCAGGCGCGCACCTTGAGAAACGAA
AGGGAAGCCAAGAAGAAGCGCGGTCATACTGTATGAAGGAAGATACAAGAATCGAAGGTC
CCTTCGAGTTTGGTGCATTTAAATTGTCATGTAATGATAATTTATTTGATGTCATACAGG
ATATGCGTGAAACGCACAAAAGGCCTTTGGAGTATTTATATGATTGTCCTAACACCTTCG
ATAGAAGTAAGGATACATTATACAGAGTACAAGCAGAGATGAATAAAACGAAGGCGATGA
A----TAGCTGGAGAAC--TTCTTTCAGTGC-ATGGACATCAGAGGTGGAGAATATCATG
GCGCAGCCATGTCATCGGAGAATAATTTGGGTCTATGGACCAAATGGAGGAGAAGGAAAG
ACAACGTATGCAAAACATCTAATGAAGACGAGAAATGCGTTTTATTCTCCAGGAGGAAAA
TCATTGGATATATGTAGACTGTATAATTACGAGGATATTGTTATATTTGATATTCCAAGA
TGCAAAGAGGATTATTTAAATTATGGGTTATTAGAGGAATTTAAGAATGGAATAATTCAA
AGCGGGAAATATGAACCCGTTTTGAAGATAGTAGAATATGTCGAAGTCATTGTAATGGCT
AACTTCCTTCCGAAGGAAGGAATCTTTTCTGAAGATCGAATAAAGTTGGTTTCTTGCTGA
ACAAGTAAAGACTTTACAG----CGCACGCTCCGAC-AAAAGCACACTATGACAAATGTA
CGGGTATCTGATT--AGATATC-CTAACGATCTAGGGCCGTAGGCC-------CGTGA--
GCAATGAAC--------GGC---GAGATCAGATGTCCCG-AGTTAGTGCGCCACGT-AAG
CGCT-GGGGCTTAT-----TATTA-C-----------------------CCCCAGCG---
-------------CTCA------GGAC-GGGACAT-------------------------
---------------------------G--------------------------------
----------------------GG--C-TT----TTTA---AATGGG--C-CTTGAGAGT
--TTGAACAGTTC-----------------AGTATCTTCGTTATTGGGCCAACTCGG--C
CCAATAATTAAGAGAAC--GT---GTTCAAATTCGT-GG------------TATGACCGA
AGGTC-AAGGTAACCGGTCAA-CATTATTC-TGGCTTGCGCAGCAAGATACA-CGAA---
-----------------------------------------------------TTAAATT
ATTAAT-TCG-----------------------------------------------TAG
GACACGTGGAC-GGACCGAAATACTCCTGCATC------TCTATAAATACCCTA-GTCCT
GTGAAGG-ATAATT-G--C-TCTCTC-TCTTCTGTCAAG-GTGGT--TGTGCTGAGGC--
--------GGAAGA-----TCGC--------C-AGCGGCGATC-----------------
-GTCGGAACGATGTG--CATCTAGAG--AGGCGG--------------------------
-------TGAAGCAAACTACG-AAGCGTATAT-----CGGGTA-TTTATAGACTTA-TAG
CGCAGCTAGAAGTATACACTGTACA-GATTTTGTATTTTGTAAAT-TACG-AAGAATTTC
GTAC-ATGATATTAATAAAACACCTGGGTGTGTTAATGTTTACATTAAATAGTATC-CTG
AATGTA----CTCAATAAAAT--------ACAGTATACGGAACGTATACTGACA--A--A
GTAATAAA-T---GATAGGCGAA----G-CATGATTAACAGGTGTTT-AGGTATAATTAA
CATAATTATGAG-AAGTAATAATAATACGGAAAATGAATA-AGTATGA-GGTGAAAGAGG
AGATATTAGAATATTTAAAAACCCAATTATATT-AT-T----------------TTGGA-
----------------ACG---AA--ATACAACACA----------------CTATGA-A
A--------------TACAAGACGCTATGACA-AATGTACGGGTATCTGATTG-TG----
--TAT-C-TTAACGCT-TAAGGGC-CGCAGGCCC-GTC-AA-G--TTG-------A----
---------------------ATGAACGGT-------TCAGATTA------ATTCCTT-A
GCGACGAAGAAAGG-----------AATCTTAATG-AG---GACCA------------CA
ATAA------------AGACAGCTGTCAT---------------------------TGAT
TA---A-ATAAAT--AATATAATATCCAAAAGAC-C-TTTGTACCCCTGA--T-----A-
----ATGATGACG-T-GTA-GGGGTGT-CCCG-AT----GTAA---TATAGC---AT---
-AGCTATGTGAAGA--------GATAAGCATGTGGCCGACAACTTTAGTGGT--GG----
GCCAGATGTCCC---------------GAGTT-AGTGCG--------CCACGTA-AGCGC
T-GG----------GGCTTAT------TATTACCCCCAGCGCTCGGGAC-GGGACAT---
---GGGCTA--A----------TGGAT-TGT-GGAT---ATAGGG-CCCAAAGGGCCCGT
TTA-GATGGGTTTT-GGGCTTAT-GGGCTTTATCCAGAAGACCAAAAACAGGCGG-----
-----------G-AACCGTCCC-AAATTC-------AAACTTCGATTGCTTGCCCTGCAA
GCCATCTAGAAGT-CTATAAATACCAG-TGTCTAGATAGATGTTCA-----GACAACAA-
---ATGGCTAGGTATCCGAAGAAATCCATCAAGAAGAGGCGGGTTGGGCGCCGGAAGTAT
GGCAGCAAGGCGGCAACGAGCCACGACTACTCGTCGTTAGGG--TCAATATTGGTTCCTG
AAAACACCGTCAAGGTATTTCGGATTGAGCCTACTGATAAAACATTACCCAGATATTTTA
TCTGGAAAATGTTTATGCTTCTTGTGTGCAAGGTGAAGCCCGGAAGAATACTTCATTGGG
CTATGATCAAGAGTTCTTGGGAAATCAACCAGCCGACAACCTGTCTGGAAGCCCCAGGTT
TATTTATTAAACCTGAACATAGCCATCTGGTTAAACTGGTATGTAGTGGGGAACTTGAAG
CAGGAGTCGCAACAGGGACATCAGATGTTGAATGTCTTTTGAGGAAGACAACCGTGTTGA
GGAAGAATGTAACAGAGGTGGATTATTTATATTTGGCATTCTATTGTAGTTCTGGAGTAA
GTATAAACTACCAGAACAGAATTACATATCATGTTT---------------GATATGTTT
ATGTAAACATAAACTATTGTATGGAATGAAATCCAAATAACATACAACACGCTATGAAAT
AAAAGACGCTATGAC-AA------------AAGTA-CGGGTATCTG----ATTAG-GTAT
CCTAACGATCTAG-GGCCGAAGG--C---CCGTGAGCAATATGCGTCGAAATAA--GTTT
AACAAACAAATATACATGATACGGATA---------GTTGAATACATAAACAACGAGGTA
T----------ACAATACAACAAACTGTTGTA-AAG-----AAAT-AAAAAAT----AAG
AAGAGAGAGTATATTTGTGTCGGATAAGCATTACACC------------CACCACTTTAG
T-GGT-GGGTCAGATGTCCCGAGTTAGTGCGCCACGTAA-GCGCT-GGGGACTAT-----
TATTACCCCCA-GCGCTCAGGACGGGACATCACGTGCTTC--------------------
---AACAAATGCACGTGAGTGATATAAGGGACATAACGGGTTCAGA-TAACGGTATCGTT
GGTTTAGAATATAACGTCACGTGTGACAG-CGAT-ATGCACGTGACTAAGTCAAATGTAT
TGAATAAACATTTGACGTCCGGTAGCTTCCG-AAGGAAGT-AAGGATTGCTTCGT-GGCG
AAGCAAACCATTTATATA-TTGCCTAGG-CTTGCGG--CCTATAAATAGG-ACCCTGCTA
-----AATGGCATTAACAACAGAGCGGGTTAAACTATTCTTTGAATGGTTTTTGTTCTTT
GCAGCAATATTTATTGCGATTACAATATTATATATATTGTTGGTTTTGCTCTTTGAGGTA
CCGAAGTATATTAAGCAGCTCGTGAGGTATTTGGTAGAATACCTGACCAGAAGACGTGTA
TGGATGCAGAGAACGCAGTTATCGGAGGCAACTGGAGACGTAGAGTTCGGCAGAGGTATT
GTGGAAGACAGACGGGATCAACAACCGGCTGTCATACCACAGGCATCTCAGGTTAACCCT
TC---TCAACAAATTAGAAGGGATGATCAAGGAAGACGAGGAAACGTCGGACCTATGTTT
T-AATACACG-GTATTGTAATATATGA-AAAATAAATGGGGATTG---------ATGT--
------------AT-AA-GGTCATACATACTATA------TGTATGATAATG---AAACA
TATT-GTAATATGTGAATTGT---------------------------------------
-AAACGA-------------------------------GTGTTGAATGT-----------
----ATACAACATACAACACAC---------------------TATGAAATACAAGACGC
TAT------------------------------GACAAATGTACGGGTATCTGATTAGG-
TATCCTAACGA--------TCTAGGGCCG-AAGGCCCGT-GAGCAATAT---GCGTCGAA
AT-AATGTAT-----AACAAA-CAAATATACA-----TGATACGGATAGTTAAATACATA
AACAACTAGGTATAC-AATACAACAAACTGTTGT-AAAGAAAT--AAAAAATAAGAAGAG
AGA-GTATATTT---------GTGTCGG--------------------------------
--ATAAGCTTGGCAACCACCACTTTA--------------------GTGGT-GGGTCAGA
TGTCCCGAGTTAGTGCG-CCACGTAA-GCGCTGGGGCTTAT-----TATTACCCCCAGCG
CTCAGGACGGGACATCACGTG-CGACTA-ACAGACGCACGTGAGAATGCAGTA---GCTT
GC----AGCGAAAGATAGACGTCAACATCAATAAAGAAGAAGGAATATTCTTTGCTTCGG
CACGAAGCAAA--GGGTATAGATATTTGTTCGAGATGCGAAA-------ATGGAG-----
---GCTATTTAAACCTG---------ATGGTTTTGTGATTTCCGAAAT----CACTCGAC
GGAAGAGAAATGGAGTTCTGGGAATCGTCTGCCATGCCTGACGATGTCAAGAGAGAGATT
AAGGAAATATATTGGGAAGATCGGAAGAAACTTCTGTTCTGTCAGAAGTTGAAGAGCTAT
GTCAGAAGGATTCTTGTTTATGGAGATCAAGATGATGCCCTTGCCGGAGTGAAGGATATG
AAGACTTCTATTATTCGCTATAGCGAATACTTGAAGAAACCATGTGTGGTAATTTGTTGT
GTTAGCAATAAATCAATTGTGTATAGGTTAAACAGCATGGTGTTCTTTTATCATGAATAC
CTTGAAGAACTAGGTGGTGATTACTCAGTATATCAAGATCTCTATTGTGATGAGGTTCTC
TCTTCTTCATCGACAGAGGAAGAA------------GATGTAGGAGTAATATATAGGAAT
GTTATCATGGCATCGACACAAGAGAAGTTCTCTTGGAGTGATTGTCAGAAGATAGTTATA
TCAGACTATGATGTAACATTACTCTAATGTAATATCCATT--ATCATCAATAAAA--TAA
TGGAATG--TTGATTATGTATT-TATCATAAATACAT--AATGGTATACGTATAGCA---
------TAAAATA-CA-TTAACC-----AACATACAACACACTATAAAATACAACACACT
ATAA----CAAATGTA----CGGGTATCTGATTGGTTTATATTAACCCCTTAAGGGCCGA
AGGCCCGTTTAAATATGTGTT-GGACGAAGTCCA-AGCACAAAAAAGGAAGCAGAACAAC
GGAATAAAATGAGCTGGC-AACGTA------GGGTC-CATGTCCCGAGTTAGTGCGCCAC
GTAAGC-GCTGGGGCTTAT--------------TATTACCCCCCGTGCTCGGGACGGGAC
ATGACGTCAGCAAGGATTATAATGGGCTTTTTAT------TAGCCCATGTA-TTGAATT-
GGG-CCGGGTTTT-GTCATTTTACAAAAGCCCGGTCCAGGATAAGAATAATGTCACGTGC
C--GAA-TAAA-AGGTTGCTTCGCCTCGAAGAAACCTAATTTGAGGTTGCGTATTCAATA
CGCTACCGAATATCTATTAATATGTGAG-TCTCTGCCG----AAACAA-TCAGA-GCGAA
AGC--AAAGCAGAAGCGATGGATTGGGCGGAATCACAATTCAAGACTTGTACTCATGGAT
GCGATTGGAAGAAGATATCATCGGATTCAGCCGATAATCGACAATATGTACCATGCGTCG
ATTCTGGAGCTGGAAGAAAGTCGCCTCGCAAGGTACTTCTTAGATCTATTGAAGCTGTGT
TTAACGG------AAGCTTCAGCGGAAATAATAGGAACGTTCGTGGATTTCTCTACGTAT
CGATCAGAGACGATGACGGAGAAATGCGTCCAGTACTCATAGTACCATTCGGAGGATATG
GATATCATAATGATTTCTATTATTTCGAAGGAAAGGGGAAAGTTGAATGTGATATATCAT
C-----AGATTATGTTGCGCCAGGAATAGATTGGAGCAGAGACATGGAAGTTAGTATTAG
TAACAGCAACAACTGTAATGAATTATGTGATCTGAAGTGTTATGTTGTTTGTTCTTTAAG
AATCAAGGAATAAAAGTTGTGCTGTAATGTTTATTAATA-GAACGTATATTTGGGA-AAT
TG---------ATAGTTGTATAAA---ACATACAACACGCTAT------------GAAAT
ACAAGA-CGCTATGACAAATGTACGGGTATCTGAATGAGTTTTAGT------ATCGCTTA
AG-----------------GGCCGCAGGCCCGTTGAA--AAATAATAATCGAATTATAAA
CGTTAG------------ATA-----ATAATCAGAGATAGGTGATC-AGATAACATAAAC
ATAAACGAAGTA---------TATGGCGGTAC-AATAA-TAAAATAAGTTAAAAAAAAA-
-AAACATTATGAATACTAATCTCTGATTG-----------GTTCAGAAGAAAGGCCCACC
AAATAAAAGGT-GGGGA---GAATGTCCCGA---------TGACGTAAGCACGGGGGACT
AT-------------------
>21cn_CN_D1
TATTACCCCCAGCGCTCGGGACGGGACAT-TTGCATCTATAAATAGACCT--CCCCCCTC
TCC-ACTACAT-GATCGTCATCGTCGACAGAAATGGCGCGATATGTGGTATGCTGGATGT
TCACCATCAACAATCCCGCCTCACTACCAGTGATGCGGGATGAGTTCA------------
------------------------------------------------------------
------------------------------------------------------------
------------AAGAAGCACGGGCATACTGTATGAAGGAAGCTACAAGAATCGAAGGTC
CCTTCGAGTTTGGTGCATTCAAATTATCATGTAATGATAATTTATTTGATGTCATACAGG
ATATGCGTGAAACGCATAAACGGCCTTTGGAATATTTATATGAGTGTCCTAATACCTTCG
ATAGAAGTAAGGATACATTATACAGAGTTCAAGCGGAGTTGAATAAAACGAAGGCGATGA
A----TAGCTGGAAGAC--AACCTTCAGTAC-ATGGACGTCGGAAGTTGAAAATATAATG
GCGGAGCCATGTCATCGAAGGATAATTTGGGTCTACGGCCCAAATGGAGGCGAAGGAAAG
ACAACTTATGCAAAACATTTAATGAAGACGAAGAATGCGTTTTATTCTCCAGGAGGAAAA
TCATTGGATATATGTAGATTGTATAATTATGAAGAAATAGTTATATTTGATATTCCCAGA
TGCAAAGAGGAATATTTAAACTACGGTTTATTAGAAGAATTCAAAAATGGAATTATTCAA
AGCGGGAAATATGAACCCGTTTTGAAAATTGTAGAGTATGTGGAAGTCATTGTCATGGCT
AACTTCCTTCCGAAGGAAGGAATCTTTTCTGAAGATCGAATAAAGTTAGTTGCTTGCTGA
ACACGCTATGCCAAT--------CGTACGCTATGAC-AAAAAGGGA--AAAGTAAAGAAT
CGGGGGT-TGATT-GGTCTATC-CTACCGACAAAGGGCCGCAGGCC-------CGTCA--
-AGATGGAC--------GGC---GAGATCAGATGTCCCG-AGTTAGTGCGCCACGT-AAG
CGCT-GGGGCTTAT-----TATTA-C-----------------------CCCCAGCC---
-------------CCCA------GGAC-GGGACAT-------------------------
---------------------------G--------------------------------
----------------------GG--C-TT----TTTA---AATGGG--C-CGAGAGAGT
--TTGAACAGTTC-----------------AGTATCTTCGTTATTGGGCC-ATCTAG--C
CCAATAATTAAGAGAAC--GT---GTTCAAAATCGA-GC------------ATTGACCGG
AGGTC-AAGGTTAATGGTCAA-CAATATTC-TGGCTTGCGGAGCAAGCAACA-CGAA---
-----------------------------------------------------TTAATTA
TTTAAT-TCG-----------------------------------------------TAG
GACACGTGGAC-GGACCGAAATACTCCTGCATC------TCTATAAATACCCTA-CAATG
GTAATTG-ATAATT-G--C-TCTCGC-TCTTCTGTCAAA-GATGT--TGTGCTGAGGA--
--------GGAAGA-----TCGC--------C-GCCGGCGATC-----------------
-GTCGGA-CGATAAG--CGGCAAGAG--AGACGG--------------------------
-------AGAACCATGCTGCG-AAGCGTATAT-----CTGGTA-TTTATAGACTTA-TAG
CGAAGCTAGAAGT-TTCCTTGTACCCGATATTGTATTTTGTAAAA-TACG-AAGAAATTC
GTATATTGATATTAATAAAACATCTGGG-TTGTTAATGTTTACATTAACTAGTATA-AAT
AGTGTA----CAATAC-AAAT--------ATTGTATACGGAACGAATA-CAATATATATA
AAATA----T---GTAGAGCGTA----G-CATGATAAACAGATGTTT-AGGTATAATTTA
AATAATTATGTG-ACGTAATTATAATACTGAACAAGTGTA-AGTATGA-GGTGAAAGAGG
AGATATTAGAATAT-TAAAAACCCAATTATATT-AT------------------ACAGT-
----------------ATG---AC--AAGCGT-ACG----------------CTATGACA
AGCGTACACTGTGACAAAAGGGAAAAATGAAA-AAT-C----------------------
------------------------------------------------------------
------------------------------------------------------------
------------------------------------------------------------
------------------------------------------------------------
------------------------------------------------------------
------------------------------------------------------------
----------------------GATAGT--------------------------GG--CC
GTTGGATGCCTCGATCGGACGATTG--AGGTTTGATGAA-CTTATGCTGACGTA-GGGGC
T-GG----------GGCTTAT------TATTACCCCCAGCGCTCGGGAC-GGGACAT---
---GGGCTA--A----------TGGAT-GAT-GGAT---TTAGGG-CCCATCGGGCCCGT
TAA-GGTGGATTTT-GGGCTGAT-GGGCTTTATCCAGCAGACCAAAAATAGGCGG-----
-----------G-AACCGTCCA-AAATTC-------AAACTTCGATTGCTTGCCCTGCAA
GCCATCTAGAAGT-CTATATATACCAG-TGTCGATATAT-TGTGTA-----GATCAAAA-
---ATGGCGAGGTTTCCGAAGAAATCTATCAAAAAAAGGCGGGTTGGGCGGAGGAAGTAT
GGAAGCAAGGCGGCAACAAGCCACGACT--------------------------------
------------------------------------------------------------
------------------------------------------------------------
------------------------------------------------------------
------------------------------------------------------------
------------------------------------------------------------
-------------------------------------ATTCTATTGTAGTGCTGGAGTTA
GTATTAACTACCAGAACAGAATTACATATCATGTAT---------------GATATGTTT
ATGAATACATAAACCTTGGGATTGAATAATGTCCAAATAACATACAACACGCTATGACAA
ACGGGGAAAAATGAAGAA------------------TCGGGGGTTG----ATTGGTCTAT
CGTATCGCTTAAG-GGCCGCAGG-CC-----------------CGTTGAAATGATTCTTT
ATTAAACAAATATACATGACAAGGATA---------GTTTAATACATTAAAAACGCTGTA
T-----------AAATACAACAGAATGTTGTATAAT-----AATAAATATAAA----GAG
AAG-AAGAGTATATTTGTGATGGATAAGGACGAGAAC------------CACCACTTTAG
T-GGT-GGGTCATATGTCCCGAGTTAGTGCGCCACGTAA-GCGCT-GGGGACTAT-----
TATTACCCCCA-GCGCTCAGGACGGGACATCACGTGCAA---------------------
-CTTACGAATGCACGTGACTGATATATAATATATAACGGGTATTCG-AACCGTTATAATA
GGTC-GTAACGAAAAGTCACGTGTGAAAG-CGAA-ATGCACGTGACATAGTCAAATGCAT
TGAATAAACATTTGACGTCCGGATGCTTCCG-AAGGAAGC-TATGATTGCTTCGA-GGCG
AAGCAAAACATTTATATATTGAC-TTGG-ATTGCGG--GCTATAAATAAG-ACGCAGGGA
-----AATGGCATTGACAACAGAGCGGGTGAAACTATTCTTTGAATGGTTTCTGTTTATC
GGAGCAATATTCATTGCGATAACAATATTATATATATTGTTGGCATTGCTCTTTGAGGTT
CCCAAATATATTAAGGAGATTGTGAGGTATCTCGTAGAATACCTGACCAGACGACGTGTA
TGGATGCAGAAAACGCAGTTGGCGGAGGCAACTGGAGATTCAGAGCTCGGCAGAGGTAGT
GTGGATGACAGACGGGATCATCTACCGGCTGTTATACCACATGCAAATCAGGTTATCCCT
TCAGTTCAAGCT---AGAAGGGATGAACAAGGAAGACGAGGAAACGCAGGACCTATGTTT
T-AATACACG-GTATTATAATATACGA-AATATAAATAGAAAATG---------ATATGT
ACTGTGAAACATAT-ATTAGTGAAACATAATATA------TGTTAGATAA-G---AAACA
TATT-GTAATATGTGACTTGT---------------------------------------
-ATACGA-------------------------------GTGTTGGATAT-----------
----ATAAAACATACAACACGC---------------------TATGACAAACGGGGAAA
AAT------------------------------GAAGAATC-GGGGGT---TGATTGGTC
TATCGTATCGC--------TTAAGGGCCG-CAGGCCC-----------------GTTGAA
AT-GATTCTT-----TATTAAACAAATATACA-----TGACATGGATAGTTTAATACATT
AAAAACGCTGTATA--AATACAACAGAATGTTGT-ATAATAATAAATATAAAGAGAAGAA
G-A-GTATATTT---------GTATTGT--------------------------------
--ATAATGATCCCAACCACCACTTTA--------------------GTGGT-GGGTCATA
TGTCCCGAGTTAGTGCG-CCACGTAA-GCGCTGGGGCTTAT-----TATTACCCCCAGCG
CTCAGGACGGGACATCACGTG-CATATA-ACAAATGCACGTGAGAAGGCAGTA---GCTT
CT----AGCGAAAGACAACCATCAACATCAAAAAAGAAGACGGAATATTCGTTGCTTCGG
GACGAAGCAAC--GGTGACAGATAATTGTTCGAGATTCGAAA-------ATGGAG-----
---GTTATTTAAACCGG---------ATGGTCTTGTTATTTCCGAAAT----CACTCATC
GGAGGAGAAATGGAGTTCTGGGAATCGTCTGCTATGCCAGACGATGTGAAGAGAGAGATA
AAGGAAATATATTGGGAAGATCGGAAGAAACTTCTGTTCAGTCAGAAGTTGAAGTGCTGT
GTCAGAAGGATTCTTGAATATGGAAATCAAGATGATGCCCTTGCTGCAGTGAAGGATATG
AAGACTTCTATCATTCGCTATAGCGAATATTTGAAGAAACCTTGTGTGGTAATATGTTGT
TTGTCAAATAAGTCTATTGTTCATAGGTTAAACACAATGGTGTTCTTTTATCATGAATAT
ATAGAAGACCTAGGTGGTGACTATTCGGTATATCAAGAGTTGTTCTGTGATGAGGAGCTT
CCTTCTTCCTTGACAGAGGAAGAA------------GATGAAGAAGTAATATACAGGAAT
GTTATCATGGCTTCGACAGAAGAGAAGTTCTCTTGGAGTGAAAGTCAGAAGATAGTCATA
TCTGATTATGATGTAACATTACTGTAATGTAATATCCATT--ATCATAAATAATA--TAA
TGGAATG--ATGATTATGTATT-TAGTATAAATACAT--AATGGCATACGTATAGCA---
------TAAAATA-CA-TCTACA-----TACATACAACACACTATGACAAAAAGGGAAAA
ATGA----AGAAT-------CGGGGGT-TGATTGGGCTATCTTAA-CGATTAAGGGCCGA
AGGCCCGTTTAAATATGTGTT-GGACGAAGTCCAAAACACAAAAAAGTCATCAGAACAAT
GGAATATAATGAGCTGGC-AGAGTA------GGGTC-CATGTCCCGAGTTAGTGCGCCAC
GTGAGC-GCTGGGGCTTAT--------------TATTACCCCCCGTGCTCGGGACGGGAC
ATGACGTCAGCATAGATTATAATGGGCCTTTAAA-------AGCCCATTTAAATGAAAT-
GGG-CCGGGTTTGAGACATATTTCGAAAGCCCGGCCT-GGAATAGGATAAAGTCACGTGC
C--GAA-TAAT-AGGTTGCTTCGCCGCGAAGCAACCTAATAATATGTTGCGTATTCAATA
CGCAACTAAAAGTCTATTAATATGGCTG-TCTCTGCCG----AATAAA-TCAGA-GCGTA
TGC--AAAGCAGAAGCGATGGATTGGGCAGAATCACAATTCAAGACATGTACTCATGGTT
GTGATTGGAAGACGATATCATCGGATTCATCTGAAAATCGGCAATATGTACCTTGCGTCG
ACTCTGGTGCTGGAAGAAAAACTCCTCGCAAGGTACTACTTAGATCTATTGAAGCTGTGT
TTAATGG------AAGCTTCAAAGGAAATAATAGGAATGTTCGTGGATTTATATACGTAT
CAATCCGAGACGATGATGGAGCAATGCGTCCAGTACTTATAATACCATTTGGAGGCTATG
GATATCACAATGATTTCTATTATTTTGAAGGCAAAGGGAAAGTTGAATGTGATATATCAT
C-----AGATTATGTTGCGCCAGAAGTAGATTGGAGCAGAGACATGGAAGTTAGTATTAG
TAACAGCAACAACTGTAATGAATCATGTGATCTGAAGTGTTATGTAATTTGTTCGTTAAG
AATAAAGGAATAACAGATGTGCTGTAATGATTATTAATA-AATCTTATTTTCATGT-AAT
TG---------ATAGTTGTATAAA---ACATACAACACGCTAT------------GACAA
ACGGGG-AAAAATGAAAAAT-CAGGGGT---TGATTGGTCTATCGT------ATCGCTTA
AG-----------------GGCCGCAGGCCCGTTGAA--AAATAATAATCGAATTATATA
CGCTTG------------ATA-----ATAATCAGAGATAGATGATA-ATGATATAAAAAC
ATAAACGAAGTA---------TATGGCGGTAT-AATAT-AAAAAGAAGGTTATAA-----
TATAAAATATGTATACTAATCTCTGATTG-----------GTTAGGAAAGAAGCCCCACC
AACTTTATGTT-GGGGG---GAATGTCCCGA---------TGACGTAAGCACGGGGGACT
AT-------------------
>23cn_CN_2008_D4
TATTACCCCCAGCGCTCGGGACGGGACAT-TTGCATCTATAAATAGACCTCCCCCCCCCC
TCC-ACTACAA-GATCATCATCGTCGACAGAAATGGCGCGATATGTGGTATGCTGGATGT
TCACCATCAACAATCCCGCTTCACTTCCAGTGATGCGGGATGAGTTTAAATATATGGTAT
ATCAAGTGGAGAGGGGACAGGAGGGTACTCGTCATGTGCAAGGATACGTCGAGATGAAGA
GACGAAGTTCTCTGAAGCAGATGAGAGGCTTCTTCCCAGGCGCACACCTTGAGAAACGAA
AGGGGAGCCAAGAAGAAGCACGGGCGTACTGTATGAAGGAAGATACAAGAATCGAAGGTC
CCTTCGAGTTTGGTGCTTTTAAATTGTCATGTAATGATAATTTATTTGATGTCATACAGG
ATATGCGTGAAACGTATAAACGGCCTCTGGAATATTTATATGAGTGTCCTAATACCTTCG
ATAGAAGTAAGGATACATTATACAGAGTGCAAGCAGAGTTGAATAAAACGAAGGCGATGA
G----TAGCTGGAAGAC--ATCCTTTAGTTC-ATGGACATCAGAAGTAGAAAATATAATG
GCGGAGCCATGTCATCGACGGATTATTTGGGTCTACGGCCCAAATGGAGGTGAAGGAAAG
ACAACATATGCAAAACATTTAATGAAGACGAAGAATGCGTTTTATTCGCCAGGAGGAAAA
TCATTGGATATATGTAGATTGTATAATTATGAGGATATAGTTATATTTGATATTCCCAGA
TGCAAAGAGGAATATTTAAACTACGGTTTATTAGAAGAATTTAAAAATGGAATTATTCAA
AGCGGGAAATATGAACCCGTTTTGAAAATTGTAGAATATGTTGAAGTCATTGTAATGGCT
AACTTCCTTCCGAAGGAAGGAATCTTTTCTGAAGATCGAATAAAGCTAGTTGCTTGTTGA
ACACGCTATGCCAAT--------CGTACACTATGAC-AAAAGGGGA--AAAGCAAAGATT
CGGGGGT-TGATT-GTGCTATC-CTAACGATTAAGGGCCGCAGGCC-------CGTCA--
-AGATGGAC--------GAC---GCGATCATATGTCCCG-AGTTAGTGCGCCACGT-AAG
CGCT-GGGGCTTAT----------------------------------------------
-------------CTCG------GGAC-GGGACAT-------------------------
---------------------------G--------------------------------
----------------------GG--C-TT----TTTA---AATGGG--C-CGAGAGAGT
--TTGAACAGTTC-----------------AGTATCTTCGTTATTGGGCC-ATCTGG--C
CCAATAATTAAGAGAAC--GT---GTTCAAAATCTG-GG------------TATGACCGA
AGGTC-AAGGTAGATGGTCAA-CAATATTC-TGGCTTGCGGAGCAAGCTACA-CGAA---
-----------------------------------------------------TTAATAT
TTTAAT-TCG-----------------------------------------------TAG
GACACGTGGAC-GGACCGAAATACTTCCG-ATC------TCTATAAATAGCCTA-AATCT
GTTATTG-ATAATA-G--C-TCTCGC-TCTTCTGTCAAA-GTTGT--TGTGCTGAGGA--
--------GGAAGA-----TCGC--------C-ACCGGCGATC-----------------
-ATCGGA-CGGAAAG--CGTCAAGAG--AGACGG--------------------------
-------AGAATCATGCTGCG-AAGCGTATAT-----CGGGTA-TTTATAGACTTC-TAG
CGCAGCTAGAAGT-TTCGTTGTATTTGATATTGTATTTTGTAAAT-TACG-AAGAAATTC
GTATATTGATATTAATAAAACAACTGGGATTGTTCATGTTTACATTAACTAGTATCAAAA
ACTGCA----CAATTT-AAAT--------ATTGTATAAGGAACTTATA-CAATATAT--A
TTACACTA-T---GTTGAGCGTA----G-CGTGATAAACAGGTGTTT-AGGTATAATTAA
AATAATTATGTC-ATGTAAAGATAATACTGAACATGTTAA-AGTATGA-GGTGAAAGAGG
AGGTATTAGAATAT-TAAAAACCCAATTATATT-AT-G----------------TTATC-
----------------ATG---AC--AAGCGT-ACG----------------CTATGA-C
A--------------AAAAGGGAAAAATGAAA-AAT-C----------------------
------------------------------------------------------------
------------------------------------------------------------
------------------------------------------------------------
------------------------------------------------------------
------------------------------------------------------------
------------------------------------------------------------
------------------------------------------------------------
------------------------------------------------------------
---------------------------TATTACCCCCAGCGCTCGGGAC-GGGACAT---
---GGGCTA--A----------TGGAT-GAT-GGAT---ATAGGG-CCCATCGGGCCCGT
TAA-GATGGGTTTT-GGGCTTCT-GGGCTAAATCCAGAAGACCAAAAACAGGCGG-----
-----------G-AACCGTCCA-AAATTC-------AAACATAGATTGCTTGCCCTGCAA
GCCATCTAGAAGT-CTATATATACCAG-TGTCGACATAT-TGTCTA-----GATATGAA-
---ATGGCGAGGTATCCGAAGAAATCGATCAAGAAGAGGCGGGTTGGCAGGAGGAAGTAT
GGAAGCAAGGCGGCAACAAGCCACGACT--------------------------------
------------------------------------------------------------
------------------------------------------------------------
------------------------------------------------------------
------------------------------------------------------------
------------------------------------------------------------
-------------------------------------ATTTTATTGTAGTGCTGGAGTTA
GTATTAACTACCAGAACAGAATTACATATCATGTAT---------------GATATGTTT
ATGTAAACATAAACCTTTGTAAGGAATAATGTCCAAATAACATACAACACGCTATGACAA
AAGGGGAAAAATGAAGAA------------------TCGGGGGTTG----ATTGGTCTAT
CGTATCGCTTAAG-GGCCGCAGG-CC-----------------CGTTGAAATGATTCTTT
ATTAAACAAATATACATGATACGGATA---------GTTGAATATATAAACAACTATGTA
T-----------AAATACAACAGAATGTTGAA-AAT-----AATTAATATAAT----GAG
AAG-GAAGGTATATTTGTGCCGGATAAGGATGAGAAC------------CACCACTTTAG
T-GGT-GGGTCATATGTCCCGAGTTAGTGCGCCACGTAA-GCGCT-GGGGCTTAT-----
TATTACCCCCA-GCGCTCAGGACGGGACATCACGTGCAAC--------------------
--TTAAAAATGCACGTGACTGATATATATGATAAAACGGTTTATTG-AACCGTTATGTTG
AGAT-ATAACGAAAAGTCACGTATGAAAG-AGAC-ATGAACGTGACGGAGTCAAATGTAT
TGAATAAACATTTGACGTCCGGAAACTTCCG-AAGGAAGC-CATGATTGCTTCGA-GGCG
AAGCAAATCATTTATATATTGGTCTGAA--CTGCTG--CCTATAAATAAG-AGGCAGGGA
-----AATGGCATTGACAACAGAGCGGGTGAAACTATTCTTTGAATGGTTTCTGTTTATT
GGAGCAATATTCGTTGCGATAACAATATTATATATATTGTTGGCATTGCTCTTTGAGGTT
CCCAAGTATATTAAGGAGGTTGTTAGGTATCTCGTAGAATACCTGACCAGACGACGTGTA
TGGATGCAGAAGACGCAGTTGACGGAGGCAACCGGAGATGTAGAGCTCGTCAGAGGTAGT
GTGGAAGACAGACGCGATCAACAACCGGCTGTCATACCACATGCGAGTCATGTTATCCAT
TC---TCAACCA---AGAAGGGATGAACAAGCAAGACGAGGAAACGCCGGCCCTATGTTT
T-AATACACT-GTATCATAATATACGA-AATATAAATGGTTAAGG---------ATATCT
AGTGTCAAACATAT-ATAAGTGAAACATAATATA------TGTTGTATAAG----AAACA
TATT-GTAATATGTGACTTGT---------------------------------------
-ATACGA-------------------------------GTGTTGTATTT-----------
----ATAAACTATACAACACGC---------------------TATGACAAAAGGGGAAA
AAT------------------------------GAAGAAT-CGGGGGT---TGATTGGTC
TATCGTATCGC--------TTAAGGGCCG-TAGGCCCGT-----------------TGAA
AT-GATTCTT-----TATTAAACAAATATACA-----TGATACGGATAGTTGAATATATA
AACAACTATGTATA--AATACAACAGAATGTTGT-AAACAATA--AAATAATGAGAAGAT
AA--GTATATTT---------GTACGGG--------------------------------
--ATAGTGATCACAAACACCACTTTA--------------------GTGGT-GGGTCATA
TGTCCCGAGTTAGTGCG-CCACGTAA-GCGCTGGGGCTTAT-----TATTACCCCCAGCG
CTCAGGACGGGACATCACGTG-CATTTA-ACAAATGCACGTGAGAAGGCAGTT---GCTT
GC----AGCGAAAGATAACTATCAACATCAAAAAAGAAGAGGGCATATTCGTTGCTTCGA
GACGAAGCAAC--GGTGATAGATAAATGTTCGAGATTCGATA-------ATGGAG-----
---GCTATTTAAACCTG---------ATGGTGTTGTGATTTCCGAAAT----CACTCATC
GGAGGAG-AATGGAATTCTGGGAATCGTCTGCCATGCCAGACGATGTGAAGAGAGTGATC
AAGGAAATATATTGGGAAGATCGGATTAAACTTCTGTTTTGTCAGAAGTTGAAGTGCTGT
GTCAGAAGGATTCTTGTATATGGAGATCAAGATGATGCTCTAGCTGCAGTGAAGGATATG
AAGACTTCTATCATTCGTTATAGCGAATATCTGAAGAAACCATGTGTGGTAATATGTTGT
TTGACTAATAAGTCTATTGTTCATAGGTTAAACACAATGGTGTTCTTTTATCATGAATAT
ATGGAAGACCTAGGTGGTGACTACTCGGTATATCAAGAGTTGTATTGTGATGAGGAACTT
CCTGCTTCCTTGACAGAGGAAGAA------------GATGAAGAAGTAATATACAGGAAT
GTTATTATGTCATCGACAGAAGAGAAGATCTCTTGGAGTGAATGTCAGAAGATAGTAATA
TCGGATTATGATGTAACATTACTGTAATGTAATATCCATT--ATCATAAATAAAA--TAA
TGGTATG--ATGATTATGTATT-TAAACTAAATACAT--AATGGTGTACGTATAGCA---
------TAAAATA-CA-TTAACA-----TACATACAACACACTATGA----CAAAAAGGG
AAAA----AAGAAGAA----TCGGGGGTTGATTGGGCTATCTTAA-CGATTAAGGGCCGA
AGGCCCGTTTAAATATGTGTT-GGACGAAGTCCAAAACACACAAAAGTCATCAGAACAGT
GGAATATAATGAGCTGGC-AGTGGC------GGGTC-CATGTCCCGAGTTAGTGCGCCAC
GTGAGC-GCTGGGGCTTAT--------------TATTACCCCCCGTGCTCGGGACGGGAC
ATGACGTAAGCATAGATTATAATGGGCTTTTTAA-------AGCCCATATAAGGGAAGT-
GGG-CCGGGTTTGAGACATATTTCGAAAGCCCGGCTT-GGAAAAGGATAAAGTCACGTTC
C--GAA-TAAT-AGGTTGCTTCGCCGCGAAGCAACCTAATAAATTGTTGCGTATTCAATA
CGCAACTAAAAGTCTATTAATATGCCTG-TCTCTGCCG----AATAAA-TCAGA-GCGTA
TGC--GAAGCAGAAGCGATGGATTGGGCAGAATCACAATTCAAGACATGTACCCATGGCT
GTGATTGGAAGACGATATCATCGGATTCATCGGAAAATCGGCAATATGTACCTTGCGTCG
ACTCTGGTGTTGGAAGAAAGACGCCTCGCAAGGTACTTCTTCGATCTATCGAAGTTGTAT
TCAATGG------AAGTTTTAAAGGGAATAATCGGAATGTTCGTGGCTTCTTATACGTAT
CAATCCGAGACGATGATGGAACAATGCGTCCAGTACTTATAGTACCATTTGGAGGATATG
GATATCATAATGATTTTTATTATTTCGAAGGGAAGGGGAAAGTTGAATGTGATATATCAT
C-----AGATTATGTTGCGCCAGAAGTAGATTGGAGCAGAGACATGGAAGTTAGTATTAG
TAACAGCAACAACTGTAATGAATCATGTGATCTGAAGTGTTATGTTATTTGTTCGTTAAG
AATAAAGGAATAACAGATGTGCTGTAATGAATATTAATA-AATCTTATTTTTAATGTAAG
TG---------AAAGTTGTATAAA---ACATACAACACGCTAT------------GACAA
AAGGGG-AAAAATGAAAAATA-AGGGGT---TGATTGTTCTATAGT------ATCGCTTA
AG-----------------GGCCGCAGGCCCGTTGAA--AAATAATAATCGAATTATATA
CGATTG------------ATA-----ATAATCAGAGATAGATGATCAAGGATATATAAAC
ATAGACGAAGTA---------TATGGCTGTAT-AATA--TAAAAGAAGCATATAA-----
TATAAAATATGTATACTATTCTCTGATTG-----------GTGCAGAAAGTAGACCCACT
AACTTTAAGTTAGTGGA----AATGTCCCGA---------TGACGTGAGCACGGGGGACT
AT-------------------
>2557_AU_2010_C3
TATTACCCCCAGCGCTCGGGACGGGACAT-TTGCATCTATAAATAGACT---CCCCCCTC
TCC-ATTACAA-GATCATCATCGACGACAG-AATGGCGCGATATGTGGTATGCTGGATGT
TCACCATCAACAATCCCACAACACTACCAGTGATGAGGGATGAGATAAAATATATGGTAT
ATCAAGTGGAGAGGGGACAGGAGGGTACTCGTCATGTGCAAGGTTATGTCGAGATGAAGA
GACGAAGCTCTCTGAAGCAGATGAGAGGCTTCTTCCCAGGCGCACACCTTGAGAAACGAA
AGGGGAGCCAAGAAGAAGCGCGGTCATACTGTATGAAGGAAGATACAAGAATCGAAGGTC
CCTTCGAGTTTGGTTCATTTAAATTGTCATGTAATGATAATTTATTTGATGTCATACAGG
ATATGCGTGAAACGCACAAAAGGCCTTTGGAGTATTTATATGATTGTCCTAACACCTTCG
ATAGAAGTAAGGATACATTATACAGAGTACAAGCAGAGATGAATAAAACGAAGGCGATGA
A----TAGCTGGAGAAC--TTCTTTCAGTGC-TTGGACATCAGAGGTGGAGAATATCATG
GCGCAGCCATGTCATCGGAGAATAATTTGGGTCTATGGCCCAAATGGAGGAGAAGGAAAG
ACAACGTATGCTAAACATCTAATGAAGACGAGAAATGCGTTTTATTCTCCAGGAGGAAAA
TCATTGGATATATGTAGACTGTATAATTACGAGGATATTGTTATATTTGATATTCCAAGA
TGCAAAGAGGATTATTTAAATTATGGGTTATTAGAGGAATTTAAGAATGGAATAATTCAA
AGCGGGAAATATGAACCCGTTTTGAAGATAGTAGAATATGTCGAAGTCATTGTAATGGCT
AACTTCCTTCCGAAGGAAGGAATCTTTTCTGAAGATCGAATAAAGTTGGTTTCTTGCTGA
ACAAGTAATGACTTTACAG----CGCACGCTCCGAC-AAAAGCACACTATGACAAAAGTA
AGGGTATTTGATT-GGGTTATC-TTAACGATCTAGGGCCGTAGGCC-------CGTGA--
GCAATGAAC--------GGC---GAGATCAGATGTCCCG-AGTTAGTGCGCCACGT-AAG
CGCT-GGGGCTTAT-----nnnnn------------------------------------
------------------------------------------------------------
------------------------------------------------------------
------------------------------------------------------------
------------------------------------------------------------
------------------------------------------------------------
------------------------------------------------------------
------------------------------------------------------------
------------------------------------------------------------
------------------------------------------------------------
------------------------------------------------------------
------------------------------------------------------------
------------------------------------------------------------
------------------------------------------------------------
------------------------------------------------------------
------------------------------------------------------------
------------------------------------------------------------
------------------------------------------------------------
------------------------------------------------------------
------------------------------------------------------------
------------------------------------------------------------
------------------------------------------------------------
------------------------------------------------------------
------------------------------------------------------------
------------------------------------------------------------
------------------------------------------------------------
------------------------------------------------------------
------------------------------------------------------------
------------------------------------------------------------
------------------------------------------------------------
----------------------nnnnnTATTACCCCCAGCGCTCGGGAC-GGGACAT---
---GGGCTA--A----------TGGAT-TGT-GGAT---ATAGGG-CCCAAAGGGCCCGT
TTA-GATGGGTTTT-GGGCTTAT-GGGCTTTATCCAGAAGACCAAAAACAGGCGG-----
-----------G-AACCGTCCC-AAATTC-------AAACTTCGATTGCTTGCCCTGCAA
GCCATCTAGAAGT-CTATAAATACCAG-TGTCTAGATAGATGTTCA-----GACAACAA-
---ATGGCTAGGTATCCGAAGAAATCCATCAAGAAGAGGCGGGTTGGGCGCCGGAAGTAT
GGCAGCAAGGCGGCAACGAGCCACGACTACTCGTCGTTAGGG--TCAATATTGGTTCCTG
AAAACACCGTCAAGGTATTTCGGATTGAGCCTACTGATAAAACATTACCCAGATATTTTA
TCTGGAAAATGTTTATGCTTCTTGTGTGCAAGGTGAAGCCCGGAAGAATACTTCATTGGG
CTATGATCAAGAGTTCTTGGGAAATCAACCAGCCGACAACCTGTCTGGAAGCCCCAGGTT
TATTTATTAAACCTGAACATAGCCATCTGGTTAAACTGGTATGTAGTGGGGAACTTGAAG
CAGGAGTCGCAACAGGAACATCAGATGTTGAATGTCTTTTGAGGAAGACAACCGTGTTGA
GGAAGAATGTAACAGAGGTGGATTATTTATATTTGGCATTCTATTGTAGTTCTGGAGTAA
GTATAAACTACCAGAACAGAATTACATATCATGTTT---------------GATATGTTT
ATGTAAACATAAACTATTGTATGGAATGAAATCCAAATAACATACAACACGCTATGAAAT
ACAAGACGCTATGAC-AA------------ATGT--TGGGTATATG----ATTAG-GTAT
CCTAACGATCTAG-GGCCGAAGG--C---CCGTGAGCAATATGCGTCGAAATAA-TGTTT
AACAAACAAATATACATGATACGGATA---------GTTGAATACATAAACAACGAGGTA
T----------ACAATACAACAAACTGTTGTA-AAG-----AAAT-AAAAAAT----AAG
AAGAGATAGTATATTTGTGTCGGATAAGCATCACAAC------------CACCACTTTAG
T-GGT-GGGCCAGATGTCCCGAGTTAGTGCGCCACGTAA-GCGCT-GGGGCTTAT-----
nnnnn-------------------------------------------------------
------------------------------------------------------------
------------------------------------------------------------
------------------------------------------------------------
------------------------------------------------------------
------------------------------------------------------------
------------------------------------------------------------
------------------------------------------------------------
------------------------------------------------------------
------------------------------------------------------------
------------------------------------------------------------
------------------------------------------------------------
------------------------------------------------------------
------------------------------------------------------------
------------------------------------------------------------
------------------------------------------------------------
------------------------------------------------------------
------------------------------------------------------------
------------------------------------------------------------
------------------------------------------------------------
------------------------------------------------------------
------------------------------------------------------------
-----------------------------------------nnnnnTATTACCCCCAGCG
CTCAGGACGGGACATCACGTG-CAACTA-ACATACGCACGTGAGAATGCAGTA---GCTT
GC----AGCGAAAGATAGACGTCAACATCAATAAAGAAGAAGGAATATTCTTTGCTTCGG
CACGAAGCAAA--GGGTATAGATATTTGTTCGAGATGCGAAA-------ATGGAG-----
---GCTATTTAAACCTG---------ATGGTTTTGTGATTTCCGAAAT----CACTCGTC
GGAAGAGAAATGGAGTTCTGGGAATCGTCTGCCATGCCTGACGATGTCAAGAGAGAGATT
AAGGAAATATATTGGGAAGATCGGAAGAAACTTCTGTTCTGTCAGAAGTTGAAGAGCTAT
GTCAGAAGGATTCTTGTTTATGGAGATCAAGAGGATGCCCTTGCCGGAGTGAAGGGTATG
AAGACTTCTATCATTCGCTATAGCGAATACTTGAAGAAACCATGTGTGGTAATTTGTTGT
GTTAGCAATAAATCAATTGTGTATAGGTTAAACAGCATGGTGTTCTTTTATCATGAATAC
CTTGAAGAACTAGGTGGTGATTACTCAGTATATCAAGATCTCTATTGTGATGAGGTACTC
TCTTCTTCATCGGCAGAGGAAGAA------------GATGTAGGAGTAATATATAGGAAT
GTTATCATGGCATCGACACAAGAGAAGTTCTCTTGGAGTGATTGTCAGAAGATAGTTATA
TCAGACTATGATGTAACATTACTCTAATGTAATATCCATT--ATCATCAATAAAA--TAA
TGGAATG--TTGATTATGTATT-TATCATAAATACAT--AATGGTATACGTATAGCA---
------TAAAATA-CA-TTAACC-----AACATACAACACACTATAAAATACAACACACT
ATAA----CAAATGTA----CGGGTATTTGATTGGTTTATATTAAACCCTTAAGGGCCGA
AGGCCCGTTTAAATATGTGTT-GGACGAAGCCCA-AACACAAAAAAGTAAGCAGAACAAC
GGAATAATATGAGCTGGC-AACGTA------GGGTC-CATGTCCCGAGTTAATGCGCCAC
GTAAGC-GCTGGGGCTTAT--------------TATTACCCCCCGTGCTTGGGACGGGAC
ATGACGTCAGCAAGGACTATAATGGGCTTTTTAT------TAGCCCATTTA-TTGAATT-
GGG-CCGGGTTTT-GTCATTTTACAAAAGCCCGGTCCAGGATAAGTATAATGTCACGTGC
C--GAA-TAAA-AGGTTGCTTCGCCACGAAGAAACCTAATTTGAGGTTGCGTATTCAATA
CGCTACCGAATATCTATTAATATGTGAG-TCTCTGCCG---AAAAAAA-TCAGA-GCGAA
AGC--GAAGCAGAAGCGATGGATTGGGCGGAATCACAATTCAAGACCTGTACTCATGGAT
GCGATTGGAAGAAGATATCATCGGATTCAGCCGATAATCGACAATATGTACCATGCGTCG
ATTCTGGAGCTGGAAGAAAGTCGCCTCGCAAGGTACTTCTTAGATCTATTGAAGCTGTGT
TTAACGG------AAGCTTCAGCGGAAATAATAGGAATGTTCGTGGATTTCTCTACGTAT
CGATCAGAGACGATGACGGAGAAATGCGTCCAGTACTCATAGTACCATTCGGAGGATATG
GATATCATAATGATTTTTATTATTTCGAAGGGAAGGGGAAAGTTGAATGTGATATATCAT
C-----AGATTATGTTGCGCCAGGAATAGATTGGAGCAGAGACATGGAAGTTAGTATTAG
TAACAGCAACAACTGTAATGAATTATGTGATCTGAAGTGTTATGTTGTTTGTTCGTTAAG
AATCAAGGAATAAAAGTTGTGCTGTAATGTTAATTAATA-AAACGTATATTTGGGA-AAT
TG---------ATAGTTGTATAAA---ACATACAACACACTAT------------GAAAT
ACAAGA-CGCTATGACAAATGTACGGGTATCTGAATGAGTTTTAGT------ATCGCTTA
AG-----------------GGCCGCAGGCCCGTTGAA--AAATAATAATCGAATTATAAA
CGTTAG------------ATA-----ATAATCAGAGATAGGTGATC-AGATAATATAAAC
ATAAACGAAGTA---------TATGCCGGTAC-AATAA-TAAAATAAGTAATAACAAAA-
-ACAAAATATGTATACTAATCTCTGATTG-----------GTTCAGGAGAAAGGCCCACC
AACTAAAAGGTGGGGGA---GAATGTCCCGA---------TGACGTAAGCACGGGGGACT
AT-------------------
>25tw_TW_D5
TATTACCCCCAGCGCTCGGGACGGGACAT-TTGCATCTATAAATAGACCT--CCCCCCCC
TCC-ACTACAA-GATCATCATCGTCGACAGAAATGGCGCGATATGTGGTATGCTGGATGT
TCACCATCAACAATCCCGCTTCGCTACCAGTGATGCGGGATGAGTTCAAATATATGGTAT
ATCAAGTGGAGAGGGGACAGGAGGGTACTCGTCATGTGCAAGGGTACGTCGAGATGAAGA
GACGAAGTTCTCTGAAACAGATGAGAGGCTTCTTCCCAGGCGCACACCTTGAGAAACGAA
AGGGGAGCCAGGAAGAAGCACGGGCTTACTGTATGAAGGAAGATACAAGAATCGAAGGCC
CCTTCGAGTTTGGTGCTTTTAAATTGTCATGTAATGATAATTTATTTGATGTCATACAGG
ATATGCGTGAAACGCATAAACGGCCTCTGGAATATTTATATGAGTGTCCGAATACCTTCG
ACAGAAGTAAGGATACATTATACAGAGTGCAAGCAGAGTTGAATAAAACGAAGGCGATGA
A----TAGCTGGAAGAC--ATCCTTCAATGC-ATGGACATCTGAAGTAGAAAATATTATG
GCGGAGCCATGTTATCGAAGGATTATTTGGGTCTACGGCCCAAATGGAGGCGAAGGAAAG
ACAACGTTTGCAAAACATTTAATGAAGACTAAGAATGCGTTTTATTCGCCAGGAGGAAAA
TCATTGGATATATGTAGATTGTATAATTATGAGGATATAGTTATATTTGATATTCCCAGA
TGCAAAGAGGAATATTTAAACTATGGTTTATTAGAAGAATTTAAAAATGGAATTATTCAA
AGCGGGAAATATGAACCCGTTTTGAAAATTGTAGAATATGTGGAAGTCATTGTAATGGCT
AACTTCCTTCCGAAGGAAGGAATCTTTTCTGAAGATCGAATAAAGCTAGTTGCTTGCTGA
ACACGCTATGACAAT--------CGTACGCTATGAC-AAAAGGGGA--AAAGCAAAGATT
CGGGGGT-TGATT-GTGCTATC-CTAACGATTAAGGGCCGCAGGCC-------CGTCA--
-AGATGGAC--------GAC---GCGATCATATGTCCCG-AGTTAGTGCGCCACGT-AAG
CGCT-GGGGCTTAT-----------------------------------CCCCCGTGAAG
CACGGGGGACTATCTCG------GGCC-GGGACATGACGTCAGCATAGATTATAAT----
---------------------------G--------------------------------
----------------------GG--C-TT----TTTA---AATGGG--C-CGAGAGAGT
--TTGAACAGTTC-----------------AGTATCTTCGTTATTGGGCC-ATCTGG--C
CCAATAATTAAGAGAAC--GT---GTTCAAAATCTG-GG------------TTTGACCGA
AGGTC-AAGGTAGACGGTCAA-CAATATTC-TGGCTTGCGGAGCAAGCTACA-CGAA---
-----------------------------------------------------TTAATAT
TTTAAT-TCG-----------------------------------------------TAG
GACACGTGGAC-GGACCGAAATACTTCCG-ATC------TCTATAAATAGCCTA--AACT
GTTATTG-ATAATT-G--C-TCTCTC-TCTTCTGTCAA--GGGGT--TGTGCTGAGGC--
--------GGAAGA-----TCGC--------C-AACTGCGATC-----------------
-ATCGGACTGAAA-G--CGTCAAGAG--AGACGG--------------------------
-------AGAATCATGCTGCG-AAGCGTATAT-----CGGGTA-TTTATAGACTTC-TAG
CGCAGCTAGAAGT-TTCGTTGTATTTGATATCGTATTTTGTAAAT-TACG-ATGAAAATC
GTATATTGATATTAATAAAACAACTGGGATTGTTTATGTTTACATTAACTAGTATT-AAA
AATGCA----CAATAT-AAAT--------ATTGTATAAGGAACTTATA-CAATATAT--A
TTACAATATT---GTTGAGCGTA----G-CGTGATAAACAGATGTTT-AGGAATAATTAA
AATAATTATGTC-ATGTAA-AATAATACTGAACATGTTTA-AGTATGA-GGTGAAAGAGG
AGATATAAGAATAT-TAAAAACCCAATTATATT-AT------------------GCACT-
----------------ATG---AC--AAGCGT-ACG----------------CTATGA-C
A--------------AAAAGGGAAAAATGAAA-AAT-CAGGGGT---TGATTG-TGC---
--TAT-C-GTAACGAT-TAAGGGC-CGCAGGCCC-GTC-AA-G-ATGG------------
---------------------ATGAACGGT-------CAGATTTG------ATTGCTT-A
GCCACGAAGCAAGG-----------AATCTTTTTG-TG-----TCACTGTCATGACAGCT
GTCA------------TGACAGCTGTTAT---------------------------TGTT
TT---A-AAAAAT--AATATAATAACTAA--------------TCTCTGA-TT-----G-
----GTGCAGAAA---GTA-GA------CCCA--------------CGTGGC-GCATTCT
CAGCCGTGGAAA------------------------------------------------
------------------------------------------------------------
---------------------------TATTACCCCCAGCGCTCGGGAC-GGGACAT---
---GGGCTA--A----------TGGAT-GAT-GGAT---TTAGGG-CCCAACGGGCCCGT
TAA-GATGGGTTTT-GGGCTTCT-GGGCTAAATCCAGAAGACCAAAAACAGGCGG-----
-----------G-AACCGTCCT-AATTTC-------AAATATAGATTGCTTGCCCTGCAA
GCCATCTAGAAGT-CTATATATACCAG-TGTCGATATAT-TGCCTA-----GATATCAA-
---ATGGCGAGGTTTCCGAAGAAATCGATCAAGAAGAGGCGGGTTGGCAGGAGGAAGTAT
GGAAGCAAGGCGGCAACAAGCCACGACT--------------------------------
------------------------------------------------------------
------------------------------------------------------------
------------------------------------------------------------
------------------------------------------------------------
------------------------------------------------------------
-------------------------------------ATTTTATTGTAGTGCTGGAGTTA
GTATTAACTACCGGAACAGAATTACATATCATGTAT---------------GATATGTTT
ATGTAAACATAAACCTATGAATGGAATAATGTCCAAATAACATACAACACGCTATGACAA
AAGGGGAAAAATGA----------------AGAA--TCGGGGGTTG----ATTGGTCTAT
CGTATCGCTTAAG-GGCCGCAGGCC------------------CGTTGAAATGATTCTTT
ATTCAACAAATATACATGATACGGATA---------GTTGAATATATAAACAACTATGTA
T-----------AAATACAACAGAATGTTGAA-AAT-----AATTAATATAAT----GAG
AAG-GAAGGTATATTTGTGACGGATAAGGATGAGAAC------------CACCACTTTAG
T-GGT-GGGTCATATGTCCCGAGTTAGTGCGCCACGTAA-GCGCT-GGGGCTTAT-----
-----------------------------TCACGTGCATC--------------------
--TAACAAATGCACGTGACTGATATATATGATATAACGGTTCATTG-AAACGTTATATTG
AGAT-ATAACGAAAAGTCACGTATGAAAG-AGAC-ATGAACGTGACGGAGTCAAATGTAA
TGAATAAACATTTGACGTCCGGAGACTTCCG-AAGGAAGC-CAAGATTGCTTCGA-GGCG
AAGCAAAACATTTATATATTGATCTGAA--CTGCTG--CCTATAAATAAG-AGGCAGGGA
-----AATGGCATTGACAACAGAGCGGGTGAAACTATTCTTCGAATGGTTTCTGTTTATT
GGAGCAATATTCATTGCGATAACAATATTATATATATTGTTGGCATTGCTCTTTGAGGTT
CCCAAGTATATTAAGGAGGTTGTGAGGTATCTCGTAGAATACCTGACCAGACGACGTGTA
TGGATGCAGAAAACGCAGTTGACGGAGGCAACCGGAGATGTAGAGATCGGCAGAGGTATT
GTGGAAGACAGACGCGATCAACAACCGGCTGTCATACCACATGCAAGTCATGTTATCCCT
TC---TCAACCA---AGAAGGGATGAACAAGCAAGACGAGGAAACGCCGGCCCTATGTTT
T-AATACACT-GTATTATAATATACGA-AATATAAATGGATAAGG---------ATATTT
AGTGGGAAACATAT-ATAAGTGAAACATAATATA------TGTTGTATAAG----AAACA
TATT-GTAATATGTGACTTGT---------------------------------------
-ATACGA-------------------------------GTGTTGTATTT-----------
----ATAGACTATACAACACGC---------------------TATGACAAAAGGGGAAA
AAT------------------------------GAAGAAT-CGGGGGT---TGATTGGTC
TATCGTATCGC--------TTAAGGGCCG-CAGGCCCGT-----------------TGAA
AT-GATTCTT-----AATTAAACAAATATACA-----TGATACGGATAGTTGAATATATA
AACAACTATGTAGA--AATACAACAGAATGTTGT-ACATAATA--ATATAATGAGAAGAG
AA--GTATATTT---------GTACAGG--------------------------------
--ATAGTGATC-CAAACACCACTTTA--------------------GTGGT-GGGCCATA
TGTCCCGA--------------------------------------TATTACCCCCAGCG
CCCAGGACGGGACATCACGTG-CATCTA-ACAAATGCACGTGAGAAGGCAGTA---GCTT
GC----AGCGAAAGATAACCATCAACATCAAAAAAGAA-AGGGCATATTCGTTGCTTCGA
GTCGAAGCAAC--GGTGATAGATAAGTGTTCGAGAATCGAAA-------ATGGAG-----
---GCTATTTAAACCTG---------ATGGTGTTGTGATTTCCGAAAT----CACTCGTC
GGAGGAG-AATGGAGTTTTGGGAATCGTCTGCCATGCCAGACGATGTGAAGAGAGTGATC
AAGGAAATATATTGGGAAGATCGGAAGAAACTTCTGTTTTGTCAGAAGTTGAAGTGCTGT
GTCAGAAGGATTCTTGTATATGGAGATCAAGATGATGCTCTAGCTGCAGTGAAGGATATG
AAGACTTCTATCATTCGCTATAGCGAATATCTGAAGAAACCATGTGTGGTAATATGTTGT
TTGACGAATAAGTCTATTGTTCATAGGTTAAACACAATGGTGTTCTTTTATCATGAATAT
ATTGAAGAACTAGGTGGTGACTACTCGGTATATCAAGAGTTGTATTGTGATGAGGAACTT
CCTGCTTCCTTGACAGAGGAAGAA------------GATGAAGAAGTAATATACAGGAAT
GTTATCATGTCATCGACAGAAGAGAAGATCTCTTGGAGTGAATGTCAGAAGATAGTTATA
TCGGATTATGATGTAACATTACTGTAATGTAATATCCATT--ATCATAAATAAAA--TAA
TGGAATG--ATGATTATGTATT-TATACTAAATACAT--AATGGTGTACGTATAGCA---
------TAAAATA-CA-TTAACA-----TACATACAACACACTATGACA-AAAAGGGAAA
AAAA----GAAATATC------GGGGGTTGATTGGGCTATCTTAA-CGATTAAGGGCCGA
AGGCCCGTTTAAATATGTGTT-GGACGAAGTCCAAAACACAGAAAAGTCATCAGAACAGT
GGAATATAATGAGCTGGC-AGTGGT------GGGTCATATGTCCCGAGTTAGTGCGCCAC
GTAAGC-GCTGGGGCTTAT--------------TATTACCCCCCGTGCTCGGGACGGGAC
ATGACGTAAGCATAGATTATAATGGGCTTTTTAA-------AGCCCATATAAAGGAAGT-
GGG-CCGGGTTTGAGACATATTTCGAAAGCCCGGCCTGGAA--AAGATAAAGTCACGTGC
C--GAA-TAAT-AGGTTGCTTCGCCGCGAAGCAACCTAATAAATTGTTGCGTATTCAATA
CGCAACCAAAAGTCTATTAATATGCCTG-TCTCTGCCG---AAAAAAA-TCAGA-GCGAA
AGCGGAAGGCAGAAGCGATGGATTGGGCAGAATCACAATTCAAGACATGTACCCATGGCT
GTGATTGGAAGACGATATCATCGGATTCATCGGAAAATCGGCAATATGTACCTTGCGTCG
ACTCTGGTTCTGGAAGAAAGACGCCTCGCAAGGTACTTCTTCGATCTATCGAAGCTGTAT
TTAATGG------AAGTTTCAAAGGGAATAATCGGAATGTTCGTGGCTTCTTATACGTAT
CAATCCGAGACGATGATGGAACAATGCGTCCAGTACTTATAGTACCATTTGGAGGATATG
GATATCACAATGATTTTTATTATTTCGAAGGGAAGGGGAAAATTGAATGTGATATATCAT
C-----AGATTATGTTGCGCCAGAAGTAGATTGGAGCAGAGACATGGAAGTTAGTATTAG
TAACAGCAACAACTGTAATGAATCATGTGATCTGAAGTGTTATGTTATTTGTTCGTTAAG
AATAAAGGAATAACAGATGTGCTGTATTGAATATTAATA-AATCTTATTTTAAATGAAAT
TG---------ATAGTTGTATAAA---ACATACAACACGCTAT------------GACAA
ACGGGG-AAAAATGAAAAATAAGGGGGT---TGATTGTTCTATAGT------ATCGCTTA
AG-----------------GGCCGCAGGCCCGTTGAA--AAATAATAATCGAATTATATA
CGATTG------------ATA-----ATAATCAGAGATAGATGATCAAGGATATATAAAC
ATAGACGAAGTA---------TATGGCTGTAT-AATAA-AAAAAGAAGCATATAA-----
TATAAAATATGTATACTAATCTCTGATTG-----------GTGCAGAAGGTAGACCCACT
AACTTTAAGTTAGTGGA----AATGTCCCGA---------TGACGTGAGCACGGGGGACT
AT-------------------
>26pk_PK_2004_C2
TATTACCCCCAGCGCTCGGGACGGGACAT-TTGCATCTATAAATAGACCT--CCCCCCTC
TCC-ATTACAA-GATCATCATCGACGACAG-AATGGCGCGATATGTGGTATGCTGGATGT
TCACCATCAACAATCCCACAACACTACCAGTGATGAGGGATGAGATCAAATATATGGTAT
ATCAAGTGGAGAGGGGACAGGAGGGTACTCGTCATGTGCAAGGATATGTCGAGATGAAGA
GACGAAGCTCTCTGAAGCAGATGAGAGCCTTCTTTCCTGGCGCACACCTTGAGAAACGAA
AGGGAAGCCAAGAAGAAGCGCGGTCATACTGTATGAAGGAAGATACAAGAATCGAAGGTC
CCTTCGAGTTTGGTGCATTTAAATTGTCATGTAATGATAATTTATTTGATGTCATACAGG
ATATGCGTGAAACGCACAAAAGGCCTTTGGAGTATTTATATGATTGTCCTAACACCTTCG
ATAGAAGTAAGGATACATTATACAGAGTACAAGCCGAGATGAATAAAACGAAGGCGATGA
A----TAGCTGGAGAAC--GTCTTTCAGTGC-TTGGACATCAGAGGTGGAGAATATCATG
GCGCAGCCATGTCATCGGAGAATAATTTGGGTCTATGGCCCAAATGGAGGAGAAGGAAAG
ACAACGTATGCAAAACATCTAATGAAGACGAGGAATGCGTTTTATTCTCCAGGAGGAAAA
TCATTGGATATATGTAGACTGTATAATTACGAGGATATTGTTATATTTGATATTCCAAGA
TGCAAAGAGGATTATTTAAATTATGGGTTATTAGAGGAATTTAAGAATGGAATAATTCAA
AGCGGGAAATATGAACCCGTTTTGAAGATAGTAGAATATGTCGAAGTCATTGTAATGGCT
AACTTCCTTCCGAAGGAAGGAATCTTTTCTGAAGATCGAATAAAGTTGGTTTCTTGCTGA
ACAAGTAATGACTTTACAG----CGCACGCTCCGAC-AAAAGTACACTATGACAAAAGTA
-GGGTATCTGATT-GGGTTATC-TTAACGATCTAGGGCCGTAGGCC-------CGTGA--
GCAATGAAC--------GGC---GAGATCAGATGTCCCG-AGTTAGTGCGCCACGT-AAG
CGCT-GGGGCTTAT-----TATTA-C-----------------------CCCCCGTG---
-------------CTCG------GGAC-GGGACAT-------------------------
---------------------------G--------------------------------
----------------------GG--C-TT----TTTA---AATGGG--C-CTTGAGAGT
--TTGAACAGTTC-----------------AGTATCTTCGTTATTGGGCCAACCCGG--C
CCAATAATTAAGAGAAC--GT---GTTCAAATTCGT-GG------------TATGACCGA
AGGTC-AAGGTAACCGGTCAA-CATTATTC-TGGCTTGCGCAGCAAGATACA-CGAA---
-----------------------------------------------------TTAAATT
ATTAAT-TCG-----------------------------------------------TAG
GACACGTGGAC-GGACCGAAATACTCCTGCATC------TCTATAAATACCCTA-GTCCT
GTGAAGG-ATAATT-G--C-TCTCTC-TCTTCTGTGAAG-GTGGT--TGTGCTGAGGC--
--------GGAAGA-----TCGC--------C-AGCGGCGATC-----------------
-GTCGGAACGACCTG--CATCTAGAG--AGGCGG--------------------------
-------TGAAGCAAACTACG-AAGCGTATAT-----CCGGTA-TTTATAGACTTA-TAG
CGCAGCTAGAAGTATACACTGTACA-GATATTGTATTTTGTAAAT-AACG-AAGAATTTC
GTAT-TTGATATTAATAAAACACCTGGGTGTGTTAATGTTTACATTAAATAGTATC-TTG
TAGGTA----CAAAATAAAAT--------ACAGTATACGGAACGTATACTGACA--A--A
GTAATAAA-T---GATAGGCGAA----G-CATGTTTAACAGGTGTTT-AGGTATAATTAA
CATAATTATGAG-AAGTAATAATAATACGGAAAATGAATA-AGTATGA-GGTGAAAGAGG
AGATATTAGAATATTTAAAAACCCAATTATATT-AT-T----------------TTGGA-
----------------ACG---AA--ATACAACACG----------------CTATGA-A
A--------------TACAAGACGCTATGACA-AATGTACGGGTATCTGATTG-TG----
--TAT-C-TTAACGCT-TAAGGGC-CGCAGGCCC-GTC-AA-G--TTG-------A----
---------------------ATGAACGGT-------CCAGATTA------ATTCCTT-A
GCGACTAAGAAAGG-----------AATCTTAAAG-TG---GACCA------------CA
TAAA------------AGACAGCTGTCAT---------------------------TGAT
TA---A-ATAAAT--A--------------------------------------------
------------------------------------------------------------
------------------------------------------------------------
---------------------------------------------------------CAC
G-GG----------GGACTAT------TATTACCCCCAGCGCTCGGGAC-GGGACAT---
---GGGCTA--A----------TGGAT-TAT-GGAT---ATCGGG-CCCAAAGGGCCCGT
TTA-GATGGGTTTT-GGGCTTAT-GGGCTCTATCCAGAAGACCAAAAACAGGCGG-----
-----------G-AACCGTCCC-AATTTC-------AAACTTCGATTGCTTGCTCCGCAA
GCCATCTAGAAGT-TTATAAATACCAG-TGTCGAGTTAGATGTTCA-----GACAACAA-
---ATGGCTAGGTATCCGAAGAAATCCATCAAGAAGAGGCGGGTTGGTCGCCGGAAGTAT
GGCAGCAAGGCGGCAACGAGTCACGACTACTCGTCGTTAGGA--TCAATATTGGTTCCTG
AAAACACCGTCAAGGTATTTCGGATTGAGCCTACTGATAAAACATTACCCAGATATTTTA
TCTGGAAAATGTTTATGCTTCTTGTGTGCAAGGTGAAGCCCGGAAGAATACTTCATTGGG
CTATGATTAAGAGTTCTTGGGAAATCAACCAGCCGACAACTTGTCTTGAAGCACCAGGTT
TATTTATTAAACCTGAACATAGCCATCTGGTTAAACTGGTATGCAGTGGGGAACTTGAAG
CAGGAGTTGCAACAGGGACATCAGATGTTGAATGTCTTCTGAGGAAGACAACCGTGTTGA
GGAAGAATGTAACGGAGGTCGATTATTTGTATTTGGCATTCTATTGTAGTTCTGGAGTAA
GTATAAACTACCAGAACAGAATTACATATCATGTTT---------------GATATGTTT
ATGTAAACATAAACTATTGTATGGAATGAAATCCAAATAACATACAACACGCTATGAAAT
ACAAGACGCTATGAC-AA------------ATGTA-CGGGTATCTG----ATTAG-GTAT
CCTAACGATCTAG-GGCCGAAGG--C---CCGTGAGCAATAAGCGTCGAAATAA-TGTTT
AACAAACAAATATACATGATACGGATA---------GTTGAATACATAAACAACGAGGTA
T----------ACAATACAACAAACTGTTGTA-AAG-----AAAT-AAAAAAT----AAG
AAGAGAGAGTATATTTGTGTTGGATAAGCATCGCAAC------------CACCACTTTAG
T-GGT-GGGCCAGATGTCCCGAGTTAGTGCGCCACGTAA-GCGCT-GGGGCTTAT-----
TATTACCCCCA-GCGCTCAGGACGGGACATCACGTGCCTC--------------------
---AACAAATGCACGTGAGTGATATAAGGGACATAACGGGTTCAGA-TAACGGTATCTTT
GGTTTAGAATATAACGTCACGTGTGAAAG-TAAA-AGGCACGTGACTAAGTCAAATGTAT
TGAATAAACATTTGACGTCCGGTAGCTTCCG-AAGGAAGT-AAGGATTGCTTCGT-GGCG
AAGCAAACCATTTATATA-TTGCCTAGG-CTTGCGG--CCTATAAATAGG-ACCCTGCTA
-----AATGGCATTAACAACAGAGCGGGTTAAACTATTCTTTGAATGGTTTTTGTTCTTT
GCAGCAATATTTATTGCGATTACAATATTATATATATTGTTGGTTTTGCTCTTTGAGGTA
CCGAAGTATATTAAGCAGCTCGTGAGGTATTTGGTAGAATACCTGACCAGAAGACGTGTA
TGGATGCAGAGAACGCAGTTATCGGAGGCAACTGGAGACGTAGAGTTCGGCAGAGGTATT
GTGGAAGACAGACGGGATCAACAACCGGCTGTCATACCACAGGCATCTCAGGTTAACCCT
TC---TCAACAAATTAGAAGGGATGAGCAAGGAAGACGAGGAAACGTCGGACCTATGTTT
T-AATACACG-GTATTGTAATATACGA-AATATAAATGGGTATTG---------ATGT--
------------AT-AA-GGTCATACATACTATA------TGTATGATAATG---AAACA
TATT-GTAATATGTGAATTGT---------------------------------------
-AAACGA-------------------------------GTGTTGAATGT-----------
----ATACAACATACAACACGC---------------------TATGAAATACAAGACGC
TAT------------------------------GACAAATGTACGGGTATCTGATTAGG-
TATCCTAACGA--------TCTAGGGCCG-AAGGCCCGT-GAGCAATAT---GCGTCGAA
AT-AATGTTT-----AATAAA-CAAATATACA-----TGATACGGATAGTTGAATACATA
AACAACTAGGTATAC-AATACAACAAAATGTTGT-AAAGAAAT--AAAAAATAAGAAGAG
AGA-GTATATTT---------GTGTCGG--------------------------------
--ATAAGCTTGCCAACCACCACTTTA--------------------GTGGT-GGGTCAGA
TGTCCCGAGTTAGTGCG-CCACGTAA-GCGCTGGGGCTTAT-----TATTACCCCCAGCG
CTCAGGACGGGACATCACGTG-CAACTA-ACAGAAGCACGTGAGAATGCAGTA---GCTT
GC----AGCGAAAGATAGACGTCAACGTCAATAAAGAAGAAGGAATATTCTTTGCTTCGG
CACGAAGCAAA--GGGTATAGATATTTGTTCGAGATGCGAAA-------ATGGAG-----
---GCTATTTAAACCTG---------ATGGTTTTGTGATTTCCGAAAT----CACTCGTC
GGAAGAGAAATGGAGTTCTGGGAATCGTCTGCTATGCCTGACGATGTGAAGAGAGAGATT
AAGGAAATATATTGGGAAGATCGGAAGAAACTTCTGTTCTGTCAGAAGTTGAAGAGCTAT
GTCAGAAGGATTCTTGTCTACGGAGATCAAGAGGATGCCCTTGCTGGAGTGAAGGATTTG
AAGACTTCTATTATTCGCTATAGCGAATACTTGAAGAAACCATGTGTGGTAATTTGTTGT
GTTAGCAATAAATCAATTGTGTATAGGTTAAACAGCATGGTGTTCTTTTATCATGAATAC
CTTGAAGAACTAGGTGGTGATTACTCAGTATATCAAGATCTCTATTGTGATGAGGTTCTC
TCTTCTTCATCGACAGAGGAAGAA------------GATGTAGGAGTAATATATAGGAAT
GTTATCATGGCATCGACTCAAGAGAAGTTCTCTTGGAGTGATTGTCAGAAGATAGTAATA
TCAGACTACGATGTAACATTACTCTAATGTAATATCCATT--ATCATCAATAAAA--TAA
TGGAATG--TTGATTATGTATT-TATCATAAATACAT--AATGGTATACGTATAGCA---
------TAAAATA-CA-TTAACC-----AACATACAACACACTATAAAATACAACACACT
ATAA----CAAATGTA----CGGGTATCTGATTGGGCTATATTAACCCCTTAAGGGCCGA
AGGCCCGTTTAAATATGTGTT-GGACGAAGTCCA-AACACAAAAAAGTAAGCAGAACAAC
GGAATAATATGAGCTGGC-AACGTA------GGGTC-CATGTCCCGAGTTAGTGCGCCAC
GTAAGC-GCTGGGGCTTAT--------------TATTACCCCCCGTGCTCGGGACGGGAC
ATGACGTCAGCAAGGATTATAATGGGCTTTTTAT------TAGCCCATTTA-TTGAATT-
GGG-CCGGGTTTT-GTCATTTTACAAAAGCCCGGTCCAGGATAAGTATAATGTCACGTGC
C--GAA-TAAA-AGGTTGCTTCGCCTCGAAGAAACCTAATATGAGGTAGCGTATTCAATA
CGCTACCGAATATCTATTAATATGTGAG-TCTCTGCCG----AAACAA-TCAGA-GCGAA
AGC--AAAGCAGAAGCGATGGATTGGGCGGAATCACAATTCAAGACCTGTACTCATGGAT
GCGATTGGAAGAAGATATCATCGGATTCAGCCGATAATCGACAATATGTACCATGCGTCG
ATTCTGGAGCTGGAAGAAAGTCGCCTCGCAAGGTACTTCTTAGATCTATTGAAGCTGTGT
TTAACGG------AAGCTTCAGCGGAAATAATAGGAACGTTCGTGGATTTCTCTACGTAT
CGATCAGAGACGATGACGGAGAGATGCGTCCAGTACTCATAGTACCATTCGGAGGATATG
GATATCATAATGATTTCTATTATTTCGAAGGAAAGGGGAAAGTTGAATGTGATATATCAT
C-----AGATTATGTTGCGCCAGGAATAGATTGGAGCAGAGACATGGAAGTTAGTATTAG
TAACAGCAACAACTGTAATGAATTATGTGATCTGAAGTGTTATGTTGTTTGTTCGTTAAG
AATCAAGGAATAAAAGTTGTGCTGTAATGTTTATTAATA-AAACGTATATTTGGAA-AAT
TG---------ATAGTTGTATAAA---ACATACAACACACTAT------------GAAAT
ACAAGA-CGCTATGACAAATGTACGGGTATCTGAATGAGTTTTAGT------ATCGCTTA
AG-----------------GGCCGCAGGCCCGTTGAA--AAATAATAATCGAATTATAAA
CGTTAG------------ATA-----ATAATCAGAGATAGGTGATC-AGATAACATAAAC
ATAAACGAAGTA---------TATGGCGGTAC-AATAA-TAAAAGAAGTTATAAAAAAA-
-AAACATAATGTATACTAATCTCTGATTG-----------GTTCAGAAGAAAGGCCCACC
AACTAAAAGGT-GGGGA---GAATGTCCCGA---------TGACGTAAGCACGGGGGACT
AT-------------------
>33in_IN_2002_C2
TATTACCCCCAGCGCTCGGGACGGGACAT-TTGCATCTATAACTAGACCT--CCCCCCTC
TCC-ATTACAA-GATCATCATCGACGACAG-AATGGCGCGATATGTGGTATGCTGGATGT
TCACCATCAACAATCCCACAACACTACCAGTGATGAGGGATGAGATCAAATATATGGTAT
ATCAAATGGAGAGGGGACAGGAGGGTACTCGTCATGTGCAAGGTTATGTCGAGATGAAGA
GACGAAGCTCTCTGAAGCAGATGAGAGGCTTCTTCCCAGGCGCACACCTTGAGAAACGAA
AGGGAACCCAAGAAGAAGCGCGGTCATACTGTATGAAGGAAGATACAAGAATCGAAGGTC
CCTTCGAGTTTGGTACATTTAAATTGTCATGTAATGACAATTTATTTGATGTCATACAGG
ATATGCGTGAAACGCACAAAAGGCCTTTGGAGTATTTATATGATTGTCCTAACACCTTCG
ATAGAAGTAAGGATACATTATACAGAGTACAAGCCGAGATGAATAAACGAAGGGCGATGA
A----TAGCTGGAAAAC--TTCTTTCAGTGC-ATGGACATCAGAGGTGGAGAATATCATG
GCGCAGCCATGTCATCGGAGAATAATTTGGGTCTATGGCCCAAATGGAGGAGAAGGAAAG
ACAACGTATGCAAAACATCTAATGAAGACGAGAAATGCGTTTTATTCTCCAGGAGGAAAA
TCATTGGATATATGTAGACTGTATAATTACGAGGATATTGTTATATTTGATATTCCAAGA
TGCAAAGAGGATTATTTAAATTATGGGTTATTAGAGGAATTTAAGAATGGAATAATTCAA
AGCGGGAAATATGAACCCGTTTTGAAGATAGTAGAATATGTCGAAGTCATTGTAATGGCT
AACTTCCTTCCGAAGGAAGGAATCTTTTCTGAAGATCGAATAAAGTTGGTTTCTTGCTGA
ACAAGTAATGACTTTACAG----CGCACGCTCCGAC-AAAAGCACACTATGACAAAAGTA
CGGGTATCTGATT-GGTTTATC-TTAACGATCTAGGGCCGTAGGCC-------CGTGA--
GCAATGAAC--------GGC---GAGATCAGATGTCCCG-AGTTAGTGCGCCACGT-AAG
CGCT-GGGGCTTAT-----TATTA-C-----------------------CCCCAGCG---
-------------CTCA------GGAC-GGGACAT-------------------------
---------------------------G--------------------------------
----------------------GG--C-TT----TTTA---AATGGG--C-TTTGAGAGT
--TTGAACAGTTC-----------------AGTATCTTCGTTATTGGGCCAACCCGG--C
CCAATAATTAAGAGAAC--GT---GTTCAAATTCGT-GA------------TATGACCGA
AGGTC-AAGGTAACCGGTCAA-CATTATTC-TGGCTTGCGCAGCAAGATACA-CGAA---
-----------------------------------------------------TTAAA--
------------------------------------------------------------
------------------------------------------------------------
------------------------------------------------------------
------------------------------------------------------------
------------------------------------------------------------
------------------------------------------------------------
------------------------------------------------------------
------------------------------------------------------------
------------------------------------------------------------
-------------GATAGGCGAA----G-CATGATTAACAGGTGTTT-AGGTATAATTAA
CATAATTATGAG-AAGTAATAATAATACGGAAAATGAATA-AGTATGA-GGTGAAAGAGG
AGATATTAGAATATTTAAAAACCCAATTATATT-AT-T----------------TTGGA-
----------------ACG---AA--ATACAACACG----------------CTATGA-A
A--------------TACAAGACGCTATGACA-AATGTACGGGTATCTGATTG-TT----
--TAT-C-TGAACGCT-TAAGGGC-CGCAGGCCC-GTC-AA-G-ATGG-------A----
---------------------ATGAACGGT-------CCAGATTA------ATTCCTT-A
ACGACGAAGAAAGG-----------AATCTTTCAG-GG---GACCA------------CA
CAAT------------ATACAGCTGTCAA---------------------------TGAT
TT---A-ATAAAT--AATATAATAACCAAAAGAC-C-ATTGTACCCTTGA--T-----A-
----ATGATGACG-T-ATA-GGGGTGT-CCCG-AG----GTAA---TTTAAC---AT---
-AGATCTGAGAAGA--------GATATG--------------------------GG--CC
GTTGGATGCCTCCATCGGACGAT-GG-AGGTTGTATGAA-CTTCTGCTGACGTA-GGCGC
T-GG----------GGCTTAT---------------------------------------
------------------------------------------------------------
------------------------------------------------------------
------------------------------------------------------------
------------------------------------------------------------
-------------------------------------GGCGGGTTGGGCGCCGGAAGTAT
GGCAGCAAGGCGGCAACGAGCCACGACTACTCGTCGTCAAGG--TCAATATTGGTTCCTG
AAAACACCGTCAAGGTATTTCGGATTGAGCCTACTGATAAAACATTACCCAGATATTTTA
TCTGGAAAATGTTTATGCTTCTTGTGTGCAAAGTGAAGCCCGGAAGAATACTTCATTGGG
CTATGATCAAGAGTTCTTGGGAAATCAACCAGCCGACAACCTGTCTGGAAGCCCCAGGTT
TATTTATTAAACCTGAACATAGCCATCTGGTTAAACTGGTATGTAGTGGGGAACTTGAAG
CAGGAGTCGCAACAGGGACATCAGATGTTGAATGTCTTTTGAGGAAGACAACCGTGTTGA
GGAAGAATGTAACAGAGGTGGATTATTTATATTTGGCATTCTATTGTAGTTCTGGAGTAA
GTATAAACTACCAGAACAGAATTACATATCATGTTT---------------GATATGTTT
ATGTAAACATAAACTATTGTATGGAATGAAATCCAAATAACATACAACACGGTATGAAAT
ACAAGACGCTATGAC-AA------------AAGTA-CGGGTATCTG--------------
------------------------------------------------------------
------------------------------------------------------------
------------------------------------------------------------
------------------------------------------------------------
------------------------------------------------------------
TATTACCCCCA-GCGCTCAGGACGGGACATCACGTGCTTC--------------------
---AACAAATGCACGTGAGTGATATAAGGGACATAACGGGTTCAGA-TAACGGTATCTTT
GGTTTAGAATATAACGTCACGTGTGAAAG-CGAG-AGGCACGTGACTAAGTCAAATGTAT
TGAATAAACATTTGACGTCCGGTAGCTTCCG-AAGGAAGT------TAGCTTCGT-GGCG
AAGCAAACCATTTATATATTTGCCTAGG-CTTGCGG--CCTATAAATAGG-ACCCTGCTA
-----AATGGCATTAACAACAGAGCGGGTTAAACTATTCTTTGAATGGTTTTTGTTCTTT
GAAGCAATATTTATTGCGATTACAATATTATATATATTGTTGGTTTTGCTCTTTGAGGTA
CCGAAGTATATTAAGCAGCTCGTGAGGTATTTGGTAGAATACCTGACCAGAAGACGTGTA
TGGATGCAGAGAACGCAGTTATCGGAGGCAACTGGAGACGTAGAGTTCGGCAGAGGTATT
GTGGAAGACAGACGAGATCAAGAACCGGCTGTCATACCACAGGCATCTCAGGTTATCCCT
TC---TCAACAAATTAGAAGGGATGATCAAGGAAGACGAGGAAACGTCGGACCTATGTTT
T-AATACACG-GTATTGTAATATATGA-AATATAAATGTGGATTG---------ATGT--
------------AT-AA-GGTCATACATACTATA------TGTATGATAATG---AAACA
TATT-GTAATATGTGAATTGT---------------------------------------
-AAACGA-------------------------------GTGTTGAATGT-----------
----ATACAACATACAACACAC---------------------TATGAAATACAAGACGC
TAT------------------------------GACAAATGTACGGGTATCTGATTAGG-
TATCCTAACGA--------TCTAGGGCCGAAAGGCCCGT-GAGCAATAT---GCGTCGAA
AT-AATGTTT-----AACAAACCAAATATACA-----TGATACGGATAGTTGAATACATA
AACAACTAGGTATAC-AATACAACAAACTGTTGT-AAAGAAAT-AAAAAAATAAGAAGGG
AGA-GTATATTT---------GTGTCGG--------------------------------
--ATAAGCTTGGCAACCACCACTTTA--------------------GTGGTGGGGTCAGA
TGTCCCGAGTTAGTGCG-CCACGTAA-GCGCTGGGGCTTAT-----TATTACCCCCAGCG
CTCAGGACGGGACATCACGTG-CAACTA-ACAGACGCACGTGAGAATGCAGTA---GCTT
GC----AGCGAAAGATAGACGTCAACATCAATAAAGAAGAAGGAATATTCTTTGCTTCGG
CACGAAGCAAA--GGGTATAGATATTTGTTCGAGATGCGAAA-------ATGGAG-----
---GCTATTTAAACCTG---------ATGGTTTTGTGATTTCCGAAAT----CACTCGTC
GGAAGAGAAATGGAGTTCTGGGAATCGTCTGCTATGCCTGACGATGTCAAGAGAGAGATT
AAGGAAATATATTGGGAAGATCGGAAGAAACTTCTGTTCTGTCAGAAGTTGAAGAGCTAT
GTCAGAAGGATTCTTGTTTATGGAGATCAAGAGGATGCCCTTGCCGGAGTGAAGGATATG
AAGACTTCTATTATTCGCTATAGCGAATACTTGAAGAAACCATGTGTGGTAATTTGTTGT
GTTAGCAATAAATCAATTGTGTATAGGTTAAACAGCATGGTGTTCTTTTATCATGAATAC
CTTGAAGAAGTAGGTGGTGATTACTCAGTATATCAAGATCTCTATTGTGATGAGGTTCTC
TCTTCGTCATCGACAGATGAAGAA------------GATGTAGGAGTAATATATAGGAAT
GTTATCATGGCATCGACACAAGAGAAGTTCTCTTGGAGTGATTGTCAGAAGATAGTTATA
TCAGACTATGATGTAACATTACTCTAATGTAATATCCATT--ATCATCAATAAAA--TAA
TGGAATG--TTGATTATGTATT-TATTATAAATACAT--AATGGTATACGTATAGCA---
------TAAAATA-CA-TTAACC-----AACATACAACACACTATAAAATACAACACACT
ATAA----CAAATGTA----CGGGTATTTGATTGGGCTATATTAACCCCTTAAGGGCCGA
AGGCCCGTTTAAATATGTGTT-GGACGAAGTCCA-AACACAAAAAAGTAAGCAGAACAAT
GGAATAATATGAGCTGGC-AACGTA------GGGTC-CATGTCCCGAGTTAGTGCGCCAC
GTAAGC-GCTGGGGCTTAT--------------TATTACCCCCCGTGCTCGGGACGGGAC
ATGACGTCAGCAAGGATTATAATGGGCTTTTTAT------TAGCCCATGTA-TTGAATT-
GGG-CCGGGTTTT-GTCATTTTACAAAAGCCCGGTCCAGGATAAGTATAATGTCACGTGC
C--GAATTAAA-AGGTTGCTTCGCCTCGAAGAAACCTAATTTGAGGTTGCGTATTCAATA
CGCTACCGAGTATCTATTAATATGTGAG-TCTCTGCCG----AAACAA-TCAGA-GCGAA
AGC--AAAGCAGAAGCGATGGATTGGGCGGAATCACAATTCAAGACTTGTACTCATGGAT
GCGATTGGAAGAAGATATCATCGGATTCAGCCGATAATCGACAATATGTACCATGCGTCG
ATTTTGGAGCTGGAAGAAAGTCGCCTCGCAAGGTACTTCTTAGATCTATTGAAGCTGTGT
TTAACGG------AAGCTTCAGCGGAAATAATAGGAACGTTCGTGGATTTCTCTACGTAT
CGATCAGAGACGATGACGGAGAAATGCGTCCAGTACTCATAGTACCATTCGGAGGATATG
GATATCATAATGATTTCTATTATTTCGAAGGAAAGGGGAAAGTTGAATGTGATATATCAT
C-----AGATTATGTTGCGCCAGGAATAGATTGGAGCAGAGACATGGAAGTTAGTATTAG
TAACAGCAACAACTGTAATGAATTATGTGATCTGAAGTGTTATGTTGTTTGTTCTTTAAG
AATCAAGGAATAAAAGTTGTGCTGTAATGTCTATTAATA-AAACGTATATTTGGGA-AAT
TG---------ATAGTTGTATAAA---ACATACAACACGCTAT------------GAAAT
ACAAGA-CGCTATGACAAATGTACGGGTATCTGAATGAGTTTTAGT------ATCGCTTA
AG-----------------GGCCGCAGGCCCGTTGAA--AAATAATAATCGAATTATAAA
CGTTAG------------ATA-----ATAATCAGAGATAGATGATC-AGATAACATAAAC
ATAAACGAAGTA---------TATGGCGGTAC-AATAA-TAAAATAAGT---TAAAAAA-
AAAACATAATGAATACTAATCTCTGATTG-----------GTTCAGAAGAAAGGCCCACC
AACTAAAAGGT-GGGGA---GAATGTCCCGA---------TGACGTAAGCACGGGGGACT
AT-------------------
>35to_TO_2010_C1
TATTACCCCCAGCGCTCGGGACGGGACAT-TTGCATCTATAAATAGACT---CCCCCCTC
TCC-ACTTCAA-GATCATCATCGACGACAG-AATGGCGCGATATGTGGTATGCTGGATGT
TTACCATCAACAATCCCACAACACTACCAGTGATGAGGGATGAGATCAAATACATGGTAT
ATCAAGTGGAGAGGGGACAGGAGGGTACTCGTCATGTGCAAGGATACGTGGAGATGAAGA
GACGAAGTTCTCTGAAGCAGATGAGAGTCTTCTTCCCAGGCGCACACCTTGAGAAACGAA
AGGGAAGCCAAGAAGAAGCGCGGTCATACTGTATGAAGGAAGATACAAGAATCGAAGGTC
CCTTCGAGTTTGGTGCATTTAAATTGTCATGTAATGATAATTTATTTGATGTCATACAGG
ATATGCGTGAAACGCACAAAAGACCTTTGGAGTATTTATATGATTGTCCTAATACCTTCG
ATAGAAGTAAGGATACATTATACAGAGTACAAGCAGAGATGAATAAAACGAGGGCGATGA
A----TAGCTGGAGAAC--GTCTTTCAGTGC-TTGGACATCAGAGGTTGAGAATATCATG
GCGCAGCCATGTCATCGGAGAATTATTTGGGTTTACGGCCCAAATGGAGGAGAAGGAAAG
ACAACGTATGCAAAACATCTAATGAAGACGAAGAATGCGTTTTATTCTCCAGGAGGAAAA
TCATTGGATATATGTAGACTGTATAATTATGAGGATATTGTTATATTTGATATCCCCAGA
TGCAAAGAGGATTATTTAAATTATGGTTTATTAGAGGAATTTAAGAATGGAATAATTCAA
AGCGGGAAATATGAACCCGTTTTGAAGATTGTAGAATATGTCGAAGTCATTGTAATGGCT
AACTTCCTTCCGAAGGAAGGAATCTTTTCTGAAGATCGAATAAAGTTGGTTTCTTGCTGA
ACACGCAATGACTTTACAG----CGCACGCTCCGAC-AAAAGCACACTATGACAAAAGTA
CGGGTATCTGATT--GGCTATC-CTAACGATCTAGGGCCGTAGGCC-------CGTGA--
GCAATGAAC--------GGC---GAGATCATATGTCCCG-AGTTAGTGCGCCACGT-AAG
CGCT-GGGGCTTAT-----TATTA-C-----------------------CCCCAGCG---
-------------CTCA------GGAC-GGGACATCACGTGCAACTAACAGACGCACGTG
ACTGATAGACGGGACAT----------G--------------------------------
----------------------GG--C-TT----TTTA---AATGGG--C-TTTGAGAGT
--TTGAACAGTTC-----------------AGTATCTTCGTTATTGGGCCAACCCGG--C
CCAATAATTAAGAGAAC--GT---GTTCAAATTCGT-GG------------TATGACCGA
AGGTC-AAGGTAACCGGTCAA-CATTATTC-TGGCTTGCGCAGCAAGAAACA-CGAA---
-----------------------------------------------------TTAATTT
TTTAAT-TCG-----------------------------------------------TAG
GACACGTGGAC-GGACCGAAATACTCCTGCATC------TCTATAAATACCCTA-AACCT
GTCAAGG-GTAATT-G--C-TCTCTC-TCTTCTGTCAAG-GTGGT--TGTGCTAAGGC--
--------GGAAGA-----TCGC--------C-AGCGGCGATC-----------------
-GTCGGAACGACCTG--CATCTAGAG--AGGCGG--------------------------
-------CGAGG-AAACTACG-AAGCGTATAT-----CGGGTA-TTTATAGACTTA-TAG
CGTAGCTAGAAGTATACACTGTACA-GATATTGTATTTTGTAAAT-TACG-AAGAAATTC
GTAT-TTGATAATAATAAAACAACTGGGTTTGTTAATGTTTACATTAACTAGTATC-TGT
TATGTA----CAAATTAAAAT--------ACAGTATACGGAACGTATACTAATA--A--A
AAAATAAA-T---GAAAGGCGAA----G-CATGATTAACAGGTGTTT-AGGTATAATTAA
AATAATTATGTC-AAGTAATTATAATACGGAAAATGAATA-AGTATGA-GGTGAAAGAGG
AGATATTAGAATATTTAAAAACCCAATTATATT-AT-T----------------TTGGA-
----------------ACG---AA--ATACAAGACG----------------CTATGA-A
A--------------TACAAGACGCTATGACA-AATGTACGGGTATCTGATTA-GG----
--TAT-C-TGAACGTA-TAAGGGC-CGCAGGCCC-GTC-AA-G-ATGG-------A----
---------------------ATGAACGGT-------CCAGATTA------ATTCCTT-A
ACGACGAAGGAAGG-----------AATCTTTTAG-GG---GACCA------------CA
CAAT------------ATACAGCTGTCAA---------------------------TGAT
TT---A-TTAAAT--A--------------------------------------------
------------------------------------------------------------
------------------------------------------------------------
---------------------------------------------------------CGC
T-GG----------GGACTAT------TATTACCCCCAGCGCTCGGGAC-GGGACAT---
---GGGCTA--A----------TGGAT-TGT-GGAT---ATAGGG-CCCAAAGGGCCCGT
TTT-GATGGGTTTT-GGGCTTAT-GGGCTTTATCCAGAAGACCAAAAACAGGCGG-----
-----------GAAACCGTCCC-AAATTC-------AAACTTCGATTGCTTGCCGTGCAA
GCCATC-AGAAGT-CTATAAATACCAG-GGTCGAGATAGATGTTCA-----GACAACAA-
---ATGGCTAGGTATCCGAAGAAATCCATCAAGAAGAGGCGGGTTGGGCGCCGGAAGTAT
GGCAGCAAGGCGGCAACCAGTCACGACTACTCGTCGCTAGGA--TCGATATTGGTTCCTG
AAAACACCGTCAAGGTATTTCGGATTGAGCCTACTGATAAAACATTACCCAGATACTTTA
TCTGGAAAATGTTTATGCTTCTTGTGTGCAAGGTGAAGCCCGGAAGAATACTTCACTGGG
CTATGATTAAGAGTTCTTGGGAAATCAACCAGCCGACAACCTGTCTTGAAGCACCAGGTT
TATTTATTAAACCTGAACATAGCCATCTGGTTAAACTGGTATGTAGTGGGGAACTTGAAG
CAGGAGTCGCAACAGGGACATCAGATGTCGAATGTCTTCTGAGGAAGACAACCGTGTTGA
GGAAGAATGTAACGGAGGTGGATTATTTATATTTGGCATTCTATTGTAGTTCTGGAGTAA
GTATAAACTACCAGAACAGAATTACATATCATGTTT---------------GATATGTTT
ATGTAAACATAAACTATTGTATGGAATGAAATCCAAATAACATACAACACGCTATGAAAT
ACAAGACGCTATGAC-AA------------ATGTA-CGGGTATCTG----ATTAG-GTAT
CCTAACGATCTAG-GGCCGAAGG--C---CCGTGAGCAATATGCGTCGAAATAA-TGTTT
AACAAACAAATATACATGATACGGATA---------GTTGAATCCATAAACAACGAGGTA
T----------ACAATACAACAACATGTTGTA-AAG-----AAAT-AAAAAAT----AAG
AAGAGAGAGTATATTTGTGTCGGATAAGCATGGCAAC------------CACCACTTTAG
T-GGT-GGGCCAGATGTCCCGAGTTAGTGCGCCACGTAA-GCGCT-GGGGACTAT-----
TATTACCCCCA-GCGCTCAGGACGGGACATCACGTGCGTC--------------------
---AACAAATGCACGTGACTGATATAAGGGACATAACGGGTTTAGA-TAACGGTTTATTC
GGATTAGAATATAACGTCACGTGTGAAAG-CGAA-AGACACGTGACGAAGACAAATGGAT
TGAATAAACATTTGACGTCCGGTAGCTTCCG-AAGGAAGT-AAGGATTGCTTCGC-GGCG
AAGCAAACCATTTATATATTTGCGTAGG-CTTGCGG--CCTATAAATAGG-ACGCAGCTA
-----AATGGCATTAACAACAGAGCGGGTGAAACTATTCTTTGAATGGTTTCTGTTCTTT
GGAGCAATATTTATTGCGATTACAATATTATATATATTGTTGGTTTTGCTCTTTGAGGTA
CCCAGGTATATTAAGGAGCTCGTGAGGTATTTGGTAGAATACCTGACCAGACGACGTGTA
TGGATGCAGAGGACGCAGTTGACGGAGGCAACTGGAGATGTAGAGATCGGCAGAGGTATT
GTGGAAGACAGACGAGATCAACAACCGGCTGTCATTCCACATGTATCTCAGGTTATCCCC
TC---TCAACCAAACAGAAGGGATGATCAAGGAAGACGAGGAAACGTTGGACCTATGTTC
T-AATACACG-GTATATTAATATACGA-AATATAAATGGGTATTG---------ATGT--
------------AA-AT-GATCATACATAATATA------TGTATGATAATG---AAACA
TATT-GTAATATGTGAATTGT---------------------------------------
-AAACGA-------------------------------GAGTTGTATGT-----------
----ATAAAACATACAACACGC---------------------TATGAAATACAAGACGC
TAT------------------------------GACTAATGTACGGGTATCTGATTAGG-
TATCCTAACGA--------TCTAGGGCCG-AAGGCCCGT-GAGCAATAT---GCGTCGAA
AT-AATGTTT-----AATAAA-CAAATATACA-----TGATACGGATAGTTGAATACATA
AACAACGAGGTATAC-AATACAACAACATGTTGT-AAAGAAAT--AAAAAATAAGAAGAG
ATA-GTATATTT---------GTGTTGG--------------------------------
--ATAAGCCTTGCAACCACCACTTTA--------------------GTGGT-GGGCCAGA
TGTCCCGAGTTAGTGCG-CCACGTAA-GCGCTGGGGCTTAT-----TATTACCCCCAGCG
CTCAGGACGGGACATCACGTG-CAACTA-ACAGACGCACGTGAGAATGCAGTA---GCTT
GC----AGCGAAAGATAGACGTCAACATCAATAAAGAAGAAGGAATATTCTTTGCTTCGG
CACGAAGCAAA--GGGTATAGATATTTGTTCGAGATGCGAAA-------ATGGAG-----
---GCTATTTAAACCTG---------ATGGTTTTGTGATTTCCGAAAT----CACTCGTC
GGAAGAGAAATGGAGTTCTGGGAATCGTCTGCCATGCCTGACGATGTCAAGAGAGAGATT
AAGGAAATATATTGGGAAGATCGGAAGAAACTTCTGTTCTGTCAGAAGTTGAAGAGCTAT
GTCAGAAGGATTCTTGTTTATGGAGATCAAGAGGATGCCCTTGCCGGAGTGAAGGATATG
AAGACTTCTATTATTCGCTATAGCGAATACTTGAAGAAACCATGTGTGGTAATTTGTTGT
GTTAGCAATAAATCAATTGTGTATAGGTTAAACAGCATGGTGTTCTTTTATCATGAATAC
CTTGAAGAACTAGGTGATGATTACTCAGTATATCAAGATCTCTATTGTGATGAGGTACTC
TCTTCTTCATCGACAGAGGAAGAA------------GATGTAGGAGTAATATATAGGAAT
GTTATCATGGCATCGACACAAGAGAAGTTCTCTTGGAGTGATTGTCAGAAGATAGTTATA
TCAGACTATGATGTAACATTACTCTAATGTAATATCCATT--ATCATCAATAAAA--TAA
TGGAATG--TTGATTATGTATT-TATCATAAATACAT--AATGGTATACGTATAGCA---
------TAAAATA-CA-TTAACC-----AACATACAACACACTATAAAATACAACACACT
ATAA----CAAATGTA----CGGGTATCTGATTGGGCTATATTAACCCCTTAAGGGCCGA
AGGCCCGTTTAAATATGTGTT-GGACGAAGTCCA-AGCACAAAAAAGTAAGCAGAACAAC
GGAATAATATGAGCTGGC-AACGTA------GGGTC-CATGTCCCGAGTTAGTGCGCCAC
GTAAGC-GCTGGGGACTAT--------------TATTACCCCCCGTGCTCGGGACGGGAC
ATGACGTCAGCAATGCAGATAATGGGCCTAATAA-------AGCCCATTTA-TAGAATT-
GGG-CCGGGTTTT-GTCATCTTACAAAAGCCCGGTCCAGGATTAGAATAATGTCACGTGC
C--GAA-TAAG-AGGTTGCTTCGCCTCGAAGAAACCTATTTTGAGGTAGCGTATTCAATA
CGCTACCGAATATCTATTAATATGTGAG-TCTCTGCCG---AAAAAAA-ACAGA-GCGAA
AGC--GAAGCAGAAGCGATGGATTGGGCGGAATCACAATTCAAGACATGTACCCATGGAT
GCGATTGGAAGAAGATATCATCGGATTCAGCCGATAATCGACAATATGTGCCATGCGTCG
ATTCAGGAGCTGGAAGAAAGTCGCCTCGTAAGGTACTTCTTAGATCTATTGAAGCTGTGT
TTAATGG------AAGCTTCAGCGGAAAAAACAGGAACGTTCGTGGATTTCTCTACGTAT
CGATCAGAGATGATGACGGAGAAATGCGTCCAGTGCTCATAGTACCTTTCGGAGGTTATG
GATATCATAATGATTTCTATTATTTCGAAGGAAAGGGGAAAGTTGAATGTGATATATCAT
C-----AGATTATGTTGCGCCAGGAATAGATTGGAGCAGAGACATGGAAGTTAGTATTAG
TAACAGCAACAACTGTAATGAATTATGTGATCTGAAGTGTTATGTTGTTTGTTCGTTAAG
AATCAAGGAATAAAAGTTGTGCTGTAATGTTTATTAATA-AAACGTATATTTTGGATAAT
TG---------TTAGTTGTATAAA---ACATACAACACACTAT------------GAAAT
ACAAGA-CGCTATGACAAATGTACGGGTATCTGAATGAGTTTTAGT------ATCGATTA
AG-----------------GGCCGCAGGCCCGTTGAA--AAATAATAATCGAATTATATA
CGTTTG------------ATA-----ATAATCAGAGATAGATGATT-AGAATACATAAAG
ATAAACGAAGTA---------TATCCTGGTACAAATAA--AAAATAAGTATTTAAAAA--
TAAAAGAAATGTAAACTAATCTCTGATTG-----------GTTCAGCAGAAAGGCCCACC
AACTAAAAGGT-GGGGA---GAATGTCCCGA---------TGACGTAAGCACGGGGGACT
AT-------------------
>36to_TO_2010_C1
TATTACCCCCAGCGCTCGGGACGGGACAT-TTGCATCTATAAATAGACT---CCCCCCTC
TCC-ACTTCAA-GATCATCATCGACGACAG-AATGGCGCGATATGTGGTATGCTGGATGT
TTACCATCAACAATCCCACAACACTACCAGTGATGAGGGATGAGATCAAATACATGGTAT
ATCAAGTGGAGAGGGGACAGGAGGGTACTCGTCATGTGCAAGGATACGTGGAGATGAAGA
GACGAAGTTCTCTGAAGCAGATGAGAGTCTTCTTCCCAGGCGCACACCTTGAGAAACGAA
AGGGGAGCCAAGAAGAAGCGCGGTCATACTGTATGAAGGAAGATACAAGAATCGAAGGTC
CCTTCGAGTTTGGTGCATTTAAATTGTCATGTAATGATAATTTATTTGATGTCATACAGG
ATATGCGTGAAACGCACAAAAGACCTTTGGAGTATTTATATGATTGTCCTAATACCTTCG
ATAGAAGTAAGGATACATTATACAGAGTACAAGCAGAAATGAATAAAACGAGGGCGATGA
A----TAGCTGGAGAAC--GTCTTTCAGTGC-TTGGACATCAGAGGTTGAGAATATCATG
GCGCAGCCATGTCATCGGAGAATTATTTGGGTTTACGGCCCAAATGGAGGAGAAGGAAAG
ACAACGTATGCAAAACATCTAATGAAGACGAAGAATGCGTTTTATTCTCCAGGAGGAAAA
TCATTGGATATATGTAGACTGTATAATTATGAGGATATTGTTATATTTGATATCCCTAGA
TGCAAAGAGGATTATTTAAATTATGGTTTATTAGAGGAATTTAAGAATGGAATAATTCAA
AGCGGGAAATATGAACCCGTTTTGAAGATTGTAGAATATGTCGAAGTCATTGTAATGGCT
AACTTCCTTCCGAAGGAAGGAATCTTTTCTGAAGATCGAATAAAGTTGGTTTCTTGCTGA
ACACGCAATGACTTTACAG----CGCACGCTCCGAC-AAAAGCACACTATGACAAAAGTA
CGGGTATCTGATT--GGCTATC-CTAACGATCTAGGGCCGTAGGCC-------CGTGA--
GCAATGAAC--------GGC---GAGATCATATGTCCCG-AGTTAATGCGCCACGT-AAG
CGCT-GGGGACTAT-----TATTA-C-----------------------CCCCAGCG---
-------------CTCA------GGAC-GGGACATCACGTGCAACTAACAGACGCACGTG
ACAGCAGGACGGGACAT----------G--------------------------------
----------------------GG--C-TT----TTTA---AATGGG--C-TTTGCGAGT
--TTGAACAGTTC-----------------AGTATCTTCGTTATTGGGCCAACCCGG--C
CCAATAATTAAGAGAAC--GT---GTTCAAATTCGT-GG------------TATGACCGA
AGGTC-AAGGTAACCGGTCAA-CATTATTC-TGGCTTGCGCAGCAAGCTACA-CGAA---
-----------------------------------------------------TTAATTT
ATTAAT-TCG-----------------------------------------------TAG
GACACGTGGAC-GGACCGAAATACTCCTGCATC------TCTATAAATACCCTA-AACCT
GTCAAGG-ATAATT-G--C-TCTCTC-CCTTCTGTCAAG-GTGGT--TGTGCTAAGGC--
--------GGAAGA-----TCGC--------C-AGCGGCGATC-----------------
-GTCGGAACGACCTG--CATCTAGAG--AGGCGG--------------------------
-------CGAGG-AAACTACG-AAGCGTATAT-----CGGGTA-TTTATAGACTTA-TAG
CGTAGCTAGAAGTAAACACTGTACA-GATATTGTATTTTGTAAAT-TACG-AAGAAATTC
GTAT-TTGATATTAATAAAACAACTGGGTTTGTTAATGTTTACATTAACTAGTATC-TTG
TATGTA----CAAATTAAAAT--------ACAGTATACGGAACGTATACTAATC-AA--A
AAATTAAA-T---GACAGGCGAA----G-CATGATTAACAGGTGTTT-AGGTATAATTAA
AATAATTATGTC-AAGTAATTATAATACGGAAAATGAATA-AGTATGA-GGTGAAAGAGG
AGATATTAGAATATTTAAAAACCCAATTATATT-AT-T----------------TTGGA-
----------------ACG---AA--ATACAACACG----------------CTATGA-A
A--------------TACAAGACGCTATGACA-AATGTACGGGTATCTGATTA-GG----
--TAT-C-TGAACGAA-TAAGGGC-CGCAGGCCC-GTC-AA-G-ATGG-------A----
---------------------ATGAACGGT-------CCAGATTA------GTTCCTT-A
ACGACGAAGGAAGG-----------TATCTATCAG-GG---GACCA------------CA
CAAT------------ATACAGCTGTCAA---------------------------TGAT
TT---A-TTAAAT--A--------------------------------------------
------------------------------------------------------------
------------------------------------------------------------
---------------------------------------------------------CGC
T-GG----------GGACTAT------TATTACCCCCAGCGCTCGGGAC-GGGACAT---
---GGGCTA--A----------TGGAT-TGT-GGAT---ATAGGG-CCCAAAGGGCCCGT
TTA-GATGGGTTTT-GGGCTTAT-GGGCTTTATCCAGAAGACCAAAAACAGGCGG-----
-----------GAAACCGTCCC-AAATTC-------AAACTTCGATTGCTTGCCGTGCAA
GCCATC-AGAAGT-CTATAAATACCAG-GGTTGAGATAGATGTTCA-----GACAACAA-
---ATGGCTAGGTATCCGAAGAAATCCATCAAGAAGAGGCGGGTTGGGCGCCGGAAGTAT
GGCAGCAAGGCGGCAACCAGTCACGACTGCTCGTCTCTAGGA--TCAATATTGGTTCCTG
AAAATACCGTCAAGGTATTTCGGATTGAGCCTAGTGATAAAACATTACCCAGATATTTTA
TCTGGAAAATGTTTATGCTTCTTGTGTGCAAGGTGAAGCCCGGAAGAATACTTCACTGGG
CCATGATTAAGAGTTCTTGGGAAATCAACCAGCCGACAACCTGTCTTGAAGCACCAGGTT
TATTTATTAAACCTGAACATAGCCATCTGGTTAAACTGGTATGTAGTGGGGAACTTGAAG
CTGGAGTCGCAACAGGGACATCAGATGTCGAATGTCTTCTGAGGAAGACAACCGTGTTGA
GGAAGAATGTAACGGAGGTGGATTATTTATATTTGGCATTCTATTGTAGTTCTGGAGTAA
GTATAAACTACCAGAACAGAATTACATATCATGTTT---------------GATATGTTT
ATGTAAACATAAACTATTGTATGGAATGAAATCCAAATAACATACAAGACGCTATGAAAT
ACAAGACGCTATGAC-AA------------ATGTA-CGGGTATCTG----ATTAG-GTAT
CCTAACGATCTAG-GGCCGAAGG--C---CCGTGAGCAATATGCGTCGAAATAA-TGTTT
AACAAGCAAATATACATGATACGGATA---------GTTGAATCCATAAACAACGAGGTA
T----------ACAATACAACAATATGTTGTA-AAG-----AAATTAAAAAAT----AAG
AAGAGAGAGTATATTTGTGTCGGATAAGCATGGCAAC------------CACCACTTTAG
T-GGT-GGGCCAGATGTCCCGAGTTAGTGCGCCACGTAA-GCGCT-GGGGACTAT-----
TATTACCCCCA-GCGCTCAGGACGGGACATCACGTGCGTC--------------------
---AACAAATGCACGTGACCGATATAAGGGACATAACGGGTTTAGA-CAACGGTTTATTC
GGATTAGAATATAACGTCACGTGTGATAG-CGAA-AGGCACGTGACTAAGACAAATGGAT
TGAATAAACATTTGACGTCCGGTAGCTTCCG-AAGGAAGT-AAGGATTGCTTCGC-GGCG
AAGCAAACCATTTATATATGTGCGTAGG-CTTGCGG--CCTATAAATAGG-ACGCAGCTA
-----AATGGCATTAACAACAGAGCGGGTTAAACTATTCTTTGAATGGTTTTTGTTTTTC
GGAGCAATATTTATTGCGATTACAATATTATATATATTGTTGGTTTTGCTCTTTGAGGTA
CCCAGGTATATTAAGGAGCTCGTGAGGTATTTGGTAGAATACCTGACCAGACGACGTGTA
TGGATGCAGAGGACGCAGTTGACGGAGGCAACTGGAGATGTAGAGATCGGCAGAGGTATT
GTGGAAGACAGACGAGATCAACAACCGGCTGTCATACCACATGTATCTCAGGTTATCCCT
TC---TCAACCAAATAGAAGGGATGATCAAGGAAGACGAGGAAACGCCGGACCTATGTTC
T-AATACACG-GTATATTAATATACGA-AATATAAATGGGTATTG---------ATGT--
------------AA-AT-GATCATACATAATATA------TGTATGATAATG---AAACA
TATT-GTAATATGTGAATTGT---------------------------------------
-AAACGA-------------------------------GAGTTGTATGT-----------
----ATAAAACATACAACACGC---------------------TATGAAATACAAGACGC
TAT------------------------------GACAAATGTACGGGTATCTGATTAGC-
TATCCTAACGA--------TCTAGGGCCG-AAGGCCCGT-GAGCAATAT---GCGTCGAA
AT-AATGTTT-----AACAAA-CAAATATACA-----TGATACGGATAGTTGAATACATA
AACAACGAGGTATAC-AATACAACAACATGTTGT-AAAGAAAT--AAAAAATAAGAAGAG
ATA-GTATATTT---------GTGTTGG--------------------------------
--ATAAGCTTTGCAACCACCACTTTA--------------------GTGGT-GGGCCAGA
TGTCCCGAGTTAGTGCG-CCACGTAA-GCGCTGGGGACTAT-----TATTACCCCCAGCG
CTCAGGACGGGACATCACGTG-CAACTA-ACAGACGCACGTGAGAATGCAGTA---GCTT
GC----AGCGAAAGATAGACGTCAACATCAATAAAGAAGAAGGAATATTCTTTGCTTCGG
AACGAAGCAAA--GGGTATAGATATTTGTTCGAGATGCGAAA-------ATGGAG-----
---GCTATTTAAACCTG---------ATGGTATTGTGATTTCCGAAAT----CACTCGTC
GGAAGAGAAATGGAGTTCTGGGAATCGTCTGCCATGCCTGACGATGTGAAGAGAGAGATT
AAGGAAATATATTGGGAAGATCGGAAGAAACTTCTGTTCTGTCAGAAGTTGAAGAGCTAT
GTCAGAAGGATTCTTGTTTATGGAGATCAAGAGGATGCCCTTGCCGGAGTGAAGGATATG
AAGACTTCTATTATTCGCTATAGCGAATACTTGAAGAAACCATGTGTGGTAATTTGTTGT
GTTAGCAATAAATCAATTGTGTATAGGTTTAACAGCATGGTGTTCTTTTATCATGAATAC
CTTGAAGAACTAGGTGGTGATTATTCAGTATATCAAGATCTCTATTGTGATGAGGTACTC
TCTTCTTCATCGACAGAGGAAGAA------------GATGTAGGAGTAATATATAGGAAT
GTTATCATGGCATCGACACAAGAGAAGTTCTCTTGGAGTGATTGTCAGAAGATAGTTATA
TCAGACTATGATGTAACATTACTCTAATGTAATATCCATT--ATCATCAATAAAA--TAA
TGGAATG--TTGATTATGTATT-TATCATAAATACAT--AATGGTATACGTATAGCA---
------TAAAATA-CA-TTAACC-----AACATACAACACACTATAAAATACAACACACT
ATAA----CAAATGTA----CGGGTATCTGATTGGGCTATATTAACCCTTTAAGGGCCGA
AGGCCCGTTTAAATATGTGTT-GGACGAAGTCCA-AGCACAAAAAAGTAAGCAGAACAAC
GGAATAATATGAGCTGGC-AACGTA------GGGTC-CATGTCCCGAGTTAATGCGCCAC
GTAAGC-GCTGGGGCTTAT--------------TATTACCCCCCGTGCTCGGGACGGGAC
ATGACGTCAGCAATGAAGATAATGGGCCTAATAA-------AGCCCATTTA-TAGAATT-
GGG-CCGGGTTTT-GTCATCTTACAAAAGCCCGGTCCAGGATTAGAATAATGTCACGTGC
C--GAA-TAAG-AGGTTGCTTCGCCTCGAAGAAACCTATTTTGAGGTAGCGTATTCAATA
CGCTACCGAATATCTATTAATATGTGAG-TCTCTGCCG---AAAAAAA-ACAGA-GCGAA
AGC--GAAGCAGAAGCGATGGATTGGGCGGAATCACAATCCAAGACCTGTACCCATGGAT
GCGATTGGAAGAAGATATCATCGGATTCAGCCGATAATCGACAATATGTGCCATGCGTCG
ATTCAGGAGCTGGAAGAAAGTCGCCTCTTAAGGTACTTCTTAGATCTATTGAAGCTGTGT
TTAATGG------AAGCTTCAGCGGAAATAACAGGAACGTTCGTGGATTTCTCTACGTAT
CGATCAGAGATGATGACGGAGAAATGCGTCCAGTGCTCATAGTACCATTCGGAGGTTATG
GATATCATAATGATTTCTATTATTTCGAAGGAAAGGGGAAAGTTGAATGTGATATATCAT
C-----AGATTATGTTGCGCCAGGAATAGATTGGAGCAGAGACATGGAAGTTAGTATTAG
TAACAGCAACAACTGTAATGAATTATGTGATCTGAAGTGTTATG----------------
------------------------------------------------------------
------------------------------------------------------------
------------------------------------------------------------
------------------------------------------------------------
------------------------------------------------------------
--------------------------------------------TAAGTATTTAAAAAT-
-AAAAGGAATGTAAACTAATCTCTGATTG-----------GTTCAGCAGAAAGGCCCACC
AACTAAAAGGT-GGGGA---GAATGTCCCGA---------TGACGTAAGCACGGGGGACT
AT-------------------
>37to_TO_2010_C1
TATTACCCCCAGCGCTCGGGACGGGACAT-TTGCATCTATAAATAGACT---CCCCCCTC
TCC-ACTTCAA-GATCATCATCGACGACAG-AATGGCGCGATATGTGGTATGCTGGATGT
TTACCATCAACAATCCCACAACACTACCAGTGATGAGGGATGAGATCAAATACATGGTAT
ATCAAGTGGAGAGGGGACAGGAGGGTACTCGTCATGTGCAAGGATACGTGGAGATGAAGA
GACGAAGTTCTCTGAAGCAGATGAGAGTCTTCTTCCCAGGCGCACACCTTGAGAAACGAA
AGGGGAGCCAAGAAGAAGCGCGGTCATACTGTATGAAGGAAGATACAAGAATCGAAGGTC
CCTTCGAGTTTGGTGCATTTAAATTGTCATGTAATGATAATTTATTTGATGTCATACAGG
ATATGCGTGAAACGCACAAAAGACCTTTGGAGTATTTATATGATTGTCCTAATACCTTCG
ATAGAAGTAAGGATACATTATACAGAGTACAAGCAGAGATGAATAAAACGAGGGCGATGA
A----TAGCTGGAGAAC--GTCTTTCAGTGC-TTGGACATCAGAGGTTGAGAATATCATG
GCGCAGCCATGTCATCGGAGAATTATTTGGGTTTACGGCCCAAATGGAGGAGAAGGAAAG
ACAACGTATGCAAAACATCTAATGAAGACGAAGAATGCGTTTTATTCTCCAGGAGGAAAA
TCATTGGATATATGTAGACTGTATAATTATGAGGATATTGTTATATTTGATATCCCCAGA
TGCAAAGAGGATTATTTAAATTATGGTTTATTAGAGGAATTTAAGAATGGAATAATTCAA
AGCGGGAAATATGAACCCGTTTTGAAGATTGTAGAATATGTCGAAGTCATTGTAATGGCT
AACTTCCTTCCGAAGGAAGGAATCTTTTCTGAAGATCGAATAAAGTTGGTTTCTTGCTGA
ACACGCAATGACTTTACAG----CGCACGCTCCGAC-AAAAGCACACTATGACAAAAGTA
CGGGTATCTGATT--GGCTATC-CTAACGATCTAGGGCCGTAGGCC-------CGTGA--
GCAATGAAC--------GGC---GAGATCATATGTCCCG-AGTTAGTGCGCCACGT-AAG
CGCT-GGGGACTAT-----TATTA-C-----------------------CCCCAGCG---
--------------CCG------GGAC-GGGACAT-------------------------
---------------------------G--------------------------------
----------------------GG--C-TT----TTTA---AATGGG--C-TTTGCGAGT
--TTGAACAGTTC-----------------AGTATCTTCGTTATTGGGCCAACCCGG--C
CCAATAATTAAGAGAAC--GT---GTTCAAATTCGT-GG------------TATGACCGA
AGGTC-AAGGTAACCGGTCAA-CATTATTC-TGGCTTGCGCAGCAAGAAACA-CGAA---
-----------------------------------------------------TTAATAT
ATTAAT-TCG-----------------------------------------------TAG
GACACGTGGAC-GGACCGAAATACTCCTGCATC------TCTATAAATACCCTA-AACCT
GTGAAGG-ATAATT-G--C-TCTCTC-TCTTCTGTCAAG-GTGGT--TGTGCTAAGGC--
--------GGAAGA-----TCGC--------C-AGCGGCGATC-----------------
-GTCGGAACGACCTG--CATCTAGAG--AGGCGG--------------------------
-------CGAGG-AAACTACG-AAGCGTATAT-----CGGGTA-TTTATAGACTTA-TAG
CGTAGCTAGAAGTATACACTGTACA-GATATTGTATTTTGTAAAT-TACG-AATAAATTC
GTAT-TTGATATTAATAAAACAACTGGGTTTGTTAATGTTTACATTAACTAGTATC-TTT
TATGTA----CAAATTAAAAT--------ACAGTATACGGAACGTATACTAATCAAA--A
AAATTAAA-T---GACAGGCGAA----G-CATGATTAACAGGTGTTT-AGGTATAATTAA
AATAATTATGTC-AAGTAATTATAATACGGAAAATGAATA-AGTATGA-GGTGAAAGAGG
AGATATTAGAATATTTAAAAACCCAATTATATT-AT-T----------------TTGGA-
----------------ACG---AA--ATACAACACG----------------CTATGA-A
A--------------TACAAGACGCTATGACA-AATGTACGGGTATCTGATTG--GT---
--TAT-C-TTAACGTA-TAAGGGC-CGCAGGCCC-GTC-AA-G-ATGG-------A----
---------------------ATGAACGGT-------CCAGATTA------ATTCCTT-A
ACGACGAAGGAAGG-----------AATCTATTAG-GG---GACCA------------CA
CAAT------------ATACAGCTGTCAA---------------------------TGAT
TT---A-ATAAAT--AATATAATAACCAAAAGAC-C-TTTGTACCCCTGC--T-----A-
----ATGATGACG-T-ATA-GGGGTGT-CCCG-AG----GTAA---TTTAAC---AT---
-ATGTCTGAGAAGA--------GATATG--------------------------GG--CC
GTTGGATGCCTCCATCGGACGAT-GG-AGGTTGAATGAA-CTTCTGCTGACGTA-GGCGC
T-GG----------GGACTAT------TATTACCCCCAGCGCTCGGGAC-GGGACAT---
---GGGCTA--A----------TGGAT-TGT-GGAT---ATAGGG-CCCAAAGGGCCCGT
TTA-GATGGGTTTT-GGGCTTAT-GGGCTTTATCCAGAAGACCAAAAACAGGCGG-----
-----------GAAACCGTCCC-AAATTC-------AAACTTCGATTGCTTGCCCTGCAA
GCCATC-AGAAGT-CTATAAATACCAG-GGTCGAGATAGATGTTCA-----GACAACAA-
---ATGGCTAGGTATCCGAAGAAATCCATCAAGAAGAGGCGGGTTGGGCGCCGGAAGTAT
GGCAGCAAGGCGGCAACCAGTCACGACTGCTCGTCTCTAGGA--TCAATATTGGTTCCTG
AAAATACCGTCAAGGTATTTCGGATTGAGCCTACTGATAAAACATTACCCAGATATTTTA
TCTGGAAAATGTTTATGCTTCTTGTGTGCAAGGTGAAGCCCGGAAGAATACTTCACTGGG
CTATGATTAAGAGTTCTTGGGAAATCAACCAGCCGACAACCTGTCTTGAAGCACCAGGTT
TATTTATTAAACCTGAACATAGCCATCTGGTTAAACTGGTATGTAGTGGGGAACTTGAAG
CAGGAGTCGCAACAGGGACATCAGATGTCGAATGTCCTCTGAGGAAGACAACCGTGTTGA
GGAAGAATGTAACGGAGGTGGATTATTTATATTTGGCATTCTATTGTAGTTCTGGAGTAA
GTATAAACTACCAGAACAGAATTACATATCATGTTT---------------GATATGTTT
ATGTAAACATAAACCATTGTATGGAATAAAATCCAAATAACATACAACACGCTATGAAAT
ACAAGACGCTATGAC-AA------------ATGTA-CGGGTATCTG----ATTAG-GTAT
CTTAACGATCTAG-GGCCGAAGG--C---CCGTGAGCAATATGCGTCGAAATAA-TGTTT
AACAAACAAATATACATGATACGGATA---------GTTGAATCCATAAACAACGAGGTA
T----------ACAATACAACAATCTGTTGTA-AAG-----AAAT-AAAAAAT----AAG
AAGAGAGAGTATATTTGTGTCGGATAAGCATGGCAAC------------CACCACTTTAG
T-GGT-GGGCCAGATGTCCCGAGTTAGTGCGCCACGTAA-GCGCT-GGGGACTAT-----
TATTACCCCCA-GCGCTCAGGACGGGACATCACGTGCGTC--------------------
---AACAAATGCACGTGACTGATATAAGGGACATAACGGGTTTAGA-TAACGGTTTATTC
GGATAAGAATATAACGTCACGTGTGAAAG-CGAA-AGGCACGTGACGAAGACAAATGGAT
TGAATAAACATTTGACGTCCGGTAGCTTCCG-AAGGAAGT-AAGGATTGCTTCGC-GGCG
AAGCAAACCATTTATATATTTGCGTAGG-CTTGCGG--CCTATAAATAGG-ACGCAGCTA
-----AATGGCATTAACAACAGAGCGGGTGAAACTATTCTTTGAATGGTTTCTGTTTATT
GGAGCAATATTTATTGCGATTACAATATTATATATATTGTTGGTTTTGCTCTTTGAGGTA
CCCAGGTATATTAAGGAGCTCGTGAGGTATTTGGTAGAATACCTGACCAGACGACGTGTA
TGGATGCAGAGGACGCAGTTGACGGAGGCAACTGGAGATGTAGAGATCGGCAGAGGTATT
GTGGAAGACAGACGAGATCAACAACCGGCTGTCATACCACATGTATCTCAGGTTATCCCT
TC---TCAACCAAATAGAAGGGATGATCAAGGAAGACGAGGAAACGCTGGACCTATGTTC
T-AATACACG-GTATATTAATATACGA-AATATAAATGGGTATTG---------ATGT--
------------AA-AT-GATCATACATAATATA------TGTATGATAATG---AAACA
TATT-GTAATATGTGAATTGT---------------------------------------
-AAACGA-------------------------------GAGTTGTATGT-----------
----ATAAAACATACAACACGC---------------------TATGAAATACAAGACGC
TAT------------------------------GACAAATGTACGGGTATCTGATTAGG-
TATCCTAACGA--------TCTAGGGCCG-AAGGCCCGT-GAGCAATAT---GCGTCGAA
AT-AATGTTT-----AACAAA-CAAATATACA-----TGATACGGATAGTTGAATACATA
AACAACAAGGTATAC-AATACAACAACATGTTGT-AAAGAAAT--AAAAAATAAGAAGAG
ATA-GTATATTT---------GTGTTGG--------------------------------
--ATAAGCCTTGCAACCACCACTTTA--------------------GTGGT-GGGCCAGA
TGTCCCGAGTTAGTGCG-CCACGTAA-GCGCTGGGGACTAT-----TATTACCCCCAGCG
CTCAGGACGGGACATCACGTG-CAACTA-ACAGAGGCACGTGAGAATGCAGTA---GCTT
GC----AGCGAAAGATAGACGTCAACATCAATAAAGAAGAAGGAATATTCTTTGCTTCGG
CACGAAGCAAA--GGGTATAGATATTTGTTCGAGATGCGAAA-------ATGGAG-----
---GCTATTTAAACCTG---------ATGGTTTTGTGATTTCCGAAAT----CACTCGTC
GGAAGAGAAATGGAGTTCTGGGAATCGTCTGCCATGTCAGACGATGTCAAGAGAGAGATT
AAGGAAATATATTGGGAAGATCGGAAGAAACTTCTGTTCTGTCAGAAGTTGAAGAGCTAT
GTCAGAAGGATTCTTGTTTATGGAGATCAAGAGGATGCCCTTGCCGGAGTGAAGGGTTTG
AAGACTTCTATTATTCGCTATAGCGAATATTTGAAGAAACCATGTGTGGTAATTTGTTGT
GTTAGCAATAAATCAATTGTGTATAGGTTAAACAGCATGGTGTTCTTTTATCATGAATAC
CTTGAAGAACTAGGTGGTGATTACTCAGTATATCAAGATCTCTATTGTGATGAGGTACTC
TCTTCTTCATCGACAGAGGAAGAA------------GATGTAGGAGTAATATATAGGAAT
GTTATCATGGCATCGACACAAGAGAAGTTCTCTTGGAGTGATTGTCAGAAGATAGTTATA
TCAGACTATGATGTAACATTACTCTAATGTAATATCCATT--ATCATCAATAAAA--TAA
TGGAATG--TTGATTATGTATT-TATCATAAATACAT--AATGGTATACGTATAGCA---
------TAAAATA-CA-TTAACC-----AACATACAACACACTATAAAATACAACACACT
ATAA----CAAATGTA----CGGGTATCTGATTGGGCTATATTAACCCCTTAAGGGCCGA
AGGCCCGTTTAAATATGTGTT-GGACGAAGTCCA-AGCACAAAAAAGTAAGCAGAACAAC
GGAATAATATGAGCTGGC-AACGTA------GGGTC-CATGTCCCGAGTTAGTGCGCCAC
GTAAGC-GCTGGGGACTAT--------------TATTACCCCCCGTGCTTGGGACGGGAC
ATGACGTCAGCAATGAAGATAATGGGCCTAATAA-------AGCCCATTTA-TAGAATT-
GGG-CCGGGTTTT-GTCATCTTACAAAAGCCCGGTCCAGGATTAGAATAATGTCACGTGC
C--GAA-TAAG-AGGTTGCTTCGCCTCGAAGAAACCTCTTTTGAGGTAGCGTATTCAATA
CGCTACCGAATATCTATTAATATGTGAG-TCTCTGCCG---AAAAAAA-ACAGA-GCGAA
AGC--GAAGCAGAAGCGATGGATTGGGCGGAATCACAATACAAGACCCGTACTCATGGAT
GCGATTGGAAGAATATATCATCGGATTCAGCCGATAATCGACAATATGTGCCATGCGTCG
ATTCAGGAGCTGGAAGAAAGTCGCCTCGTAAGGTACTTCTTAGATCTATTGAAGCTGTGT
TTAATGG------AAGCTTCAGCGGAAATAACAGGAACGTTCGTGGATTTCTCTACGTAT
CGATCAGAGATGATGACGGAGAAATGCGTCCAGTGCTCATAGTACCATTCGGAGGTTATG
GATATCATAATGATTTCTATTATTTCGAAGGAAAGGGGAAAGTTGAATGTGATATATCAT
C-----AGATTATGTTGCGCCAGGAATAGATTGGAGCAGAGACATGGAAGTTAGTATTAG
TAACAGCAACAACTGTAATGAATTATGTGATCTGAAGTGTTATG----------------
------------------------------------------------------------
------------------------------------------------------------
------------------------------------------------------------
------------------------------------------------------------
------------------------------------------------------------
--------------------------------------------TAAGTATTTAAAAAT-
-AAAAGGAATGTAAACTAATCTCTGATTG-----------GTTCAGCAGAAAGGCCCACC
AACTAAAAGGT-GGGGA---GGATGTCCCGA---------TGACGTAAGCACGGGGGACT
AT-------------------
>38to_TO_2010_C1
TATTACCCCCAGCGCTCGGGACGGGACAT-TTGCATCTATAAATAGACT---CCCCCCTC
TCC-ACTTCAA-GATCATCATCGACGACAG-AATGGCGCGATATGTGGTATGCTGGATGT
TTACCATCAACAATCCCACAACACTACCAGTGATGAGGGATGAGATCAAATACATGGTAT
ATCAAGTGGAGAGGGGACAGGAGGGTACTCGTCATGTGCAAGGATACGTGGAGATGAAGA
GACGAAGTTCTCTGAAGCAGATGAGAGTCTTCTTCCCAGGCGCACACCTTGAGAAACGAA
AGGGAAGCCAAGAAGAAGCGCGGTCATACTGTATGAAGGAAGATACAAGAATCGAAGGTC
CCTTCGAGTTTGGTGCATTTAAATTGTCATGTAATGATAATTTATTTGATGTCATACAGG
ATATGCGTGAAACGCAGAAAAGACCTTTGGAGTATTTATATGATTGTCCTAATACCTTCG
ATAGAAGTAAGGATACATTATACAGAGTACAAGCAGAGATGAATAAAACGAGGGCGATGA
A----TAGCTGGAGAAC--GTCTTTCAGTGC-TTGGACATCAGAGGTTGAGAATATCATG
GCGCAGCCATGTCATCGGAGAATTATTTGGGTTTACGGCCCAAATGGAGGAGAAGGAAAG
ACAACGTATGCAAAACATCTAATGAAGACGAAGAATGCGTTTTATTCTCCAGGAGGAAAA
TCATTGGATATATGTAGACTGTATAATTATGAGGATATTGTTATATTTGATATCCCCAGA
TGCAAAGAGGATTATTTAAATTATGGTTTATTAGAGGAATTTAAGAATGGAATAATTCAA
AGCGGGAAATATGAACCCGTTTTGAAGATTGTAGAATATGTCGAAGTCATTGTAATGGCT
AACTTCCTTCCGAAGGAAGGAATCTTTTCTGAAGATCGAATAAAGTTGGTTTCTTGCTGA
ACACGCAATGACTTTACAG----CGCACGCTCCGAC-AAAAGCACACTATGACAAAAGTA
CGGGTATCTGATT--GGCTATC-CTAACGATCTAGGGCCGTAGGCC-------CGTGA--
GCAATGAAC--------GGC---GAGATCATATGTCCCG-AGTTAGTGCGCCACGT-AAG
CGCT-GGGGCTTAT-----TATTA-C-----------------------CCCCAGCG---
-------------CTCA------GGAC-GGGACATCACGTGCAACTAACAGACGCACGTG
ACAGCAGGACGGGACAT----------G--------------------------------
----------------------GG--C-TT----TTTA---AATGGG--C-TTTGCGAGT
--TTGAACAGTTC-----------------AGTATCTTCGTTATTGGGCCAACCCGG--C
CCAATAATTAAGAGAAC--GT---GTTCAAATTCGT-GG------------TATGACCGA
AGGTC-AAGGTAACCGGTCAA-CATTATTC-TGGCTTGCGCAGCAAGCAACA-CGAA---
-----------------------------------------------------TTAAATA
TTTAAT-TCG-----------------------------------------------TAG
GACACGTGGAC-GGACCGAAATACTCCTGCATC------TCTATAAATACCCTA-AACCT
GTCAAGG-ATAATT-G--C-TCTCTC-CCTTCTGTCAAG-GTGGT--TGTGCTAAGGC--
--------GGAAGA-----TCGC--------C-AGCGGCGATC-----------------
-GTCGGAACGACCTG--CATCTAGAG--AGGCGG--------------------------
-------CGAGG-AAACTACG-AAGCGTATAT-----CGGGTA-TTTATAGACTTA-TAG
CGTAGCTAGAAGTAAACACTGTACA-GATATTGTATTTTGTAAAT-TACG-AAGAAATTC
GTAT-TTGATATTAATAAAACAACTGGGTTTGTTAATGTTTACATTAACTAGTATC-TTG
TATGTA----CAAATTAAAAT--------ATAGTATACGGAACGTATACTAATC-AA--A
AAATTAAA-T---GACAGGCGAA----G-CATGATTAACAGGTGTTT-AGGTATAATTAA
AATAATTATGTC-AAGTAATTATAATACGGAAAATGAATA-AGTATGA-GGTGAAAGAGG
AGATATTAGAATATTTAAAAACCCAATTATATT-AT-T----------------TTGGA-
----------------ACG---AA--ATACAACACG----------------CTATGA-A
A--------------TACAAGACGCTATGACA-AATGTACGGGTATCTGATTA-GG----
--TAT-C-TGAACGAA-TAAGGGC-CGCAGGCCC-GTC-AA-G-ATGG-------A----
---------------------ATGAACGGT-------CCAGATTA------GTTCCTT-A
ACGACGAAGGAAGG-----------TATCTATCAG-GG---GACCA------------CA
CAAT------------ATACAGCTGTCAA---------------------------TGAT
TT---A-TTAAAT--A--------------------------------------------
------------------------------------------------------------
------------------------------------------------------------
---------------------------------------------------------CGC
T-GG----------GGACTAT------TATTACCCCCAGCGCTCGGGAC-GGGACAT---
---GGGCTA--A----------TGGAT-TGT-GGAT---ATAGGG-CCCAAAGGGCCCGT
TTA-GATGGGTTTT-GGGCTTAT-GGGCTTTATCCAGAAGACCAAAAACAGGCGG-----
-----------GAAACCGTCCC-AAATTC-------AAACTTCGATTGCTTGCCGTGCAA
GCCATC-AGAAGT-CTATAAATACCAG-GGTCGCGATAGATGTTCA-----GACAACAA-
---ATGGCTAGGTATCCGAAGAAATCCATCAAGAAGAGGCGGGTTGGGCGCCGGAAGTAT
GGCAGCAAGGCGGCAACCAGTCACGACTGCTCGTCGTTAGGA--TCAATATTGGTTCCTG
AAAACACCGTCAAGGTATTTCGGATTGAGCCTACTGATAAAACATTACCCAGATATTTTA
TCTGGAAAATGTTTATGCTTCTTGTGTGCAAGGTGAAGCCCGGAAGAATACTTCACTGGG
CTATGATTAAGAGTTCTTGGGAAATCAACCAGCCGACAACCTGTCTTGAAGCACCAGGTT
TATTTATTAAACCTGAACATAGCCATCTGGTTAAACTGGTATGTAGTGGGGAACTTGAAG
CAGGAGTCGCAACAGGGACATCAGATGTCGAATGTCTTCTGAGGAAGACAACCGTGTTGA
GGAAGAATGTAACGGAGGTGGATTATTTATATTTGGCATTCTATTGTAGTTCTGGAGTAA
GTATAAACTACCAGAACAGAATTACATATCATGTTT---------------GATATGTTT
ATGTAAACATAAACTATTGTATGGAATGAAATCCAAATAACATACAACACGCTATGAAAT
ACAAGACGCTATGAC-AA------------ATGTA-CGGGTATCTG----ATTAG-GTAT
CCTAACGATCTAG-GGCCGAAGG--C---CCGTGAGCAATATGCGTCGAAATAA-TGTTT
AACAAACAAATATACATGATACGGATA---------GTTGAATCAATAAACAACGAGGTA
T----------ACAATACAACAATCTGTTGTA-AAG-----AAAT-AAAAAAT----AAG
AAGAGAGAGTATATTTGTGTCGGATAAGCATGGCAAC------------CACCACTTTAG
T-GGT-GGGCCAGATGTCCCGAGTTAGTGCGCCACGTAA-GCGCT-GGGGACTAT-----
TATTACCCCCA-GCGCTCAGGACGGGACATCACGTGCGTC--------------------
---AACAAATGCACGTGACTGATATAAGGGACATAACGGGTTTAGA-TAACGGTTTATTC
GGATTAGAATATAACGTCACGTGTGAAAG-CGAA-AGGCACGTGACTAAGTCAAATGTAT
TGAATAAACATTTGACGTCCGGTAGCTTCCG-AAGGAAGG-AAGGATTGCTTCGC-GGCG
AAGCAAACCATTTATATATTTGAGTAGG-CTTGCGG--CCTATAAATAGG-ACGCAGCTA
-----AATGGCATTAACAACAGAGCGGGTGAAACTATTCTTCGAATGGTTTCTGTTCATC
GGAGCAATATTTATTGCGATTACAATATTATATATATTGTTGGTTTTGCTCTTTGAGGTA
CCCAGGTATATTAAGGAGCTCGTGAGGTATTTGGTAGAATACCTGACCAGACGACGTGTA
TGGATGCAGAGGACGCAGTTGACGGAGGCAACTGGAGATGTAGAGATCGGCAGAGGTATT
GTGGAAGACAGACGAGATCAACAACCGGCTGTCATACCACATGTATCTCAGGTTATCCCT
TC---TCAACCAACTAGAAGGGATGATCAAGGAAGACGAGGAAACGCTGGACCTATGTTC
T-AATACACG-GTATATTAATATACGA-AATGTAAATGGGTATTG---------ATGT--
------------AA-AT-GATGATACATAATATA------TGTATGAAAATG---AAACA
TATT-GTAATATGTGAATTGT---------------------------------------
-AAACGA-------------------------------GAGTTGTATGT-----------
----ATAAAACATACAACACGC---------------------TATGAAATACAAGACGC
TAT------------------------------GACAAATGTACGGGTATCTGATTAGG-
TATCCTAACGA--------TCTAGGGCCG-AAGGCCCGT-GAGCAATAT---GCGTCGAA
AT-AATGTTT-----AACAAA-CAAATATACA-----TGATACGGATAGTTGAATACATA
AACAACTAGGTATAC-AATACAACAACCTGTTGT-AAAGAAAT--AAAAAATAAGAAGAG
ATA-GTATATTT---------GTGTTGG--------------------------------
--ATAAGCCTTGCAACCACCACTTTA--------------------GTGGT-GGGCCAGA
TGTCCCGAGTTAGTGCG-CCACGTAA-GCGCTGGGGCTTAT-----TATTACCCCCAGCG
CTCAGGACGGGACATCACGTG-CAACTA-ACAGACGCACGTGAGAATGCAGTA---GCTT
GC----AGCGAAAGATAGACGTCAACATCAAAAAAGAAGAAGGAATATTCTTTGCTTCGG
CACGAAGCAAA--GGGTATAGATATTTGTTCGAGATGCGAAA-------ATGGAG-----
---GCTATTTAAACCTG---------ATGGTTTTGTGATTTCCGAAAT----CACTCGTC
GGAAGAGAAATGGAGTTCTGGGAATCGTCTGCCATGCCTGACGATGTCAAGAGAGAGATT
AAGGAAATATATTGGGAAGATCGGAAGAAACTTCTGTTCTGTCAGAAGTTGAAGAGCTAT
GTTAGAAGGATTCTTGTTTATGGAGATCAAGAGGATGCCCTTGCCGGAGTGAAGGATATG
AAGACTTCTATCATTCGCTATAGCGAATATCTGAAGAAACCATGTGTGGTAATTTGTTGT
GTTAGCAATAAATCAATTGTGTATAGGTTAAACAGCATGGTGTTCTTTTATCATGAATAC
CTTGAAGAACTAGGTGGTGATTACTCAGTATATCAAGATCTCTATTGTGATGAGGTACTC
TCTTCTTCATCGACAGAGGAAGAA------------GATGTAGGAGTAATATATAGGAAT
GTTATCATGGCATCGACACAAGAGAAGTTCTCTTGGAGTGATTGTCAGAAGATAGTTATA
TCAGACTACGATGTAACATTACTCTAATGTAATATCCATT--ATCATCAATAAAA--TAA
TGGAATG--TTGATTATGTATT-TATCATAAATACAT--AATGGTATACGTATAGCA---
------TAAAATA-CA-TTAACC-----AACATACAACACACTATAAAATACAACACACT
ATAA----CAAATGTA----CGGGTATCTGATTGGGCTATATTAACCCCTTAAGGGCCGA
AGGCCCGTTTAAATATGTGTT-GGACGCAGTCCA-AGCACAAAAAAGTAAGCAGAACAAC
GGAATATTATGAGCTGGC-AACGTA------GGGTC-CATGTCCCGAGTTAGTGCGCCAC
GTAAGC-GCTGGGGACTAT--------------TATTACCCCCCGTGCTCGGGACGGGAC
ATGACGTCAGCAATGGAGATAATGGGCCTAATAA-------AGCCCATTTA-TAGAATT-
GGG-CCGGGTTTT-GTCATCTTACAAAAGCCCGGTCCAGGATTAGAATAATGTCACGTGC
C--GAA-TAAG-AGGTTGCTTCGCCTCGAAGAAACCTATTTTGAGGTAGCGTATTCAATA
CGCTACCGAATATCTATTAATATGTGAG-TCTCTGCCG--AAAAAAAA-CCAGA-GCGAA
AGC--GAAGCAGAAGCGATGGATTGGGCGGAATCACAATTCAAGACCTGTACCCATGGAT
GCGATTGGAAGAAGATATCATCGGATTCAGCCGATAATCGACAATATGTGCCATGCGTCG
ATTCAGGAGCTGGAAGAAAGTCGCCTCGTAAGGTACTTCTTAGATCTATTGAAGCTGTGT
TTAATGG------AAGCTTCAGCGGAAATAACAGGAACGTTCGTGGATTTCTCTACGTAT
CGATCAGAGACGATGACGGAGAAATGCGTCCAGTGCTCATAGTACCATTCGGAGGTTATG
GATATCATAATGATTTCTATTATTTCGAAGGAAAGGGGAAAGTTGAATGTGATATATCAT
C-----AGATTATGTTGCGCCAGGAATAGATTGGAGCAGAGACATGGAAGTTAGTATTAG
TAACAGCAACAACTGTAATGAATTATGTGATCTGAAGTGTTATGTTGTTTGTTCGTTAAG
AATCAAGGAATAAAAGTTGTGCTGTAATGTTTATTAATA-AAACGTATATTTTGGATAAT
TG---------TAAGTTGTATAAA---ACATACAACACACTAT------------GAAAT
ACAAGA-CGCTATGACAAATGTACGGGTATCTGAATGAGTTTTAGT------ATCGATTA
AG-----------------GGCCGCAGGCCCGTTGAA--AAATAATAATCGAATTATATA
CGTTTG------------ATA-----ATAATCAGAGATAGATGATT-AGAATACATAAAG
ATAAACGAAGTA---------TATCCTGGTACAAATTA-AAAAATAAGTATTTAAA-AA-
TAAAAGGAATGTAAACTAATCTCTGATTG-----------GTTCAGCAGAAAGGCCCACC
AACTAAAAGGT-GGGGA---GAATGTCCCGA---------TGACGTAAGCACGGGGGACT
AT-------------------
>39to_TO_2010_C1
TATTACCCCCAGCGCTCGGGACGGGACAT-TTGCATCTATAAATAGACT---CCCCCCTC
TCC-ACTTCAA-GATCATCATCGACGACAG-AATGGCGCGATATGTGGTATGCTGGATGT
TTACCATCAACAATCCCACAACACTACCAGTGATGAGGGATGAGATCAAATACATGGTAT
ATCAAGTGGAGAGGGGACAGGAGGGTACTCGTCATGTGCAAGGATACGTGGAGATGAAGA
GACGAAGTTCTCTGAAGCAGATGAGAGTCTTCTTCCCAGGCGCACACCTTGAGAAACGAA
AGGGGAGCCAAGAAGAAGCGCGGTCATACTGTATGAAGGAAGATACAAGAATCGAAGGTC
CCTTCGAGTTTGGTGCATTTAAATTGTCATGTAATGATAATTTATTTGATGTCATACAGG
ATATGCGTGAAACGCAGAAAAGACCTTTGGAGTATTTATATGATTGTCCTAATACCTTCG
ATAGAAGTAAGGATACATTATACAGAGTACAAGCAGAGATGAATAAAACGAGGGCGATGA
A----TAGCTGGAGAAC--GTCTTTCAGTGC-TTGGACATCAGAGGTTGAGAATATCATG
GCGCAGCCATGTCATCGGAGAATTATTTGGGTTTACGGCCCAAATGGAGGAGAAGGAAAG
ACAACGTATGCAAAACATCTAATGAAGACGAAGAATGCGTTTTATTCTCCAGGAGGAAAA
TCATTGGATATATGTAGACTGTATAATTATGAGGATATTGTTATATTTGATATCCCCAGA
TGCAAAGAGGATTATTTAAATTATGGTTTATTAGAGGAATTTAAGAATGGAATAATTCAA
AGCGGGAAATATGAACCCGTTTTGAAGATTGTAGAATATGTCGAAGTCATTGTAATGGCT
AACTTCCTTCCGAAGGAAGGAATCTTTTCTGAAGATCGAATAAAGTTGGTTTCTTGCTGA
ACACGCAATGACTTTACAG----CGCACGCTCCGAC-AAAAGCACACTATGACAAAAGTA
CGGGTATCTGATT--GGCTATC-CTAACGATCTAGGGCCGTAGGCC-------CGTGA--
GCAATGAAC--------GGC---GAGATCATATGTCCCG-AGTTAGTGCGCCACGT-AAG
CGCT-GGGGCTTAT-----TATTA-C-----------------------CCCCAGCG---
--------------CCG------GGAC-GGGACAT-------------------------
---------------------------G--------------------------------
----------------------GG--C-TT----TTTA---AATGGG--C-TTTGCGAGT
--TTGAACAGTTC-----------------AGTATCTTCGTTATTGGGCCAACCCGG--C
CCAATAATTAAGAGAAC--GT---GTTCAAATTCGT-GG------------TATGACCGA
AGGTC-AAGGTAACCGGTCAA-CATTATTC-TGGCTTGCGCAGCAAGCAACA-CGAA---
-----------------------------------------------------TTAATTT
ATTAAT-TCG-----------------------------------------------TAG
GACACGTGGAC-GGACCGAAATACTCCTGCATC------TCTATAAATACCCTA-AACCT
GTGAAGG-ATAATT-G--C-TCTCTC-TCTTCTGTCAAG-GTGGT--TGTGCTAAGGC--
--------GGAAGA-----TCGC--------C-AGCGGCGATC-----------------
-GTCGGAACGACCTG--CATCTAGAG--AGGCGG--------------------------
-------CGAGG-AAACTACG-AAGCGTATAT-----CGGGTA-TTTATAGACTTA-TAG
CGTAGCTAGAAGTATACACTGTACA-GATATTGTATTTTGTAAAT-TACG-AAGAAATTC
GTAT-TTGATATTAATAAAACAACTGGGTTTGTTAATGTTTACATTAACTAGTATC-TTT
TATGTA----AAAATTAAAAT--------ACAGTATACGGAACGTATACTAATC-AA--A
AAATTAAA-T---GACAGGCGAA----G-CATGATTAACAGGTGTTT-AGGTATAATTAA
AACAATTATGGC-AAGTAATTATAATACGGAAAATGAATA-AGTATGA-GGTGAAAGAGG
AGATATTAGAATATTTAAAAACCCAATTATATT-AT-T----------------TTGGA-
----------------ACG---AA--ATACAACACG----------------CTATGA-A
A--------------TACAAGACGCTATGACA-AATGTACGGGTATCTGATTA-GG----
--TAT-C-GGAACGTA-TAAGGGC-CGCAGGCCC-GTC-AA-G-ATGG-------A----
---------------------ATGAACGGT-------CCAGATTA------ATTCCTT-A
ACGACGAAGGAAGG-----------AATCTATCAG-GG---GACCA------------CA
CAAT------------ATACAGCTGTCAA---------------------------TGAT
TT---A-TTAAAT--AATATAATAACCAAAAGAC-C-TTTGTACCCCTGC--T-----A-
----ATGATGACG-T-ATA-GGGGTGT-CCCG-AG----GTAA---TTTAAC---AT---
-ATATCTGAGAAGA--------GATATG--------------------------GG--CC
GTTGGATGCCTCCATCGGACGATGG--AGGTTGAATGAA-CTTCTGCTGACGTA-GGCGC
T-GG----------GGCTTAT------TATTACCCCCAGCGCTCGGGAC-GGGACAT---
---GGGCTA--A----------TGGAT-TGT-GGAT---ATAGGG-CCCAAAGGGCCCGT
TTA-GATGGGTTTT-GGGCTTAT-GGGCTTTATCCAGAAGACCAAAAACAGGCGG-----
-----------GAAACCGTCCC-AAATTC-------AAACTTCGATTGCTTGCCGTGCAA
GCCATC-AGAAGT-CTATAAATACCAG-GGTCGCGATAGATGTTCA-----GACAACAA-
---ATGGCTAGGTATCCGAAGAAATCCATCAAGAAGAGGCGGGTTGGGCGCCGGAAGTAT
GGCAGCAAGGCGGCAACCAGTCACGACTGCTCGTCTCTAGGA--TCAATATTGGTTCCTG
AAAACACCGTCAAGGTATTTCGGATTGAGCCTACTGATAAAACATTACCCAGATATTTTA
TCTGGAAAATGTTTATGCTTCTTGTGTGCAAGGTGAAGCCCGGAAGAATACTTCACTGGG
CTATGATTAAGAGTTCTTGGGAAATCAACCAGCCGACAACCTGTCTTGAAGCACCAGGTT
TATTTATTAAACCTGAACATAGCCATCTGGTTAAACTGGTATGTAGTGGGGAACTTGAAG
CAGGAGTCGCAACAGGGACATCAGATGTCGAATGTCTTCTGAGGAAGACAACCGTGTTGA
GGAAGAATGTAACGGAGGTGGATTATTTATATTTGGCATTCTATTGTAGTTCTGGAGTAA
GTATAAACTACCAGAACAGAATTACATATCATGTTT---------------GATATGTTT
ATGTAAACATAAACTATTGTATGGAATGAAATCCAAATAACATACAACACGCTATGAAAT
ACAAGACGCTATGAC-AA------------ATGTA-CGGGTATCTG----ATTAG-GTAT
CCTAACGATCCAG-GGCCGAAGG--C---CCGTGAGCAATATGCGTCGAAATAA-TGTTT
AACAAACAAATATACATGATACGGATA---------GTTGAATCAATAAACAACGAGGTA
T----------ACAATACAACAATCTGTTGTA-AAG-----AAAT-AAAAAAT----AAG
AAGAGAGAGTATATTTGTGTCGGATAAGCATGGCAAC------------CACCACTTTAG
T-GGT-GGGCCAGATGTCCCGAGTTAGTGCGCCACGTAA-GCGCT-GGGGACTAT-----
TATTACCCCCA-GCGCTCAGGACGGGACATCACGTGCGTC--------------------
---AACAAATGCACGTGACTGATATAAGGGACATAACGGGTTTAGA-TAACGGTTTATTC
GGATTAGAATATAACGTCACGTGTGAAAG-CGAA-AGGCACGTGACTAAGTCAAATGTAT
TGAATAAACATTTGACGTCCGGTAGCTTCCG-AAGGAAGG-AAGGATTGCTTCGC-GGCG
AAGCAAACCATTTATATATTTGAGTAGG-CTTGCGG--CCTATAAATAGG-ACGCAGCTA
-----AATGGCATTAACAACAGAGCGGGTGAAACTATTCTTTGAATGGTTTCTGTTCATT
GGAGCAATATTTATTGCGATTACAATATTATATATATTGTTGGTTTTGCTCTTTGAGGTA
CCCAGGTATATTAAGGAGCTCGTGAGGTATTTGGTAGAATACCTGACCAGACGACGTGTA
TGGATGCAGAGGACGCAGTTGACGGAGGCAACTGGAGATGTAGAGATCGGCAGAGGTATT
GTGGAAGACAGACGAGATCAACAACCGGCTGTCATACCACATGTATCTCAGGTTATCCCT
TC---TCAACCAACTAGAAGGGATGATCAAGGAAGACGAGGAAACGCTGGACCTATGTTC
T-AATACACG-GTATATTAATATACGA-AATGTAAATGGGTATTG---------ATGT--
------------AA-AT-GATGATACATAATATA------TGTATGAAAATG---AAACA
TATT-GTAATATGTGAATTGT---------------------------------------
-AAACGA-------------------------------GAGTTGTATGT-----------
----ATAAAACATACAACACGC---------------------TATGAAATACAAGACGC
TAT------------------------------GACAAATGTACGGGTATCTGATTAGG-
TATCCTAACGA--------TCTAGGGCCG-AAGGCCCGT-GAGCAATAT---GCGTCGAA
AT-AATGTTT-----AACAAA-CAAATATACA-----TGATACGGATAGTTGAATACATA
AACAACTAGGTATAC-AATACAACAACCTGTTGT-AAAGAAAT--AAAAAATAAGAAGAG
ATA-GTATATTT---------GTGTTGG--------------------------------
--ATAAGCCTTGCAACCACCACTTTA--------------------GTGGT-GGGCCAGA
TGTCCCGAGTTAGTGCG-CCACGTAA-GCGCTGGGGCTTAT-----TATTACCCCCAGCG
CTCAGGACGGGACATCACGTG-CAACTA-ACAGACGCACGTGAGAATGCAGTA---GCTT
GC----AGCGAAAGATAGACGTCAACATCAAAAAAGAAGAAGGAATATTCTTTGCTTCGG
CACGAAGCAAA--GGGTATAGATATTTGTTCGAGATGCGAAA-------ATGGAG-----
---GCTATTTAAACCTG---------ATGGTTTTGTGATTTCCGAAAT----CACTCGTC
GGAAGAGAAATGGAGTTCTGGGAATCGTCTGCCATGCCCGACGATGTCAAGAGAGAGATT
AAGGAAATATATTGGGAAGATCGGAAGAAACTTCTGTTCTGTCAGAAGTTGAAGAGCTAT
GTTAGAAGGATTCTTGTTTATGGAGATCAAGAGGATGCCCTTGCCGGAGTGAAGGGTATG
AAGACTTCTATCATTCGCTATAGCGAATACCTGAAGAAACCATGTGTGGTAATTTGTTGT
GTTAGCAATAAATCAATTGTGTATAGGTTAAACAGCATGGTGTTCTTTTATCATGAATAC
CTTGAAGAACTAGGTGGTGACTACTCAGTATATCAAGATCTCTATTGTGATGAGGTACTC
TCTTCTTCATCGACAGAGGAAGAA------------GATGTAGGAGTAATATATAGGAAT
GTTATCATGGCATCGACACAAGAGAAGTTCTCTTGGAGTGATTGTCAGAAGATAGTTATA
TCAGACTACGATGTAACATTACTCTAATGTAATATCCATT--ATCATCAATAAAA--TAA
TGGAATG--TTGATTATGTATT-TATCATAAATACAT--AATGGTATACGTATAGCA---
------TAAAATA-CA-TTAACC-----AACATACAACACACTATAAAATACAACACACT
ATAA----CAAATGTA----CGGGTATCTGATTGGGCTATATTAACCCCTTAAGGGCCGA
AGGCCCGTTTAAATATGTGTT-GGACGCAGTCCA-AGCACAAAAAAGTAAGCAGAACAAC
GGAATATTATGAGCTGGC-AACGTA------GGGTC-CATGTCCCGAGTTAGTGCGCCAC
GTAAGC-GCTGGGGACTAT--------------TATTACCCCCCGTGCTCGGGACGGGAC
ATGACGTCAGCAATGGAGATAATGGGCCTAATAA-------AGCCCATTTA-TAGAATT-
GGG-CCGGGTTTT-GTCATCTTACAAAAGCCCGGTCCAGGATTAGAATAATGTCACGTGC
C--GAA-TAAG-AGGTTGCTTCGCCTCGAAGAAACCTATTTTGAGGTAGCGTATTCAATA
CGCTACCGAATATCTATTAATATGTGAG-TCTCTGCCG--AAAAAAAA-CCAGA-GCGAA
AGC--GAAGCAGAAGCGATGGATTGGGCGGAATCACAATACAAGACCTGTACCCATGGAT
GCGATTGGAAGAAGATATCATCGGATTCAGCCGATAATCGACAATATGTGCCATGCGTCG
ATTCAGGAGCTGGAAGAAAGTCGCCTCGTAAGGTACTTCTTAGATCTATTGAAGCTGTGT
TTAATGG------AAGCTTCAGCGGAAATAACAGGAACGTTCGTGGATTTCTCTACGTAT
CGATCAGAGACGATGACGGAGAAATGCGTCCAGTGCTCATAGTACCATTCGGAGGTTATG
GATATCATAATGATTTCTATTATTTCGAAGGAAAGGGGAAAGTTGAATGTGATATATCAT
C-----AGATTATGTTGCGCCAGGAATAGATTGGAGCAGAGACATGGAAGTTAGTATTAG
TAACAGCAACAACTGTAATGAATTATGTGATCTGAAGTGTTATGTTGTTTGTTCGTTAAG
AATCAAGGAATAAAAGTTGTGCTGTAATGTTTATTAATA-AAACGTATATTTTGGATAAT
TG---------TAAGTTGTATAAA---ACATACAACACACTAT------------GAAAT
ACAAGA-CGCTATGACAAATGTACGGGTATCTGAATGAGTTTTAGT------ATCGATTA
AG-----------------GGCCGCAGGCCCGTTGAA--AAATAATAATCGAATTATATA
CGTTTG------------ATA-----ATAATCAGAGATAGATGATT-AGAATACATAAAG
ATAAACGAAGTA---------TATCCTGGTACAAATTA-AAAAATAAGTATTTAAA-AA-
TAAAAGGAATGTAAACTAATCTCTGATTG-----------GTTCAGCAGAAAGGCCCACC
AACTAAAAGGT-GGGGA---GAATGTCCCGA---------TGACGTAAGCACGGGGGACT
AT-------------------
>3in_IN_2006-2007_C2
TATTACCCCCAGCGCTCGGGACGGGACAT-TTGCATCTATAAATAGACCT--CCCCCCTC
TCC-ATTACAA-GATCATCATCGACGACAG-AATGGCGCGATATGTGGTATGCTGGATGT
TCACCATCAACAATCCCACAACACTACCAGTGATGAGGGATGAGATCAAATATATGGTAT
ATCAAGTGGAGAGGGGACAGGAGGGTACTCGTCATGTGCAAGGTTATGTCGAGATGAAGA
GACGAAGCTCTCTGAAGCAGATGAGAGGCTTCTTCCCAGGCGCACACCTTGAGAAACGAA
AGGGAAGCCAAGAAGAAGCGCGGTCATACTGTATGAAGGAAGATACAAGAATCGAAGGTC
CCTTCGAGTTTGGTGCATTTAAATTGTCATGTAATGATAATTTATTTGATGTCATACAGG
ATATGCGTGAAACGCACAAAAGGCCTTTGGAGTATTTATATGATTGTCCTAACACCTTCG
ATAGAAGTAGGGATACATTATACAGAGTACAAGCAGAGATGAATAAAACGAAGGCGATGA
A----TAGCTGGAGAAC--TTCTTTCAGTGC-TTGGACATCAGAGGTGGAGAATATCATG
GCGCAGCCATGTCATCGGAGAATAATTTGGGTCTATGGCCCAAATGGAGGAGAAGGAAAG
ACAACGTATGCAAAACATCTAATGAAGACGAGAAATGCGTTTTATTCTCCAGGAGGAAAA
TCATTGGATATATGTAGGCTGTATAATTACGAGGATATTGTTATATTAGATATCCCAAGA
TGCAAAGAGGATTATTTAAATTACGGGTTATTAGAGGAATTTAAGAATGGAATAATTCAA
AGCGGGAAATATGAACCCGTTTTGAAGATAGTAGAATATGTCGAAGTCATTGTAATGGCT
AACTTCCTTCCGAAGGAAGGAATCTTTTCTGAAGATGGAATAAAGTTGGTTTCTTGCTGA
ACAAGTAATGACTTTACAG----CGCACGCTCCGAC-AAAAGCATACTATGACAAAAGTA
CGGGTATCTGAAT-GGGTTATC-TTAACGATCTAGGGGCGTAGGCC-------CGTGA--
GCAATGGAC--------GGC---GAGATCCGATGTCCCC-AGTTAGTGCGCCACGT-AAG
CGCT-GGGGCTTAT-----nnnnn------------------------------------
------------------------------------------------------------
------------------------------------------------------------
------------------------------------------------------------
------------------------------------------------------------
------------------------------------------------------------
------------------------------------------------------------
------------------------------------------------------------
------------------------------------------------------------
------------------------------------------------------------
------------------------------------------------------------
------------------------------------------------------------
------------------------------------------------------------
------------------------------------------------------------
------------------------------------------------------------
------------------------------------------------------------
------------------------------------------------------------
------------------------------------------------------------
------------------------------------------------------------
------------------------------------------------------------
------------------------------------------------------------
------------------------------------------------------------
------------------------------------------------------------
------------------------------------------------------------
------------------------------------------------------------
------------------------------------------------------------
------------------------------------------------------------
------------------------------------------------------------
------------------------------------------------------------
------------------------------------------------------------
----------------------nnnnnTATTACCCCCAGCGCTCGGGAC-GGGACAT---
---GGGCTA--A----------TGGAT-TTG-GGAT---ATAGGG-CCCCAAGGGCCCGT
TAA-GATGGGTTTT-GGGCTTAT-GGGCTTTATCCCGAAGACCAAAAACAGGCGG-----
-----------G-AACCGTCCC-AAATTC-------AAACTTCGATTGCTTGCCCCGCAA
GCCATCTAGAAGT-CTATAAATACCAG-GGTCGAGATGGATGTTCA-----GACAAGAA-
---ATGGCTAGGTATCCGAAGAAATCCATCAAGAAGAGGCGGGTTGGGCGCCGGAAGTAT
GGCAGCAAGGCGGCAACGAGCCACGACTACTCGTCGTTAGGG--TCAATATTGGTTCCTG
AAAACACCGTCAAGGTATTTCGGATTGAGCCTACTGATAAAACATTACCCAGATATTTTA
TCTGGAAAATGTTTATGCTTCTTGTGTGCAAGGTGAAGCCCGGAAGAATACTTCATTGGG
CTATGATCAAGAGTTCTTGGGAAATCAACCAGCCGACAACCTGTCTGGAAGCCCCAGGTT
TATTTATTAAACCTGAACATAGCCATCTGGTTAAACTGGTATGTAGTGGGGAACTTGAAG
CAGGAGTCGCAACAGGGACATCAGATGTTGAATGTCTTTTGAGGAAGACAACCGTGTTGA
GGAAGAATGTAACAGAGGTGGATTATTTATATTTGGCATTCTATTGTAGTTCTGGAGTAA
GTATAAACTACCAGAACAGAATTACATATCATGTTT---------------GATATGTTT
ATGTAAACATAAACTATTGTATGGAATGAAATCCAAATAACATACAACACGCTATGAAAT
ACAAGACGCTATGAC-AA------------AAGTA-CGGGTATCTG----ATTAG-GTAT
CCTAACGATCTAG-GGCCGAAGG--C---CCGTGAGCAATATGCGTCGAAATAA-TGTTT
AACAAACAAATATACATGATACGGATA---------GTTGAATATATAAACAACGAGGTA
T----------ACAATACAACAAACTGTTGTA-AAG-----AAAT-AAAAAAT----AAG
AAGAGAGAGTATATTTGTGTCGGATAAGCATGTCACC------------CACCACTTTAG
T-GGT-GGGTCAGATGTCCCGAGTTAGTGCGCCACGTAA-GCGCT-GGGGCTTAT-----
TATTACCCCCA-GCGCTCAGGACGGGACATCACGTGCTTC--------------------
---AACAAATGCACGTGAGTGATATAAGGGACATAACGGGTTTAGA-TAACGGTATCTTT
GGTTCAGAATAAAACGTCACGTGTGAAAG-CGGATAGACACGTGACTAAGTCAAATGTAT
TGAATAAACATTTGACGTCCGGTAGCTTCCG-AAGGAAGT-AAGGATTGCTTCGT-GGCG
AAGCAAACCATTTATATATTGGCCTAGG-CTTGCGG--CCTATAAATAGG-CCCCTGCTA
-----AATGGCATTAACAACAGAGCGGGTTAAACTATTCTTTGAATTGTTTTTGTTCTTT
GCAGCAATATTTATTGCGATTACAATATTATATATATTGTTGGTTTTGCTCCTTGAGGTA
CCGAAGTATATTAAGCAGCTCGTGAGGTATTTGGTAGAATACCTGACCAGAAGACGTGTA
TGGATGCAGAGAACGCAGTTATCGGAGGCAACTGGAGACGTAGAGTTCGGCAGAGGTATT
GTGGAAGACAGACGGGATCAACAACCGGCTGTCATACCACAGGCATCTCAGGTTAACCCT
TC---TCAACAAATTAGAAGGGATGATCAAGGAAGACGAGGAAACGTCGGACCTATGTTT
T-AATACACG-GTATTGTAATATATGA-AATATAAATGGGTATTG---------ATGT--
------------AT-AA-GGTCATACATACTATA------TGTATGATAATG---AAACA
TATT-GTAATATGTGAATTGT---------------------------------------
-AAACGA-------------------------------GTGTTGAATGT-----------
----ATATAACATACAACACAC---------------------TATGAAATACAAGACGC
TAT------------------------------GACAAATGTACGGGTATCTGATTAGG-
TATCCTAACGA--------TCTAGGGCCG-AAGGCCCGT-GAGCAATAT---GCGTCGAA
AT-AATGTTT-----AACAAA-CAAATATACA-----TGATACGGATAGTTGAATACATA
AACAACTAGGTATAC-AATACAACAAACTGTTGT-AAAGAAAT--AAAAAATAAGACGAG
AGA-GTATATTT---------GTGTCGG--------------------------------
--ATAAGCTTGGCAACCACCACTTTA--------------------GTGGT-GGGTCAGA
TGTCCCGAGTTAGTGCG-CCACGTAA-GCGCTGGGGCTTAT-----TATTACCCCCAGCG
CTCGGGACGGGACATCACGTG-CAACTA-ACAGACGCACGTGAGAATGCAGTA---GCTT
GC----AGCGAAAGATAGACGTCAACATCAATAAAGAAGAAGGAATATTCTTTGCTTCGG
CACGAAGCAAA--GGGTATAGATATTTGTTCGAGATGCGAAA-------ATGGAG-----
---GCTATTTAAACCTG---------ATGGCTTTGTGATTTCCGAAAT----CACTCGTC
GGAAGAGAAATGGAGTTCTGGG--------------------------------------
------------------------------------------------------------
------------------------------------------------------------
------------------------------------------------------------
------------------------------------------------------------
------------------------------------------------------------
------------------------------------------------------------
------------------------------------------------------------
-------------------------------------ATT--ATCATCAATAAAA--TAA
TGGAATG--TTGATTATGTATT-TATCATAAATACAT--AATGGTATACGTATAGCA---
------TAAAATA-CA-TTAACC-----AACATACAACACACTATAAAATACAACACACT
ATAA----CAAATGTA----CGGGTATCTGATTGGTCTATATTAACCCCTTAAGGGCCGA
AGGCCCGTTTAAATATGTGTT-GGACGAAGTCCA-AGCACAAAAAAGTAAGCAGAACTAC
GGAATAATATGAGCTGGC-AACGTA------GGGTC-CATGTCCCGAGTTAGTGCGCCAC
GTAAGC-GCTGGGGCTTAT--------------TATTACCCCCCGTGCTCGGGACGGGAC
ATGACGTCAGCAAGGATTATAATGGGCTTTTTAT------TAGCCCATTTA-TTGAATT-
GGG-CCGGGTTTT-GTCATTTTACAAAAGCCCGGTCCAGGATAAGTATAATGTCACGTGC
C--GAA-TAAA-AGGTTGCTTCGCCTCGAAGAAACCTAATATGAGGTAGCGTATTCAATA
CGCTACCGAATATCTATTAATATGTGAG-TCTCTGCCG----AAACAA-TCAGA-GCGAA
AGC--AAAGCAGAAGCGATGGATTGGGCGGAATCACAACTCAAGACCTGTACTCATGGAT
GCGATTGGAAGAAGATATCATCGGATTCAGCCGATAATCGACAATATGTACCATGCGTCG
ATTCTGGAGCTGGAAGAAAGTCGCCTCGCAAGGTACTTCTTAGATCTATTGAAGCTGTGT
TTAACGGAAGCTTAAGCTTCAGCGGAAATAATAGGAATGTTCGTGGATTTCTCTACGTAT
CGATCAGAGACGATGACGGAGAGATGCGTCCAGTACTCATAGTACCATTCGGAGGATATG
GATATCATAATGATTTCTATTATTTCGAAGGAAAGGGGAAAGTTGAATGTGATATATCAT
C-----AGATTATGTTGCGCCAGGAATAGATTGGAGCAGAGACATGGAAGTTAGTATTAG
TAACAGCAACAACTGTAATGAATTATGTGATCTGAAGTGTTATGTTGTTTGTTCTTTAAG
AATCAAGGAATAAAAGTTGTGCTGTAATGTTTATTAATA-AAACGTATATTTGGGA-AAT
TG---------ATAGTTGTATAAA---ACATACAACACACTAT------------GAAAT
ACAAGA-CGCTATGACAAATGTACGGGTATCTGAATGAGTTTTAGT------ATCGCTTA
AG-----------------GGCCGCAGGCCCGTTGAA--AAATAATAATCGAATTATAAA
CGTTAG------------ATA-----ATAATCAGAGATAGGTGATC-AGATAACATAAAC
ATAAACGAAGTA---------TATGGTGGTAC-AATAATTAAAATAAGTTATAAAAAAA-
AAAATATAATGTATACTAATCTCTGATTG-----------GTTCAGAAGAAAGGCCCACC
AACTAAAAGGT-GGGGA---GAATGTCCCGA---------TGACGTAAGCACGGGGGACT
AT-------------------
>40to_TO_2010_C1
TATTACCCCCAGCGCTCGGGACGGGACAT-TTGCATCTATAAATAGACT---CCCCCCTC
TCC-ACTTCAA-GATCATCATCGACGACAG-AATGGCGCGATATGTGGTATGCTGGATGT
TTACCATCAACAATCCCACAACACTACCAGTGATGAGGGATGAGATCAAATACATGGTAT
ATCAAGTGGAGAGGGGACAGGAGGGTACTCGTCATGTGCAAGGATACGTGGAGATGAAGA
GACGAAGTTCTCTGAAGCAGATGAGAGTCTTCTTCCCAGGCGCACACCTTGAGAAACGAA
AGGGGAGCCAAGAAGAAGCGCGGTCATACTGTATGAAGGAAGATACAAGAATCGAAGGTC
CCTTCGAGTTTGGTGCATTTAAATTGTCATGTAATGATAATTTATTTGATGTCATACAGG
ATATGCGTGAAACGCACAAAAGACCTTTGGAGTATTTATATGATTGTCCTAATACCTTCG
ATAGAAGTAAGGATACATTATACAGAGTACAAGCAGAGATGAATAAAACGAGGGCGATGA
A----TAGCTGGAGAAC--GTCTTTCAGTGC-TTGGACATCAGAGGTTGAGAATATCATG
GCGCAGCCATGTCATCGGAGAATTATTTGGGTTTACGGCCCAAATGGAGGAGAAGGAAAG
ACAACGTATGCAAAACATCTAATGAAGACGAAGAATGCGTTTTATTCTCCAGGAGGAAAA
TCATTGGATATATGTAGACTGTATAATTATGAGGATATTGTTATATTTGATATCCCCAGA
TGCAAAGAGGATTATTTAAATTATGGTTTATTAGAGGAATTTAAGAATGGAATAATTCAA
AGCGGGAAATATGAACCCGTTTTGAAGATTGTAGAATATGTCGAAGTCATTGTAATGGCT
AACTTCCTTCCGAAGGAAGGAATCTTTTCTGAAGATCGAATAAAGTTGGTTTCTTGCTGA
ACACGCAATGACTTTACAG----CGCACGCTCCGAC-AAAAGCACACTATGACAAAAGTA
CGGGTATCTGATT--GGCTATC-CTAACGATCTAGGGCCGTAGGCC-------CGTGA--
GCAATGAAC--------GGC---GAGATCATATGTCCCG-AGTTAGTGCGCCACGT-AAG
CGCT-GGGGCTTAT-----TATTA-C-----------------------CCCCAGCG---
-------------C-CG------GGAC-GGGACAT-------------------------
---------------------------G--------------------------------
----------------------GG--C-TT----TTTA---AATGGG--C-TTTGCGAGT
--TTGAACAGTTC-----------------AGTATCTTCGTTATTGGGCCAACCCGG--C
CCAATAATTAAGAGAAC--GT---GTTCAAATTCGT-GG------------TATGACCGA
AGGTC-AAGGTAACCGGTCAA-CATTATTC-TGGCTTGCGCAGCAAGCAACA-CGAA---
-----------------------------------------------------TTAAAAT
TTTAAT-TCG-----------------------------------------------TAG
GACACGTGGAC-GGACCGAAATACTCCTGCATC------TCTATAAATACCCTA-AACCT
GTGAAGG-ATAATT-G--C-TCTCTC-TCTTCTGTCAAG-GTGGT--GGTGCTAAGGC--
--------GGAAGA-----TCGC--------C-AGCGGCGATC-----------------
-GTCGGAACGACCTG--CATCTAGAG--AGGCGG--------------------------
-------CGAGG-AAACTACG-AAGCGTATAT-----CGGGTA-TTTATAGACTTA-TAG
CGTAGCTAGAAGTATACACTGTACA-GATATTGTATTTTGTAAAT-TACG-AAGAAATTC
GTAT-TTGATATTAATAAAACAACTGGGTTTGTTAATGTTTACATTAACTAGTATC-TTT
TATGTA----CAAATTAAAAT--------ACAGTATACGGAACGTATACTAATC-AA--A
ATATTAAA-T---GACAGGCGAA----G-CATGATTAACAGGTGTTT-AGGTATAATTAA
AATAATTATGTC-AAGTAATTATAATACGGAAAATGAATA-AGTATGA-GGTGAAAGAGG
AGATATTAGAATATTTAAAAACCCAATTATATT-AT-T----------------TTGGA-
----------------ACG---AA--ATACAACACG----------------CTATGA-A
A--------------TACAAGACACTATGACA-AATGTACGGGTATCTGATTG-GT----
--TAT-C-TTAACGTA-TAAGGGC-CGCAGGCCC-GTC-AA-G-ATGG-------A----
---------------------ATGAACGGT-------CCAGATTA------ATTCCTT-A
ACGACGAAGGAAGG-----------AATCTATGAG-GG---GACCA------------CA
CAAT------------ATACAGCTGTCAA---------------------------TGAT
TT---A-TTAAAC--AATATAATAACCAAAAGAC-C-TTCGTACCCCTGC--T-----A-
----ATGATGACG-T-ATA-GGGGTGT-CCCG-AG----GTAA---TTTAAC---AT---
-ATGTCTGAGAAGA--------GATATG--------------------------GG--CC
GTTGGATGCCTCCATCGGACGAT-GG-AGGTTGAATGAA-CTTCTGCTGACGTA-GGCGC
T-GG----------GGCTTAT------TATTACCCCCAGCGCTCGGGAC-GGGACAT---
---GGGCTA--A----------TGGAT-TGT-GGAT---ATAGGG-CCCAAAGGGCCCGT
TTA-GATGGGTTTT-GGGCTTAT-GGGCTTTATCCAGAAGACCAAAAACAGGCGG-----
-----------GAAACCGTCCC-AAATTC-------AAACTTCGATTGCTTGCCCCGCAA
GCCATC-AGAAGT-CTATAAATACCAG-GGTCGAGATAGATGTTCA-----GAGAACAA-
---ATGGCTAGGTATCCGAAGAAATCCATCAAGAAGAGGCGGGTTGGGCGCCGGAAGTAT
GGCAGCAAGGCGGCAACCAGTCACGACTACTCGTCGCTAGGG--TCAATATTGGTTCCTG
AAAATACCGTCAAGGTATTTCGGATTGAGCCTACTGATAAAACATTACCCAGATATTTTA
TCTGGAAAATGTTTATGCTTCTTGTGTGCAAGGTGAAGCCCGGAAGAATACTTCATTGGG
CTATGATTAAGAGTTCTTGGGAAATCAACCAGCCGACAACCTGTCTTGAAGCACCAGGTT
TATTTATTAAACCTGAACATAGCCATCTGGTTAAACTGGTATGTAGTGGGGAACTTGAAG
CAGGAGTCGCAACAGGGACATCAGATGTCGAATGTCTTCTGAGGAAGACAACCGTGTTGA
GGAAGAATGTAACGGAGGTGGATTATTTATATTTGGCATTCTATTGTAGTTCTGGAGTAA
GTATAAACTACCAGAACAGAATTACATATCATGTTT---------------GATATGTTT
ATGTAAACATAAACTATTGTATGGAATGAAATCCAAATAACATACAACACGCTATGAAAT
ACAAGACGCTATGAC-AA------------ATGTA-CGGGTATCTG----ATTAG-GTAT
CCTAACGATCTAG-GGCCGAAGG--C---CCGTGAGCAATATGCGTCGAATTAA-TGTTT
AACAAACAAATATACATGATACGGATA---------GTTGAATACATAAACAACGAGGTA
T----------ACAATACAACAATCTGTTGTA-AAG-----AAATAAAAAAAT----AAG
AAGAGAGAGTATATTTGTGTCGGATAAGCATGGCAAC------------CACCACTTTAG
T-GGT-GGGCCAGATGTCCCGAGTTAGTGCGCCACGTAA-GCGCT-GGGGACTAT-----
TATTACCCCCA-GCGCTCAGGACGGGACATCACGTGCGTC--------------------
---AACAAATGCACGTGACTGATATAAGGGACATAACGGGTTTAGA-TAACGGTTTATTC
GGATTAGAATATAACGTCACGTGTGAAAG-CGAA-AGGCACGTGACGAAGACAAATGGAT
TGAATAAACATTTGACGTCCGGTAGCTTCCG-AAGGAAGT-AAGGATTGCTTCGC-GGCG
AAGCAAACCATTTATATATTTGCGTAGG-CTTGCGG--CCTATAAATAGG-ACGCAGCTA
-----AATGGCATTAACAACAGAGCGGGTTAAACTATTCTTTGAATGGTTTCTGTTCTTT
GGAGCAATATTTATTGCGATTACAATATTATATATATTGTTGGTTTTGCTCTTTGAGGTA
CCCAGGTATATTAAGGAGCTCGTGAGGTATTTGGTAGAATACCTGACCAGACGACGTGTA
TGGATGCAGAGGACGCAGTTGACGGAGGCAACTGGAGATGTAGAGATCGGCAGAGGTATT
GTGGAAGACAGACGAGATCAACAACCGGCTGTCATACCACATGTATCGCAGGTTATCCCT
TC---TCAACCAAATAGAAGGGATGATCAAGGAAGACGAGGAAACGCTGGACCTATGTTC
T-AATACACG-GTATATTAATATACGA-AATATAAATGGGTATTG---------ATGT--
------------AA-AT-GATGATACATAATATA------TGTATGATAATG---AAACA
TATT-GTAATATGTGAATTGT---------------------------------------
-AAACGA-------------------------------GAGTTGTATGT-----------
----ATAAAACATACAACACGC---------------------TATGAAATACAAGACGC
TAT------------------------------GACAAATGTACGGGTATCTGATTAGG-
TATCCTAACGA--------TCTAGGGCCG-AAGGCCCGT-GAGCAATAT---GCGTCGAA
AT-AATGTTT-----AATAAA-CAAATATACA-----TGATACGGATAGTTGAATACATA
AACAACGAGGTATAC-AATACAACAATCTGTTGT-AAAGAAAT--AAAAAATAAGAAGAG
AGA-GTATATTT---------GTGTTGG--------------------------------
--ATAAGCCTTGCAACCACCACTTTA--------------------GTGGT-GGGCCAGA
TGTCCCGAGTTAGTGCG-CCACGTAA-GCGCTGGGGCTTAT-----TATTACCCCCAGCG
CTCAGGACGGGACATCACGTG-CAACTA-ACAGACGCACGTGAGAATGCAGTA---GCTT
GC----AGCGAAAGATAGACGTCAACATCAATAAAGAAGAAGGAATATTCTTTGCTTCGG
CACGAAGCAAA--GGGTATAGATATTTGTTCGAGATGCGAAA-------ATGGAG-----
---GCTATTTAAACCTG---------ATGGTTTTGTGATTTCCGAAAT----CACTCGTC
GGAGGAGAAATGGAGTTCTGGGAATCGTCTGCCATGCCTGACGATGTCAAGAGAGAGATT
AAGGAAATATATTGGGAAGATCGGAAGAAACTTCTGTTCTGTCAGAAGTTGAAGAGCTAT
GTCAGAAGGATTCTTGTTTATGGAGATCAAGAGGATGCCCTTGCCGGAGTGAAGGGTATG
AAGACTTCTATTATTCGCTATAGCGAATATTTGAAGAAACCATGTGTGGTAATTTGTTGT
GTTAGCAATAAATCAATTGTGTATAGGTTAAACAGCATGGTGTTCTTTTATCATGAATAC
CTTGAAGAACTAGGTGGTGATTACTCAGTATATCAAGATCTCTATTGTGATGAGGTACTC
TCTTCTTCATCGACAGAGGAAGAA------------GATGTAGGAGTAATATATAGGAAT
GTTATCATGGCATCGACACAAGAGAAGTTCTCTTGGAGTGATTGTCAGAAGATAGTTATA
TCAGACTATGATGTAACATTACTCTAATGTAATATCCATT--ATCATCAATAAAA--TAA
TGGAATG--TTGATTATGTATT-TATCATAAATACAT--AATGGTATACGTATAGCA---
------TAAAATA-CA-TTAACC-----AACATACAACACACTATAAAATACAACACACT
ATAA----CAAATGTA----CGGGTATCTGATTGGGCTATATTAACCCCTTAAGGGCCGA
AGGCCCGTTTAAATATGTGTT-GGACGTAGTCCA-AGCACAAAAAAGTAAGCAGAACAAC
GGAATAATATGAGCTGGC-AACGTA------GGGTC-CATGTCCCGAGTTAGTGCGCCAC
GTAAGC-GCTGGGGACTAT--------------TATTACCCCCCGTGCTTGGGACGGGAC
ATGACGTCAGCAATGGAGATAATGGGCCTAATAA-------AGCCCATTTA-TAGAATT-
GGG-CCGGGTTTT-GTCATCTTACAAAAGCCCGGTCCAGGATTAGAATAATGTCACGTGC
C--GAA-TAAG-AGGTTGCTTCGCCTCGAAGAAACCTATTTTGAGGTAGCGTATTCAATA
CGCTACCGAATATCTATTAATATGTGAG-TCTCTGCCG--AAAAAAAA-CCAGA-GCGAA
CGC--GAAGCAGAAGCGATGGATTGGGCGGAATCACAATTCAAGACCTGTACCCATGGAT
GCGATTGGAAGAAGATATCATCGGATTCAGCCGATAATCGACAATATGTGCCATGCGTCG
ATTCAGGAGCTGGAAGAAAGTCGCCTCGTAAGGTACTTCTTAGATCTATTGAAGCTGTGT
TTAATGG------AAGCTTCAGCGGAAATAACAGGAACGTTCGTGGATTTCTCTACGTAT
CGATCAGAGATGATGACGGAGAAATGCGTCCAGTGCTCATAGTACCATTCGGAGGTTATG
GATATCATAATGATTTCTATTATTTCGAAGGAAAGGGGAAAGTTGAATGTGATATATCAT
C-----AGATTATGTTGCGCCAGGAATAGATTGGAGCAGAGACATGGAAGTTAGTATTAG
TAACAGCAACAACTGTAATGAATTATGTGATCTGAAGTGTTATGTTGTTTGTTCGTTAAG
AATCAAGGAATAAAAGTTGTGCTGTAATGTTTATTAATA-AAACGTATATTTTGGATAAT
TG---------TAAGTTGTATAAA---ACATACAACACACTAT------------GAAAT
ACAAGA-CGCTATGACAAATGTACGGGTATCTGAATGAGTTTTAGT------ATCGATTA
AG-----------------GGCCGCAGGCCCGTTGAA--AAATAATAATCGAATTATATA
CGTTTG------------ATA-----ATAATCAGAGATAGATGATT-AGAATACATAAAG
ATAAACGAAGTA---------TATCCTGGTACAAATTA-AAAAATAAGTATTTAAA-AA-
TAAAAGGAATGTAAACTAATCTCTGATTG-----------GTTCAGCAGAAAGGCCCACC
AACTAAAAGGT-GGGGA---GAATGTCCCGA---------TGACGTAAGCACGGGGGACT
AT-------------------
>41to_TO_2010_C1
TATTACCCCCAGCGCTCGGGACGGGACAT-TTGCATCTATAAATAGACT---CCCCCCTC
TCC-ACTTCAA-GATCATCATCGACGACAG-AATGGCGCGATATGTGGTATGCTGGATGT
TTACCATCAACAATCCCACAACACTACCAGTGATGAGGGATGAGATCAAATACATGGTAT
ATCAAGTGGAGAGGGGACAGGAGGGTACTCGTCATGTGCAAGGATACGTGGAGATGAAGA
GACGAAGTTCTCTGAAGCAGATGAGAGTCTTCTTCCCAGGCGCACACCTTGAGAAACGAA
AGGGGAGCCAAGAAGAAGCGCGGTCATACTGTATGAAGGAAGATACAAGGATCGAAGGTC
CCTTCGAGTTTGGTTCATTTAAATTGTCATGTAATGATAATTTATTTGATGTCATACAGG
ATATGCGTGAAACGCACAAAAGACCTTTGGAGTATTTATATGATTGTCCTAATACCTTCG
ATAGAAGTAAGGATACATTATACAGAGTACAAGCAGAGATGAATAAAACGAGGGCGATGA
A----TAGCTGGAGAAC--GTCTTTCAGTGC-TTGGACATCAGAGGTTGAGAATATCATG
GCGCAGCCATGTCATCGGAGAATTATTTGGGTTTACGGCCCAAATGGAGGAGAAGGAAAG
ACAACGTATGCAAAACATCTAATGAAGACGAAGAATGCGTTTTATTCTCCAGGAGGAAAA
TCATTGGATATATGTAGACTGTATAATTATGAGGATATTGTTATATTTGATATCCCTAGA
TGCAAAGAGGATTATTTAAATTATGGTTTATTAGAGGAATTTAAGAATGGAATAATTCAA
AGCGGGAAATATGAACCCGTTTTGAAGATTGTAGAATATGTCGAAGTCATTGTAATGGCT
AACTTCCTTCCGAAGGAAGGAATCTTTTCTGAAGATCGAATAAAGTTGGTTTCTTGCTGA
ACACGCAATGACTTTACAG----CGCACGCTCCGAC-AAAAGCACACTATGACAAAAGTA
CGGGTATCTGATT--GGCTATC-CTAACGATCTAGGGCCGTA-GCC-------CGTGA--
GCAATGAAC--------GGC---GAGATCATATGTCCCG-AGTTAGTGCGCCACGT-AAG
CGCT-GGGGCTTAT-----TATTA-C-----------------------CCCCAGCG---
-------------CTCA------GGAC-GGGACAT-------------------------
---------------------------G--------------------------------
----------------------GG--C-TT----TTTA---AATGGG--C-TTTGCGAGT
--TTGAACAGTTC-----------------AGTATCTTCGTTATTGGGCCAACCCGG--C
CCAATAATTAAGAGAAC--GT---GTTCAAATTCGT-GG------------TATGACCGA
AGGTC-AAGGTAACCGGTCAA-CATTATTC-TGGCTTGCGCAGCAAGATACA-CGAA---
-----------------------------------------------------TTAATTT
ATTAAT-TCG-----------------------------------------------TAG
GACACGTGGAC-GGACCGAAATACTCCTGCATC------TCTATAAATACCCAA-AACCT
GTCAAGG-ATAATT-G--C-TCTCTC-TCTTCTGTCAAG-GTGGT--TGTGCTAAGGC--
--------GGAAGA-----TCGC--------C-AGCGGCGATC-----------------
-GTCGGAACGACCTG--CATCTAGAG--AGGCGG--------------------------
-------CGAGG-AAACTACG-AAGCGTATAT-----CGGGTA-TTTATAGACTTA-TAG
CGTAGCTAGAAGTAGACACTGTATA-GATATTGTATTTTGTAAAT-TACG-AAGAAATTC
GTAT-TTGATATTAATAAAACAACTGGGTTTGTTAATGTTTACATTAACTAGTATC-TTT
TATGTA----CAAATTAAAAT--------ACAGTATACGGAACGTATACTAATG-AA--A
AAAATAAA-T---GACAGGCGAA----G-CATGATTTACAGGTGTTT-AGGTATAATTAA
GATAATTATGTC-AAGCAATTATAATACGGAAAATGAATA-AGTATGA-GGTGAAAGAGG
AGATATTAGAATATTTAAAAACCCAATTATATT-AT-T----------------TTGGA-
----------------ACG---AA--ATACAACACG----------------CTATGA-A
A--------------TACAAGACGCTATGACA-AATGTACGGGTATCTGATTG-TG----
--TAT-C-TTAACGTA-TAAGGGC-CGCAGGCCC-GTC-AA-G-ATGG-------A----
---------------------ATGAACGGT-------CCAGATCA------ATTCCTT-A
ACGACGAAGGAAGG-----------AATCTATCAG-GG---GACCA------------CA
CAAT------------ATACAGCTGTCAA---------------------------TGAT
TT---A-ATAAAT--AATATAATAACCAAAAGAC-C-TTTGTACCCCTGA--T-----A-
----ATGATGACG-T-ATA-GGGGTGT-CCCG-AG----GTAA---TTTAAC---AT---
-AGCTCTGAAAAGA--------GATATG--------------------------AG--TC
GTTGGATGCCTCCATCGGACGAT-GG-AGGTTGAATGAA-CTTCTGCTGACGTA-AGCGC
T-GG----------GGCTTAT------TATTACCCCCAGCGCTCGGGAC-GGGACAT---
---GGGCTA--A----------TGGAT-TGT-GGAT---ATAGGG-CCCAAAGGGCCCGT
TTA-GATGGGTTTT-GGGCTTAT-GGGCTTTATCCAGAAGACCAAAAACAGGCGG-----
-----------GAAACCGTCCC-AAATTC-------AAACTTCGATTGCTTGCCGTGCAA
GCCATC-AGAAGT-CTATAAATACCAG-GGTCGAGATAGATGTTCA-----GACAACAA-
---ATGGCTAGGTATCCGAAGAAATCCATCAAGAAGAGGCGGGTTGGGCGCCGGAAGTAT
GGCAGCAAGGCGGCAACCAGTCACGACTGCTCGTCTTTAGGG--TCAATATTGGTTCCTG
AAAACACCGTCAAGGTATTTCGGATTGAGCCTACTGATAAAACATTACCCAGATATTTTA
TCTGGAAAATGTTTATGCTTCTTGTGTGCAAGGTGAAGCCCGGAAGAATACTTCACTGGG
CTATGATTAAGAGTTCTTGGGAAATCAACCAGCCGACAACCTGTCTTGAAGCACCAGGTT
TATTTATTAAACCTGAACATAGCCATCTGGTTAAACTGGTATGTAGTGGGGAACTTGAAG
CAGGAGTCGCAACAGGGACATCAGATGTTGAATGTCTTCTGAGGAAGACAACCGTGTTGA
GGAAGAATGTAACTGAGGTGGATTATTTATATTTGGCATTCTATTGTAGTTCTGGAGTAA
GTATAAACTACCAGAACAGAATTACATATCATGTTT---------------GATATGTTT
ATGTAAACATAAACTATTGTATGGAATGAAATCCAAATAACATACAACACGCTATGAAAT
ACAAGACGCTATGAC-AA------------ATGTA-CGGGTATCTG----ATTAG-GTAT
CCTAACGATCTAG-GGCCGAAGG--C---CCGTGAGCAATATGCGTCGAAATAA-TGTTT
AACAAACAAATATACATGATACGGATA---------GTTGAATACATAAACAACGAGGTA
T----------ACAATACAACAATCTGTTGTA-AAG-----AAAT-AAAAAAT----AAG
AAGAGAGAGTATATTTGTGTCGGATAAGCATGGCAAC------------CACCACTTTAG
T-GGT-GGGCCAGATGTCCCGAGTTAGTGCGCCACGTAA-GCGCT-GGGGCTTAT-----
TATTACCCCCA-GCGCTCAGGACGGGACATCACGTGCGTC--------------------
---AACAAATGCACGTGACTGATATAAGGGACATAACGGGTTTAGA-TAACGGTTTATTC
GGATTAGAATATAACGTCACGTGTGAAAG-CGAA-AAGCACGTGACGAAGACAAATGGAT
TGAATAAACATTTGACGTCCGGTAGCTTCCG-AAGGAAGT-AAGGATTGCTTCGT-GGCG
AAGCAAACCATTTATATATTTGCGTAGG-CTTGCGG--CCTATAAATAGG-ACGCAGCTA
-----AATGGCATTAACAACAGAGCGGGTTAAACTATTCTTTGAATGGTTTCTGTTTTTT
GCAGCAATATTTATTGCGATTACAATATTATATATATTGTTGGTTTTGCTCTTTGAGGTA
CCCAGGTATATTAAGGAGCTCGTGAGGTATTTGGTAGAATACCTGACCAGACGACGTGTA
TGGATGCAGAGGACGCAGTTGACGGAGGCAACTGGAGATGTAGAGATCGGCAGAGGTATT
GTGGAAGACAGACGAGATCAAGAACCGGCTGTCAGACCACATGTATCTCAGGTTATCCCT
TC---TCAAGCAAATAGAAGGGATGATCAAGGAAGACGAGGAAACGCTGGACCTATGTTC
T-AATACACG-GTATATTAATATACGA-AATATAAATGGGTATTG---------ATGT--
------------AA-AT-GATGATACATAATATA------TGTATGATAATG---AAACA
TATT-GTAATATGTGAATTGT---------------------------------------
-AAACGA-------------------------------GAGTTGTATGT-----------
----ATAAAACATACAACACGC---------------------TATGAAATACAAGACGC
TAT------------------------------GACAAATGTACGGGTATCTGATTAGG-
TATCCTAACGA--------TCTAGGGCCG-AAGGCCCGT-GAGCAATAT---GCGTCGAA
AT-AATGTTT-----AACAAA-CAAATATACA-----TGATACGGATAGTTGAATACATA
AACAACGAGGTATAC-AATACAACAATCTGTTGT-AAAGAAAT--AAAAAATAAGAAGAG
AGA-GTATATTT---------GTGTCGG--------------------------------
--ATAAGCATGGCAACCACCACTTTA--------------------GTGGT-GGGCCAGA
TGTCCCGAGTTAGTGCG-CCACGTAA-GCGCTGGGGCTAAT-----TATTACCCCCAGCG
CTCAGGACGGGACATCACGTG-CAACTA-ACAGACGCACGTGAGAATGTAGTA---GCTT
GC----AGCGAAAGATAGACGTCAACATCAATAAAGAAGAAGGAATATTCTTTGCTTCGG
AACGAAGCAAA--GGGTATAGATATTTGTTCGAGATGCGAAA-------ATGGAG-----
---GCTATTTAAACCTG---------ATGGTTTTGTGATTTCCGAAAT----CACTCGTC
GGAAGAGAAATGGAGTTCTGGGAATCGTCTGCCATGCCTGACGATGTGAAGAGAGAGATT
AAGGAAATATATTGGGAAGATCGGAAGAAACTTCTGTTCTGTCAGAAGTTGAAGAGCTAT
GTCAGAAGGATTCTTGTTTATGGAGATCAAGAGGATGCCCTTGCCGGAGTGAAGGATTTG
AAGACTTCTATTATTCGCTATAGCGAATACTTGAAGAAACCATGTGTGGTAATTTGTTGT
GTTAGCAATAAATCAATTGTGTATAGGTTAAACAGCATGGTGTTCTTTTATCATGAATAC
CTTGAAGAACTAGGTGGTGATTATTCAGTATATCAAGATCTCTATTGTGATGAGGTACTC
TCTTCTTCATCGACAGAGGAAGAA------------GATGTAGGAGTAATATATAGGAAT
GTTATCATGGCATCGACACAAGAGAAGTTCTCTTGGAGTGATTGTCAGAAGATAGTTATA
TCAGACTATGATGTAACATTACTCTAATGTAATATCCATT--ATCATCAATAAAA--TAA
TGGAATG--TTGATTATGTATT-TATCATAAATACAT--AATGGTATACGTATAGCA---
------TAAAATA-CA-TTAACC-----AACATACAACACACTATAAAATACAACACACT
ATAA----CAAATGTA----CGGGTATCTGATTGGGCTATATTAACCCTTTAAGGGCCGA
AGGCCCGTTTAAATATGTGTT-GGACGAAGTCCA-AGCACAAAAAAGTAAGCAGAACAAC
GGAATAATATGAGCTGGC-AACGTA------GGGTC-CATGTCCCGAGTTAATGCGCCAC
GTAAGC-GCTGGGGCTTAT--------------TATTACCCCCCGTGCTTGGGACGGGAC
ATGACGTCAGCAATGTAGATAATGGGCCTAATAA-------AGCCCATTAA-TAGAATT-
GGG-CCGGGTTTT-GTCATCTTACAAAAGCCCGGTCCAGGATTAGAATAATGTCACGTGC
C--GAA-TAAG-AGGTTGCTTCGCCTCGAAGAAACCTATTTTGAGGTAGCGTATTCAATA
CGCTACCGAATATCTATTAATATGTGAG-TCTCTGCCG----AAAAAA-ACAGA-GCGAA
AGC--GAAGCAGAAGCGATGGATTGGGCGGAATCACAATTCAAGACCTGTACCCATGGAT
GCGATTGGAAGAAGATATCATCGGATTCAGCCGATAATCGACAATATGTGCCATGCGTCG
ATTCAGGAGCTGGAAGAAAGTCGCCTCGTAAGGTACTTCTTAGATCTATTGAAGCTGTGT
TTAATGG------AAGCTTCAGCGGAAATAACAGGAACGTTCGTGGATTTCTCTACGTAT
CGATCAGAGACGATGACGGAGAAATGCGTCCAGTGCTCATAGTACCATTCGGAGGTTATG
GATATCATAATGATTTCTATTATTTCGAAGGAAAGGGGAAAGTTGAATGTGATATATCAT
C-----AGATTATGTTGCGCCAGGAATAGATTGGAGCAGAGACATGGAAGTTAGTATTAG
TAACAGCAACAACTGTAATGAATTATGTGATCTGAAGTGTTATG----------------
------------------------------------------------------------
------------------------------------------------------------
------------------------------------------------------------
------------------------------------------------------------
------------------------------------------------------------
--------------------------------------------TAAGTATTTAAAAAT-
-AAAAGGAATGTAAACTAATCTCTGATTG-----------GTTCATCAGAAAGGCCCACC
TACTAAAAGGT-GGGGA---GAATGTCCCGA---------TGACGTAAGCACGGGGGACT
AT-------------------
>42to_TO_2010_C1
TATTACCCCCAGCGCTCGGGACGGGACAT-TTGCATCTATAAATAGACCT--CCCCCCTC
TCC-ACTTCAA-GATCATCATCGACGACAG-AATGGCGCGATATGTGGTATGCTGGATGT
TTACCATCAACAATCCCACAACACTACCAGTGATGAGGGATGAGATCAAATACATGGTAT
ATCAAGTGGAGAGGGGACAGGAGGGTACTCGTCATGTGCAAGGATACGTGGAGATGAAGA
GACGAAGTTCTCTGAAGCAGATGAGAGTCTTCTTCCCAGGCGCACACCTTGAGAAACGAA
AGGGGAGCCAAGAAGAAGCGCGGTCATACTGTATGAAGGAAGATACAAGAATCGAAGGTC
CCTTCGAGTTTGGTTCATTTAAATTGTCATGTAATGATAATTTATTTGATGTCATACAGG
ATATGCGTGAAACGCACAAAAGACCTTTGGAGTATTTATATGATTGTCCTAATACCTTCG
ATAGAAGTAAGGACACATTATACAGAGTACAAGCAGAGTTGAATAAAACGAGGGCGATGA
A----TAGCTGGAGAAC--GTCTTTCAGTGC-TTGGACATCAGAGGTTGAGAATATCATG
GCGCAGCCATGTCTTCGGAGAATTATTTGGGTTTACGGCCCAAATGGAGGAGAAGGAAAG
ACAACGTATGCAAAACATCTAATGAAGACGAAGAATGCGTTTTATTCTCCAGGAGGAAAA
TCATTGGATATATGTAGACTGTATAATTATGAGGATATTGTTATATTTGATATCCCTAGA
TGCAAAGAGGATTATTTAAATTATGGTTTATTAGAGGAATTTAAGAATGGAATAATTCAA
AGCGGGAAATATGAACCCGTTTTGAAAATTGTAGAATATGTCGAAGTCATTGTAATGGCT
AACTTCCTTCCGAAGGAAGGAATCTTTTCTGAAGATCGAATAAAGTTGGTTTCTTGCTGA
ACACGCAATGACTTTACAG----CGCACGCTCCGAC-AAAAGCACACTATGACAAAAGTA
CGGGTATCTGATT-GGGTTATC-CTAACGATCTAGGGCCGTAGGCC-------CGTGA--
GCAATGAAC--------GGC---GAGATCAGATGTCCCG-AGTTAGTGCGCCACGT-AAG
CGCT-GGGGCTTAT-----TATTA-C-----------------------CCCCAGCG---
-------------CCCA------GGAC-GGGACAT-------------------------
---------------------------G--------------------------------
----------------------GG--C-TT----TTTA---AATGGG--C-TTTTCGAGT
--TTGAACAGTTC-----------------AGTATCTTCGTTATTGGGCCAACCCGG--C
CCAATAATTAAGAGAAC--GT---GTTCAAATTCGT-GG------------TATGACCGA
AGGTC-AAGGTAACCGGTCAA-CATTATTC-TGGCTTGCGCAGCAAGAAACA-CGAA---
-----------------------------------------------------TTAATTA
TTTAAT-TCG-----------------------------------------------TAG
GACACGTGGAC-GGACCGAAATACTCCTGCATC------TCTATAAATACCCTA-AACCT
GTGAAGG-ATAATT-G--C-TCTCTC-TCTTCTGTCAAG-GTGGT--TGTGCTGAGGC--
--------GGAAGA-----TCGC--------C-AGCGGCGATC-----------------
-GTCGGAACGACCTG--CATCTAGAG--AGGCGG--------------------------
-------CGAGG-AAACTACG-AAGCGTATAT-----CGGGTA-TTTATAGACTTA-TAG
CGTAGCTAGAAGTATACACTGTACA-GATATTGTATTTTGTAAAT-TACG-AAGAAATTC
GTAT-TTGATATTAATAAAACAACTGGGTTTTTTAATGTTTACATTAACTAGTATC-TTT
TATGTA----CAAATTAAAAT--------ACAGTATACGGAACGTATACTAATC-AA--A
AAATTAAA-T---GACAGGCGAA----G-CATGATTAACAGGTGTTT-AGGTATAATTAA
AATAATTATGTC-AAGTAATTATAATACGGAAAATGAATA-AGTATGA-GGTGAAAGAGG
AGATATTAGAATATTTAAAAACCCAATTATATT-AT-T----------------TTGGA-
----------------ACG---AA--ATACAACACG----------------CTATGA-A
A--------------TACAAGACGCTATGACA-AATGTACGGGTATTTGATTG-GT----
--TAT-C-TTAACGTA-TAAGGGC-CGCAGGCCC-GTC-AA-G-ATGG-------A----
---------------------ATGAACGGT-------CCAGATTA------ATTCCTT-A
ACGACGAAGGAAGG-----------AATCTATCAG-GG---GACCA------------CA
CAAT------------ATACAGCTGTCAA---------------------------TGAT
TT---A-TTTAAT--AATATAATAACCAAAAGAC-C-TTTGTACCCCTGA--C-----A-
----ATGATGGCG-T-ATA-GGGGTGT-CCCG-AG----GTAA---TTTAAC---AT---
-ATATCTGAGAAGA--------GATATG--------------------------GG--CC
GTTGGATGCCTCCATCGGACGAT-GG-AGGTTGAATGAA-CTTCTGCTGACGTA-GGCGC
T-GG----------GGCTTAT------TATTACCCCCAGCGCTCGGGAC-GGGACAT---
---GGGCTA--A----------TGGAT-TGT-GGAT---ATAGGG-CCCAAAGGGCCCGT
TTA-GATGGGTTTT-GGGCTTAT-GGGCTTTATCCAGAAGACCAAAAACAGGCGG-----
-----------GAAACCGTCCC-AAATTC-------AAACTTCGATTGCTTGCCCTGCAA
GCCATC-AGAAGT-CTATAAATACCAG-GGTCGAGATAGATGTTCA-----GACAAGAA-
---ATGGCTAGGTATCCGAAGAAATCCATCAAGAAGAGGCGGGTTGGGCGCCGGAAGTAT
GGCAGCAAGGCGGCAACCAGTCACGACTACTCGTCGCTAGGG--TCAATATTGGTTCCTG
AAAATACCGTCAAGGTATTTCGGATTGAGCCTACTGATAAAACATTACCCAGATATTTTA
TCTGGAAAATGTTTATGCTTCTTGTGTGCAAGGTGAAGCCCGGAAGAATACTTCACTGGG
CTATGATTAAGAGTTCTTGGGAAATCAACCAGCCGACAACCTGTCTTGAAGCACCAGGTT
TATTTATTAAACCTGAACATAGCCATCTGGTTAAACTGGTATGTAGTGGGGAACTTGAAG
CAGCAGTCGCAACAGGGACATCAGATGTCGAATGTCTTCTGAGGAAGACAACCGTGTTGA
GGAAGAATGTAACGGAGGTGGATTATTTATATTTGGCATTCTATTGTAGTTCTGGAGTAA
GTATAAACTACCAGAACAGAATTACATATCATGTTT---------------GATATGTTT
ATGTAAACATAAACTATTGTATGGAATGAAATCCAAATAACATACAACACGCTATGAAAT
ACAAGACGCTATGAC-AA------------ATGTA-CGGGTATATG----ATTAG-GTAT
CCTAACGATCTAG-GGCCGAAGG--C---CCGTGAGCAATATGCGTCGAAATAA-TGTTT
AACAAACAAATATACATGATACGGATA---------GTTGAATACATAAACAACGAGGTA
T----------ACAATACAACAATCTGTTGTA-AAG-----AAAT-AAAAAAT----AAG
AAGAGAGAGTATACTTGTGTCGGATAAGCATGGCAAC------------CACCACTTTAG
T-GGT-GGGCCAGATGTCCCGAGTTAGTGCGCCACGTAA-GCGCT-GGGGCTTAT-----
nnnnn-------------------------------------------------------
------------------------------------------------------------
------------------------------------------------------------
------------------------------------------------------------
------------------------------------------------------------
------------------------------------------------------------
------------------------------------------------------------
------------------------------------------------------------
------------------------------------------------------------
------------------------------------------------------------
------------------------------------------------------------
------------------------------------------------------------
------------------------------------------------------------
------------------------------------------------------------
------------------------------------------------------------
------------------------------------------------------------
------------------------------------------------------------
------------------------------------------------------------
------------------------------------------------------------
------------------------------------------------------------
------------------------------------------------------------
------------------------------------------------------------
-----------------------------------------nnnnnTATTACCCCCAGCG
CTCAGGACGGGACATCACGTG-CATCTA-ACAGACGCACGTGAGAATGCAGTA---GCTT
GC----AGCGAAAGATAGACGTCCACATCAATAAAGAAGAAGGAATATTCTTTGCTTCGG
CACGAAGCAAA--GGGTATAGATATTTGTTCGAGATGCGAAA-------TTGGAG-----
---GCTATTTAAACCTG---------ATGGTTTTGTGATTTCCGAAAT----CACTCGTC
GGAAGAGAAATGGAGTTCTGGGAATCGTCTGCCATGCCTGACGATGTCAAGAGAGAGATT
AAGGAAATATATTGGGAAGATCGGAAGAAACTTCTGTTCTGTCAGAAGTTGAAGAGCTAT
GTCAGAAGGATTCTTGTTTATGGAGATCAAGAGGATGCCCTTGCTGGAGTGAAGGGTTTG
AAGACTTCTATTATTCGCTATAGCGAATACCTGAAGAAACCATGTGTGGTAATTTGTTGT
GTTAGCAATAAATCAATTGTGTATAGGTTAAACAGCATGGTGTTCTTTTATCATGAATAC
CTTGAAGAACTAGGCGGTGATTACTCAGTATATCAAGATCTCTATTGTGATGAGGTTCTC
TCTTCTTCATCGACAGAGGAAGAA------------GATGTAGGAGTAATATATAGGAAT
GTTATCATGGCATCGACACAAGAGAAGTTCTCTTGGAGTGATTGTCAGAAGATAGTTATA
TCAGACTATGATGTAACATTACTCTAATGTAATATCCATT--ATCATCAATAAAA--TAA
TGGAATG--TTGATTATGTATT-TATCATAAATACAT--AATGGTATACGTATAGCA---
------TAAAATA-CA-TTAACC-----AACATACAACACACTATAAAATACAACACACT
ATAA----CAAATGTA----CGGGTATCTGATTGGGTTATATTAACCCCTTAAGGGCCGA
AGGCCCGTTTAAATATGTGTT-GGACGAAGTCCA-AGCACAAAAAAGTAAGCAGAACAAC
GGAATAATATGAGCTGGC-AACGTA------GGGTC-CATGTCCCGAGTTAGTGCGCCAC
GTGAGC-GCTGGGGCTTAT--------------TATTACCCCCCGTGCTTGGGACGGGAC
ATGACGTCAGCAATGTAGATAATGGGCCTAATAA-------AGCCCATTAA-TAGAATT-
GGG-CCGGGTTTT-GTCATCTTACAAAAGCCCGGTCCAGGATTAGAATAATGTCACGTGC
C--GAA-TAAG-AGGTTGCTTCGCCTCGAAGAAACCTATTTTGAGGTAGCGTATTCAATA
CGCTACCGAATATCTATTAATATGTGAG-TCTCTGCCG---AAAAAAA-ACAGA-GCGAA
AGC--GAAGCAGAAGTGATGGATTGGGCGGAATCACAATTCAAGACATGTACTCATGGAT
GCGATTGGAAGAAGATATCATCGGATTCAGCCGATAATCGACAATATGTGCCATGCGTCG
ATTCAGGAGCTGGAAGAAAGTCGCCTCGTAAGGTACTTCTTAGATCTATTGAAGCTGTGT
TTAATGG------AAGCTTCAGCGGAAATAACAGGAACGTTCGTGGATTTCTCTACGTAT
CGATCAGAGACGATGACGGAGAAATGCGTCCAGTGCTCATAGTACCATTCGGAGGTTATG
GATATCATAATGATTTCTATTATTTCGAAGGAAAGGGGAAAGTTGAATGTGATATATCAT
C-----AGATTATGTTGCGCCAGGAATAGATTGGAGCAGAGACATGGAAGTTAGTATTAG
TAACAGCAACAACTGTAATGAATTATGTGATCTGAAGTGTTATG----------------
------------------------------------------------------------
------------------------------------------------------------
------------------------------------------------------------
------------------------------------------------------------
------------------------------------------------------------
--------------------------------------------TAAGTATTTAAAAAT-
-AAAAGGAATGTAAACTAATCTCTGATTG-----------GTTCAGCAGAAAGGCCCACC
TACTAAAAGGT-GGGGA---GAATGTCCCGA---------TGACGTAAGCACGGGGGACT
AT-------------------
>43to_TO_2010_C1
TATTACCCCCAGCGCTCGGGACGGGACAT-TTGCATCTATAAATAGACCT--CCCCCCTC
TCC-ACTTCAA-GATCATCATCGACGACAG-AATGGCGCGATATGTGGTATGCTGGATGT
TTACCATCAACAATCCCACAACACTACCAGTGATGAGGGATGAGATCAAATACATGGTAT
ATCAAGTGGAGAGGGGACAGGAGGGTACTCGTCATGTGCAAGGATACGTGGAGATGAAGA
GACGAAGTTCTCTGAAGCAGATGAGAGTCTTCTTCCCAGGCGCACACCTTGAGAAACGAA
AGGGGAGCCAAGAAGAAGCGCGGTCATACTGTATGAAGGAAGATACAAGAATCGAAGGTC
CCTTCGAGTTTGGTTCATTTAAATTGTCATGTAATGATAATTTATTTGATGTCATACAGG
ATATGCGTGAAACGCACAAAAGACCTTTGGAGTATTTATATGATTGTCCTAATACCTTCG
ATAGAAGTAAGGACACATTATACAGAGTACAAGCAGAGTTGAATAAAACGAGGGCGATGA
A----TAGCTGGAGAAC--GTCTTTCAGTGC-TTGGACATCAGAGGTTGAGAATATCATG
GCGCAGCCATGTCATCGGAGAATTATTTGGGTTTACGGCCCAAATGGAGGAGAAGGAAAG
ACAACGTATGCAAAACATCTAATGAAGACGAAGAATGCGTTTTATTCTCCAGGAGGAAAA
TCATTGGATATATGTAGACTGTATAATTATGAGGATATTGTTATATTTGATATCCCTAGA
TGCAAAGAGGATTATTTAAATTATGGTTTATTAGAGGAATTTAAGAATGGAATAATTCAA
AGCGGGAAATATGAACCCGTTTTGAAAATTGTAGAATATGTCGAAGTCATTGTAATGGCT
AACTTCCTTCCGAAGGAAGGAATCTTTTCTGAAGATCGAATAAAGTTGGTTTCTTGCTGA
ACACGCAATGACTTTACAG----CGCACGCTCCGAC-AAAAGCACACTATGACAAAAGT-
TGGGTATCTGATT-GGGTTATC-CTAACGATCTAGGGCCGTAGGCC-------CGTGA--
GCAATGAAC--------GGC---AAGATCAGATGTCCCG-AGTTAGTGCGCCACGT-AAG
CGCT-GGGGCTTAT-----TATTA-C-----------------------CCCCAGCG---
-------------CTCA------GGAC-GGGACAT-------------------------
---------------------------G--------------------------------
----------------------GG--C-TT----TTTA---AATGGG--C-TTTTCGAGT
--TTGAACAGTTC-----------------AGTATCTTCGTTATTGGGCCAACCCGG--C
CCAATAAATAAGAGAAC--GT---GTTCAAATTCGT-GG------------TATGACCGA
AGGTC-AAGGTAACCGGTCAA-CATTATTC-TGGCTTGCGCAGCAAGCAACA-CGAA---
-----------------------------------------------------TTAAATA
ATTAAT-TCG-----------------------------------------------TAG
GACACGTGGAC-GGACCGAAATACTCCTGCATC------TCTATAAATACCCTA-AACCT
GTGAAGG-ATAATT-G--C-TCTCTC-TCTTCTGTCAAG-GTGGT--TGTGCTGAGGC--
--------GGAAGA-----TCGC--------C-AGCGGCGATC-----------------
-GTCGGAACGACCTG--CATCTAGAG--AGGCGG--------------------------
-------CGAGG-AAACTACG-AAACGTATAT-----CGGGTA-TTTATAGACTTA-TAG
CGTAGCTAGAAGTATACACTGTACA-GATATTGTATTTTGTAAAT-TACG-AAGAAATTC
GTAT-TTGATATTAATAAAACAACTGGGTTTGTTAATGTTTACATTAACTAGTATC-TTT
GATGTA----CAAATTAAAAT--------ACAGTATACGGAACGTATACTAATC-AA--A
AAATTAAA-T---GACAGGCGAA----G-CATGATTAACAGGTGTTT-AGGTATAATTAA
AATAATTATGTC-AAGTAATTATAATACGGAAAATGAATA-AGTATGA-GGTGAAAGAGG
AGATATTAGAATATTTAAAAACCCAATTATATT-AT-T----------------TTGGA-
----------------ACG---AA--ATACATCACG----------------CTATGA-A
A--------------TACAAGACGCTATGACA-AATGTACGGGTATTTGATTG-GT----
--TAT-C-TTAACGTG-TAAGGGC-CGCAGGCCC-GTC-AA-G-ATGG-------A----
---------------------ATGAACGGT-------CCAGATTA------ATTCCTT-A
ACGACGAAGGAAGG-----------AATCTATCAG-GG---GACCA------------CA
CAAT------------ATACAGCTGTCAA---------------------------TGAT
TT---A-TTAAAT--AATATAATAACCAAAAGAC-C-TTTGTACCCCTGA--C-----A-
----ATGATGACG-T-ATA-GGGGTGT-CCCG-AG----GTAA---TTTAAC---AT---
-ATATCTGAGAAGA--------GATATG--------------------------GG--CC
GTTGGATGCCTCCATCGGACGAT-GG-AGGTTGAATGAA-CTTCTGCTGACGTA-GGCGC
T-GG----------GGCTTAT------TATTACCCCCAGCGCTCGGGAC-GGGACAT---
---GGGCTA--A----------TGGAT-TGT-GGAT---AAAGGG-CCCAAAGGGCCCGT
TTA-GATGGGTTTT-GGGCTTAT-GGGCTTTATCCAGAAGACCAAAAACAGGCGG-----
-----------GAAACCGTCCC-AAATTC-------AAACTTCGATTGCTTGCCCTGCAA
GCCATC-AGAAGT-CTATAAATACCAG-GGTCGAGATAGATGTTCA-----GACAAGAA-
---ATGGCTAGGTATCCGAAGAAATCCATCAAGAAGAGGCGGGTTGGGCGCCGGAAGTAT
GGCAGCAAGGCGGCAACCAGTCACGACTACTCGTCGCTAGGG--TCAATATTGGTTCCTG
AAAACACCGTCAAGGTATTTCGGATTGAGCCTACTGATAAAACATTACCCAGATATTTTA
TCTGGAAAATGTTTATGCTTCTTGTGTGCAAGGTGAAGCCCGGAAGAATACTTCACTGGG
CTATGATTAAGAGTTCTTGGGAAATCAACCAGCCGACAACCTGTCTTGAAGCACCAGGTT
TATTTATTAAACCTGAACATAGCCATCTGGTTAAACTGGTATGTAGTGGGGAACTTGAAG
CAGCAGTCGCAACAGGGACATCAGATGTCGAATGTCTTTTGAGGAAGACAACCGTGTTGA
GGAAGAATGTAACGGAGGTGGATTATTTATATTTGGCATTCTATTGTAGTTCTGGAGTAA
GTATAAACTACCAGAACAGAATTACATATCATGTTT---------------GATATGTTT
ATGTAAACATAAACTATTGTATGGAATGAAATCCAAATAACATACAACACGCTATGAAAT
ACAAGACGCTATGAT-AA------------ATGTA-CGGGTATATG----ATTAG-GTAT
CCTAACGATCTAG-GGCCGAAGG--C---CCGTGAGCAATATGCGTCGAAATAA-TGTTT
AACAAACAAATATACATGATACGGATA---------GTTGAATACATAAACAACGAGGTA
T----------ACAATACAACAATCTGTTGTA-AAG-----AAAT-AAAAAAT----AAG
AAGAGAGAGTATATTTGTGTCGGATAAGCATGGCAAC------------CACCACTTTAG
T-GGT-GGGCCAGATGTCCCGAGTTAGTGCGCCACGTAA-GCGCT-GGGGCTTAT-----
nnnnn-------------------------------------------------------
------------------------------------------------------------
------------------------------------------------------------
------------------------------------------------------------
------------------------------------------------------------
------------------------------------------------------------
------------------------------------------------------------
------------------------------------------------------------
------------------------------------------------------------
------------------------------------------------------------
------------------------------------------------------------
------------------------------------------------------------
------------------------------------------------------------
------------------------------------------------------------
------------------------------------------------------------
------------------------------------------------------------
------------------------------------------------------------
------------------------------------------------------------
------------------------------------------------------------
------------------------------------------------------------
------------------------------------------------------------
------------------------------------------------------------
-----------------------------------------nnnnnTATTACCCCCAGCG
CTCGGGACGGGACATCACGTG-CATCTA-ACAGACGCACGTGAGAATACAGTA---GCTT
GC----AGCGAAAGATAGACGTCCACATCAATAAAGAAGAAGGAATATTCTTTGCTTCGG
CACGAAGCAAA--GGGTATAGATATTTGTTCGAGATGCGAAA-------ATGGAG-----
---GCTATTTAAACCTG---------ATGGTTTTGTGATTTCCGAAAT----CACTCGTC
GGGAGAGAAATGGAGTTCTGGGAATCGTCTGCCATGCCTGACGATGTCAAGAGAGAGATT
AAGGAAATATATTGGGAAGATCGGAAGAAACTTCTGTTCTGTCAGAAGTTGAAGAGCTAT
GTCAGAAGGATTCTTGTTTATGGAGATCAAGAGGATGCCCTTGCTGGAGTGAAGGATATG
AAGACTTCTATTATTCGCTATAGCGAATACTTGAAGAAACCATGTGTGGTAATTTGTTGT
GTTAGCAATAAATCAATTGTGTATAGGTTAAACAGCATGGTGTTCTTTTATCATGAATAC
CTTGAAGAACTAGGTGGTGATTACTCAGTATATCAAGATCTCTATTGTGATGAGGTACTC
TCTTCTTCATCGACAGAGGAAGAA------------GATGTAGGAGTAATATATAGGAAT
GTTATCATGGCATCGACACAAGAGAAGTTCTCTTGGAGTGATTGTCAGAAGATAGTTATA
TCAGACTATGATGTAACATTACTCTAATGTAATATCCATT--ATCATCAATAAAA--TAA
TGGAATG--TTGATTATGTATT-TATCATAAATACAT--AATGGTATACGTATAGCA---
------TAAAATA-CA-TTAACC-----AACATACAACACACTATAAAATACAACACACT
ATAA----CAAATGTA----CGGGTATCTGATTGGGTTATATTAACCCCTTAAGGGCCGA
AGGCCCGTTTAAATATGTGTT-GGACGAAGTCCA-AGCACAAAAAAGTAAGCAGAACAAC
GGAATAATATGAGCTGGC-AACGTA------GGGTC-CATGTCCCGAGTTAGTGCGCCAC
GTGAGC-GCTGGGGCTTAT--------------TATTACCCCCCGTGCTTGGGACGGGAC
ATGACGTCAGCAATGCAGATAATGGGCCTAATAA-------AGCCCAATTA-TAGAATT-
GGG-CCGGGTTTT-GTCATCTTACAAAAGCCCGGTCCAGGATTAGAATAATGTCACGTGC
C--GAA-TAAG-AGGTTGCTTCGCCTCGAAGAAACCTAATTTGAGGTAGCGTATTCAATA
CGCTACCGAATATCTATTAATATGTGAG-TCTCTGCCG---AAAAAAA-ACAGA-GCGAA
AGC--GAAGCAGAAGCGATGGATTGGGCAGAATCACAATTCAAGACATGTACCCATGGAT
GCGATTGGAAGAAGATATCATCGGATTCAGCCGATAATCGACAATATGTGCCATGCGTCG
ATTCAGGAGCTGGAAGAAAGTCGCCTCGTAAGGTACTTCTTAGATCTATTGAAGCTGTGT
TTAATGG------AAGCTTCAGCGGAAATAACAGGAACGTTCGTGGATTTCTCTACGTAT
CGATCAGAGACGATGACGGAGAAATGCGTCCAGTGCTCATAGTACCATTCGGAGGTTATG
GATATCATAATGATTTCTATTATTTCGAAGGAAAGGGGAAAGTTGAATGTGATATATCAT
C-----AGATTATGTTGCGCCAGGAATAGATTGGAGCAGAGACATGGAAGTTAGTATTAG
TAACAGCAACAACTGTAATGAATTATGTGATCTGAAGTGTTATGTTGTTTGTTCGTTAAG
AATCAAGGAATAAAAGTTGTGCTGTAATGTTTATTAATA-AAACGTATATTTTGGATAAT
TG---------TAAGTTGTATAAA---ACATACAACACACTAT------------AAAAT
ACAAGA-CGCTATGACAAATATACGGGTATCTGAACGAGTTTTAGT------ATCGATTA
AG-----------------GGCCGCAGGCCCGTTGAA--AAATAATAATCGAATTATATA
CGTTTG------------ATA-----ATAATCAGAGATAGATGATT-AGAATACATAAAG
ATAAACGAAGTA---------TATCCTGGTAC-AATTA-AAAAATAAGTATTTAAAAAA-
TAAAAGGAATGTAAACTAATCTCTGATTG-----------GTTCAGCATAAAGGCCCACC
AACTAAAAGGT-GGGGA---GAATGTCCCGA---------TGACGTAAGCACGGGGGACT
AT-------------------
>44to_TO_2010_C1
TATTACCCCCAGCGCTCGGGACGGGACAT-TTGCATCTATAAATAGACT---CCCCCCTC
TCC-ACTTCAA-GATCATCATCGACGACAG-AATGGCGCGATATGTGGTATGCTGGATGT
TCACCATCAACAATCCCACAACACTACCAGTGATGAGGGATGAGATCAAATACATGGTAT
ATCAAGTGGAGAGGGGACAGGAGGGTACTCGTCATGTGCAAGGATACGTGGAGATGAAGA
GACGAAGTTCTCTGAAGCAGATGAGAGTCTTCTTCCCAGGCGCACACCTTGAGAAACGAA
AGGGGAGCCAAGAAGAAGCGCGGTCATACTGTATGAAGGAAGATACAAGAATCGAAGGTC
CCTTCGAGTTTGGTTCATTTAAATTGTCATGTAATGATAATTTATTTGATGTCATACAGG
ATATGCGTGAAACGCACAAAAGACCTTTGGAGTATTTATATGATTGTCCTAATACCTTCG
ATAGAAGTAAGGATACATTATACAGAGTACAAGCAGAGTTGAATAAAACGAGGGCGATGA
A----TAGCTGGAGAAC--GTCTTTCAGTGC-TTGGACATCAGAGGTTGAGAATATCATG
GCGCAGCCATGTCATCGGAGAATTATTTGGGTTTACGGCCCAAATGGAGGAGAAGGAAAG
ACAACGTATGCAAAACATCTAATGAAGACGAAGAATGCGTTTTATTCTCCAGGAGGAAAA
TCATTGGATATATGTAGACTGTATAATTATGAGGATATTGTTATATTTGATATCCCTAGA
TGCAAAGAGGATTATTTAAATTATGGTTTATTAGAGGAATTTAAGAATGGAATAATTCAA
AGCGGGAAATATGAACCCGTTTTGAAGATTGTAGAATATGTCGAAGTCATTGTAATGGCT
AACTTCCTTCCGAAGGAAGGAATCTTTTCTGAAGATCGAATAAAGTTGGTTTCTTGCTGA
ACACGCAATGACTTTACAG----CGCACGCTCCGAC-AAAAGCACACTATGACAAAAGTA
CGGGTATCTGATT--GGCTATC-GGAACGATCTAGGGCCGTAGGCC-------CGTGA--
GCAATGAAC--------GGC---GAGATCATATGTCCCG-AGTTAGTGCGCCACGT-AAG
CGCT-GGGGCTTAT-----nnnnn------------------------------------
------------------------------------------------------------
------------------------------------------------------------
------------------------------------------------------------
------------------------------------------------------------
------------------------------------------------------------
------------------------------------------------------------
------------------------------------------------------------
------------------------------------------------------------
------------------------------------------------------------
------------------------------------------------------------
------------------------------------------------------------
------------------------------------------------------------
------------------------------------------------------------
------------------------------------------------------------
------------------------------------------------------------
------------------------------------------------------------
------------------------------------------------------------
------------------------------------------------------------
------------------------------------------------------------
------------------------------------------------------------
------------------------------------------------------------
------------------------------------------------------------
------------------------------------------------------------
------------------------------------------------------------
------------------------------------------------------------
------------------------------------------------------------
------------------------------------------------------------
------------------------------------------------------------
------------------------------------------------------------
----------------------nnnnnTATTACCCCCAGCGCTCGGGAC-GGGACAT---
---GGGCTA--A----------TGGAT-TGT-GGAT---ATAGGG-CCCAAAGGGCCCGT
TTA-GATGGGTTTT-GGGCTTAT-GGGCTTTATCCAGAAGACCAAAAACAGGCGG-----
-----------GAAACCGTCCC-AAATTC-------AAACTTCGATTGCTTGCCCTGCAA
GCCATC-AGAAGT-CTATAAATACCAG-TGTCGAGATAGATGTTCA-----GACAACAA-
---ATGGCTAGGTATCCGAAGAAATCCATCAAGAAGAGGCGGGTTGGGCGCCGGAAGTAT
GGCAGCAAGGCGGCAACCAGTCACGACTGCTCGTCGCTAGGG--TCAATATTGGTTCCTG
AAAATACCGTCAAGGTATTTCGGATTGAGCCTACTGATAGAACATTACCCAGATATTTTA
TCTGGAAAATGTTTATGCTTCTTGTGTGCAAGGTGAAGCCCGGAAGAATACTTCACTGGG
CTATGATTAAGAGTTCTTGGGAAATCAACCAGCCGACAACCTGTCTTGAAGCACCAGGTT
TATTTATTAAACCTGAACATAGCCATCTGGTTAAACTGGTATGTAGTGGGGAACTTGAAG
CAGGAGTCGCAACAGGGACATCAGATGTCGAATGTCTTCTGAGGAAGACAACCGTGTTGA
GGAAGAATGTAACGGAGGTGGATTATTTATATTTGGCATTCTATTGTAGTTCTGGAGTAG
GTATAAACTACCAGAACAGAATTACATATCATGTTT---------------GATATGTTT
ATGTAAACATAAACTATTGTATGGAATGAAATCCAAATAACATACAACACGGTATGAAAT
ACAAGACGCTATGAC-AA------------ATGTA-CGGGTATATG----ATTAG-GTAT
CCTAACGATCTAG-GGCCGAAGG--C---CCGTGAGCAATATGCGTCGAAATAA-TGTTT
AACAAACAAATATACATGATACGGATA---------GTTGAATACATAAACAACGAGGTA
T----------ACAATACAACAATCTGTTGTA-AAG-----AAAT-AAAAAAT----AAG
GAGAGAGAGTATATTTGTGTCGGATAAGCATGGCAAC------------CACCACTTTAG
T-GGT-GGGCCAGATGTCCCGAGTTAGTGCGCCACGTAA-GCGCT-GGGGCTTAT-----
nnnnn-------------------------------------------------------
------------------------------------------------------------
------------------------------------------------------------
------------------------------------------------------------
------------------------------------------------------------
------------------------------------------------------------
------------------------------------------------------------
------------------------------------------------------------
------------------------------------------------------------
------------------------------------------------------------
------------------------------------------------------------
------------------------------------------------------------
------------------------------------------------------------
------------------------------------------------------------
------------------------------------------------------------
------------------------------------------------------------
------------------------------------------------------------
------------------------------------------------------------
------------------------------------------------------------
------------------------------------------------------------
------------------------------------------------------------
------------------------------------------------------------
-----------------------------------------nnnnnTATTACCCCCAGCG
CTCAGGACGGGACATCACGTG-CAACTA-ACAGACGCACGTGAGAATGCAGTA---GCTT
GC----AGCGAAAGATAGACGCCAACATCAATAAAGAAGAAGGAATATTCTTTGCTTCGG
CACGAAGCAAA--GGTTATAGATATTTGTTCGAGATGCGAAA-------ATGGAG-----
---GCTATTTAAACCTG---------ATGGTTTTGTGATTTCCGAAAT----CACTCGTC
GGAAGAGAAATGGAGTTCTGGGAATCGTCTGCCATGCCTGACGATGTCAAGAGAGAGATT
AAGGAAATATATTGGGAAGATCGGAAGAAACTTCTGTTCTGTCAGAAGTTGAAGAGCTAT
GTCAGAAGGATTCTTGTTTATGGAGATCAAGAGGATGCCCTTGCCGGAGTGAAGGATTTG
AAGACTTCTATTAATCGCTATAGCGAATATTTGAAGAAACCATGTGTGGTAATTTGTTGT
GTTAGCAATAAATCAATGGTGTATAGGTTAAACAGCATGGTGTTCTTTTATCATGAATAC
CTTGAAGAACTAGGTGGTGATTATTCAGTATATCAAGATCTCTATTGTGATGAGGTACTC
TCTTCTTCATCGACAGAGGAAGAA------------GATGTAGGAGTAATATATAGGAAT
GTTATCATGGCATCGACACAAGAGAAGTTCTCTTGGAGTGATTGTCAGAAGATAGTTATA
TCAGACTATGATGTAACATTACTCTAATGTAATATCCATT--ATCATCAATAAAA--TAA
TGGTATG--TTGATTATGTATT-TATCATAAATACAT--AATGGTATACGTATAGCA---
------TAAAATA-CA-TTAACC-----AACATACACCACACTATAAAATACAACACACT
ATAA----CAAATGTA----CGGGTATCTGATTGGTTTATATTAACCCCTTAAGGGCCGA
AGGCCCGTTTAAATATGTGTT-GGACGAAGTCCA-AGCACAAAAAAGTAAGCAGAACAAA
GGAATAATATGAGCTGGC-AACGTA------GGGTC-CATGTCCCGAGTTAGTGCGCCAC
GTAAGC-GCTGGGGCTTAT--------------TATTACCCCCCGTGCTCGGGACGGGAC
ATGACGTCAGCAATGCAGATAATGGGCCTAATAA-------AGCCCATTTA-TAGAATT-
GGG-CCGGGTTTT-GTCATCTTACAAAAGCCCGGTCCAGGATTAGAATAATGTCACGTGC
C--GAA-TAAG-AGGTTGCTTCGCCTCGAAGAAACCTATTTTGAGGTAGCGTATTCAATA
CGCTACCGAATATCTATTAATATGTGAG-TCTCTGCCG---AAAAAAA-ACAGA-GCGAA
AGC--GTAGCAGAAGCGATGGATTGGGCGGAATCACAATTCAAGACCTGTACTCATGGAT
GCGATTGGAAGAAGATATCATCGGATTCAGCCGATAATCGACAATATGTGCCATGCGTCG
ATTCAGGAGCTGGAAGAAAGTCGCCTCGTAAGGTACTTCTTAGATCTATTGAAGCTGTGT
TTAATGG------AAGCTTCAGCGGAAATAACAGGAACGTTCGTGGATTTCTCTACGTAT
CGATCAGAGATGATGACGGAGAAATGCGTCCAGTGCTCATAGTACCTTTCGGAGGTTATG
GATATCATAATGATTTCTATTATTTCGAAGGAAAGGGGAAAGTTGAATGTGATATATCAT
C-----AGATTATGTTGCGCCAGGAATAGATTGGAGCAGAGACATGGAAGTTAGTATTAG
TAACAGCAACAACTGTAATGAATTATGTGATCTGAAGTGTTATGTTGTTTGTTCGTTAAG
AATCAAGGAATAAAAGTTGTGCTGTAATGTTTATTAATA-AAACGTATATTTTGGATAAT
TG---------TTAGTTGTATAAA---ACATACAACACACTAT------------GAAAT
ACAAGA-CGCTATGACAAATGTACGGGTATCTGAATGAGTTTTAGT------ATCGATTA
AG-----------------GGCCGCAGGCCCGTTGAA--AAATAATAATCGAATTATATA
CGTTTG------------ATA-----ATAATCAGAGATAGATGATT-AGAATACATAAAG
ATAAACGAAGTA---------TATCCTGGTACAAATAA--AAAATAAGTATTTAAAAA--
TAAAAGAAATGTAAACTAATCTCTGATTG-----------GTTCAGCAGAAAGGCCCACC
AACTAAAAGGT-GGGGA---GAATGTCCCGA---------TGACGTAAGCACGGGGGACT
AT-------------------
>45to_TO_2010_C1
TATTACCCCCAGCGCTCGGGACGGGACAT-TTGCATCTATAAATAGACT---CCCCCCTC
TCC-ACTTCAA-GATCATCATCGACGACAG-AATGGCGCGATATGTGGTATGCTGGATGT
TCACCATCAACAATCCCACAACACTACCAGTGATGAGGGATGAGATCAAATACATGGTAT
ATCAAGTGGAGAGGGGACAGGAGGGTACTCGTCATGTGCAAGGATACGTGGAGATGAAGA
GACGAAGTTCTCTGAAGCAGATGAGAGTCTTCTTCCCAGGCGCACACCTTGAGAAACGAA
AGGGGAGCCAAGAAGAAGCGCGGTCATACTGTATGAAGGAAGATACAAGAATCGAAGGTC
CCTTCGAGTTTGGTTCATTTAAATTGTCATGTAATGATAATTTATTTGATGTCATACAGG
ATATGCGTGAAACGCACAAAAGACCTTTGGAGTATTTATATGATTGTCCTAATACCTTCG
ATAGAAGTAAGGATACATTATACAGAGTACAAGCAGAGTTGAATAAAACGAGGGCGATGA
A----TAGCTGGAGAAC--GTCTTTCAGTGC-TTGGACATCAGAGGTTGAGAATATCATG
GCGCAGCCATGTCATCGGAGAATTATTTGGGTTTACGGCCCAAATGGAGGAGAAGGAAAG
ACAACGTATGCAAAACATCTAATGAAGACGAAGAATGCGTTTTATTCTCCAGGAGGAAAA
TCATTGGATATATGTAGACTGTATAATTATGAGGATATTGTTATATTTGATATCCCTAGA
TGCAAAGAGGATTATTTAAATTATGGTTTATTAGAGGAATTTAAGAATGGAATAATTCAA
AGCGGGAAATATGAACCCGTTTTGAAGATTGTAGAATATGTCGAAGTCATTGTAATGGCT
AACTTCCTTCCGAAGGAAGGAATCTTTTCTGAAGATCGAATAAAGTTGGTTTCTTGCTGA
ACACGCAATGACTTTACAG----CGCACGCTCCGAC-AAAAGCACACTATGACAAAAGTA
CGGGTATCTGATT--GGCTATC-GGAACGATCTAGGGCCGTAGGCC-------CGTGA--
GCAATGAAC--------GGC---GAGATCATATGTCCCG-AGTTAGTGCGCCACGT-AAG
CGCT-GGGGCTTAT-----nnnnn------------------------------------
------------------------------------------------------------
------------------------------------------------------------
------------------------------------------------------------
------------------------------------------------------------
------------------------------------------------------------
------------------------------------------------------------
------------------------------------------------------------
------------------------------------------------------------
------------------------------------------------------------
------------------------------------------------------------
------------------------------------------------------------
------------------------------------------------------------
------------------------------------------------------------
------------------------------------------------------------
------------------------------------------------------------
------------------------------------------------------------
------------------------------------------------------------
------------------------------------------------------------
------------------------------------------------------------
------------------------------------------------------------
------------------------------------------------------------
------------------------------------------------------------
------------------------------------------------------------
------------------------------------------------------------
------------------------------------------------------------
------------------------------------------------------------
------------------------------------------------------------
------------------------------------------------------------
------------------------------------------------------------
----------------------nnnnnTATTACCCCCAGCGCTCGGGAC-GGGACAT---
---GGGCTA--A----------TGGAT-TGT-GGAT---ATAGGG-CCCAAAGGGCCCGT
TTA-GATGGGTTTT-GGGCTTAT-GGGCTTTATCCAGAAGACCAAAAACAGGCGG-----
-----------GAAACCGTCCC-AAATTC-------AAACTTCGATTGCTTGCCCTGCAA
GCCATC-AGAAGT-CTATAAATACCAG-GGTCGAGATAGATGTTCA-----GACAACAA-
---ATGGCTAGGTATCCGAAGAAATCCATCAAGAAGAGGCGGGTTGGGCGCCGGAAGTAT
GGCAGCAAGGCGGCAACCAGTCACGACTGCTCGTCTCTAGGA--TCAATATCGGTTCCTG
AAAATACCGTCAAGGTATTTCGGATTGAGCCTACTGATAAAACATTACCCAGATATTTTA
TCTGGAAAATGTTTATGCTTCTTGTGTGCAAGGTGAAGCCCGGAAGAATACTTCACTGGG
CTATGATTAAGAGTTCTTGGGAAATCAACCAGCCGACAACCTGTCTTGAAGCACCAGGTT
TATTTATTAAACCTGAACATAGCCATCTGGTTAAACTGGTATGTAGTGGGGAACTTGAAG
CAGGAGTCGCAACAGGGACATCAGATGTCGAATGTCTTCTGAGGAAGACAACCGTGTTGA
GGAAGAATGTAACGGAGGTGGATTATTTATATTTGGCATTCTATTGTAGTTCTGGAGTAA
GTATAAACTACCAGAACAGAATTACATATCATGTTT---------------GATATGTTT
ATGTAAACATAAACTATTGTATGGAATGAAATCCAAATAACATACAACACGGTATGAAAT
ACAAGACGCTATGAC-AA------------ATGTA-CGGGTATATG----ATTAG-GTAT
CCTAACGATCTAG-GGCCGAAGG--C---CCGTGAGCAATATGCGTCGAAATAA-TGTTT
AACAAACAAATATACATGATACGGATA---------GTTGAATACATAAACAACGAGGTA
T----------ACAATACAACAATCTGTTGTA-AAG-----AAAT-AAAAAAT----AAG
GAGAGAGAGTATATTTGTGTCGGATAAGCATGGCAAC------------CACCACTTTAG
T-GGT-GGGCCAGATGTCCCGAGTTAGTGCGCCACGTAA-GCGCT-GGGGCTTAT-----
nnnnn-------------------------------------------------------
------------------------------------------------------------
------------------------------------------------------------
------------------------------------------------------------
------------------------------------------------------------
------------------------------------------------------------
------------------------------------------------------------
------------------------------------------------------------
------------------------------------------------------------
------------------------------------------------------------
------------------------------------------------------------
------------------------------------------------------------
------------------------------------------------------------
------------------------------------------------------------
------------------------------------------------------------
------------------------------------------------------------
------------------------------------------------------------
------------------------------------------------------------
------------------------------------------------------------
------------------------------------------------------------
------------------------------------------------------------
------------------------------------------------------------
-----------------------------------------nnnnnTATTACCCCCAGCG
CTCAGGACGGGACATCACGTG-CAACTA-ACAGACGCACGTGAGAATGCAGTA---GCTT
GC----AGCGAAAGATAGACGTCAACATCAATAAAGAAGAAGGAATATTCTTTGCTTCGG
CACGAAGCAAA--GGGTATAGATATTTGTTCGAGATGCGAAA-------ATGGAG-----
---GCTATTTAAACCTG---------ATGGTTTTGTGATTTCCGAAAT----CACTCGTC
GGAAGAGAAATGGAGTTCTGGGAATCGTCTGCCATGCCTGACGATGTCAAGAGAGAGATT
AAGGAAATATATTGGGAAGATCGGAAGAAACTTCTGTTCTGTCAGAAGTTGAAGAGCTAT
GTCAGAAGGATTCTTGTTTATGGAGATCAAGAGGATGCCCTTGCCGGAGTGAAGGATATG
AAGACTTCTATTATTCGCTATAGCGAATACCTGAAGAAACCATGTGTGGTAATTTGTTGT
GTTAGCAATAAATCAATGGTGTATAGGTTAAACAGCATGGTGTTCTTTTATCATGAATAC
CTTGAAGAACTAGGTGGTGATTACTCAGTATATCAAGATCTCTATTGTGATGAGGTACTC
TCTTCTTCATCGACAGAGGAAGAA------------GATGTAGGAGTAATATATAGGAAT
GTTATCATGGCATCGACACAAGAGAAGTTCTCTTGGAGTGATTGTCAGAAGATAGTTATA
TCAGACTATGATGTAACATTACTCTAATGTAATATCCATT--ATCATCAATAAAA--TAA
TGGTATG--TTGATTATGTATT-TATCATAAATACAT--AATGGTATACGTATAGCA---
------TAAAATA-CA-TTAACC-----AACATACACCACACTATAAAATACAACACACT
ATAA----CAATTGTA----CGGGTATCTGATTGGTTTATATTAACCCCTTAAGGGCCGA
AGGCCCGTTTAAATATGTGTT-GGACGAAGTCCA-AGCACAAAAAAGTAAGCAGAACAAT
GGAATAATATGAGCTGGC-AACGTA------GGGTC-CATGTCCCGAGTTAGTGCGCCAC
GTAAGC-GCTGGGGCTTAT--------------TATTACCCCCCGTGCTTGGGACGGGAC
ATGACGTCAGCAATGTAGATAATGGGCCTAATAA-------AGCCCATTAA-TAGAATT-
GGG-CCGGGTTTT-GTCATCTTACAAAAGCCCGGTCCAGGATTAGAATAATGTCACGTGC
C--GAA-TAAG-AGGTTGCTTCGCCTCGAAGAAACCTATTTTGAGGTAGCGTATTCAATA
CGCTACCGAATATCTATTAATATGTGAG-TCTCTGCCG----AAAAAA-ACAGA-GCGAA
AGC--GAAGCAGAAGCGATGGATTGGGCAGAATCACAATTCAAGACCTGTACCCATGGAT
GCGATTGGAAGAAGATATCATCGGATTCAGCCGATAATCGACAATATGTGCCATGCGTCG
ATTCAGGAGCTGGAAGAAAGTCGCCTCGTAAGGTACTTCTTAGATCTATTGAAGCTGTGT
TTAATGG------AAGCTTCAGCGGAAATAACAGGAACGTTCGTGGATTTCTCTACGTAT
CGATCAGAGACGATGACGGAGAAATGCGTCCAGTGCTCATAGTACCATTCGGAGGTTATG
GATATCATAATGATTTCTATTATTTCGAAGGAAAGGGGAAAGTTGAATGTGATATATCAT
C-----AGATTATGTTGCGCCAGGAATAGATTGGAGCAGAGACATGGAAGTTAGTATTAG
TAACAGCAACAACTGTAATGAATTATGTGATCTGAAGTGTTATG----------------
------------------------------------------------------------
------------------------------------------------------------
------------------------------------------------------------
------------------------------------------------------------
------------------------------------------------------------
--------------------------------------------TAAGTATTTAAAAAT-
-AAAAGTAATGTAAACTAATCTCTGATTG-----------GTTTAGCAGAAAGGCCCACC
TACTAAAAGGT-GGGGA---GAATGTCCCGA---------TGACGTAAGCACGGGGGACT
AT-------------------
>46to_TO_2010_C1
TATTACCCCCAGCGCTCGGGACGGGACAT-TTGCATCTATAAATAGACCT--CCCCCCTC
TCC-ATTTCAA-GATCATCATCGACGACAG-AATGGCGCGATATGTGGTATGCTGGATGT
TTACCATCAACAATCCCACAACACTACCAGTGATGAGGGATGAGATCAAATACATGGTAT
ATCAAGTGGAGAGGGGAAAGGAGGGTACTCGTCATGTGCAAGGATACGTGGAGATGAAGA
GACGAAGTTCTCTGAAGCAGATGAGAGGCTTCTTCCCAGGCGCACACCTTGAGAAACGAA
AGGGGAGCCAAGAAGAAGCGCGGTCATACTGTATGAAGGAAGATACAAGAATCGAAGGTC
CCTTCGAGTTTGGTTCATTTAAATTGTCATGTAATGATAATTTATTTGATGTCATACAGG
ATATGCGTGAAACGCACAAAAGGCCTTTGGAGTATTTATATGAATGTCCTAACACCTTCG
ATAGAAGTAAGGATACATTATACAGAGTACAAGCAGAGATGAATAAAACGAAGGCGATGA
A----TAGCTGGAGAAC--TTCTTTCAGTGC-TTGGACATCAGAGGTGGAGAATATCATG
GCGCAGCCATGTCATCGGAGAATAATTTGGGTCTATGGCCCAAATGGAGGAGAAGGAAAG
ACAACGTATGCAAAACATCTAATGAAGACGAAGAATGCGTTTTATTCTCCAGGAGGAAAA
TCATTGGATATATGTAGACTGTATAATTATGAGGATATTGTTATATTTGATATCCCTAGA
TGCAAAGAGGATTATTTAAATTATGGTTTATTAGAGGAATTTAAAAATGGAATAATTCAA
AGCGGGAAATATGAACCCGTTTTGAAGATTGTAGAATATGTCGAAGTCATTGTAATGGCT
AACTTCCTTCCGAAGGAAGGAATCTTTTCTGAAGATCGAATAAAGTTGGTTTCTTGCTGA
ACACGCAATGACTTTACAG----CGCACGCTCCGAC-AAAAGCACACTATGACAAAAGTA
CGGGTATCTGATT--GGCTATC-GGAACGATCTAGGGCCGTAGGCC-------CGTGA--
GCAATGAAC--------GGC---GAGATCATATGTCCCG-AGTTAGTGCGCCACGT-AAG
CGCT-GGGGCTTAT-----nnnnn------------------------------------
------------------------------------------------------------
------------------------------------------------------------
------------------------------------------------------------
------------------------------------------------------------
------------------------------------------------------------
------------------------------------------------------------
------------------------------------------------------------
------------------------------------------------------------
------------------------------------------------------------
------------------------------------------------------------
------------------------------------------------------------
------------------------------------------------------------
------------------------------------------------------------
------------------------------------------------------------
------------------------------------------------------------
------------------------------------------------------------
------------------------------------------------------------
------------------------------------------------------------
------------------------------------------------------------
------------------------------------------------------------
------------------------------------------------------------
------------------------------------------------------------
------------------------------------------------------------
------------------------------------------------------------
------------------------------------------------------------
------------------------------------------------------------
------------------------------------------------------------
------------------------------------------------------------
------------------------------------------------------------
----------------------nnnnnTATTACCCCCAGCGCTCGGGAC-GGGACAT---
---GGGCTA--A----------TGGAT-TGT-GGAT---ATAGGG-CCCAAAGGGCCCGT
TTA-GATGGGTTTT-GGGCTTAT-GGGCTTTATCCAGAAGACCAAAAACAGGCGG-----
-----------GAAACCGTCCC-AAATTC-------AAACTTCGATTGCTTGCCCTGCAA
GCCATC-AGAAGT-CTATAAATACCAG-GGTCGAGATAGATGTTCA-----GACAACAA-
---ATGGCTAGGTATCCGAAGAAATCCATCAAGAAGAGGCGGGTTGGGCGTCGGAAGTAT
GGCAGCAAGGCGGCAACCAGTCACGACTGCTCGTCGTTAGGG--TCAATATTGGTTCCTG
AAAACACCGTCAAGGTATTTCGGATTGAGCCTACTGATAAAACATTACCCAGATATTTTA
TCTGGAAAATGTTTATGCTTCTTGTGTGCAAGGTGAAGCCCGGAAGAATACTTCACTGGG
CTATGATTAAGAGTTCTTGGGAAATCAACCAGCCGACAACCTGTCTTGAAGCACCAGGTT
TATTTATTAAACCTGAACATAGCCATCTGGTTAAACTGGTATGTAGTGGGGAACTTGAAG
CAGGAGTCGCAACAGGGACATCAGATGTCGAATGTCTTCTGAGGAAGACAACCGTGTTGA
GGAAGAATGTAACGGAGGTGGATTATTTATATTTGGCATTCTATTGTAGTTCTGGAGTAA
GTATAAACTACCAGAACAGAATTACATATCATGTTT---------------GATATGTTT
ATGTAAACATAAACTATTGTATGGAATGAAATCCAAATAACATACAACACGGTATGAAAT
ACAAGACGCTATGAC-AA------------ATGTA-CGGGTATATG----ATTAG-GTAT
CCTAACGATCTAG-GGCCGAAGG--C---CCGTGAGCAATATGCGTCGAAATAA-TGTTT
AACAAACAAATATACATGATACGGATA---------GTTGAATACATAAACAACGAGGTA
T----------ACAATACAACAATCTGTTGTA-AAG-----AAAT-AAAAAGT----AAG
GAGAGAGAGTATATTTGTGTCGGATAAGCATGGCAAC------------CACCACTTTAG
T-GGT-GGGCCAGATGTCCCGAGTTAGTGCGCCACGTAA-GCGCT-GGGGCTTAT-----
nnnnn-------------------------------------------------------
------------------------------------------------------------
------------------------------------------------------------
------------------------------------------------------------
------------------------------------------------------------
------------------------------------------------------------
------------------------------------------------------------
------------------------------------------------------------
------------------------------------------------------------
------------------------------------------------------------
------------------------------------------------------------
------------------------------------------------------------
------------------------------------------------------------
------------------------------------------------------------
------------------------------------------------------------
------------------------------------------------------------
------------------------------------------------------------
------------------------------------------------------------
------------------------------------------------------------
------------------------------------------------------------
------------------------------------------------------------
------------------------------------------------------------
-----------------------------------------nnnnnTATTACCCCCAGCG
CTCAGGACGGGACATCACGTG-CAACTA-ACAGACGCACGTGAGAATGCAGTA---GCTT
GC----AGCGAAAGATAGACGTCAACATCAATAAAGAAGAAGGAATATTCTTTGCTTCGG
CACGAAGCAAA--GGGTATAGATATTTGTTCGAGATGCGAAA-------ATGGAG-----
---GCTATTTAAACCTG---------ATGGTTTTGTGATTTCCGAAAT----CACTCGTC
GGAAGAGAAATGGAGTTCTGGGAATCGTCTGCCATGCCTGACGATGTCAAGAGAGAGATT
AAGGAAATATATTGGGAAGATCGGAAGAAACTTCTGTTCTGTCAGAAGTTGAAGAGCTAT
GTCAGAAGGATTCTTGTTTATGGAGATCAAGAGGATGCCCTTGCCGGAGTGAAGGATTTG
AAGACTTCTATCATTCGCTATAGCGAATATCTGAAGAAACCATGTGTGGTAATTTGTTGT
GTTAGCAATAAATCAATGGTGTATAGGTTAAACAGCATGGTGTTCTTTTATCATGAATAC
CTTGAAGAACTAGGTGGTGATTACTCAGTATATCAAGATCTCTATTGTGATGAGGTACTC
TCTTCTTCATCGACAGAGGAAGAA------------GATGTAGGAGTAATATATAGGAAT
GTTATCATGGCATCGACACAAGAGAAGTTCTCTTGGAGTGATTGTCAGAAGATAGTTATA
TCAGACTATGATGTAACATTACTCTAATGTAATATCCATT--ATCATCAATAAAA--TAA
TGGTATG--TTGATTATGTATT-TATCATAAATACAT--AATGGTATACGTATAGCA---
------TAAAATA-CA-TTAACC-----AACATACACCACACTATAAAATACAACACACT
ATAA----CAATTGTA----CGGGTATCTGATTGGTTTATATTAACCCCTTAAGGGCCGA
AGGCCCGTTTAAATATGTGTT-GGACGAAGTCCA-AGCACAAAAAAGTAAGCAGAACAAT
GGAATAATATGAGCTGGC-AACGTA------GGGTC-CATGTCCCGAGTTAGTGCGCCAC
GTAAGC-GCTGGGGCTTAT--------------TATTACCCCCCGTGCTTGGGACGGGAC
ATGACGTCAGCAATGTAGATAATGGGCCTAATAA-------AGCCCATTAA-TAGAATT-
GGG-CCGGGTTTT-GTCATCTTACAAAAGCCCGGTCCAGGATTAGAATAATGTCACGTGC
C--GAA-TAAG-AGGTTGCTTCGTCTCGAAGAAACCTATTTTGAGGTAGCGTATTCAATA
CGCTACCGAATATCTATTAATATGTGAG-TCTCTGCCG----AAAAAA-ACAGA-GCGAA
AGC--GAAGCAGAAGCGATGGATTGGGCGGAATCACAATTCAAGACATGTACCCATGGAT
GCGATTGGAAGAAGATATCATCGGATTCAGCCGATAATCGACAATATGTGCCATGCGTCG
ATTCAGGAGCTGGAAGAAAGTCGCCTCGTAAGGTACTTCTTAGATCTATTGAAGCTGTGT
TTAATGG------AAGCTTCAGCGGAAATAACAGGAACGTTCGTGGATTTCTCTACGTAT
CGATCAGAGACGATGACGGAGAAATGCGTCCAGTGCTCATAGTACCATTCGGAGGTTATG
GATATCATAATGATTTCTATTATTTCGAAGGAAAGGGGAAAGTTGAATGTGATATATCAT
C-----AGATTATGTTGCGCCAGGAATAGATTGGAGCAGAGACATGGAAGTTAGTATTAG
TAACAGCAACAACTGTAATGAATTATGTGATCTGAAGTGTTATG----------------
------------------------------------------------------------
------------------------------------------------------------
------------------------------------------------------------
------------------------------------------------------------
------------------------------------------------------------
--------------------------------------------TAAGTATTTAAAAAT-
-AAAAGTAATGTAAACTAATCTCTGATTG-----------GTTTAGCAGAAAGGCCCACC
TACTAAAAGGT-GGGGA---GAATGTCCCGA---------TGACGTAAGCACGGGGGACT
AT-------------------
>47mw_MW_2008_C2
TATTACCCCCAGCGCTCGGGACGGGACAT-TTGCATCTATAAATAGACCT--CCCCCCTC
TCC-ATTACAA-GATCATCATCGACGACAG-AATGGCGCGATATGTGGTATGCTGGATGT
TCACCATCAACAATCCCACAACACTACCAGTGATGAGGGATGAGATCAAATATATGGTAT
ATCAAGTGGAGAGGGGACAGGAGGGTACTCGTCATGTGCAAGGTTATGTCGAGATGAAGA
GACGAAGCTCTCTGAAGCAGATGCGAGGCTTCTTCCCAGGCGCACACCTTGAGAAACGAA
AGGGAAGCCAAGAAGAAGCGCGGTCATACTGTATGAAGGAAGATACAAGAATCGAAGGTC
CCTTCGAGTTTGGTGCATTTAAATTGTCATGTAATGATAATTTATTTGATGTCATACAGG
ATATGCGTGAAACGCACAAAAGGCCTTTGGAGTATTTATATGATTGTCCTAATACCTTCG
ATAGAAGTAAGGATACATTATACAGAGTACAAGCAGAGATGAATAAAACGAAGGCGATGA
A----TAGCTGGAGGAC--GTCTTTCAGTGC-ATGGACATCAGAGGTGGAGAATATCATG
GCGCAGCCATGTCATCGGAGAATAATTTGGGTCTATGGACCAAATGGAGGAGAAGGAAAG
ACAACGTATGCAAAACATCTAATGAAGACGAGAAATGCGTTTTATTCTCCAGGAGGAAAA
TCATTGGATATATGTAGACTGTATAATTACGAGGATATTGTTATATTTGATATTCCAAGA
TGCAAAGAGGATTATTTAAATTATGGGTTATTAGAGGAATTTAAGAATGGAATAATACAA
AGCGGGAAATATGAACCCGTTTTGAAGATAGTAGAATATGTCGAAGTCATTGTAATGGCT
AACTTCCTTCCGAAGGAAGGAATCTTTTCTGAAGATCGAATAAAGTTGGTTTCTTGCTGA
ACAAGTAATGACTTTACAG----CGCACGCTCCGAC-AAAAGCACACTATGACAAATGTA
CGGGTATCTGATT-GGTTTATC-CTAACGATCTAGGGCCGTAGGCC-------CGTGA--
GCAATGAAC--------GGC---GAGATCAGATGTCCCG-AGTTAGTGCGCCACGT-AAG
CGCT-GGGGACTAT-----TATTA-C-----------------------CCCCCGTG---
-------------CTCG------GGAC-GGGACAT-------------------------
---------------------------G--------------------------------
----------------------GG--C-TT----TTTA---AATGGG--C-CTTGAGAGT
--TTGAACAGTTC-----------------AGTATCTTCGTTATTGGGCCAACTCGG--C
CCAATAATTAAGAGAAC--GT---GTTCAAATTCGT-GG------------TATGACCGA
AGGTC-AAGGTAACCGGTCAA-CATTATTC-TGGCTTGCGCAGCAAGATACA-CGAA---
-----------------------------------------------------TTAAATT
ATTAAT-TCG-----------------------------------------------TAG
GACACGTGGAC-GGACCGAAATACTCCTGCATC------TCTATAAATACCCTA-GTCTT
GTGAAGG-ATAATT-G--C-TCTCTC-TCTTCTGTCAAG-GTGGT--TGTGCTGAGGC--
--------GGAAGA-----TCGC--------C-AGCGGCGATC-----------------
-GTCGGAACGATGTG--CATCTAGAG--AGGCGG--------------------------
-------TGAAGGAAACTACG-AAGCATATAT-----CGGGTA-TTTATAGACTTA-TAG
CGCAGCTAGAAGTATACACTGTACA-GATATTGTATTTTGTAAATATACG-AAGAATTTC
GTAT-ATGATATTAATAAAACACCTGGGTGTTTTAATGTTTACATTAAATAGTATC-CTG
AATGTA----CACAATAAAAT--------ACAGTATACGGAACGTATACTGACA--A--A
GTAATAAA-T---GATAGGCGAA----G-CATGATTAACAGGTGTTT-AGGTATAATTAA
CATAATTATGAG-AAGTAATTATAATACGGAAAATGAATA-AGTATGA-GGTGAAAGAGG
AGATATTAGAATATTTAAAAACCCAATTATATT-AT-T----------------TTGGA-
----------------ACG---AA--ATACAACACG----------------CTATGA-A
A--------------TACAAGACGCTATGACA-AATGTACGGGTATCTGATTG-TG----
--TAT-C-TTAACGCT-TAAGGGC-CGCAGGCCC-GTC-AA-G--TTG-------A----
---------------------ATGAACGGT-------CCAGATTA------ATTCCTT-A
GCGACGAAGAAAGG-----------AATCTTAATG-GG---GATCA------------CA
TTAA------------AGACAGCTGTCAT---------------------------TGAT
TA---A-ATAAAT--AATATAATATACAAAAGAC-T-TATGTACCCCTGA--T-----A-
----ATGATGACG-T-GTA-GGGGTGT-CCCG-AT----GTAA---TATAGC---AT---
-AGCTATGTGAAGA--------GATAAGCATGTGGCCGACAACTTTAGTTGT--GG----
GCCAGATGTCCC---------------GAGTT-AGTGCG--------CCACGTA-AGCAC
G-GG----------GGACTAT------TATTACCCCCAGCGCTCGGGAC-GGGACAT---
---GGGCTA--A----------TGGAT-TGT-GGAT---ATAGGG-CCCAAAGGGCCCGT
TTA-GATGGGTTTT-GGGCTTAT-GGGCTTTATCCAGAAGACCAAAAACAGGCGG-----
-----------G-AACCGTCCC-AAATTC-------AAACTTCGATTGCTTGCCCTGCAA
GCCATCTAGAAGT-CTATAAATACCAG-TGTCTAGATAGATGTTCA-----GACAAGAA-
---ATGGCTAGGTATCCGAAGAAATCCATCAAGAAGAGGCGGGTTGGGCGCCGGAAGTAT
GGCAGCAAGGCGGCAACGAGCCACGACTACTCGTCGTTAGGG--TCAATATTGGTTCCTG
AAAACACCGTCAAGGTATTTCGGATTGAGCCTACTGATAAAACATTACCCAGATATTTTA
TCTGGAAAATGTTTATGCTTCTTGTGTGCAAGGTGAAGCCCGGAAGAATACTTCATTGGG
CTATGATCAAGAGTTCTTGGGAAATCAACCAGCCGACAACCTGTCTGGAAGCCCCAGGTT
TATTTATTAAACCTGAACATAGCCATCTGGTTAAACTGGTATGTAGTGGGGAACTTGAAG
CAGGAGTCGCAACAGGGACATCAGATGTTGAATGTCTTTTGAGGAAGACAACCGTGTTGA
GGAAGAATGTAACAGAGGTGGATTATTTATATTTGGCATTCTATTGTAGTTCTGGAGTAA
GTATAAACTACCAGAACAGAATTACATATCATGTTT---------------GATATGTTT
ATGTAAACATAAACTATTGTATGGAATGAAATCCAAATAACATACAACACGGTATGAAAT
ACAAGACGCTATGCC-AA------------ATGTA-CGGGTATTTG----ATTAG-GTAT
CCTAACGATCTAG-GGCCGAAGG--C---CCGTGAGCAATATGCGTCGAAATAA-TGTTT
AACAAACAAATATACATGATACGGATA---------GTTGAATACATAAACAACGAGGTA
T----------ACAATACAACAAACTGTTGTA-AAG-----AAAT-AAAAAAT----AAG
AAGAGAGAGTATATTTGTGTCGGATAAGCATGACACC------------CACCACTTTAG
T-GGT-GGGTCAGATGTCCCGAGTTAGTGCGCCACGTAA-GCGCT-GGGGACTAT-----
TATTACCCCCA-GCGCTCAGGACGGGACATCACGTGCTTC--------------------
---AACAAATGCACGTGAGTGATATAAGGGACATAACGGGTTCAGA-TAACGGTATCTTT
GGTTTAGAATATAACGTCACGTGTGAAAG-CGAT-TGGCACGTGACTAAGTCAAATGTAT
TGAATAAACATTTGACGTCCGGTAGCTTCCG-AAGGAAGT-AAGGATTGCTTCGT-GGCG
AAGCAAACCATTTATATA-TTGCCTAGG-CTTGCGG--CCTATAAATAGG-ACCCTGCTA
-----AATGGCATTAACAACAGAGCGGGTTAAACTATTCTTTGAATGGTTTTTGTTCTTT
GCAGCAATATTTATTGCGATTACAATATTATATATATTGTTGGTTTTGCTCTTTGAGGTA
CCGAAGTATATTAAGCAGCTCGTGAGGTATTTGGTAGAATACCTGACCAGAAGACGTGTA
TGGATGCAGAGAACGCAGTTATCGGAGGCAACTGGAGACGTAGAGTTCGGCAGAGGTATT
GTGGAAGACAGACGGGATCAACAACCGGCTGTCATACCACAGGCATCTCAGGTTAACCCT
TC---TCAACAAATTAGAAGGGATGATCAAGGAAGACGAGGAAACGTCGGTCCTATGTTT
T-AATACACA-GTATTGTAATATATGA-AATATAAATGGGGATTG---------ATGT--
------------AT-AA-GGTCATACATACTATA------TGTATGATAATG---AAACA
TATT-GTAATATGTGAATTGT---------------------------------------
-AAACGA-------------------------------GTGTTGAATGT-----------
----ATACAACATACAACACAC---------------------TATGAAATACAAGACGC
TAT------------------------------GCCAAATGTACGGGTATCTGATTAGG-
TATCCTAACGA--------TCTAGGGCCG-AAGGCCCGT-GAGCAATAT---GCGTCGAA
AT-AATGTTT-----AACAAA-CAAATATACA-----TGATACGGATAGTTGAATACATA
AACAACTAGGTATAC-AATACAACAAACTGTTGT-AAAGAAAT--AAAAAATAAGAAGAG
AGA-GTATATTT---------GTGTCGG--------------------------------
--ATAAGCTTGGCAACCATCACTTTA--------------------GTGGT-GGGTCAGA
TGTCCCGAGTTAGTGCG-CCACGTAA-GCGCTGGGGCTTAT-----TATTACCCCCAGCG
CTCAGGACGGGACATCACGTG-CGACTA-ACAGACGCACGTGAGAATGCAGTA---GCTT
GC----AGCGAAAGATAGACGTCTACATCAATAAAGAAGAAGGAATATTCTTTGCTTCGG
CACGAAGCAAA--GGGTATAGATATTTGTTCGAGATGCGAAA-------ATGGAG-----
---GCTATTTAAACCTG---------ATGGTTTTGTGATTTCCGAAAT----CACTCGAC
GGAAGAGAAATGGAGTTCTGGGAATCGTCTGCCATGCCTGACGATGTCAAGAGAGAGATT
AAGGAAATATATTGGGAAGATCGGAAAAAACTTCTGTTCTGTCAGAAGTTGAAGAGCTAT
GTCAGAAGGATTCTTGTTTATGGAGATCAAGAGGATGCCCTTGCCGGAGTGAAGGATATG
AAGACTTCTATTATTCGCTATAGCGAATACTTGAAGAAACCATGTGTGGTAATTTGTTGT
GTTAGCAATAAATCAATTGTGTATAGGTTAAACAGCATGGTGTTCTTTTATCATGAATAC
CTTGAAGAACTAGGTGGTGATTACTCAGTATATCAAGATCTCTATTGTGATGAGGTTCTC
TCTTCTTCATCGACAGAGGAAGAA------------GATGTAGGAGTAATATATAGGAAT
GTTATCATGGCATCGACACAAGAGAAGTTCTCTTGGAGTGATTGTCAGAAGATAGTTATA
TCAGACTATGATGTAACATTACTCTAATGTAATATCCATT--ATCATCAATAAAA--TAA
TGGAATG--TTGATTATGTATT-TATCATAAATACAT--AATGGTATACGTATAGCA---
------TAAAATA-CA-TTAACC-----AACATACAACACACTATAAAATACAACACACT
ATAA----CAAATGTA----CGGGTATCTGATTGGTTTATATTAACCCCTTTAGGGCCGA
AGGCCCGTTTAAATATGTGTT-GGACGAAGTCCA-AGCACAAAAAAGTAAGCAGAACAAC
GGAATAATATGAGCTGGC-AACGTA------GGGTC-CATGTCCCGAGTTAGTGCGCCAC
GTAAGC-GCTGGGGCTTAT--------------TATTACCCCCCGTGCTCGGGACGGGAC
ATGACGTCAGCAAGGATTATAATGGGCTTTTTAT------TAGCCCATGTA-TTGAATT-
GGG-CCGGGTTTT-GTCATTTTACAAAAGCCCGGTCCAGGATAAGTATAATGTCACGTGC
C--GAA-TAAA-AGGTTGCTTCGCCTCGAAGAAACCTAATTTGAGGTTGCGTATTCAATA
CGCTACCGAGTATCTATTAATAAGCGAG-TCTCTGCCG----AAACAA-TCAGA-GCGAA
AGC--AAAGCAGAAGCGATGGATTGGGCGGAATCACAATTCAAGACTTGTACTCATGGAT
GCGATTGGAAGAAGATATCATCGGATTCAGCCGATAATCGACAATATGTACCATGCGTCG
ATTCTGGAGCTGGAAGAAAGTCGCCTCGCAAGGTACTTCTTAGATCTATTGAAGCTGTGT
TTAACGG------AAGCTTCAGCGGAAATAATAGGAACGTTCGTGGATTTCTCTACGTAT
CGATCAGAGACGATGACGGAGAAATGCGTCCAGTACTCATAGTACCATTCGGAGGATATG
GATATCATAATGATTTCTATTATTTCGAAGGAAAGGGGAAAGTTGAATGTGATATATCAT
C-----AGATTATGTTGCGCCAGGAATAGATTGGAGCAGAGACATGGAAGTTAGTATTAG
TAACAGCAACAACTGTAATGAATTATGTGATCTGAAGTGTTATGTTGTTTGTTCTTTAAG
AATCAAGGAATAAAAGTTGTGCTGTAATGTTTATTAATA-AAACGTATATTTGGGA-AAT
TG---------ATAGTTGTATAAA---ACATACAACACACTAT------------GAAAT
ACAAGA-CGCTATGCCAAATGTACGGGTATCTGAATGAGTTTTAGT------ATCGCTTA
AG-----------------GGCCGCAGGCCCGTTGAA--AAATAATAATCGAATTATAAA
CGTTAG------------ATA-----ATAATCAGAGATAGGTGATC-AGATAACATAAAC
ATAAACGAAGTA---------TATGGCGGTAC-AATAA-TAAAATAAGT---TAAAAAA-
AAAACATAATGAATACTAATCTCTGATTG-----------GTTCAGAAGGAAGGCCCACC
AACTAAAAGGT-GGGGA---GAATGTCCCGA---------TGACGTAAGCACGGGGGACT
AT-------------------
>482-96_AU_1996_C3
TATTACCCCCAGCGCTCGGGACGGGACAT-TTGCATCTATAAATAGACCT--CCCCCCTC
TCC-ATTACAA-GATCATCATCGACGACAG-AATGGCGCGATATGTGGTATGCTGGATGT
TCACCATCAACAATCCCACAACACTACCAGTGATGAGGGATGAGATAAAATATATGGTAT
ATCAAATGGAGAGGGGACAGGAGGGTACTCGTCATGTGCAAGGTTATGTCGAGATGAAGA
GACGAAGCTCTCTGAAGCAGATGAGAGGCTTCTTCCCAGGCGCACACCTTGAGAAACGAA
AGGGGAGCCAAGAAGAAGCGCGGTCATACTGTATGAAGGAAGATACAAGAATCGAAGGTC
CCTTCGAGTTTGGTTCATTTAAATTGTCATGTAATGATAATTTATTTGATGTCATACAGG
ATATGCGTGAAACGCACAAAAGGCCTTTGGAGTATTTATATGATTGTCCTAACACCTTCG
ATAGAAGTAAGGATACATTATACAGAGTACAAGCAGAGATGAATAAAACGAAGGCGATGA
A----TAGCTGGAGAAC--TTCTTTCAGTTC-TTGGACATCAGAGGTGGAGAATATCATG
GCGCAGCCATGTCATCGGAGAATAATTTGGGTCTATGGCCCAAATGGAGGAGAAGGAAAG
ACAACGTATGCTAAACATCTAATGAAGACGAGAAATGCGTTTTATTCTCCAGGAGGAAAA
TCATTGGATATATGTAGACTGTATAATTACGAGGATATTGTTATATTTGATATTCCAAGA
TGCAAAGAGGATTATTTAAATTATGGGTTATTAGAGGAATTTAAGAATGGAATAATTCAA
AGCGGGAAATATGAACCCGTTTTGAAGATAGTAGAATATGTCGAAGTCATTGTAATGGCT
AACTTCCTTCCGAAGGAAGGAATCTTTTCTGAAGATCGAATAAAGTTGGTTTCTTGCTGA
ACAAGTAATGACTTTACAG----CTCACGCTCCGACAAAAAGCACACTATGACAAAAGTA
AGGGTATCTGATT-GTGATATC-TTAACGATCTAGGGCCGTAGGCC-------CGTGA--
GCAATGAAC--------GGC---GAGATCAGATGTCCCG-AGTTAGTGCGCCACGT-AAG
CGCT-GGGGACTAT-----nnnnn------------------------------------
------------------------------------------------------------
------------------------------------------------------------
------------------------------------------------------------
------------------------------------------------------------
------------------------------------------------------------
------------------------------------------------------------
------------------------------------------------------------
------------------------------------------------------------
------------------------------------------------------------
------------------------------------------------------------
------------------------------------------------------------
------------------------------------------------------------
------------------------------------------------------------
------------------------------------------------------------
------------------------------------------------------------
------------------------------------------------------------
------------------------------------------------------------
------------------------------------------------------------
------------------------------------------------------------
------------------------------------------------------------
------------------------------------------------------------
------------------------------------------------------------
------------------------------------------------------------
------------------------------------------------------------
------------------------------------------------------------
------------------------------------------------------------
------------------------------------------------------------
------------------------------------------------------------
------------------------------------------------------------
----------------------nnnnnTATTACCCCCAGCGCTCGGGAC-GGGACAT---
---GGGCTA--A----------TGGAT-TGT-GGAT---ATAGGG-CCCAAAGGGCCCGT
TTA-GATGGGTTTT-GGGCTTAT-GGGCTTTATCCAGAAGACCAAAAACAGGCGG-----
-----------G-AACCGTCCC-AAATTC-------AAACTTCGATTGCTTGCCCTGCAA
GCCATCTAGAAGT-CTATAAATACCAG-TGTCTAGATAGATGTTCA-----GACAACAA-
---ATGGCTAGGTATCCGAAGAAATCCATCAAGAAGAGGCGGGTTGGGCGCCGGAAGTAT
GGCAGCAAGGCGGCAACGAGCCACGACTACTCGTCTTTAGGG--TCAATATTGGTTCCTG
AAAACACCGTCAAGGTATTTCGGATTGAGCCTACTGATAAAACATTACCCAGATATTTTA
TCTGGAAAATGTTTATGCTTCTTGTGTGCAAGGTGAAGCCCGGAAGAATACTTCATTGGG
CTATGATCAAGAGTTCTTGGGAAATCAACCAGCCGACAACCTGTCTGGAAGCCCCAGGTT
TATTTATTAAACCTGAACATAGCCATCTGGTTAAACTGGTATGTAGTGGGGAACTTGAAG
CAGGAGTCGCAACAGGAACATCAGATGTTGAATGTCTTTTGAGGAAGACAACCGTGTTGA
GGAAGAATGTAACAGAGGTGGATTATTTATATTTGGCATTCTATTGTAGTTCTGGAGTAA
GTATAAACTACCAGAACAGAATTACATATCATGTTT---------------GATATGTTT
ATGTAAACATAAACTATTGTATGGAATGAAATCCAAATAACATACAACACGGTATGAAAT
ACAAGACGCTATGAC-AA------------AAGTA-CTGGTATATG----ATTAG-GTAT
CCTAACGATCTAG-GGCCGAAGG--C---CCGTGAGCAATATGCGTCGAAATAA-TGTTT
AACAAACAAATATACATGATACGGATA---------GTTGAATACATAAACAACGAGGTA
T----------ACAATACAACAAACTGTTGTA-AAG-----AAAT-AAAAAAT----AAG
AAGAGATAGTATATTTGTGT-GGATAAGCATCACAAC------------CACCACTTTAG
T-GGT-GGGCCAGATGTCCCGAGTTAGTGCGCCACGTAA-GCGCT-GGGGACTAT-----
nnnnn-------------------------------------------------------
------------------------------------------------------------
------------------------------------------------------------
------------------------------------------------------------
------------------------------------------------------------
------------------------------------------------------------
------------------------------------------------------------
------------------------------------------------------------
------------------------------------------------------------
------------------------------------------------------------
------------------------------------------------------------
------------------------------------------------------------
------------------------------------------------------------
------------------------------------------------------------
------------------------------------------------------------
------------------------------------------------------------
------------------------------------------------------------
------------------------------------------------------------
------------------------------------------------------------
------------------------------------------------------------
------------------------------------------------------------
------------------------------------------------------------
-----------------------------------------nnnnnTATTACCCCCAGCG
CTCAGGACGGGACATCACGTG-CAACTA-ACAGACGCACGTGAGAATGCAGTA---GCTT
GC----AGCGAAAGATAGACGTCAACATCAATAAAGAAGAAGGAATATTCTTTGCTTCGG
CACGAAGCAAA--GGATATAGATATTTGTTCGAGATGCGAAA-------ATGGAG-----
---GCTATTTAAACCTG---------ATGGTTTTGTGATTTCCGAAAT----CACTCGTC
GGAAGAGAAATGGATTTCTGGGAATCGTCTGCCATGCCTGACGATGTCAAGAGAGAGATT
AAGGAAATATATTGGGAAGATCGGAAGAAACTTCTGTTCTGTCAGAAGTTGAAGAGCTAT
GTCAGAAGGATTCTTGTTTATGGAGATCAAGAGGATGCCCTTGCCGGAGTGAAGGATATG
AAGACTTCTATTATTCGCTATAGCGAATACCTGAAGAAACCATGTGTGGTAATTTGTTGT
GTTAGCAATAAATCAATTGTGTATAGGTTAAACAGCATGGTGTTCTTTTATCATGAATAC
CTTGAAGAACTAGGTGGTGATTACTCAGTATATCAAGATCTCTATTGTGATGAGGTACTC
TCTTCGTCATCGACAGAGGAAGAA------------GATGTAGGAGTAATATATAGGAAT
GTTATCATGGCATCGACACAAGAGAAGTTCTCTTGGAGTGATTGTCAGAAGATAGTTATA
TCAGACTATGATGTAACATTACTCTAATGTAATATCCATT--ATCATCAATAAAA--TAA
TGGAATG--TTGATTATGTATT-TATCATAAATACAT--AATGGTATACGTATAGCA---
------TAAAATA-CA-TTAACC-----AACATACAACACACTATAAAATACAACACACT
ATAA----CAAATGTA----CGGGTATTTGATT-GTTTATATTAAACCCTTAAGGGCCGA
AGGCCCGTTTAAATATGTGTT-GGACGAAGCCCA-AACACAAAAAAGTAAGCAGAACAAC
GGAATAATATGAGCTGGC-AACGTA------GGGTC-CATGTCCCGAGTTAGTGCGCCAC
GTAAGC-GCTGGGGACTAT--------------TATTACCCCCCGTGCTCGGGACGGGAC
ATGACGTCAGCAAGGACTATAATGGGCTTTTTAT------TAGCCCATTTA-TTGAATT-
GGG-CCGGGTTTT-GTCATTTTACAAAAGCCCGGTCCAGGATAAGTATAATGTCACGTGC
C--GAA-TAAA-AGGTTGCTTCGCCACGAAGAAACCTAATTTGAGGTTGCGTATTCAATA
CGCTACCGAATATTTATTAATATGTGAG-TCTCTGCCG---AAAAAAA-TCAGA-GCGAA
AGC--GAAGCAGAAGCGATGGATTGGGCGGAATCACAATTCAAGACCTGTACTCATGGAT
GCGATTGGAAGAAGATATCATCGGATTCAGCCGATAATCGACAATATGTACCATGCGTCG
ATTCTGGAGCTGGAAGAAAGTCGCCTCGCAAGGTACTTCTTAGATCTATTGAAGCTGTGT
TTAACGG------AAGCTTCAGCGGAAATAATAGGAATGTTCGTGGATTTCTCTACGTAT
CGATCAGAGACGATGACGGAGAAATGCGTCCAGTACTCATAGTACCATTCGGAGGATATG
GATATCATAATGATTTTTATTATTTCGAAGGGAAGGGGAAAGTTGAATGTGATATATCAT
C-----AGATTATGTTGCGCCAGGAATAGATTGGAGCAGAGACATGGAAGTTAGTATTAG
TAACAGCAACAACTGTAATGAATTATGTGATCTGAAGTGTTATGTTGTTTGTTCGTTAAG
AATCAAGGAATAAAAGTTGTGCTGTAATGTTAATTAATA-AAACGTATATTTGGGA-AAT
TG---------ATAGTTGTATAAA---ACATACAACACACTAT------------GAAAT
ACAAGA-CGCTATGACAAATGTACGGGTATCTGAATGAGTTTTAGT------ATCGCTTA
AG-----------------GGCCGCAGGCCCGTTGAA--AAATAATAATCGAATTATAAA
CGTTAG------------ATA-----ATAATCAGAGATAGGTGATC-AGATAATATAAAC
ATAAACGAAGTA---------TATGCCGGTAC-AATAA-TAAAATAAGTAACAACAAAA-
AAAAAAATATGTATACTAATCTCTGATTG-----------GTTCAGGAGAAAGGCCCACC
AACTAAAAGGT-GGGCA---GAATGTCCCGA---------TGACGTAAGCACGGGGGACT
AT-------------------
>482-97_AU_1997_C3
TATTACCCCCAGCGCTCGGGACGGGACAT-TTGCATCTATAAATAGACCT--CCCCCCTC
TCC-ATTACAA-GATCATCATCGACGACAG-AATGGCGCGATATGTGGTATGCTGGATGT
TCACCATCAACAATCCCACAACACTACCAGTGATGAGGGATGAGATAAAATATATGGTAT
ATCAAATGGAGAGGGGACAGGAGGGTACTCGTCATGTGCAAGGTTATGTCGAGATGAAGA
GACGAAGTTCTCTGAAGCAGATGAGAGGCTTCTTCCCAGGCGCACACCTTGAGAAACGAA
AGGGGAGCCAAGAAGAAGCGCGGTCATACTGTATGAAGGAAGATACAAGAATCGAAGGTC
CCTTCGAGTTTGGTTCATTTAAATTGTCATGTAATGATAATTTATTTGATGTCATACAGG
ATATGCGTGAAACGCACAAAAGGCCTTTGGAGTATTTATATGATTGTCCTAACACCTTCG
ATAGAAGTAAGGATACATTATACAGAGTACAAGCAGAGATGAATAAAACGAAGGCGATGA
A----TAGCTGGAGAAC--TTCTTTCAGTGC-TTGGACATCAGAGGTGGAGAATATCATG
GCGCAGCCATGTCATCGGAGAATAATTTGGGTCTATGGCCCAAATGGAGGAGAAGGAAAG
ACAACGTATGCTAAACATCTAATGAAGACGAGAAATGCGTTTTATTCTCCAGGAGGAAAA
TCATTGGATATATGTAGACTGTATAATTACGAGGATATTGTTATATTTGATATTCCAAGA
TGCAAAGAGGATTATTTAAATTATGGGTTATTAGAGGAATTTAAGAATGGAATAATTCAA
AGCGGGAAATATGAACCCGTTTTGAAGATAGTAGAATATGTCGAAGTCATTGTAATGGCT
AACTTCCTTCCGAAGGAAGGAATCTTTTCTGAAGATCGAATAAAGTTGGTTTCTTGCTGA
ACAAGTAATGACTTTACAG----CTCACGCTCCGACAAAAAGCACACTATGACAAAAGTA
AGGGTATCTGATT-GTGATATC-TTAACGATCTAGGGCCGTAGGCC-------CGTGA--
GCAATGAAC--------GGC---GAGATCAGATGTCCCG-AGTTAGTGCGCCACGT-AAG
CGCT-GGGGACTAT-----nnnnn------------------------------------
------------------------------------------------------------
------------------------------------------------------------
------------------------------------------------------------
------------------------------------------------------------
------------------------------------------------------------
------------------------------------------------------------
------------------------------------------------------------
------------------------------------------------------------
------------------------------------------------------------
------------------------------------------------------------
------------------------------------------------------------
------------------------------------------------------------
------------------------------------------------------------
------------------------------------------------------------
------------------------------------------------------------
------------------------------------------------------------
------------------------------------------------------------
------------------------------------------------------------
------------------------------------------------------------
------------------------------------------------------------
------------------------------------------------------------
------------------------------------------------------------
------------------------------------------------------------
------------------------------------------------------------
------------------------------------------------------------
------------------------------------------------------------
------------------------------------------------------------
------------------------------------------------------------
------------------------------------------------------------
----------------------nnnnnTATTACCCCCAGCGCTCGGGAC-GGGACAT---
---GGGCTA--A----------TGGATGTGT-GGAT---ATAGGG-CCCAAAGGGCCCGT
TTA-GATGGGTTTT-GGGCTTAT-GGGCTTTATCCAGAAGACCAAAAACAGGCGG-----
-----------G-AACCGTCCC-AAATTC-------AAACTTCGATTGCTTGCCCTGCAA
GCCATCTAGAAGT-CTATAAATACCAG-TGTCTAGATAGATGTTCA-----GACAACAA-
---ATGGCTAGGTATCCGAAGAAATCCATCAAGAAGAGGCGGGTTGGGCGCCGGAAGTAT
GGCAGCAAGGCGGCAACGAGCCACGACTGCTCGTCGTTAGGA--TCAATATTGGTTCCTG
AAAACACCGTCAAGGTATTTCGGATTGAGCCTACTGATAAAACATTACCCAGATATTTTA
TCTGGAAAATGTTTATGCTTCTTGTGTGCAAGGTGAAGCCCGGAAGAATACTTCATTGGG
CTATGATCAAGAGTTCTTGGGAAATCAACCAGCCGACAACCTGTCTGGAAGCCCCAGGTT
TATTTATTAAACCTGAACATAGCCATCTGGTTAAACTGGTATGTAGTGGGGAACTTGAAG
CAGGAGTCGCAACAGGAACATCAGATGTTGAATGTCTTTTGAGGAAGACAACCGTGTTGA
GGAAGAATGTAACAGAGGTGGATTATTTATATTTGGCATTCTATTGTAGTTCTGGAGTAA
GTATAAACTACCAGAACAGAATTACATATCATGTTT---------------GATATGTTT
ATGTAAACATAAACTATTGTATGGAATGAAATCCAAATAACATACAACACGGTATGAAAT
ACAAGACGCTATGAC-AA------------AAGTA-CTGGTATATG----ATTAG-GTAT
CCTAACGATCTAG-GGCCGAAGG--C---CCGTGAGCAATATGCGTCGAAATAA-TGTTT
AACAAACAAATATACATGATACGGATA---------GTTGAATACATAAACAACGAGGTA
T----------ACAATACAACAAACTGTTGTA-AAG-----AAAT-AAAAAAT----AAG
AAGAGATAGTATATTTGTGT-GGATAAGCATCACAAC------------CACCACTTTAG
T-GGT-GGGCCAGATGTCCCGAGTTAGTGCGCCACGTAA-GCGCT-GGGGACTAT-----
nnnnn-------------------------------------------------------
------------------------------------------------------------
------------------------------------------------------------
------------------------------------------------------------
------------------------------------------------------------
------------------------------------------------------------
------------------------------------------------------------
------------------------------------------------------------
------------------------------------------------------------
------------------------------------------------------------
------------------------------------------------------------
------------------------------------------------------------
------------------------------------------------------------
------------------------------------------------------------
------------------------------------------------------------
------------------------------------------------------------
------------------------------------------------------------
------------------------------------------------------------
------------------------------------------------------------
------------------------------------------------------------
------------------------------------------------------------
------------------------------------------------------------
-----------------------------------------nnnnnTATTACCCCCAGCG
CTCAGGACGGGACATCACGTG-CAACTA-ACAGACGCACGTGAGAATGCAGTA---GCTT
GC----AGCGAAAGATAGACGTCAACATCAATAAAGAAGAAGGAATATTCTTTGCTTCGG
CACGAAGCAAA--GGATATAGATATTTGTTCGAGATGCGAAA-------ATGGAG-----
---GCTATTTAAACCTG---------ATGGTTTTGTGATTTCCGAAAT----CACTCGTC
GGAAGAGAAATGGATTTCTGGGAATCGTCTGCCATGCCTGACGATGTCAAGAGAGAGATT
AAGGAAATATATTGGGAAGATCGGAAGAAACTTCTGTTCTGTCAGAAGTTGAAGAGCTAT
GTCAGAAGGATTCTTGTTTATGGAGATCAAGAGGATGCCCTTGCCGGAGTGAAGGGTTTG
AAGACTTCTATCATTCGCTATAGCGAATATTTGAAGAAACCATGTGTGGTAATTTGTTGT
GTTAGCAATAAATCAATTGTGTATAGGTTAAACAGCATGGTGTTCTTTTATCATGAATAC
CTTGAAGAACTAGGTGGTGATTACTCAGTATATCAAGATCTCTATTGTGATGAGGTACTC
TCTTCGTCATCGACAGAGGAAGAA------------GATGTAGGAGTAATATATAGGAAT
GTTATCATGGCATCGACACAAGAGAAGTTCTCTTGGAGTGATTGTCAGAAGATAGTTATA
TCAGACTATGATGTAACATTACTCTAATGTAATATCCATT--ATCATCAATAAAA--TAA
TGGAATG--TTGATTATGTATT-TATCATAAATACAT--AATGGTATACGTATAGCA---
------TAAAATA-CA-TTAACC-----AACATACAACACACTATAAAATACAACACACT
ATAA----CAAATGTA----CGGGTATTTGATT-GTTTATATTAAACCCTTAAGGGCCGA
AGGCCCGTTTAAATATGTGTT-GGACGAAGCCCA-AACACAAAAAAGTAAGCAGAACAAC
GGAATAATATGAGCTGGC-AACGTA------GGGTC-CATGTCCCGAGTTAGTGCGCCAC
GTAAGC-GCTGGGGACTAT--------------TATTACCCCCCGTGCTCGGGACGGGAC
ATGACGTCAGCAAGGACTATAATGGGCTTTTTAT------TAGCCCATTTA-TTGAATT-
GGG-CCGGGTTTT-GTCATTTTACAAAAGCCCGGTCCAGGATAAGTATAATGTCACGTGC
C--GAA-TAAA-AGGTTGCTTCGCCACGAAGAAACCTAATTTGAGGTTGCGTATTCAATA
CGCTACCGAATATTTATTAATATGTGAG-TCTCTGCCG---AAAAAAA-TCAGA-GCGAA
AGC--GAAGCAGAAGCGATGGATTGGGCAGAATCACAACTCAAGACCTGTACTCATGGAT
GCGATTGGAAGAAGATATCATCGGATTCAGCCGATAATCGACAATATGTACCATGCGTCG
ATTCTGGAGCTGGAAGAAAGTCGCCTCGCAAGGTACTTCTTAGATCTATTGAAGCTGTGT
TTAACGG------AAGCTTCAGCGGAAATAATAGGAATGTTCGTGGATTTCTCTACGTAT
CGATCAGAGACGATGACGGAGAAATGCGTCCAGTACTCATAGTACCATTCGGAGGATATG
GATATCATAATGATTTTTATTATTTCGAAGGGAAGGGGAAAGTTGAATGTGATATATCAT
C-----AGATTATGTTGCGCCAGGAATAGATTGGAGCAGAGACATGGAAGTTAGTATTAG
TAACAGCAACAACTGTAATGAATTATGTGATCTGAAGTGTTATGTTGTTTGTTCGTTAAG
AATCAAGGAATAAAAGTTGTGCTGTAATGTTAATTAATA-AAACGTATATTTGGGA-AAT
TG---------ATAGTTGTATAAA---ACATACAACACACTAT------------GAAAT
ACAAGA-CGCTATGACAAATGTACGGGTATCTGAATGAGTTTTAGT------ATCGCTTA
AG-----------------GGCCGCAGGCCCGTTGAA--AAATAATAATCGAATTATAAA
CGTTAG------------ATA-----ATAATCAGAGATAGGTGATC-AGATAATATAAAC
ATAAACGAAGTA---------TATGCCGGTAC-AATAA-TAAAATAAGTAACAACAAAA-
-AAAAAATATGTATACTAATCTCTGATTG-----------GTTCAGGAGAAAGGCCCACC
AACTAAAAGGT-GGGCA---GAATGTCCCGA---------TGACGTAAGCACGGGGGACT
AT-------------------
>482-98_AU_1998_C3
TATTACCCCCAGCGCTCGGGACGGGACAT-TTGCATCTATAAATAGACCT--CCCCCCTC
TCC-ATTACAA-GATCATCATCGACGACAG-AATGGCGCGATATGTGGTATGCTGGATGT
TCACCATCAACAATCCCACAACACTACCAGTGATGAGGGATGAGATAAAATATATGGTAT
ATCAAATGGAGAGGGGACAGGAGGGTACTCGTCATGTGCAAGGTTATGTCGAGATGAAGA
GACGAAGTTCTCTGAAGCAGATGAGAGGCTTCTTCCCAGGCGCACACCTTGAGAAACGAA
AGGGGAGCCAAGAAGAAGCGCGGTCATACTGTATGAAGGAAGATACAAGAATCGAAGGTC
CCTTCGAGTTTGGTTCATTTAAATTGTCATGTAATGATAATTTATTTGATGTCATACAGG
ATATGCGTGAAACGCACAAAAGGCCTTTGGAGTATTTATATGATTGTCCTAACACCTTCG
ATAGAAGTAAGGATACATTATACAGAGTACAAGCAGAGATGAATAAAACGAAGGCGATGA
A----TAGCTGGAGAAC--TTCTTTCAGTGC-TTGGACATCAGAGGTGGAGAATATCATG
GCGCAGCCATGTCATCGGAGAATAATTTGGGTCTATGGCCCAAATGGAGGAGAAGGAAAG
ACAACGTATGCTAAACATCTAATGAAGACGAGAAATGCGTTTTATTCTCCAGGAGGAAAA
TCATTGGATATATGTAGACTGTATAATTACGAGGATATTGTTATATTTGATATTCCAAGA
TGCAAAGAGGATTATTTAAATTATGGGTTATTAGAGGAATTTAAGAATGGAATAATTCAA
AGCGGGAAATATGAACCCGTTTTGAAGATAGTAGAATATGTCGAAGTCATTGTAATGGCT
AACTTCCTTCCGAAGGAAGGAATCTTTTCTGAAGATCGAATAAAGTTGGTTGCTTGCTGA
ACAAGTAATGACTTTACAG----CTCACGCTCCGACAAAAAGCACACTATGACAAAAGTA
AGGGTATCTGATT-GTGATATC-TTAACGATCTAGGGCCGTAGGCC-------CGTGA--
GCAATGAAC--------GGC---GAGATCAGATGTCCCG-AGTTAGTGCGCCACGT-AAG
CGCT-GGGGACTAT-----nnnnn------------------------------------
------------------------------------------------------------
------------------------------------------------------------
------------------------------------------------------------
------------------------------------------------------------
------------------------------------------------------------
------------------------------------------------------------
------------------------------------------------------------
------------------------------------------------------------
------------------------------------------------------------
------------------------------------------------------------
------------------------------------------------------------
------------------------------------------------------------
------------------------------------------------------------
------------------------------------------------------------
------------------------------------------------------------
------------------------------------------------------------
------------------------------------------------------------
------------------------------------------------------------
------------------------------------------------------------
------------------------------------------------------------
------------------------------------------------------------
------------------------------------------------------------
------------------------------------------------------------
------------------------------------------------------------
------------------------------------------------------------
------------------------------------------------------------
------------------------------------------------------------
------------------------------------------------------------
------------------------------------------------------------
----------------------nnnnnTATTACCCCCAGCGCTCGGGAC-GGGACAT---
---GGGCTA--A----------TGGAT-TGT-GGAT---ATAGGG-CCCAAAGGGCCCGT
TTA-GATGGGTTTT-GGGCTTAT-GGGCTTTATCCAGAAGACCAAAAACAGGCGG-----
-----------G-AACCGTCCC-AAATTC-------AAACTTCGATTGCTTGCCCTGCAA
GCCATCTAGAAGT-CTATAAATACCAG-TGTCTAGATAGATGTTCA-----GACAACAA-
---ATGGCTAGGTATCCGAAGAAATCCATCAAGAAGAGGCGGGTTGGGCGCCGGAAGTAT
GGCAGCAAGGCGGCAACGAGCCACGACTACTCGTCTTTAGGA--TCAATATTGGTTCCTG
AAAACACCGTCAAGGTATTTCGGATTGAGCCTACTGATAAAACATTACCCAGATATTTTA
TCTGGAAAATGTTTATGCTTCTTGTGTGCAAGGTGAAGCCCGGAAGAATACTTCATTGGG
CTATGATCAAGAGTTCTTGGGAAATCAACCAGCCGACAACCTGTCTGGAAGCCCCAGGTT
TATTTATTAAACCTGAACATAGCCATCTGGTTAAACTGGTATGTAGTGGGGAACTTGAAG
CAGGAGTCGCAACAGGAACATCAGATGTTGAATGTCTTTTGAGGAAGACAACCGTGTTGA
GGAAGAATGTAACAGAGGTGGATTATTTATATTTGGCATTCTATTGTAGTTCTGGAGTAA
GTATAAACTACCAGAACAGAATTACATATCATGTTT---------------GATATGTTT
ATGTAAACATAAACTATTGTATGGAATGAAATCCAAATAACATACAACACGGTATGAAAT
ACAAGACGCTATGAC-AA------------AAGTA-CTGGTATATG----ATTAG-GTAT
CCTAACGATCTAG-GGCCGAAGG--C---CCGTGAGCAATATGCGTCGAAATAA-TGTTT
AACAAACAAATATACATGATACGGATA---------GTTGAATACATAAACAACGAGGTA
T----------ACAATACAACAAACTGTTGTA-AAG-----AAATAAAAAAAT----AAG
AAGAGATAGTATATTTGTGT-GGATAAGCATCACAAC------------CACCACTTTAG
T-GGT-GGGCCAGATGTCCCGAGTTAGTGCGCCACGTAA-GCGCT-GGGGACTAT-----
nnnnn-------------------------------------------------------
------------------------------------------------------------
------------------------------------------------------------
------------------------------------------------------------
------------------------------------------------------------
------------------------------------------------------------
------------------------------------------------------------
------------------------------------------------------------
------------------------------------------------------------
------------------------------------------------------------
------------------------------------------------------------
------------------------------------------------------------
------------------------------------------------------------
------------------------------------------------------------
------------------------------------------------------------
------------------------------------------------------------
------------------------------------------------------------
------------------------------------------------------------
------------------------------------------------------------
------------------------------------------------------------
------------------------------------------------------------
------------------------------------------------------------
-----------------------------------------nnnnnTATTACCCCCAGCG
CTCAGGACGGGACATCACGTG-CAACTA-ACAGACGCACGTGAGAATGCAGTA---GCTT
GC----AGCGAAAGATAGACGTCAACATCAATAAAGAAGAAGGAATATTCTTTGCTTCGG
CACGAAGCAAA--GGATATAGATATTTGTTCGAGATGCGAAA-------ATGGAG-----
---GCTATTTAAACCTG---------ATGGTTTTGTGATTTCCGAAAT----CACTCGTC
GGAAGAGAAATGGATTTCTGGGAATCGTCTGCCATGCCTGACGATGTCAAGAGAGAGATT
AAGGAAATATATTGGGAAGATCGGAAGAAACTTCTGTTCTGTCAGAAGTTGAAGAGCTAT
GTCAGAAGGATTCTTGTTTATGGAGATCAAGAGGATGCCCTTGCCGGAGTGAAGGGTTTG
AAGACTTCTATCATTCGCTATAGCGAATACCTGAAGAAACCATGTGTGGTAATTTGTTGT
GTTAGCAATAAATCAATTGTGTATAGGTTAAACAGCATGGTGTTCTTTTATCATGAATAC
CTTGAAGAACTAGGTGGTGATTACTCAGTATATCAAGATCTCTATTGTGATGAGGTACTC
TCTTCGTCATCGACAGAGGAAGAA------------GATGTAGGAGTAATATATAGGAAT
GTTATCATGGCATCGACACAAGAGAAGTTCTCTTGGAGTGATTGTCAGAAGATAGTTATA
TCAGACTATGATGTAACATTACTCTAATGTAATATCCATT--ATCATCAATAAAA--TAA
TGGAATG--TTGATTATGTATT-TATCATAAATACAT--AATGGTATACGTATAGCA---
------TAAAATA-CA-TTAACC-----AACATACAACACACTATAAAATACAACACACT
ATAA----CAAATGTA----CGGGTATTTGATT-GTTTATATTAAACCCTTAAGGGCCGA
AGGCCCGTTTAAATATGTGTT-GGACGAAGCCCA-AACACAAAAAAGTAAGCAGAACAAC
GGAATAATATGAGCTGGC-AACGTA------GGGTC-CATGTCCCGAGTTAGTGCGCCAC
GTAAGC-GCTGGGGACTAT--------------TATTACCCCCCGTGCTCGGGACGGGAC
ATGACGTCAGCAAGGACTATAATGGGCTTTTTAT------TAGCCCATTTA-TTGAATT-
GGG-CCGGGTTTT-GTCATTTTACAAAAGCCCGGTCCAGGATAAGTATAATGTCACGTGC
C--GAA-TAAA-AGGTTGCTTCGCCACGAAGAAACCTAATTTGAGGTTGCGTATTCAATA
CGCTACCGAATATTTATTAATATGTGAG-TCTCTGCCG---AAAAAAA-TCAGA-GCGAA
AGC--GAAGCAGAAGCGATGGATTGGGCAGAATCACAACTCAAGACCTGTACTCATGGAT
GCGATTGGAAGAAGATATCATCGGATTCAGCCGATAATCGACAATATGTACCATGCGTCG
ATTCTGGAGCTGGAAGAAAGTCGCCTCGCAAGGTACTTCTTAGATCTATTGAAGCTGTGT
TTAACGG------AAGCTTCAGCGGAAATAATAGGAATGTTCGTGAATTTCTCTACGTAT
CGATCAGAGACGATGACGGAGAAATGCGTCCAGTACTCATAGTACCATTCGGAGGATATG
GATATCATAATGATTTTTATTATTTCGAAGGGAAGGGGAAAGTTGAATGTGATATATCAT
C-----AGATTATGTTGCGCCAGGAATAGATTGGAGCAGAGACATGGAAGTTAGTATTTG
TAACAGCAACAACTGTAATGAATTATGTGATCTGAAGTGTTATGTTGTTTGTTCGTTAAG
AATCAAGGAATAAAAGTTGTGCTGTAATGTTAATTAATA-AAACGTATATTTGGGA-AAT
TG---------ATAGTTGTATAAA---ACATACAACACACTAT------------GAAAT
ACAAGA-CGCTATGACAAATGTACGGGTATCTGAATGAGTTTTAGT------ATCGCTTA
AG-----------------GGCCGCAGGCCCGTTGAA--AAATAATAATCGAATTATAAA
CGTTAG------------ATA-----ATAATCAGAGATAGGTGATC-AGATAATATAAAC
ATAAACGAAGTA---------TATGCCGGTAC-AATAA-TAAAATAAGTAACAACAAAA-
-AAAAAATATGTATACTAATCTCTGATTG-----------GTTCAGGAGAAAGGCCCACC
AACTAAAAGGT-GGGCA---GAATGTCCCGA---------TGACGTAAGCACGGGGGACT
AT-------------------
>4au_AU_C3
TATTACCCCCAGCGCTCGGGACGGGACAT-TTGCATCTATAAATAGACCT--CCCCCCTC
TCC-ATTACAA-GATCATCATCGACGACAG-AATGGCGCGATATGTGGTATGCTGGATGT
TCACCATCAACAATCCCACAACACTACCAGTGATGAGGGATGAGATAAAATATATGGTAT
ATCAAGTGGAGAGGGGACAGGAGGGTACTCGTCATGTGCAAGGTTATGTCGAGATGAAGA
GACGAAGCTCTCTGAAGCAGATGAGAGGCTTCTTCCCAGGCGCACACCTTGAGAAACGAA
AGGGAAGCCAAGAAGAAGCGCGGTCATACTGTATGAAGGAAGATACAAGAATCGAAGGTC
CCTTCGAGTTTGGTTCATTTAAATTGTCATGTAATGATAATTTATTTGATGTCATACAGG
ATATGCGTGAAACGCACAAAAGGCCTTTGGAGTATTTATATGATTGTCCTAACACCTTCG
ATAGAAGTAAGGATACATTATACAGAGTACAAGCAGAGATGAATAAAACGAAGGCGATGA
A----TAGCTGGAGAAC--TTCTTTCAGTGC-TTGGACATCAGAGGTGGAGAATATCATG
GCGCAGCCATGTCATCGGAGAATAATTTGGGTCTATGGCCCAAATGGAGGAGAAGGAAAG
ACAACGTATGCAAAACATCTAATGAAGACGAGAAATGCGTTTTATTCTCCAGGAGGAAAA
TCATTGGATATATGTAGACTGTATAATTACGAGGATATTGTTATATTTGATATTCCAAGA
TGCAAAGAGGATTATTTAAATTATGGGTTATTAGAGGAATTTAAGAATGGAATAATTCAA
AGCGGGAAATATGAACCCGTTTTGAAGATAGTAGAATATGTCGAAGTCATTGTAATGGCT
AACTTCCTTCCGAAGGAAGGAATCTTTTCTGAAGATCGAATAAAGTTGGTTTCTTGCTGA
ACAAGTAATGACTTTACAG----CGCACGCTCCGAC-AAAAGCACACTATGACAAAAGTA
CGGGTATCTGATT-GGGTTATC-TTAACGATCTAGGGCCGTAGGCC-------CGTGA--
GCAATGAAC--------GGC---GAGATCAGATGTCCCG-AGTTAGTGCGCCACGT-AAG
CGCT-GGGGCTTAT-----nnnnn------------------------------------
------------------------------------------------------------
------------------------------------------------------------
------------------------------------------------------------
------------------------------------------------------------
------------------------------------------------------------
------------------------------------------------------------
------------------------------------------------------------
------------------------------------------------------------
------------------------------------------------------------
------------------------------------------------------------
------------------------------------------------------------
------------------------------------------------------------
------------------------------------------------------------
------------------------------------------------------------
------------------------------------------------------------
------------------------------------------------------------
------------------------------------------------------------
------------------------------------------------------------
------------------------------------------------------------
------------------------------------------------------------
------------------------------------------------------------
------------------------------------------------------------
------------------------------------------------------------
------------------------------------------------------------
------------------------------------------------------------
------------------------------------------------------------
------------------------------------------------------------
------------------------------------------------------------
------------------------------------------------------------
----------------------nnnnnTATTACCCCCAGCGCTCGGGAC-GGGACAT---
---GGGCTA--A----------TGGAT-TGT-GGAT---ATAGGG-CCCAAAGGGCCCGT
TTA-GATGGGTTTT-GGGCTCAT-GGGCTTTATCCAGAAGACCAAAAACAGGCGG-----
-----------G-AACCGTCCC-AAATTC-------AAACTTCGATTGCTTGCCCTGCAA
CGCATCTAGAAGT-CTATAAATACCAG-TGTCTAGATAGATGTTCA-----GACAAGAA-
---ATGGCTAGGTATCCGAAGAAATCCATCAAGAAGAGGCGGGTTGGGCGCCGGAAGTAT
GGCAGCAAGGCGGCAACGAGCCACGACTACTCGTCGTCAGGG--TCAATATTGGTTCCTG
AAAACACCGTCAAGGTATTTCGGATTGAGCCTACTGATAAAACATTACCCAGATATTTTA
TCTGGAAAATGTTTATGCTTCTTGTGTGCAAGGTGAAGCCCGGAAGAATACTTCATTGGG
CTATGATCAAGAGTTCTTGGGAAATCAACCAGCCGACAACCTGTCTGGAAGCCCCAGGTT
TATTTATTAAACCTGAACACAGCCATCTGGTTAAACTGGTATGTAGTGGGGAACTTGAAG
CAGGAGTCGCAACAGGAACATCAGATGTTGAATGTCTTTTGAGGAAGACAACCGTGTTGA
GGAAGAATGTAACAGAGGTGGATTATTTATATTTGGCATTCTATTGTAGTTCTGGAGTAA
GTATAAACTACCAGAACAGAATTACATATCATGTTT---------------GATATGTTT
ATGTAAACATAAACTATTGTATGGAATGAAATCCAAATAACATACAACACGCTATGAAAT
ACAAGACGCTATGAC-AA------------AAGTA-CTGGTATATG----ATTAG-GTAT
CCTAACGATCTAG-GGCCGAAGG--C---CCGTGAGCAATATGCGTCGAAATAA-TGTTT
AACAAACAAATATACATGATACGGATA---------GTTGAATACATAAACAACGAGGTA
T----------ACAATACAACAAACTGTTGTA-AAG-----AAAT-AAAAAAT----AAG
AAGAGAGAGTATATTTGTGTCGGATAAGCATCACACC------------CACCACTTTAG
T-GGT-GGGCCAGATGTCCCGAGTTAGTGCGCCACGTAA-GCGCT-GGGGACTAT-----
nnnnn-------------------------------------------------------
------------------------------------------------------------
------------------------------------------------------------
------------------------------------------------------------
------------------------------------------------------------
------------------------------------------------------------
------------------------------------------------------------
------------------------------------------------------------
------------------------------------------------------------
------------------------------------------------------------
------------------------------------------------------------
------------------------------------------------------------
------------------------------------------------------------
------------------------------------------------------------
------------------------------------------------------------
------------------------------------------------------------
------------------------------------------------------------
------------------------------------------------------------
------------------------------------------------------------
------------------------------------------------------------
------------------------------------------------------------
------------------------------------------------------------
-----------------------------------------nnnnnTATTACCCCCAGCG
CTCGGGACGGGACATCACGTG-CAACTA-ACAGACGCACGTGAGAATGCAGTA---GCTT
GC----AGCGAAAGATAGACGTCAACATCAATAAAGAAGAAGGAATATTCTTTGCTTCGG
CACGAAGCAAA--GGGTATAGATATTTGTTCGAGATGCGAAA-------ATGGAG-----
---GCTATTTAAACCTG---------ATGGTTTTGTGATTTCCGAAAT----CACTCGTC
GGAAGAGAAATGGAGTTCTGGGAATCGTCTGCCATGCCTGACGATGTCAAGAGAGAGATT
AAGGAAATATATTGGGAAGATCGGAAGAAACTTCTGTTCTGTCAGAAGTTGAAGAGCTAT
GTCAGAAGGATTCTTGTTTATGGAGATCAAGAGGATGCCCTTGCCGGAGTGAAGGATATG
AAGACTTCTATTATTCGCTATAGCGAATACTTGAAGAAACCATGTGTGGTAATTTGTTGT
GTTAGCAATAAATCAATTGTGTATAGGTTAAACAGCATGGTGTTCTTTTATCATGAATAC
CTTGAAGAACTAGGTGGTGATTACTCAGTATATCAAGATCTCTATTGTGATGAGGTACTC
TCTTCTTCATCGACAGAGGAAGAA------------GATGTAGGAGTAATATATAGGAAT
GTTATCATGGCATCGACACAAGAGAAGTTCTCTTGGAGTGATTGTCAGCAGATAGTTATA
TCAGACTATGATGTAACATTACTCTAATGTAATATCCATT--ATCATCAATAAAA--TAA
TGGAATG--TTGATTATGTATT-TATCATAAATACAT--AATGGTATACGTATAGCA---
------TAAAATA-CA-TTAACC-----AACATACAACACACTATAAAATACAACACACT
ATAA----CAAATGTA----CGGGTATTTGATTGGGCTATATTAACCCCTTAAGGGCCGA
AGGCCCGTTTAAATATGTGTT-GGACGAAGTCCA-AACACAAAAAAGTAAGCAGAACAAC
GGAATAATATGAGCTGGC-AACGTA------GGGTC-CATGTCCCGAGTTAGTGCGCCAC
GTAAGC-GCTGGGGCTTAT--------------TATTACCCCCCGTGCTCGGGACGGGAC
ATGACGTCAGCAAGGATTATAATGGGCTTTTTAT------TAGCCCATTTA-TTGAATT-
GGG-CCGGGTTTT-GTCATTTTACAAAAGCCCGGTCCAGGATAAGTATAATGTCACGTGC
C--GAATTAAA-AGGTTGCTTCGCCACGAAGAAACCTAATTTGAGGTTGCGTATTCAATA
CGCTACCGAATATCTATTAATATGTGAG-TCTCTGCCG---AAAAAAA-TCAGA-GCGAA
AGCGGAAGGCAGAAGCGATGGATTGGGCGGAATCACAATTCAAGACCTGTACTCATGGAT
GCGATTGGAAGAAGATATCATCGGATTCAGCCGATAATCGACAATATGTACCATGCGTCG
ATTCTGGAGCTGGAAGAAAGTCGCCTCGCAAGGTACTTCTTAGATCTATTGAAGCTGTGT
TTAACGG------AAGCTTCAGCGGAAATAATAGGAATGTTCGTGGATTTCTCTACGTAT
CGATCAGAGACGATGACGGAGAAATGCGTCCAGTACTCATAGTACCATTCGGAGGATATG
GATATCATAATGATTTTTATTATTTCGAAGGGAAGGGGAAAGTTGAATGTGATATATCAT
C-----AGATTATGTTGCGCCAGGAATAGATTGGAGCAGAGACATGGAAGTTAGTATTAG
TAACAGCAACAACTGTAATGAATTATGTGATCTGAAGTGTTATGTTGTTTGTTCGTTAAG
AATCAAGGAATAAAAGTTGTGCTGTAATGTTAATTAATA-AAACGTATATTTGGGA-AAT
TG---------ATAGTTGTATAAA---ACATACAACACACTAT------------GAAAT
ACAAGA-CGCTATGACAAATGTACGGGTATCTGAATGAGTTTTAGT------ATCGCTTA
AG-----------------GGCCGCAGGCCCGTTAA---AAATAATAATCGAATTATAAA
CGTTAG------------ATA-----ATAATCAGAGATAGGTGATC-AGATAATATAAAC
ATAAACGAAGTA---------TATGCCGGTAC-AATAA-TAAAATAAGTAATAACAAAA-
---AAAATATGTATACTAATCTCTGATTG-----------GTTCAGGAGAAAGGCCCACC
AACTAAAAGGT-GGGGA---GAATGTCCCGA---------TGACGTAAGCACGGGGGACT
AT-------------------
>51in_IN_C2
TATTACCCCCAGCGCTCGGGACGGGACAT-TTGCATCTATAAATAGACCT--CCCCCCTC
TCC-ATTACAA-GATCATCATCGACGACAG-AATGGCGCGATATGTGGTATGCTGGATGT
TCACCATCAACAATCCCACAACACTACCAGTGATGAGGGATGAGATCAAATATATGGTAT
ATCAAGTGGAGAGGGGACAGGAGGGTACACGTCATGTGCAAGGTTATGTCGAGATGAAGA
GACGAAGCTCTCTGAAGCAGATGAGAGGCTTCTTCCCAGGCGCACACCTTGAGAAACGAA
AGGGAAGCCAAGAAGAAGCGCGGTCATACTGTATGAAGGAAGATACAAGAATCGAAGGTC
CCTTCGAGTTTGGTTCATTTAAATTGTCATGTAATGATAATTTATTTGATGTCATACAGG
ATATGCGTGAAACGCACAAAAGGCCTTTGGAATATTTATATGATTGTCCTAACACCTTCG
ATAGAAGTAAGGATACATTATACAGAGTACAAGCAGAGATGAATAAAACGAAGGCGATGA
A----TAGCTGGAGAAC--GTCTTTCAGTGC-TTGGACATCAGAGGTGGAGAATATCATG
GCGCAGCCATGTCATCGGAGAGTAATTTGGGTCTATGGCCCAAATGGAGGAGAAGGAAAG
ACAACGTATGCAAAACATCTAATGAAGACGAGAAATGCGTTTTATTCTCCAGGAGGAAAA
TCATTGGATATATGTAGACTGTATAATTACGAGGATATTGTTATATTTGATATCCCAAGA
TGCAAAGAGGATTATTTAAATTATGGGTTATTGGAGGAATTTAAGAATGGAATAATTCAA
AGCGGGAAATATGAACCCGTTTTGAAGATAGTAGAATATGTCGAAGTCATTGTAATGGCT
AACTTCCTTCCGAAGGAAGGAATCTTTTCTGAAGATCGAATAAAGTTGGTTTCTTGCTGA
ACAAGTAATGACTTTACAG----CGCACGCTCCGAC-AAAAGCACACTATGACAAAAGTA
CGGGTATCTGATT-GGGTTATC-TTAACGATCTAGGGCCGTAGGCC-------CGTGA--
GCAATGAAC--------GGC---GAGATCAGATGTCCCG-AGTTAGTGCGCCACGT-AAG
CGCT-GGGGCTTAT-----TATTA-C-----------------------CCCCAGCG---
--------------CCG------GGAC-GGGACAT-------------------------
---------------------------G--------------------------------
----------------------GG--C-TT----TTTA---AATGGG--C-TTTGAGAGT
--TTGAACAGTTC-----------------AGTATCTTCGTTATTGGGCCAACCCGG--C
CCAATAATTAAGAGAAC--GT---GTTCAAATTCGT-GA------------TATGACCGA
AGGTC-AAGGTAACCGGTCAA-CATTATTC-TGGCTTGCGCAGCAAGATACA-CGAA---
-----------------------------------------------------TTAAA--
------------------------------------------------------------
------------------------------------------------------------
------------------------------------------------------------
------------------------------------------------------------
------------------------------------------------------------
------------------------------------------------------------
------------------------------------------------------------
------------------------------------------------------------
------------------------------------------------------------
-------------GATAGGCGAA----G-CATGATTAACAGGTGTTT-AGGTATAATTAA
CATAATTATGAG-AAGTAATAATAATACGGAAAATGAATA-AGTATGA-GGTGAAAGAGG
AGATATTAGAATATTTAAAAACCCAATTATATT-AT-T----------------TTGGA-
----------------ACG---AA--ATACAACACG----------------CTATGA-A
A--------------TACAAGACGCTATGACA-AATGTACGGGTATCTGAATG-AG----
--TTT-TAGTATCGCT-TAAGGGC-CGCAGGCCC-GTC-AA-G--TTG-------A----
---------------------ATGAACGGT-------CCAGATTA------ATTCCTT-A
GCGACGAAGAAAGG-----------AATCTTAAAG-GG---GACCA------------CA
CAAA------------ATACAGCTGTCAT---------------------------AGAT
TT---A-TTAAAT--AATATAATAACCAAATGAC-C-ATTGTACCCTTGC--T-----A-
----ATGATGACG-T-ATA-GGGGTGT-CCCG-AA----GTAA---TTTAAC---AT---
-AGATCTGAGAAGA--------GATATG--------------------------GG--CC
GTTGGATGCCTCCATCGGACGATGG--AGGTTGAATGAA-CTTCTGCTGACGTA-GGCGC
T-GG----------GGCTTAT------TATTACCCCCAGCGCTCGGGAC-GGGACAT---
---GGGCTA--A----------TGGAT-TGT-GGAT---ATAGGG-CCCAAAGGGCCCGT
TTA-GATGGGTTTT-GGGCTTAT-GGGCTTTATCCAGAAGACCAAAAACAGGCGG-----
-----------G-AACCGTCCC-AAATTC-------AAACTTCGATTGCTTGCCCTGCAA
GCCATCTAGAAGT-CTATAAATACCAG-TGTGTAGATAGATGATCA-----GACAACAA-
---ATGGCTAGGTATCCGAAGAAATCCATCAAGAAGAGGCGGGTTGGGCGCCGGAAGTAT
GGCAGCAAGGCGGCAACGAGTCACGACTACTCGTCGTTAGGG--TCAATATTGGTTCCTG
AAAACACCGTGAAGGTATTTCGGATTGAGCCTACTGATAAAACATTACCCAGATATTTTA
TCTGGAAAATGTTTATGCTTCTTGTGTGCAAGGTGAAGCCCGGAAGAATACTTCATTGGG
CTATGATCAAGAGTTCTTGGGAAATCAACCAGCCGACAACTTGTCTCGAAGCACCAGGTT
TATTTATTAAACCTGAACATAGCCATCTGGTTAAACTGGTATGTAGAGGGGAACTTGAAG
CAGGAGTCGCAACAGGGACATCAGATGTTGAATGTCTTTTGAGGAAGACAACCGTGTTGA
GGAAGAATGTAACAGAGGTGGATTATTTATATTTGGCATTCTATTGTAGTTCTGGAGTAA
GTATAAACTACCAGAACAGAATTACATATCATGTTT---------------GATATGTTT
ATGTAAACATAAACTATTGTATGGAATGAAATCCAAATAACATACAACACGCTATGAAAT
ACAAGACGCTATGAC-AA------------ATGTA-CGGGTATCTG----ATTAG-GTAT
CCTAACGATCTAG-GGCCGAAGG--C---CCGTGAGCAATAAGCGTCGAAATAA-TGTTT
AACACACAAATATACATGATACGGATA---------GTTGAATACATAAACAACGAGGTA
T----------ACAATACAACAAACTGTTGTA-AAG-----AAAT-AAAAAAT----AAG
AAGAGAGAGTATATTTGTGTCGGATAAGCATCGCACC------------CACCACTATAG
T-GGT-GGGTCAGATGTCCCGAGTTAGTGCGCCACGTAA-GCGCT-GGGGCTTAT-----
TATTACCCCCA-GCGCTCAGGACGGGACATCACGTGCTTC--------------------
---AACAAATGCACGTGAGTGATATAAGGGACATAACGGGTTCAGA-TAACGGTATCGTT
GGTTTAGAATATAACGTCACGTGTGAAAG-CGAA-AGGCACGTGACTAAGTCAAATGTAT
TGAATAAACATTTGACGTCCGGTAGCTTCCG-AAGGAAGT-AAGGATTGCTTCGT-GGCG
AAGCAAACCATTTATATA-TTGCCTAGG-CTTGCGG--CCTATAAATAGG-ACCCTGCTA
-----AATGGCATTAACAACAGAGCGGGTTAAACTATTCTTTGAATGGTTTTTGTTCTTT
GCAGCAATATTTATTGCGATTACAATATTATATATATTGTTGGTTTTGCTCTTTGAGGTA
CCGAAGTATATTAAGCAGCTCGTGAGGTATTTGGTAGAATACCTGACCAGAAGACGTGTA
TGGATGCAGAGGACGCAGTTGTCGGAGGCAACTGGAGACGTAGAGTTCGGCAGAGGTATT
GTGGAAGACAGACGGGATCAACAACCGGCTGTCATACCACAGGCATCTCAGGTTAACCCT
TC---TCAACAAATTAGAAGGGATGATCAAGGAAGACGAGGAAACGTTGGACCTATGTTT
T-AATACACG-GTATTGTAATATATGA-AATATAAATGGGTATTG---------ATGT--
------------AT-AA-GGTCATACATACTATA------TGTATGATAATG---AGACA
TATT-GTAATATGTGAATTGT---------------------------------------
-AAACGA-------------------------------GTGTTGAATGT-----------
----ATACAACATACAACACGC---------------------TATGAAATACAAGACGC
TAT------------------------------GACAAATGTACGGGTATCTGATTAGG-
TATCCTAACGA--------TCTAGGGCCG-AAGGCCCGT-GAGCAATAT---GCGTCGAA
AT-AATGTTT-----AACACA-CAAATATACA-----TGATACGGATAGTTGAATACATA
AACAACTAGGTATAC-AATACAACAAACTGTTGT-AAAGAAAT--AAAAAATAAGTAGAG
AGA-GTATATTT---------GTGTCGG--------------------------------
--ATAAGCTTGGCAACCACCACTTTA--------------------GTGGT-GGGTCAGA
TGTCCCGAGTTAGTGCG-CCACGTAA-GCGCTGGGGATTAT-----TATTACCCCCAGCG
CTCAGGACGGGACATCACGTG-CAACTA-ACAGACGCACGTGAGAATGCAGTA---GCTT
GC----AGCGAAAGATAGACGTCAACATCAATAAAGAAGAAGGAATATTCTTTGCTTCGG
CACGAAGCAAA--GGGTATAGATATTTGTTCGAGATGCGAAA-------ATGGAG-----
---GCTATTTAAACCTG---------ATGGTTTTGTGATTTCCGAAAT----CACTCGTC
GGAAGAGAAATGGAGTTCTGGGAATGGTCTGCTATGCCTGACGATGTCAAGAGAGAGATT
AAGGAAATATATTGGGAAGATCGGAAGAAACTTCTGTTCTGTCAGAAGTTGAAGAGCTAT
GTCAGAAGGATTCTTGTTTATGGAGATCAAGAGGATGCCCTTGCCGGAGTGAAGGATATG
AAGACTTCTATTATTCGCTATAGCGAATACTTGAAGAAACCATGTGTGGTAATTTGTTGT
GTTAGCAATAAATCAATTGTGTATAGGTTAAACAGCATGGTGTTCTTTTATCATGAATAC
CTTGAAGAACTAGGTGGTGATTACTCAGTATATCAAGATCTCTATTGTGATGAGGTTCTC
TCTTCTTCATCGACAGAGGAAGAA------------GATGTAGGAGTAATATATAGGAAT
GTTATCATGGCATCGACACAAGAGAAGTTCTCTTGGAGTGATTGTCAGAAGATAGTTATA
TCAGATTATGATGTAACATTACTCTAATGTAATATCCATT--ATCATCAATAAAA--TAA
TGGAATG--TTGATTATGTATT-TATCATAAATACAT--AATGGTATACGTATAGCA---
------TAAAATA-CA-TTAACC-----AACATACAACACACTATAAAATACAACACACT
ATAA----CAAATGTA----CGGGTATCTGATTGGGCTATATTAACCCCTTAAGGGCCGA
AGGCCCGTTTAAATATGTGTT-GGACGAAGTCCA-AACACAAAAAAGTAAGCAGAACAAC
GGAATATTATGAGCTGGC-AACGTA------GGGTC-CATGTCCCGAGTTAGTGCGCCAC
GTAAGC-GCTGGGGCTTAT--------------TATTACCCCCCGTGCTCGGGACGGGAC
ATGACGTCAGCAAGGATTATAATGGGCTTTTTAT------TAGCCCATTTT-TTGAATT-
GGG-CCGGGTTTT-GTCATTTTACAAAAGCCCGGTCCAGGATAAGTATAATGTCACGTGC
C--GAA-TAAA-AGGTTGCTTCGCCTCGAAGAAACCTAATTTGAGGTTGCGTATTCAATA
CGCTACCGAATATCTATTAATATGTGAG-TCTCTGCCG----AAACAA-TCAGA-GCGAA
AGC--AAAGCAGAAGCGATGGATTGGGCGGAATCACAATTCAAGACCTGTACTCATGGAT
GCGATTGGAAGAAGATATCATCGGATTCAGCCGATAATCGACAATATGTACCATGCGTCG
ATTCTGGAGCTGGAAGAAAGTCGCCTCGCAAGGTACTTCTTAGATCTATTGAAGCTGTGT
TTAACGG------AAGCTTCAGCGGAAATAATAGGAACGTTCGTGGATTTCTCTACGTAT
CGATCAGAGACGATGACGGAGAAATGCGTCCAGTACTCATAGTACCATTCGGAGGATATG
GATATCATAATGATTTCTATTATTACGAAGGAAAGGGGAAAGTTGATGGTGATAATTCAT
C-----AGATTATGTTGCGCCAGGAATAGATTGGAGCAGAGACATGGAAGTTGGTATAAG
TAACAGCAACAACTGTAATGAATTATGTGATCTGAAGTGTTATGTTGTTTGTTCTTTAAG
AATCAAGGAATAAAAGTTGTGCTGCAATGTTTATTAATA-AAACGTATATTTGGGA-AAT
TG---------ATAGTTGTATAAA---ACATACAACACGCTAT------------GAAAT
ACAAGA-CGCTATGACAAATATACGGGTATCTGAATGAGTTTTAGT------ATCGCTTA
AG-----------------GGCCGCAGGCCCGTTGAA--AAATAATAATCGAATTATAAA
CGTTAG------------ATA-----ATAATCAGAGATAGGTGATC-AGATAACATAAAC
ATAAACGAAGTA---------TATGGCGGTAC-AATAATAAAAATAAGTTATAAAAAAA-
AAAATATAATGAATACTAATCTCTGATTG-----------GTTCAGAAGAAAGGCCCACC
AACTAAAAGGT-GGGGA---GAATGTCCCGA---------TGACGTAAGCACGGGGGACT
AT-------------------
>520_ID_1995_D5
TATTACCCCCAGCGCTCGGGACGGGACAT-TTGCATCTATAAATAGACCT--CCCCCCCC
TCC-ACTACAA-GATCATCATCGTCGACAGAAATGGCGCGATATGTGGTATGCTGGATGT
TCACCATCAACAATCCCGCTTCGCTACCAGTGATGCGGGATGAGTTTAAATATATGGTAT
ATCAAGTGGAGAGGGGACAGGAGGGTACTCGTCATGTGCAAGGATACGTCGAGATGAAGA
GACGAAGTTCTCTGAAACAGATGAGAGGCTTCTTCCCAGGCGCACACCTTGAGAAACGAA
AGGGGAGCCAGGAAGAAGCACGGGCTTACTGTATGAAGGAAGATACAAGAATCGAAGGTC
CCTTCGAGTTTGGTGCTTTTAAATTGTCATGTAATGATAATTTATTTGATGTCATACAGG
ATATGCGTGAAACGCATAAACGGCCTCTGGAATATTTATATGATTGTCCGAATACCTTCG
ACAGAAGTAAGGATACATTATACAGGGTGCAAGCAGAGTTGAATAAAACGAAGGCGATGA
A----TAGCTGGAAGAC--TTCCTTCAATGC-ATGGACATCTGAAGTAGAAAATATTATG
GCGGAGCCATGTTATCGAAGGATTATTTGGGTCTACGGACCAAATGGAGGCGAAGGAAAG
ACAACGTTTGCAAAACATTTAATGAAGACTAAGAATGCGTTTTATTCGCCAGGAGGAAAA
TCATTGGATATATGTAGATTGTATAATTATGAGGATATAGTTATATTTGATATTCCCAGA
TGCAAAGAGGAATATTTAAACTATGGTTTATTAGAAGAATTTAAAAATGGAATTATTCAA
AGCGGGAAATATGAACCCGTTTTGAAAATTGTAGAATATGTTGAAGTCATTGTAATGGCT
AACTTCCTTCCGAAGGAAGGAATCTTTTCTGAAGATCGAATAAAGCTAGTTGCTTGCTGA
ACACGCTATGACAAT--------CGTACGCTATGAC-AAAAGGGGA--AAAGCAAAGATT
CGGGGGT-TGATT-GTGCTATC-CTAACGATTAAGGGCCGCAGGCC-------CGTCA--
-AGATGGAC--------GAC---GCGATCATATGTCCCG-AGTTAGTGCGCCACGT-AAG
CGCT-GGGGCTTAT----------------------------------------------
-------------CTCG------GGAC-GGGACAT-------------------------
---------------------------G--------------------------------
----------------------GG--C-TT----TTTA---AATGGG--C-CGAGAGAGT
--TTGAACAGTTC-----------------AGTATCTTCGTTATTGGGCC-ATCTGG--C
CCAATAATTAAGAGAAC--GT---GTTCAAAATCTG-GG------------TTTGACCGA
AGGTC-AAGGTAGACGGTCAA-CAATATTC-TGGCTTGCGCAGCAAGCTACA-CGAA---
-----------------------------------------------------TTAAAAA
ATTAAT-TCG-----------------------------------------------TAG
GACACGTGGAC-GGACCGAAATACTTCCG-ATC------TCTATAAATAGCCTA--AACT
GTTATTG-ATAATT-G--C-TCTCTC-TCTTCTGTCAAA-GTTGT--TGTGCTGAGGA--
--------GGAATA-----TCGC--------C-AACTGCGATC-----------------
-ATCGGACTGAAA-G--CGTCAAGAG--AGACGG--------------------------
-------AGAATCATGCTGCG-AAGCGTATAT-----CGGGTA-TTTATAGACTTC-TAG
CGCAGCTAGAAGT-TTCGTTGTATTTGATATCGTATTTTGTAAAT-TACG-ATGAAAATC
GTATATTGATATTAATTAAACAACTGGGATTGTTTATGTTTACATTAACTAGTATT-AAA
AATGCA----CAATAT-AAAT--------ATTGTATAAGGAACTTATA-CAATATAT--A
TTACAATA-T---GTTGAGCGTA----G-CGTGATAAACAGATGTTT-AGGAATAATTAA
AATAATTATGTC-ATGTAA-AATAATACTGAACATGTTTA-AGTATGA-GGTGAAAGAGG
AGATATAAGAATAT-TAAAAACCCAATTATATT-AT------------------GCACT-
----------------ATG---AC--AAGCGT-ACG----------------CTATGA-C
A--------------AAAAGGGAAAAATGAAA-AAT-CAGGGGT---TGATTG-TGC---
--TAT-C-GTAACGAT-TAAGGGC-CGCAGGCCC-GTC-AA-G-ATGG------------
---------------------ATGAACGGT-------CAGATTTG------ATTGCTT-A
GCCACGAAGCAAGG-----------AATCTTTTTG-TG-----TCA------------CT
GTCA------------AGACAGCTGTTAT---------------------------TGTT
TT---A-AAAAAT--AATATAATAACCAATTGAC-A-ATAGTACCCCTCA-CT-----AA
CAAGAT------------------------------------------------------
------------------------------------------------------------
------------------------------------------------------------
---------------------------TATTACCCCCAGCGCTCGGGAC-GGGACAT---
---GGGCTA--A----------TGGAT-GAT-GGAT---TTAGGG-CCCAACGGGCCCGT
TAA-GATGGGTTTT-GGGCTTCT-GGGCTAAATCCAGAAGACCAAAAACAGGCGG-----
-----------G-AACCGTCCT-AATTTC-------AAACATAGATTGCTTGCCCTGCAA
GCCATCTAGATGT-CTATATATACCAG-TGTCGATATAT-TGCCTA-----GATATCAA-
---ATGGCGAGGTTTCCGAAGAAATCGATCAAGAAGAGGCGGGTTGGCAGGAGGAAGTAT
GGAAGCAAGGCGGCAACAAGTCACGACT--------------------------------
------------------------------------------------------------
------------------------------------------------------------
------------------------------------------------------------
------------------------------------------------------------
------------------------------------------------------------
-------------------------------------ATTTTATTGTAGTGCTGGAGTTA
GTATTAACTACCAGAACAGAATTACATATCATGTAT---------------GATATGTTT
ATGTAAACATAAACCTATGAATGGAATAATGTCCAAATAACATACAACACGCTATGACAA
AAGGGGAAAAATGAAGAA------------------TCGGGGGTTG----ATTGGTCTAT
CGTATCGCTTAAG-GGCCGCAGG-CC-----------------CGTTGAAATGATTCTTT
ATTCAACAAATATACATGATACGGATA---------GTTGAATATATAAACAACTATGTA
T-----------AAATACAACAGAATGTTGAA-AAT-----AATTAATATAAT----GAG
AAG-GAAGGTATATTTGTGACGGATAAGGATGAGAAC------------CACCACTTTAG
T-GGT-GGGTCATATGTCCCGAGTTAGTGCGCCACGTAA-GCGCT-GGGGCTTAT-----
TATTACCCCCA-GCGCTCAGGACGGGACATCACGTGCATC--------------------
--TAACAAATGCACGTGACTGATATATATGATATAACGGTTCATTG-AAACGTTATATTG
AGAT-ATAACGAAAAGTCACGTATGAAAG-AGAC-ATGAACGTGACGGAGTCAAATGTAA
TGAATAAACATTTGACGTCCGGAAACTTCCG-AAGGAAGC-CAAGATTGCTTCGA-GGCG
AAGCAAAACATTTATATATTGGTCTGAA--CTGCTG--CCTATAAATAAG-AGGCAGGGA
-----AATGGCATTGACAACAGAGCGGGTGAAACTATTCTTTGAATTGTTTCTGTTTATC
GGAGCAATATTCATTGCGATAACAATATTATATATATTGTTGGTATTGCTCTTTGAGGTC
CCCAAGTATATTAAGGAGGTTGTGAGGTATCTCGTAGAATACCTGACCAGACGACGTGTA
TGGATGCAGAAAACGCAGTTGACGGAGGCAACCGGAGATGCAGAGCTCGTCAGAGGTAGT
GTGGAAGACAGACGCGATCAACAACCGGCTGTCATACCACATGGAAGTCATGTTATCCCT
TC---TCAACCA---AGAAGGGATGAACAAGCAAGACGAGGAAACGCCGGCCCTATGTTT
T-AATACACT-GTATTATAATATACGA-AATATAAATGGATAAGG---------ATATTT
AGTGGGAAACATAT-ATAAGTGAAACATAATATA------TGTTGTATAAG----AAACA
TATT-GTAATATGTGACTTGT---------------------------------------
-ATACGA-------------------------------GTGTTGTATTT-----------
----ATAAACTATACAACACGC---------------------TATGACAAAAGGGGAAA
AAT------------------------------GAAGAAT-CGGGGGT---TGATTGGTC
TATCGTATCGC--------TTAAGGGCCG-CAGGCCCGT-----------------TGAA
AT-GATTCTT-----AATTAAACAAATATACA-----TGATACGGATAGTTGAATATATA
AACAACTATGTAGA--AATACAACAGCATGTTGT-ACATAATA--ATATAATGAGAAGAG
AA--GTATATTT---------GTACAGG--------------------------------
--ATAGTGATCACAAACACCACTTTA--------------------GTGGT-GGGTCATA
TGTCCCGAGTTAGTGCG-CCACGTAA-GCGCTGGGGCTTAT-----TATTACCCCCAGCG
CTCAGGACGGGACATCACGTG-CATCTA-ACAAATGCACGTGATAAGGCAGTA---GCTT
GC----AGCGAAAGATAACCATCAACATCAAAAAAGAAGAGGGCATATTCGTTGCTTCGA
GTCGAAGCAAC--GGTGATAGATAAATGTTCGAGAATCGAAA-------ATGGAG-----
---GCTATTTAAACCTG---------ATGGTGTTGCGATTTCCGAAAT----CACTCGTC
GGAGGAG-AATGGAGTTTTGGGAATCGTCTGCCATGCCAGACGATGTGAAGAGAGTGATC
AAGGAAATATATTGGGAAGATCGGAAGAAACTTCTGTTTTGTCAGAAGTTGAAGTGCTGT
GTCAGAAGGATTCTTGTATATGGAGATCAAGATGATGCTCTAGCTGCAGTGAAGGGTATG
AAGACTTCTATCATTCGCTATAGCGAATATTTGAAGAAACCATGTGTGGTAATATGTTGT
CTGACTAATAAGTCTATTGTTCATAGGTTAAACACAATGGTGTTCTTTTATCATGAATAT
ATTGAAGAACTAGGTGGTGACTACTCGGTATATCAAGATTTGTATTGTGATGAGGAACTT
CCTGCTTCCTTGACAGAGGAAGAA------------GATGAAGAAGTAATATACAGGAAT
GTTATCATGTCATCGACAGAAGAGAAGATCTCTTGGAGTGAATGTCAGAAGATAGTTATA
TCGGATTATGATGTAACATTACTGTAATGTAATATCCATT--ATCATAAATAAAA--TAA
TGGAATG--ATGATTATGTATT-TATACTAAATACAT--AATGGTGTACGTATAGCA---
------TAAAATA-CA-TTAACA-----TACATACAACACACTATGACAAAAAGGGAA--
AAAA----GAAATATC------GGGGGTTGATTGGGCTATCTTAA-CGATTAAGGGCCGA
AGGCCCGTTTAAATATGTGTT-GGACGAAGTCCAAAACACAAAAAAGTCATCAGAACAGT
GGAATATAATGAGCTGGC-AGTGGA------GGGTC-CATGTCCCGAGTTAGTGCGCCAC
GTAAGC-GCTGGGGCTTAT--------------TATTACCCCCCGTGCTCGGGACGGGAC
ATGACGTAAGCATAGATTATAATGGGCTTTTTAA-------AGCCCATATAAAGGAAGT-
GGG-CCGGGTTTGAGACATATTTCGAAAGCCCGGCCT-GGAAAAGGATAAAGTCACGTGC
C--GAA-TAAT-AGGTTGCTTCGCCGCGAAGCAACCTAATAAATTGTTGCGTATTCAATA
CGCAACAAAAAGTCTATTAATATGCCTG-TCTCTGCCG----AATAAA-TCAGA-GCGTA
TGC--GAAGCAGAAGCGATGGATTGGGCAGAATCACAACTCAAGACATGTACTCATGGCT
GTGATTGGAAGACGATATCATCGGATTCATCGGAAAATCGGCAATATGTACCTTGCGTCG
ATTCTGGTTCTGGAAGAAAGACGCCTCGCAAGGTACTTCTTCGATCTATCGAAGCTGTAT
TTAATGG------AAGTTTCAAAGGGAATAATCGGAATGTTCGTGGTTTCTTATACGTAT
CAATCCGAGACGATGATGGAACAATGCGTCCAGTACTTATAGTACCATTTGGAGGATATG
GATATCACAATGATTTTTATTATTTCGAAGGGAAGGGGAAAGTTGAATGTGATATATCAT
C-----AGATTATGTTGCGCCAGAAGTAGATTGGAGCAGAGACATGGAAGTTAGTATTAG
TAACAGCAACAACTGTAATGAATCATGTGATCTGAAGTGTTATGTTATTTGTTCGTTAAG
AATAAAGGAATAACAGATGTGCTGTATTGAATATTAATA-AATCTTATTTTAAATGAAAT
TG---------ATAGTTGTATAAA---CTATACAACACGCTAT------------GACAA
AAGGGG-AAAAATGAAAAATA-AGGGGT---TGATTGTTCTATAGT------ATCGCTTA
AG-----------------GGCCGCAGGCCCGTTGAA--AAATAATAATCGAATTATATA
CGATTG------------ATA-----ATAATCAGAGATAGATGATCAAGGATATATAAAC
ATAGACGAAGTA---------TATGGCTGTAT-AATAA-AAAAAGAAGCATATAA-----
TATAAAATATGTATACTAATCTCTGATTG-----------GTGCAGAAGGTAGACCCACT
AACTTTAAGTTAGTGGA----AATGTCCCGA---------TGACGTAAGCACGGGGGACT
AT-------------------
>522A_PH_1991_D5
TATTACCCCCAGCGCTCGGGACGGGACAT-TTGCATCTATAAATAGACCT---CCCCCCC
TCC-ACTACAA-GATCATCATCGTCGACAGAAATGGCGCGATATGTGGTATGCTGGATGT
TCACCATCAACAATCCCGCTTCGCTACCAGTGATGCGGGATGAGTTTAAATATATGGTAT
ATCAAGTGGAGAGGGGACAGGAGGGTACTCGTCATGTGCAAGGATACGTCGAGATGAAGA
GACGAAGTTCCCTGAAACAGATGAGAGGCTTCTTCCCAGGCGCACACCTTGAGAAACGAA
AGGGGAGCCAGGAAGAAGCACGGGCTTACTGTATGAAGGAAGATACAAGAATCGAAGGTC
CCTTCGAGTTTGGTGCTTTTAAATTGTCATGTAATGATAATTTATTTGATGTCATACAGG
ATATGCGTGAAACGCATAAACGGCCTCTGGAATATTTATATGAGTGTCCGAATACCTTCG
ACAGAAGTAAGGATACATTATACAGAGTGCAAGCAGAGTTGAATAAAACGAAGGCGATGA
A----TAGCTGGAAGAC--ATCCTTCAATGC-ATGGACATCTGAAGTAGAAAATATTATG
GCGGAGCCATGTTATCGAAGGATTATTTGGGTCTACGGACCAAATGGAGGCGAAGGAAAG
ACAACGTTTGCAAAACATTTAATGAAGACTAAGAATGCGTTTTATTCGCCAGGAGGAAAA
TCATTGGATATATGTAGATTGTATAATTATGAGGATATAGTTATATTTGATATTCCCAGA
TGCAAAGAGGAATATTTAAACTATGGCTTATTAGAAGAATTTAAAAATGGAATTATTCAA
AGCGGGAAATATGAACCCGTTTTGAAAATTGTAGAATATGTGGAAGTCATTGTAATGGCT
AACTTCCTTCCGAAGGAAGGAATCTTTTCTGAAGATCGAATAAAGCTAGTTGCTTGCTGA
ACACGCTATGACAAT--------CGTACGCTATGAC-AAACAGGGA--ACAGCAAAGATT
C-GGGGGTTGATT-GTGCTATC-CTAACGATTAAGGGCCGCAGGCC-------CGTCA--
-AGATGGAC--------GAC---GCGATCATATGTCCCG-AGTTAGTGCGCCACGT-AAG
CGCT-GGGGCTTAT----------------------------------------------
-------------CTCG------GGAC-GGGACAT-------------------------
---------------------------G--------------------------------
----------------------GG--C-TT----TTTA---AATGGG--C-CGAGAGAGT
--TTGAACAGTTC-----------------AGTATCTTCGTTATTGGGGCCATCTGG--C
CCAATAATTAAGAGAAC--GT---GTTCAAAATCTG-GG------------TTTGACCGA
AGGTC-AAGGTAGACGGTCAA-CAATATTC-TGGCTTGCGCAGCAAGCTACA-CGAA---
-----------------------------------------------------TTAAAAA
ATTAAT-TCG-----------------------------------------------TAG
GACACGTGGAC-GGACCGAAATACTTCCG-ATC------TCTATAAATAGCCTA--AACT
GTTATTG-ATAATT-G--C-TCTCTC-TCTTCTGTCAAA-GTTGT--TGTGCTGAGGA--
--------GGAAGA-----TCGC--------C-AACTGCGATC-----------------
-ATCGGACTGAAA-G--CGTCAAGAG--AGACGG--------------------------
-------AGAATCATGCTGCG-AAGCGTATAT-----CGGGTA-TTTATAGACTTC-TAG
CGCAGCTAGAAGT-TTCGTTGTATTTGATATCGTATTTTGTAAAT-TACG-ATGAAAATC
GTATATTGATATTAATAAAACAACTGGGATTGTTTATGTTTACATTAACTAGTATT-AAA
AATGCA----CAATAT-AAAT--------ATTGTATAAGGAACTTATA-CAATATAT--A
TTACAATA-T---GTTGAGCGTA----G-CGTGATAAACAGATGTTT-AGGAATAATTAA
AATAATTATGTC-ATGTAA-AATAATACTGAACATGTTTA-AGTATGA-GGTGAAAGAGG
AGATATAAGAATAT-TAAAAACCCAATTATATT-AT------------------GCACT-
----------------ATG---AC--AAGCGT-ACG----------------CTATGA-C
A--------------AAAAGGGAAAAATGAAA-AAT-CAGGGGT---TGATTG-TGC---
--TAT-C-GTAACGAT-TAAGGGC-CGCAGGCCC-GTC-AA-G-ATGG------------
---------------------ATGAACGGT-------CAGATTTG------ATTGCTT-A
GCCACGAAGCAAGG-----------AATCTTTTTG-TG-----TCA------------CT
GTCA------------AGACAGCTGTTAT---------------------------TGTT
TT---A-AAAAAT--AATATAATAACTAATTGAC-A-ATAGTACCCCTCA-CT-----AA
CAAGAT------------------------------------------------------
------------------------------------------------------------
------------------------------------------------------------
---------------------------TATTACCCCCAGCGCTCGGGAC-GGGACAT---
---GGGCTA--A----------TGGAT-GAT-GGAT---TTAGGG-CCCAACGGGCCCGT
TAA-GATGGGTTTT-GGGCTTCT-GGGCTAAATCCAGAAGACCAAAAACAGGCGG-----
-----------G-AACCGTCCT-AATTTC-------AAACATAGATTGCTTGCCCTGCAA
GCCATCTAGATGT-CTATATATACCAG-TGTCGATATAT-TGCCTA-----GATATCAA-
---ATGGCGAGGTTTCCGAAGAAATCGATCAAGAAGAGGCGGGTTGGCAGGAGGAAGTAT
GGAAGCAAGGCGGCAACAAGCCACGACT--------------------------------
------------------------------------------------------------
------------------------------------------------------------
------------------------------------------------------------
------------------------------------------------------------
------------------------------------------------------------
-------------------------------------ATTTTATTGTAGTGCTGGAGTTA
GTATTAACTACCAGAACAGAATTACATATCATGTAT---------------GATATGTTT
ATGTAAACATAAACCTATGAATGGAATAATGTCCAAATAACATACAACACGCTATGACAA
AAGGGGAAAAATGAAGAA------------------TCGGGGGTTG----ATTGGTCTAT
CGTATCGCTTAAG-GGCCGCAGG-CC-----------------CGTTGAAATGATTCTTT
ATTCAACAAATATACATGATACGGATA---------GTTGAATATATAAACAACTATGTA
T-----------AAATACAACAGAATGTTGAA-AAT-----AATTAATATAAT----GAG
AAG-GAAGGTATATTTGTGACGGATAATGATGAGAAC------------CACCACTTTAG
T-GGT-GGGTCATATGTCCCGAGTTAGTGCGCCACGTAA-GCGCT-GGGGCTTAT-----
TATTACCCCCA-GCGCTCAGGACGGGACATCACGTGCATC--------------------
--TAACAAATGCACGTGACTGATATATATGATATAACGGTTCATTG-AAACGTTATATTG
AGAT-ATAACGAAAAGTCACGTATGAAAG-AGAC-ATGAACGTGACGGAGTCAAATGTAA
TGAATAAACATTTGACGTCCGGAAACTTCCG-AAGGAAGC-CAAGATTGCTTCGA-GGCG
AAGCAAAACATTTATATATTGGTCTGAA--CTGCTG--CCTATAAATAAG-AGGCAGGGA
-----AATGGCATTGACAACAGAGCGGGTGAAACTATTCTTCGAATGGTTTTTGTTTTTT
GGAGCAATATTCATTGCGATAACAATATTATATATATTGTTGGTATTGCTCTTTGAGGTC
CCCAAGTATATTAAGGAGGTTGTGAGGTATCTCGTAGAATACCTGACCAGACGACGTGTA
TGGATGCAGAAAACGCAGTTGACGGAGGCAACCGGAGATGCAGAGCTCGTCAGAAGTAGT
GTGGAAGACAGACGCGATCAACAACCGGCTGTCATACCACATGCAAGTCATGTTATCCCT
TC---TCAACCA---AGAAGGGATGAACAAGCAAGACGAGGAAACGCCGGCCCTATGTTT
T-AATACACT-GTATTATAATATACGA-AATATAAATGGATAAGG---------ATATTT
AGTGGGAAACATAT-ATAAGTGAAACATAATATA------TGTTGTATAAG----AAACA
TATT-GTAATATGTGACTTGT---------------------------------------
-ATACGA-------------------------------GTGTTGTATTT-----------
----ATAAAACATACAACACGC---------------------TATGACAAAAGGGGAAA
AAT------------------------------GAAGAAT-CGGGGGT---TGATTGGTC
TATCGTATCGC--------TTAAGGGCCG-CAGGCCCGT-----------------TGAA
AT-GATTCTT-----AATTAAACAAATATACA-----TGATACGGATAGTTGAATATATA
AACAACTATGTAGA--AATACAACAGCATGTTGT-ACATAATA--ATATAATGAGAAGAG
AA--GTATATTT---------GTATAGG--------------------------------
--ATAGTGATCACAAACACCACTTTA--------------------GTGGT-GGGTCATA
TGTCCCGAGTTAGTGCG-CCACGTAA-GCGCTGGGGCTTAT-----TATTACCCCCAGCG
CTCAGGACGGGACATCACGTG-CATCTA-ACAAATGCACGTGATAAGGCAGTA---GCTT
GC----AGCGAAAGATAACCATCAACATCAAAAAAGAAGAGGGCATATTCGTTGCTTCGA
GTCGAAGCAAC--GGTGATAGATAAATGTTCGAGAATCGAAA-------ATGGAG-----
---GCTATTTAAACCTG---------ATGGTGTTGCGATTTCCGAAAT----CACTCGTC
GGAGGAG-AATGGAGTTTTGGGAATCGTCTGCCATGCCAGACGATGTGAAGAGAGTGATC
AAGGAAATATATTGGGAAGATCGGAAGAAACTTCTGTTTTGTCAGAAGTTGAAGTGCTGT
GTCAGAAGGATTCTTGTATATGGAGATCAAGATGATGCTCTAGCTGCAGTGAAGGGTTTG
AAGACTTCTATCATTCGCTATAGCGAATATTTGAAGAAACCATGTGTGGTAATATGTTGT
CTGACTAATAAGTCTATTGTTCATAGGTTAAACACAATGGTGTTCTTTTATCATGAATAT
ATTGAAGAACTAGGTGGTGACTACTCGGTATATCAAGATTTGTATTGTGATGAGGAACTT
CCTGCTTCCTTGACAGAGGAAGAA------------GATGAAGAAGTAATATACAGGAAT
GTTATCATGTCATCGACAGAAGAGAAGATCTCTTGGAGTGAATGTCAGAAGATAGTTATA
TCGGACTATGATGTAACATTACTGTAATGTAATATCCATT--ATCATAAATAAAA--TAA
TGGAATG--ATGATTATGTATT-TATACTAAATACAT--AATGGTGTACGTATAGCA---
------TAAAATA-CA-TTAACA-----TACATACAACACACTATGACA-AAAAGGGAAA
AAAA----GAAATATC------GGGGGTTGATTGGTCTATCTTAA-CGATTAAGGGCCGA
AGGCCCGTTTAAATATGTGTT-GGACGAAGTCCAAAACACAAAAAAGGCATCAGAACAGT
GGAATATAATGAGCTGGC-AGTGGA------GGGTC-CATGTCCCGAGTTAGTGCGCCAC
GTAAGC-GCTGGGGCTTAT--------------TATTACCCCCCGTGCTCGGGACGGGAC
ATGACGTAAGCATAGATTATAATGGGCTTTTTAA-------AGCCCATATAAAGGAAGT-
GGG-CCGGGTTTGAGACATATTTCGAAAGCCCGGCCT-GGAAAAGGATAAAGTCACGTGC
C--GAA-TAAT-AGGTTGCTTCGCCGCGAAGCAACCTAATAAATTGTTGCGTATTCAATA
CGCAACAAAAAGTCTATTAATATGCCTG-TCTCTGCCG----AATAAA-TCAGA-GCGTA
TGC--GAAGCAGAAGCGATGGATTGGGCGGAATCACAACTCAAGACATGTACCCATGGCT
GTGATTGGAAGACGATATCATCGGATTCATCGGAAAATCGGCAATATGTACCTTGCGTCG
ACTCTGGTTCTGGAAGAAAGACGCCTCGCAAGGTACTTCTTCGATCTATCGAAGCTGTAT
TTAATGG------AAGTTTCAAAGGGAATAATCGGAATGTTCGTGGCTTCTTATACGTAT
CAATCCGAGACGATGATGGAACAATGCGTCCAGTACTTATAGTACCATTTGGAGGATATG
GATATCACAATGATTTTTATTATTTCGAAGGGAAGGGGAAAGTTGAATGTGATATATCAT
C-----AGATTATGTTGCGCCAGAAGTAGATTGGAGCAGAGACATGGAAGTTAGTATTAG
TAACAGCAACAACTGTAATGAATCATGTGATCTGAAGTGTTATGTTATTTGTTCGTTAAG
AATAAAGGAATAACAGATGTGCTGTATTGAATATTAATA-AATCTTATTTTAAATGAAAT
TG---------ATAGTTGTATAAA---CTATACAACACGCTAT------------GACAA
AAGGGG-AAAAATGAAAAATA-AGGGGT---TGATTGTTCTATAGT------ATCGCTTA
AG-----------------GGCCGCAGGCCCGTTGAA--AAATAATAATCGAATTATATA
CGATTG------------ATA-----ATAATCAGAGATAGATGATCAAGGATATATAAAC
ATAGACGAAGTA---------TATGGCTGTAT-AATAA-AAAAAGAAGCATATAA-----
TATAAAATATGTATACTAATCTCTGATTG-----------GTGCAGAAAGTAGACCCACT
AACTTTAAGTTAGTGGA----AATGTCCCGA---------TGACGTAAGCACGGGGGACT
AT-------------------
>522B_PH_1991_D5
TATTACCCCCAGCGCTCGGGACGGGACAT-TTGCATCTATAAATAGACCT---CCCCCCC
TCC-ACTACAA-GATCATCATCGTCGACAGAAATGGCGCGATATGTGGTATGCTGGATGT
TCACCATCAACAATCCCGCTTCGCTACCAGTGATGCGGGATGAGTTTAAATATATGGTAT
ATCAAGTGGAGAGGGGACAGGAGGGTACTCGTCATGTGCAAGGATACGTCGAGATGAAGA
GACGAAGTTCTCTGAAACAGATGAGAGGCTTCTTCCCAGGCGCACACCTTGAGAAACGAA
AGGGGAGCCAGGAAGAAGCACGGGCTTACTGTATGAAGGAAGATACAAGAATCGAAGGTC
CCTTCGAGTTTGGTGCTTTTAAATTGTCATGTAATGATAATTTATTTGATGTCATACAGG
ATATGCGTGAAACGCATAAACGGCCTCTGGAATATTTATATGAGTGTCCGAATACCTTCG
ACAGAAGTAAGGATACATTATACAGAGTGCAAGCAGAGTTGAATAAAACGAAGGCGATGA
A----TAGCTGGAAGAC--ATCCTTCAATGC-ATGGACTTCTGAAGTAGAAAATATTATG
GCGGAGCCATGTTATCGAAGGATTATTTGGGTCTACGGACCAAATGGAGGCGAAGGAAAG
ACAACGTTTGCAAAACATTTAATGAAGACTAAGAATGCGTTTTATTCGCCAGGAGGAAAA
TCATTGGATATATGTAGATTGTATAATTATGAGGATATAGTTATATTTGATATTCCCAGA
TGCAAAGAGGAATATTTAAACTATGGCTTATTAGAAGAATTTAAAAATGGAATTATTCAA
AGCGGGAAATATGAACCCGTTTTGAAAATTGTAGAATATGTGGAAGTCATTGTAATGGCT
AACTTCCTTCCGAAGGAAGGAATCTTTTCTGAAGATCGAATAAAGCTAGTTGCTTGCTGA
ACACGCTATGACAAT--------CGTACGCTATGAC-AAACAGGGA--ACAGCAAAGATT
C-GGGGGTTGATT-GTGCTATC-CTAACGATTAAGGGCCGCAGGCC-------CGTCA--
-AGATGGAC--------GAC---GCGATCATATGTCCCG-AGTTAGTGCGCCACGT-AAG
CGCT-GGGGCTTAT----------------------------------------------
-------------CTCG------GGAC-GGGACAT-------------------------
---------------------------G--------------------------------
----------------------GG--C-TT----TTTA---AATGGG--C-CGAGAGAGT
--TTGAACAGCTC-----------------AGTATCTTCGTTATTGGGCC-ATCTGG--C
CCAATAATTAAGAGAAC--GT---GTTCAAAATCTG-GG------------TTTGACCGA
AGGTC-AAGGTAGACGGTCAA-CAATATTC-TGGCTTGCGCAGCAAGAAACA-CGAA---
-----------------------------------------------------ATTAAAT
TTTAAT-TCG-----------------------------------------------TAG
GACACGTGGAC-GGACCGAAATACTTCCG-ATC------TCTATAAATAGCCTA--AACT
GTTATTG-ATAATTCG--C-TCTCTC-TCTTCTGTCAAA-GTTGT--TGTGCTGAGGA--
--------GGAAGA-----TCGC--------C-AACTGCGATC-----------------
-ATCGGACTGAAA-G--CGTCAAGAG--AGACGG--------------------------
-------AGAATCATGCTGCG-AAGCGTATAT-----CGGGTA-TTTATAGACTTC-TAG
CGCAGCTAGAAGT-TTCGTTGTATTTGATATCGTATTTTGTAAAT-TACG-ATGAAAATC
GTATATTGATATTAATAAAACAACTGGGATTGTTTATGTTTACATTAACTAGTATT-AAA
AATGCA----CAATAT-AAAT--------ATTGTATAAGGAACTTATA-CAATATAT--A
TTACAATA-T---GTTGAGCGTA----G-CGTGATAAACAGATGTTT-AGGAATAATTAA
AATAATTATGTC-ATGTAA-AATAATACTGAACATGTTTA-AGTATGA-GGTGAAAGAGG
AGATATAAGAATAT-TAAAAACCCAATTATATT-AT------------------GCACT-
----------------ATG---AC--AAGCGT-ACG----------------CTATGA-C
A--------------AAAAGGGAAAAATGAAA-AATCAGGGGGT---TGATTG-TGC---
--TAT-C-GTAACGAT-TAAGGGC-CGCAGGCCC-GTC-AA-G-ATGG------------
---------------------ATGAACGGT-------CAGATTTG------ATTGCTT-A
GCCACGAAGCAAGG-----------AATCTTTTTG-TG-----TCA------------CT
GTCA------------AGACAGCTGTTAT---------------------------TGTT
TT---A-AAAAAT--AATATAATAACTAATTGAC-A-ATAGTACCCCTCA-CT-----AA
CAAGAT------------------------------------------------------
------------------------------------------------------------
------------------------------------------------------------
---------------------------TATTACCCCCAGCGCTCGGGAC-GGGACAT---
---GGGCTA--A----------TGGAT-GAT-GGAT---TTAGGG-CCCAACGGGCCCGT
TAA-GATGGGTTTT-GGGCTTCT-GGGCTAAATCCAGAAGACCAAAAACAGGCGG-----
-----------G-AACCGTCCT-AATTTC-------AAACATAGATTGCTTGCCCTGCAA
GCCATCTAGATGT-CTATATATACCAG-TGTCGATATAT-TGCCTA-----GATATCAA-
---ATGGCGAGGTTTCCGAAGAAATCGATCAAGAAGAGGCGGGTTGGCAGGAGGAAGTAT
GGAAGCAAGGCGGCAACAAGCCACGACT--------------------------------
------------------------------------------------------------
------------------------------------------------------------
------------------------------------------------------------
------------------------------------------------------------
------------------------------------------------------------
-------------------------------------ATTTTATTGTAGTGCTGGAGTTA
GTATTAACTACCAGAACAGAATTACATATCATGTAT---------------GATATGTTT
ATGTAAACATAAACCTATGAATGGAATAATGTCCAAATAACATACAACACGCTATGACAA
AAGGGGAAAAATGAAGAA------------------TCGGGGGTTG----ATTGGTCTAT
CGTATCGCTTAAG-GGCCGCAGG-CC-----------------CGTTGAAATGATTCTTT
ATTCAACAAATATACATGATACGGATA---------GTTGAATATATAAACAACTATGTA
T-----------AAATACAACAGAATGTTGAA-AAT-----AATTAATATAAT----GAG
AAG-GAAGGTATATTTGTGACGGATAATGATGAGAAC------------CACCACTTTAG
T-GGT-GGGTCATATGTCCCGAGTTAGTGCGCCACGTAA-GCGCT-GGGGCTTAT-----
TATTACCCCCA-GCGCTCAGGACGGGACATCACGTGCATC--------------------
--TAACAAATGCACGTGACTGATATATATGATATAACGGTTCATTG-AAACGTTATATTG
AGAT-ATAACGAAAAGTCACGTATGAAAG-AGAC-ATGAACGTGACGGAGTCAAATGTAA
TGAATAAACATTTGACGTCCGGAAACTTCCG-AAGGAAGC-CAAGATTGCTTCGA-GGCG
AAGCAAAACATTTATATATTGGTCTGAA--CTGCTG--CCTATAAATAAG-AGGCAGGGA
-----AATGGCATTGACAACAGAGCGGGTTAAACTATTCTTTGAATGGTTTTTGTTTATC
GGAGCAATATTCATTGCGATAACAATATTATATATATTGTTGGTATTGCTCTTTGAGGTC
CCCAAGTATATTAAGGAGGTTGTGAGGTATCTCGTAGAATACCTGACCAGACGACGTGTA
TGGATGCAGAAAACGCAGTTGACGGAGGCAACCGGAGATGCAGAGCTCGTCAGAAGTAGT
GTGGAAGACAGACGCGATCAACAACCGGCTGTCATACCACATGCAAGTCATGTTATCCCT
TC---TCAACCA---AGAAGGGATGAACAAGCAAGACGAGGAAACGCCGGCCCTATGTTT
T-AATACACT-GTATTATAATATACGA-AATATAAATGGATAAGG---------ATATTT
AGTGGGAAACATAT-ATAAGTGAAACATAATATA------TGTTGTATAAG----AAACA
TATT-GTAATATGTGACTTGT---------------------------------------
-ATACGA-------------------------------GTGTTGTATTT-----------
----ATAAACTATACAACACGC---------------------TATGACAAAAGGGGAAA
AAT------------------------------GAAGAAT-CGGGGGT---TGATTGGTC
TATCGTATCGC--------TTAAGGGCCG-CAGGCCCGT-----------------TGAA
AT-GATTCTT-----AATTAAACAAATATACA-----TGATACGGATAGTTGAATATATA
AACAACTATGTAGA--AATACAACAGCATGTTGT-ACATAATA--ATATAATGAGAAGAG
AA--GTATATTT---------GTATAGG--------------------------------
--ATAGTGATCACAAACACCACTTTA--------------------GTGGT-GGGTCATA
TGTCCCGAGTTAGTGCG-CCACGTAA-GCGCTGGGGCTTAT-----TATTACCCCCAGCG
CTCAGGACGGGACATCACGTG-CATCTA-ACAAATGCACGTGATAAGGCAGTA---GCTT
GC----AGCGAAAGATAACCATCAACATCAAAAAAGAAGAGGGCATATTCGTTGCTTCGA
GTCGAAGCAAC--GGTGATAGATAAATGTTCGAGAATCGAAA-------ATGGAG-----
---GCTATTTAAACCTG---------ATGGTGTTGCGATTTCCGAAAT----CACTCGTC
GGAGGAG-AATGGAGTTTTGGGAATCGTCTGCCATGCCAGACGATGTGAAGAGAGTGATC
AAGGAAATATATTGGGAAGATCGGAAGAAACTTCTGTTTTGTCAGAAGTTGAAGTGCTGT
GTCAGAAGGATTCTTGTATATGGAGATCAAGATGATGCTCTAGCTGCAGTGAAGGGTTTG
AAGACTTCTATTATTCGCTATAGCGAATACTTGAAGAAACCATGTGTGGTAATATGTTGT
CTGACTAATAAGTCTATTGTTCATAGGTTAAACACAATGGTGTTCTTTTATCATGAATAT
ATTGAAGAACTAGGTGGTGACTACTCGGTATATCAAGATTTGTATTGTGATGAGGAACTT
CCTGCTTCCTTGACAGAGGAAGAA------------GATGAAGAAGTAATATACAGGAAT
GTTATCATGTCATCGACAGAAGAGAAGATCTCTTGGAGTGAATGTCAGAAGATAGTTATA
TCGGATTATGATGTAACATTACTGTAATGTAATATCCATT--ATCATAAATAAAA--TAA
TGGAATG--ATGATTATGTATT-TATACTAAATACAT--AATGGTATACGTATAGCA---
------TAAAATA-CA-TTAACA-----TACATACAACACACTATGACA-AAAAGGGAAA
AAAA----GAAATATC------GGGGGTTGATTGGTCTATCTTAA-CGATTAAGGGCCGA
AGGCCCGTTTAAATATGTGTT-GGACGAAGTCCAAAACACAAAAAAGGCGTCAGAACAGT
GGAATATAATGAGCTGGC-AGTGGA------GGGTC-CATGTCCCGAGTTAGTGCGCCAC
GTAAGC-GCTGGGGCTTAT--------------TATTACCCCCCGTGCTCGGGACGGGAC
ATGACGTAAGCATAGATTATAATGGGCTTTTTAA-------AGCCCATATAAAGGAAGT-
GGG-CCGGGTTTGAGACATATTTCGAAAGCCCGGCCT-GGAAAAGGATAAAGTCACGTGC
C--GAA-TAAT-AGGTTGCTTCGCCGCGAAGCAACCTAATAAATTGTTGCGTATTCAATA
CGCAACAAAAAGTCTATTAATATGCCTG-TCTCTGCCG----AATAAA-TCAGA-GCGTA
TGC--GAAGCAGAAGCGATGGATTGGGCAGAATCACAATTCAAGACCTGTACTCATGGCT
GTGATTGGAAGACGATATCATCGGATTCATCGGAAAATCGGCAATATGTACCTTGCGTCG
ACTCTGGTTCTGGAAGAAAGACGCCTCGCAAGGTACTTCTTCGATCTATCGAAGCTGTAT
TTAATGG------AAGTTTCAAAGGGAATAATCGGAATGTTCGTGGCTTCTTATACGTAT
CAATCCGAGACGATGATGGAACAATGCGTCCAGTACTTATAGTACCATTTGGAGGATATG
GATATCACAATGATTTTTATTATTTCGAAGGGAAGGGGAAAGTTGAATGTGATATATCAT
C-----AGATTATGTTGCGCCAGAAGTAGATTGGAGCAGAGACATGGAAGTTAGTATTAG
TAACAGCAACAACTGTAATGAATCATGTGATCTGAAGTGTTATGTTATTTGTTCGTTAAG
AATAAAGGAATAACAGATGTGCTGTATTGAATATTAATA-AATCTTATTTTAAATGAAAT
TG---------ATAGTTGTATAAA---CTATACAACACGCTAT------------GACAA
AAGGGG-AAAAATGAAAAATA-AGGGGT---TGATTGTTCTATAGT------ATCGCTTA
AG-----------------GGCCGCAGGCCCGTTGAA--AAATAATAATCGAATTATATA
CGATTG------------ATA-----ATAATCAGAGATAGATGATCAAGGATATATAAAC
ATAGACGAAGTA---------TATGGCTGTAT-AATAA-AAAAAGAAGCATATAA-----
TATAAAATATGTATACTAATCTCTGATTG-----------GTGCAGAAAGTAGACCCACT
AACTTTAAGTTAGTGGA----AATGTCCCGA---------TGACGTAAGCACGGGGGACT
AT-------------------
>523-6B_IN_1991_D8
TATTACCCCCAGCGCTCGGGACGGGACAT-TTGCATCTATAAATAGACCT--CCCCCCCC
TCC-ACTACAA-GATCATCATCGTCGACAGAAATGGCGCGATATGTGCTATGCTGGATGT
TCACCATCAACAATCCCGCTTCGCTACCAGTGATGCGGGATGAGTTTAAATATATGGTAT
ATCAAGTGGAGAGGGGACAGGAGGGTACTCGTCATGTGCAAGGATACGTCGAGATGAAGA
GACGAAGTTCTCTGAAACAGATGAGAGGCTTCTTCCCAGGCGCACACCTTGAGAAACGAA
AGGGAAGCCAGGAAGAAGCACGGGCTTACTGTATGAAGGAAGATACAAGAATCGAAGGTC
CCTTCGAGTTTGGTGCTTTTAAATTGTCATGTAATGATAATTTATTTGATGTCATACAGG
ATATGCGTGAAACGCATAAACGGCCTCTGGAATATTTATATGAGTGTCCGAATACCTTCG
ACAGAAGTAAGGATACATTATACAGAGTGCAAGCAGAGTTGAATAAAACGAAGGCGATGA
A----TAGCTGGAAGAC--ATCCTTCAATGC-ATGGACATCTGAAGTAGAAAATATTATG
GCGGAGCCATGTTATCGAAGGATTATTTGGGTCTACGGCCCAAATGGAGGCGAAGGAAAG
ACAACGTTTGCAAAACATTTAATGAAGACTAAGAATGCGTTTTATTCGCCAGGAGGAAAA
TCATTGGATATATGTAGATTGTATAATTATGAGGATATAGTTATATTTGATATTCCCAGA
TGCAAAGAGGAATATTTAAACTATGGTTTATTAGAAGAATTTAAAAATGGAATTATTCAA
AGCGGGAAATATGAACCCGTTTTGAAAATTGTAGAATATGTGGAAGTCATTGTAATGGCT
AACTTCCTTCCGAAGGAAGGAATCTTTTCTGAAGATCGAATAAAGCTAGTTGCTTGCTGA
ACACGCTATGACAAT--------CGTACGCTATGAC-AAAAGGGGA--AAAGCAAAGATT
CGGGGGT-TGATT-GTGCTATC-CTAACGATTAAGGGCCGCAGGCC-------CGTCA--
-AGATGGAC--------GAC---GCGATCATATGTCCCG-AGTTAGTGCGCCACGT-AAG
CGCT-GGGGCTTAT-----nnnnn------------------------------------
------------------------------------------------------------
------------------------------------------------------------
------------------------------------------------------------
------------------------------------------------------------
------------------------------------------------------------
------------------------------------------------------------
------------------------------------------------------------
------------------------------------------------------------
------------------------------------------------------------
------------------------------------------------------------
------------------------------------------------------------
------------------------------------------------------------
------------------------------------------------------------
------------------------------------------------------------
------------------------------------------------------------
------------------------------------------------------------
------------------------------------------------------------
------------------------------------------------------------
------------------------------------------------------------
------------------------------------------------------------
------------------------------------------------------------
------------------------------------------------------------
------------------------------------------------------------
------------------------------------------------------------
------------------------------------------------------------
------------------------------------------------------------
------------------------------------------------------------
------------------------------------------------------------
------------------------------------------------------------
----------------------nnnnnTATTACCCCCAGCGCTCGGGAC-GGGACAT---
---GGGCTA--A----------TGGAT-GAT-GGAT---TTAGGG-CCCAACGGGCCCGT
TAA-GATGGGTTTT-GGGCTTCT-GGGCTAAATCCAGAAGACCAAAAACAGGCGG-----
-----------G-AACCGTCCT-AATTTC-------AAACATAGATTGCTTGCCCTGCAA
GCCATCTAGATGT-CTATATATACCAG-TGTCGATATAT-TGCCTA-----GATATCAA-
---ATGGCGAGGTTTCCGAAGAAATCGATCAAGAAGAGGCGGGTTGGCAGGAGGAAGTAT
GGAAGCAAGGCGGCAACAAGCCACGACT--------------------------------
------------------------------------------------------------
------------------------------------------------------------
------------------------------------------------------------
------------------------------------------------------------
------------------------------------------------------------
-------------------------------------ATTTTATTGTAGTGCTGGAGTTA
GTATTAACTACCAGAACAGAATTACATATCATGTAT---------------GATATGTTT
ATGTAAACATAAACCTATGAATGGAATAATGTCCAAATAACATACAACACGCTATGACAA
AAGGGGAAAAATGAAGAAT-----------------CGGGGGGTTG----ATTGGTCTAT
CGTATCGCTTAAG-GGCCGCAGG-CC-----------------CGTTGAAATGATTCTTT
ATTCAACAAATATACATGATACGGATA---------GTTGAATATATAAACAACTATGTA
T-----------AAATACAACAGAATGTTGAA-AAT-----AATTAATATAAT----GAG
AAG-GAAGGTATATTTGTGACGGATAAGGATGAGAAC------------CACCACTTTAG
T-GGT-GGGTCATATGTCCCGAGTTAGTGCGCCACGTAA-GCGCT-GGGGCTTAT-----
TATTACCCCCA-GCGCTCAGGACGGGACATCACGTGCATC--------------------
--TAACAAATGCACGTGACTGATATATATGATATAACGGTTCATTG-AAACGTTATATTG
AGAT-ATAACGAAAAGTCACGTATGAAAG-AGAC-ATGAACGTGACGAAGTCAAATGTAA
TGAATAAACATTTGACGTCCGGAAACTTCCG-AAGGAAGC-CAAGATTGCTTCGA-GGCG
AAGCAAAACATTTATATATTGGTCTGAA--CTGCTG--CCTATAAATAAG-AGGCAGGGA
-----AATGGCATTGACAACAGAGCGGGTGAAACTATTCTTCGAATGGTTTTTGTTCTTC
GGAGCAATATTTATTGCGATAACAATATTATATATATTGTTGGTATTGCTCTTTGAGGTC
CCCAAGTATATTAAGGAGGTTGTGAGGTATCTCGTAGAATACCTGACCAGACGACGTGTA
TGGATGCAGAAAACGCAGTTGACGGAGGCAACCGGAGATGCAGAGCTCGTCAGAAGTAGT
GTGGAAGACAGACGCGATCAACAACCGGCTGTCATACCACATGCAAGTCATGTTATCCCT
TC---TCAACCA---AGAAGGGATGAACAAGCAAGACGAGGAAACGCCGGCCCTATGTTT
T-AATACACT-GTATTATAATATACGA-AATATAAATGGATAAGG---------ATATTT
AGTGGGAAACATAT-ATAAGTAAAACATAATATA------TGTTGTATAAG----AAACA
TATT-GTAATATGTGACTTGT---------------------------------------
-ATACGA-------------------------------GTGTTGTATTT-----------
----ATAAACTATACAACACGC---------------------TATGACAAAAGGGGAAA
AAT------------------------------GAAGAAT-CGGGGGT---TGATTGGTC
TATCGTATCGC--------TTAAGGGCCG-CAGGCCCGT-----------------TGAA
AT-GATTCTT-----AATTAAACAAATATACA-----TGATACGGATAGTTGAATATATA
AACAACTATGTAGA--AATACAACAGCATGTTGT-ACATAATA--ATATAATGAGAAGAG
AA--GTATATTT---------GTACAGG--------------------------------
--ATAGTGATCACAAACACCACTTTA--------------------GTGGT-GGGTCATA
TGTCCCGAGTTAGTGCG-CCACGTAA-GCGCTGGGGCTTAT-----TATTACCCCCAGCG
CTCAGGACGGGACATCACGTG-CATCTA-ACAAATGCACGTGATAAGGCAGTA---GCTT
GC----AGCGAAGGATAACCATCAACATCAAAAAAGAAGGGGGCATATTCGTTGCTTCGA
GTCGAAGCAAC--GGTGATAGATAAATGTTCGAGAATCGAAA-------ATGGAG-----
---GCTATTTAAACCTG---------ATGGTGTTGCGATTTCCGAAAT----CACTCGTC
GGAGGAG-AATGGAGTTTTGGGAATCGTCTGCCATGCCAGACGATGTGAAGAGAGTGATT
AAGGAAATATATTGGGAAGATCGGAAGAAACTTCTGTTTTGTCGGAAGTTGACGTGCTGT
GTCAGAAGGATTCTTGTATATGGAGATCAAGATGATGCTCTAGCTGCAGTGAAGGGTATG
AAGACTTCTATCATTCGCTATAGCGAATACTTGAAGAAACCATGTGTGGTAATATGTTGT
CTGACTAATAAGTCTATTGTTCATAGGTTAAACACAATGGTGTTCTTTTATCATGAATAT
ATTGAGGAACTAGGTGGTGACTACTCGGTATATCAAGATTTGTATTGTGATGAGGAACTT
CCTGCTTCCTTGACAGAGGAAGAA------------GATGAAGAAGTAATATACAGGAAT
GTTATCATGTCATCGACAGAAGAGAAGATCTCTTGGAGTGAATGTCAGAAGATAGTTATA
TCGGATTATGATGTAACATTACTGTAATGTAATATCCATT--ATCATAAATAAAA--TAA
TGGAATG--ATGATTATGTATT-TATACTAAATACAT--AATGGTGTACGTATAGCA---
------TAAAATA-CA-TTAACA-----TACATACAACACACTATGACA-AAAAGGGAAA
AAAA----GAAATATC------GGGGGTTGATTGGGCTATCTTAA-CGATTAAGGGCCGA
AGGCCCGTTTAAATATGTGTT-GGACGAAGTCCAAAACACAAAAAAGTCATCAGAACAGT
GGAAAATAATGAGCTGGC-AGTGGA------GGGTC-CATGTCCCGAGTTAGTGCGCCAC
GTAAGC-GCTGGGGCTTAT--------------TATTACCCCCCGTGCTCGGGACGGGAC
ATGACGTAAGCATAGATTATAATGGGCTTTTTAA-------AGCCCATATAAAGGAAGTG
GGG-CCGGGTTTGAGACATATTTCGAAAGCCCGGCCT-GGAAAAGGATAAAGTCACGTGC
C--GAA-TAAT-AGGTTGCTTCGCCGCGAAGCAACCTAATAAATTGTTGCGTATTCAATA
CGCAACAAAAAGTCTATTAATATGCCTG-TCTCTGCCG----AATAAA-TCAGA-GCGTA
TGC--GAAGCAGAAGCGATGGGTTGGGCGGAATCACAACTCAAGACATGTACTCATGGCT
GTGATTGGAAGACGATATCATCGGATTCATCGGAAAATCGGCAATATGTACCTTGCGTCG
ACTCTGGTTCTGGAAGAAAGACGCCTCGCAAGGTACTTCTTCGATCTATCGAAGCTGTAT
TTAATGG------AAGTTTCAAAGGGAATAATCGGAATGTTCGTGGCTTCTTATACGTAT
CAATCCGAGACGATGATGGAACAATGCGTCCAGTACTTATAGTACCATTTGGAGGATATG
GATATCACAATGATTTTTATTATTTCGAAGGGAAGGGGAAAGTTGAATGCGATATATCAT
C-----AGATTATGTTGCGCCAGAAGTAGATTGGAGCAGAGACATGGAAGTTAGTATTAG
TAACAGCAACAACTGTAATGAATCATGTGATCTGAAGTGTTATGTTATTTGTTCGTTAAG
AATAAAGGAATAACAGATGTGCTGTATTGAATATTAATA-AATCTTATTTTAAATGAAAT
TG---------ATAGTTGTATAAA---CTATACAACACGCTAT------------GACAA
AAGGGG-AAAAATGAAAAATA-AGGGGT---TGATTGTTCTATAGT------ATCGCTTA
AG-----------------GGCCGCAGGCCCGTTGAA--AAATAATAATCGAATTATATA
CGATTG------------ATA-----ATAATCAGAGATAGATGATCAAGGATATATAAAC
ATAGACGAGGTA---------TATGGCTGTAT-AATAA-AAAAAGAAGCATATAATATA-
---AAAATATGTATACTAATCTCTGATTG-----------GTGCAGAAAGTAGACCCACT
AACTTTAAGTTAGTGGA----AATGTCCCGA---------TGACGTAAGCACGGGGGACT
AT-------------------
>526_BI_1992_C2
TATTACCCCCAGCGCTCGGGACGGGACAT-TTGCATCTATAAATAGACCT--CCCCCCTC
TCC-ATTACAA-GATCATCATCGACGACAG-AATGGCGCGATATGTGGTATGCTGGATGT
TCACCATCAACAATCCCACAACACTACCAGTGATGAGGGATGAGATCAAATATATGGTAT
ATCAAGTGGAGAGGGGACAGGAGGGTACTCGTCATGTGCAAGGTTATGTCGAGATGAAGA
GACGAAGCTCTCTGAAGCAGATGAGAGGCTTCTTCCCAGGCGCACACCTTGAGAAACGAA
AGGGGAGCCAAGAAGAAGCGCGGTCATACTGTATGAAGGAAGATACAAGAATCGAAGGTC
CCTTCGAGTTTGGTGCATTTAAATTGTCATGTAATGATAATTTATTTGATGTCATACAGG
ATATGCGTGAAACGCACAAAAGGCCTTTGGAGTATTTATATGATTGTCCTAACACCTTCG
ATAGAAGTAAGGATACATTATACAGAGTACAAGCAGAGATGAATAAAACGAAGGCGATGA
A----TAGCTGGAGAAC--TTCTTTCAGTGC-ATGGACATCAGAGGTGGAGAATATCATG
GCGCAGCCATGTCATCGGAGAATAATTTGGGTCTATGGACCAAATGGAGGAGAAGGAAAG
ACAACGTATGCAAAACATCTAATGAAGACGAGAAATGCGTTTTATTCTCCAGGAGGAAAA
TCATTGGATATATGTAGACTGTATAATTACGAGGATATTGTTATATTTGATATTCCAAGA
TGCAAAGAGGAATATTTAAATTATGGGTTATTAGAGGAATTTAAGAATGGAATAATTCAA
AGCGGGAAATATGAACCCGTTTTGAAGATAGTAGAATATGTCGAAGTCATTGTAATGGCT
AACTTCCTTCCGAAGGAAGGAATCTTTTCTGAAGATCGAATAAAGTTGGTTTCTTGCTGA
ACAAGTAAAGACTTTACAG----CGCACGCTCCGAC-AAAAGCACACTATGACAAAAGTA
CGGGTATCTGATT-GGGTTATC-TTAACGATCTAGGGCCGTAGGCC-------CGTGA--
GCAATGAAC--------GGC---GAGATCAGATGTCCCG-AGTTAGTGCGCCACGT-AAG
CGCT-GGGGCTTAT-----TATTA-C-----------------------CCCCCGTG---
-------------CTCG------GGAC-GGGACAT-------------------------
---------------------------G--------------------------------
----------------------GG--C-TT----TTTA---AATGGG--C-CTTGAGAGT
--TTGAACAGTTC-----------------AGTATCTTCGTTATTGGGCCAACTCGG--C
CCAATAATTAAGAGAAC--GT---GTTCAAATTCGT-GG------------TATGACCGA
AGGTC-AAGGTAACCGGTCAA-CATTATTC-TGGCTTGCGCAGCAAGATACA-CGAA---
-----------------------------------------------------TTAATTT
ATTAAT-TCG-----------------------------------------------TAG
GACACGTGGAC-GGACCGAAATACTCCTGCATC------TCTATAAATACCCTA-GTCCT
GTGAAGG-ATAATT-G--C-TCTCTC-TCTTCTGTCAAG-GTGGT--TGTGCTGAGGC--
--------GGAAGA-----TCGC--------C-AACGGCGATC-----------------
-GTCGGAACGATGTG--CATCTAGAG--AGGCGG--------------------------
-------TGAAGCAAACTACG-AAGCGTATAT-----CGGGTA-TTTATAGACTTA-TAG
CGCAGCTAGAAGTATACACTGTACA-GATTTTGTATTTTGTAAAT-TACG-AAGAATTTC
GTAT-ATGATATTAATAAAACACCTGGGTGTGTTAATGTTTACATTAAATAGTATC-CTG
AATGTA----CTCAATAAAAT--------ACAGTATACGGAACGTATACTGACA--A--A
GTAATAAA-T---GATAGGCGAA----G-CATGATTAACAGGTGTTT-AGGTATAATTAA
CATAATTATGAG-AAGTAATAATAATACGGAAAATGAATA-AGTATGA-GGTGAAAGAGG
AGATATTAGAATATTTAAAAACCCAATTATATT-AT-T----------------TTGGA-
----------------ACG---AA--ATACAACACA----------------CTATGA-A
A--------------TACAAGACGCTATGACA-AATGTACGGGTATCTGATTG-TG----
--TAT-C-TTAACGCT-TAAGGGC-CGCAGGCCC-GTC-AA-G--TTG-------A----
---------------------ATGAACGGT-------TCAGATTA------ATTCCTT-A
GCGACGAAGAAAGG-----------AATCTTAATG-AG---GACCA------------CA
ATAA------------AGACAGCTGTCAT---------------------------TGAT
TA---A-ATAAAT--A--------------------------------------------
------------------------------------------------------------
------------------------------------------------------------
---------------------------------------------------------CAC
G-GG----------GGACTAT------TATTACCCCCAGCGCTCGGGAC-GGGACAT---
---GGGCTA--A----------TGGAT-TGT-GGAT---ATAGGG-CCCAAAGGGCCCGT
TTA-GATGGGTTTT-GGGCTTAT-GGGCTTTATCCAGAAGACCAAAAACAGGCGG-----
-----------G-AACCGTCCC-AAATTC-------AAACTTCGATTGCTTGCCCTGCAA
GCCATCTAGAAGT-CTATAAATACCAG-TGTCTAGATAGATGTTCA-----GACAACAA-
---ATGGCTAGGTATCCGAAGAAATCCATCAAGAAGAGGCGGGTTGGGCGCCGGAAGTAT
GGCAGCAAGGCGGCAACGAGCCACGACTGCTCGTCTCTAGGG--TCAATATTGGTTCCTG
AAAATACCGTCAAGGTATTTCGGATTGAGCCTACTGATAAAACATTACCCAGATATTTTA
TCTGGAAAATGTTTATGCTTCTTGTGTGCAAGGTGAAGCCCGGAAGAATACTTCATTGGG
CTATGATCAAGAGTTCTTGGGAAATCAACCAGCCGACAACCTGTCTGGAAGCCCCAGGTT
TATTTATTAAACCTGAACATAGCCATCTGGTTAAACTGGTATGTAGTGGGGAACTTGAAG
CAGGAGTCGCAACAGGGACATCAGATGTTGAATGTCTTTTGAGGAAGACAACCGTGTTGA
GGAAGAATGTAACAGAGGTGGATTATTTATATTTGGCATTCTATTGTAGTTCTGGAGTAA
GTATAAACTACCAGAACAGAATTACATATCATGTTT---------------GATATGTTT
ATGTAAACATAAACTATTGTATGGAATGAAATCCAAATAACATACAACACGCTATGAAAT
AAAAGACGCTATGAC-AA------------AAGTA-CGGGTATCTG----ATTAG-GTAT
CCTAACGATCTAG-GGCCGAAGG--C---CCGTGAGCAATATGCGTCGAAATAA--GTTT
AACAAACAAATATACATGATACGGATA---------GTTGAATACATAAACAACGAGGTA
T----------ACAATACAACAAACTGTTGTA-AAG-----AAAT-AAAAAAT----AAG
AAGAGAGAGTATATTTGTGTCGGATAAGCATGACACC------------CACCACTTTAG
T-GGT-GGGTCAGATGTCCCGAGTTAGTGCGCCACGTAA-GCGCT-GGGGCTTAT-----
TATTACCCCCA-GCGCTCAGGACGGGACATCACGTGCTTC--------------------
---AACAAATGCACGTGAGTGATATAAGGGACATAACGGGTTCAGA-TAACGGTATCTTT
GGTTTAGAATATAACGTCACGTGTGAAAG-CGAT-AGGCACGTGACTAAGTCAAATGTAT
TGAATAAACATTTGACGTCCGGTAGCTTCCG-AAGGAAGT-AAGGATTGCTTCGT-GGCG
AAGCAAACCATTTATATA-TTGCCTAGG-CTTGCGG--CCTATAAATAGG-ACCCTGCTA
-----AATGGCATTAACAACAGAGCGGGTTAAACTATTCTTCGAATGGTTTCTGTTTTTT
GGAGCAATATTTATTGCGATTACAATATTATATATATTGTTGGTTTTGCTCTTTGAGGTA
CCGAAGTATATTAAGCAGCTCGTGAGGTATTTGGTAGAATACCTGACCAGAAGACGTGTA
TGGATGCAGAGAACGCAGTTATCGGAGGCAACTGGAGACGTAGAGTTCGGCAGAGGTATT
GTGGAAGACAGACGGGATCAACAACCGGCTGTCATACCACAGGCATCTCAGGTTAACCCT
TC---TCAACAAATTAGAAGGGATGATCAAGGAAGACGAGGAAACGTCGGACCTATGTTT
T-AATACACG-GTATTGTAATATATGA-AAAATAAATGGGGATTG---------ATGT--
------------AT-AA-GGTCATACATACTATA------TGTATGATAATG---AAACA
TATT-GTAATATGTGAATTGT---------------------------------------
-AAACGA-------------------------------GTGTTGAATGT-----------
----ATACAACATACAACACAC---------------------TATGAAATACAAGACGC
TAT------------------------------GACAAATGTACGGGTATCTGATTAGG-
TATCCTAACGA--------TCTAGGGCCG-AAGGCCCGT-GAGCAATAT---GCGTCGAC
AT-AATGTAT-----AACAAA-CAAATATACA-----TGATACGGATAGTTAAATACATA
AACAACTAGGTATAC-AATACAACAAACTGTTGT-AAAGAAAT--ATAAAATAAGAAGAG
AGA-GTATATTT---------GTGTCGG--------------------------------
--ATAAGCTTGGCAACCACCACTTTA--------------------GTGGT-GGGTCAGA
TGTCCCGAGTTAGTGCG-CCACGTAA-GCGCTGGGGCTTAT-----TATTACCCCCAGCG
CTCAGGACGGGACATCACGTG-CGACTA-ACAGACGCACGTGAGAATGCAGTA---GCTT
GC----AGCGAAAGATAGACGTCAACATCAATAAAGAAGAAGGAATATTCTTTGCTTCGG
CACGAAGCAAA--GGGTATAGATATTTGTTCGAGATGCGAAA-------ATGGAG-----
---GCTATTTAAACCTG---------ATGGTTTTGTGATTTTCGAAAT----CACTCGAC
GGAAGAGAAATGGAGTTCTGGGAATCGTCTGCCATGCCTGACGATGTCAAGAGAGAGATT
AAGGAAATATATTGGGAAGATCGGAAGAAACTTCTGTTCTGTCAGAAGTTGAAGAGCTAT
GTCAGAAGGATTCTTGTTTATGGAGATCAAGAGGATGCCCTTGCCGGAGTG---------
--------------------------------------------TGTGGTAATTTGTTGT
GTTAGCAATAAATCAATTGTGTATAGGTTAAACAGCATGGTGTTCTTTTATCATGAATAC
CTTGAAGAACTAGGTGGTGATTACTCAGTATATCAAGATCTCTATTGTGATGAGGTTCTC
TCTTCTTCATCGACAGAGGAAGAA------------GATGTAGGAGTAATATATAGGAAT
GTTATCATGGCATCGACACAAGAGAAGTTCTCTTGGAGTGATTGTCAGAAGATAGTTATA
TCAGACTATGATGTAACATTACTCTAATGTAATATCCATT--ATCATCAATAAAA--TAA
TGGAATG--TTGATTATGTATT-TATCATAAATACAT--AATGGTATACGTATAGCA---
------TAAAATA-CA-TTAACC-----AACATACAACACACTATAAAATACAACACACT
ATAA----CAAATGTA----CGGGTATCTGATT-GTTTATATTAACCCCTTAAGGGCCGA
AGGCCCGTTTAAATATGTGTT-GGACGAAGTCCA-AGCACAAAAAAGGAAGCAGAACAAC
GGAATAAAATGAGCTGGC-AACGTA------GGGTC-CATGTCCCGAGTTAGTGCGCCAC
GTAAGC-GCTGGGGCTTAT--------------TATTACCCCCCGTGCTCGGGACGGGAC
ATGACGTCAGCAAGGATTATAATGGGCTTTTTAT------TAGCCCATGTA-TTGAATTG
GGG-CCGGGTTTT-GTCATTTTACAAAAGCCCGGTCCAGGATAAGAATAATGTCACGTGC
C--GAA-TAAA-AGGTTGCTTCGCCTCGAAGAAACCTAATTTGAGGTTGCGTATTCAATA
CGCTACCGAATATCTATTAATATGTGAG-TCTCTGCCG----AAACAA-TCAGA-GCGAA
AGC--AAAGCAGAAGCGATGGATTGGGCAGAATCACAATTCAAGACCTGTACTCATGGAT
GCGATTGGAAGAAGATATCATCGGATTCAGCCGATAATCGACAATATGTACCATGCGTCG
ATTCTGGAGCTGGAAGAAAGTCGCCTCGCAAGGTACTTCTTAGATCTATTGAAGCTGTGT
TTAACGG------AAGCTTCAGCGGAAATAATAGGAACGTTCGTGGATTTCTCTACGTAT
CGATCAGAGACGATGACGGAGAAATGCGTCCAGTACTCATAGTACCATTCGGAGGATATG
GATATCATAATGATTTCTATTATTTCGAAGGAAAGGGGAAAGTTGAACGTGATATATCAT
C-----AGATTATGTTGCGCCAGGAATAGATTGGAGCAGAGACATGGAAGTTAGTATTAG
TAACAGCAACAACTGTAATGAATTATGTGATCTGAAGTGTTATGTTGTTTGTTCTTTAAG
AATCAAGGAATAAAAGTTGTGCTGTAATGTTTATTAATA-AAACGTATATTTGGGA-AAT
TG---------ATAGTTGTATAAA---ACATACAACACGCTAT------------GAAAT
ACAAGA-CGCTATGACAAATGTACGGGTATCTGAATGAGTTTTAGT------ATCGCTTA
AG-----------------GGCCGCAGGCCCGTTGAA--AAATAATAATCGAATTATAAA
CGTTAG------------ATA-----ATAATCAGAGATAGGTGATC-AGATAACATAAAC
ATAAACGAAGTA---------TATGGCGGTAC-AATAA-TAAAATAAGT--TAAAAAAA-
AAAACATTATGAATACTAATCTCTGATTG-----------GTTCAGAAGAAAGGCCCACC
AAATTAAAGGTGGGGGA---GAATGTCCCGA---------TGACGTAAGCACGGGGGACT
AT-------------------
>527_US_1992_C1
TATTACCCCCAGCGCTCGGGACGGGACAT-TTGCATCTATAAATAGACCT--CCCCCCTC
TCC-ATTTCAA-GATCATCATCGACGACAG-AATGGCGCGATATGTGGTATGCTGGATGT
TCACCATCAACAATCCCACAACACTACCAGTGATGAGGGATGAGATCAAATACATGGTAT
ATCAAGTGGAGAGGGGACAGGAGGGTACTCGGCATGTGCAAGGATACGTGGAGATGAAGA
GACGAAGTTCTCTGAAGCAGATGAGAGGCTTCTTCCCAGGCGCACACCTTGAGAAACGAA
AGGGGAGCCAAGAAGAAGCGCGGTCATACTGTATGAAGGAAGATACAAGAATCGAAGGTC
CCTTCGAGTTTGGTGCATTTAAATTGTCATGTAATGATAATTTATTTGATGTCATACAGG
ATATGCGTGAAACGCACAAAAGGCCTTTGGAGTATTTATATGATTGTCCTAACACCTTCG
ATAGAAGTAAGGATACATTATACAGAGTACAAGCAGAGATGAATAAAACGAAGGCGATGA
A----TAGCTGGAGAAC--TTCTTTCAGTGC-TTGGACATCAGAGGTGGAGAATATCATG
GCGCAGCCATGTCATCGGAGAATAATTTGGGTCTATGGCCCAAATGGAGGAGAAGGAAAG
ACAACGTATGCAAAACATCTAATGAAGACGAGAAATGCGTTTTATTCTCCAGGAGGAAAA
TCATTGGATATATGTAGACTGTATAATTATGAGGATATTGTTATATTTGATATCCCTAGA
TGCAAAGAGGATTATTTAAATTATGGTTTATTAGAGGAATTTAAGAATGGAATAATTCAA
AGCGGGAAATATGAACCCGTTTTGAAGATAGTAGAATATGTCGAAGTCATTGTAATGGCT
AACTTCCTTCCGAAGGAAGGAATCTTTTCTGAAGATCGAATAAAGTTGGTTTCTTGCTGA
ACAAGTAATGACTTTACAG----CGCACGCTCCGAC-AAAAGCACACTATGACAAAAGTA
CGGGTATCTGATT--AGGTATC-CTAACGATCTAGGGCCGTAGGCC-------CGTGA--
GCAATGAAC--------GGC---GAGATCATATGTCCCG-AGTTAGTGCGCCACGT-AAG
CGCT-GGGGCTTAT-----nnnnn------------------------------------
------------------------------------------------------------
------------------------------------------------------------
------------------------------------------------------------
------------------------------------------------------------
------------------------------------------------------------
------------------------------------------------------------
------------------------------------------------------------
------------------------------------------------------------
------------------------------------------------------------
------------------------------------------------------------
------------------------------------------------------------
------------------------------------------------------------
------------------------------------------------------------
------------------------------------------------------------
------------------------------------------------------------
------------------------------------------------------------
------------------------------------------------------------
------------------------------------------------------------
------------------------------------------------------------
------------------------------------------------------------
------------------------------------------------------------
------------------------------------------------------------
------------------------------------------------------------
------------------------------------------------------------
------------------------------------------------------------
------------------------------------------------------------
------------------------------------------------------------
------------------------------------------------------------
------------------------------------------------------------
----------------------nnnnnTATTACCCCCAGCGCTCGGGAC-GGGACAT---
---GGGCTA--A----------TGGATGTGT-GGAT---ATAGGG-CCCAAAGGGCCCGT
TTA-GATGGGTTTT-GGGCTTAT-GGGCTTTATCCAGAAGACCAAAAACAGGCGG-----
-----------G-AACCGTCCC-AAATTC-------AAACTTCGATTGCTTGCCCTGCAA
GCCATCTAGAAGT-CTATAAATACCAG-TGTCTAGATAGATGTTCA-----GACAACAA-
---ATGGCTAGGTATCCGAAGAAATCCATCAAGAAGAGGCGGGTTGGGCGCCGGAAGTAT
GGCAGCAAGGCGGCAACGAGCCACGACTGCTCGTCTCTAGGA--TCAATATTGGTTCCTG
AAAATACCGTCAAGGTATTTCGGATTGAGCCTACTGATAAAACATTACCCAGATATTTTA
TCTGGAAAATGTTTATGCTTCTTGTGTGCAAGGTGAAGCCCGGAAGAATACTTCATTGGG
CTATGATCAAGAGTTCTTGGGAAATCAACCAGCCGACAACCTGTCTGGAAGCCCCAGGTT
TATTTATTAAACCTGAACATAGCCATCTGGTTAAACTGGTATGTAGTGGGGAACTTGAAG
CAGGAGTCGCAACAGGAACATCAGATGTTGAATGTCTTTTGAGGAAGACAACCGTGTTGA
GGAAGCATGTAACAGAGGTGGATTATTTATATTTGGCATTCTATTGTAGTTCTGGAGTAA
GTATAAACTACCAGAACAGAATTACATATCATGTTT---------------GATATGTTT
ATGTAAACATAAACTATTGTATGGAATGAAATCCAAATAACATACAACACGCTATGAAAT
ACAAGACGCTATGAC-AA------------AAGTA-CGGGTATCTG----ATTAG-GTAT
CCTAACGATCTAG-GGCCGAAGG--C---CCGTGAGCAATATGCGTCGAAATAA-TGTTT
AACAAACAAATATACATGATACGGATA---------GTTGAATACATAAACAACGAGGTA
T----------ACAATACAACAAACTGTTGTA-AAG-----AAAT-AAAAAAT----AAG
AAGAGAGAGTATATTTGTGTCGGATAAGCATGACACC------------CACCACTTTAG
T-GGT-GGGTCAGATGTCCCGAGTTAGTGCGCCACGTAA-GCGCT-GGGGCTTAT-----
TATTACCCCCA-GCGCTCAGGACGGGACATCACGTGCTTC--------------------
---GACAAATGCACGTGAGTGATATAAGGGACATAACGGGTTCAGA-TAACGGTATCTTA
GGTTTAGAATATAACGTCACGTGTGAAAG-CGAA-AGGCACGTGACTAAGTCAAATGTAT
TGAATAAACATTTGACGTCCGGTAGCTTCCG-AAGGAAGT-AAGGATTGCTTCGT-GGCG
AAGCAAACCATTTATATA-TTGCCTAGG-CTTGCGG--CCTATAAATAGG-ACCCTGCTA
-----AATGGCATTAACAACAGAGCGGGTTAAACTATTCTTCGAATTGTTTTTGTTTTTT
GGAGCAATATTTATTGCGATTACAATATTATATATATTGTTGGTTTTGCTCTTTGAGGTA
CCGAAGTATATTAAGCAGCTCGTGAGGTATTTGGTAGAATACCTGACCAGAAGACGTGTA
TGGATGCAGAGAACGCAGTTATCGGAGGCAACTGGAGACGTAGAGTTCGGCAGAGGTATT
GTGGAAGACAGACGGGATCAACAACCGGCTGTCATACCACAGGCATCTCAGGTTAACCCT
TC---TCAACAAATTAGAAGGGATGATCAAGGAAGACGAGGAAACGTCGGACCTATGTTT
T-AATACACG-GTATTGTAATATATGA-AATATAAATGGGTATTG---------ATGT--
------------AT-AA-GGTCATACATACTATA------TGTATGATAATG---AAACA
TATT-GTAATATGTGAATTGT---------------------------------------
-AAACGA-------------------------------GTGTTGAATGT-----------
----ATACAACATACAACACAC---------------------TATGAAATACAAGACGC
TAT------------------------------GACAAATGTACGGGTATCTGATTAGG-
TATCCTAACGC--------TCTAGGGCCG-AAGGCCCGT-GAGCAATAT---GCGTCGAA
AT-AATGTTT-----AACAAA-CAAATATACA-----TGATACGGATAGTTGAATACATA
AACAACTAGGTATAC-AATACAACAAACTGTTGT-AAAGAAAT--GAAAAATAAGAAGAG
AGA-GTATATTT---------GTGTCGG--------------------------------
--ATAAGCTTGGCAACCACCACTTTA--------------------GTGGT-GGGTCAGA
TGTCCCGAGTTAGTGCG-CCACGTAA-GCGCTGGGGCTTAT-----nnnnn---------
------------------------------------------------------------
------------------------------------------------------------
------------------------------------------------------------
------------------------------------------------------------
------------------------------------------------------------
------------------------------------------------------------
------------------------------------------------------------
------------------------------------------------------------
------------------------------------------------------------
------------------------------------------------------------
------------------------------------------------------------
------------------------------------------------------------
------------------------------------------------------------
------------------------------------------------------------
------------------------------------------------------------
------------------------------------------------------------
------------------------------------------------------------
------------------------------------------------------------
----------------------------nnnnnnnnnn----------------------
------------------------------------------------------------
------------------------------------------------------------
------------------------------------------------------------
------------------------------------------------------------
------------------------------------------------------------
------------------------------------------------------------
------------------------------------------------------------
------------------------------------------------------------
------------------------------------------------------------
------------------------------------------------------------
------------------------------------------------------------
------------------------------------------------------------
------------------------------------------------------------
------------------------------------------------------------
------------------------------------------------------------
------------------------------------------------------------
------------------------------------------------------------
------------------------------------------------------------
------------------------------------------------------------
------------------------------------------------------------
--nnnnn--------------
>536_TO_1993_C1
TATTACCCCCAGCGCTCGGGACGGGACAT-TTGCATCTATAAATAGACTC--CCCCCCTC
TCC-ACTTCAA-GATCATCATCGACGACAG-AATGGCGCGATATGTGGTATGCTGGATGT
TTACCATCAACAATCCCACAACACTACCAGTGATGAGGGATGAGATCAAATACATGGTAT
ATCAAGTGGAGAGGGGACAGGAGGGTACTCGTCATGTGCAAGGATACGTGGAGATGAAGA
GACGAAGTTCTCTGAAGCAGATGAGAGTCTTCTTCCCAGGCGCACACCTTGAGAAACGAA
AGGGGAGCCAAGAAGAAGCGCGGTCATACTGTATGAAGGAAGATACAAGAATCGAAGGTC
CCTTTGAGTTTGGGGCATTTAAATTGTCATGTAATGATAATTTATTTGATGTCATACAGG
ATATGCGTGAAACGCACAAAAGACCTTTGGAGTATTTATATGATTGTCCTAATACCTTCG
ATAGAAGTAAGGATACATTATACAGAGTACAAGCAGAGATGAATAAAACGAGGGCGATGA
A----TAGCTGGAGAAC--GTCTTTCAGTGC-TTGGACATCAGAGGTTGAGAATATCATG
GCGCAGCCATGTCATCGGAGAATTATTTGGGTTTACGGCCCAAATGGAGGAGAAGGAAAG
ACAACGTATGCAAAACATCTAATGAAGACGAAGAATGCGTTTTATTCTCCAGGAGGAAAA
TCATTGGATATATGTAGACTGTATAATTATGAGGATATTGTTATATTTGATATCCCCAGA
TGCAAAGAGGATTATTTAAATTATGGTTTATTAGAGGAATTTAAGAATGGAATAATTCAA
AGCGGGAAATATGAACCCGTTTTGAAGATTGTAGAATATGTCGAAGTCATTGTAATGGCT
AACTTCCTTCCGAAGGAAGGAATCTTTTCTGAAGATCGAATAAAGTTGGTTTCTTGCTGA
ACACGCAATGACTTTACAG----CGCACGCTCCGAC-AAAAGCACACTATGACAAAAGTA
CGGGTATCTGATT--GGCTATC-CTAACGATCTAGGGCCGTAGGCC-------CGTGA--
GCAATGAAC--------GGC---GAGATCATATGTCCCG-AGTTAGTGCGCCACGT-AAG
CGCT-GGGGCTTAT-----TATTA-C-----------------------CCCCAGCG---
--------------CCA------GGAC-GGGACAT-------------------------
---------------------------G--------------------------------
----------------------GG--C-TT----TTTA---AATGGG--C-TTTGCGAGT
--TTGAACAGTTC-----------------AGTATCTTCGTTATTGGGCCAACCCGG--C
CCAATAATTAAGAGAAC--GT---GTTCAAATTCGT-GG------------TATGACCGA
AGGTC-AAGGTAACCGGTCAA-CATTATTC-TGGCTTGCGCAGCAAGAAACA-CGAA---
-----------------------------------------------------TTAATTT
ATTAAT-TCG-----------------------------------------------TAG
GACACGTGGAC-GGACCGAAATACTCCTGCATC------TCTATAAATACCCTA-AACCT
GTGAAGG-ATAATTCG--C-TCTCTC-TCTTCTGTCAAG-GTGG---TGTGCTAAGGC--
--------GGAAGA-----TCGC--------C-AGCGGCGATC-----------------
-GTCGGAACGACCTG--CATCTAGAG--AGGCGG--------------------------
-------CGAGG-AAACTACG-AAGCGTATAT-----CGGGTA-TTTATAGACTTA-TAG
CGTAGCTAGAAGTATACCCTGTACA-GATATTGTATTTTGTAAAT-TACG-AAGAAATTC
GTAT-TTGATATTAATAAAACAACTGGGTTTGTTAATGTTTACATTAACTAGTATC-TTT
TATGTA----CAAATTAAAAT--------ACAGTATACGGAACGTATACTAATC-AA--A
AAATTAAA-T---GACAGGCGAA----G-CATGATTAACAGGTGTTT-AGGTATAATTAA
AATAATTATGTC-AAGTAATTATAATACGGAAAATGAATA-AGTATGA-GGTGAAAGAGG
AGATATTAGAATATTTTAAAACCCAATTATATT-AT-T----------------TTGGA-
----------------ACG---AA--ATACAACACG----------------CTATGA-A
A--------------TACAAGACGCTATGACA-AATGTACGGGTATCTGATTG--GT---
--TAT-C-TTAACGTA-TAAGGGC-CGCAGGCCC-GTCAAA-G-ATGG-------A----
---------------------ATGAACGGT-------CCAGATTA------ATTCCTT-A
ACGACGAAGGAAGG-----------AATCTATCAG-GG---GACCA------------CT
TAAT------------ATACAGCTGTCAA---------------------------TGAT
TT---A-TTAAAT--AATATAATAACCAAAAGAC-C-TTCGTACCCTTGC--T-----A-
----ATGATGACG-T-ATA-GGGGTGT-CCCG-AG----GTAA---TTTAAC---AT---
-ATATCTGAGAAGA--------GATATG--------------------------GGGCCC
GTTGGATGCCTCCATCGGACGAT-GG-AGGTTGAATGAA-CTTCTGCTGACGTA-GGCGC
T-GG----------GGCTTAT------TATTACCCCCAGCGCTCGGGAC-GGGACAT---
---GGGCTA--A----------TGGAT-TGT-GGAT---ATAGGG-CCCAAAGGGCCCGT
TTA-GATGGGTTTT-GGGCTTAT-GGGCTTTATCCAGAAGACCAAAAACAGGCGG-----
-----------GAAACCGTCCC-AAATTC-------AAACTTCGATTGCTTGCCGTGCAA
GCCATC-AGAAGT-CTATAAATACCAG-GGTCGAGATAGATGTTCA-----GACAACAA-
---ATGGCTAGGTATCCGAAGAAATCCATCAAGAAGAGGCGGGTTGGGCGCCGGAAGTAT
GGCAGCAAGGCGGCAACCAGTCACGACTACTCGTCGCTAGGA--TCAATATTGGTTCCTG
AAAATACCGTCAAGGTATTTCGGATTGAGCCTACTGATAAAACATTACCCAGATATTTTA
TCTGGAAAATGTTTATGCTTCTTGTGTGCAAGGTGAAGCCCGGAAGAATACTTCACTGGG
CTATGATTAAGAGTTCTTGGGAAATCAACCAGCCGACAACCTGTCTTGAAGCACCAGGTT
TATTTATTAAACCTGAACATAGCCATCTGGTTAAACTGGTATGTAGTGGGGAACTTGAAG
CAGGAGTCGCAACAGGGACATCAGATGTCGAATGTCTTCTGAGGAAGACAACCGTGTTGA
GGAAGAATGTAACGGAGGTGGATTATTTATATTTGGCATTCTATTGTAGTTCTGGAGTAA
GTATAAACTACCAGAACAGAATTACATATCATGTTT---------------GATATGTTT
ATGTAAACATAAACTATTGTATGGAATGAAATCCAAATAACATACAACACGCTATGAAAT
ACAAGACGCTATGAC-AA------------ATGTA-CGGGTATCTG----ATTGG-GTAT
CGTAACGATCTAG-GGCCGAAGG--C---CCGTGAGCAATATGCGTCGAAATAA-TGTTT
AACAAACAAATATACATGATACGGATA---------GTTGAATCCATAAACAACGAGGTA
T----------ACAATACAACAATCTGTTGTA-AAG-----AAAT-AAAAAAT----AAG
AAGAGAGAGTATATTTGTGTCGGATAAGCATGGCAAC------------CACCACTTTAG
T-GGT-GGGCCAGATGTCCCGAGTTAGTGCGCCACGTAA-GCGCT-GGGGACTAT-----
TATTACCCCCA-GCGCTCAGGACGGGACATCACGTGCGTC--------------------
---AACAAATGCACGTGACTGATATAAGGGACATAACGGGTTTAGA-TAACGGTTTATTC
GGATTAGAATATAACGTCACGTGTGAAAG-CGAA-AGGCACGTGACGAAGACAAATGGAT
TGAATAAACATTTGACGTCCGGTAGCTTCCG-AAGGAAGT-AAGGATTGCTTCGC-GGCG
AAGCAAACCATTTATATA-TTGCGTAGG-CTTGCGG--CCTATAAATAGG-ACGCAGCTA
-----CATGGCATTAACAACAGAGCGGGTTAAACTATTCTTCGAATGGTTTTTGTTTTTT
GCAGCAATATTTATTGCGATTACAATATTATATATATTGTTGGTTTTGCTCTTTGAGGTA
CCCAGGTATATTAAGGAGCTCGTGAGGTATTTGGTAGAATACCTGACCAGACGACGTGTA
TGGATGCAGAGGACGCAGTTGACGGAGGCAACTGGAGATGTAGAGATCGGCAGAGGTATT
GTGGAAGACAGACGAGATCAAGAACCGGCTGTCATACCACATGTATCTCAGGTTATCCCT
TC---TCAACCAAATAGAAGGGATGATCAAGGAAGACGAGGAAACGCTGGACCTATGTTC
T-AATACACG-GTATATTAATATACGA-AATATAAATGGGTATTG---------ATGT--
------------AA-AT-GATCATACATAATATA------TGTATGATAATG---AAACA
TATT-GTAATATGTTAATTGT---------------------------------------
-AAACGA-------------------------------GAGTTGTATGT-----------
----ATAAAACATACAACACGC---------------------TATGAAATACAAGACGC
TAT------------------------------GACAAATGTACTGGTATCTGATTAGG-
TATCCTAACGA--------TCTAGGGCCG-AAGGCCCGT-GAGCAATAT---GCGTCGAA
AT-TATGTTT-----AACAAA-CAAATATACA-----TGATACGGATAGTTGAATACATA
AACAACGAGGTATAC-AATACAACAATCTGTTGT-AAAGAAAT--AGAAAATAAGAAGAG
ATT-GTATATTT---------GTGTTGG--------------------------------
--ATAAGCCTTGCATCCACCACTTTA--------------------GTGGT-GGGCCAGA
TGTCCCGAGTTAGTGCG-CCACGTAA-GCGCTGGGGCTTAT-----TATTACCCCCAGCG
CTCAGGACGGGACATCACGTG-CAACTA-ACAGACGCACGTGAGAATGCAGTA---GCTT
GC----AGCGAAAGATAGACGTCAACATCAATAAAGAAGAAGGAATATTCTTTGCTTCGG
CACGAAGCAAA--GGGTATAGATATTTGTTCGAGATGCGAAA-------ATGGAG-----
---GCTATTTAAACCTG---------ATGGTTTTGTGATTTCCGAAAT----CACTCGTC
GGAAGAGAAATGGAGTTCTGGGAATCGTCTGCCATGCCTGACGATGTCAAGAGAGAGATT
AAGGAAATATATTGGGAAGATCGGAAGAAACTTCTGTTCTGTCAGAAGTTGAAGAGCTAT
GTCAGAAGGATTCTTGTTTATGGAGATCAAGAGGATGCCCTTGCCGGAGTGAAGGGTATG
AAGACTTCTATCATTCGCTATAGCGAATACTTGAAGAAACCATGTGTGGTAATTTGTTGT
GTTAGCAATAAATCAATTGTGTATAGGTTAAACAACATGGTGTTCTTTTATCATGAATAC
CTTGAAGAACTAGGTGGTGATTACTCAGTATATCAAGATCTCTATTGTGATGAGGTACTC
TCTTCTTCATCGACAGAGGAAGAA------------GATGTAGGAGTAATATATAGGAAT
GTTATCATGGCATCGACACAAGAGAAGTTCTCTTGGAGTGATTGTCAGAAGATAGTTATA
TCAGACTATGATGTAACATTACTCTAATGTAATATCCATT--ATCATCAATAAAA--TAA
TGGAATG--TTGATTATGTATT-TATCATAAATACAT--AATGGTATACGTATAGCA---
------TAAAATA-CA-TTAACC-----AACATACAACACACTATAAAATACAACACACT
ATAA----CAAATGTA----CGGGTATCTGATT-GTCTATATTAACCCCTTAAGGGCCGA
AGGCCCGTTTAAATATGTGTT-GGACGAAGTCCA-AGCACAAAAAAGTAAGTAGAACAAC
GGAATAATATGAGCTGGC-AACGTA------GGGTC-CATGTCCCGAGTTAGTGCGCCAC
GTAAGC-GCTGGGGCTTAT--------------TATTACCCCCCGTGCTTGGGACGGGAC
ATGACGTCAGCAATGAAGATAATGGGCCTAATAA-------AGCCCATTTA-TAGAATT-
GGG-CCGGGTTTT-GTCATCTTACAAAAGCCCGGTCCAGGATTAGAATAATGTCACGTGC
C--GAA-TAAG-AGGTTGCTTCGCCTCGAAGAAACCTATTTTGAGGTAGCGTATTCAATA
CGCTACCGAATATCTATTAATATGTGAG-TCTCTGCCG---AAAAAAA--CAGA-GCGAA
AGC--GAAGCAGAAGCGATGGATTGGGCGGAATCACAATTCAAGACCTGTACCCATGGAT
GCGATTGGAAGAAGATATCATCGGATTCAGCCGATAATCGACAATATGTGCCATGCGTCG
ATTCAGGAGCTGGAAGAAAGTCGCCTCGTAAGGTACTTCTTAGATCTATTGAAGCTGTGT
TTAATGG------AAGCTTCAGCGGAAATAACAGGAACGTTCGTGGATTTCTCTACGTAT
CGATCAGAGATGATGACGGAGAAATGCGTCCAGTGCTCATAGTACCATTCGGAGGTTATG
GATATCATAATGATTTCTATTATTTCGAAGGAAAGGGGAAAGTTGAATGTGATATATCAT
C-----AGATTATGTTGCGCCAGGAATAGATTGGAGCAGAGACATGGAAGTTAGTATTAG
TAACAGCAACAACTGTAATGAATTATGTGATCTGAAGTGTTATGTTGTTTGTTCGTTAAG
AATCAAGGAATAAAAGTTGTGCTGTAATGTTTATTAATA-AATCGTATATTTTGGATAAT
TG---------TAAGTTGTATAAA---ACATACAACACACTAT------------GAAAT
ACAAGA-CGCTATGACAAATGTACGGGTATCTGAATGAGTTTTAGT------ATCGATTA
AG-----------------GGCCGCAGGCCCGTTGAA--AAATAATAATCGAATTATATA
CGTTTG------------ATA-----ATAATCAGAGATAGATGATT-AGAATACATAAAG
ATAAACGAAGTA---------TATCCTGGTAC-AATTA-AAAAATAAGTATTTAAA-AA-
TAAAAGGAATGTAAACTAATCTCTGATTG-----------GTTCAGCAGAAAGGCCCACC
AATTAAAAGGT-GGGGA---GAATGTCCCGA---------TGACGTAAGCACGGGGGACT
AT-------------------
>548_BI_1995_C2
TATTACCCCCAGCGCTCGGGACGGGACAT-TTGCATCTATAAATAGACCT--CCCCCCTC
TCC-ATTACAA-GATGATCATCGACGACAG-AATGGCGCGATATGTGGTATGCTGGATGT
TCACCATCAACAATCCCACAACACTACCAGTGATGAGGGATGAGATCAAATATATGGTAT
ATCAAGTGGAGAGGGGACAGGAGGGTACTCGTCATGTGCAAGGTTATGTCGAGATGAAGA
GACGAAGCTCTCTGAAGCAGATGAGAAGCTTCTTCCCAGGCGCACACCTTGAGAAACGAA
AGGGGAGCCAAGAAGAAGCGCGGTCATACTGTATGAAGGAAGATACAAGAATCGAAGGTC
CCTTCGAGTTTGGTGCATTTAAATTGTCATGTAATGATAATTTATTTGATGTCATACAGG
ATATGCGTGAAACGCACAAAAGGCCTTTGGAGTATTTATATGATTGTCCTAACACCTTCG
ATAGAAGTAAGGATACATTATACAGAGTACAATCAGAGATGAATAAAACGAAGGCGATGA
A----TAGCTGGAGAAC--TTCTTTCAGTGC-ATGGACATCAGAGGTGGAGAATATCATG
GCGCAGCCATGTCATCGGAGAATAATTTGGGTCTATGGACCAAATGGAGGAGAAGGAAAG
ACAACGTATGCAAAACATCTAATGAAGACGAGAAATGCGTTTTATTCTCCAGGAGGAAAA
TCATTGGATATATGTAGACTGTATAATTACGAGGATATTGTTATATTTGATATTCCAAGA
TGCAAAGAGGATTATTTAAATTATGGGTTATTAGAGGAATTTAAGAATGGAATAATTCAA
AGCGGGAAATATGAACCCGTTTTGAAGATAGTAGAATATGTCGAAGTCATTGTAATGGCT
AACTTCCTTCCGAAGGAAGGAATCTTTTCTGAAGATCGAATAAAGTTGGTTTCTTGCTGA
GCAAGTAAAGACTTTACAG----CTCACGCTCCGAC-AAAAGCACACTATGACAAAAGTA
CGGGTATCTGATT-GGGATATC-TTAACGATCTAGGGCCGTAGGCC-------CGTGA--
GCAATGAAC--------GGC---GAGATCAGATGTCCCG-AGTTAGTGCGCCACGT-AAG
CGCT-GGGGCTTAT-----TATTA-C-----------------------CCCCCGTG---
-------------CTCG------GGAC-GGGACAT-------------------------
---------------------------G--------------------------------
----------------------GG--C-TT----TTTA---AATGGG--C-CTTGAGAGT
--TTGAACAGTTC-----------------AGTATCTTCGTTATTGGGCCAACCCGG--C
CCAATAATTAAGAGAAC--GT---GTTCAAATTCGT-GG------------TATGACCGA
AGGTC-AAGGTAACCGGTCAA-CATTATTC-TGGCT------------------------
------------------------------------------------------------
---------------------------------------------------------TAG
GACACGTGGAC-GGACCGAAATACTCCTGCATC------TCTATAAATACCCTA-GTCCT
GTGAAGG-ATAATT-G--C-TCTCTC-TCTTCTGTCAAG-GTGGT--TGTGCTGAGGC--
--------GGAAGA-----TCGC--------C-AGCGGCGATC-----------------
-GTCGGAACGATGTG--CATCTAGAG--AGGCGG--------------------------
-------TGAAGCAAACTACG-AAGCGTATAT-----CGGGTA-TTTATAGACTTA-TAG
CGCAGCTAGAAGTATAAACTGTACA-GATTTTGTATTTTGTAAAT-TACG-AAGAATTTC
GTAT-ATGATATTAATAAAACACCTGGGTGTGTTAATGTTTACATTAAATAGTATC-CTG
AATGTA----CTCAATAAAAT--------ACAGTATACGGAACGTATACTGACA--A--A
GTAATAAA-T---GATAGGCGAA----G-CATGATTAACAGGTGTTT-AGGTATAATTAA
CATAATTATGAG-AAGTAATAATAATACGGAAAATGAATA-AGTATGA-GGTGAAAGAGG
AGATATTAGAATATTTAAAAACCCAATTATATT-AT-T----------------TTGGA-
----------------ACG---AA--ATACAACACA----------------CTATGA-A
A--------------TACAAGACGCTATGACA-AATGTACGGGTATCTGATTG-TG----
--TAT-C-TTAACGCT-TAAGGGC-CGCAGGCCC-GTC-AAGG--TTG-------A----
---------------------ATGAACGGT-------TCAGATTA------ATTCCTT-A
GCGACGAAGAAAGG-----------AATCTTGATG-AG---GACCA------------CA
ATAA------------AGACAGCTGTCAT---------------------------TGAT
TA---A-ATAAAT--AATATAATATCCAAAAGAC-C-TTTGTACCCTTGA--T-----A-
----ATGATGACG-TGGTA-GGGGTGT-CCCG-AT----GTAA---TATAGC---AT---
-AGCTATGTGAAGA--------GATAAGCATGTGGCCGACAACTTTAGTTGT--GG----
GCCAGATGTCCC---------------GAGTT-AGTGCG--------CCACGTA-AGCAC
G-GG----------GGACTAT------TATTACCCCCCGTGCTCGGGAC-GGGACAT---
---GGGCTA--A----------TGGAT-TGT-GGAT---ATAGGG-CCCAACGGGCCCGT
TTA-GATGGGTTTT-GGGCTTAT-GGGCTTTATCCAGAAGACCAAAAACAGGCGG-----
-----------G-AACCGTCCC-AAATTC-------AAACTTCGATTGCTTGCCCTGCAA
GCCATCTAGAAGT-CTATAAATACCAG-TGTCTAGATAGATGTTCA-----GACAACAA-
---ATGGCTAGGTATCCGAAGAAATCCATCAAGAAGAGGCGGGTTGGGCGCCGGAAGTAT
GGCAGCAAGGCGGCAACGAGCCACGACTACTCGTCTTTAGAA--TCGAATTCGGTTCCTG
AAAACACCGTCAAGGTATTTCGGATTGAGCCTACTGATAAAACATTACCCAGATATTTTA
TCTGGAAAATGTTTATGCTTCTTGTGTGCAAGGTGAAGCCCGGAAGAATACTTCATTGGG
CTATGATCAAGAGTTCTTGGGAAATCAACCAGCCGACAACCTGTCTGGAAGCCCCAGGTT
TATTTATTAAACCTGAACATAGCCATCTGGTTAAACTGGTATGTAGTGGGGAACTTGAAG
CAGGAGTCGCAACAGGGACATCAGATGTTGAATGTCTTTTGAGGAAGACAACCGTGTTGA
GGAAGAATGTAACAGAGGTGGATTATTTATATTTGGCATTCTATTGTAGTTCTGGAGTAA
GTATAAACTACCAGAACAGAATTACATATCATGTTT---------------GATATGTTT
ATGTAAACATAAACTATTGTATGGAATGAAATCCAAATAACATACAACACGCTATGAAAT
AAAAGACGCTATGAC-AA------------AATTA-CGGGTATCTG----ATTAG-GTAT
CCTAACGATCTAG-GGCCGAAGG--C---CCGTGAGCAATATGCGTCGAAATAA--GTTT
AACAAACAAATATACATGATACGGATA---------GTTGAATACATAAACAACGAGGTA
T----------ACAATACAACAAACTGTTGTA-AAG-----AAAT-AAAAAAT----AAG
AAGAGAGAGTATATTTGTGTCGGATAAGCATGAGACC------------CACCACTTTAG
T-GGT-GGGTCAGATGTCCCGAGTTAGTGCGCCACGTAA-GCACG-GGGGACTAT-----
TATTACCCCCA-GCGCTCAGGACGGGACATCACGTGCTTC--------------------
---AACAAATGCACGTGAGTGATATAAGGGACATAACGGGTTCAGA-TAACGGTATCTTT
GGTTTAGAATATAACGTCACGTGTGAAAG-CGAT-AGGCACGTGACTGAGTCAAATGTAT
TGAATAAACATTTGACGTCCGGTAGCTTCCG-AAGGAAGT-AAGGATTGCTTCGT-GGCG
AAGCAAACCATTTATATA-TTGCCTAGG-CTTGCGG--CCTATAAATAGG-ACCCTGCTA
-----AATGGCATTAACAACAGAGCGGGTTAAACTATTCTTCGAATGGTTTCTGTTTATC
GGAGCAATATTTATTGCGATTACAATATTATATATATTGTTGGTTTTGCTCTTTGAGGTA
CCGAAGTATATTAAGCAGCTCGTGAGGTATTTGGTAGAATACCTGACCAGAAGACGTGTA
TGGATGCAGAGAACGCAGTTATCGGAGGCAACTGGAGACGTAGAGTTCGGCAGAGGTATT
GTGGAAGACAGACGGGATCAACAACCGGCTGTCATACCACAGGCATCTCAGGTTAACCCT
TC---TCAACAAATTAGAAGGGATGATCAAGGAAGACGAGGAAACGTCGGACCTATGTTT
T-AATACACG-GTATTGTAATATATGA-AAAATAAATGGGGATTG---------ATGT--
------------AT-AA-GGTCATACATACTATA------TGTATGATAATG---AAACA
TATT-GTAATATGTGAATTGT---------------------------------------
-AAACGA-------------------------------GTGTTGAATGT-----------
----ATACAACATACAACACAC---------------------TATGAAATACAAGACGC
TAT------------------------------GACAAATGTACGGGTATCTGATTAGG-
TATCCTAACGA--------TCTAGGGCCG-AAGGCCCGT-GAGCAATAT---GCGTCGAC
AT-AATGTAT-----AACAAA-CAAATATACA-----TGATACGGATAGTTAAATACATA
ATCAACTAGGTATAC-AATACAACAAGCTGTTGT-AAAGAAAT--AAAAAATAAGAAGAG
AGA-GTATATTT---------GTGTCGG--------------------------------
--ATAAGCTTGGCAACCACCACTTTA--------------------GTGGT-GGGTCAGA
TGTCCCGAGTTAGTGCG-CCACGTAA-GCGCTGGGGCTTAT-----TATTACCCCCAGCG
CTCAGGACGGGACATCACGTG-CGACTA-ACAGATGCACGTGAGAATGCAGTA---GCTT
GC----AGCGAAAGATAGACGTCAACATCAATAAAGAAGAAGGAATATTCTTTGCTTCGG
CACGAAGCAAA--GGGTATAGATATTTGTTCGAGATGCGAAA-------ATGGAG-----
---GCTATTTAAACCTG---------ATGGTTTTGTGATTTCCGAAAT----CACTCGAC
GGAAGAGAAATGGAGTTCTGGGAATCGTCTGCCATGCCTGACGATGTCAAGAGAGAGATT
AAGGAAATATATTGGGAAGATCGGAAGAAACTTCTGTTCTGTCAGAAGTTGAAGAGCTAT
GTCAGAAGGATTCTTGTTTATGGAGATCAAGATGATGTCCTTGCCGGAGTGAAGGGTTTG
AAGACTTCTATTATTCGCTATAGCGAATATTTGAAGAAACCATGTGTGGTAATTTGTTGT
GTTAGCAATAAATCAATTGTGTATAGGTTAAACAGCATGGTGTTCTTTTATAATGAATAC
CTTGAAGAACTAGGTGGTGATTACTCAGTATATCAAGATCTCTATTGTGATGAGGTTCTC
TCTTCTTCATCGACAGAGGAAGAA------------GATGTAGGAGTAATATATAGGAAT
GTTATCATGGCATCGACACAAGAGAAGTTCTCTTGGAGTGATTGTCAGAAGATAGTTATA
TCAGACTATGATGTAACATTACTCTAATGTAAAATCCATT--ATCATCAATAAAA--TAA
TGGAATG--TTGATTATGTATT-TATCATAAATACAT--AATGGTATACGTATAGCA---
------TAAAATA-CA-TTAACC-----AACATACAACACACTATAAAATACAACACACT
ATAA----CAAATGTA----CGGGTATCTGATTGGTTTATATTAACCCCTTAAGGGCCGA
AGGCCCGTTTAAATATGTGTT-GGACGAAGTCCA-AGCACAAAAAAGGAAGCAGAACAAC
GGAATAAAATGAGCTGGC-AACGTA------GGGTC-CATGTCCCGAGTTAGTGCGCCAC
GTAAGC-GCTGGGGCTTAT--------------TATTACCCCCCGTGCTCGGGACGGGAC
ATGACGTCAGCAAGGATTATAATGGGCTTTTTAT------TAGCCCATTTA-TTGAATT-
GGG-CCGGGTTTT-GTCATTTTACAAAAGCCCGGTCCAGGATAAGAATAATGTCACGTGC
C--GAA-TAAA-AGGTTGCTTCGCCTCGAAGAAACCTAATTTGAGGTTGCGTATTCAATA
CGCTACCGAATATCTATTAATATGTGAG-TCTCTGCCG----AAACAA-TCAGA-GCGAA
AGC--AAAGCAGAAGCGATGGATTGGGCGGAATCACAATTCAAGACATGTACTCATGGAT
GCGATTGGAAGAAGATATCATCGGATTCAGCCGATAATCGACAATATGTACCATGCGTCG
ATTCTGGAGCTGGAAGAAAGTCGCCTCGCAAGGTACTTCTTAGATCTATTGAAGCTGTGT
TTAACGG------AAGCTTCAGCGGAAATAATAGGAACGTTCGTGGATTTCTCTACGTAT
CGATCAGAGACGATGACGGAGAAATGCGTCCAGTACTCATAGTACCATTCGGAGGATATG
GATATCATAATGATTCCTATTATTTCGAAGGAAAGGGGAAAGTTGAATGTGATATATCAT
C-----AGATTATGTTGCGCCAGGAATAGATTGGAGCAGAGACATGGAAGTTAGTATTAG
TAACAGCAACAACTGTAATGAATTATGTGATCTGAAGTGTTATGTTGTTTGTTCTTTAAG
AATCAAGGAATAAAAGTTGTGCTGTAATGTTTATTAATA-AAACGTATATTTGGGA-AAT
TG---------ATAGTTGTATAAA---ATATACAACACGCTAT------------GAAAT
ACAAGA-CGCTATGACAAATGTACGGGTATCTGAATGAGTTTTAGT------ATCGCTTA
AG-----------------GGCCGCAGGCCCGTTGAA--AAATAATAATCGAATTATAAA
CGTTAG------------ATA-----ATAATCAGAGATAGGTGATC-AGATAACATAAAC
ATAAACGAAGTA---------TATGGCGGTAC-AATAA-TAAAATAAGT--TAAAAAAA-
AAAACATTATGAATACTAATCTCTGATTG-----------GTTCAGAAGAAAGGCCCACC
AAATAAAAGGT-GGGGA---GAATGTCCCGA---------TGACGTAAGCACGGGGGACT
AT-------------------
>549_BI_1995_C2
TATTACCCCCAGCGCTCGGGACGGGACAT-TTGCATCTATAAATAGACCT--CCCCCCTC
TCC-ATTACAA-GATCATCATCGACGACAG-AATGGCGCGATATGTGGTATGCTGGATGT
TCACCATCAACAATCCCACAACACTACCAGTGATGAGGGATGAGATCAAATATATGGTAT
ATCAAGTGGAGAGGGGACAGGAGGGTACTCGTCATGTGCAAGGTTATGTCGAGATGAAGA
GACGAAGCTCTCTGAAGCAGATGAGAGGCTTCTTCCCAGGCGCACACCTTGAGAAACGAA
AGGGAAGCCAAGAAGAAGCGCGGTCATACTGTATGAAGGAAGATACAAGAATCGAAGGTC
CCTTCGAGTTTGGTGCATTTAAATTGCCATGTAATGATAATTTATTTGATGTCATACAGG
ATATGCGTGAAACGCACAAAAGGCCTTTGGAGTATTTATATGATTGTCCTAACACCTTCG
ATAGAAGTAAGGATACATTATACAGAGTACAAGCAGAGATGAATAAAACGAAGGCGATGA
A----TAGCTGGAGAAC--TTCTTTCAGTGC-ATGGACATCAGAGGTGGAGAATATCATG
GCGCAGCCATGTCATCGGAGAATAATTTGGGTCTATGGACCAAATGGAGGAGAAGGAAAG
ACAACCTATGCAAAACATCTAATGAAGACGAGAAATGCGTTTTATTCTCCAGGAGGAAAA
TCATTGGATATATGTAGACTGTATAATTACGAGGATATTGTTATATTTGATATTCCAAGA
TGCAAAGAGGATTATTTAAATTATGGGTTATTAGAGGAATTTAAGAATGGAATAATTCAA
AGCGGGAAATATGAACCCGTTTTGAAGATAGTAGAATATGTCGAAGTCATTGTAATGGCT
AACTTCCTTCCGAAGGAAGGAATCTTTTCTGAAGATCGAATAAAGTTGGTTTCTTGCTGA
ACAAGTAAAGACTTTACAG----CGCACGCTCCGAC-AAAAGCACACTATGACAAAAGTA
CGGGTATCTGATT-GGGTTATC-TTAACGATCTAGGGCCGTAGGCC-------CGTGA--
GCAATGAAC--------GGC---GAGATCAGATGTCCCG-AGTTAGTGCGCCACGT-AAG
CGCT-GGGGACTAT-----TATTA-C-----------------------CCCCCGTG---
-------------CTCG------GGAC-GGGACAT-------------------------
---------------------------G--------------------------------
----------------------GG--C-TT----TTTA---AATGGG--C-CTTGAGAGT
--TTGAACAGTTC-----------------AGTATCTTCGTTATTGGGCCAACTCGG--C
CCAATAATTAAGAGAAC--GT---GTTCAAATTCGT-GG------------TATGACCGA
AGGTC-AAGGTAACCGGTCAA-CATTATTC-TGGCTTGCGCAGCAAGATACA-CGAA---
-----------------------------------------------------TTAAAAT
ATTAAT-TCG-----------------------------------------------TAG
GACACGTGGAC-GGACCGAAATACTCCTGCATC------TCTATAAATACCCTA-GTCCT
GTGAAGG-ATAATT-G--C-TCTCTC-TCTTCTGTCAAG-GTGGT--TGTGCTGAGGC--
--------GGAAGA-----TCGC--------C-AGCGGCGATC-----------------
-GTCGGAACGATGTG--CATCTAGAG--AGGCGG--------------------------
-------TGAAGCAAACTACG-AAGCGTATAT-----CGGGTA-TTTATAGACTTA-TAG
CGCAGCTAGAAGTATACACTGTACA-GATTTTGTATTTTGTAAAT-TACG-AAGAATTTC
GTAT-ATGATATTAATAAAACACCTGGGTGTGTTAATGTTTACATTAAATAGTATT-CTG
AATGTA----CTCAATAAAAT--------ACAGTATACGGAACGTATACTGACA--A--A
GTAATAAA-T---GATAGGCGAA----G-CATGATTAACAGGTGTTT-AGGTATAATTAA
CATAATTATGAG-AAGTAATAATAATACGGAAAATGAATA-AGTATGA-GGTGAAAGAGG
AGATATTAGAATATTTAAAAACCCAATTATATT-AT-T----------------TTGGA-
----------------ACG---AA--ATACAACACA----------------CTATGA-A
A--------------TACAAGACGCTATGACA-AATGTACGGGTATCTGATTG-TG----
--TAT-C-TTAACGCT-TAAGGGC-CGCAGGCCC-GTC-AA-G--TTG-------A----
---------------------ATGAACGGT-------TCAGATTA------ATTCCTT-A
GCGACGAAGAAAGG-----------AATCTTAATG-AG---GACCA------------CA
ATAA------------AGACAGCTGTCAT---------------------------TGAT
TA---A-ATAAAT--A--------------------------------------------
------------------------------------------------------------
------------------------------------------------------------
---------------------------------------------------------CAC
G-GG----------GGACTAT------TATTACCCCCAGCGCTCGGGAC-GGGACAT---
---GGGCTA--A----------TGGAT-TGT-GGAT---ATAGGG-CCCAAAGGGCCCGT
TTA-GATGGGTTTT-GGGCTTAT-GGGCTTTATCCAGAAGACCAAAAACAGGCGG-----
-----------G-AACCGTCCC-AATTTC-------AAACTTCGATTGCTTGCCCTGCAA
GCCATCTAGAAGT-CTATAAATACCAG-TGTCTAGATAGATGTTCA-----GACAACAA-
---ATGGCTAGGTATCCGAAGAAATCCATCAAGAAGAGGCGGGTTGGGCGCCGGAAGTAT
GGCAGCAAGGCGGCAACGAGCCACGACTGCTCGTCTCTAGGA--TCAATATTGGTTCCTG
AAAACACCGTCAAGGTATTTCGGATTGAGCCTACTGATAAAACATTACCCAGATATTTTA
TCTGGAAAATGTTTATGCTTCTTGTGTGCAAGGTGAAGCCCGGAAGAATACTTCATTGGG
CTATGATCAAGAGTTCTTGGGAAATCAACCAGCCGACAACCTGTCTGGAAGCCCCAGGTT
TATTTATTAAACCTGAACATAGCCATCTGGTTAAACTGGTATGTAGTGGGGAACTTGAAG
CAGGAGTCGCAACAGGGACATCAGATGTTGAATGTCTTTTGAGGAAGACAACCGTGTTGA
GGAAGAATGTAACAGAGGTGGATTATTTATATTTGGCATTCTATTGTAGTTCTGGAGTAA
GTATAAACTACCAGAACAGAATTACATATCATGTTT---------------GATATGTTT
ATGTAAACATAAACTATTGTATGGAATGAAATCCAAATAACATACAACACGCTATGAAAT
AAAAGACGCTATGAC-AA------------AAGTA-CGGGTATCTG----ATTAG-GTAT
CCTAACGATCTAG-GGCCGAAGG--C---CCGTGAGCAATATGCGTCGAAATAA--GTTT
AACAAACAAATATACATGATACGGATA---------GTTGAATACATAAACAACGAGGTA
T----------ACAATACAACAAACTGTTGTA-AAG-----AAAT-AAAAAAT----AGG
AAGAGAGAGTATATTTGTGTCGGATAAGCATGACACC------------CACCACTTTAG
T-GGT-GGGTCAGATGTCCCGAGTTAGTGCGCCACGTAA-GCGCT-GGGGACTAT-----
TATTACCCCCA-GCGCTCAGGGCGGGACATCACGTGCTTC--------------------
---AACAAATGCACGTGAGTGATATAAGGGACATAACGGGTTCAGA-TAACGGTATCTTT
GGTTTAGAATATAACGTCACGTGTGAAAG-CGAT-AGGCACGTGACTAAGTCAAATGTAT
TGAATAAACATTTGACGTCCGGTAGCTTCCG-AAGGAAGT-TAGGATTGCTTCGT-GGCG
AAGCAAACCATTTATATA-TTGCCTAGG-CTTGCGG--CCTATAAATAGG-ACCCTGCTA
-----AATGGCATTAACAACAGAGCGGGTGAAACTATTCTTCGAATTGTTTCTGTTCATT
GGAGCAATATTTATTGCGATTACAATATTATATATATTGTTGGTTTTGCTCTTTGAGGTA
CCGAAGTATATTAAGCAGCTCGTGAGGTATTTGGTAGAATACCTGACCAGAAGACGTGTA
TGGATGCAGAGAACGCAGTTATCGGAGGCAACTGGAGACGTAGAGTTCGGCAGAGGTATT
GTGGAAGACAGACGGGATCAACAACCGGCTGTCATACCACAGGCATCTCAGGTTAACCCT
TC---TCAACAAATTAGAAGGGATGATCAAGGAAGACGAGGAAACGTCGGACCTATGTTT
T-AATACACG-GTATTGTAATATATGA-AAAATAAATGGGGATTG---------ATGT--
------------AT-AA-GGTCATACATACTATA------TGTATGATAATG---AAACA
TATT-GTAATATGTGAATTGT---------------------------------------
-AAACGA-------------------------------GTGTTGAATGT-----------
----ATACAACATACAACACAC---------------------TATGAAATACAAGACGC
TAT------------------------------GACAAATGTACGGGTATCTGATTAGG-
TATCCTAACGA--------TCTAGGGCCG-AAGGCCCGT-GAGCAATAT---GCGTCGAC
AT-AATGTAT-----AACAAA-CAAATATACA-----TGATACGGATAGTTAAATACATA
AACAACTAGGTATAC-AATACAACAAACTGTTGT-AAAGAAAT--AAAAAATAAGAAGAG
AGA-GTATATTT---------GTGTCGG--------------------------------
--ATAAGCTTGGCAACCACCACTTTA--------------------GTGGT-GGGTCAGA
TGTCCCGAGTTAGTGCG-CCACGTAA-GCGCTGGGGACTAT-----TATTACCCCCAGCG
CTCAGGACGGGACATCACGTG-CGACTA-ACAGACGCACGTGAGAATGCAGTA---GCTT
GC----AGCGAAAGATAGACGTCAACATCAATAAAGAAGAAGGAATATTCTTTGCTTCGG
CACGAAGCAAA--GGGTATAGATATTTGTTCGAGATGCGAAA-------ATGGAG-----
---GCTATTTAAACCTG---------ATGGTTTTGTGATTTCCGAAAT----CACTCGAC
GGAAGAGAAATGGAGTTCTGGGAATCGTCTGCCATGCCTGACGATGTCAAGAGAGAGATT
AAGGAAATATATTGGGAAGATCGGAAGAAACTTCTGTTCTGTCAGAAGTTGAAGAGCTAT
GTCAGAAGGATTCTTGTTTATGGAGATCAAGAGGATGCCCTTGCCGGAGTGAAGGGTATG
AAGACTTCTATCATTCGCTATAGCGAATATTTGAAGAAACCATGTGTGGTAATTTGTTGT
GTTAGCAATAAATCAATTGTGTATAGGTTAAACAGCATGGTGTTCTTTTATCATGAATAC
CTTGAAGAACTAGGTGGTGATTACTCAGTATATCAAGATCTCTATTGTGATGAGGTTCTC
TCTTCTTCATCGACAGAGGAAGAA------------GATGTAGGAGTAATATATAGGAAT
GTTATCATGGCATCGACACAAGAGAAGTTCTCTTGGAGTGATTGTCAGAAGATAGTTATA
TCAGACTATGATGTAACATTACTCTAATGTAATATCCATT--ATCATCAATAAAA--TAA
TGGAATG--TTGATTATGTATT-TATCATAAATACAT--AATGGTATACGTATAGCA---
------TAAAATA-CA-TTAACC-----AACATACAACACACTATAAAATACAACACACT
ATAA----CAAATGTA----CGGGTATCTGATT-GTTTATATTAACCCCTTAAGGGCCGG
AGGCCCGTTTAAATATGTGTT-GGACGAAGTCCA-AGCACAAAAAAGGAAGCAGAACAAC
GGAATAAAATGAGCTGGC-AACGTA------GGGTC-CATGTCCCGAGTTAGTGCGCCAC
GTAAGC-GCTGGGGACTAT--------------TATTACCCCCCGTGCTCGGGACGGGAC
ATGACGTCAGCAAGGATTATAATGGGCTTTTTAT------TAGCCCATGTA-TTGAATT-
GGG-CCGGGTTTT-GTCATTTTACAAAAGCCCGGTCCAGGATAAGAATAATGTCACGTGC
C--GAA-TAAA-AGGTTGCTTCGCCTCGAAGAAACCTAATTTGAGGTTGCGTATTCAATA
CGCTACCGAATATCTATTAATATGTGAG-TCTCTGCCG----AAACAA-TCAGA-GCGAA
AGC--AAAGCAGAAGCGATGGATTGGGCGGAATCACAATTCAAGACCTGTACTCATGGAT
GCGATTGGAAGAAGATATCATCGGATTCAGCCGATAATCGACAATATGTACCATGCGTCG
ATTCTGGAGCTGGAAGAAAGTCGCCTCGCAAGGTACTTCTTAGATCTATTGAAGCTGTGT
TTAACGG------AAGCTTCAGCGGAAATAATAGGAACGTTCGTGGATTTCTCTACGTAT
CGATCAGAGACGATGACGGAGAAATGCGTCCAGTACTCATAGTACCATTCGGAGGATATG
GATATCATAATGATTTCTATTATTTCGAAGGAAAGGGGAAAGTTGAATGTGATATATCAT
C-----AGATTATGTTGCGCCAGGAATAGATTGGAGCAGAGACATGGAAGTTAGTATTAG
TAACAGCAACAACTGTAATGAATTATGTGATCTGAAGTGTTATGTTGTTTGTTCTTTAAG
AATCAAGGAATAAAAGTTGTGCTGTAATGTTTATTAATA-AAACGTATATTTGGGA-AAT
TG---------ATAGTTGTATAAA---ACATACAACACGCTAT------------GAAAT
ACAAGA-CGCTATGACAAATGTACGGGTATCTGAATGAGTTTTAGT------ATCGCTTA
AG-----------------GGCCGCAGGCCCGTTGAA--AAATAATAATCGAATTATAAA
CGTTAG------------ATA-----ATAATCAGAGATAGGTGATC-AGATAACATAAAC
ATAAACGAAGTA---------TATGGCGGTAC-AATAA-TAAAATAAGTA---AAAAAA-
AAAACATTATGAATACTAATCTCTGATTG-----------GTTCAGAAGAAAGGCCCACC
AAATAAAAGGT-GGGGA---GAATGTCCCGA---------TGACGTAAGCACGGGGGACT
AT-------------------
>550_CG_1995_C2
TATTACCCCCAGCGCTCGGGACGGGACAT-TTGCATCTATAAATAGACCT--CCCCCCTC
TCC-ATTACAA-GATCATCATCGACGACAG-AATGGCGCGATATGTGGTATGCTGGATGT
TCACCATCAACAATCCCACAACACTACCAGTGATGAGGGATGAGATCAAATATATGGTAT
ATCAAGTGGAGAGGGGACAGGAGGGTACTCGTCATGTGCAAGGTTATGTCGAGATGAAGA
GACGAAGCTCTCTGAAGCAGATGAGAGGCTTCTTCCCAGGCGCACACCTTGAGAAACGAA
AGGGGAGCCAAGAAGAAGCGCGGTCATACTGTATGAAGGAAGATACAAGAATCGAAGGTC
CCTTCGAGTTTGGTGCATTTAAATTGTCATGTAATGATAATTTATTTGATGTCATACAGG
ATATGCGTGAAACGCACAAAAGGCCTTTGGAGTATTTATATGATTGTCCTAACACCTTCG
ATAGAAGTAAGGATACATTATACAGAGTACAAGCAGAGATGAATAAAACGAAGGCGATGA
A----TAGCTGGAGAAC--TTCTTTCAGTGC-ATGGACATCAGAGGTGGAGAATATCATG
GCGCAGCCATGTCATCGGAGAATAATTTGGGTCTATGGACCAAATGGAGGAGAAGGAAAG
ACAACGTATGCAAAACATCTAATGAAGACGAGAAATGCGTTTTATTCTCCAGGAGGAAAA
TCATTGGATATATGTAGACTGTATAATTACGAGGATATTGTTATATTTGATATTCCAAGA
TGCAAAGAGGATTATTTAAATTATGGGTTATTAGAGGAATTTAAGAATGGAATAATTCAA
AGCGGGAAATATGAACCCGTTTTGAAGATAGTAGAATATGTCGAAGTCATTGTAATGGCT
AACTTCCTTCCGAAGGAAGGAATCTTTTCTGAAGATCGAATAAAGTTGGTTTCTTGCTGA
ACAAGTAATGACTTTACAG----CGCACGCTCCGAC-AAAAGCACACTATGACAAAAGTA
CGGG-ATTTGATT-GGGTTATC-TTAACGATCTAGGGCCGTAGGCC-------CGTGA--
GCAATGAAC--------GGC---GAGATCAGATGTCCCG-AGTTAGTGCGCCACGT-AAG
CGCT-GGGGACTAT-----TATTA-C-----------------------CCCCCGTG---
-------------CTCG------GGAC-GGGACAT-------------------------
---------------------------G--------------------------------
----------------------GG--C-TT----TTTA---AATGGG--C-CTTGAGAGT
--TTGAACAGTTC-----------------AGTATCTTCGTTATTGGGCCAACTCGG--C
CCAATAATTAAGAGAAC--GT---GTTCAAATTCGT-GG------------TATGACCGA
AGGTC-AAGGTAACCGGTCAA-CATTATTC-TGGCTTGCGCAGCAAGCTACA-CGAA---
-----------------------------------------------------TTAATTT
TTTAAT-TCG-----------------------------------------------TAG
GACACGTGGAC-GGACCGAAATACTCCTGCATC------TCTATAAATACCCTA-GTCCT
GTGAAGG-ATAATT-G--C-TCTCTC-TCTTCTGTCAAG-GTGGT--TGTGCTGAGGC--
--------GGAAGA-----TCGC--------C-AGCGGCGATC-----------------
-GTCGGAACGATGTG--CATCTAGAG--AGGCGG--------------------------
-------TGAAGCAAACTACG-AAGCATATAT-----CGGGTA-TTTATAGACTTA-TAG
CGCAGCTAGAAGTATACACTGTACA-GATTTTGTATTCTGTAAAT-TACG-AAGAATTTC
GTAT-ATGATATTAATAGAACACCTGGGTGTGTTAATGTTTACATTAAATAGTATC-CTG
AATGTA----CACAATAAAAT--------ACAGTATACGGAACGTATACTGACA--A--A
GTAATAAA-T---GATAGGCGAA----G-CATGATTAACAGGTGTTT-AGGTATAATTAA
CATAATTATGAG-AAGTAATAATAATACGGAAAATGAATA-AGTATGA-GGTGAAAGAGG
AGATATTAGAATATTTAAAAACCCAATTATATT-AT-T----------------TTGGA-
----------------ACG---AA--ATACAACACG----------------CTATGA-A
A--------------TACAAGACGCTATGACA-AATGTACGGGTATCTGATTG-TA----
--TAT-C-TTAACGCT-TAAGGGC-CGCAGGCCC-GTC-AA-G--TTG-------A----
---------------------ATGAACGGT-------CCAGATTA------ATTCCTT-A
GCGACGAAGAAAGG-----------AATCTTAATG-GG---GACCA------------CA
TTAA------------AGACAGCTGTTAT---------------------------TGAT
TA---A-ATAAAT--AATATAATATCCAAAAGAC-T-ATTGTACCCCTGA--T-----A-
----ATGATGACG-T-GTA-GGGGTGT-CCCG-AT----GTAA---TATAGC---AT---
-AGCTATGTGAAGA--------GATAAGCATGTGGCCGACAACTTTAGTTGT--GG----
GCCAGATGTCCC---------------GAGTT-AGTGCG--------CCACGTA-AGCAC
G-GG----------GGACTAT---------------------------------------
------------------------------------------------------------
------------------------------------------------------------
-------------------------------------------------------TGCAA
GCCATCTAGAAGT-CTATAAATACCAG-TGTCTAGATAGATGTTCA-----GACAACAA-
---ATGGCTAGGTATCCGAAGAAATCCATCAAGAAGAGGCGGGTTGGGCGCCGGAAGTAT
GGCAGCAAGGCGGCAACGAGCCACGACTACTCGTCGCTAGGA--TCAATATTGGTTCCTG
AAAATACCGTCAAGGTATTTCGGATTGAGCCTACTGATAAAACATTACCCAGATATTTTA
TCTGGAAAATGTTTATGCTTCTTGTGTGCAAGGTGAAGCCCGGAAGAATACTTCATTGGG
CTATGATCAAGAGTTCTTGGGAAATCAACCAGCCGACAACCTGTCTGGAAGCCCCAGGTT
TATTTATTAAACCTGAACATAGCCATCTGGTTAAACTGGTATGTAGTGGGGAACTTGAAG
CAGGAGTCGCAACAGGGACATCAGATGTTGAATGTCTTTTGAGGAAGACAACCGTGTTGA
GGAAGAATGTAACAGAGGTGGATTATTTATATTTGGCATTCTATTGTAGTTCTGGAGTAA
GTATAAACTACCAGAACAGAATTACATATCATGTTT---------------GATATGTTT
ATGTAAACATAAACTATTGTATGGAATGAAATCCAAATAACATACAACACGCTATGAAAT
ACAAGACGCTATGAC-AA------------AAGT--------------------------
------------------------------------------------------------
------------------------------------------------------------
------------------------------------------------------------
------------------------------------------------------------
------------------------------------------------------------
TATTACCCCCA-GCGCTCAGGACGGGACATCACGTGCTTC--------------------
---GACAAATGCACGTGAGTGATATAAGGGACATAACGGGTTCAGA-TAACGGTATCTTT
GGTTTAGAATATAACGTCACGTGTGAAAG-GGAT-AGGCACGTGACTAAGTCAAATGTAT
TGAATAAACATTTGACGTCCGGTAGCTTCCG-AAGGAAGT-AAGGATTGCTTCGT-GGCG
AAGCAAACCATTTATATA-TTGCCTTGG-CTTGCGG--CCTATAAATAGG-ACCCTGCTA
-----AATGGCATTAACAACAGAGCGGGTGAAACTATTCTTTGAATGGTTTTTGTTTTTT
GGAGCAATATTTATTGCGATTACAATATTATATATATTGTTGGTTTTGCTCTTTGAGGTA
CCGAAGTATATTAAGCAGCTCGTGAGGTATTTGGTAGAATACCTGACCAGAAGACGTGTA
TGGATGCAGAGAACGCAGTTATCGGAGGCAACTGGAGACGTAGAGTTCGGCAGAGGTATT
GTGGAAGACAGACGGGATCAACAACCGGCTGTCATACCACAGGCATCTCAGGTTAACCCT
TC---TCAACAAATTAGAAGGGATGATCAAGGAAGACGAGGAAACGTCGGACCTATGTTT
T-AATACACG-GTATTGTAATATATGA-AATATAAATGGGGATTG---------ATGT--
------------AT-AA-GGTCATACATACTATA------TGTATGATAATG---AAACA
TATT-GTAATATGTGAATTGT---------------------------------------
-AAACGA-------------------------------GTGTTGAATGT-----------
----ATACAACATACAACACAC---------------------TATGAAATACAAGACGC
TAT------------------------------GACAAATGTACGGGTATCTGATTAGG-
TATCCTAACGA--------TCTAGGGCCG-AAGGCCCGT-GAGCAATAT---GCGTCGAA
AT-AATGTTT-----AACAAA-CAAATATACA-----TGATACGGATAGTTGAATACATA
AACAACTAGGTTTAC-AATACAACAAACTGTTGT-AAAGAAAT--AAAAAATAAGAAGAG
AGA-GTATATTT---------GTGTCGG--------------------------------
--ATAAGCTTGGCAACCACCACTTTA--------------------GTGGT-GGGTCAGA
TGTCCCGAGTTAGTGCG-CCACGTAA-GCGCTGGGGCTTAT-----TATTACCCCCAGCG
CTCAGGACGGGACATCACGTG-CGACTA-ACAGACGCACGTGAGAAGGCAGTA---GCTT
GC----AGCGAAAGATAGACGTCAACATCAATAAAGAAGAAGGAATATTCTTTGCTTCGG
CACGAAGCAAA--GGGTATAGATATTTGTTCGAGATGCGAAA-------ATGGAG-----
---GCTATTTAAACCTG---------ATGGTTTTGTGATTTCCGAAAT----CACTCGAC
GGAAGAGAAATGGAGTTCTGGGAATCGTCTGCCATGCCTGACGATGTCAAGAGAGAGATT
AAGGAAATATATTGGGAAGATCGGAAGAAACTTCTGTTCTGTCAGAAGTTGAAGAGCTAT
GTCAGAAGGATTCTTGTTTATGGAGATCAAGAGGATGCCCTTGCCGGAGTGAAGGATTTG
AAGACTTCTATTATTCGCTATAGCGAATACCTGAAGAAACCATGTGTGGTAATTTGTTGT
GTTAGCAATAAATCAATTGTGTATAGGTTAAACAGCATGGTGTTCTTTTATCATGAATAC
CTTGAAGAACTAGGTGGTGATTACTCAGTATATCAAGATCTCTATTGTGATGAGGTTCTC
TCTTCTTCATCGACAGAGGAAGAA------------GATGTAGGAGTAATATATAGGAAT
GTTATCATGGCATCGACACAAGAGAAGTTCTCTTGGAGTGATTGTCAGAAGATAGTTATA
TCAGACTATGATGTAACATTACTCTAATGTAATATCCATT--ATCATCAATAAAA--TAA
TGGAATG--TTGATTATGTATT-TATCATAAATACAT--AATGGTATACGTATAGCA---
------TAAAATA-CA-TTAACC-----AACATACAACACACTATAAAATACAACACACT
ATAA----CAAATGTA----CGGGTATCTGATTGG-TTATATTAACCCTTTAAGGGCCGA
AGGCCCGTTTAAATATGTGTT-GGACGAAGTCCA-AGCACAAAAAAGTAAGCAGAACAAC
GGAATAATATGAGCTGGC-AACGTA------GGGTC-CATGTCCCGAGTTAGTGCGCCAC
GTAAGC-GCTGGGGACTAT--------------TATTACCCCCCGTGCTCGGGACGGGAC
ATGACGTCAGCAATGATTATAATGGGCTTTTTAT------TAGCCCATGTA-TTGAATT-
GGG-CCGGGTTTT-GTCATTTTACAAAAGCCCGGTCCAGGATAAGTATAATGTCACGTGC
C--GAA-TAAA-AGGTTGCTTCGCCTCGAAGAAACCTAATTTGAGGTTGCGTATTCAATA
CGCTACCGAGTATCTATTAATATGTGAG-TCTCTGCCG----AAACAA-TCAGA-GCGAA
AGC--AAAGCAGAAGCGATGGATTGGGCAGAATCACAATTCAAGACCTGTACTCATGGAT
GCGATTGGAAGAAGATATCATCGGATTCAGCCGATAATCGACAATATGTGCCATGCGTCG
ATTCTGGAGCTGGAAGAAAGTCGCCTCGCAAGGTACTTCTTAGATCTATTGAAGCTGTGT
TTAACGG------AAGCTTCAGCGGAAATAATAGGAACGTTCGTGGATTTCTCTACGTAT
CGATCAGAGACGATGACGGAGAAATGCGTCCAGTACTCATAGTACCATTCGGAGGATATG
GATATCATAATGATTTCTATTATTTCGAAGGAAAGGGGAAAGTTGAATGTGATATATCAT
C-----AGATTATGTTGCGCCAGGAATAGATTGGAGCAGAGACATGGAAGTTAGTATTAG
TAACAGCAACAACTGTAATGAATTATGTGATCTGAAGTGTTATGTTGTTTGTTCTTTAAG
AATCAAGGAATAAAAGTTGTGCTGTAATGTTTATTAATA-AAACGTATATTTGGGA-AAT
TG---------ATAGTTGTATAAA---ACATACAACACGCTAT------------GAAAT
ACAAGA-CGCTATGACAAATGTACGGGTATCTGAATAAGTTTTAGT------ATCGCTTA
AG-----------------GGCCGCAGGCCCGTTGAA--AAATAATAATCGAATTATAAA
CGTTAG------------ATA-----ATAATCAGAGATAGGTGATT-AGATAACATAAAC
ATAAACGAAGTA---------TATGGCGGTAC-AATAA-TAAAATAAGT---TAAATAA-
AAAACATAATGAATACTAATCTCTGATTG-----------GTTCAGAAGAAAGGCCCACC
AACTAAAAGGT-GGGGA---GAATGTCCCGA---------TGACGTAAGCACGGGGGACT
AT-------------------
>571-1_PH_1993_D5
TATTACCCCCAGCGCTCGGGACGGGACAT-TTGCATCTATAAATAGACC---TCCCCCCC
CCC-ACTACAA-GATCATCATCGTCGACAGAAATGGCGCGATATGTGGTATGCTGGATGT
TCACCATCAACAATCCCGCTTCGCTACCAGTGATGCGGGATGAGTTTAAATATATGGTAT
ATCAAGTGGAGAGGGGACAGGAGGGTACTCGTCATGTGCAAGGATACGTCGAGATGAAGA
GACGAAGTTCTCTGAAACAGATGAGAGGCTTCTTCCCAGGCGCACACCTTGAGAAACGAA
AGGGGAGCCAGGAAGAAGCACGGGCTTACTGTATGAAGGAAGATACAAGAATCGAAGGTC
CCTTCGAGTTTGGTGCTTTTAAATTGTCATGTAATGATAATTTATTTGATGTCATACAGG
ATATGCGTGAAACGCATAAACGGCCTCTGGAATATTTATATGAGTGTCCGAATACCTTCG
ACAGAAGTAAGGATACATTATACAGAGTGCAAGCAGAGTTGAATAAAACGAAGGCGATGA
A----TAGCTGGAAGAC--ATCCTTCAATGC-ATGGACATCTGAAGTAGAAAATATTATG
GCGGAGCCATGTTATCGAAGGATTATTTGGGTCTACGGCCCAAATGGAGGCGAAGGAAAG
ACAACGTTTGCAAAACATTTAATGAAGACTAAGAATGCGTTTTATTCGCCAGGAGGAAAA
TCATTGGATATATGTAGATTGTATAATTATGAGGATATAGTTATATTTGATATTCCCAGA
TGCAAAGAGGAATATTTAAACTATGGTTTATTAGAAGAATTTAAAAATGGAATTATTCAA
AGCGGGAAATATGAACCCGTTTTGAAAATTGTAGAATATGTGGAAGTCATTGTAATGGCT
AACTTCCTTCCGAAGGAAGGAATCTTTTCTGAAGATCGAATAAAGCTAGTTGCTTGCTGA
ACACGCTATGACAAT--------CGTACGCTATGAC-AAAAGGGGA--AAAGCAAAGATT
CGGGGGT-TGATT-GTGCTATC-CTAACGATTAAGGGCCGCAGGCC-------CGTCA--
-AGATGGAC--------GAC---GCGATCATATGTCCCG-AGTTAGTGCGCCACGT-AAG
CGCT-GGGGCTTAT----------------------------------------------
-------------CTCG------GGAC-GGGACAT-------------------------
---------------------------G--------------------------------
----------------------GG--C-TT----TTTA---AATGGG--C-CGAGAGAGT
--TTGAACAGTTC-----------------AGTATCTTCGTTATTGGGCC-ATCTGG--C
CCAATAATTAAGAGAAC--GT---GTTCAAAATCTG-GG------------TTTGACCGA
AGGTC-AAGGTAGACGGTCAA-CAATATTC-TGGCTTGCGCAGCAAGAAACA-CGAA---
-----------------------------------------------------TTAAATA
ATTAAT-TCG-----------------------------------------------TAG
GACACGTGGAC-GGACCGAAATACTTCCG-ATC------TCTATAAATAGCCTA--AACT
GTTATTG-ATAATT-G--C-TCTCTC-TCTTCTGTCAAA-GTTGT--TGTGCTGAGGA--
--------GGAAGA-----TCGC--------C-AACTGCGATC-----------------
-ATCGGACTGAAA-G--CGTCAAGAG--AGACGG--------------------------
-------AGAATCATGCTGCG-AAGCGTATAT-----CGGGTA-TTTATAGACTTC-TAG
CGCAGCTAGAAGT-TTCGTTGTATTTGATATCGTATTTTGTAAAT-TACG-ATGAAAATC
GTATATTGATATTAATAAAACAACTGGGATTGTTTATGTTTACATTAACTAGTATTAAAA
AATGCA----CAATAT-AAAT--------ATTGTATAAGGAACTTATA-CAATATAT--A
TTACAATA-T---GTTGAGCGTA----G-CGTGATAAACAGATGTTT-AGGAATAATTAA
AATAATTATGTC-ATGTAA-AATAATACTGAACATGTTTA-AGTATGA-GGTGAAAGAGG
AGATATAAGAATAT-TAAAAACCCAATTATATT-AT------------------GCACT-
----------------ATG---AC--AAGCGT-ACG----------------CTATGA-C
A--------------AAAAGGGAAAAAAGAAA-TATCGGGGGGT---TGATTG-TGC---
--TAT-C-GTAACGAT-TAAGGGC-CGCAGGCCC-GTC-AA-GAATGG------------
---------------------ATGAACGGT-------CAGATTTG------ATTGCTT-A
GCCACGAAGCAAGG-----------AATCTTTTTG-TG-----TCA------------CT
GTCA------------AGACAGCTGTTAT---------------------------TGTT
TT---A-AAAAAT--AATATAATAACTAATTGAC-A-ATAGTACCCCTCA-CT-----AA
CAAGAT------------------------------------------------------
------------------------------------------------------------
------------------------------------------------------------
---------------------------TATTACCCCCAGCGCTCGGGAC-GGGACAT---
---GGGCTA--A----------TGGAT-GAT-GGAT---TTAGGG-CCCAACGGGCCCGT
TAA-GATGGGTTTT-GGGCTTCT-GGGCTAAATCCAGAAGACCAAAAACAGGCGG-----
-----------G-AACCGTCCT-AATTTC-------AAACATAGATTGCTTGCCCTGCAA
GCCATCTAGATGT-CTATATATACCAG-TGTCGATATAT-TGCCTA-----GATATCAA-
---ATGGCGAGGTTTCCGAAGAAATCGATCAAGAAGAGGCGGGTTGGCAGGAGGAAGTAT
GGAAGCAAGGCGGCAACAAGCCACGACT--------------------------------
------------------------------------------------------------
------------------------------------------------------------
------------------------------------------------------------
------------------------------------------------------------
------------------------------------------------------------
-------------------------------------ATTTTATTGTAGTGCTGGAGTTA
GTATTAACTACCAGAACAGAATTACATATCATGTAT---------------GATATGTTT
ATGTAAACATAAACCTATGAATGGAATAATGTCCAAATAACATACAACACGCTATGACAA
AAGGGGAAAAATGAAGAA------------------TCGGGGGTTG----ATTGGTCTAT
CGTATCGCTTAAG-GGCCGCAGG-CC-----------------CGTTGAAATGATTCTTT
ATTCAACAAATATACATGATACGGATA---------GTTGAATATATAAACAACTATGTA
T-----------AAATACAACAGAATGTTGAA-AAT-----AATTAATATAAT----GAG
AAG-GAAGGTATATTTGTGACGGATAAGGATGAGAAC------------CACCACTTTAG
T-GGT-GGGTCATATGTCCCGAGTTAGTGCGCCACGTAA-GCGCT-GGGGCTTAT-----
TATTACCCCCA-GCGCTCAGGACGGGACATCACGTGCATC--------------------
--TAACAAATGCACGTGACTGATATATATGATATAACGGTTCATTG-AAACGTTATATTG
AGAT-ATAACGAAAAGTCACGTATGAAAG-AGAC-ATGAACGTGACGAAGTCAAATGTAA
TGAATAAACATTTGACGTCCGGAAACTTCCG-AAGGAAGC-CAAGATTGCTTCGA-GGCG
AAGCAAAACATTTATATATTGGTCTGAA--CTGCTG--CCTATAAATAAG-AGGCAGGGA
-----AATGGCATCGACAACAGAGCGGGTTAAACTATTCTTCGAATGGTTTCTGTTTTTC
GGAGCAATATTTATTGCGATAACAATATTATATATATTGTTGGTATTGCTCTTTGAGGTC
CCCAAGTATATTAAGGAGGTTGTGAGGTATCTCGTAGAATACCTGACCAGACGACGTGTA
TGGATGCAGAAAACGCAGTTGACGGAGGCAACCGGAGATGCAGAGCTCGTCAGAAGTAGT
GTGGAAGACAGACGCGATCAACAACCGGCTGTCATACCACATGCAAGTCATGTTATCCCT
TC---TCAACCA---AGAAGGGATGAACAAGCAAGACGAGGAAACGCCGGCCCTATGTTT
T-AATACACT-GTATTATAATATACGA-AATATAAATGGATAAGG---------ATATTT
AGTGGGAAACATAT-ATAAGTGAAACATAATATA------TGTTGTATAAG----AAACA
TATT-GTAATATGTGACTTGT---------------------------------------
-ATACGA-------------------------------GTGTTGTATTT-----------
----ATAAACTATACAACACGC---------------------TATGACAAAAGGGGAAA
AAT------------------------------GAAGAAT-CGGGGGT---TGATTGGTC
TATCGTATCGC--------TTAAGGGCCG-CAGGCCCGT-----------------TGAA
AT-GATTCTT-----AATTAAACAAATATACA-----TGATACGGATAGTTGAATATATA
AACAACTATGTAGA--AATACAACAGCATGTTGT-ACATAATA--ATATAATGAGAAGAG
AA--GTATATTT---------GTACAGG--------------------------------
--ATAGTGATCACAAACACCACTTTA--------------------GTGGT-GGGTCATA
TGTCCCGAGTTAGTGCG-CCACGTAA-GCGCTGGGGCTTAT-----TATTACCCCCAGCG
CTCAGGACGGGACATCACGTG-CATCTA-ACAAATGCACGTGATAAGGCAGTA---GCTT
GC----AGCGAAAGATAACCATCAACATCAAAAAAGAAGGGGGCATATTCGTTGCTTCGA
GTCGAAGCAAC--GGTGATAGATAAATGTTCGAGAATCGAAA-------ATGGAG-----
---GCTATTTAAACCTG---------ATGGTGTTGCGATTTCCGAAAT----CACTCGTC
GGAGGAG-AATGGAGTTTTGGGAATCGTCTGCCATGCCAGACGATGTGAAGAGAGTGATT
AAGGAAATATATTGGGAAGATCGGAAGAAACTTCTGTTTTGTCAGAAGTTGACGTGCTGT
GTCAGAAGGATTCTTGTATATGGAGATCAAGATGATGCTCTAGCTGCAGTGAAGGATATG
AAGACTTCTATCATTCGCTATAGCGAATACCTGAAGAAACCATGTGTGGTAATATGTTGT
CTGACTAATAAGTCTATTGTTCATAGGTTAAACACAATGGTGTTCTTTTATCATGAATAT
ATTGAGGAACTAGGTGGTGACTACTCGGTATATCAAGATTTGTATTGTGATGAGGAACTT
CCTGCTTCCTTGACAGAGGAAGAA------------GATGAAGAAGTAATATACAGGAAT
GTTATCATGTCATCGACAGAAGAGAAGATCTCTTGGAGTGAATGTCAGAAGATAGTTATA
TCGGATTATGATGTAACATTACTGTAATGTAATATCCATT--ATCATAAATAAAA--TAA
TGGAATG--ATGATTATGTATT-TATACTAAATACAT--AATGGTGTACGTATAGCA---
------TAAAATA-CA-TTAACA-----TACATACAACACACTATGACA-AAAAGGGAAA
AAAA----GAAATATC------GGGGGTTGATTGGGCTATCTTAA-CGATTAAGGGCCGA
AGGCCCGTTTAAATATGTGTT-GGACGAAGTCCAAAACACAAAAAAGTCATCAGAACAGT
GGAAAATAATGAGCTGGC-AGTGGA------GGGTC-CATGTCCCGAGTTAGTGCGCCAC
GTAAGC-GCTGGGGCTTAT--------------TATTACCCCCCGTGCTCGGGACGGGAC
ATGACGTAAGCATAGATTATAATGGGCTTTTTAA-------AGCCCATATAAAGGAAGT-
GGG-CCGGGTTTGAGACATATTTCGAAAGCCCGGCCT-GGAAAAGGATAAAGTCACGTGC
C--GAA-TAAT-AGGTTGCTTCGCCGCGAAGCAACCTAATAAATTGTTGCGTATTCAATA
CGCAACAAAAAGTCTATTAATATGCCTG-TCTCTGCCG----AATAAA-TCAGA-GCGTA
TGC--GAAGCAGAAGCGATGGATTGGGCGGAATCACAATTCAAGACATGTACTCATGGCT
GTGATTGGAAGACGATATCATCGGATTCATCGGAAAATCGGCAATATGTACCTTGCGTCG
ACTCTGGTTCTGGAAGAAAGACGCCTCGCAAGGTACTTCTTCGATCTATCGAAGCTGTAT
TTAATGG------AAGTTTCAAAGGGAATAATCGGAATGTTCGTGGCTTCTTATACGTAT
CAATCCGAGACGATGATGGAACAATGCGTCCAGTACTTATAGTACCATTTGGAGGATATG
GATATCACAATGATTTTTATTATTTCGAAGGGAAGGGGAAAGTTGAATGTGATATATCAT
C-----AGATTATGTTGCGCCAGAAGTAGATTGGAGCAGAGACATGGAAGTTAGTATTAG
TAACAGCAACAACTGTAATGAATCATGTGATCTGAAGTGTTATGTTATTTGTTCGTTAAG
AATAAAGGAATAACAGATGTGCTGTATTGAATATTAATA-AATCTTATTTTAAATGAAAT
TG---------ATAGTTGTATAAA---CTATACAACACGCTAT------------GACAA
AAGGGG-AAAAATGAAAAATA-AGGGGT---TGATTGTTCTATAGT------ATCGCTTA
AG-----------------GGCCGCAGGCCCGTTGAA--AAATAATAATCGAATTATATA
CGATTG------------ATA-----ATAATCAGAGATAGATGATCAAGGATATATAAAC
ATAGACGAAGTA---------TATGGCTGTAT-AATAA-AAAAAGAAGCATATAA-----
TATAAAATATGTATACTAATCTCTGATTG-----------GTGCAGAAAGTAGACCCACT
AACTTTAAGTTAGTGGA----AATGTCCCGA---------TGACGTAAGCACGGGGGACT
AT-------------------
>571-2_PH_1993_D5
TATTACCCCCAGCGCTCGGGACGGGACAT-TTGCATCTATAAATAGACCT---CCCCCCC
TCC-ACTACAA-GATCATCATCGTCGACAGAAATGGCGCGATATGTGGTATGCTGGATGT
TCACCATCAACAATCCCGCTTCGCTACCAGTGATGCGGGATGAGTTTAAATATATGGTAT
ATCAAGTGGAGAGGGGACAGGAGGGTACTCGTCATGTGCAAGGATACGTCGAGATGAAGA
GACGAAGTTCTCTGAAACAGATGAGAGGCTTCTTCCCAGGCGCACACCTTGAGAAACGAA
AGGGGAGCCAGGAAGAAGCACGGGCTTACTGTATGAAGGAAGATACAAGAATCGAAGGTC
CCTTCGAGTTTGGTGCTTTTAAATTGTCATGTAATGATAATTTATTTGATGTCATACAGG
ATATGCGTGAAACGCATAAACGGCCTCTGGAATATTTATATGAGTGTCCGAATACCTTCG
ACAGAAGTAAGGATACATTATACAGAGTGCAAGCAGAGTTGAATAAAACGAAGGCGATGA
A----TAGCTGGAAGAC--ATCCTTCAATGC-ATGGACATCTGAAGTAGAAAATATTATG
GCGGAGCCATGTTATCGAAGGATTATTTGGGTCTACGGACCAAATGGAGGCGAAGGAAAG
ACAACGTTTGCAAAACATTTAATGAAGACTAAGAATGCGTTTTATTCGCCAGGAGGAAAA
TCATTGGATATATGTAGATTGTATAATTATGAGGATATAGTTATATTTGATATTCCCAGA
TGCAAAGAGGAATATTTAAACTATGGTTTATTAGAAGAATTTAAAAATGGAATTATTCAA
AGCGGGAAATATGAACCCGTTTTGAAAATTGTAGAATATGTGGAAGTCATTGTAATGGCT
AACTTCCTTCCGAAGGAAGGAATCTTTTCTGAAGATCGAATAAAGCTAGTTGCTTGCTGA
ACACGCTATGACAAT--------CGTACGCTATGAC-AAACAGGGA--ACAGCAAAGAAT
C-GGGGGTTGATT-GTGCTATC-CTAACGATTAAGGGCCGCAGGCC-------CGTCA--
-AGATGGAC--------GAC---GCGATCATATGTCCCG-AGTTAGTGCGCCACGT-AAG
CGCT-GGGGCTTAT-----TATTA-C-----------------------CCCCCGTG---
-------------CTCG------GGAC-GGGACATGACGTCAGCATAGATTATAATGGGC
TTTTTAAAGCCCATATAAAAGGAAGTGGGCCGGGTTTGAGACATATTTTCGAAAGCCCGG
CCCGTGCTCGGGGACGGGACATGGGGCTTT----TTTA---AATGGG--C-CGAGAGAGT
--TTGAACCGTTC-----------------AGTATCCTCGTTATTGGGCC-ATCTGG--C
CCAATAATTAAGAGAAC--GT---GTTCAAAATCTG-GG------------TTTGACCGA
AGGTC-AAGGTAGACGGTCAA-CAATATTC-TGGCTTGCGCAGCAAGCAACA-CGAA---
-----------------------------------------------------TTAAATT
TTTAAT-TCG-----------------------------------------------TAG
GACACGTGGAC-GGACCGAAATACTTTCG-ATC------TCTATAAATAGCCTA--AACT
GTTATTG-ATAATT-G--C-TCTCTC-TCTTCTGTCAAA-GTTGT--TGTGCTGAGGA--
--------GGAAGA-----TCGC--------C-AACTGCGATC-----------------
-ATCGGACTGAAA-G--CGTCAAGAG--AGACGG--------------------------
-------AGAATCATGCTGCG-AAGCGTATAT-----CGGGTA-TTTATAGACTTC-TAG
CGCAGCTAGAAGT-TTCGTTGTATTTGATATCGTATTTTGTAAAT-TACG-ATGAAAATC
GTATATTGATATTAATAAAACAACTGGGATTGTTTATGTTTACATTAACTAGTATT-AAA
AATGCA----CAATAT-AAAT--------ATTGTATAAGGAACTTATA-CAATATAT--A
TTACAATA-T---GTTGAGCGTA----G-CGTGATAAACAGATGTTT-AGGAATAATTAA
AATAATTATGTC-ATGTAA-AATAATACTGAACATGTTTA-AGTATGA-GGTGAAAGAGG
AGATATAAGAATAT-TAAAAACCCAATTATATT-AT------------------GCACT-
----------------ATG---AC--AAGCGT-ACG----------------CTATGA-C
A--------------AAAAGGGAAAAATGAAA-AAT-CAGGGGT---TGATTG-TGC---
--TAT-C-GTAACGAT-TAAGGGC-CGCAGGCCC-GTC-AA-G-ATGG------------
---------------------ATGAACGGT-------CAGATTTG------ATTGCTT-A
GCCACGAAGCAAGG-----------AATCTTTTTG-TG-----TCG------------CT
GTCA------------AGACAGCTGTCAT---------------------------TGCT
TT---A-AAAAAT--AATATAATAACTAATTGACAC------------------------
-----------------------GTGT-CTCA-TT-----------CTCAGC--CGT---
------------------------------------------------------GG----
---AAATGTCCC---------------------------------GATGACGTA-AGCAC
G-GG----------GGACTAT------TATTACCCCCAGCGCTCGGGAC-GGGACAT---
---GGGCTA--A----------TGGAT-TGG-GAAT---TTAGGG-CCCAACGGGCCCGT
TAA-GATGGGTTTT-GGGCTTCT-GGGCTAAATCCAGAAGACCAAAAACAGGCGG-----
-----------G-AACCGTCCA-AATTTC-------AAACATAGATTGCTTGCCCTGCAA
GCCATCTAGATGT-CTATATATACCAG-TGTCGATATAT-TGCCTA-----GATATCAA-
---ATGGCGAGGTTTCCGAAGAAATCGATCAAGAAGAGGCGGGTTGGCGGAGGAAAGTAT
GGAAGCAAGGCGGCAACAAGCCACGACT--------------------------------
------------------------------------------------------------
------------------------------------------------------------
------------------------------------------------------------
------------------------------------------------------------
------------------------------------------------------------
-------------------------------------ATTTTATTGTAGTGCTGGAGTTA
GTATTAACTACCAGAACAGAATTACATATCATGTAT---------------GATATGTTT
ATGTAAACATAAACCTATGAATGGAATAATGTCCAAATAACATACAACACGCTATGACAA
AAGGGGAAAAATGAAGAA------------------TCGGGGGTTG----ATTGGTCTAT
CGTATCGCTTAAG-GGCCGCAGG-CC-----------------CGTTGAAATGATTCTTT
ATTCAACAAATATACATGATACGGATA---------GTTGAATATATAAACAACTATGTA
T-----------AAATACAACAGAATGTTGAA-AAT-----AATTAATATAAT----GAG
AAG-GAAGGTATATTTGTGACGGATAAGGATGAGAAC------------CACCACTTTAG
T-GGT-GGGTCATATGTCCCGAGTTAGTGCGCCACGTAA-GCGCT-GGGGCTTAT-----
TATTACCCCCA-GCGCTCAGGACGGGACATCACGTGCATC--------------------
--TAACAAATGCACGTGACTGATATATATGATATAACGGTTCATTG-AAACGTTATATAG
AGAT-ATAACGAAAAGTCACGTATGAAAG-AGAC-ATGAACGTGACGGAGTCAAATGTAA
TGAATAAACATTTGACGTCCGGAAACTTCCG-AAGGAAGC-CAAGATTGCTTCGA-GGCG
AAGCAAAACATTTATATATTGGTCTGAA--CTGCTG--CCTATAAATAAG-AGGCAGGGA
-----AATGGCATTGACAACAGAGCGGGTGAAACTATTCTTTGAATGGTTTCTGTTTATT
GGAGCAATATTCATTGCGATAACAATATTATATATATTGTTGGTATTGCTCTTTGAGGTC
CCCAAGTATATTAAGGAGGTTGTGAGGTATCTCGTAGAATACCTGACCAGACGACGTGTA
TGGATGCAGAAAACGCAGTTGACGGAGGCAACCGGAGATGCAGAGCTCGTCAGAAGTAGT
GTGGAAGACAGACGCGATCAACAACCGGCTGTCATACCACATGCAAGTCATGTTATCCCT
TC---TCAACCA---AGAAGGGATGAACAAGCAAGACGAGGAAACGCCGGCCCTATGTTT
T-AATACACT-GTATTATAATATACGA-AATATAAATGGATAAGG---------ATATTT
AGTGGGAAACATAT-ATAAGTGAAACATAATATA------TGTTGTATAAG----AAACA
TATT-GTAATATGTGACTTGT---------------------------------------
-ATACGA-------------------------------GTGTTGTATTT-----------
----ATAAACTATACAACACGC---------------------TATGACAAAAGGGGAAA
AAT------------------------------GAAGAATCGGGGGGT---TGATTGGTC
TATCGTATCGC--------TTAAGGGCCG-CAGGCCCGT-----------------TGAA
AT-GATTCTT-----AATTAAACAAATATACA-----TGATACGGATAGTTGAATATATA
AACAACTATGTAGA--AATACAACAGCATGTTGT-ACATAATA--ATATAATGAGAAGAG
AA--GTATATTT---------GTATAGG--------------------------------
--ATAGTGATCACAAACACCACTTTA--------------------GTGGT-GGGTCATA
TGTCCCGAGTTAGTGCG-CCACGTAA-GCGCTGGGGCTTAT-----TATTACCCCCAGCG
CTCAGGACGGGACATCACGTG-CATCTA-ACAAATGCACGTGATAAGGCAGTA---GCTT
GC----AGCGAAAGATAACCATCAACATCAAAAAAGAAGAGGGCATATTCGTTGCTTCGA
GTCGAAGCAAC--GGTGATAGATAAATGTTCGAGAATCGAAA-------ATGGAG-----
---GCTATTTAAACCTG---------ATGGTGTTGCGATTTCCGAAAT----CACTCGTC
GGAGGAG-AATGGAGTTTTGGGAATCGTCTGCCATGCCAGACGATGTGAAGAGAGTGATC
AAGGAAATATATTGGGAAGATCGGAAGAAACTTCTGTTTTGTCAGAAGTTGAAGTGCTGT
GTCAGAAGGATTCTTGTATATGGAGATCAAGATGATGCTCTAGCTGCAGTGAAGGGTTTG
AAGACTTCTATCATTCGCTATAGCGAATATCTGAAGAAACCATGTGTGGTAATATGTTGT
CTGACTAATAAGTCTATTGTTCATAGGTTAAACACAATGGTGTTCTTTTATCATGAATAT
ATTGAAGAACTAGGTGGTGACTACTCGGTATATCAAGATTTGTATTGTGATGAGGAACTT
CCTGCTTCCTTGACAGAGGAAGAA------------GATGAAGAAGTAATATACAGGAAT
GTTATCATGTCATCGACAGAAGAGAAGATCTCTTGGAGTGAATGTCAGAAGATAGTTATA
TCGGATTATGATGTAACATTACTGTAATGTAATATCCATT--ATCATAAATAAAA--TAA
TGGAATG--ATGATTATGTATT-TATACTAAATACAT--AATGGTGTACGTATAGCA---
------TAAAATA-CA-TTAACA-----TACATACAACACACTATGACA-AAAAGGGAAA
AAAA----GAAATATC------GGGGGTTGATTGGTCTATCTTAA-CGATTAAGGGCCGA
AGGCCCGTTTAAATATGTGTT-GGACGAAGTCCAAAACACAAAAAAGGCATCAGAACAGT
GGAATATAATGAGCTGGC-AGTGGA------GGGTC-CATGTCCCGAGTTAGTGCGCCAC
GTAAGC-GCTGGGGCTTAT--------------TATTACCCCCCGTGCTCGGGACGGGAC
ATGACGTAAGCATAGATTATAATGGGCTTTTTAA-------AGCCCATATAAAGGAAGT-
GGG-CCGGGTTTGAGACATATTTCGAAAGCCCGGCCT-GGAAAAGGATAAAGTCACGTGC
C--GAA-TAAT-AGGTTGCTTCGCCGCGAAGCAACCTAATAAATTGTTGCGTATTCAATA
CGCAACAAAAAGTCTATTAATATGCCTG-TCTCTGCCG----AATAAA-TCAGA-GCGTA
TGC--GAAGCAGAAGCGATGGATTGGGCGGAATCACAATTCAAGACCTGTACCCATGGCT
GTGATTGGAAGACGATATCATCGGATTCATCGGAAAATCGGCAATATGTACCTTGCGTCG
ACTCTGGTTCTGGAAGAAAGACGCCTCGCAAGGTACTTCTTCGATCTATCGAAGCTGTAT
TTAATGG------AAGTTTCAAAGGGAATAATCGGAATGTTCGTGGCTTCTTATACGTAT
CAATCCGAGACGATGATGGAACAATGCGTCCAGTACTTATAGTACCATTTGGAGGATATG
GATATCACAATGATTTTTATTATTTCGAAGGGAAGGGGAAAGTTGAATGTGATATATCAT
C-----AGATTATGTTGCGCCAGAAGTAGATTGGAGCAGAGACATGGAAGTTAGTATTAG
TAACAGCAACAATTGTAATGAATCATGTGATCTGAAGTGTTATGTTATTTGTTCGTTAAG
AATAAAGGAATAACAGATGTGCTGTATTGAATATTAATA-AATCTTATTTTAAATGAAAT
TG---------ATAGTTGTATAAA---CTATACAACACGCTAT------------GACAA
AAGGGG-AAAAATGAAAAATA-AGGGGT---TGATTGTTCTATAGT------ATCGCTTA
AG-----------------GGCCGCAGGCCCGTTGAA--AAATAATAATCGAATTATATA
CGATTG------------ATA-----ATAATCAGAGATAGATGATCAAGGATATATAAAC
ATAGACGAAGTA---------TATGGCTGTAT-AATAA--AAAAGAAGCATATAA-----
TATAAAATATGTATACTAATCTCTGATTG-----------GTGCAGAAAGTAGACCCACT
AACTTTAAGTTAGTGGA----AATGTCCCGA---------TGACGTAAGCACGGGGGACT
AT-------------------
>627_TW_1996_D8
TATTACCCCCAGCGCTCGGGACGGGACAT-TTGCATCTATAAATAGACCT--CCCCCCTC
TCC-ACTACAA-GATCATCATCGTCGACAGAAATGGCGCGATATGTGGTATGCTGGATGT
TCACCATCAACAATCCCGCTTCGCTACCAGTGATGCGGGATGAGTTTAAATATATGGTAT
ATCAAGTGGAGAGGGGACAGGAGGGTACTCGTCATGTGCAAGGATACGTCGAGATGAAGA
GACGAAGTTCTCTGAAACAGATGAGAGGCTTCTTCCCAGGCGCACACCTTGAGAAACGAA
AGGGGAGCCAGGAAGAAGCACGGGCTTACTGTATGAAGGAAGATACAAGAATCGAAGGTC
CCTTCGAGTTTGGTGCTTTTAAATTGTCATGTAATGATAATTTATTTGATGTCATACAGG
ATATGCGTGAAACGCATAAACGGCCTCTGGAATATTTATATGAGTGTCCGAATACCTTCG
ACAGAAGTAAGGATACATTATACAGAGTGCAAGCAGAGTTGAATAAAACGAAGGCGATGA
A----TAGCTGGAAGAC--ATCCTTCAACGC-ATGGACATCTGAAGTAGAAAATATCATG
GCGGAGCCATGTTATCGAAGGATTATTTGGGTCTACGGCCCAAATGGAGGTGAAGGAAAG
ACAACGTTTGCAAAACATTTAATGAAGACTAAGAATGCGTTTTATTCGCCAGGAGGAAAA
TCATTGGATATATGTAGATTGTATAATTATGAGGATATAGTTATATTTGATATTCCCAGA
TGCAAAGAGGAATATTTAAACTATGGTTTATTAGAAGAATTTAAAAATGGAATTATTCAA
AGCGGGAAATATGAACCCGTTTTGAAAATTGTAGAATATGTGGAAGTCATTGTAATGGCT
AACTTCCTTCCGAAGGAAGGAATCTTTTCTGAAGATCGAATAAAGCTAGTTGCTTGCTGA
ACACGCTATGACAAT--------CGTACGCTATGAC-AAAAGGGGA--AAAGCAAAGATT
CGGGGGGTTGATT-GTGCTATC-CTAACGATTAAGGGCCGCAGGCC-------CGTCA--
-AGATGGAC--------GAC---GCGATCATATGTCCCG-AGTTAGTGCGCCACGT-AAG
CGCT-GGGGCTTAT-----nnnnn------------------------------------
------------------------------------------------------------
------------------------------------------------------------
------------------------------------------------------------
------------------------------------------------------------
------------------------------------------------------------
------------------------------------------------------------
------------------------------------------------------------
------------------------------------------------------------
------------------------------------------------------------
------------------------------------------------------------
------------------------------------------------------------
------------------------------------------------------------
------------------------------------------------------------
------------------------------------------------------------
------------------------------------------------------------
------------------------------------------------------------
------------------------------------------------------------
------------------------------------------------------------
------------------------------------------------------------
------------------------------------------------------------
------------------------------------------------------------
------------------------------------------------------------
------------------------------------------------------------
------------------------------------------------------------
------------------------------------------------------------
------------------------------------------------------------
------------------------------------------------------------
------------------------------------------------------------
------------------------------------------------------------
----------------------nnnnnTATTACCCCCAGCGCTCGGGAC-GGGACAT---
---GGGCTA--A----------TGGAT-GAT-GGAT---ATAGGG-CCCAACGGGCCCGT
TAA-GATGGGTTTT-GGGCTTCT-GGGCTAAATCCAGAAGACCAAAAACAGGCGG-----
-----------G-AACCGTCCT-AATTTC-------AAACATAGATTGCTTGCCCTGCAA
GCCATCTAGAAGT-CTATATATACCAG-TGTCGATATAT-TGCCTA-----GATATCAA-
---ATGGCGAGGTTTCCGAGGAAATCGATCAAGAAGAGGCGGGTTGGCAGGAGGAAGTAT
GGAAGCAAGGCGGCAACAAGCCACGACT--------------------------------
------------------------------------------------------------
------------------------------------------------------------
------------------------------------------------------------
------------------------------------------------------------
------------------------------------------------------------
-------------------------------------ATTTTATTGTAGTGCTGGAGTTA
GTATTAACTACCAGAACAGAATTACATATCATGTAT---------------GATATGTTT
ATGTAAACATAAACCTATGAATGGAATAATGTCCAAATAACATACAACACGCTATGACAA
AAGGGGAAAAATGAAGAA------------------TCGGGGGTTG----ATTGGTCTAT
CGTATCGCTTAAG-GGCCGCAGG-CC-----------------CGTTGAAATGATTCTTA
ATTCAACAAATATACATGATACGGATA---------GTTGAATATATAAACAACTATGTA
T-----------AAATACAACAGAATGTTGAA-AAT-----AATTAATATAAT----GAG
AAG-TAAGGTATATTTGTGACGGATAAGTATGAGAAC------------CACCACTTTAG
T-GGT-GGGTCATATGTCCCGAGTTAGTGCGCCACGTAA-GCGCT-GGGGCTTAT-----
TATTACCCCCA-GCGCTCAGGACGGGACATCACGTGCATC--------------------
--TAACAAATGCACGTGACTGATATATATGATATAACGGTTCATTG-AACCGTTATATTG
AGAT-ATAACGAAAAGTCACGTATGAAAG-AGAC-ATGAACGTGACGGAGTCAAATGTAA
TGAATAAACATTTGACGTCCGGAAACTTCCG-AAGGAAGC-CAAGATTGCTTCGT-GGCG
AAGCAAAACATTTATATATTGGTCTGAA--CTGCTG--CCTATAAATAAG-AGGCAGGGA
-----AATGGCATTGACAACAGAGCGGGTGAAACTATTCTTTGAATGGTTTTTGTTTTTC
GGAGCAATATTCATTGCGATAACAATATTATATATATTGTTGGTATTGCTCTTTGAGGTT
CCCAAGTATATGAAGGAGGTTGTGAGGTATCTCGTAGAATACCTGACCAGACGACGTGTA
TGGATGCAGAAAACGCAGTTGACGGAGGCAACCGGAGATGCAGAGCTCGTCAGAAGTAGT
GTGGAAGACAGACGCGATCAACAACCGGCTGTCATACCACATGCAAGTCATGTTATCCCT
TC---TCAACCA---AGAAGGGATGAACAAGCAAGACGAGGAAACGCCGGCCCTATGTTT
T-AATACACT-GTATTATAATATACGA-AATATAAATGGATAAGG---------ATATTT
AGTGGGAAACATAT-ATAAGTGAAACATAATATA------TGTTGTATAAG----AAACA
TATT-GTAATATGTGACTTGT---------------------------------------
-ATACGA-------------------------------GTGTTGTATGT-----------
----ATAAACTATACAACACGC---------------------TATGACAAAAGGGGAAA
AAT------------------------------GAAGAAT-CGGGGGT---TGATTGGTC
TATCGTATCGC--------TTAAGGGCCG-CAGGCCCGT-----------------TGAA
AT-GATTCTT-----AATTAAACAAATATACA-----TGATACGGATAGTTGAATATATA
AACAACTATGTAGA--AATACAACAGAATGTTGT-ACATAATA--ATATAATGAGAAGAG
AA--GTATATTT---------GTACAGG--------------------------------
--ATAGTGATCACAAACACCACTTTA--------------------GTGGT-GGGTCATA
TGTCCCGAGTTAGTGCG-CCACGTAA-GCGCTGGGGCTTAT-----TATTACCCCCAGCG
CTCAGGACGGGACATCACGTG-CATCTA-ACAAATGCACGTGATAAGGCAGTA---GCTT
GC----AGCGAAAGATAACCATCAACATCAAAAAAGAAGAGGGAATATTCGTTGCTTCGA
GTCGAAGCAAC--GGTGATAGATAAATGTTCGAGAATCGAAA-------ATGGAG-----
---GCTATTTAAACCTG---------ATGGTGTTGTGATTTCCGAAAT----CACTCGTC
GGAGGAG-AATGGAGTTTTGGGAATCGTCTGCCATGCCAGACGATGTGAAGAGAGTGATC
AAGGAAATATATTGGGAAGATCGGAAGAAACTTCTGTTTTGTCAGAAGTTGAAGTGCTGT
GTCAGAAGGATTCTTGTATATGGAGATCAAGATGATGCTCTAGCTGCAGTGAAGGGTATG
AAGACTTCTATCATTCGCTATAGCGAATATTTGAAGAAACCATGTGTGGTAATATGTTGT
TTGACTAATAAGTCTATTGTTCATAGGTTAAACACAATGGTGTTCTTTTATCATGAATAT
ATTGAAGAACTAGGTGGTGACTACTCGGTATATCAAGATTTGTATTGTGATGAGGAACTT
CCTGCTTCCTTGACAGAGGAAGAA------------GATGAAGAAGTAATATACAGGAAT
GTTATCATGTCATCGACAGAAGAGAAGATCTCTTGGAGTGAATGTCAGAAGATAGTTATA
TCGGATTATGATATAACATTACTGTAATGTAATATCCATT--AACATAAATAAAA--TAA
TGGAATG--ATGATTATGTATT-TATACTAAATACAT--AATGGTGTACGTATAGCA---
------TAAAATA-CA-TTAACA-----TACATACAACACGCTATGA----CAAAAGGGG
AAAA----ATGAAGAA----TCGGGGGTTGATTGGGCTATCTTAA-CGATTAAGGGCCGA
AGGCCCGTTTAAATATGTGTT-GGACGAAGTCCAAAACACAAAAAAGTCATCAGAACAGT
GGAATATAATGAGCTGGC-AGTGGA------GGGTC-CATGTCCCGAGTTAGTGCGCCAC
GTAAGC-GCTGGGGCTTAT--------------TATTACCCCCCGTGCTCGGGACGGGAC
ATGACGTAAGCATAGATTATAATGGGCTTTTTAA-------AGCCCATATAAAGGAAGT-
GGG-CCGGGTTTGAGACATATTTCGAAAGCCCGGCCT-GGAAAAGGATAAAGTCACGTGC
C--GAA-TAAT-AGGTTGCTTCGCCGCGAAGCAACCTACTAAATTGTTGCGTATTCAATA
CGCAACAAAAAGTCTATTAATATGCCTG-TCTCTGCCG----AATAAA-TCAGA-GCGTA
TGC--GAAGCAGAGGCGATGGATTGGGCAGAATCACAATTCAAGACATGTACTCATGGCT
GTGATTGGAAGACGATATCATCGGATTCATCGGAAAATCGGCAATATGTACCTTGCGTCG
ACTCTGGTTCTGGAAGAAAGACGCCTCGCAAGGTACTTCTTCGATCTATCGAAGCTGTAT
TTAATGG------AAGTTTCAAAGGGAATAATCGGAATGTTCGTGGCTTCTTATACGTAT
CAATCCGAGACGATGATGGAACAATGCGTCCAGTACTCATAGTACCATTTGGAGGATATG
GATATCACAATGATTTTTATTATTTCGAAGGGAAGGGGAAAGTTGAATGTGATATATCAT
C-----AGATTATGTTGCGCCAGAAGTAGATTGGAGCAGAGACATGGAAGTTAGTATTAG
TAACAGCAACAACTGTAATGAATCATGTGATCTGAAGTGTTATGTTATTTGTTCGTTAAG
AATAAAGGAATAACAGATGTGCTGTATTGAATATTAATA-AATCTTATTTTAAATGAAAT
TG---------ATAGTTGTATAAA---ACATACAACACGCTAT------------GACAA
AAGGGG-AAAAATGAAAAATA-AGGGGT---TGATTGTTCTATAGT------ATCGCTTA
AG-----------------GGCCGCAGGCCCGTTGAA--AAATAATAATCGAATTATATA
CGATTG------------ATA-----ATAATCAGAGATAGATGATCAAGGATATATAAAC
ATAGACGAAGTA---------TATGGCTGTAT-AATAA-AAAAAGAAGCATATAA-----
TATAAAATATGTATACTAATCTCTGATTG-----------GTGCAGAAAGTAGACCCACT
AACTTTAAGTTAGTGGA----AATGTCCCGA---------TGACGTGAGCACGGGGGACT
AT-------------------
>62cn_CN_D2
nnnnn-------------------------------------------------------
------------------------------------------------------------
------------------------------------------------------------
------------------------------------------------------------
------------------------------------------------------------
------------------------------------------------------------
------------------------------------------------------------
------------------------------------------------------------
------------------------------------------------------------
------------------------------------------------------------
------------------------------------------------------------
------------------------------------------------------------
------------------------------------------------------------
------------------------------------------------------------
------------------------------------------------------------
------------------------------------------------------------
------------------------------------------------------------
------------------------------------------------------------
------------------------------------------------------------
--------------nnnnn-----------------------------------------
-------------CTCA------GGAC-GGGACAT-------------------------
---------------------------G--------------------------------
----------------------GG--C-TT----TTTA---AATGGG--C-CGAGAGAGT
--TTGAACAGTTC-----------------AGTATCTTCGTTATTGGGCC-ATCTGG--C
CCAATAATTAAGAGAAC--GT---GTTCAAAATCTG-GG------------TATGACCGA
AGGTC-AAGGTAGACGGTCAA-CAATATTC-TGGCTTGCGGAGCAAGCTACA-CGAA---
-----------------------------------------------------TTAATAT
TTTAAT-TCG-----------------------------------------------TAG
GACACGTGGAC-GGACCGAAATACTTCTGTATC------TCTATAAATAGCCTA-AACCT
GATATTG-ATAATT-G--C-TCTCTC-TCTTCTGTCAAA-GTTGT--TGTGCTGAGGA--
--------GGAAGA-----TCGG--------C-ACCGGCGATC-----------------
-ATCGGA-CGGAAAG--CGTCAAGAG--AGACGG--------------------------
-------AGAATCATGCTGCG-AAGCGTATAT-----GTGGTA-TTTATAGACTTC-TAG
CGCAGCTAGAAGT-TTCGTTGTATTCGATATTGTATTTTGTGAAT-TACG-AAGAAATTC
GTATATTGATATTAATAAAACAACTGGGATTGTTCATGTTTACATTAACTAGTATT-AAA
AATGTA----TAAA--AAAAT--------ATTGTATAAGGAACTTATA-CAATATAT--A
TTATAATA-T---GTTGAGCGTA----G-CGTGATAAACAGGTGTTT-ATGTATAATTAA
AATAATTATGCC-ATGTAAAAATAATACTGAATATGCTTA-AGTATGA-GGTGAAAGAGG
AGGTATTAGAATAT-TAAAAACCCAATTATATT-AT------------------ACAGT-
----------------ATGAC-AAGCGTACGCTATG-----ACAAGCGTACACTATGA-C
A--------------AAAAGGGAAAAATGAAA-AAT-CAGGGGT---TGATTG-TGC---
--TAT-C-CTAACGAT-TAAGGGC-CGCAGGCCC-GTC-AA-G-ATGG------------
---------------------ATGAACGGT-------CAGATTTG------ATTGCTT-A
GCATCGAAGGAAGG-----------AATCTTTTTG-GG----ACCA------------CA
GACA------------AGACAGCTGGCAT---------------------------TGTT
TT-----AAAAAT--AATATAATAAACAATTGAC-A-AGAATACCCTTCA-CT-----AA
CAAGAT------------------------------------------------------
------------------------------------------------------------
------------------------------------------------------------
---------------------------TATTACCCCCAGCGCTCGGGAC-GGGACAT---
---GGGCTA--A----------TGGAT-GAT-GGAT---ATAGGG-CCCATCGGGCCCGT
TAA-GATGGGTTTT-GGGCTTCT-GGGCTAAATCCAGAAGACCAAAAACAGGCGG-----
-----------G-AACCGTCCA-ATATTC-------AAACTTAGATTGCTTGCCCTGCAA
GCCATCTAGAAGT-CTATATATACCAG-TGTCGACATAT-TGTCTT-----GATATCAA-
---ATGGCGAGGTTTCCGAAGAAATCGATCAAGAAGAGGCGGGTTGGCAGGAGGAAGTAT
GGAAGCAAGGCGGCAACAAGTCACGACT--------------------------------
------------------------------------------------------------
------------------------------------------------------------
------------------------------------------------------------
------------------------------------------------------------
------------------------------------------------------------
-------------------------------------ATTTTATTGTAGTGCTGGAGTTA
GTATTAACTACCAGAACAGAATTACATATCATGTAT---------------GATATGTTT
ATGTAAACATAAACCTTAGAATGGAATAATGTCCAAATAACATACAACACGCTATGACAA
ACGGGGAAAAATGAAGAA------------------TCGGGGGTTG----ATTGGTCTAT
CGTATCGCTTAAG-GGCCGCAGG-CC-----------------CGTTGAAATGATTCTTT
ACTAAACAAATATACATGATACGGATA---------GTTGAATATATAAACAACTATGTA
T-----------AAATACAACAGAATGTTGTA-AAT-----AATTAATATAAT----GAG
AAAAGAAGGTATATTTGTGACGGATAAGGATGAGAAC------------CACCACTTTAG
T-GGT-GGGTCATATGTCCCGAGTTAGTGCGCCACGTAA-GCGCT-GGGGCTTAT-----
TATTACCCCCA-GCGCTCAGGACGGGACATCACGTGCAAC--------------------
--TTACGAATGCACGTGACTGATATATACAACATAACGGTTCGTCG-AACCGGTATATTA
AGCT-ATAACGAAAAGTCACGTGTGAAAG-AGAC-ATGCACGTGACGGAGTCAAATGTAT
TGAATAAACATTTGACGTCCGGAAACTTCCG-AAGGAAGT-CACGATTGCTTCGA-GGCG
AAGCAAAACATTTATATATTGGCCTGAA--CTGCTG--CCTATAAATAAG-AGGCAGGGT
-----AATGGGATTGACAACAGAGCGGGTGAAACTATTCTTCGAATGGTTTCTGTTTATT
GGAGCAATATTTATTGCTATAACAATATTATATATATTGTTGGCATTGCTCTTTGAGGTT
CCGAAGTATATTAAGGATGTAGTGAGGTATCTCGTAGAATACCTGACTAGACGACGTGTA
TGGATGCAGAAGACGCAGTTGACGGAAGCAACCGGAGATGCAGAGCTCGTCAGAAGTAGT
GTGGAAGACAGACGCGATCAACAACCGGCTGTCATACCACATGGAAGTCAGGTTATCCCT
TC---TCAACCA---AGAAGGGATGAACAAGGAAGACGAGGAAACGCCGGTCCTATGTTT
T-AATACACT-GTATTATAATATACGA-AATATAAATGGATAATG---------ATAGTT
AGTGTCAAACATAT-ATAAGTGAAATATAATATA------TGTGTGAGAAG----AAACA
TATT-TTAATATGTGACTTGT---------------------------------------
-ATACGA-------------------------------GTGTTGTATTT-----------
----ATAAACTATACAACACGC---------------------TATGACAAACGGGGAAA
AAT------------------------------GAAGAAT-CGGGGGT---TGATTGGTC
TATCGTAACGC--------TTAAGGGCCG-CAGGCCCGT-----------------TGAA
AT-GATTCTT-----TATTAAACAAATATACA-----TGATACGGATAGTTGAATACATA
AACAACTATGTATA--AATACAACAGAATGTTGT-AAATAAAT-AATACAATGTGAAGAT
AA--GTATATTT---------GTACAGG--------------------------------
--ATAATGATCACAACCACCACTTTA--------------------GTGGT-GGGTCATA
TGTCCCGAGTTAGTGCG-CCACGTAA-GCGCTGGGGCTTAT-----TATTACCCCCAGCG
CTCAGGACGGGACATCACGTG-CATTTA-ACAAATGCACGTGAGAAGGCAGTA---GCTT
CT----AGCGAAAGATAACCATCAACATCAAAAAAGAAGAAGGCATATTCGTTGCTTCGA
GACGAAGCAAC--GGTGTTAGATAAATGTTCGAGATTCGAAA-------ATGGAG-----
---GATATTTAAACCTG---------ATGGTCTTGTGATTTCCGAAAT----CACTCATC
GGCGGAG-AATGGAGTTCTGGGAATCGTCTGCCATGCCAGACGATGTGAAGAGAGTGATC
AAGGAAAAATATTGGGAAGATCGGAAGAAACTTCTGCTTTGTCAGAAGTTGAAGTGCTGC
GTCAGAAGGATTCTTGTATATGGAGATCAAGATGCTGCTCTAGCTGCTGTGAAGGATATG
AAGACTTCTATCATTCGCTATAGCGAATATCTGAAGAAACCATGTGTGGTAATATGTTGT
GTGACTAATAAGTCTATTGTTCATAGGCTAAACACAATGGTGTTCTTTTATCATGAATAT
ATTGAAGAACTAGGTGGTGACTACTCTGTATATCAAGAGTTGTATTGTGACGAGGAGCTT
CCTTCTTCCTTGACAGAGGAAGAA------------GATGAAGAAGTAATATACAGGAAT
GTTATCATGTCATCGACAGAAGAGAAGTTCTCTTGGAGTGAATGTCAGAAGATAGTAATA
TCGGATTATGATGTAACATTACTGTAATGTAATATCCATT--ATCATAAATAAAA--TAA
TGGACTG--ATGATTATGTATT-TATACTAAATACAT--AATGGTATACGTATTGCA---
------TAAAATA-CA-TTAACA-----TACATACAACACACTATGACAAACAGGG----
AAAA----AAGAAGAA----TCGGGGGTTGATTGGGCTATCCTAA-CGATTAAGGGCCGA
AGGCCCGTTTAAATATGTGTT-GGACGAAGTCCTAAACACAAAAAAGTCATCAGAACAGT
GGAATATAATGAGCTGGC-AGTGGA------GGGTC-CATGTCCCGAGTTAGTGCGCCAC
GTAAGC-GCTGGGGCTTAT--------------nnnnn----------------------
------------------------------------------------------------
------------------------------------------------------------
------------------------------------------------------------
------------------------------------------------------------
------------------------------------------------------------
------------------------------------------------------------
------------------------------------------------------------
------------------------------------------------------------
------------------------------------------------------------
------------------------------------------------------------
------------------------------------------------------------
------------------------------------------------------------
------------------------------------------------------------
------------------------------------------------------------
------------------------------------------------------------
------------------------------------------------------------
------------------------------------------------------------
------------------------------------------------------------
------------------------------------------------------------
------------------------------------------------------------
--nnnnn--------------
>63cn_CN_D3
nnnnn-------------------------------------------------------
------------------------------------------------------------
------------------------------------------------------------
------------------------------------------------------------
------------------------------------------------------------
------------------------------------------------------------
------------------------------------------------------------
------------------------------------------------------------
------------------------------------------------------------
------------------------------------------------------------
------------------------------------------------------------
------------------------------------------------------------
------------------------------------------------------------
------------------------------------------------------------
------------------------------------------------------------
------------------------------------------------------------
------------------------------------------------------------
------------------------------------------------------------
------------------------------------------------------------
--------------nnnnnnnnnn------------------------------------
------------------------------------------------------------
------------------------------------------------------------
------------------------------------------------------------
------------------------------------------------------------
------------------------------------------------------------
------------------------------------------------------------
------------------------------------------------------------
------------------------------------------------------------
------------------------------------------------------------
------------------------------------------------------------
------------------------------------------------------------
------------------------------------------------------------
------------------------------------------------------------
------------------------------------------------------------
------------------------------------------------------------
------------------------------------------------------------
------------------------------------------------------------
------------------------------------------------------------
------------------------------------------------------------
------------------------------------------------------------
------------------------------------------------------------
------------------------------------------------------------
------------------------------------------------------------
------------------------------------------------------------
------------------------------------------------------------
------------------------------------------------------------
------------------------------------------------------------
------------------------------------------------------------
------------------------------------------------------------
----------------------nnnnnTATTACCCCCAGCGCTCGGGAC-GGGACAT---
---GGGCTA--A----------TGGAT-GAG-GGAT---ATAGGG-CCCATCGGGCCCGT
TAA-GATGGGTTTT-GGGCTTCT-GGGCTAAATCCAGAAGACCAAAAACAGGCGG-----
-----------G-AACCGTCCA-AAATTC-------AAACATAGATTGCTTGCCCTGCAA
GCCATCTAGAAGT-CTATATATACCAG-TGTCGACATAT-TGTCTA-----GATATGAA-
---ATGGCGAGGTATCCGAAGAAATCGATCAAGAAGAGGCGGGTTGGCAGGAGGAAGTAT
GGAAGCAAGGCGGCAACAAGCCACGACT--------------------------------
------------------------------------------------------------
------------------------------------------------------------
------------------------------------------------------------
------------------------------------------------------------
------------------------------------------------------------
-------------------------------------ATTTTATTGTAGTGCTGGAGTTA
GTATTAACTACCAGAACAGAATTACATATAATGTAT---------------GATATGTTT
ATGTAAACATAAACCTTTGTAAGGAATAATGTCCAAATAACATACAACACGCTATGACAA
AAGGGGAAAAATGAAGAA------------------TCGGGGGTTG----ATTGGTCTAT
CGTATCGCTTAAG-GGCCGCAGG-CC-----------------CGTTGAAATGATTCTTT
ATTAAACAAATATACATGATACGGATA---------GTTGAATATATAAACAACTATGTA
T-----------AAATACAACAGAATGTTGAA-AAT-----AATTAATATAAT----GAG
AAG-GAAGGTATATTTGTGACGGATAAGGATGAGAAC------------CACCACTTTAG
A-GGT-GGGTCATATGTCCCGAGTTAGTGCGCCACGTAA-GCGCT-GGGGCTTAT-----
TATTACCCCCA-GCGCTCAGGACGGGACATCACGTGCAAC--------------------
--TTACGAATGCACGTGACTGATATATACAACATAACGGTTCGTCG-AACCGGTATATTA
AGCT-ATAACGAAAAGTCACGTGTGAAAG-AGAC-ATGCACGTGACGGAGTCAAATGTAT
TGAATAAACATTTGACGTCCGGAAACTTCCG-AAGGAAGT-CACGATTGCTTCGT-GGCG
AAGCAAAACATTTATATATTGGCCTGAA--CTGCTG--CCTATAAATAAG-AGGCAGGGT
-----AATGGGATTGACAACAGAGCGGGTGAAACTATTCTTCGAATGGTTTCTGTTTATT
GGAGCAATATTTATTGCTATAACAATATTATATATATTGTTGGCATTGCTCTTTGAGGTT
CCGAAGTATATTAAGGATGTAGTGAGGTATCTCGTAGAATACCTGACTAGACGACGTGTA
TGGATGCAGAAGACGCAGTTGACGGAAGCAACCGGAGATGCAGAGCTCGTCAGAAGTAGT
GTGGAAGACAGACGCGATCAACAACCGGCTGTCATACCACATGGAAGTCAGGTTATCCCT
TC---TCAACCA---AGAAGGGATGAACAAGGAAGACGAGGAAACGCCGGTCCTATGTTT
T-AATACACT-GTATTATAATATACGA-AATATAAATGGATAATG---------ATATTT
AGTGTCAAACATAT-ATAAGTGAAATATAATATA------TGTGTGAGAAG----AAACA
TATT-TTAATATGTGACTTGT---------------------------------------
-ATACGA-------------------------------GTGTTGTATTT-----------
----ATAAACTATACAACACGC---------------------TATGACAAACGGGGAAA
AAT------------------------------GAAGAAT-CGGGGGT---TGATTGGTC
TATCGTAACGC--------TTAAGGGCCG-CAGGCCCGT-----------------TGAA
AT-GATTCTT-----TATTAAACAAATATACA-----TGATACGGATAGTTGAATACATA
AACAACTAAGTATA--AATACAACCGAATGTTGT-AAATAAAT-AATACAATGTGAAGAT
AA--GTATATTT---------GTACAGG--------------------------------
--ATAATGATCACAACCACCACTTTA--------------------GTGGT-GGGTCATA
TGTCCCGAGTTAGTGCG-CCACGTAA-GCGCTGGGGCTTAT-----TATTACCCCCAGCG
CTCAGGACGGGACATCACGTG-CATTTA-ACAAATGCACGTGAGAAGGCAGTT---GCTT
GC----AGCGAAAGATAACCATCAACATCAAAAAAGAAGAAGGCATATTCGTTGCTTCGA
GACGAAGCAAC--GGTGTTAGATAAATGTTCGAGATTCGAAA-------ATGGAG-----
---GATATTTAAACCTG---------ATGGTCTTGTGATTTCCGAAAT----CACTCATC
GGCGGAG-AATGGAGTTCTGGGAATCGTCTGCCATGCCAGACGATGTGAAGAGAGTGATC
AAGGAAAAATATTGGGAAGATCGGAAGAAACTTCTGCTTTGTCAGAAGTTGAAGTGCTGC
GTCAGAAGGATTCTTGTATATGGAGATCAAGATGCTGCTCTAGCTGCTGTGAAGGATATG
AAGACTTCTATCATTCGCTATAGCGAATATCTGAAGAAACCATGTGTGGTAATATGTTGT
GTGACTAATAAGTCTATTGTTCATAGGCTAAACACAATGGTGTTCTTTTATCATGAATAT
ATTGAAGAACTAGGTGGTGACTACTCTGTATATCAAGAGTTGTATTGTGACGAGGAGCTT
CCTTCTTCCTTGACAGAGGAAGGA------------GATGAAGAAGTAATATACAGGAAT
GTTATCATGTCATCGACAGAAGAGAAGTTCTCTTGGAGTGAATGTCAAAAGATAGTAATA
TCGGATTATGATGTAACATTACTGTAATGTAATATCCATT--ATCATAAATAAAA--TAA
TGGACTG--ATGATTATGTATT-TATACTAAATACAT--AATGGTATACGTATTGCA---
------TAAAATA-CA-TTAACA-----TACATACAACACACTATGACAAACAGGG----
AAAA----AAGAAGAA----TCGGGGGTTGATTGGGCTATCCTAA-CGATTAAGGGCCGA
AGGCCCGTTTAAATATGTGTT-GGACGAAGTCCTAAACACAAAAAAGTCATCAGAACAGT
GGAATATAATGAGCTGGC-AGTGGA------GGGTC-CATGTCCTGAGTTAGTGCGCCAC
GTAAGC-GCTGGGGCTTAT--------------nnnnn----------------------
------------------------------------------------------------
------------------------------------------------------------
------------------------------------------------------------
------------------------------------------------------------
------------------------------------------------------------
------------------------------------------------------------
------------------------------------------------------------
------------------------------------------------------------
------------------------------------------------------------
------------------------------------------------------------
------------------------------------------------------------
------------------------------------------------------------
------------------------------------------------------------
------------------------------------------------------------
------------------------------------------------------------
------------------------------------------------------------
------------------------------------------------------------
------------------------------------------------------------
------------------------------------------------------------
------------------------------------------------------------
--nnnnn--------------
>65lk_LK_2010_C2
TATTACCCCCAGCGCTCGGGACGGGACAT-TTGCATCTATAAATAGACCT--CCCCCCTC
TCC-ATTACAA-GATCATCATCGACGACAG-AATGGCGCGATATGTGGTCTGCTGGATGT
TCACCATCAACAATCCCACAACACTACCAGTGATGAGGGATGAGATCAAATATATGGTAT
ATCAGGTGGAGAGGGGACAGGAGGGTACTCGTCATGTGCAAGGTTGTGTCGAGATGAAGA
GACGAAGCTCTCTGAAGCAGATGAGAGGCTTCTTCCCAGGCGCACACCTTGAGAAACGAA
AGGGAAGCCAGGAAGAAGCGCGGTCATACTGTATGAAGGAAGATACAAGAATCGAAGGTC
CCTTCGAGTTTGGTGCATTTAAATTGTCATGTAATGATAATTTATTTGATGTCATACAGG
ATATGCGTGAAACGCACAAAAGGCCTTTGGAGTATTTATATGATTGTCCTAACACCTTCG
ATAGAAGTAAGGATACATTATACAGAGTACAAGAAGAGATGAATAAAACGAAGGCGATGA
A----TAGCTGGAGAAC--GTCCTTCAGTGC-ATGGACATCAGAGGTGGAGAATATCATG
GCGCAGCCATGTCATCGGAGAATAATTTGGGTCTATGGCCCAAATGGAGGAGAAGGAAAG
ACAACGTATGCAAAACATCTAATGAAGACGAGAAATGCGTTTTATTCTCCAGGAGGAAAA
TCATTGGATATATGTAGACTGTATAATTACGAGGATATTGTTATATTTGATATTCCAAGA
TGCAAAGAAGATTATTTAAATTATGGGTTATTAGAAGAATTTAAGAATGGAATAATTCAA
AGCGGGAAATATGAACCCGTTTTGAAGATAGTAGCATATGTCGAAGTCATTGTAATGGCT
AACTTCCTTCCGAAGGAAGGAATATTTTCTGAAGATCGAATAAAGTTGGTTCCTTGCTGA
ACAAGTAATGACTTTACAG----CGCACGCTCCGAC-AAAAGCACACTATGACAAAAGTA
CGGGTATCTGATT-GGGATATC-TTAACGATCTAGGGCCGTAGGCC-------CGTGA--
GCAATGAAC--------GGC---GAGATCAGATGTCCCG-AGTTAGTGCGCCACGT-AAG
CGCT-GGGGCTTAT-----TATTA-C-----------------------CCCCAGCG---
--------------CCG------GGAC-GGGACAT-------------------------
---------------------------G--------------------------------
----------------------GG--C-TT----TTTA---AATGGG--C-TTTACGAGT
--TTGAACAGTTC-----------------AGTATCTTCGTTATTGGGCCAACCCGG--C
CCAATAATTAAGAGAAC--GT---GTTCAAATTCGT-GG------------TATGACCGA
AGGTC-AAGGTAACCGGTCAA-CATTATTC-TGGCTTGCGCAGCAAGATACA-CGAA---
-----------------------------------------------------TTAAA--
------------------------------------------------------------
------------------------------------------------------------
------------------------------------------------------------
------------------------------------------------------------
------------------------------------------------------------
------------------------------------------------------------
------------------------------------------------------------
------------------------------------------------------------
------------------------------------------------------------
-------------GATAGGCGAA----G-CATGATTAACAGGTGTTT-AGGTATAATTAA
CATAATTATGAG-AAGTAATAATAATACGGAAAATGAATA-AGTATGA-GGTGAAAGAGG
AGATATTAGAATATTTAAAAACCCAATTATATT-AT-T----------------TTGGA-
----------------ACG---AA--ATACAACACG----------------CTATGA-A
A--------------TACAAGACGCTATGACA-AATGTACGGGTATCTGATTG-TG----
--TAT-C-TTAACGCT-TAAGGGC-CGCAGGCCC-GTC-AA-G-ATGG-------A----
---------------------ATGAACGGT-------CCAGATTA------ATTCCTT-A
ACGACGAAGGAAGG-----------AATCTTTGAG-GG---GACCA------------CA
CAAT------------ATACAGCTGTCAA---------------------------TGAT
TT---A-TTAAAT--AATATAATAACCAAATGAC-C-ATTGTACCCTTGC--T-----A-
----ATGATGACG-T-ATA-GGGGTGT-CCCG-AG----GTAA---TTTAAC---AT---
-AGATCTGAGAAGA--------GATATG--------------------------GG--CC
GTTGGATGCCTCCATCGGACGATGG--AGGTTGTATGAA-CTTCTGCTGACGTA-GGCGC
T-GG----------GGCTTAT------TATTACCCCCAGCGCTCGGGAC-GGGACAT---
---GGGCTA--A----------TGGAT-TGT-GGAT---ATAGGG-CCCAAAGGGCCCGT
TTA-GATGGGTTTT-GGGCTTAT-GGGCTTTATCCAGAAGACCAAAAACAGGCGG-----
-----------G-AACCGTCCC-AAATTC-------AAACTTCGATTGCTTGCCCTGCAA
GCCATCTAGAAGT-CTATATATACCAG-TGTCTAGATAGATGTTCA-----GACAACAA-
---ATGGCTAGGTATCCAAAGAAATCCATCAAGAAGAGGCGGGTTGGGCGCCGGAAGTAT
GGCAGCAAGGCGGCAACGAGCCACGACTACTCGTCGTTAGGG--TCAATATTGGTTCCTG
AAAACACCGTCAAGGTATTTCGGATTGAGCCTACTGATAAAACATTACCCAGATATTTTA
TCTGGAAAATGTTTATGCTTCTTGTGTGCAAGGTGAAGCCCGGAAGAATACTTCATTGGG
CTATGATCAAGAGTTCTTGGGAAATCAACCAGCCGACAACCTGTCTGGAAGCCCCAGGTT
TATTTATTAAACCTGATCATAGCCATCTGGTTAAACTGGTATGTAGTGGGGAACTTGAAG
CAGGAGTCGCAACAGGGACATCAGATGTTGAATGTCTTTTGAGGAAGACAACCGTGTTGA
GGAAGAATGTAACAGAGGTGGATTATTTATATTTGGCATTCTATTGTAGTTCTGGAGTAA
GTATAAACTACCAGAACAGAATTACATATCATGTTT---------------GATATGTTT
ATGTAAACATAAACTATTGTATGGAATGAAATCCAAATATTATACAACACGCTATGAAAT
ACAAGACGCTATGAC-AG------------AAGTA-CGGGTATCTG----ATTAG-GTAT
CCTAACGATCTAG-GGGCGAAGG--C---CCGTGAGCAATATGCGTCGAAATAA-TGTTT
AACAAACAAATATACATGATATGGATA---------GTTGAATACATAAACAACTAGGTA
T----------ACAATACAACAAACTGTTGTA-AAG-----AAAT-AAAAAAT----AAG
AAGAGAGAGTATATTTGTGTCGGATAAGCATGACACC------------CACCACTTTAG
T-GGT-GGGTCAGATGTCCCGAGTTAGTGCGCCACGTAA-GCGCT-GGGGCTTAT-----
TATTACCCCCA-GCGCTCAGGACGGGACATCACGTGCTTC--------------------
---AACAAATGCACGTGAGTGATATAAGGGACATAACGGGTTTAGA-TAACGGTATCTTT
GGTTCAGAATATAACGTCACGTGTGAAAG-TGGATAGGCACGTGACTAAGTCAAATGTAT
TGAATAAACATTTGACGTCCGGTAGCTTCCG-AAGGAAGT-AAGGATTGCTTCGT-GGCG
AAGCAAACCATTTATATATTGGCCTAGG-CTTGCGG--CCTATAAATAGG-ACCCTGCTA
-----AATGGCATTAACAACAGAGCGGGTTAAACTATTCTTTGAATTGTTTTTGTTCTTT
GCAGCAATATTTATTGCGATTACAATATTATATATATTGTTGGTTTTGCTCTTTGAGGTA
CCGAAGTATATTAAGCAGCTCGTGAGGTATTTGGTAGAATACCTGACCAGAAGACGTGTA
TGGATGCAGAGGACGCAGTTATCGGAGGCAACTGGAGACGTAGAGTTCGGCAGAGGTATT
GTGGAAGACAGACGGGATCAACAACCGGCTGTCATACCACAGGCATCTCAGGTTATCCCT
TC---TCAACAAATTAGAAGGGATGATCAAGGAAGACGAGGAAACGTCGGACCTATGTTT
T-AATACACG-GTATTGTAATATATGA-AATATAAATGGGTATTG---------ATGT--
------------AT-AA-GGTCATACATACTATA------TGTATGATAATG---AAACA
TATT-GTAATATGTGAATTGT---------------------------------------
-AAACGA-------------------------------GTGTTGAATGT-----------
----ATACAACATACAACACGC---------------------TATGAAATACAAGACGC
TAT------------------------------GACAAATGTACGGGTATCTGATTAGG-
TATCCTAACGA--------TCTAGGGCCG-AAGGCCCGT-GAGCAATAT---GCGTCGAA
AT-AATGTTT-----AACACA-CAAATATACA-----TGATACGGATAGTTGAATACATA
AACAACTAGGTATAC-AATACAACAAACTGTTGT-AAAGAAAT---AAAAATAAGAAGGG
AGA-GTATATTT---------GTGTCGG--------------------------------
--ATAAGCTTGGCAACCACCACTTTA--------------------GTGGT-GGGTCAGA
TGTCCCGAGTTAGTGCG-CCACGTAA-GCGCTGGGGCTTAT-----TATTACCCCCAGCG
CTCAGGACGGGACATCACGTG-CAACTA-ACAGCAGCACGTGAGAATGCAGTA---ACTT
GC----AGCGAAAGATAGACGTCAACATCAATAAAGAAGAAGGAATATTCTTTGCTTCGG
AACGAAGCAAA--GGGTATAGATATTTGTTCGAGATGCGAAA-------ATGGAG-----
---GCTATATAAACCTG---------ATGGTTTTGTGATTTCCGAAAT----CACTCGAC
AGAAGAGAAATGGAGTTCTGGGAATCGTCTGCCATGCCTGACGATGTCAAGAGAGAGATT
AAGGAAATATATTGGGAAGATCGGAAGAAACTTCTGTTCTGTCAGAAGTTGAAGAGCTAT
GTCAGAAGGATTCTTGTTTATGGAGATCAAGAGGATGCCCTTGCCGGAGTGAAGGATATG
AAGACTTCTATTATTCGCTATAGCGAATACTTGAAGAAACCATGTGTGGTAATTTGTTGT
GTTAGCAATAAATCAATTGTGTATAGGTTAAACAGCATGGTGTTCTTTTATCATGAATAC
CTTGAAGAACTAGGTGGTGATTACTCAGTATATCAAGATCTCTATTGTGATGAGGTTCTC
TCTTCTTCATCGACAGAGGAAGAA------------GATGTAGGAGTAATATATAGGAAT
GTTATCATGGCATCGACACAAGAGAAGTTCTCTTGGAGTGATTGTCAGAAGATAGTTATA
TCAGACTATGATGTAACATTACTCTAATGTAATATCCATT--ATCATCAATAAAA--TAA
TGGAATG--TTGATTATGTATT-TATCATAAATACAT--AATGGTATACGTATAGCA---
------TAAAATA-CA-TTA-CC-----AACATACAACACACTATAAAATACAACACACT
ATAA----CAAATGTG----CGGGTATCCGATTGGGCTATATTAACCCCTTAAGGGCCGA
AGGCCCGTTTAAATATGTGTT-GGACGAAGTCCA-AGCACAAAAAAGTAAGCAGAACAAC
GGAATAATATGAGCTGGC-AACGTA------GGGTC-CATGTCCCGAGTTAGTGCGCCAC
GTAAGC-GCTGGGGCTTAT--------------TATTACCCCCCGTGCTCGGGACGGGAC
ATGACGTTAGCAAGGATTATAATGGGCTTTTTAA------TAGCCCATTTA-TTGAATT-
GGG-CCGGGTTTT-GTCATTTTACAAAAACCCGGTCCAGGATAAGTATAATGTCACGTGC
C--GAA-TAAA-AGGTTGCTTCGCCTCGAAGAAACCTAATTTGAGGTTGCGTATTCAATA
CGCTACCGAGTATCTATTAATATGTGAG-TCTCTGCCG----AAACAATTCAGA-GCGAA
AGC--AAAGCAGAAGCGATGGATTGGGCGGAATCACAATTCAAGACTTGTACTCATGGAT
GCGATTGGAAGAAGATATCATCGGATTCAGCCGATAATCGACAATATGTACCATGCGTCG
ATTCTGGAGCTGGAAGAAAGTCGCCTCGCAAGGTACTTCTTAGATCTATTGAAGCTGTGT
TTAACGG------AAGCTTCAGCGGAAATAATAGGAACGTTCGTGGATTTCTCTACGTAT
CGATCAGAGACGATGACGGAGAAATGCGTCCAGTACTCATAGTACCATTCGGAGGATATG
GATATCATAATGATTTCTATTATTTCGAAGGAAAGGGGAAAGTTGAATGTGATATAT--T
CGGTGGAGATTATGTTGCGCCAGGAATAGATTGGAGCAGAGACATGGAAGTTAGTATTAG
TAACAGCAACAACTGTAATGAATTATGTGATCTGAAGTGTTATCTTGTTTGTTCTTTAAG
AATCAAGGAATAAAAGTTGTGCTGTAATGTTTATTAATA-AAACGTATATTTGGGA-AAT
TG---------ATAGTTGTATACA---ACATACAACACACTAT------------GAAAT
ACAAGA-CGCTATGACAAATGTACGGGTATCTGAATGAGTTTTAGT------ATCGATTA
AG-----------------GGCCGCAGGCCCGTTGAA--AAATAATAATCGAATTATAAA
CGTTAG------------ATA-----ATAATCAGAGATAGGTGATC-AGATAACATAAAC
ATAAACGAAGTA---------TATGGCGGTAC-AATAA-TAAAATAAGTT---AAAAAA-
AAAACATAATGAATACAAATCTCTGATTG-----------GTTCAGAAGAAAGGCCCACC
AACTAAAAGGT-GGGGA---GAACGTCCCGA---------TGACGTAAGCACGGGGGACT
AT-------------------
>66in_IN_2012_B1
TATTACCCCCAGCGCTCGGGACGGGACAT-TTGCATCTATAAATAGACCT--CCCCCCTC
TCC-ACTACAA-GATCATCATCGACGACAGAAATGGCGCGATATGTGGTATGCTGGATGT
TCACCATCAACAATCCCACAACACTACCAGTGATGAGAGATGAGTTCAAATATATGGTAT
ATCAAGTGGAGAGGGGACAGGAGGGTACTCGTCATGTGCAGGGATACGTCGAGATGAACA
TACAAAGCTCTCTGAAGCAGATGAGAGGCTTCTTCCCAGGCGCACACCTTGAGAAACGAA
AGGGAAGCCAGGAGAGAGCGCGGTCATACTGTATGAAGGAAGATACAAGAATCGAAGGTC
CCTTCGAGTTTGGTGCTTTTAAATTGTCATGTAATGATAATTTATTTGATGTCATACAGG
ATATGCGTGAAACGCACAAACGACCTTTGGAGTATTTATATGATTGTCCTAATACTTTCG
ATAGAAGTAAGGATACATTATACAGAGTACAAGCAGAGATGAATAAAACGAAGGCGATGA
A----TAGCTGGAGAAC--GTCTTTCAGTGC-TTGGACATCAGAGGTTGAGAATATCATG
GCGCAGCCATGTCATCGAAGAATAATTTGGGTCTATGGCCCAAATGGAGGAGAAGGAAAG
ACAACGTATGCAAAACATTTAATGAAGACGAAAAATGCGTTTTATTCTCCAGGCGGAAAA
TCATTGGATATTTGTAGATTGTATAATTATGAGGATATTGTTATATTTGATATTCCCAGA
TGCAAAGAGGAATATTTAAATTACGGGTTATTAGAAGAATTTAAGAATGGAATAATTCAA
AGCGGGAAATATGAACCCGTTTTGAAGATAGTGGAATATGTCGAAGTCATTGTAATGGCT
AACTTCCTTCCGAAGGAAGGAATCTTTTCTGAAGATCGAATAAAGTTGGTTGCTTGCTGA
ACACGCTATGAC-------------------------AAAAGCACACTCCGACAAATGTA
CGGGTATCTGATT-GGGTTATC-CTATCGATCTAGGGCCGTAGGCC-------CGTGA--
GCAATGAAC--------GGT---GAGATCAGATGTCCCG-AGTTAGTGCGCCACGT-AAG
CGCT-GGGGCTTAT-----TATTA-C-----------------------CCCCAGCG---
-------------T-CG------GGAC-GGGACAT-------------------------
---------------------------G--------------------------------
----------------------GG--C-TT----TTTA---AATGGG--C-TTTGAGAGT
--TTGAACAGTTC-----------------AGTATCTTCGTTATTGGGCCAACCCAG--C
CCAATAATTAAGAGAAC--GT---GTTCAAAATCGA-GG------------TTTGACCGA
AGGTC-AAGGTCACC---------------------------------------------
------------------------------------------------------------
------------------------------------------------------------
------------------------------------------ATAAATACCCTA-GTCCT
GTCATGG-ATAATT-G--C-TCTCTC-TCTTCTGTCAAG-GTGGT--TGTGCTGTGGC--
--------GGAAGA-----TCGC--------C-AGCGGCGATC-----------------
-GTCGGAAGGAACTG--CAGCTAGAG--AGGCGG--------------------------
-------TGAAGCATA-TACG-AAGCGTACAT-----CGGGTA-TTTATAGACTTA-TAG
CGCAGCTAGAAGTATATACTGTACCTGACAATGTATTAAGTTTATTTACG-AAGAATTTG
TAAA-TTGTTATTAATAAAACATCTGGGTATGTTAATGTTTACATTAACTAGTATT-ATT
AATGTAGAATAAAAAAAAAAT--------ATTATATGCGGAACGCATATTAACA-AA--A
TAA-AAAA-T---GACAAGCGAA----G-CATGATTAACAAGTGTTT-CTGTATAATTAA
AATAATTATGAC-ATGTAATAAAAATACGGAAAAAAAATATAGTATGA-GGTGAAAGAGG
AAATATTAAAATAT-TAAAAACCCAAATATATT-AT-T----------------TTGCA-
----------------ACG---AG--ATACAATACG----------------GTATGA-A
A--------------TACAACCCGCTATGACA-AATGTACGGGTATCTGAATG-AG----
--TAT-C-TTAACTAT-CTAGGGC-CGAAGGCCC-GTG-AG------C-------A----
---------------------ATACGC-GT-------TTTGAATG------ATTACTT-A
GCGACGAAAAAAGG-----------AATCTTTATG-GG---GACCA------------CT
GAAA------------AGACAGCTGTCAT---------------------------TGAA
TT---A-ATAAAT--AATAT-ATAACCAATTGAC-C-ATAGTACCCTTGC--A-----A-
----ATGATGACG-T-ATAGGGGGTGT-CCCG-AA----GTAA---TTTAAC---AT---
-AGCTCTGAAAAGA--------GATGTT--------------------------GA--CC
GTTGGATCTCTCCATCGGACGAT-GG-AGGTTGGATG-A-CTTCTGCTGACGTC-GGCGC
T-GG----------GGCTTAT------TATTACCCCCAGCGCTCGGGAC-GGGACAT---
---GGGCTA--A----------TGGAT-TGT-GGAT---TTAGGG-TCCAAAGGGCCCGT
ATA-GATGGGTTTT-GGGCTTAT-GGGCTTTATCCAGAAGACCAAAAACAGGCGG-----
-----------G-AACCGTCCC-AAATTC-------AAACTTCGATTGCTTGCCCCGCAA
GCCATCTAGAAGT-CTATAAATACCAG-TGTTGAGATATATGTTCA-----GACAACAA-
---ATGGCGAGGTTTCCGAAGAAATCCATCAAGAAGAGGCGGGTTGGGCGTCGGAAGTAT
GGCAGCAAGGCGGCAACGAGTCACGACTACTCGTCGTTAGGA--TCAATATTGGTTCCTG
AAAACACCGTTAAGGTGTTTAGGATTGAGCCTACAGATAAAACATTACCCAGGTATTTTA
TCTGGAAAATGTTTATGCTTCTTGTGTGCAAGGTGAAACCCGGAAGAATACTTCACTGGG
CTATGATCAAGAGTTCTTGGGAAATCAACCAGCCGACAACCTGTCTGGAAGCACCAGGTT
TATTTATAAAACCTGAACATAGCCATCTGGTTAAACTGGTATGTAGTGGGGAACTTGAAG
CAGGAGTCGCAACAGGGACATCAGATGTTGAGAGTCTTTTGAGGAAGACAACCGTGTTGA
GGAAGAATGTTACGGAGGTGGATTATTTGTATTTGGCATTCTATTGTAGTTCTGGAGTAA
GTATAAACTACCAGAACAGAATTACATATCATGTAT---------------GATATGTTT
ATGTAAACATAAACTATTGTATGGGATGAATTCCAAATAACATACAACACGCTATGAAAT
ACAAGACGTTATGAC-AA------------ATGTA-CGGGTATCTG----ATTGG-GTAT
CTTAACGATCTAG-GGCCGAAGG--C---CCGTGAGCAATATACGTCGAAATAATTGTTT
AACAAACAAATATACATGATACGGATA---------GTTGAATACATAAACAACGCTGTA
T----------ACAATACAACAAAATGTTGTA-AAG-----AAAT-AAAAAAT----AAG
AAGAGAGAGTATATTTGTGT-GGATAAGCATCAGAAC------------CACCACTTTAG
T-GGT-GGGTCATATGTCCCGAGTTAGTGCGCCACGTAA-GCGCT-GGGGACTAT-----
TATTACCCCCA-GCGCTCAGGACGGGACATCACGTGCTTA--------------------
---TAGAAATGCACGTGACTGATATAAGGGACATAACGGGTTTAGA-TAACGGTATCTTG
TGATTAGAATATAACGTCACGTGTGAAAG-CGAA-ATGCACGTGACATAGTCAAATGTAT
TGAATAAACATTTGACGTCCGGTAGCTTCCG-AAGGAAGT-TAGGATTGCTTCGT-GGCG
AAGCAAACCATTTATATA-TTGGCTAGG-ATTGCGG--CCTATAAATAGG-ACGCAGCTA
-----GATGGCATTAACAACAGAGCGGGTGAAACTATTCTTTGAATGGTTTCTGTTCTTT
GGAGCAATATTTATTGCGATAACAATATTATATATATTGTTGGTA---------------
------------------------------------------------------------
------------------------------------------------------------
------------------------------------------------------------
------------------------------------------------------------
------------------------------------------------------------
----------------------------------------TGTATGTTAATG---AAACA
TATT-GTAATATGTGAATTGT---------------------------------------
-AAACGA-------------------------------GAGTTGAATGT-----------
----ATAAAACATACAACACGC---------------------TATGATATACAAGACGC
TAT------------------------------GATAAAGGTACGGGTATCTGAATGGG-
TATCCTAATGT--------TCTAGGGCCGAAAGGCCCGT-GAGCAATAT---ACGTCGAA
ATAAATGATT-----AACAAA-CAAATATACA-----TGATACGGATAGTTGAATACATA
AACAACTCTGTATAC-AATACAACAAAATGTTGT-AAAGAAAT--AAAAAATAAGAAGAG
ATA-GTATATTT---------GTGTAGG--------------------------------
--ATAAGCTTCGTAACCACCACTTTA--------------------GTGGT-GGACCAGA
TGTCCCGAGTTAGTGCG-CCACGTAA-GCGCTGGGGCTTAT-----TATTACCCCCAGCG
CTCAGGACGGGACATCACGTG-CTAATA-ACAAACGCACGTGAGAAGGAAGTA---GCTT
AC----AGTGAAAGATAGACGTCAACATCAATAAAGAAGAAGGAATATTCGTTGCTTAGC
GACGAAGCAAC--GGATAAAGATATTTGTTCGAGATGCGAAA-------ATGGAG-----
---GCTATTTAAACCTG---------ATGGTTTTGTGATTTCCGAAAT----CACTCTTC
GGAAGAGAAATGGAGTTCTGGGAATCGTCTGCTATGCCTGACGATGTCAAGAGAGAGATT
AAGGAAATATATTGGGAAGATCGGAAGAAACTTCTGTTCTGTCAGAAGTTGAAGAGCTAT
GTCAGAAGGATTCTTGTTTATGGAGATCAAGAGGATGCCCTTGACGAAATGAAGGGTATG
AAGACTTCTATTATTCGCTATAGCGAATACTTGAAGAAACCATGTGTGGTAATTTGTTGT
GTTAGCAATAAATCAATTGTGTATAGGTTAAACAGCATGGTGTTCTTTTATCATGAATAC
CTTGAAGAACTAGGTGGTGATTACTCAGTATATCAAGATCTCTATTGTGATGCGGTTCTC
TCTTCTTCATTGCCAGAGGCCGAA------------GCTGCAGGTGTCATATATCGGAAT
GTTATCCTGGCATTGAGACAAGAGAAGTTTTCTTGGAGTGATTGTCAGAAGATAGTTATA
TCAGACTATGATGTAACATTACTCTAATGTAATATCCATT--ATCATCAATAAAA--TAA
TGGGTTG--TTGATTATGTATT-TATCATAAATACGT--AATGGTATACGTATAGCA---
------TAAAATA-CA-TTAACC-----AACATACAACACACTATAAAATACAACACACT
ATAA----CAAATGTA----CGGGTATTTGATTGGGCTATATTAACCCCTTAAGGGCCGA
AGGCCCGTTTAAATATGTGTT-GGACGAGGTCCA-AACGCTAAAATGTAAGCAGAACAAC
GGAATATAATGAGCTGGA-AACGTA------GGGTC-CATGTCCCGAGTTAGTGCGCCAC
GTAAGC-GCTGGGGCTTAT-----------------------------------------
------------------------------------------------------------
------------------------------------------------------------
--------------------------------------------------------AATA
CGCTACCGAATATCTATTAATATGTGTG-TCTCTGCCG---AAAACAA-TCAGA-GCGGA
AGC--GAAGCAGAAGCGATGGATTGGGCGGAATCACAACTCAAGACCTGTACTCATGGAT
GCGATTGGAAGAAGATATCATCGGATTCAGCCGATAATCGACAATATGTACCATGCGTCG
ATTCTGGAGCTGGAAGAAAGTCGCCTCGCAAGGTACTTCTTAGATCTATTGAAGCTGTGT
TTAACGGAAGCTTAAGCTTCAGCGGAAATAATAGGAATGTTCGTGGATTTCTCTACGTAT
CGATCAGAGACGATGACGGAGAGATGCGTCCAGTACTCATAGTACCATTCGGAGGATATG
GATATCATAATGATTTCTATTATTTCGAAGGAAAGGGGAAAGTTGAATGTGATATATCAT
C-----AGATTATGTTGCGCCAGGAATAGATTGGAGCAGAGACATGGAAGTTAGTATTAG
TAACAGCAACAACTGTAATGAATTATGTGATCTGAAGTGTTATGTTGTTTGTTCTTTAAG
AATCAAGGAATAAAAGATGTGCTGTAATGTTTATTAATAGAAA-----------------
------------------------------------------------------------
------------------------------------------------------------
------------------------------------------------------------
------------------------------------------------------------
------------------------------------------------------------
------------------------------------------------------------
------------------------------------------------------------
---------------------
>736-4_IN_1997_C2
TATTACCCCCAGCGCTCGGGACGGGACAT-TTGCATCTATAAATAGACCT--CCCCCCTC
TCC-ATTACAA-GATCATCATCGACGACAG-AATGGCGCGATATGTGGTATGCTGGATGT
TCACCATCAACAATCCCACAACACTACCAGTGATGAGGGATGAGATAAAATATATGGTAT
ATCAAGTGGAGAGGGGACAGGAGGGTACTCGTCATGTGCAAGGTTATGTCGAGATGAAGA
GACGAAGCTCTCTGAAGCAGATGAGAGGCTTCTTCCCAGGCGCACACCTTGAGAAACGAA
AGGGGAGCCAAGAAGAAGCGCGGTCATACTGTATGAAGGAAGATACAAGAATCGAAGGTC
CCTTCGAGTTTGGTTCATTTAAATTGTCATGTAATGATAATTTATTTGATGTCATACAGG
ATATGCGTGAAACGCACAAAAGGCCTTTGGAGTATTTATATGATTGTCCTAACACCTTCG
ATAGAAGTAAGGATACATTATACAGAGTACAAGCAGAGATGAATAAAACGAAGGCGATGA
A----TAGTTGGAGAAC--TTCTTTCAGTGC-TTGGACATCAGAGGTGGAGAATATCATG
GCGGAGCCATGTCATCGGAGAATAATTTGGGTCTATGGCCCAAATGGAGGAGAAGGAAAG
ACAACGTATGCAAAACATCTAATGAAGACGAGAAATGCGTTTTATTCTCCAGGAGGAAAA
TCATTGGATATATGTAGACTGTATAATTACGAGGATATTGTTATATTTGATATTCCAAGA
TGCAAAGAGGATTATTTAAATTATGGGTTATTAGAGGAATTTAAGAATGGAATAATTCAA
AGCGGGAAATATGAACCCGTTTTGAAGATAGTAGAATATGTCGAAGTCATTGTAATGGCT
AACTTCCTTCCGAAGGAAGGAATCTTTTCTGAAGATCGAATAAAGTTGGTTTCTTGCTGA
ACAAGTAATGACTTTACAG----CGCACGCTCCGAC-AAAAGCACACTATGACAAAAGTA
A-GGTATCTGATA-GGGATATC-TTAACGATCTAGGGCCGTAGGCC-------CGTGA--
GCAATGAAC--------GGC---GAGATCAGATGTCCCG-AGTTAGTGCGCCACGT-AAG
CGCT-GGGGACTAT-----TATTA-C-----------------------CCCCCGTG---
-------------CTCG------GGAC-GGGACAT-------------------------
---------------------------G--------------------------------
----------------------GG--C-TT----TTTA---AATGGG--C-CTTGAGAGT
--TTGAACAGTTC-----------------AGTATCTTCGTTATTGGGCCAACCCGG--C
CCAATAATTAAGAGAAC--GT---GTTCAAATTCGT-GG------------TATGACCGA
AGGTC-AAGGTAACCGGTCAA-CATTATTC-TGGCTTGCGCAGC----------------
------------------------------------------------------------
---------------------------------------------------------TAG
GACACGTGGAC-GGACCGAAATACTCCTGCATC------TCTATAAATACCCTA-GTCCT
GTGAAGG-ATAATT-G--C-TCTCTC-TCTTCTGTCAAG-GTGGT--TGTGCTGAGGC--
--------GGAAGA-----TCGC--------C-AGCGGCGATC-----------------
-GTCGGAACGATGTG--CATCTAGAG--AGGCGG--------------------------
-------TGAAGCAAACTACG-AAGCGTATAT-----CGGGTA-TTTATAGACTTA-TAG
CGCAGCTAGAAGTATAAACTGTACA-GATTTTGTATTTTGTAAAT-TACG-AAGAATTTC
GTAT-ATGATATTAATAAAACACCTGGGTGTGTTAATGTTTACATTAAATAGTATC-CTG
AATGTA----CTCAATAAAAT--------ACAGTATACGGAACGTATACTGACA--A--A
GTAATAAA-T---GATAGGCGAA----G-CATGATTAACAGGTGTTT-AGGTATAATTAA
CATAATTATGAG-AAGTAATAATAATACGGAAAATGAATA-AGTATGA-GGTGAAAGAGG
AGATATTAGAATATTTAAAAACCCAATTATATT-AT-T----------------TTGGA-
----------------ACG---AA--ATACAACACA----------------CTATGA-A
A--------------TACAAGACGCTATGACA-AATGTACGGGTATCTGATTG-TG----
--TAT-C-TTAACGCT-TAAGGGC-CGCAGGCCC-GTC-AA-G--TTG-------A----
---------------------ATGAACGGT-------TCAGATTA------ATTCCTT-A
GCGACGAAGAAAGG-----------AATCTTGATG-AG---GACCA------------CA
ATAA------------AGACAGCTGTCAT---------------------------TGAT
TA---A-ATAAAT--AATATAATATCCAAAAGAC-C-TTTGTACCCTTGA--T-----A-
----ATGATGACG-T-GTA-GGGGTGT-CCCG-AT----GTAA---TATAGC---AT---
-AGCTATGTGAAGA--------GATAAGCATGTGGCCGACAACTTTAGTTGT--GG----
GCCAGATGTCCC---------------GAGTT-AGTGCG--------CCACGTA-AGCAC
G-GG----------GGACTAT------TATTACCCCCCGTGCTCGGGAC-GGGACAT---
---GGGCTA--A----------TGGAT-TGT-GGAT---ATAGGG-CCCAACGGGCCCGT
TTA-GATGGGTTTT-GGGCTTAT-GGGCCTTATCCAGAAGACCAAAAACAGGCGG-----
-----------G-AACCGTCCC-AAATTC-------AAACTTCGATTGCTTGCCCTGCAA
GCCATCTAGAAGT-CTATAAATACCAG-TGTCTAGATAGATGTTCA-----GACAACAA-
---ATGGCTAGGTATCCGAAGAAATCCATCAAGAAGAGGCGGGTTGAGCGCCGGAAGTAT
GGCAGCAAGGCGGCAACGAGCCACGACTGCTCGTCGCTAGGG--TCAATATTGGTTCCTG
AAAACACCGTCAAGGTATTTCGGATTGAGCCTACTGATAAAACATTACCCAGATATTTTA
TCTGGAAAATGTTTATGCTTCTTGTGTGCAAGGTGAAGCCCGGAAGAATACTTCATTGGG
CTATGATCAAGAGTTCTTGGGAAATCAACCAGCCGACAACCTGTCTGGAAGCCCCAGGTT
TATTTATTAAACCTGAACATAGCCATCTGGTTAAACTGGTATGTAGTGGGGAACTTGAAG
CAGGAGTCGCAACAGGGACATCAGATGTTGAATGTCTTTTGAGGAAGACAACCGTGTTGA
GGAAGAATGTAACAGAGGTGGATTATTTATATTTGGCATTCTATTGTAGTTCTGGAGTAA
GTATAAACTACCAGAACAGAATTACATATCATGTTT---------------GATATGTTT
ATGTAAACATAAACTATTGTATGGAATGAAATCCAAATAACATACAACACGCTATGAAAT
AAAAGACGCTATGAC-AA------------AAGTA-CGGGTATCTG----ATTAG-GTAT
CCTAACGATCTAG-GGCCGAAGG--C---CCGTGAGCAATATGCGTCGAAATAA--GTTT
AACAAACAAATATACATGATACGGATA---------GTTGAATACATAAACAACGAGGTA
T----------ACAATACAACAAACTGTTGTA-AAG-----AAAT-AAAAAAT----AAG
AAGAGAGAGTATATTTGTGTCGGATAAGCATGAGACC------------CACCACTTTAG
T-GGT-GGGTCAGATGTCCCGAGTTAGTGCGCCACGTAA-GCACG-GGGGACTAT-----
nnnnn-------------------------------------------------------
------------------------------------------------------------
------------------------------------------------------------
------------------------------------------------------------
------------------------------------------------------------
------------------------------------------------------------
------------------------------------------------------------
------------------------------------------------------------
------------------------------------------------------------
------------------------------------------------------------
------------------------------------------------------------
------------------------------------------------------------
------------------------------------------------------------
------------------------------------------------------------
------------------------------------------------------------
------------------------------------------------------------
------------------------------------------------------------
------------------------------------------------------------
------------------------------------------------------------
------------------------------------------------------------
------------------------------------------------------------
------------------------------------------------------------
-----------------------------------------nnnnnTATTACCCCCAGCG
CTCAGGACGGGACATCACGTG-CGACTA-ACAGACGCACGTGAGAAGGCAGTA---GCTT
GC----AGCGAAAGATAGACGTCAACATCAATAAAGAAGAAGGAATATTCTTTGCTTCGG
CACGAAGCAAA--GGGTATAGATATTTGTTCGAGATGCGAAA-------ATGGAG-----
---GCTATTTAAACCTG---------ATGGTTTTGTGATTTCCGAAAT----CACTCGAC
GGAAGAGAAATGGAGTTCTGGGAATCGTCTGCCATGCCTGACGATGTCAAGAGAGAGATT
AAGGAAATATATTGGGAAGATCGGAAGAAACTTCTGTTCTGTCAGAAGTTGAAGAGCTAT
GTCAGAAGGATTCTTGTTTATGGAGATCAAGAGGATGCCCTTGCCGGAGTGAAGGGTATG
AAGACTTCTATCATTCGCTATAGCGAATATTTGAAGAAACCATGTGTGGTAATTTGTTGT
GTTAGCAATAAATCAATTGTGTATAGGTTAAACAGCATGGTGTTCTTTTATCATGAATAC
CTTGAAGAACTAGGTGGTGATTACTCAGTATATCAAGATCTCTATTGTGATGAGTTTCTC
TCTTCTTCATCGACAGAGGAAGAA------------GATGTAGGAGTAATATATAGGAAT
GTTATCATGGCATCGACACAAGAGAAGTTCTCTTGGAGTGATTGTCAGAAGATAGTTATA
TCAGATTATGATGTAACATTACTCTAATGTAATATCCATT--ATCATCAATAAAA--TAA
TGGAATG--TTGATTATGTATT-TATCATAAATACAT--AATGGTATACGTATAGCA---
------TAAAATA-CA-TTATCC-----AACATACAACACACTATAAAATACAACACACT
ATAA----CAAATGTA----AGGGTATTTGATTGG-TTATATTAACCCCTTAAGGGCCGA
AGGCCCGTTTAAATATGTGTT-GGACGAAGTCCA-AGCACAAAAAAGTAAGCAGAACAAC
GGAATAATATGAGCTGGC-AACGTA------GGGTC-CATGTCCCGAGTTAGTGCGCCAC
GTAAGC-GCTGGGGCTTAT--------------TATTACCCCCCGTGCTCGGGACGGGAC
ATGACGTCAGCAAGGATTATAATGGGCTTTTTAT------TAGCCCATGTA-TTGAATTG
GGG-CCGGGTTTT-GTCATTTTACAAAAGCCCGGTCCAGGATAAGAATAATGTCACGTGC
C--GAA-TAAA-AGGTTGCTTCGCCTCGAAGAAACCTAATTTGAGGTTGCGTATTCAATA
CGCTACCGAATATCTATTAATATGTGAG-TCTCTGCCG----AAACAA-TCAGA-GCGAA
AGC--AAAGCAGAAGCGATGGATTGGGCAGAATCACAACTCAAGACATGTACTCATGGAT
GCGATTGGAAGAAGATATCATCGGATTCAGCCGATAATCGACAATATGTACCATGCGTCG
ATTCTGGAGCTGGAAGAAAGTCGCCTCGCAAGGTACTTCTTAGATCTATTGAAGCTGTGT
TTAACGG------AAGCTTCAGCGGAAATAATAGGAACGTTCGTGGATTTCTCTACGTAT
CGATCAGAGACGATGACGGAGAAATGCGTCCAGTACTCATAGTACCATTCGGAGGATATG
GATATCATAATGATTTCTATTATTTCGAAGGAAAGGGGAAAGTTGAATGTGATATATCAT
C-----AGATTATGTTGCGCCAGGAATAGATTGGAGCAGAGACATGGAAGTTAGTATTAG
TAACAGCAACAACTGTAATGAATTATGTGATCTGAAGTGTTATGTTGTTTGTTCTTTAAG
AATCAAGGAATAAAAGTTGTGCTGTAATGTTTATTAATA-AAACGTATATTTGGGA-AAT
TG---------ATAGTTGTATAAA---ATATACAACACGCTAT------------GAAAT
ACAAGA-CGCTATGACAAATGTACGGGTATCTGAATGAGTTTTAGT------ATCGCTTA
AG-----------------GGCCGCAGGCCCGTTGAA--AAATAATAATCGAATTATAAA
CGTTAG------------ATA-----ATAATCAGAGATAGGTGATC-AGATAACATAAAC
ATAAACGAAGTA---------TATGGCGGTAC-AATAA-TAAAATAAGT---TAAAAAA-
AAAACATTATGAATACTAATCTCTGATTG-----------GTTCGGAAGAAAGGCCCACC
AAATAAAAGGT-GGGGA---GAATGTCCCGA---------TGACGTAAGCACGGGGGACT
AT-------------------
>765_TW_1996_D5
TATTACCCCCAGCGCTCGGGACGGGACAT-TTGCATCTATAAATAGACCT--CCCCCCCC
-CC-ACTACAA-GATCATCATCGTCGACAGAAATGGCGCGATATGTGGTATGCTGGATGT
TCACCATCAACAATCCCGCTTCGCTACCAGTGATGCGGGATGAGTTCAAATATATGGTAT
ATCAAGTGGAGAGGGGACAGGAGGGTACTCGTCATGTGCAAGGGTACGTCGAGATGAAGA
GACGAAGTTCTCTGAAACAGATGAGAGGCTTCTTCCCAGGCGCACACCTTGAGAAACGAA
AGGGGAGCCAGGAAGAAGCACGGGCTTACTGTATGAAGGAGGATACAAGAATCGAAGGTC
CCTTCGAGTTTGGTGCTTTTAAATTGTCATGTAATGATAATTTATTTGATGTCATACAGG
ATATGCGTGAAACGCATAAACGGCCTCTGGAATATTTATATGAGTGTCCGAATACCTTCG
ACAGAAGTAAGGATACATTATACAGAGTGCAAGCAGAGTTGAATAAAACGAAGGCGATGA
A----TAGCTGGAAGAC--ATCCTTCAATGC-ATGGACATCTGAAGTAGAAAATATTATG
GCGGAGCCATGTTATCGAAGGATTATTTGGGTCTACGGCCCAAATGGAGGCGAAGGAAAG
ACAACGTTTGCAAAACATTTAATGAAGACTAAGAATGCGTTTTATTCGCCAGGAGGAAAA
TCATTGGATATATGTAGATTGTATAATTATGAGGATATAGTTATATTTGATATTCCCAGA
TGCAAAGAGGAATATTTAAACTATGGTTTATTAGAAGAATTTAAAAATGGAATTATTCAA
AGCGGGAAATATGAACCCGTTTTGAAAATTGTAGAATATGTGGAAGTCATTGTAATGGCT
AACTTCCTTCCGAAGGAAGGAATCTTTTCTGAAGATCGAATAAAGCTAGTTGCTTGCTGA
ACACGCTATGACAAT--------CGTACGCTATGAC-AAAAGGGGA--AAAGCAAAGATT
CGGGGGT-TGATT-GTGCTATC-CTAACGATTAAGGGCCGCAGGCC-------CGTCA--
-AGATGGAC--------GAC---GCGATCATATGTCCCG-AGTTAGTGCGCCACGT-AAG
CGCT-GGGGCTTAT----------------------------------------------
-------------CTCG------GGAC-GGGACAT-------------------------
---------------------------G--------------------------------
----------------------GG--C-TT----TTTA---AATGGG--C-CGAGAGAGT
--TTGAACAGTTC-----------------AGTATCTTCGTTATTGGGCC-ATCTGG--C
CCAATAATTAAGAGAAC--GT---GTTCAAAATCTG-GG------------TTTGACCGA
AGGTC-AAGGTAGACGGTCAA-CAATATTC-TGGCTTGCGCAGCAAGAAACA-CGAA---
-----------------------------------------------------TTAAATT
TTTAAT-TCG-----------------------------------------------TAG
GACACGTGGAC-GGACCGAAATACTTCCG-ATC------TCTATAAATAGCCTA--AACT
GTTATTG-ATAATT-G--C-TCTCGC-TCTTCTGTCAAA-GTTGT--TGTGCTGAGGA--
--------GGAAGA-----TCGC--------C-AACTGCGATC-----------------
-ATCGGACTGAAA-G--CGTCAAGAG--AGACGG--------------------------
-------AGAATCATGCTGCG-AAGCGTATAT-----CGGGTA-TTTATAGACTTC-TAG
CGCAGCTAGAAGT-TTCGTTGTATTTGATATTGTATTTTGTAAAT-TACG-AAGAAAATC
GTATATTGATATTAATAAAACAACTGGGATTGTTTATGTTTACATTAACTAGTATT-AAA
AATGCA----CAATAT-AAAT--------ATTGTATAAGGAACTTATA-CAATATAT--A
TTACAATA-T---GTTGAGCGTA----G-CGTGATAAACAGATGTTT-AGGTATAATTAA
AATAATTATGTC-ATGTAA-AATAATACTGAACATGTTTA-AGTATGA-GGTGAAAGAGG
AGATATAAGAATAT-TAAAAACCCAATTATATT-AT------------------GCACT-
----------------ATG---AC--AAGCGT-ACG----------------CTATGA-C
A--------------AAAAGGGAAAAATGAAA-AAT-CAGGGGT---TGATTG-TGC---
--TAT-C-GTAACGAT-TAAGGGC-CGCAGGCCC-GTC-AA-G-ATGG------------
---------------------ATGAACGGT-------CAGATTTG------ATTGCTT-A
GCCACGAAGGAAGG-----------AATCTTTTTG-TG-----TCA------------CT
GTCA------------AGACAGCTGTTAT---------------------------TGTT
TT---A-AAAAAT--AATATAATAACCAATTGAC-A-ATAGTACCCCTCA-CT-----AA
CAAGAT------------------------------------------------------
------------------------------------------------------------
------------------------------------------------------------
---------------------------TATTACCCCCAGCGCTCGGGAC-GGGACAT---
---GGGCTA--A----------TGGAT-GAT-GGAT---TTAGGG-CCCAACGGGCCCGT
TAA-GATGGGTTTT-GGGCTTCT-GGGCTAAATCCAGAAGACCAAAAACAGGCGG-----
-----------G-AACCGTCCT-AATTTC-------AAACATAGATTGCTTGCCCTGCAA
GCCATCTAGAAGT-CTATATATACCAG-TGTCGATATAT-TGCCTA-----GATATCAA-
---ATGGCGAGGTTTCCGAAGAAATCGATCAAGAAGAGGCGGGTTGGCAGGAGGAAGTAT
GGAAGCAAGGCGGCAACAAGCCACGACT--------------------------------
------------------------------------------------------------
------------------------------------------------------------
------------------------------------------------------------
------------------------------------------------------------
------------------------------------------------------------
-------------------------------------ATTTTATTGTAGTGCTGGAGTTA
GTATTAACTACCAGAACAGAATTACATATCATGTAT---------------GATATGTTT
ATGTAAACATAAACCTATGAATGGAATAATGTCCAAATAACATACAACACGCTATGACAA
AAGGGGAAAAATGAAGAA------------------TCGGGGGTTG----ATTGGTCTAT
CGTATCGCTTAAG-GGCCGCAGG-CC-----------------CGTTGAAATGATTCTTT
ATTCAACAAATATACATGATACGGATA---------GTTGAATATATAAACAACTATGTA
T-----------AAATACAACAGAATGTTGAA-AAT-----AATTAATATAAT----GAG
AAG-GAAGGTATATTTGTGACGGATAAGGATGAGGAC------------CACCACTTTAG
T-GGT-GGGTCATATGTCCCGAGTTAGTGCGCCACGTAA-GCGCT-GGGGCTTAT-----
-----------------------------TCACGTGCATC--------------------
--TAACAAATGCACGTGACTGATATATATGATATAACGGTTCATTG-AAACGTTATATTG
AGAT-ATAACGAAAAGTCACGTATGAAAG-AGAC-ATGAACGTGACGGAGTCAAATGTAA
TGAATAAACATTTGACGTCCGGAAACTTCCG-AAGGAAGC-CAAGATTGCTTCGA-GGCG
AAGCAAAACATTTATATATTGGTCTGAA--CTGCTG--CCTATAAATAAG-AGGCAGGGA
-----AATGGCATTGACAACAGAGCGGGTTAAACTATTCTTCGAATGGTTTTTGTTTATT
GGAGCAATATTCATTGCGATAACAATATTATATATATTGTTGGTATTGCTCTTTGAGGTT
CCCAAGTATATTAAGGAGGTTGTGAGGTATCTCGTAGAATACCTGACCAGACGACGTGTA
TGGATGCAGAAAACGCAGTTGACGGAGGCAACCGGAGATGCAGAGCTCGTCAGAAGTAGT
GTGGAAGACAGACGCGATCAACAACCGGCTGTCATACCACATGCAAGTCATGTTATCCCT
TC---TCAACCA---AGAAGGGATGAACAAGCAAGACGAGGAAACGCCGGCCCTATGTTT
T-AATACACT-GTATTATAATATACGA-AATATAAATGGATAAGG---------ATATTT
AGTGGGAAACATAT-ATAAGTGAAACATAATATA------TGTTGTATAAG----AAACA
TATT-GTAATATGTGACTTGT---------------------------------------
-ATACGA-------------------------------GTGTTGTATTT-----------
----ATAAACTATACAACACGC---------------------TATGACAAAAGGGGAAA
AAT------------------------------GAAGAAT-CGGGGGT---TGATTGGTC
TATCGTATCGC--------TTAAGGGCCG-CAGGCCCGT-----------------TGAA
AT-GATTCTT-----AATTAAACAAATATACA-----TGATACGGATAGTTGAATATATA
AACAACTATGTAGA--AATACAACAGAATGTTGT-ACATAATA--ATATAATGAGAAGAG
AA--GTATATTT---------GTACAGG--------------------------------
--ATAGTGATCACAAACACCACTTTA--------------------GTGGT-GGGCCATA
TGTCCCGA----------------------------------------------------
--------------TCACGTG-CATCTA-ACAAATGCACGTGAGAAGGCAGTA---GCTT
GC----AGCGAAAGATAACCATCAACATCAAAAAAGAA-AGGGCATATTCGTTGCTTCGA
GTCGAAGCAAC--GGTGATAGATAAATGTTCGAGAATCGAAA-------ATGGAG-----
---GCTATTTAAACCTG---------ATGGTGTTGTGATTTCCGAAAT----CACTCGTC
GGAGGAG-AATGGAGTTTTGGGAATCGTCTGCCATGCCAGACGATGTGAAGAGAGTGATC
AAGGAAATATATTGGGAAGATCGGAAGAAACTTCTGTTTTGTCAGAAGTTGAAGTGCTGT
GTCAGAAGGATTCTTGTATATGGAGATCAAGATGATGCTCTAGCTGCAGTGAAGGGTTTG
AAGACTTCTATCATTCGCTATAGCGAATATCTGAAGAAACCATGTGTGGTAATATGTTGT
TTGACTAATAAGTCTATTGTTCATAGGTTAAACACAATGGTGTTCTTTTATCATGAATAT
ATTGAGGAACTAGGTGGTGACTACTCGGTATATCAAGATTTGTATTGTGATGAGGAACTT
CCTGCTTCCTTGACAGAGGAAGAA------------GATGAAGAAGTAATATACAGGAAT
GTTATCATGTCATCGACAGAAGAGAAGATCTCTTGGAGTGAATGTCAGAAGATAGTTATA
TCGGATTATGATGTAACATTACTGTAATGTAATATCCATT--ATCATCAATAAAA--TAA
TGGAATG--ATGATTATGTATT-TATACTAAATACAT--AATGGTGTACGTATAGCA---
------TAAAATA-CA-TTAACA-----TACATACAACACACTATGACA-AAAAGGGAAA
AAAA----GAAATATC------GGGGGCTGATTGGGCTATCTTAA-CGATTAAGGGCCGA
AGGCCCGTTTAAATATGTGTT-GGACGAAGTCCAAAACACAAAAAAGTCATCAGAACAGT
GGAATATAATGAGCTGGC-AGTGG------------------------------------
---------------------------------TATTACCCCCCGTGCTCGGGACGGGAC
ATGACGTAAGCATAGATTATAATGGGCTTTTTAA-------AGCCCATATAAAGGAAGT-
GGG-CCGGGTTTGAGACATATTTCGAAAGCCCGGCCT-GGAAAAGGATAAAGTCACGTGC
C--GAA-TAATAAGGTTGCTTCGCCGCGAAGCAACCTAATAAATGGTTGCGTATTCAATA
CGCAACCAAAAGTCTATTAATATGCCTG-TCTCTGCCG----AATAAA-TCAGA-GCGTA
TGC--GAAGCAGAAGCGATGGATTGGGCAGAATCACAATTCAAGACATGTACTCATGGCT
GTGATTGGAAGACGATATCATCGGATTCATCGGAAAATCGGCAATATGTACCTTGCGTCG
ACTCTGGTTCTGGAAGAAAGACGCCTCGCAAGGTACTTCTTCGATCTATCGAAGCTGTAT
TTAATGG------AAGTTTCAAAGGGAATAATCGGAATGTTCGTGGCTTCTTATACGTAT
CAATCCGAGACGATGATGGAACAATGCGTCCAGTACTTATAGTACCGTTTGGAGGATATG
GATATCACAATGATTTTTATTATTTCGAAGGGAAGGGGAAAGTTGAATGTGATATATCAT
C-----AGATTATGTTGCGCCAGAAGTAGATTGGAGCAGAGACATGGAAGTTAGTATTAG
TAACAGCAACAACTGTAATGAATCATGTGATCTGAAGTGTTATGTTATTTGTTCGTTAAG
AATAAAGGAATAACAGATGTGCTGTATTGAATATTAATA-AATCTTATTTTAAATGAAAT
TG---------ATAGTTGTATAAA---ACATACAACACGCTAT------------GACAA
AAGGGG-AAAAATGAAAAATA-AGGGGT---TGATTGTTCTATAGT------ATCGCTTA
AG-----------------GGCCGCAGGCCCGTTGAA--AAATAATAATCGAATTATATA
CGATTG------------ATA-----ATAATCAGAGATAGATGATCAAGGATATATAAAC
ATAGACGAAGTA---------TATGGCTGTAT-AATAA-AAAAAGAAGCATATAA-----
TATAAAATATGTATACTAATCTCTGATTG-----------GTGCAGAAAGTAGACCCACT
AACTTTAAGTTAGTGGA----AATGTCCCGA---------TGACGTAAGCACGGGGGACT
AT-------------------
>8-150510_EG_2010_A1
TATTACCCCCAGCGCTCGGGACGGGACAT-TTGCATCTATAAATAGACC---TCCCCCCC
CCC-ACTACAA-GATCATCATCGTCGACAGAAATGGCGCGATATGTGGTATGCTGGATGT
TCACCATCAACAATCCCGCTTCGCTACCAGTGATGCGGGATGAGTTCAAATATATGGTAT
ATCAAGTGGAGAGGGGACAGGAGGGTACTCGTCATGTGCAAGGGTACGTCGAGATGAAGA
GACGAAGTTCTCTGAAACAGATGAGAGGCTTCTTCCCAGGCGCACACCTTGAGAAACGAA
AGGGAAGCCAGGAAGAAGCTCGGGCTTACTGTATGAAGGAAGATACAAGAATCGAAGGTC
CCTTCGAGTTTGGTGCTTTTAAATTGTCATGTAATGATAATTTATTTGATGTCATACAGG
ATATGCGTGAAACGCATAAACGGCCTCTGGAATATTTATATGAGTGTCCGAATACCTTCG
ACAGAAGTAAGGATACATTATACAGAGTGCAAGCAGAGTTGAATAAAACGAAGGCGATGA
A----TAGCTGGAAGAC--ATCCTTCAATGC-ATGGACATCTGAAGTAGAAAATATTATG
GCGGAGCCATGTTATCGAAGGATTATTTGGGTCTACGGCCCAAATGGAGGCGAAGGAAAG
ACAACGTTTGCAAAACATTTAATGAAGACTAAGAATGCGTTTTATTCGCCAGGAGGAAAA
TCATTGGATATATGTAGATTGTATAATTATGAGGATATAGTTATATTTGATATTCCCAGA
TGCAAAGAGGAATATTTAAACTATGGTTTATTAGAAGAATTTAAAAATGGAATTATTCAA
AGCGGGAAATATGAACCCGTTTTGAAAATTGTAGAATATGTGGAAGTCATTGTAATGGCT
AACTTCCTTCCGAAGGAAGGAATCTTTTCTGAAGATCGAATAAAGCTAGTTGCTTGCTGA
ACACGCTATGACAAT--------CGTACGCTATGAC-AAAAGGGGA--AAAGCAAAGATT
CGGGGGT-TGATT-GTGCTATC-CTAACGATTAAGGGCCGCAGGCC-------CGTCA--
-AGATGGAC--------GAC---GCGATCATATGTCCCG-AGTTAGTGCGCCACGT-AAG
CGCT-GGGGCTTAT-----nnnnn------------------------------------
------------------------------------------------------------
------------------------------------------------------------
------------------------------------------------------------
------------------------------------------------------------
------------------------------------------------------------
------------------------------------------------------------
------------------------------------------------------------
------------------------------------------------------------
------------------------------------------------------------
------------------------------------------------------------
------------------------------------------------------------
------------------------------------------------------------
------------------------------------------------------------
------------------------------------------------------------
------------------------------------------------------------
------------------------------------------------------------
------------------------------------------------------------
------------------------------------------------------------
------------------------------------------------------------
------------------------------------------------------------
------------------------------------------------------------
------------------------------------------------------------
------------------------------------------------------------
------------------------------------------------------------
------------------------------------------------------------
------------------------------------------------------------
------------------------------------------------------------
------------------------------------------------------------
------------------------------------------------------------
----------------------nnnnnnnnnn----------------------------
------------------------------------------------------------
------------------------------------------------------------
------------------------------------------------------------
------------------------------------------------------------
------------------------------------------------------------
------------------------------------------------------------
------------------------------------------------------------
------------------------------------------------------------
------------------------------------------------------------
------------------------------------------------------------
------------------------------------------------------------
------------------------------------------------------------
------------------------------------------------------------
------------------------------------------------------------
------------------------------------------------------------
------------------------------------------------------------
------------------------------------------------------------
------------------------------------------------------------
------------------------------------------------------------
-------------------------------------------------------nnnnn
-----------------------------TCACGTGCATC--------------------
--TAACAAATGCACGTGACTGATATATATGATATAACGGTTCATAG-AAACGTTATATTG
AGAT-ATAACGAAAAGTCACGTATGAAAG-AGAC-ATGAACGTGACGGAGTCAAATGTAA
TGAATAAACATTTGACGTCCGGAAACTTCCG-AAGGAAGC-CAAGATTGCTTCGA-GGCG
AAGCAAAACATTTATATATTGGTCTGAA--CTGCTG--CCTATAAATAAG-AGGCAGGGT
-----AATGGCATTGACAACAGAGCGGGTGAAACTATTCTTCGAATGGTTTCTGTTCATC
GGAGCAATATTCATTGCGATAACAATATTATATATATTGTTGGTATTGCTCTTTGAGGTT
CCCAAGTATATTAAGGAGGTTGTGAGGTATCTCGTAGAATACCTGACCAGACGACGTGTA
TGGATGCAGAAAACGCAGTTGACGGAGGCAACCGGAGATGCAGAGCTCGTCAGAAGTAGT
GTGGAAGACAGACGCGATCAACAACCGGCTGTCATACCACATGCAAGTCATGTTATCCCT
TC---TCAACCA---AGAAGGGATGAACAAGCAAGACGAGGAAACGCCGGCCCTATGTTT
T-AATACACT-GTATTATAATATACGA-AATATAAATGGATAAGG---------ATATTT
AGTGGGAAACATAT-ATAAGTGAAACATAATATA------TGTTGTATAAG----AAACA
TATT-GTAATATGTGACTTGT---------------------------------------
-ATACGA-------------------------------GTGTTGTATTT-----------
----ATAAACTATACAACACGC---------------------TATGACAAAAGGGGAAA
AAT------------------------------GAAGAAT-CGGGGGT---TGATTGGTC
TATCGTATCGC--------TTAAGGGCCG-CAGGCCCGT-----------------TGAA
AT-GATTCTT-----AATTAAACAAATATACA-----TGATACGGATAGTTGAATATATA
AACAACTATGTAGA--AATACAACAGAATGTTGT-ACATAATA--ATATAATGAGAAGAG
AA--GTATATTT---------GTACAGG--------------------------------
--ATAGTGATCACAAACACCACTTTA--------------------GTGGT-GGGCCATA
TGTCCCGA----------------------------------------------------
--------------TCACGTG-CATCTA-ACAAATGCACGTGAGAAGGCAGTA---GCTT
GC----AGCGAAAGATAACCATCAACATCAAAAAAGAA-AGGGCATATTCGTTGCTTCGA
GTCGAAGCAAC--GGTGATAGATAAATGTTCGAGAATCGAAA-------ATGGAG-----
---GCTATTTAAACCTG---------ATGGTGTTGTGATTTCCGAAAT----CACTCGTC
GGAGGAG-AATGGAGTTTTGGGAATCGTCTGCCATGCCAGACGATGTGAAGAGAGTGATC
AAGGAAATATATTGGGAAGATCGGAAGAAACTTCTGTTTTGTCAGAAGTTGAAGTGCTGT
GTCAGAAGGATTCTTGTATATGGAGATCAAGATGATGCTCTAGCTGCAGTGAAGGATATG
AAGACTTCTATCATTCGCTATAGCGAATATCTGAAGAAACCATGTGTGGTAATATGTTGT
CTGACTAATAAGTCTATTGTTCATAGGTTAAACACAATGGTGTTCTTTTATCATGAATAT
ATTGAAGAACTAGGTGGTGACTACTCGGTATATCAAGAGTTGTATTGTGATGAGGAACTT
CCTGCTTCCTTGACAGAGGAAGAA------------GATGAAGAAGTAATATACAGGAAT
GTTATCATGTCATCGACAGAAGAGAAGATCTCTTGGAGTGAATGTCAGAAGATAGTTATA
TCGGATTATGATGTAACATTACTGTAATGTAATATCCATT--ATCATAAATAAAA--TAA
TGGAATG--ATGATTATGTATT-TATACTAAATACAT--AATGGTGTACGTATAGCA---
------TAAAATA-CA-TTAACA-----TACATACAACACACTATGACA-AAAAGGGAAA
AAAA----GAAATATC------GGGGGTTGATTGGGCTATCTTAA-CGATTAAGGGCCGA
AGGCCCGTTTAAATATGTGTT-GGACGAAGTCCAAAACACAAAAAAGTCATCAGAACAGT
GGAATATAATGAGCTGGC-AGTGG------------------------------------
---------------------------------nnnnn----------------------
------------------------------------------------------------
------------------------------------------------------------
------------------------------------------------------------
------------------------------------------------------------
------------------------------------------------------------
------------------------------------------------------------
------------------------------------------------------------
------------------------------------------------------------
------------------------------------------------------------
------------------------------------------------------------
------------------------------------------------------------
------------------------------------------------------------
------------------------------------------------------------
------------------------------------------------------------
------------------------------------------------------------
------------------------------------------------------------
------------------------------------------------------------
------------------------------------------------------------
------------------------------------------------------------
------------------------------------------------------------
--nnnnn--------------
>B2817_AU_2011_C3
TATTACCCCCAGCGCTCGGGACGGGACAT-TTGCATCTATAAATAGACCT--CCCCCCTC
TCC-ATTACAA-GATCATCATCGACGACAG-AATGGCGCGATATGTGGTATGCTGGATGT
TCACCATCAACAATCCCACAACACTACCAGTGATGAGGGATGAGATAAAATATATGGTAT
ATCAAGTGGAGAGGGGACAGGAGGGTACTCGTCATGTGCAAGGTTATGTCGAGATGAAGA
GACGAAGCTCTCTGAAGCAGATGAGAGGCTTCTTCCCAGGCGCACACCTTGAGAAACGAA
AGGGGAGCCAAGAAGAAGCGCGGTCATACTGTATGAAGGAAGATACAAGAATCGAAGGTC
CCTTCGAGTTTGGTTCATTTAAATTGTCATGTAATGATAATTTATTTGATGTCATACAGG
ATATGCGTGAAACGCACAAAAGGCCTTTGGAGTATTTATATGATTGTCCTAACACCTTCG
ATAGAAGTAAGGATACATTATACAGAGTACAAGCAGAGATGAATAAAACGAAGGCGATGA
T----TAGCTGGAGAAC--TTCTTTCAGTGC-TTGGACATCAGAGGTGGAGAATATCATG
GCGCAGCCATGTCATCGGAGAATAATTTGGGTCTATGGCCCAAATGGAGGAGAAGGAAAG
ACAACGTATGCAAAACATTTAATGAAGACGAGAAATGCGTTTTATTCTCCAGGAGGAAAA
TCATTGGATATATGTAGACTGTATAATTACGAGGATATTGTTATATTTGATATTCCAAGA
TGCAAAGAGGATTATTTAAATTATGGGTTATTAGAGGAATTTAAGAATGGAATAATTCAA
AGCGGGAAATATGAACCCGTTTTGAAGATAGTAGAATATGTCGAAGTCATTGTAATGGCT
AACTTCCTTCCGAAGGAAGGAATCTTTTCTGAAGATCGAATAAAGTTGGTTTCTTGCTGA
ACAAGTAATGACTTTACAG----CGCACGCTCCGAC-AAAAGCACACTATGACAAAAGTA
C-GGTATCTGATT-GGGTTATC-TTAACGATCTAGGGCCGTAGGCC-------CGTGA--
GCAATGAAC--------GGC---GAGATCAGATGTCCCG-AGTTAGTGCGCCACGT-AAG
CGCT-GGGGCTTAT-----nnnnn------------------------------------
------------------------------------------------------------
------------------------------------------------------------
------------------------------------------------------------
------------------------------------------------------------
------------------------------------------------------------
------------------------------------------------------------
------------------------------------------------------------
------------------------------------------------------------
------------------------------------------------------------
------------------------------------------------------------
------------------------------------------------------------
------------------------------------------------------------
------------------------------------------------------------
------------------------------------------------------------
------------------------------------------------------------
------------------------------------------------------------
------------------------------------------------------------
------------------------------------------------------------
------------------------------------------------------------
------------------------------------------------------------
------------------------------------------------------------
------------------------------------------------------------
------------------------------------------------------------
------------------------------------------------------------
------------------------------------------------------------
------------------------------------------------------------
------------------------------------------------------------
------------------------------------------------------------
------------------------------------------------------------
----------------------nnnnnTATTACCCCCAGCGCTCGGGAC-GGGACAT---
---GGGCTA--A----------TGGAT-TGT-GGAT---ATAGGG-CCCAAAGGGCCCGT
TTA-GATGGGGTTT-GGGCTTAT-GGGCTTTATCCAGAAGACCAAAAACAGGCGG-----
-----------G-AACCGTCCT-AAATTC-------AAACTTCGATTGCTTGCCCTGCAA
GCCATCTAGAAGT-CTATAAATACCAG-TGTCTAGATAGATGTTCA-----GACAAGAA-
---ATGGCTAGGTATCCGAAGAAATCCATCAAGAAGAGGCGGGTTGGGCGCCGGAAGTAT
GGCAGCAAGGCGGCAACGAGCCACGACTACTCGTCTCTAGGG--TCAATATTGGTTCCTG
AAAACACCGTCAAGGTATTTCGGATTGAGCCTACTGATAAAACATTACCCAGATATTTTA
TCTGGAAAATGTTTATGCTTCTTGTGTGCAAGGTGAAGCCCGGAAGAATACTTCATTGGG
[truncated: 579,012 more chars]
