# Supplementary material for: The global distribution of Banana bunchy top virus reveals little evidence for frequent recent, human-mediated long distance dispersal events
Source: Virus Evol. 2015 Sep 10;1(1):vev009. doi: 10.1093/ve/vev009 (PMC5014477; doi:10.1093/ve/vev009)
Supplement: Supplementary Table S1 [file Supplementary_Dataset_1.zip]

Archive with 6 entries (6 files):
- Supplementary Dataset 1/bbtv_224_con_sc.kml
- Supplementary Dataset 1/BBTV_224_con_strict.kml
- Supplementary Dataset 1/bbtv_con_strict_GTRG.locations.rates.log
- Supplementary Dataset 1/bbtv_con_strict_GTRG.xml
- Supplementary Dataset 1/bbtv_con_strict_GTRG_burnin_rates.log
- Supplementary Dataset 1/bbtv_con_strict_GTRG_mcc.tre
