# Supplementary material for: The global distribution of Banana bunchy top virus reveals little evidence for frequent recent, human-mediated long distance dispersal events
Source: Virus Evol. 2015 Sep 10;1(1):vev009. doi: 10.1093/ve/vev009 (PMC5014477; doi:10.1093/ve/vev009)
Supplement: Supplementary Table S1 [file Supplementary_Dataset_1.zip › Supplementary Dataset 1/bbtv_224_con_sc.kml]

<?xml version="1.0" encoding="UTF-8"?>
<kml xmlns="http://www.opengis.net/kml/2.2">
	<Document>
		<Style id="branch_style1">
			<LineStyle>
				<color>fe3205ff</color>
				<width>4.0</width>
			</LineStyle>
		</Style>
		<Style id="branch_style1">
			<LineStyle>
				<color>fe3205ff</color>
				<width>4.0</width>
			</LineStyle>
		</Style>
		<Style id="branch_style1">
			<LineStyle>
				<color>fe3205ff</color>
				<width>4.0</width>
			</LineStyle>
		</Style>
		<Style id="branch_style1">
			<LineStyle>
				<color>fe3205ff</color>
				<width>4.0</width>
			</LineStyle>
		</Style>
		<Style id="branch_style1">
			<LineStyle>
				<color>fe3205ff</color>
				<width>4.0</width>
			</LineStyle>
		</Style>
		<Style id="branch_style1">
			<LineStyle>
				<color>fe3205ff</color>
				<width>4.0</width>
			</LineStyle>
		</Style>
		<Style id="branch_style1">
			<LineStyle>
				<color>fe3205ff</color>
				<width>4.0</width>
			</LineStyle>
		</Style>
		<Style id="branch_style1">
			<LineStyle>
				<color>fe3205ff</color>
				<width>4.0</width>
			</LineStyle>
		</Style>
		<Style id="branch_style1">
			<LineStyle>
				<color>fe3205ff</color>
				<width>4.0</width>
			</LineStyle>
		</Style>
		<Style id="branch_style1">
			<LineStyle>
				<color>fe3205ff</color>
				<width>4.0</width>
			</LineStyle>
		</Style>
		<Style id="branch_style1">
			<LineStyle>
				<color>fe3205ff</color>
				<width>4.0</width>
			</LineStyle>
		</Style>
		<Style id="branch_style1">
			<LineStyle>
				<color>fe3205ff</color>
				<width>4.0</width>
			</LineStyle>
		</Style>
		<Style id="branch_style1">
			<LineStyle>
				<color>fe3205ff</color>
				<width>4.0</width>
			</LineStyle>
		</Style>
		<Style id="branch_style1">
			<LineStyle>
				<color>fe3205ff</color>
				<width>4.0</width>
			</LineStyle>
		</Style>
		<Style id="branch_style1">
			<LineStyle>
				<color>fe3205ff</color>
				<width>4.0</width>
			</LineStyle>
		</Style>
		<Style id="branch_style1">
			<LineStyle>
				<color>fe3205ff</color>
				<width>4.0</width>
			</LineStyle>
		</Style>
		<Style id="branch_style1">
			<LineStyle>
				<color>fe3205ff</color>
				<width>4.0</width>
			</LineStyle>
		</Style>
		<Style id="branch_style1">
			<LineStyle>
				<color>fe3205ff</color>
				<width>4.0</width>
			</LineStyle>
		</Style>
		<Style id="branch_style1">
			<LineStyle>
				<color>fe3205ff</color>
				<width>4.0</width>
			</LineStyle>
		</Style>
		<Style id="branch_style1">
			<LineStyle>
				<color>fe3205ff</color>
				<width>4.0</width>
			</LineStyle>
		</Style>
		<Style id="branch_style1">
			<LineStyle>
				<color>fe3205ff</color>
				<width>4.0</width>
			</LineStyle>
		</Style>
		<Style id="branch_style1">
			<LineStyle>
				<color>fe3205ff</color>
				<width>4.0</width>
			</LineStyle>
		</Style>
		<Style id="branch_style1">
			<LineStyle>
				<color>fe3205ff</color>
				<width>4.0</width>
			</LineStyle>
		</Style>
		<Style id="branch_style1">
			<LineStyle>
				<color>fe3205ff</color>
				<width>4.0</width>
			</LineStyle>
		</Style>
		<Style id="branch_style1">
			<LineStyle>
				<color>fe3205ff</color>
				<width>4.0</width>
			</LineStyle>
		</Style>
		<Style id="branch_style1">
			<LineStyle>
				<color>fe3205ff</color>
				<width>4.0</width>
			</LineStyle>
		</Style>
		<Style id="branch_style1">
			<LineStyle>
				<color>fe3205ff</color>
				<width>4.0</width>
			</LineStyle>
		</Style>
		<Style id="branch_style1">
			<LineStyle>
				<color>fe3205ff</color>
				<width>4.0</width>
			</LineStyle>
		</Style>
		<Style id="branch_style1">
			<LineStyle>
				<color>fe3205ff</color>
				<width>4.0</width>
			</LineStyle>
		</Style>
		<Style id="branch_style1">
			<LineStyle>
				<color>fe3205ff</color>
				<width>4.0</width>
			</LineStyle>
		</Style>
		<Style id="branch_style1">
			<LineStyle>
				<color>fe3205ff</color>
				<width>4.0</width>
			</LineStyle>
		</Style>
		<Style id="branch_style1">
			<LineStyle>
				<color>fe3205ff</color>
				<width>4.0</width>
			</LineStyle>
		</Style>
		<Style id="branch_style1">
			<LineStyle>
				<color>fe3205ff</color>
				<width>4.0</width>
			</LineStyle>
		</Style>
		<Style id="branch_style1">
			<LineStyle>
				<color>fe3205ff</color>
				<width>4.0</width>
			</LineStyle>
		</Style>
		<Style id="branch_style1">
			<LineStyle>
				<color>fe3205ff</color>
				<width>4.0</width>
			</LineStyle>
		</Style>
		<Style id="branch_style1">
			<LineStyle>
				<color>fe3205ff</color>
				<width>4.0</width>
			</LineStyle>
		</Style>
		<Style id="branch_style1">
			<LineStyle>
				<color>fe3205ff</color>
				<width>4.0</width>
			</LineStyle>
		</Style>
		<Style id="branch_style1">
			<LineStyle>
				<color>fe3205ff</color>
				<width>4.0</width>
			</LineStyle>
		</Style>
		<Style id="branch_style1">
			<LineStyle>
				<color>fe3205ff</color>
				<width>4.0</width>
			</LineStyle>
		</Style>
		<Style id="branch_style1">
			<LineStyle>
				<color>fe3205ff</color>
				<width>4.0</width>
			</LineStyle>
		</Style>
		<Style id="branch_style1">
			<LineStyle>
				<color>fe3205ff</color>
				<width>4.0</width>
			</LineStyle>
		</Style>
		<Style id="branch_style1">
			<LineStyle>
				<color>fe3205ff</color>
				<width>4.0</width>
			</LineStyle>
		</Style>
		<Style id="branch_style1">
			<LineStyle>
				<color>fe3205ff</color>
				<width>4.0</width>
			</LineStyle>
		</Style>
		<Style id="branch_style1">
			<LineStyle>
				<color>fe3205ff</color>
				<width>4.0</width>
			</LineStyle>
		</Style>
		<Style id="branch_style1">
			<LineStyle>
				<color>fe3205ff</color>
				<width>4.0</width>
			</LineStyle>
		</Style>
		<Style id="branch_style1">
			<LineStyle>
				<color>fe3205ff</color>
				<width>4.0</width>
			</LineStyle>
		</Style>
		<Style id="branch_style1">
			<LineStyle>
				<color>fe3205ff</color>
				<width>4.0</width>
			</LineStyle>
		</Style>
		<Style id="branch_style1">
			<LineStyle>
				<color>fe3205ff</color>
				<width>4.0</width>
			</LineStyle>
		</Style>
		<Style id="branch_style1">
			<LineStyle>
				<color>fe3205ff</color>
				<width>4.0</width>
			</LineStyle>
		</Style>
		<Style id="branch_style1">
			<LineStyle>
				<color>fe3205ff</color>
				<width>4.0</width>
			</LineStyle>
		</Style>
		<Style id="branch_style1">
			<LineStyle>
				<color>fe3205ff</color>
				<width>4.0</width>
			</LineStyle>
		</Style>
		<Style id="branch_style1">
			<LineStyle>
				<color>fe3205ff</color>
				<width>4.0</width>
			</LineStyle>
		</Style>
		<Style id="branch_style1">
			<LineStyle>
				<color>fe3205ff</color>
				<width>4.0</width>
			</LineStyle>
		</Style>
		<Style id="branch_style1">
			<LineStyle>
				<color>fe3205ff</color>
				<width>4.0</width>
			</LineStyle>
		</Style>
		<Style id="branch_style1">
			<LineStyle>
				<color>fe3205ff</color>
				<width>4.0</width>
			</LineStyle>
		</Style>
		<Style id="branch_style1">
			<LineStyle>
				<color>fe3205ff</color>
				<width>4.0</width>
			</LineStyle>
		</Style>
		<Style id="branch_style1">
			<LineStyle>
				<color>fe3205ff</color>
				<width>4.0</width>
			</LineStyle>
		</Style>
		<Style id="branch_style1">
			<LineStyle>
				<color>fe3205ff</color>
				<width>4.0</width>
			</LineStyle>
		</Style>
		<Style id="branch_style1">
			<LineStyle>
				<color>fe3205ff</color>
				<width>4.0</width>
			</LineStyle>
		</Style>
		<Style id="branch_style1">
			<LineStyle>
				<color>fe3205ff</color>
				<width>4.0</width>
			</LineStyle>
		</Style>
		<Style id="branch_style1">
			<LineStyle>
				<color>fe3205ff</color>
				<width>4.0</width>
			</LineStyle>
		</Style>
		<Style id="branch_style1">
			<LineStyle>
				<color>fe3205ff</color>
				<width>4.0</width>
			</LineStyle>
		</Style>
		<Style id="branch_style1">
			<LineStyle>
				<color>fe3205ff</color>
				<width>4.0</width>
			</LineStyle>
		</Style>
		<Style id="branch_style1">
			<LineStyle>
				<color>fe3205ff</color>
				<width>4.0</width>
			</LineStyle>
		</Style>
		<Style id="branch_style1">
			<LineStyle>
				<color>fe3205ff</color>
				<width>4.0</width>
			</LineStyle>
		</Style>
		<Style id="branch_style1">
			<LineStyle>
				<color>fe3205ff</color>
				<width>4.0</width>
			</LineStyle>
		</Style>
		<Style id="branch_style1">
			<LineStyle>
				<color>fe3205ff</color>
				<width>4.0</width>
			</LineStyle>
		</Style>
		<Style id="branch_style1">
			<LineStyle>
				<color>fe3205ff</color>
				<width>4.0</width>
			</LineStyle>
		</Style>
		<Style id="branch_style1">
			<LineStyle>
				<color>fe3205ff</color>
				<width>4.0</width>
			</LineStyle>
		</Style>
		<Style id="branch_style1">
			<LineStyle>
				<color>fe3205ff</color>
				<width>4.0</width>
			</LineStyle>
		</Style>
		<Style id="branch_style1">
			<LineStyle>
				<color>fe3205ff</color>
				<width>4.0</width>
			</LineStyle>
		</Style>
		<Style id="branch_style1">
			<LineStyle>
				<color>fe3205ff</color>
				<width>4.0</width>
			</LineStyle>
		</Style>
		<Style id="branch_style1">
			<LineStyle>
				<color>fe3205ff</color>
				<width>4.0</width>
			</LineStyle>
		</Style>
		<Style id="branch_style1">
			<LineStyle>
				<color>fe3205ff</color>
				<width>4.0</width>
			</LineStyle>
		</Style>
		<Style id="branch_style1">
			<LineStyle>
				<color>fe3205ff</color>
				<width>4.0</width>
			</LineStyle>
		</Style>
		<Style id="branch_style1">
			<LineStyle>
				<color>fe3205ff</color>
				<width>4.0</width>
			</LineStyle>
		</Style>
		<Style id="branch_style1">
			<LineStyle>
				<color>fe3205ff</color>
				<width>4.0</width>
			</LineStyle>
		</Style>
		<Style id="branch_style1">
			<LineStyle>
				<color>fe3205ff</color>
				<width>4.0</width>
			</LineStyle>
		</Style>
		<Style id="branch_style1">
			<LineStyle>
				<color>fe3205ff</color>
				<width>4.0</width>
			</LineStyle>
		</Style>
		<Style id="branch_style1">
			<LineStyle>
				<color>fe3205ff</color>
				<width>4.0</width>
			</LineStyle>
		</Style>
		<Style id="branch_style1">
			<LineStyle>
				<color>fe3205ff</color>
				<width>4.0</width>
			</LineStyle>
		</Style>
		<Style id="branch_style1">
			<LineStyle>
				<color>fe3205ff</color>
				<width>4.0</width>
			</LineStyle>
		</Style>
		<Style id="branch_style1">
			<LineStyle>
				<color>fe3205ff</color>
				<width>4.0</width>
			</LineStyle>
		</Style>
		<Style id="branch_style1">
			<LineStyle>
				<color>fe3205ff</color>
				<width>4.0</width>
			</LineStyle>
		</Style>
		<Style id="branch_style1">
			<LineStyle>
				<color>fe3205ff</color>
				<width>4.0</width>
			</LineStyle>
		</Style>
		<Style id="branch_style1">
			<LineStyle>
				<color>fe3205ff</color>
				<width>4.0</width>
			</LineStyle>
		</Style>
		<Style id="branch_style1">
			<LineStyle>
				<color>fe3205ff</color>
				<width>4.0</width>
			</LineStyle>
		</Style>
		<Style id="branch_style1">
			<LineStyle>
				<color>fe3205ff</color>
				<width>4.0</width>
			</LineStyle>
		</Style>
		<Style id="branch_style1">
			<LineStyle>
				<color>fe3205ff</color>
				<width>4.0</width>
			</LineStyle>
		</Style>
		<Style id="branch_style1">
			<LineStyle>
				<color>fe3205ff</color>
				<width>4.0</width>
			</LineStyle>
		</Style>
		<Style id="branch_style1">
			<LineStyle>
				<color>fe3205ff</color>
				<width>4.0</width>
			</LineStyle>
		</Style>
		<Style id="branch_style1">
			<LineStyle>
				<color>fe3205ff</color>
				<width>4.0</width>
			</LineStyle>
		</Style>
		<Style id="branch_style1">
			<LineStyle>
				<color>fe3205ff</color>
				<width>4.0</width>
			</LineStyle>
		</Style>
		<Style id="branch_style1">
			<LineStyle>
				<color>fe3205ff</color>
				<width>4.0</width>
			</LineStyle>
		</Style>
		<Style id="branch_style1">
			<LineStyle>
				<color>fe3205ff</color>
				<width>4.0</width>
			</LineStyle>
		</Style>
		<Style id="branch_style1">
			<LineStyle>
				<color>fe3205ff</color>
				<width>4.0</width>
			</LineStyle>
		</Style>
		<Style id="branch_style1">
			<LineStyle>
				<color>fe3205ff</color>
				<width>4.0</width>
			</LineStyle>
		</Style>
		<Style id="branch_style1">
			<LineStyle>
				<color>fe3205ff</color>
				<width>4.0</width>
			</LineStyle>
		</Style>
		<Style id="branch_style1">
			<LineStyle>
				<color>fe3205ff</color>
				<width>4.0</width>
			</LineStyle>
		</Style>
		<Style id="branch_style1">
			<LineStyle>
				<color>fe3205ff</color>
				<width>4.0</width>
			</LineStyle>
		</Style>
		<Style id="branch_style2">
			<LineStyle>
				<color>fe2d04e8</color>
				<width>4.0</width>
			</LineStyle>
		</Style>
		<Style id="branch_style2">
			<LineStyle>
				<color>fe2d04e8</color>
				<width>4.0</width>
			</LineStyle>
		</Style>
		<Style id="branch_style2">
			<LineStyle>
				<color>fe2d04e8</color>
				<width>4.0</width>
			</LineStyle>
		</Style>
		<Style id="branch_style2">
			<LineStyle>
				<color>fe2d04e8</color>
				<width>4.0</width>
			</LineStyle>
		</Style>
		<Style id="branch_style2">
			<LineStyle>
				<color>fe2d04e8</color>
				<width>4.0</width>
			</LineStyle>
		</Style>
		<Style id="branch_style2">
			<LineStyle>
				<color>fe2d04e8</color>
				<width>4.0</width>
			</LineStyle>
		</Style>
		<Style id="branch_style2">
			<LineStyle>
				<color>fe2d04e8</color>
				<width>4.0</width>
			</LineStyle>
		</Style>
		<Style id="branch_style2">
			<LineStyle>
				<color>fe2d04e8</color>
				<width>4.0</width>
			</LineStyle>
		</Style>
		<Style id="branch_style2">
			<LineStyle>
				<color>fe2d04e8</color>
				<width>4.0</width>
			</LineStyle>
		</Style>
		<Style id="branch_style2">
			<LineStyle>
				<color>fe2d04e8</color>
				<width>4.0</width>
			</LineStyle>
		</Style>
		<Style id="branch_style2">
			<LineStyle>
				<color>fe2d04e8</color>
				<width>4.0</width>
			</LineStyle>
		</Style>
		<Style id="branch_style2">
			<LineStyle>
				<color>fe2d04e8</color>
				<width>4.0</width>
			</LineStyle>
		</Style>
		<Style id="branch_style2">
			<LineStyle>
				<color>fe2d04e8</color>
				<width>4.0</width>
			</LineStyle>
		</Style>
		<Style id="branch_style2">
			<LineStyle>
				<color>fe2d04e8</color>
				<width>4.0</width>
			</LineStyle>
		</Style>
		<Style id="branch_style2">
			<LineStyle>
				<color>fe2d04e8</color>
				<width>4.0</width>
			</LineStyle>
		</Style>
		<Style id="branch_style2">
			<LineStyle>
				<color>fe2d04e8</color>
				<width>4.0</width>
			</LineStyle>
		</Style>
		<Style id="branch_style2">
			<LineStyle>
				<color>fe2d04e8</color>
				<width>4.0</width>
			</LineStyle>
		</Style>
		<Style id="branch_style2">
			<LineStyle>
				<color>fe2d04e8</color>
				<width>4.0</width>
			</LineStyle>
		</Style>
		<Style id="branch_style2">
			<LineStyle>
				<color>fe2d04e8</color>
				<width>4.0</width>
			</LineStyle>
		</Style>
		<Style id="branch_style2">
			<LineStyle>
				<color>fe2d04e8</color>
				<width>4.0</width>
			</LineStyle>
		</Style>
		<Style id="branch_style2">
			<LineStyle>
				<color>fe2d04e8</color>
				<width>4.0</width>
			</LineStyle>
		</Style>
		<Style id="branch_style2">
			<LineStyle>
				<color>fe2d04e8</color>
				<width>4.0</width>
			</LineStyle>
		</Style>
		<Style id="branch_style2">
			<LineStyle>
				<color>fe2d04e8</color>
				<width>4.0</width>
			</LineStyle>
		</Style>
		<Style id="branch_style2">
			<LineStyle>
				<color>fe2d04e8</color>
				<width>4.0</width>
			</LineStyle>
		</Style>
		<Style id="branch_style2">
			<LineStyle>
				<color>fe2d04e8</color>
				<width>4.0</width>
			</LineStyle>
		</Style>
		<Style id="branch_style2">
			<LineStyle>
				<color>fe2d04e8</color>
				<width>4.0</width>
			</LineStyle>
		</Style>
		<Style id="branch_style2">
			<LineStyle>
				<color>fe2d04e8</color>
				<width>4.0</width>
			</LineStyle>
		</Style>
		<Style id="branch_style2">
			<LineStyle>
				<color>fe2d04e8</color>
				<width>4.0</width>
			</LineStyle>
		</Style>
		<Style id="branch_style2">
			<LineStyle>
				<color>fe2d04e8</color>
				<width>4.0</width>
			</LineStyle>
		</Style>
		<Style id="branch_style2">
			<LineStyle>
				<color>fe2d04e8</color>
				<width>4.0</width>
			</LineStyle>
		</Style>
		<Style id="branch_style2">
			<LineStyle>
				<color>fe2d04e8</color>
				<width>4.0</width>
			</LineStyle>
		</Style>
		<Style id="branch_style2">
			<LineStyle>
				<color>fe2d04e8</color>
				<width>4.0</width>
			</LineStyle>
		</Style>
		<Style id="branch_style2">
			<LineStyle>
				<color>fe2d04e8</color>
				<width>4.0</width>
			</LineStyle>
		</Style>
		<Style id="branch_style2">
			<LineStyle>
				<color>fe2d04e8</color>
				<width>4.0</width>
			</LineStyle>
		</Style>
		<Style id="branch_style2">
			<LineStyle>
				<color>fe2d04e8</color>
				<width>4.0</width>
			</LineStyle>
		</Style>
		<Style id="branch_style2">
			<LineStyle>
				<color>fe2d04e8</color>
				<width>4.0</width>
			</LineStyle>
		</Style>
		<Style id="branch_style2">
			<LineStyle>
				<color>fe2d04e8</color>
				<width>4.0</width>
			</LineStyle>
		</Style>
		<Style id="branch_style2">
			<LineStyle>
				<color>fe2d04e8</color>
				<width>4.0</width>
			</LineStyle>
		</Style>
		<Style id="branch_style2">
			<LineStyle>
				<color>fe2d04e8</color>
				<width>4.0</width>
			</LineStyle>
		</Style>
		<Style id="branch_style2">
			<LineStyle>
				<color>fe2d04e8</color>
				<width>4.0</width>
			</LineStyle>
		</Style>
		<Style id="branch_style2">
			<LineStyle>
				<color>fe2d04e8</color>
				<width>4.0</width>
			</LineStyle>
		</Style>
		<Style id="branch_style2">
			<LineStyle>
				<color>fe2d04e8</color>
				<width>4.0</width>
			</LineStyle>
		</Style>
		<Style id="branch_style2">
			<LineStyle>
				<color>fe2d04e8</color>
				<width>4.0</width>
			</LineStyle>
		</Style>
		<Style id="branch_style2">
			<LineStyle>
				<color>fe2d04e8</color>
				<width>4.0</width>
			</LineStyle>
		</Style>
		<Style id="branch_style2">
			<LineStyle>
				<color>fe2d04e8</color>
				<width>4.0</width>
			</LineStyle>
		</Style>
		<Style id="branch_style2">
			<LineStyle>
				<color>fe2d04e8</color>
				<width>4.0</width>
			</LineStyle>
		</Style>
		<Style id="branch_style2">
			<LineStyle>
				<color>fe2d04e8</color>
				<width>4.0</width>
			</LineStyle>
		</Style>
		<Style id="branch_style2">
			<LineStyle>
				<color>fe2d04e8</color>
				<width>4.0</width>
			</LineStyle>
		</Style>
		<Style id="branch_style2">
			<LineStyle>
				<color>fe2d04e8</color>
				<width>4.0</width>
			</LineStyle>
		</Style>
		<Style id="branch_style2">
			<LineStyle>
				<color>fe2d04e8</color>
				<width>4.0</width>
			</LineStyle>
		</Style>
		<Style id="branch_style2">
			<LineStyle>
				<color>fe2d04e8</color>
				<width>4.0</width>
			</LineStyle>
		</Style>
		<Style id="branch_style2">
			<LineStyle>
				<color>fe2d04e8</color>
				<width>4.0</width>
			</LineStyle>
		</Style>
		<Style id="branch_style2">
			<LineStyle>
				<color>fe2d04e8</color>
				<width>4.0</width>
			</LineStyle>
		</Style>
		<Style id="branch_style2">
			<LineStyle>
				<color>fe2d04e8</color>
				<width>4.0</width>
			</LineStyle>
		</Style>
		<Style id="branch_style2">
			<LineStyle>
				<color>fe2d04e8</color>
				<width>4.0</width>
			</LineStyle>
		</Style>
		<Style id="branch_style2">
			<LineStyle>
				<color>fe2d04e8</color>
				<width>4.0</width>
			</LineStyle>
		</Style>
		<Style id="branch_style2">
			<LineStyle>
				<color>fe2d04e8</color>
				<width>4.0</width>
			</LineStyle>
		</Style>
		<Style id="branch_style2">
			<LineStyle>
				<color>fe2d04e8</color>
				<width>4.0</width>
			</LineStyle>
		</Style>
		<Style id="branch_style2">
			<LineStyle>
				<color>fe2d04e8</color>
				<width>4.0</width>
			</LineStyle>
		</Style>
		<Style id="branch_style2">
			<LineStyle>
				<color>fe2d04e8</color>
				<width>4.0</width>
			</LineStyle>
		</Style>
		<Style id="branch_style2">
			<LineStyle>
				<color>fe2d04e8</color>
				<width>4.0</width>
			</LineStyle>
		</Style>
		<Style id="branch_style2">
			<LineStyle>
				<color>fe2d04e8</color>
				<width>4.0</width>
			</LineStyle>
		</Style>
		<Style id="branch_style2">
			<LineStyle>
				<color>fe2d04e8</color>
				<width>4.0</width>
			</LineStyle>
		</Style>
		<Style id="branch_style2">
			<LineStyle>
				<color>fe2d04e8</color>
				<width>4.0</width>
			</LineStyle>
		</Style>
		<Style id="branch_style2">
			<LineStyle>
				<color>fe2d04e8</color>
				<width>4.0</width>
			</LineStyle>
		</Style>
		<Style id="branch_style2">
			<LineStyle>
				<color>fe2d04e8</color>
				<width>4.0</width>
			</LineStyle>
		</Style>
		<Style id="branch_style2">
			<LineStyle>
				<color>fe2d04e8</color>
				<width>4.0</width>
			</LineStyle>
		</Style>
		<Style id="branch_style2">
			<LineStyle>
				<color>fe2d04e8</color>
				<width>4.0</width>
			</LineStyle>
		</Style>
		<Style id="branch_style2">
			<LineStyle>
				<color>fe2d04e8</color>
				<width>4.0</width>
			</LineStyle>
		</Style>
		<Style id="branch_style2">
			<LineStyle>
				<color>fe2d04e8</color>
				<width>4.0</width>
			</LineStyle>
		</Style>
		<Style id="branch_style2">
			<LineStyle>
				<color>fe2d04e8</color>
				<width>4.0</width>
			</LineStyle>
		</Style>
		<Style id="branch_style2">
			<LineStyle>
				<color>fe2d04e8</color>
				<width>4.0</width>
			</LineStyle>
		</Style>
		<Style id="branch_style2">
			<LineStyle>
				<color>fe2d04e8</color>
				<width>4.0</width>
			</LineStyle>
		</Style>
		<Style id="branch_style2">
			<LineStyle>
				<color>fe2d04e8</color>
				<width>4.0</width>
			</LineStyle>
		</Style>
		<Style id="branch_style2">
			<LineStyle>
				<color>fe2d04e8</color>
				<width>4.0</width>
			</LineStyle>
		</Style>
		<Style id="branch_style2">
			<LineStyle>
				<color>fe2d04e8</color>
				<width>4.0</width>
			</LineStyle>
		</Style>
		<Style id="branch_style2">
			<LineStyle>
				<color>fe2d04e8</color>
				<width>4.0</width>
			</LineStyle>
		</Style>
		<Style id="branch_style2">
			<LineStyle>
				<color>fe2d04e8</color>
				<width>4.0</width>
			</LineStyle>
		</Style>
		<Style id="branch_style2">
			<LineStyle>
				<color>fe2d04e8</color>
				<width>4.0</width>
			</LineStyle>
		</Style>
		<Style id="branch_style2">
			<LineStyle>
				<color>fe2d04e8</color>
				<width>4.0</width>
			</LineStyle>
		</Style>
		<Style id="branch_style2">
			<LineStyle>
				<color>fe2d04e8</color>
				<width>4.0</width>
			</LineStyle>
		</Style>
		<Style id="branch_style2">
			<LineStyle>
				<color>fe2d04e8</color>
				<width>4.0</width>
			</LineStyle>
		</Style>
		<Style id="branch_style2">
			<LineStyle>
				<color>fe2d04e8</color>
				<width>4.0</width>
			</LineStyle>
		</Style>
		<Style id="branch_style2">
			<LineStyle>
				<color>fe2d04e8</color>
				<width>4.0</width>
			</LineStyle>
		</Style>
		<Style id="branch_style2">
			<LineStyle>
				<color>fe2d04e8</color>
				<width>4.0</width>
			</LineStyle>
		</Style>
		<Style id="branch_style2">
			<LineStyle>
				<color>fe2d04e8</color>
				<width>4.0</width>
			</LineStyle>
		</Style>
		<Style id="branch_style2">
			<LineStyle>
				<color>fe2d04e8</color>
				<width>4.0</width>
			</LineStyle>
		</Style>
		<Style id="branch_style2">
			<LineStyle>
				<color>fe2d04e8</color>
				<width>4.0</width>
			</LineStyle>
		</Style>
		<Style id="branch_style2">
			<LineStyle>
				<color>fe2d04e8</color>
				<width>4.0</width>
			</LineStyle>
		</Style>
		<Style id="branch_style2">
			<LineStyle>
				<color>fe2d04e8</color>
				<width>4.0</width>
			</LineStyle>
		</Style>
		<Style id="branch_style2">
			<LineStyle>
				<color>fe2d04e8</color>
				<width>4.0</width>
			</LineStyle>
		</Style>
		<Style id="branch_style2">
			<LineStyle>
				<color>fe2d04e8</color>
				<width>4.0</width>
			</LineStyle>
		</Style>
		<Style id="branch_style2">
			<LineStyle>
				<color>fe2d04e8</color>
				<width>4.0</width>
			</LineStyle>
		</Style>
		<Style id="branch_style2">
			<LineStyle>
				<color>fe2d04e8</color>
				<width>4.0</width>
			</LineStyle>
		</Style>
		<Style id="branch_style2">
			<LineStyle>
				<color>fe2d04e8</color>
				<width>4.0</width>
			</LineStyle>
		</Style>
		<Style id="branch_style2">
			<LineStyle>
				<color>fe2d04e8</color>
				<width>4.0</width>
			</LineStyle>
		</Style>
		<Style id="branch_style2">
			<LineStyle>
				<color>fe2d04e8</color>
				<width>4.0</width>
			</LineStyle>
		</Style>
		<Style id="branch_style2">
			<LineStyle>
				<color>fe2d04e8</color>
				<width>4.0</width>
			</LineStyle>
		</Style>
		<Style id="branch_style2">
			<LineStyle>
				<color>fe2d04e8</color>
				<width>4.0</width>
			</LineStyle>
		</Style>
		<Style id="branch_style2">
			<LineStyle>
				<color>fe2d04e8</color>
				<width>4.0</width>
			</LineStyle>
		</Style>
		<Style id="branch_style3">
			<LineStyle>
				<color>fe2103aa</color>
				<width>4.0</width>
			</LineStyle>
		</Style>
		<Style id="branch_style3">
			<LineStyle>
				<color>fe2103aa</color>
				<width>4.0</width>
			</LineStyle>
		</Style>
		<Style id="branch_style3">
			<LineStyle>
				<color>fe2103aa</color>
				<width>4.0</width>
			</LineStyle>
		</Style>
		<Style id="branch_style3">
			<LineStyle>
				<color>fe2103aa</color>
				<width>4.0</width>
			</LineStyle>
		</Style>
		<Style id="branch_style3">
			<LineStyle>
				<color>fe2103aa</color>
				<width>4.0</width>
			</LineStyle>
		</Style>
		<Style id="branch_style3">
			<LineStyle>
				<color>fe2103aa</color>
				<width>4.0</width>
			</LineStyle>
		</Style>
		<Style id="branch_style3">
			<LineStyle>
				<color>fe2103aa</color>
				<width>4.0</width>
			</LineStyle>
		</Style>
		<Style id="branch_style3">
			<LineStyle>
				<color>fe2103aa</color>
				<width>4.0</width>
			</LineStyle>
		</Style>
		<Style id="branch_style3">
			<LineStyle>
				<color>fe2103aa</color>
				<width>4.0</width>
			</LineStyle>
		</Style>
		<Style id="branch_style3">
			<LineStyle>
				<color>fe2103aa</color>
				<width>4.0</width>
			</LineStyle>
		</Style>
		<Style id="branch_style3">
			<LineStyle>
				<color>fe2103aa</color>
				<width>4.0</width>
			</LineStyle>
		</Style>
		<Style id="branch_style3">
			<LineStyle>
				<color>fe2103aa</color>
				<width>4.0</width>
			</LineStyle>
		</Style>
		<Style id="branch_style3">
			<LineStyle>
				<color>fe2103aa</color>
				<width>4.0</width>
			</LineStyle>
		</Style>
		<Style id="branch_style3">
			<LineStyle>
				<color>fe2103aa</color>
				<width>4.0</width>
			</LineStyle>
		</Style>
		<Style id="branch_style3">
			<LineStyle>
				<color>fe2103aa</color>
				<width>4.0</width>
			</LineStyle>
		</Style>
		<Style id="branch_style3">
			<LineStyle>
				<color>fe2103aa</color>
				<width>4.0</width>
			</LineStyle>
		</Style>
		<Style id="branch_style3">
			<LineStyle>
				<color>fe2103aa</color>
				<width>4.0</width>
			</LineStyle>
		</Style>
		<Style id="branch_style3">
			<LineStyle>
				<color>fe2103aa</color>
				<width>4.0</width>
			</LineStyle>
		</Style>
		<Style id="branch_style3">
			<LineStyle>
				<color>fe2103aa</color>
				<width>4.0</width>
			</LineStyle>
		</Style>
		<Style id="branch_style3">
			<LineStyle>
				<color>fe2103aa</color>
				<width>4.0</width>
			</LineStyle>
		</Style>
		<Style id="branch_style3">
			<LineStyle>
				<color>fe2103aa</color>
				<width>4.0</width>
			</LineStyle>
		</Style>
		<Style id="branch_style3">
			<LineStyle>
				<color>fe2103aa</color>
				<width>4.0</width>
			</LineStyle>
		</Style>
		<Style id="branch_style3">
			<LineStyle>
				<color>fe2103aa</color>
				<width>4.0</width>
			</LineStyle>
		</Style>
		<Style id="branch_style3">
			<LineStyle>
				<color>fe2103aa</color>
				<width>4.0</width>
			</LineStyle>
		</Style>
		<Style id="branch_style3">
			<LineStyle>
				<color>fe2103aa</color>
				<width>4.0</width>
			</LineStyle>
		</Style>
		<Style id="branch_style3">
			<LineStyle>
				<color>fe2103aa</color>
				<width>4.0</width>
			</LineStyle>
		</Style>
		<Style id="branch_style3">
			<LineStyle>
				<color>fe2103aa</color>
				<width>4.0</width>
			</LineStyle>
		</Style>
		<Style id="branch_style3">
			<LineStyle>
				<color>fe2103aa</color>
				<width>4.0</width>
			</LineStyle>
		</Style>
		<Style id="branch_style3">
			<LineStyle>
				<color>fe2103aa</color>
				<width>4.0</width>
			</LineStyle>
		</Style>
		<Style id="branch_style3">
			<LineStyle>
				<color>fe2103aa</color>
				<width>4.0</width>
			</LineStyle>
		</Style>
		<Style id="branch_style3">
			<LineStyle>
				<color>fe2103aa</color>
				<width>4.0</width>
			</LineStyle>
		</Style>
		<Style id="branch_style3">
			<LineStyle>
				<color>fe2103aa</color>
				<width>4.0</width>
			</LineStyle>
		</Style>
		<Style id="branch_style3">
			<LineStyle>
				<color>fe2103aa</color>
				<width>4.0</width>
			</LineStyle>
		</Style>
		<Style id="branch_style3">
			<LineStyle>
				<color>fe2103aa</color>
				<width>4.0</width>
			</LineStyle>
		</Style>
		<Style id="branch_style3">
			<LineStyle>
				<color>fe2103aa</color>
				<width>4.0</width>
			</LineStyle>
		</Style>
		<Style id="branch_style3">
			<LineStyle>
				<color>fe2103aa</color>
				<width>4.0</width>
			</LineStyle>
		</Style>
		<Style id="branch_style3">
			<LineStyle>
				<color>fe2103aa</color>
				<width>4.0</width>
			</LineStyle>
		</Style>
		<Style id="branch_style3">
			<LineStyle>
				<color>fe2103aa</color>
				<width>4.0</width>
			</LineStyle>
		</Style>
		<Style id="branch_style3">
			<LineStyle>
				<color>fe2103aa</color>
				<width>4.0</width>
			</LineStyle>
		</Style>
		<Style id="branch_style3">
			<LineStyle>
				<color>fe2103aa</color>
				<width>4.0</width>
			</LineStyle>
		</Style>
		<Style id="branch_style3">
			<LineStyle>
				<color>fe2103aa</color>
				<width>4.0</width>
			</LineStyle>
		</Style>
		<Style id="branch_style3">
			<LineStyle>
				<color>fe2103aa</color>
				<width>4.0</width>
			</LineStyle>
		</Style>
		<Style id="branch_style3">
			<LineStyle>
				<color>fe2103aa</color>
				<width>4.0</width>
			</LineStyle>
		</Style>
		<Style id="branch_style3">
			<LineStyle>
				<color>fe2103aa</color>
				<width>4.0</width>
			</LineStyle>
		</Style>
		<Style id="branch_style3">
			<LineStyle>
				<color>fe2103aa</color>
				<width>4.0</width>
			</LineStyle>
		</Style>
		<Style id="branch_style3">
			<LineStyle>
				<color>fe2103aa</color>
				<width>4.0</width>
			</LineStyle>
		</Style>
		<Style id="branch_style3">
			<LineStyle>
				<color>fe2103aa</color>
				<width>4.0</width>
			</LineStyle>
		</Style>
		<Style id="branch_style3">
			<LineStyle>
				<color>fe2103aa</color>
				<width>4.0</width>
			</LineStyle>
		</Style>
		<Style id="branch_style3">
			<LineStyle>
				<color>fe2103aa</color>
				<width>4.0</width>
			</LineStyle>
		</Style>
		<Style id="branch_style3">
			<LineStyle>
				<color>fe2103aa</color>
				<width>4.0</width>
			</LineStyle>
		</Style>
		<Style id="branch_style3">
			<LineStyle>
				<color>fe2103aa</color>
				<width>4.0</width>
			</LineStyle>
		</Style>
		<Style id="branch_style3">
			<LineStyle>
				<color>fe2103aa</color>
				<width>4.0</width>
			</LineStyle>
		</Style>
		<Style id="branch_style3">
			<LineStyle>
				<color>fe2103aa</color>
				<width>4.0</width>
			</LineStyle>
		</Style>
		<Style id="branch_style3">
			<LineStyle>
				<color>fe2103aa</color>
				<width>4.0</width>
			</LineStyle>
		</Style>
		<Style id="branch_style3">
			<LineStyle>
				<color>fe2103aa</color>
				<width>4.0</width>
			</LineStyle>
		</Style>
		<Style id="branch_style3">
			<LineStyle>
				<color>fe2103aa</color>
				<width>4.0</width>
			</LineStyle>
		</Style>
		<Style id="branch_style3">
			<LineStyle>
				<color>fe2103aa</color>
				<width>4.0</width>
			</LineStyle>
		</Style>
		<Style id="branch_style3">
			<LineStyle>
				<color>fe2103aa</color>
				<width>4.0</width>
			</LineStyle>
		</Style>
		<Style id="branch_style3">
			<LineStyle>
				<color>fe2103aa</color>
				<width>4.0</width>
			</LineStyle>
		</Style>
		<Style id="branch_style3">
			<LineStyle>
				<color>fe2103aa</color>
				<width>4.0</width>
			</LineStyle>
		</Style>
		<Style id="branch_style3">
			<LineStyle>
				<color>fe2103aa</color>
				<width>4.0</width>
			</LineStyle>
		</Style>
		<Style id="branch_style3">
			<LineStyle>
				<color>fe2103aa</color>
				<width>4.0</width>
			</LineStyle>
		</Style>
		<Style id="branch_style3">
			<LineStyle>
				<color>fe2103aa</color>
				<width>4.0</width>
			</LineStyle>
		</Style>
		<Style id="branch_style3">
			<LineStyle>
				<color>fe2103aa</color>
				<width>4.0</width>
			</LineStyle>
		</Style>
		<Style id="branch_style3">
			<LineStyle>
				<color>fe2103aa</color>
				<width>4.0</width>
			</LineStyle>
		</Style>
		<Style id="branch_style3">
			<LineStyle>
				<color>fe2103aa</color>
				<width>4.0</width>
			</LineStyle>
		</Style>
		<Style id="branch_style3">
			<LineStyle>
				<color>fe2103aa</color>
				<width>4.0</width>
			</LineStyle>
		</Style>
		<Style id="branch_style3">
			<LineStyle>
				<color>fe2103aa</color>
				<width>4.0</width>
			</LineStyle>
		</Style>
		<Style id="branch_style3">
			<LineStyle>
				<color>fe2103aa</color>
				<width>4.0</width>
			</LineStyle>
		</Style>
		<Style id="branch_style3">
			<LineStyle>
				<color>fe2103aa</color>
				<width>4.0</width>
			</LineStyle>
		</Style>
		<Style id="branch_style3">
			<LineStyle>
				<color>fe2103aa</color>
				<width>4.0</width>
			</LineStyle>
		</Style>
		<Style id="branch_style3">
			<LineStyle>
				<color>fe2103aa</color>
				<width>4.0</width>
			</LineStyle>
		</Style>
		<Style id="branch_style3">
			<LineStyle>
				<color>fe2103aa</color>
				<width>4.0</width>
			</LineStyle>
		</Style>
		<Style id="branch_style3">
			<LineStyle>
				<color>fe2103aa</color>
				<width>4.0</width>
			</LineStyle>
		</Style>
		<Style id="branch_style3">
			<LineStyle>
				<color>fe2103aa</color>
				<width>4.0</width>
			</LineStyle>
		</Style>
		<Style id="branch_style3">
			<LineStyle>
				<color>fe2103aa</color>
				<width>4.0</width>
			</LineStyle>
		</Style>
		<Style id="branch_style3">
			<LineStyle>
				<color>fe2103aa</color>
				<width>4.0</width>
			</LineStyle>
		</Style>
		<Style id="branch_style3">
			<LineStyle>
				<color>fe2103aa</color>
				<width>4.0</width>
			</LineStyle>
		</Style>
		<Style id="branch_style3">
			<LineStyle>
				<color>fe2103aa</color>
				<width>4.0</width>
			</LineStyle>
		</Style>
		<Style id="branch_style3">
			<LineStyle>
				<color>fe2103aa</color>
				<width>4.0</width>
			</LineStyle>
		</Style>
		<Style id="branch_style3">
			<LineStyle>
				<color>fe2103aa</color>
				<width>4.0</width>
			</LineStyle>
		</Style>
		<Style id="branch_style3">
			<LineStyle>
				<color>fe2103aa</color>
				<width>4.0</width>
			</LineStyle>
		</Style>
		<Style id="branch_style3">
			<LineStyle>
				<color>fe2103aa</color>
				<width>4.0</width>
			</LineStyle>
		</Style>
		<Style id="branch_style3">
			<LineStyle>
				<color>fe2103aa</color>
				<width>4.0</width>
			</LineStyle>
		</Style>
		<Style id="branch_style3">
			<LineStyle>
				<color>fe2103aa</color>
				<width>4.0</width>
			</LineStyle>
		</Style>
		<Style id="branch_style3">
			<LineStyle>
				<color>fe2103aa</color>
				<width>4.0</width>
			</LineStyle>
		</Style>
		<Style id="branch_style3">
			<LineStyle>
				<color>fe2103aa</color>
				<width>4.0</width>
			</LineStyle>
		</Style>
		<Style id="branch_style3">
			<LineStyle>
				<color>fe2103aa</color>
				<width>4.0</width>
			</LineStyle>
		</Style>
		<Style id="branch_style3">
			<LineStyle>
				<color>fe2103aa</color>
				<width>4.0</width>
			</LineStyle>
		</Style>
		<Style id="branch_style3">
			<LineStyle>
				<color>fe2103aa</color>
				<width>4.0</width>
			</LineStyle>
		</Style>
		<Style id="branch_style3">
			<LineStyle>
				<color>fe2103aa</color>
				<width>4.0</width>
			</LineStyle>
		</Style>
		<Style id="branch_style3">
			<LineStyle>
				<color>fe2103aa</color>
				<width>4.0</width>
			</LineStyle>
		</Style>
		<Style id="branch_style3">
			<LineStyle>
				<color>fe2103aa</color>
				<width>4.0</width>
			</LineStyle>
		</Style>
		<Style id="branch_style3">
			<LineStyle>
				<color>fe2103aa</color>
				<width>4.0</width>
			</LineStyle>
		</Style>
		<Style id="branch_style3">
			<LineStyle>
				<color>fe2103aa</color>
				<width>4.0</width>
			</LineStyle>
		</Style>
		<Style id="branch_style3">
			<LineStyle>
				<color>fe2103aa</color>
				<width>4.0</width>
			</LineStyle>
		</Style>
		<Style id="branch_style3">
			<LineStyle>
				<color>fe2103aa</color>
				<width>4.0</width>
			</LineStyle>
		</Style>
		<Style id="branch_style3">
			<LineStyle>
				<color>fe2103aa</color>
				<width>4.0</width>
			</LineStyle>
		</Style>
		<Style id="branch_style3">
			<LineStyle>
				<color>fe2103aa</color>
				<width>4.0</width>
			</LineStyle>
		</Style>
		<Style id="branch_style3">
			<LineStyle>
				<color>fe2103aa</color>
				<width>4.0</width>
			</LineStyle>
		</Style>
		<Style id="branch_style4">
			<LineStyle>
				<color>fe1d0297</color>
				<width>4.0</width>
			</LineStyle>
		</Style>
		<Style id="branch_style4">
			<LineStyle>
				<color>fe1d0297</color>
				<width>4.0</width>
			</LineStyle>
		</Style>
		<Style id="branch_style4">
			<LineStyle>
				<color>fe1d0297</color>
				<width>4.0</width>
			</LineStyle>
		</Style>
		<Style id="branch_style4">
			<LineStyle>
				<color>fe1d0297</color>
				<width>4.0</width>
			</LineStyle>
		</Style>
		<Style id="branch_style4">
			<LineStyle>
				<color>fe1d0297</color>
				<width>4.0</width>
			</LineStyle>
		</Style>
		<Style id="branch_style4">
			<LineStyle>
				<color>fe1d0297</color>
				<width>4.0</width>
			</LineStyle>
		</Style>
		<Style id="branch_style4">
			<LineStyle>
				<color>fe1d0297</color>
				<width>4.0</width>
			</LineStyle>
		</Style>
		<Style id="branch_style4">
			<LineStyle>
				<color>fe1d0297</color>
				<width>4.0</width>
			</LineStyle>
		</Style>
		<Style id="branch_style4">
			<LineStyle>
				<color>fe1d0297</color>
				<width>4.0</width>
			</LineStyle>
		</Style>
		<Style id="branch_style4">
			<LineStyle>
				<color>fe1d0297</color>
				<width>4.0</width>
			</LineStyle>
		</Style>
		<Style id="branch_style4">
			<LineStyle>
				<color>fe1d0297</color>
				<width>4.0</width>
			</LineStyle>
		</Style>
		<Style id="branch_style4">
			<LineStyle>
				<color>fe1d0297</color>
				<width>4.0</width>
			</LineStyle>
		</Style>
		<Style id="branch_style4">
			<LineStyle>
				<color>fe1d0297</color>
				<width>4.0</width>
			</LineStyle>
		</Style>
		<Style id="branch_style4">
			<LineStyle>
				<color>fe1d0297</color>
				<width>4.0</width>
			</LineStyle>
		</Style>
		<Style id="branch_style4">
			<LineStyle>
				<color>fe1d0297</color>
				<width>4.0</width>
			</LineStyle>
		</Style>
		<Style id="branch_style4">
			<LineStyle>
				<color>fe1d0297</color>
				<width>4.0</width>
			</LineStyle>
		</Style>
		<Style id="branch_style4">
			<LineStyle>
				<color>fe1d0297</color>
				<width>4.0</width>
			</LineStyle>
		</Style>
		<Style id="branch_style4">
			<LineStyle>
				<color>fe1d0297</color>
				<width>4.0</width>
			</LineStyle>
		</Style>
		<Style id="branch_style4">
			<LineStyle>
				<color>fe1d0297</color>
				<width>4.0</width>
			</LineStyle>
		</Style>
		<Style id="branch_style4">
			<LineStyle>
				<color>fe1d0297</color>
				<width>4.0</width>
			</LineStyle>
		</Style>
		<Style id="branch_style4">
			<LineStyle>
				<color>fe1d0297</color>
				<width>4.0</width>
			</LineStyle>
		</Style>
		<Style id="branch_style4">
			<LineStyle>
				<color>fe1d0297</color>
				<width>4.0</width>
			</LineStyle>
		</Style>
		<Style id="branch_style4">
			<LineStyle>
				<color>fe1d0297</color>
				<width>4.0</width>
			</LineStyle>
		</Style>
		<Style id="branch_style4">
			<LineStyle>
				<color>fe1d0297</color>
				<width>4.0</width>
			</LineStyle>
		</Style>
		<Style id="branch_style4">
			<LineStyle>
				<color>fe1d0297</color>
				<width>4.0</width>
			</LineStyle>
		</Style>
		<Style id="branch_style4">
			<LineStyle>
				<color>fe1d0297</color>
				<width>4.0</width>
			</LineStyle>
		</Style>
		<Style id="branch_style4">
			<LineStyle>
				<color>fe1d0297</color>
				<width>4.0</width>
			</LineStyle>
		</Style>
		<Style id="branch_style4">
			<LineStyle>
				<color>fe1d0297</color>
				<width>4.0</width>
			</LineStyle>
		</Style>
		<Style id="branch_style4">
			<LineStyle>
				<color>fe1d0297</color>
				<width>4.0</width>
			</LineStyle>
		</Style>
		<Style id="branch_style4">
			<LineStyle>
				<color>fe1d0297</color>
				<width>4.0</width>
			</LineStyle>
		</Style>
		<Style id="branch_style4">
			<LineStyle>
				<color>fe1d0297</color>
				<width>4.0</width>
			</LineStyle>
		</Style>
		<Style id="branch_style4">
			<LineStyle>
				<color>fe1d0297</color>
				<width>4.0</width>
			</LineStyle>
		</Style>
		<Style id="branch_style4">
			<LineStyle>
				<color>fe1d0297</color>
				<width>4.0</width>
			</LineStyle>
		</Style>
		<Style id="branch_style4">
			<LineStyle>
				<color>fe1d0297</color>
				<width>4.0</width>
			</LineStyle>
		</Style>
		<Style id="branch_style4">
			<LineStyle>
				<color>fe1d0297</color>
				<width>4.0</width>
			</LineStyle>
		</Style>
		<Style id="branch_style4">
			<LineStyle>
				<color>fe1d0297</color>
				<width>4.0</width>
			</LineStyle>
		</Style>
		<Style id="branch_style4">
			<LineStyle>
				<color>fe1d0297</color>
				<width>4.0</width>
			</LineStyle>
		</Style>
		<Style id="branch_style4">
			<LineStyle>
				<color>fe1d0297</color>
				<width>4.0</width>
			</LineStyle>
		</Style>
		<Style id="branch_style4">
			<LineStyle>
				<color>fe1d0297</color>
				<width>4.0</width>
			</LineStyle>
		</Style>
		<Style id="branch_style4">
			<LineStyle>
				<color>fe1d0297</color>
				<width>4.0</width>
			</LineStyle>
		</Style>
		<Style id="branch_style4">
			<LineStyle>
				<color>fe1d0297</color>
				<width>4.0</width>
			</LineStyle>
		</Style>
		<Style id="branch_style4">
			<LineStyle>
				<color>fe1d0297</color>
				<width>4.0</width>
			</LineStyle>
		</Style>
		<Style id="branch_style4">
			<LineStyle>
				<color>fe1d0297</color>
				<width>4.0</width>
			</LineStyle>
		</Style>
		<Style id="branch_style4">
			<LineStyle>
				<color>fe1d0297</color>
				<width>4.0</width>
			</LineStyle>
		</Style>
		<Style id="branch_style4">
			<LineStyle>
				<color>fe1d0297</color>
				<width>4.0</width>
			</LineStyle>
		</Style>
		<Style id="branch_style4">
			<LineStyle>
				<color>fe1d0297</color>
				<width>4.0</width>
			</LineStyle>
		</Style>
		<Style id="branch_style4">
			<LineStyle>
				<color>fe1d0297</color>
				<width>4.0</width>
			</LineStyle>
		</Style>
		<Style id="branch_style4">
			<LineStyle>
				<color>fe1d0297</color>
				<width>4.0</width>
			</LineStyle>
		</Style>
		<Style id="branch_style4">
			<LineStyle>
				<color>fe1d0297</color>
				<width>4.0</width>
			</LineStyle>
		</Style>
		<Style id="branch_style4">
			<LineStyle>
				<color>fe1d0297</color>
				<width>4.0</width>
			</LineStyle>
		</Style>
		<Style id="branch_style4">
			<LineStyle>
				<color>fe1d0297</color>
				<width>4.0</width>
			</LineStyle>
		</Style>
		<Style id="branch_style4">
			<LineStyle>
				<color>fe1d0297</color>
				<width>4.0</width>
			</LineStyle>
		</Style>
		<Style id="branch_style4">
			<LineStyle>
				<color>fe1d0297</color>
				<width>4.0</width>
			</LineStyle>
		</Style>
		<Style id="branch_style4">
			<LineStyle>
				<color>fe1d0297</color>
				<width>4.0</width>
			</LineStyle>
		</Style>
		<Style id="branch_style4">
			<LineStyle>
				<color>fe1d0297</color>
				<width>4.0</width>
			</LineStyle>
		</Style>
		<Style id="branch_style4">
			<LineStyle>
				<color>fe1d0297</color>
				<width>4.0</width>
			</LineStyle>
		</Style>
		<Style id="branch_style4">
			<LineStyle>
				<color>fe1d0297</color>
				<width>4.0</width>
			</LineStyle>
		</Style>
		<Style id="branch_style4">
			<LineStyle>
				<color>fe1d0297</color>
				<width>4.0</width>
			</LineStyle>
		</Style>
		<Style id="branch_style4">
			<LineStyle>
				<color>fe1d0297</color>
				<width>4.0</width>
			</LineStyle>
		</Style>
		<Style id="branch_style4">
			<LineStyle>
				<color>fe1d0297</color>
				<width>4.0</width>
			</LineStyle>
		</Style>
		<Style id="branch_style4">
			<LineStyle>
				<color>fe1d0297</color>
				<width>4.0</width>
			</LineStyle>
		</Style>
		<Style id="branch_style4">
			<LineStyle>
				<color>fe1d0297</color>
				<width>4.0</width>
			</LineStyle>
		</Style>
		<Style id="branch_style4">
			<LineStyle>
				<color>fe1d0297</color>
				<width>4.0</width>
			</LineStyle>
		</Style>
		<Style id="branch_style4">
			<LineStyle>
				<color>fe1d0297</color>
				<width>4.0</width>
			</LineStyle>
		</Style>
		<Style id="branch_style4">
			<LineStyle>
				<color>fe1d0297</color>
				<width>4.0</width>
			</LineStyle>
		</Style>
		<Style id="branch_style4">
			<LineStyle>
				<color>fe1d0297</color>
				<width>4.0</width>
			</LineStyle>
		</Style>
		<Style id="branch_style4">
			<LineStyle>
				<color>fe1d0297</color>
				<width>4.0</width>
			</LineStyle>
		</Style>
		<Style id="branch_style4">
			<LineStyle>
				<color>fe1d0297</color>
				<width>4.0</width>
			</LineStyle>
		</Style>
		<Style id="branch_style4">
			<LineStyle>
				<color>fe1d0297</color>
				<width>4.0</width>
			</LineStyle>
		</Style>
		<Style id="branch_style4">
			<LineStyle>
				<color>fe1d0297</color>
				<width>4.0</width>
			</LineStyle>
		</Style>
		<Style id="branch_style4">
			<LineStyle>
				<color>fe1d0297</color>
				<width>4.0</width>
			</LineStyle>
		</Style>
		<Style id="branch_style4">
			<LineStyle>
				<color>fe1d0297</color>
				<width>4.0</width>
			</LineStyle>
		</Style>
		<Style id="branch_style4">
			<LineStyle>
				<color>fe1d0297</color>
				<width>4.0</width>
			</LineStyle>
		</Style>
		<Style id="branch_style4">
			<LineStyle>
				<color>fe1d0297</color>
				<width>4.0</width>
			</LineStyle>
		</Style>
		<Style id="branch_style4">
			<LineStyle>
				<color>fe1d0297</color>
				<width>4.0</width>
			</LineStyle>
		</Style>
		<Style id="branch_style4">
			<LineStyle>
				<color>fe1d0297</color>
				<width>4.0</width>
			</LineStyle>
		</Style>
		<Style id="branch_style4">
			<LineStyle>
				<color>fe1d0297</color>
				<width>4.0</width>
			</LineStyle>
		</Style>
		<Style id="branch_style4">
			<LineStyle>
				<color>fe1d0297</color>
				<width>4.0</width>
			</LineStyle>
		</Style>
		<Style id="branch_style4">
			<LineStyle>
				<color>fe1d0297</color>
				<width>4.0</width>
			</LineStyle>
		</Style>
		<Style id="branch_style4">
			<LineStyle>
				<color>fe1d0297</color>
				<width>4.0</width>
			</LineStyle>
		</Style>
		<Style id="branch_style4">
			<LineStyle>
				<color>fe1d0297</color>
				<width>4.0</width>
			</LineStyle>
		</Style>
		<Style id="branch_style4">
			<LineStyle>
				<color>fe1d0297</color>
				<width>4.0</width>
			</LineStyle>
		</Style>
		<Style id="branch_style4">
			<LineStyle>
				<color>fe1d0297</color>
				<width>4.0</width>
			</LineStyle>
		</Style>
		<Style id="branch_style4">
			<LineStyle>
				<color>fe1d0297</color>
				<width>4.0</width>
			</LineStyle>
		</Style>
		<Style id="branch_style4">
			<LineStyle>
				<color>fe1d0297</color>
				<width>4.0</width>
			</LineStyle>
		</Style>
		<Style id="branch_style4">
			<LineStyle>
				<color>fe1d0297</color>
				<width>4.0</width>
			</LineStyle>
		</Style>
		<Style id="branch_style4">
			<LineStyle>
				<color>fe1d0297</color>
				<width>4.0</width>
			</LineStyle>
		</Style>
		<Style id="branch_style4">
			<LineStyle>
				<color>fe1d0297</color>
				<width>4.0</width>
			</LineStyle>
		</Style>
		<Style id="branch_style4">
			<LineStyle>
				<color>fe1d0297</color>
				<width>4.0</width>
			</LineStyle>
		</Style>
		<Style id="branch_style4">
			<LineStyle>
				<color>fe1d0297</color>
				<width>4.0</width>
			</LineStyle>
		</Style>
		<Style id="branch_style4">
			<LineStyle>
				<color>fe1d0297</color>
				<width>4.0</width>
			</LineStyle>
		</Style>
		<Style id="branch_style4">
			<LineStyle>
				<color>fe1d0297</color>
				<width>4.0</width>
			</LineStyle>
		</Style>
		<Style id="branch_style4">
			<LineStyle>
				<color>fe1d0297</color>
				<width>4.0</width>
			</LineStyle>
		</Style>
		<Style id="branch_style4">
			<LineStyle>
				<color>fe1d0297</color>
				<width>4.0</width>
			</LineStyle>
		</Style>
		<Style id="branch_style4">
			<LineStyle>
				<color>fe1d0297</color>
				<width>4.0</width>
			</LineStyle>
		</Style>
		<Style id="branch_style4">
			<LineStyle>
				<color>fe1d0297</color>
				<width>4.0</width>
			</LineStyle>
		</Style>
		<Style id="branch_style4">
			<LineStyle>
				<color>fe1d0297</color>
				<width>4.0</width>
			</LineStyle>
		</Style>
		<Style id="branch_style4">
			<LineStyle>
				<color>fe1d0297</color>
				<width>4.0</width>
			</LineStyle>
		</Style>
		<Style id="branch_style4">
			<LineStyle>
				<color>fe1d0297</color>
				<width>4.0</width>
			</LineStyle>
		</Style>
		<Style id="branch_style4">
			<LineStyle>
				<color>fe1d0297</color>
				<width>4.0</width>
			</LineStyle>
		</Style>
		<Style id="branch_style5">
			<LineStyle>
				<color>fe170276</color>
				<width>4.0</width>
			</LineStyle>
		</Style>
		<Style id="branch_style5">
			<LineStyle>
				<color>fe170276</color>
				<width>4.0</width>
			</LineStyle>
		</Style>
		<Style id="branch_style5">
			<LineStyle>
				<color>fe170276</color>
				<width>4.0</width>
			</LineStyle>
		</Style>
		<Style id="branch_style5">
			<LineStyle>
				<color>fe170276</color>
				<width>4.0</width>
			</LineStyle>
		</Style>
		<Style id="branch_style5">
			<LineStyle>
				<color>fe170276</color>
				<width>4.0</width>
			</LineStyle>
		</Style>
		<Style id="branch_style5">
			<LineStyle>
				<color>fe170276</color>
				<width>4.0</width>
			</LineStyle>
		</Style>
		<Style id="branch_style5">
			<LineStyle>
				<color>fe170276</color>
				<width>4.0</width>
			</LineStyle>
		</Style>
		<Style id="branch_style5">
			<LineStyle>
				<color>fe170276</color>
				<width>4.0</width>
			</LineStyle>
		</Style>
		<Style id="branch_style5">
			<LineStyle>
				<color>fe170276</color>
				<width>4.0</width>
			</LineStyle>
		</Style>
		<Style id="branch_style5">
			<LineStyle>
				<color>fe170276</color>
				<width>4.0</width>
			</LineStyle>
		</Style>
		<Style id="branch_style5">
			<LineStyle>
				<color>fe170276</color>
				<width>4.0</width>
			</LineStyle>
		</Style>
		<Style id="branch_style5">
			<LineStyle>
				<color>fe170276</color>
				<width>4.0</width>
			</LineStyle>
		</Style>
		<Style id="branch_style5">
			<LineStyle>
				<color>fe170276</color>
				<width>4.0</width>
			</LineStyle>
		</Style>
		<Style id="branch_style5">
			<LineStyle>
				<color>fe170276</color>
				<width>4.0</width>
			</LineStyle>
		</Style>
		<Style id="branch_style5">
			<LineStyle>
				<color>fe170276</color>
				<width>4.0</width>
			</LineStyle>
		</Style>
		<Style id="branch_style5">
			<LineStyle>
				<color>fe170276</color>
				<width>4.0</width>
			</LineStyle>
		</Style>
		<Style id="branch_style5">
			<LineStyle>
				<color>fe170276</color>
				<width>4.0</width>
			</LineStyle>
		</Style>
		<Style id="branch_style5">
			<LineStyle>
				<color>fe170276</color>
				<width>4.0</width>
			</LineStyle>
		</Style>
		<Style id="branch_style5">
			<LineStyle>
				<color>fe170276</color>
				<width>4.0</width>
			</LineStyle>
		</Style>
		<Style id="branch_style5">
			<LineStyle>
				<color>fe170276</color>
				<width>4.0</width>
			</LineStyle>
		</Style>
		<Style id="branch_style5">
			<LineStyle>
				<color>fe170276</color>
				<width>4.0</width>
			</LineStyle>
		</Style>
		<Style id="branch_style5">
			<LineStyle>
				<color>fe170276</color>
				<width>4.0</width>
			</LineStyle>
		</Style>
		<Style id="branch_style5">
			<LineStyle>
				<color>fe170276</color>
				<width>4.0</width>
			</LineStyle>
		</Style>
		<Style id="branch_style5">
			<LineStyle>
				<color>fe170276</color>
				<width>4.0</width>
			</LineStyle>
		</Style>
		<Style id="branch_style5">
			<LineStyle>
				<color>fe170276</color>
				<width>4.0</width>
			</LineStyle>
		</Style>
		<Style id="branch_style5">
			<LineStyle>
				<color>fe170276</color>
				<width>4.0</width>
			</LineStyle>
		</Style>
		<Style id="branch_style5">
			<LineStyle>
				<color>fe170276</color>
				<width>4.0</width>
			</LineStyle>
		</Style>
		<Style id="branch_style5">
			<LineStyle>
				<color>fe170276</color>
				<width>4.0</width>
			</LineStyle>
		</Style>
		<Style id="branch_style5">
			<LineStyle>
				<color>fe170276</color>
				<width>4.0</width>
			</LineStyle>
		</Style>
		<Style id="branch_style5">
			<LineStyle>
				<color>fe170276</color>
				<width>4.0</width>
			</LineStyle>
		</Style>
		<Style id="branch_style5">
			<LineStyle>
				<color>fe170276</color>
				<width>4.0</width>
			</LineStyle>
		</Style>
		<Style id="branch_style5">
			<LineStyle>
				<color>fe170276</color>
				<width>4.0</width>
			</LineStyle>
		</Style>
		<Style id="branch_style5">
			<LineStyle>
				<color>fe170276</color>
				<width>4.0</width>
			</LineStyle>
		</Style>
		<Style id="branch_style5">
			<LineStyle>
				<color>fe170276</color>
				<width>4.0</width>
			</LineStyle>
		</Style>
		<Style id="branch_style5">
			<LineStyle>
				<color>fe170276</color>
				<width>4.0</width>
			</LineStyle>
		</Style>
		<Style id="branch_style5">
			<LineStyle>
				<color>fe170276</color>
				<width>4.0</width>
			</LineStyle>
		</Style>
		<Style id="branch_style5">
			<LineStyle>
				<color>fe170276</color>
				<width>4.0</width>
			</LineStyle>
		</Style>
		<Style id="branch_style5">
			<LineStyle>
				<color>fe170276</color>
				<width>4.0</width>
			</LineStyle>
		</Style>
		<Style id="branch_style5">
			<LineStyle>
				<color>fe170276</color>
				<width>4.0</width>
			</LineStyle>
		</Style>
		<Style id="branch_style5">
			<LineStyle>
				<color>fe170276</color>
				<width>4.0</width>
			</LineStyle>
		</Style>
		<Style id="branch_style5">
			<LineStyle>
				<color>fe170276</color>
				<width>4.0</width>
			</LineStyle>
		</Style>
		<Style id="branch_style5">
			<LineStyle>
				<color>fe170276</color>
				<width>4.0</width>
			</LineStyle>
		</Style>
		<Style id="branch_style5">
			<LineStyle>
				<color>fe170276</color>
				<width>4.0</width>
			</LineStyle>
		</Style>
		<Style id="branch_style5">
			<LineStyle>
				<color>fe170276</color>
				<width>4.0</width>
			</LineStyle>
		</Style>
		<Style id="branch_style5">
			<LineStyle>
				<color>fe170276</color>
				<width>4.0</width>
			</LineStyle>
		</Style>
		<Style id="branch_style5">
			<LineStyle>
				<color>fe170276</color>
				<width>4.0</width>
			</LineStyle>
		</Style>
		<Style id="branch_style5">
			<LineStyle>
				<color>fe170276</color>
				<width>4.0</width>
			</LineStyle>
		</Style>
		<Style id="branch_style5">
			<LineStyle>
				<color>fe170276</color>
				<width>4.0</width>
			</LineStyle>
		</Style>
		<Style id="branch_style5">
			<LineStyle>
				<color>fe170276</color>
				<width>4.0</width>
			</LineStyle>
		</Style>
		<Style id="branch_style5">
			<LineStyle>
				<color>fe170276</color>
				<width>4.0</width>
			</LineStyle>
		</Style>
		<Style id="branch_style5">
			<LineStyle>
				<color>fe170276</color>
				<width>4.0</width>
			</LineStyle>
		</Style>
		<Style id="branch_style5">
			<LineStyle>
				<color>fe170276</color>
				<width>4.0</width>
			</LineStyle>
		</Style>
		<Style id="branch_style5">
			<LineStyle>
				<color>fe170276</color>
				<width>4.0</width>
			</LineStyle>
		</Style>
		<Style id="branch_style5">
			<LineStyle>
				<color>fe170276</color>
				<width>4.0</width>
			</LineStyle>
		</Style>
		<Style id="branch_style5">
			<LineStyle>
				<color>fe170276</color>
				<width>4.0</width>
			</LineStyle>
		</Style>
		<Style id="branch_style5">
			<LineStyle>
				<color>fe170276</color>
				<width>4.0</width>
			</LineStyle>
		</Style>
		<Style id="branch_style5">
			<LineStyle>
				<color>fe170276</color>
				<width>4.0</width>
			</LineStyle>
		</Style>
		<Style id="branch_style5">
			<LineStyle>
				<color>fe170276</color>
				<width>4.0</width>
			</LineStyle>
		</Style>
		<Style id="branch_style5">
			<LineStyle>
				<color>fe170276</color>
				<width>4.0</width>
			</LineStyle>
		</Style>
		<Style id="branch_style5">
			<LineStyle>
				<color>fe170276</color>
				<width>4.0</width>
			</LineStyle>
		</Style>
		<Style id="branch_style5">
			<LineStyle>
				<color>fe170276</color>
				<width>4.0</width>
			</LineStyle>
		</Style>
		<Style id="branch_style5">
			<LineStyle>
				<color>fe170276</color>
				<width>4.0</width>
			</LineStyle>
		</Style>
		<Style id="branch_style5">
			<LineStyle>
				<color>fe170276</color>
				<width>4.0</width>
			</LineStyle>
		</Style>
		<Style id="branch_style5">
			<LineStyle>
				<color>fe170276</color>
				<width>4.0</width>
			</LineStyle>
		</Style>
		<Style id="branch_style5">
			<LineStyle>
				<color>fe170276</color>
				<width>4.0</width>
			</LineStyle>
		</Style>
		<Style id="branch_style5">
			<LineStyle>
				<color>fe170276</color>
				<width>4.0</width>
			</LineStyle>
		</Style>
		<Style id="branch_style5">
			<LineStyle>
				<color>fe170276</color>
				<width>4.0</width>
			</LineStyle>
		</Style>
		<Style id="branch_style5">
			<LineStyle>
				<color>fe170276</color>
				<width>4.0</width>
			</LineStyle>
		</Style>
		<Style id="branch_style5">
			<LineStyle>
				<color>fe170276</color>
				<width>4.0</width>
			</LineStyle>
		</Style>
		<Style id="branch_style5">
			<LineStyle>
				<color>fe170276</color>
				<width>4.0</width>
			</LineStyle>
		</Style>
		<Style id="branch_style5">
			<LineStyle>
				<color>fe170276</color>
				<width>4.0</width>
			</LineStyle>
		</Style>
		<Style id="branch_style5">
			<LineStyle>
				<color>fe170276</color>
				<width>4.0</width>
			</LineStyle>
		</Style>
		<Style id="branch_style5">
			<LineStyle>
				<color>fe170276</color>
				<width>4.0</width>
			</LineStyle>
		</Style>
		<Style id="branch_style5">
			<LineStyle>
				<color>fe170276</color>
				<width>4.0</width>
			</LineStyle>
		</Style>
		<Style id="branch_style5">
			<LineStyle>
				<color>fe170276</color>
				<width>4.0</width>
			</LineStyle>
		</Style>
		<Style id="branch_style5">
			<LineStyle>
				<color>fe170276</color>
				<width>4.0</width>
			</LineStyle>
		</Style>
		<Style id="branch_style5">
			<LineStyle>
				<color>fe170276</color>
				<width>4.0</width>
			</LineStyle>
		</Style>
		<Style id="branch_style5">
			<LineStyle>
				<color>fe170276</color>
				<width>4.0</width>
			</LineStyle>
		</Style>
		<Style id="branch_style5">
			<LineStyle>
				<color>fe170276</color>
				<width>4.0</width>
			</LineStyle>
		</Style>
		<Style id="branch_style5">
			<LineStyle>
				<color>fe170276</color>
				<width>4.0</width>
			</LineStyle>
		</Style>
		<Style id="branch_style5">
			<LineStyle>
				<color>fe170276</color>
				<width>4.0</width>
			</LineStyle>
		</Style>
		<Style id="branch_style5">
			<LineStyle>
				<color>fe170276</color>
				<width>4.0</width>
			</LineStyle>
		</Style>
		<Style id="branch_style5">
			<LineStyle>
				<color>fe170276</color>
				<width>4.0</width>
			</LineStyle>
		</Style>
		<Style id="branch_style5">
			<LineStyle>
				<color>fe170276</color>
				<width>4.0</width>
			</LineStyle>
		</Style>
		<Style id="branch_style5">
			<LineStyle>
				<color>fe170276</color>
				<width>4.0</width>
			</LineStyle>
		</Style>
		<Style id="branch_style5">
			<LineStyle>
				<color>fe170276</color>
				<width>4.0</width>
			</LineStyle>
		</Style>
		<Style id="branch_style5">
			<LineStyle>
				<color>fe170276</color>
				<width>4.0</width>
			</LineStyle>
		</Style>
		<Style id="branch_style5">
			<LineStyle>
				<color>fe170276</color>
				<width>4.0</width>
			</LineStyle>
		</Style>
		<Style id="branch_style5">
			<LineStyle>
				<color>fe170276</color>
				<width>4.0</width>
			</LineStyle>
		</Style>
		<Style id="branch_style5">
			<LineStyle>
				<color>fe170276</color>
				<width>4.0</width>
			</LineStyle>
		</Style>
		<Style id="branch_style5">
			<LineStyle>
				<color>fe170276</color>
				<width>4.0</width>
			</LineStyle>
		</Style>
		<Style id="branch_style5">
			<LineStyle>
				<color>fe170276</color>
				<width>4.0</width>
			</LineStyle>
		</Style>
		<Style id="branch_style5">
			<LineStyle>
				<color>fe170276</color>
				<width>4.0</width>
			</LineStyle>
		</Style>
		<Style id="branch_style5">
			<LineStyle>
				<color>fe170276</color>
				<width>4.0</width>
			</LineStyle>
		</Style>
		<Style id="branch_style5">
			<LineStyle>
				<color>fe170276</color>
				<width>4.0</width>
			</LineStyle>
		</Style>
		<Style id="branch_style5">
			<LineStyle>
				<color>fe170276</color>
				<width>4.0</width>
			</LineStyle>
		</Style>
		<Style id="branch_style5">
			<LineStyle>
				<color>fe170276</color>
				<width>4.0</width>
			</LineStyle>
		</Style>
		<Style id="branch_style5">
			<LineStyle>
				<color>fe170276</color>
				<width>4.0</width>
			</LineStyle>
		</Style>
		<Style id="branch_style5">
			<LineStyle>
				<color>fe170276</color>
				<width>4.0</width>
			</LineStyle>
		</Style>
		<Style id="branch_style5">
			<LineStyle>
				<color>fe170276</color>
				<width>4.0</width>
			</LineStyle>
		</Style>
		<Style id="branch_style6">
			<LineStyle>
				<color>fe11015a</color>
				<width>4.0</width>
			</LineStyle>
		</Style>
		<Style id="branch_style6">
			<LineStyle>
				<color>fe11015a</color>
				<width>4.0</width>
			</LineStyle>
		</Style>
		<Style id="branch_style6">
			<LineStyle>
				<color>fe11015a</color>
				<width>4.0</width>
			</LineStyle>
		</Style>
		<Style id="branch_style6">
			<LineStyle>
				<color>fe11015a</color>
				<width>4.0</width>
			</LineStyle>
		</Style>
		<Style id="branch_style6">
			<LineStyle>
				<color>fe11015a</color>
				<width>4.0</width>
			</LineStyle>
		</Style>
		<Style id="branch_style6">
			<LineStyle>
				<color>fe11015a</color>
				<width>4.0</width>
			</LineStyle>
		</Style>
		<Style id="branch_style6">
			<LineStyle>
				<color>fe11015a</color>
				<width>4.0</width>
			</LineStyle>
		</Style>
		<Style id="branch_style6">
			<LineStyle>
				<color>fe11015a</color>
				<width>4.0</width>
			</LineStyle>
		</Style>
		<Style id="branch_style6">
			<LineStyle>
				<color>fe11015a</color>
				<width>4.0</width>
			</LineStyle>
		</Style>
		<Style id="branch_style6">
			<LineStyle>
				<color>fe11015a</color>
				<width>4.0</width>
			</LineStyle>
		</Style>
		<Style id="branch_style6">
			<LineStyle>
				<color>fe11015a</color>
				<width>4.0</width>
			</LineStyle>
		</Style>
		<Style id="branch_style6">
			<LineStyle>
				<color>fe11015a</color>
				<width>4.0</width>
			</LineStyle>
		</Style>
		<Style id="branch_style6">
			<LineStyle>
				<color>fe11015a</color>
				<width>4.0</width>
			</LineStyle>
		</Style>
		<Style id="branch_style6">
			<LineStyle>
				<color>fe11015a</color>
				<width>4.0</width>
			</LineStyle>
		</Style>
		<Style id="branch_style6">
			<LineStyle>
				<color>fe11015a</color>
				<width>4.0</width>
			</LineStyle>
		</Style>
		<Style id="branch_style6">
			<LineStyle>
				<color>fe11015a</color>
				<width>4.0</width>
			</LineStyle>
		</Style>
		<Style id="branch_style6">
			<LineStyle>
				<color>fe11015a</color>
				<width>4.0</width>
			</LineStyle>
		</Style>
		<Style id="branch_style6">
			<LineStyle>
				<color>fe11015a</color>
				<width>4.0</width>
			</LineStyle>
		</Style>
		<Style id="branch_style6">
			<LineStyle>
				<color>fe11015a</color>
				<width>4.0</width>
			</LineStyle>
		</Style>
		<Style id="branch_style6">
			<LineStyle>
				<color>fe11015a</color>
				<width>4.0</width>
			</LineStyle>
		</Style>
		<Style id="branch_style6">
			<LineStyle>
				<color>fe11015a</color>
				<width>4.0</width>
			</LineStyle>
		</Style>
		<Style id="branch_style6">
			<LineStyle>
				<color>fe11015a</color>
				<width>4.0</width>
			</LineStyle>
		</Style>
		<Style id="branch_style6">
			<LineStyle>
				<color>fe11015a</color>
				<width>4.0</width>
			</LineStyle>
		</Style>
		<Style id="branch_style6">
			<LineStyle>
				<color>fe11015a</color>
				<width>4.0</width>
			</LineStyle>
		</Style>
		<Style id="branch_style6">
			<LineStyle>
				<color>fe11015a</color>
				<width>4.0</width>
			</LineStyle>
		</Style>
		<Style id="branch_style6">
			<LineStyle>
				<color>fe11015a</color>
				<width>4.0</width>
			</LineStyle>
		</Style>
		<Style id="branch_style6">
			<LineStyle>
				<color>fe11015a</color>
				<width>4.0</width>
			</LineStyle>
		</Style>
		<Style id="branch_style6">
			<LineStyle>
				<color>fe11015a</color>
				<width>4.0</width>
			</LineStyle>
		</Style>
		<Style id="branch_style6">
			<LineStyle>
				<color>fe11015a</color>
				<width>4.0</width>
			</LineStyle>
		</Style>
		<Style id="branch_style6">
			<LineStyle>
				<color>fe11015a</color>
				<width>4.0</width>
			</LineStyle>
		</Style>
		<Style id="branch_style6">
			<LineStyle>
				<color>fe11015a</color>
				<width>4.0</width>
			</LineStyle>
		</Style>
		<Style id="branch_style6">
			<LineStyle>
				<color>fe11015a</color>
				<width>4.0</width>
			</LineStyle>
		</Style>
		<Style id="branch_style6">
			<LineStyle>
				<color>fe11015a</color>
				<width>4.0</width>
			</LineStyle>
		</Style>
		<Style id="branch_style6">
			<LineStyle>
				<color>fe11015a</color>
				<width>4.0</width>
			</LineStyle>
		</Style>
		<Style id="branch_style6">
			<LineStyle>
				<color>fe11015a</color>
				<width>4.0</width>
			</LineStyle>
		</Style>
		<Style id="branch_style6">
			<LineStyle>
				<color>fe11015a</color>
				<width>4.0</width>
			</LineStyle>
		</Style>
		<Style id="branch_style6">
			<LineStyle>
				<color>fe11015a</color>
				<width>4.0</width>
			</LineStyle>
		</Style>
		<Style id="branch_style6">
			<LineStyle>
				<color>fe11015a</color>
				<width>4.0</width>
			</LineStyle>
		</Style>
		<Style id="branch_style6">
			<LineStyle>
				<color>fe11015a</color>
				<width>4.0</width>
			</LineStyle>
		</Style>
		<Style id="branch_style6">
			<LineStyle>
				<color>fe11015a</color>
				<width>4.0</width>
			</LineStyle>
		</Style>
		<Style id="branch_style6">
			<LineStyle>
				<color>fe11015a</color>
				<width>4.0</width>
			</LineStyle>
		</Style>
		<Style id="branch_style6">
			<LineStyle>
				<color>fe11015a</color>
				<width>4.0</width>
			</LineStyle>
		</Style>
		<Style id="branch_style6">
			<LineStyle>
				<color>fe11015a</color>
				<width>4.0</width>
			</LineStyle>
		</Style>
		<Style id="branch_style6">
			<LineStyle>
				<color>fe11015a</color>
				<width>4.0</width>
			</LineStyle>
		</Style>
		<Style id="branch_style6">
			<LineStyle>
				<color>fe11015a</color>
				<width>4.0</width>
			</LineStyle>
		</Style>
		<Style id="branch_style6">
			<LineStyle>
				<color>fe11015a</color>
				<width>4.0</width>
			</LineStyle>
		</Style>
		<Style id="branch_style6">
			<LineStyle>
				<color>fe11015a</color>
				<width>4.0</width>
			</LineStyle>
		</Style>
		<Style id="branch_style6">
			<LineStyle>
				<color>fe11015a</color>
				<width>4.0</width>
			</LineStyle>
		</Style>
		<Style id="branch_style6">
			<LineStyle>
				<color>fe11015a</color>
				<width>4.0</width>
			</LineStyle>
		</Style>
		<Style id="branch_style6">
			<LineStyle>
				<color>fe11015a</color>
				<width>4.0</width>
			</LineStyle>
		</Style>
		<Style id="branch_style6">
			<LineStyle>
				<color>fe11015a</color>
				<width>4.0</width>
			</LineStyle>
		</Style>
		<Style id="branch_style6">
			<LineStyle>
				<color>fe11015a</color>
				<width>4.0</width>
			</LineStyle>
		</Style>
		<Style id="branch_style6">
			<LineStyle>
				<color>fe11015a</color>
				<width>4.0</width>
			</LineStyle>
		</Style>
		<Style id="branch_style6">
			<LineStyle>
				<color>fe11015a</color>
				<width>4.0</width>
			</LineStyle>
		</Style>
		<Style id="branch_style6">
			<LineStyle>
				<color>fe11015a</color>
				<width>4.0</width>
			</LineStyle>
		</Style>
		<Style id="branch_style6">
			<LineStyle>
				<color>fe11015a</color>
				<width>4.0</width>
			</LineStyle>
		</Style>
		<Style id="branch_style6">
			<LineStyle>
				<color>fe11015a</color>
				<width>4.0</width>
			</LineStyle>
		</Style>
		<Style id="branch_style6">
			<LineStyle>
				<color>fe11015a</color>
				<width>4.0</width>
			</LineStyle>
		</Style>
		<Style id="branch_style6">
			<LineStyle>
				<color>fe11015a</color>
				<width>4.0</width>
			</LineStyle>
		</Style>
		<Style id="branch_style6">
			<LineStyle>
				<color>fe11015a</color>
				<width>4.0</width>
			</LineStyle>
		</Style>
		<Style id="branch_style6">
			<LineStyle>
				<color>fe11015a</color>
				<width>4.0</width>
			</LineStyle>
		</Style>
		<Style id="branch_style6">
			<LineStyle>
				<color>fe11015a</color>
				<width>4.0</width>
			</LineStyle>
		</Style>
		<Style id="branch_style6">
			<LineStyle>
				<color>fe11015a</color>
				<width>4.0</width>
			</LineStyle>
		</Style>
		<Style id="branch_style6">
			<LineStyle>
				<color>fe11015a</color>
				<width>4.0</width>
			</LineStyle>
		</Style>
		<Style id="branch_style6">
			<LineStyle>
				<color>fe11015a</color>
				<width>4.0</width>
			</LineStyle>
		</Style>
		<Style id="branch_style6">
			<LineStyle>
				<color>fe11015a</color>
				<width>4.0</width>
			</LineStyle>
		</Style>
		<Style id="branch_style6">
			<LineStyle>
				<color>fe11015a</color>
				<width>4.0</width>
			</LineStyle>
		</Style>
		<Style id="branch_style6">
			<LineStyle>
				<color>fe11015a</color>
				<width>4.0</width>
			</LineStyle>
		</Style>
		<Style id="branch_style6">
			<LineStyle>
				<color>fe11015a</color>
				<width>4.0</width>
			</LineStyle>
		</Style>
		<Style id="branch_style6">
			<LineStyle>
				<color>fe11015a</color>
				<width>4.0</width>
			</LineStyle>
		</Style>
		<Style id="branch_style6">
			<LineStyle>
				<color>fe11015a</color>
				<width>4.0</width>
			</LineStyle>
		</Style>
		<Style id="branch_style6">
			<LineStyle>
				<color>fe11015a</color>
				<width>4.0</width>
			</LineStyle>
		</Style>
		<Style id="branch_style6">
			<LineStyle>
				<color>fe11015a</color>
				<width>4.0</width>
			</LineStyle>
		</Style>
		<Style id="branch_style6">
			<LineStyle>
				<color>fe11015a</color>
				<width>4.0</width>
			</LineStyle>
		</Style>
		<Style id="branch_style6">
			<LineStyle>
				<color>fe11015a</color>
				<width>4.0</width>
			</LineStyle>
		</Style>
		<Style id="branch_style6">
			<LineStyle>
				<color>fe11015a</color>
				<width>4.0</width>
			</LineStyle>
		</Style>
		<Style id="branch_style6">
			<LineStyle>
				<color>fe11015a</color>
				<width>4.0</width>
			</LineStyle>
		</Style>
		<Style id="branch_style6">
			<LineStyle>
				<color>fe11015a</color>
				<width>4.0</width>
			</LineStyle>
		</Style>
		<Style id="branch_style6">
			<LineStyle>
				<color>fe11015a</color>
				<width>4.0</width>
			</LineStyle>
		</Style>
		<Style id="branch_style6">
			<LineStyle>
				<color>fe11015a</color>
				<width>4.0</width>
			</LineStyle>
		</Style>
		<Style id="branch_style6">
			<LineStyle>
				<color>fe11015a</color>
				<width>4.0</width>
			</LineStyle>
		</Style>
		<Style id="branch_style6">
			<LineStyle>
				<color>fe11015a</color>
				<width>4.0</width>
			</LineStyle>
		</Style>
		<Style id="branch_style6">
			<LineStyle>
				<color>fe11015a</color>
				<width>4.0</width>
			</LineStyle>
		</Style>
		<Style id="branch_style6">
			<LineStyle>
				<color>fe11015a</color>
				<width>4.0</width>
			</LineStyle>
		</Style>
		<Style id="branch_style6">
			<LineStyle>
				<color>fe11015a</color>
				<width>4.0</width>
			</LineStyle>
		</Style>
		<Style id="branch_style6">
			<LineStyle>
				<color>fe11015a</color>
				<width>4.0</width>
			</LineStyle>
		</Style>
		<Style id="branch_style6">
			<LineStyle>
				<color>fe11015a</color>
				<width>4.0</width>
			</LineStyle>
		</Style>
		<Style id="branch_style6">
			<LineStyle>
				<color>fe11015a</color>
				<width>4.0</width>
			</LineStyle>
		</Style>
		<Style id="branch_style6">
			<LineStyle>
				<color>fe11015a</color>
				<width>4.0</width>
			</LineStyle>
		</Style>
		<Style id="branch_style6">
			<LineStyle>
				<color>fe11015a</color>
				<width>4.0</width>
			</LineStyle>
		</Style>
		<Style id="branch_style6">
			<LineStyle>
				<color>fe11015a</color>
				<width>4.0</width>
			</LineStyle>
		</Style>
		<Style id="branch_style6">
			<LineStyle>
				<color>fe11015a</color>
				<width>4.0</width>
			</LineStyle>
		</Style>
		<Style id="branch_style6">
			<LineStyle>
				<color>fe11015a</color>
				<width>4.0</width>
			</LineStyle>
		</Style>
		<Style id="branch_style6">
			<LineStyle>
				<color>fe11015a</color>
				<width>4.0</width>
			</LineStyle>
		</Style>
		<Style id="branch_style6">
			<LineStyle>
				<color>fe11015a</color>
				<width>4.0</width>
			</LineStyle>
		</Style>
		<Style id="branch_style6">
			<LineStyle>
				<color>fe11015a</color>
				<width>4.0</width>
			</LineStyle>
		</Style>
		<Style id="branch_style6">
			<LineStyle>
				<color>fe11015a</color>
				<width>4.0</width>
			</LineStyle>
		</Style>
		<Style id="branch_style6">
			<LineStyle>
				<color>fe11015a</color>
				<width>4.0</width>
			</LineStyle>
		</Style>
		<Style id="branch_style6">
			<LineStyle>
				<color>fe11015a</color>
				<width>4.0</width>
			</LineStyle>
		</Style>
		<Style id="branch_style6">
			<LineStyle>
				<color>fe11015a</color>
				<width>4.0</width>
			</LineStyle>
		</Style>
		<Style id="branch_style7">
			<LineStyle>
				<color>fe100152</color>
				<width>4.0</width>
			</LineStyle>
		</Style>
		<Style id="branch_style7">
			<LineStyle>
				<color>fe100152</color>
				<width>4.0</width>
			</LineStyle>
		</Style>
		<Style id="branch_style7">
			<LineStyle>
				<color>fe100152</color>
				<width>4.0</width>
			</LineStyle>
		</Style>
		<Style id="branch_style7">
			<LineStyle>
				<color>fe100152</color>
				<width>4.0</width>
			</LineStyle>
		</Style>
		<Style id="branch_style7">
			<LineStyle>
				<color>fe100152</color>
				<width>4.0</width>
			</LineStyle>
		</Style>
		<Style id="branch_style7">
			<LineStyle>
				<color>fe100152</color>
				<width>4.0</width>
			</LineStyle>
		</Style>
		<Style id="branch_style7">
			<LineStyle>
				<color>fe100152</color>
				<width>4.0</width>
			</LineStyle>
		</Style>
		<Style id="branch_style7">
			<LineStyle>
				<color>fe100152</color>
				<width>4.0</width>
			</LineStyle>
		</Style>
		<Style id="branch_style7">
			<LineStyle>
				<color>fe100152</color>
				<width>4.0</width>
			</LineStyle>
		</Style>
		<Style id="branch_style7">
			<LineStyle>
				<color>fe100152</color>
				<width>4.0</width>
			</LineStyle>
		</Style>
		<Style id="branch_style7">
			<LineStyle>
				<color>fe100152</color>
				<width>4.0</width>
			</LineStyle>
		</Style>
		<Style id="branch_style7">
			<LineStyle>
				<color>fe100152</color>
				<width>4.0</width>
			</LineStyle>
		</Style>
		<Style id="branch_style7">
			<LineStyle>
				<color>fe100152</color>
				<width>4.0</width>
			</LineStyle>
		</Style>
		<Style id="branch_style7">
			<LineStyle>
				<color>fe100152</color>
				<width>4.0</width>
			</LineStyle>
		</Style>
		<Style id="branch_style7">
			<LineStyle>
				<color>fe100152</color>
				<width>4.0</width>
			</LineStyle>
		</Style>
		<Style id="branch_style7">
			<LineStyle>
				<color>fe100152</color>
				<width>4.0</width>
			</LineStyle>
		</Style>
		<Style id="branch_style7">
			<LineStyle>
				<color>fe100152</color>
				<width>4.0</width>
			</LineStyle>
		</Style>
		<Style id="branch_style7">
			<LineStyle>
				<color>fe100152</color>
				<width>4.0</width>
			</LineStyle>
		</Style>
		<Style id="branch_style7">
			<LineStyle>
				<color>fe100152</color>
				<width>4.0</width>
			</LineStyle>
		</Style>
		<Style id="branch_style7">
			<LineStyle>
				<color>fe100152</color>
				<width>4.0</width>
			</LineStyle>
		</Style>
		<Style id="branch_style7">
			<LineStyle>
				<color>fe100152</color>
				<width>4.0</width>
			</LineStyle>
		</Style>
		<Style id="branch_style7">
			<LineStyle>
				<color>fe100152</color>
				<width>4.0</width>
			</LineStyle>
		</Style>
		<Style id="branch_style7">
			<LineStyle>
				<color>fe100152</color>
				<width>4.0</width>
			</LineStyle>
		</Style>
		<Style id="branch_style7">
			<LineStyle>
				<color>fe100152</color>
				<width>4.0</width>
			</LineStyle>
		</Style>
		<Style id="branch_style7">
			<LineStyle>
				<color>fe100152</color>
				<width>4.0</width>
			</LineStyle>
		</Style>
		<Style id="branch_style7">
			<LineStyle>
				<color>fe100152</color>
				<width>4.0</width>
			</LineStyle>
		</Style>
		<Style id="branch_style7">
			<LineStyle>
				<color>fe100152</color>
				<width>4.0</width>
			</LineStyle>
		</Style>
		<Style id="branch_style7">
			<LineStyle>
				<color>fe100152</color>
				<width>4.0</width>
			</LineStyle>
		</Style>
		<Style id="branch_style7">
			<LineStyle>
				<color>fe100152</color>
				<width>4.0</width>
			</LineStyle>
		</Style>
		<Style id="branch_style7">
			<LineStyle>
				<color>fe100152</color>
				<width>4.0</width>
			</LineStyle>
		</Style>
		<Style id="branch_style7">
			<LineStyle>
				<color>fe100152</color>
				<width>4.0</width>
			</LineStyle>
		</Style>
		<Style id="branch_style7">
			<LineStyle>
				<color>fe100152</color>
				<width>4.0</width>
			</LineStyle>
		</Style>
		<Style id="branch_style7">
			<LineStyle>
				<color>fe100152</color>
				<width>4.0</width>
			</LineStyle>
		</Style>
		<Style id="branch_style7">
			<LineStyle>
				<color>fe100152</color>
				<width>4.0</width>
			</LineStyle>
		</Style>
		<Style id="branch_style7">
			<LineStyle>
				<color>fe100152</color>
				<width>4.0</width>
			</LineStyle>
		</Style>
		<Style id="branch_style7">
			<LineStyle>
				<color>fe100152</color>
				<width>4.0</width>
			</LineStyle>
		</Style>
		<Style id="branch_style7">
			<LineStyle>
				<color>fe100152</color>
				<width>4.0</width>
			</LineStyle>
		</Style>
		<Style id="branch_style7">
			<LineStyle>
				<color>fe100152</color>
				<width>4.0</width>
			</LineStyle>
		</Style>
		<Style id="branch_style7">
			<LineStyle>
				<color>fe100152</color>
				<width>4.0</width>
			</LineStyle>
		</Style>
		<Style id="branch_style7">
			<LineStyle>
				<color>fe100152</color>
				<width>4.0</width>
			</LineStyle>
		</Style>
		<Style id="branch_style7">
			<LineStyle>
				<color>fe100152</color>
				<width>4.0</width>
			</LineStyle>
		</Style>
		<Style id="branch_style7">
			<LineStyle>
				<color>fe100152</color>
				<width>4.0</width>
			</LineStyle>
		</Style>
		<Style id="branch_style7">
			<LineStyle>
				<color>fe100152</color>
				<width>4.0</width>
			</LineStyle>
		</Style>
		<Style id="branch_style7">
			<LineStyle>
				<color>fe100152</color>
				<width>4.0</width>
			</LineStyle>
		</Style>
		<Style id="branch_style7">
			<LineStyle>
				<color>fe100152</color>
				<width>4.0</width>
			</LineStyle>
		</Style>
		<Style id="branch_style7">
			<LineStyle>
				<color>fe100152</color>
				<width>4.0</width>
			</LineStyle>
		</Style>
		<Style id="branch_style7">
			<LineStyle>
				<color>fe100152</color>
				<width>4.0</width>
			</LineStyle>
		</Style>
		<Style id="branch_style7">
			<LineStyle>
				<color>fe100152</color>
				<width>4.0</width>
			</LineStyle>
		</Style>
		<Style id="branch_style7">
			<LineStyle>
				<color>fe100152</color>
				<width>4.0</width>
			</LineStyle>
		</Style>
		<Style id="branch_style7">
			<LineStyle>
				<color>fe100152</color>
				<width>4.0</width>
			</LineStyle>
		</Style>
		<Style id="branch_style7">
			<LineStyle>
				<color>fe100152</color>
				<width>4.0</width>
			</LineStyle>
		</Style>
		<Style id="branch_style7">
			<LineStyle>
				<color>fe100152</color>
				<width>4.0</width>
			</LineStyle>
		</Style>
		<Style id="branch_style7">
			<LineStyle>
				<color>fe100152</color>
				<width>4.0</width>
			</LineStyle>
		</Style>
		<Style id="branch_style7">
			<LineStyle>
				<color>fe100152</color>
				<width>4.0</width>
			</LineStyle>
		</Style>
		<Style id="branch_style7">
			<LineStyle>
				<color>fe100152</color>
				<width>4.0</width>
			</LineStyle>
		</Style>
		<Style id="branch_style7">
			<LineStyle>
				<color>fe100152</color>
				<width>4.0</width>
			</LineStyle>
		</Style>
		<Style id="branch_style7">
			<LineStyle>
				<color>fe100152</color>
				<width>4.0</width>
			</LineStyle>
		</Style>
		<Style id="branch_style7">
			<LineStyle>
				<color>fe100152</color>
				<width>4.0</width>
			</LineStyle>
		</Style>
		<Style id="branch_style7">
			<LineStyle>
				<color>fe100152</color>
				<width>4.0</width>
			</LineStyle>
		</Style>
		<Style id="branch_style7">
			<LineStyle>
				<color>fe100152</color>
				<width>4.0</width>
			</LineStyle>
		</Style>
		<Style id="branch_style7">
			<LineStyle>
				<color>fe100152</color>
				<width>4.0</width>
			</LineStyle>
		</Style>
		<Style id="branch_style7">
			<LineStyle>
				<color>fe100152</color>
				<width>4.0</width>
			</LineStyle>
		</Style>
		<Style id="branch_style7">
			<LineStyle>
				<color>fe100152</color>
				<width>4.0</width>
			</LineStyle>
		</Style>
		<Style id="branch_style7">
			<LineStyle>
				<color>fe100152</color>
				<width>4.0</width>
			</LineStyle>
		</Style>
		<Style id="branch_style7">
			<LineStyle>
				<color>fe100152</color>
				<width>4.0</width>
			</LineStyle>
		</Style>
		<Style id="branch_style7">
			<LineStyle>
				<color>fe100152</color>
				<width>4.0</width>
			</LineStyle>
		</Style>
		<Style id="branch_style7">
			<LineStyle>
				<color>fe100152</color>
				<width>4.0</width>
			</LineStyle>
		</Style>
		<Style id="branch_style7">
			<LineStyle>
				<color>fe100152</color>
				<width>4.0</width>
			</LineStyle>
		</Style>
		<Style id="branch_style7">
			<LineStyle>
				<color>fe100152</color>
				<width>4.0</width>
			</LineStyle>
		</Style>
		<Style id="branch_style7">
			<LineStyle>
				<color>fe100152</color>
				<width>4.0</width>
			</LineStyle>
		</Style>
		<Style id="branch_style7">
			<LineStyle>
				<color>fe100152</color>
				<width>4.0</width>
			</LineStyle>
		</Style>
		<Style id="branch_style7">
			<LineStyle>
				<color>fe100152</color>
				<width>4.0</width>
			</LineStyle>
		</Style>
		<Style id="branch_style7">
			<LineStyle>
				<color>fe100152</color>
				<width>4.0</width>
			</LineStyle>
		</Style>
		<Style id="branch_style7">
			<LineStyle>
				<color>fe100152</color>
				<width>4.0</width>
			</LineStyle>
		</Style>
		<Style id="branch_style7">
			<LineStyle>
				<color>fe100152</color>
				<width>4.0</width>
			</LineStyle>
		</Style>
		<Style id="branch_style7">
			<LineStyle>
				<color>fe100152</color>
				<width>4.0</width>
			</LineStyle>
		</Style>
		<Style id="branch_style7">
			<LineStyle>
				<color>fe100152</color>
				<width>4.0</width>
			</LineStyle>
		</Style>
		<Style id="branch_style7">
			<LineStyle>
				<color>fe100152</color>
				<width>4.0</width>
			</LineStyle>
		</Style>
		<Style id="branch_style7">
			<LineStyle>
				<color>fe100152</color>
				<width>4.0</width>
			</LineStyle>
		</Style>
		<Style id="branch_style7">
			<LineStyle>
				<color>fe100152</color>
				<width>4.0</width>
			</LineStyle>
		</Style>
		<Style id="branch_style7">
			<LineStyle>
				<color>fe100152</color>
				<width>4.0</width>
			</LineStyle>
		</Style>
		<Style id="branch_style7">
			<LineStyle>
				<color>fe100152</color>
				<width>4.0</width>
			</LineStyle>
		</Style>
		<Style id="branch_style7">
			<LineStyle>
				<color>fe100152</color>
				<width>4.0</width>
			</LineStyle>
		</Style>
		<Style id="branch_style7">
			<LineStyle>
				<color>fe100152</color>
				<width>4.0</width>
			</LineStyle>
		</Style>
		<Style id="branch_style7">
			<LineStyle>
				<color>fe100152</color>
				<width>4.0</width>
			</LineStyle>
		</Style>
		<Style id="branch_style7">
			<LineStyle>
				<color>fe100152</color>
				<width>4.0</width>
			</LineStyle>
		</Style>
		<Style id="branch_style7">
			<LineStyle>
				<color>fe100152</color>
				<width>4.0</width>
			</LineStyle>
		</Style>
		<Style id="branch_style7">
			<LineStyle>
				<color>fe100152</color>
				<width>4.0</width>
			</LineStyle>
		</Style>
		<Style id="branch_style7">
			<LineStyle>
				<color>fe100152</color>
				<width>4.0</width>
			</LineStyle>
		</Style>
		<Style id="branch_style7">
			<LineStyle>
				<color>fe100152</color>
				<width>4.0</width>
			</LineStyle>
		</Style>
		<Style id="branch_style7">
			<LineStyle>
				<color>fe100152</color>
				<width>4.0</width>
			</LineStyle>
		</Style>
		<Style id="branch_style7">
			<LineStyle>
				<color>fe100152</color>
				<width>4.0</width>
			</LineStyle>
		</Style>
		<Style id="branch_style7">
			<LineStyle>
				<color>fe100152</color>
				<width>4.0</width>
			</LineStyle>
		</Style>
		<Style id="branch_style7">
			<LineStyle>
				<color>fe100152</color>
				<width>4.0</width>
			</LineStyle>
		</Style>
		<Style id="branch_style7">
			<LineStyle>
				<color>fe100152</color>
				<width>4.0</width>
			</LineStyle>
		</Style>
		<Style id="branch_style7">
			<LineStyle>
				<color>fe100152</color>
				<width>4.0</width>
			</LineStyle>
		</Style>
		<Style id="branch_style7">
			<LineStyle>
				<color>fe100152</color>
				<width>4.0</width>
			</LineStyle>
		</Style>
		<Style id="branch_style7">
			<LineStyle>
				<color>fe100152</color>
				<width>4.0</width>
			</LineStyle>
		</Style>
		<Style id="branch_style7">
			<LineStyle>
				<color>fe100152</color>
				<width>4.0</width>
			</LineStyle>
		</Style>
		<Style id="branch_style7">
			<LineStyle>
				<color>fe100152</color>
				<width>4.0</width>
			</LineStyle>
		</Style>
		<Style id="branch_style8">
			<LineStyle>
				<color>fe0a0136</color>
				<width>4.0</width>
			</LineStyle>
		</Style>
		<Style id="branch_style8">
			<LineStyle>
				<color>fe0a0136</color>
				<width>4.0</width>
			</LineStyle>
		</Style>
		<Style id="branch_style8">
			<LineStyle>
				<color>fe0a0136</color>
				<width>4.0</width>
			</LineStyle>
		</Style>
		<Style id="branch_style8">
			<LineStyle>
				<color>fe0a0136</color>
				<width>4.0</width>
			</LineStyle>
		</Style>
		<Style id="branch_style8">
			<LineStyle>
				<color>fe0a0136</color>
				<width>4.0</width>
			</LineStyle>
		</Style>
		<Style id="branch_style8">
			<LineStyle>
				<color>fe0a0136</color>
				<width>4.0</width>
			</LineStyle>
		</Style>
		<Style id="branch_style8">
			<LineStyle>
				<color>fe0a0136</color>
				<width>4.0</width>
			</LineStyle>
		</Style>
		<Style id="branch_style8">
			<LineStyle>
				<color>fe0a0136</color>
				<width>4.0</width>
			</LineStyle>
		</Style>
		<Style id="branch_style8">
			<LineStyle>
				<color>fe0a0136</color>
				<width>4.0</width>
			</LineStyle>
		</Style>
		<Style id="branch_style8">
			<LineStyle>
				<color>fe0a0136</color>
				<width>4.0</width>
			</LineStyle>
		</Style>
		<Style id="branch_style8">
			<LineStyle>
				<color>fe0a0136</color>
				<width>4.0</width>
			</LineStyle>
		</Style>
		<Style id="branch_style8">
			<LineStyle>
				<color>fe0a0136</color>
				<width>4.0</width>
			</LineStyle>
		</Style>
		<Style id="branch_style8">
			<LineStyle>
				<color>fe0a0136</color>
				<width>4.0</width>
			</LineStyle>
		</Style>
		<Style id="branch_style8">
			<LineStyle>
				<color>fe0a0136</color>
				<width>4.0</width>
			</LineStyle>
		</Style>
		<Style id="branch_style8">
			<LineStyle>
				<color>fe0a0136</color>
				<width>4.0</width>
			</LineStyle>
		</Style>
		<Style id="branch_style8">
			<LineStyle>
				<color>fe0a0136</color>
				<width>4.0</width>
			</LineStyle>
		</Style>
		<Style id="branch_style8">
			<LineStyle>
				<color>fe0a0136</color>
				<width>4.0</width>
			</LineStyle>
		</Style>
		<Style id="branch_style8">
			<LineStyle>
				<color>fe0a0136</color>
				<width>4.0</width>
			</LineStyle>
		</Style>
		<Style id="branch_style8">
			<LineStyle>
				<color>fe0a0136</color>
				<width>4.0</width>
			</LineStyle>
		</Style>
		<Style id="branch_style8">
			<LineStyle>
				<color>fe0a0136</color>
				<width>4.0</width>
			</LineStyle>
		</Style>
		<Style id="branch_style8">
			<LineStyle>
				<color>fe0a0136</color>
				<width>4.0</width>
			</LineStyle>
		</Style>
		<Style id="branch_style8">
			<LineStyle>
				<color>fe0a0136</color>
				<width>4.0</width>
			</LineStyle>
		</Style>
		<Style id="branch_style8">
			<LineStyle>
				<color>fe0a0136</color>
				<width>4.0</width>
			</LineStyle>
		</Style>
		<Style id="branch_style8">
			<LineStyle>
				<color>fe0a0136</color>
				<width>4.0</width>
			</LineStyle>
		</Style>
		<Style id="branch_style8">
			<LineStyle>
				<color>fe0a0136</color>
				<width>4.0</width>
			</LineStyle>
		</Style>
		<Style id="branch_style8">
			<LineStyle>
				<color>fe0a0136</color>
				<width>4.0</width>
			</LineStyle>
		</Style>
		<Style id="branch_style8">
			<LineStyle>
				<color>fe0a0136</color>
				<width>4.0</width>
			</LineStyle>
		</Style>
		<Style id="branch_style8">
			<LineStyle>
				<color>fe0a0136</color>
				<width>4.0</width>
			</LineStyle>
		</Style>
		<Style id="branch_style8">
			<LineStyle>
				<color>fe0a0136</color>
				<width>4.0</width>
			</LineStyle>
		</Style>
		<Style id="branch_style8">
			<LineStyle>
				<color>fe0a0136</color>
				<width>4.0</width>
			</LineStyle>
		</Style>
		<Style id="branch_style8">
			<LineStyle>
				<color>fe0a0136</color>
				<width>4.0</width>
			</LineStyle>
		</Style>
		<Style id="branch_style8">
			<LineStyle>
				<color>fe0a0136</color>
				<width>4.0</width>
			</LineStyle>
		</Style>
		<Style id="branch_style8">
			<LineStyle>
				<color>fe0a0136</color>
				<width>4.0</width>
			</LineStyle>
		</Style>
		<Style id="branch_style8">
			<LineStyle>
				<color>fe0a0136</color>
				<width>4.0</width>
			</LineStyle>
		</Style>
		<Style id="branch_style8">
			<LineStyle>
				<color>fe0a0136</color>
				<width>4.0</width>
			</LineStyle>
		</Style>
		<Style id="branch_style8">
			<LineStyle>
				<color>fe0a0136</color>
				<width>4.0</width>
			</LineStyle>
		</Style>
		<Style id="branch_style8">
			<LineStyle>
				<color>fe0a0136</color>
				<width>4.0</width>
			</LineStyle>
		</Style>
		<Style id="branch_style8">
			<LineStyle>
				<color>fe0a0136</color>
				<width>4.0</width>
			</LineStyle>
		</Style>
		<Style id="branch_style8">
			<LineStyle>
				<color>fe0a0136</color>
				<width>4.0</width>
			</LineStyle>
		</Style>
		<Style id="branch_style8">
			<LineStyle>
				<color>fe0a0136</color>
				<width>4.0</width>
			</LineStyle>
		</Style>
		<Style id="branch_style8">
			<LineStyle>
				<color>fe0a0136</color>
				<width>4.0</width>
			</LineStyle>
		</Style>
		<Style id="branch_style8">
			<LineStyle>
				<color>fe0a0136</color>
				<width>4.0</width>
			</LineStyle>
		</Style>
		<Style id="branch_style8">
			<LineStyle>
				<color>fe0a0136</color>
				<width>4.0</width>
			</LineStyle>
		</Style>
		<Style id="branch_style8">
			<LineStyle>
				<color>fe0a0136</color>
				<width>4.0</width>
			</LineStyle>
		</Style>
		<Style id="branch_style8">
			<LineStyle>
				<color>fe0a0136</color>
				<width>4.0</width>
			</LineStyle>
		</Style>
		<Style id="branch_style8">
			<LineStyle>
				<color>fe0a0136</color>
				<width>4.0</width>
			</LineStyle>
		</Style>
		<Style id="branch_style8">
			<LineStyle>
				<color>fe0a0136</color>
				<width>4.0</width>
			</LineStyle>
		</Style>
		<Style id="branch_style8">
			<LineStyle>
				<color>fe0a0136</color>
				<width>4.0</width>
			</LineStyle>
		</Style>
		<Style id="branch_style8">
			<LineStyle>
				<color>fe0a0136</color>
				<width>4.0</width>
			</LineStyle>
		</Style>
		<Style id="branch_style8">
			<LineStyle>
				<color>fe0a0136</color>
				<width>4.0</width>
			</LineStyle>
		</Style>
		<Style id="branch_style8">
			<LineStyle>
				<color>fe0a0136</color>
				<width>4.0</width>
			</LineStyle>
		</Style>
		<Style id="branch_style8">
			<LineStyle>
				<color>fe0a0136</color>
				<width>4.0</width>
			</LineStyle>
		</Style>
		<Style id="branch_style8">
			<LineStyle>
				<color>fe0a0136</color>
				<width>4.0</width>
			</LineStyle>
		</Style>
		<Style id="branch_style8">
			<LineStyle>
				<color>fe0a0136</color>
				<width>4.0</width>
			</LineStyle>
		</Style>
		<Style id="branch_style8">
			<LineStyle>
				<color>fe0a0136</color>
				<width>4.0</width>
			</LineStyle>
		</Style>
		<Style id="branch_style8">
			<LineStyle>
				<color>fe0a0136</color>
				<width>4.0</width>
			</LineStyle>
		</Style>
		<Style id="branch_style8">
			<LineStyle>
				<color>fe0a0136</color>
				<width>4.0</width>
			</LineStyle>
		</Style>
		<Style id="branch_style8">
			<LineStyle>
				<color>fe0a0136</color>
				<width>4.0</width>
			</LineStyle>
		</Style>
		<Style id="branch_style8">
			<LineStyle>
				<color>fe0a0136</color>
				<width>4.0</width>
			</LineStyle>
		</Style>
		<Style id="branch_style8">
			<LineStyle>
				<color>fe0a0136</color>
				<width>4.0</width>
			</LineStyle>
		</Style>
		<Style id="branch_style8">
			<LineStyle>
				<color>fe0a0136</color>
				<width>4.0</width>
			</LineStyle>
		</Style>
		<Style id="branch_style8">
			<LineStyle>
				<color>fe0a0136</color>
				<width>4.0</width>
			</LineStyle>
		</Style>
		<Style id="branch_style8">
			<LineStyle>
				<color>fe0a0136</color>
				<width>4.0</width>
			</LineStyle>
		</Style>
		<Style id="branch_style8">
			<LineStyle>
				<color>fe0a0136</color>
				<width>4.0</width>
			</LineStyle>
		</Style>
		<Style id="branch_style8">
			<LineStyle>
				<color>fe0a0136</color>
				<width>4.0</width>
			</LineStyle>
		</Style>
		<Style id="branch_style8">
			<LineStyle>
				<color>fe0a0136</color>
				<width>4.0</width>
			</LineStyle>
		</Style>
		<Style id="branch_style8">
			<LineStyle>
				<color>fe0a0136</color>
				<width>4.0</width>
			</LineStyle>
		</Style>
		<Style id="branch_style8">
			<LineStyle>
				<color>fe0a0136</color>
				<width>4.0</width>
			</LineStyle>
		</Style>
		<Style id="branch_style8">
			<LineStyle>
				<color>fe0a0136</color>
				<width>4.0</width>
			</LineStyle>
		</Style>
		<Style id="branch_style8">
			<LineStyle>
				<color>fe0a0136</color>
				<width>4.0</width>
			</LineStyle>
		</Style>
		<Style id="branch_style8">
			<LineStyle>
				<color>fe0a0136</color>
				<width>4.0</width>
			</LineStyle>
		</Style>
		<Style id="branch_style8">
			<LineStyle>
				<color>fe0a0136</color>
				<width>4.0</width>
			</LineStyle>
		</Style>
		<Style id="branch_style8">
			<LineStyle>
				<color>fe0a0136</color>
				<width>4.0</width>
			</LineStyle>
		</Style>
		<Style id="branch_style8">
			<LineStyle>
				<color>fe0a0136</color>
				<width>4.0</width>
			</LineStyle>
		</Style>
		<Style id="branch_style8">
			<LineStyle>
				<color>fe0a0136</color>
				<width>4.0</width>
			</LineStyle>
		</Style>
		<Style id="branch_style8">
			<LineStyle>
				<color>fe0a0136</color>
				<width>4.0</width>
			</LineStyle>
		</Style>
		<Style id="branch_style8">
			<LineStyle>
				<color>fe0a0136</color>
				<width>4.0</width>
			</LineStyle>
		</Style>
		<Style id="branch_style8">
			<LineStyle>
				<color>fe0a0136</color>
				<width>4.0</width>
			</LineStyle>
		</Style>
		<Style id="branch_style8">
			<LineStyle>
				<color>fe0a0136</color>
				<width>4.0</width>
			</LineStyle>
		</Style>
		<Style id="branch_style8">
			<LineStyle>
				<color>fe0a0136</color>
				<width>4.0</width>
			</LineStyle>
		</Style>
		<Style id="branch_style8">
			<LineStyle>
				<color>fe0a0136</color>
				<width>4.0</width>
			</LineStyle>
		</Style>
		<Style id="branch_style8">
			<LineStyle>
				<color>fe0a0136</color>
				<width>4.0</width>
			</LineStyle>
		</Style>
		<Style id="branch_style8">
			<LineStyle>
				<color>fe0a0136</color>
				<width>4.0</width>
			</LineStyle>
		</Style>
		<Style id="branch_style8">
			<LineStyle>
				<color>fe0a0136</color>
				<width>4.0</width>
			</LineStyle>
		</Style>
		<Style id="branch_style8">
			<LineStyle>
				<color>fe0a0136</color>
				<width>4.0</width>
			</LineStyle>
		</Style>
		<Style id="branch_style8">
			<LineStyle>
				<color>fe0a0136</color>
				<width>4.0</width>
			</LineStyle>
		</Style>
		<Style id="branch_style8">
			<LineStyle>
				<color>fe0a0136</color>
				<width>4.0</width>
			</LineStyle>
		</Style>
		<Style id="branch_style8">
			<LineStyle>
				<color>fe0a0136</color>
				<width>4.0</width>
			</LineStyle>
		</Style>
		<Style id="branch_style8">
			<LineStyle>
				<color>fe0a0136</color>
				<width>4.0</width>
			</LineStyle>
		</Style>
		<Style id="branch_style8">
			<LineStyle>
				<color>fe0a0136</color>
				<width>4.0</width>
			</LineStyle>
		</Style>
		<Style id="branch_style8">
			<LineStyle>
				<color>fe0a0136</color>
				<width>4.0</width>
			</LineStyle>
		</Style>
		<Style id="branch_style8">
			<LineStyle>
				<color>fe0a0136</color>
				<width>4.0</width>
			</LineStyle>
		</Style>
		<Style id="branch_style8">
			<LineStyle>
				<color>fe0a0136</color>
				<width>4.0</width>
			</LineStyle>
		</Style>
		<Style id="branch_style8">
			<LineStyle>
				<color>fe0a0136</color>
				<width>4.0</width>
			</LineStyle>
		</Style>
		<Style id="branch_style8">
			<LineStyle>
				<color>fe0a0136</color>
				<width>4.0</width>
			</LineStyle>
		</Style>
		<Style id="branch_style8">
			<LineStyle>
				<color>fe0a0136</color>
				<width>4.0</width>
			</LineStyle>
		</Style>
		<Style id="branch_style8">
			<LineStyle>
				<color>fe0a0136</color>
				<width>4.0</width>
			</LineStyle>
		</Style>
		<Style id="branch_style8">
			<LineStyle>
				<color>fe0a0136</color>
				<width>4.0</width>
			</LineStyle>
		</Style>
		<Style id="branch_style8">
			<LineStyle>
				<color>fe0a0136</color>
				<width>4.0</width>
			</LineStyle>
		</Style>
		<Style id="branch_style8">
			<LineStyle>
				<color>fe0a0136</color>
				<width>4.0</width>
			</LineStyle>
		</Style>
		<Folder>
			<name>Places</name>
			<Placemark>
				<name>AF</name>
				<Point>
					<altitudeMode>relativeToGround</altitudeMode>
					<coordinates>23.656,2.8,0.0</coordinates>
				</Point>
			</Placemark>
			<Placemark>
				<name>AS</name>
				<Point>
					<altitudeMode>relativeToGround</altitudeMode>
					<coordinates>104.1954,35.86166,0.0</coordinates>
				</Point>
			</Placemark>
			<Placemark>
				<name>AU</name>
				<Point>
					<altitudeMode>relativeToGround</altitudeMode>
					<coordinates>133.77513,-25.274399,0.0</coordinates>
				</Point>
			</Placemark>
			<Placemark>
				<name>IS</name>
				<Point>
					<altitudeMode>relativeToGround</altitudeMode>
					<coordinates>78.96288,20.593683,0.0</coordinates>
				</Point>
			</Placemark>
			<Placemark>
				<name>TO</name>
				<Point>
					<altitudeMode>relativeToGround</altitudeMode>
					<coordinates>-175.19824,-21.178986,0.0</coordinates>
				</Point>
			</Placemark>
			<Placemark>
				<name>US</name>
				<Point>
					<altitudeMode>relativeToGround</altitudeMode>
					<coordinates>-155.58278,19.896767,0.0</coordinates>
				</Point>
			</Placemark>
			<Placemark>
				<name>WS</name>
				<Point>
					<altitudeMode>relativeToGround</altitudeMode>
					<coordinates>-172.10463,-13.759029,0.0</coordinates>
				</Point>
			</Placemark>
		</Folder>
		<Folder>
			<name>Discrete rates</name>
			<Folder>
				<name>AF:IS, BF=2374.8041173462198</name>
				<Placemark>
					<styleUrl>branch_style1</styleUrl>
					<LineString>
						<tessellate>1</tessellate>
						<altitudeMode>relativeToGround</altitudeMode>
						<coordinates>						23.6560001373291,2.799999952316284,0.0						 						24.203988480671903,2.9778100455203904,10000.0						</coordinates>
					</LineString>
				</Placemark>
				<Placemark>
					<styleUrl>branch_style1</styleUrl>
					<LineString>
						<tessellate>1</tessellate>
						<altitudeMode>relativeToGround</altitudeMode>
						<coordinates>						24.203988480671903,2.9778100455203904,10000.0						 						24.752418541986138,3.155613561926368,19797.9797979798						</coordinates>
					</LineString>
				</Placemark>
				<Placemark>
					<styleUrl>branch_style1</styleUrl>
					<LineString>
						<tessellate>1</tessellate>
						<altitudeMode>relativeToGround</altitudeMode>
						<coordinates>						24.752418541986138,3.155613561926368,19797.9797979798						 						25.301280728301247,3.333410599710061,29393.939393939396						</coordinates>
					</LineString>
				</Placemark>
				<Placemark>
					<styleUrl>branch_style1</styleUrl>
					<LineString>
						<tessellate>1</tessellate>
						<altitudeMode>relativeToGround</altitudeMode>
						<coordinates>						25.301280728301247,3.333410599710061,29393.939393939396						 						25.850565409617015,3.51120125921269,38787.878787878784						</coordinates>
					</LineString>
				</Placemark>
				<Placemark>
					<styleUrl>branch_style1</styleUrl>
					<LineString>
						<tessellate>1</tessellate>
						<altitudeMode>relativeToGround</altitudeMode>
						<coordinates>						25.850565409617015,3.51120125921269,38787.878787878784						 						26.400262919184225,3.688985642996709,47979.79797979798						</coordinates>
					</LineString>
				</Placemark>
				<Placemark>
					<styleUrl>branch_style1</styleUrl>
					<LineString>
						<tessellate>1</tessellate>
						<altitudeMode>relativeToGround</altitudeMode>
						<coordinates>						26.400262919184225,3.688985642996709,47979.79797979798						 						26.950363553787433,3.866763855903965,56969.69696969697						</coordinates>
					</LineString>
				</Placemark>
				<Placemark>
					<styleUrl>branch_style1</styleUrl>
					<LineString>
						<tessellate>1</tessellate>
						<altitudeMode>relativeToGround</altitudeMode>
						<coordinates>						26.950363553787433,3.866763855903965,56969.69696969697						 						27.5008575740303,4.044536005116293,65757.57575757575						</coordinates>
					</LineString>
				</Placemark>
				<Placemark>
					<styleUrl>branch_style1</styleUrl>
					<LineString>
						<tessellate>1</tessellate>
						<altitudeMode>relativeToGround</altitudeMode>
						<coordinates>						27.5008575740303,4.044536005116293,65757.57575757575						 						28.051735204622844,4.222302200218682,74343.43434343435						</coordinates>
					</LineString>
				</Placemark>
				<Placemark>
					<styleUrl>branch_style1</styleUrl>
					<LineString>
						<tessellate>1</tessellate>
						<altitudeMode>relativeToGround</altitudeMode>
						<coordinates>						28.051735204622844,4.222302200218682,74343.43434343435						 						28.60298663467119,4.400062553265125,82727.27272727274						</coordinates>
					</LineString>
				</Placemark>
				<Placemark>
					<styleUrl>branch_style1</styleUrl>
					<LineString>
						<tessellate>1</tessellate>
						<altitudeMode>relativeToGround</altitudeMode>
						<coordinates>						28.60298663467119,4.400062553265125,82727.27272727274						 						29.15460201796906,4.577817178847354,90909.0909090909						</coordinates>
					</LineString>
				</Placemark>
				<Placemark>
					<styleUrl>branch_style1</styleUrl>
					<LineString>
						<tessellate>1</tessellate>
						<altitudeMode>relativeToGround</altitudeMode>
						<coordinates>						29.15460201796906,4.577817178847354,90909.0909090909						 						29.706571473291714,4.7555661941665655,98888.88888888889						</coordinates>
					</LineString>
				</Placemark>
				<Placemark>
					<styleUrl>branch_style1</styleUrl>
					<LineString>
						<tessellate>1</tessellate>
						<altitudeMode>relativeToGround</altitudeMode>
						<coordinates>						29.706571473291714,4.7555661941665655,98888.88888888889						 						30.258885084690988,4.933309719108344,106666.66666666667						</coordinates>
					</LineString>
				</Placemark>
				<Placemark>
					<styleUrl>branch_style1</styleUrl>
					<LineString>
						<tessellate>1</tessellate>
						<altitudeMode>relativeToGround</altitudeMode>
						<coordinates>						30.258885084690988,4.933309719108344,106666.66666666667						 						30.811532901793118,5.111047876320953,114242.42424242424						</coordinates>
					</LineString>
				</Placemark>
				<Placemark>
					<styleUrl>branch_style1</styleUrl>
					<LineString>
						<tessellate>1</tessellate>
						<altitudeMode>relativeToGround</altitudeMode>
						<coordinates>						30.811532901793118,5.111047876320953,114242.42424242424						 						31.364504940097646,5.288780791297184,121616.1616161616						</coordinates>
					</LineString>
				</Placemark>
				<Placemark>
					<styleUrl>branch_style1</styleUrl>
					<LineString>
						<tessellate>1</tessellate>
						<altitudeMode>relativeToGround</altitudeMode>
						<coordinates>						31.364504940097646,5.288780791297184,121616.1616161616						 						31.917791181278172,5.466508592459981,128787.87878787878						</coordinates>
					</LineString>
				</Placemark>
				<Placemark>
					<styleUrl>branch_style1</styleUrl>
					<LineString>
						<tessellate>1</tessellate>
						<altitudeMode>relativeToGround</altitudeMode>
						<coordinates>						31.917791181278172,5.466508592459981,128787.87878787878						 						32.47138157348454,5.644231411252068,135757.57575757575						</coordinates>
					</LineString>
				</Placemark>
				<Placemark>
					<styleUrl>branch_style1</styleUrl>
					<LineString>
						<tessellate>1</tessellate>
						<altitudeMode>relativeToGround</altitudeMode>
						<coordinates>						32.47138157348454,5.644231411252068,135757.57575757575						 						33.02526603164656,5.821949382229801,142525.25252525252						</coordinates>
					</LineString>
				</Placemark>
				<Placemark>
					<styleUrl>branch_style1</styleUrl>
					<LineString>
						<tessellate>1</tessellate>
						<altitudeMode>relativeToGround</altitudeMode>
						<coordinates>						33.02526603164656,5.821949382229801,142525.25252525252						 						33.57943443777867,5.999662643161514,149090.9090909091						</coordinates>
					</LineString>
				</Placemark>
				<Placemark>
					<styleUrl>branch_style1</styleUrl>
					<LineString>
						<tessellate>1</tessellate>
						<altitudeMode>relativeToGround</altitudeMode>
						<coordinates>						33.57943443777867,5.999662643161514,149090.9090909091						 						34.13387664128605,6.177371335130639,155454.54545454544						</coordinates>
					</LineString>
				</Placemark>
				<Placemark>
					<styleUrl>branch_style1</styleUrl>
					<LineString>
						<tessellate>1</tessellate>
						<altitudeMode>relativeToGround</altitudeMode>
						<coordinates>						34.13387664128605,6.177371335130639,155454.54545454544						 						34.68858245927186,6.355075602643877,161616.1616161616						</coordinates>
					</LineString>
				</Placemark>
				<Placemark>
					<styleUrl>branch_style1</styleUrl>
					<LineString>
						<tessellate>1</tessellate>
						<altitudeMode>relativeToGround</altitudeMode>
						<coordinates>						34.68858245927186,6.355075602643877,161616.1616161616						 						35.24354167684471,6.532775593744772,167575.75757575757						</coordinates>
					</LineString>
				</Placemark>
				<Placemark>
					<styleUrl>branch_style1</styleUrl>
					<LineString>
						<tessellate>1</tessellate>
						<altitudeMode>relativeToGround</altitudeMode>
						<coordinates>						35.24354167684471,6.532775593744772,167575.75757575757						 						35.79874404742735,6.7104714601329745,173333.3333333333						</coordinates>
					</LineString>
				</Placemark>
				<Placemark>
					<styleUrl>branch_style1</styleUrl>
					<LineString>
						<tessellate>1</tessellate>
						<altitudeMode>relativeToGround</altitudeMode>
						<coordinates>						35.79874404742735,6.7104714601329745,173333.3333333333						 						36.35417929306546,6.88816335728964,178888.88888888888						</coordinates>
					</LineString>
				</Placemark>
				<Placemark>
					<styleUrl>branch_style1</styleUrl>
					<LineString>
						<tessellate>1</tessellate>
						<altitudeMode>relativeToGround</altitudeMode>
						<coordinates>						36.35417929306546,6.88816335728964,178888.88888888888						 						36.90983710473718,7.06585144460928,184242.42424242425						</coordinates>
					</LineString>
				</Placemark>
				<Placemark>
					<styleUrl>branch_style1</styleUrl>
					<LineString>
						<tessellate>1</tessellate>
						<altitudeMode>relativeToGround</altitudeMode>
						<coordinates>						36.90983710473718,7.06585144460928,184242.42424242425						 						37.465707142662495,7.243535885538552,189393.9393939394						</coordinates>
					</LineString>
				</Placemark>
				<Placemark>
					<styleUrl>branch_style1</styleUrl>
					<LineString>
						<tessellate>1</tessellate>
						<altitudeMode>relativeToGround</altitudeMode>
						<coordinates>						37.465707142662495,7.243535885538552,189393.9393939394						 						38.021779036612116,7.4212168477224285,194343.43434343435						</coordinates>
					</LineString>
				</Placemark>
				<Placemark>
					<styleUrl>branch_style1</styleUrl>
					<LineString>
						<tessellate>1</tessellate>
						<altitudeMode>relativeToGround</altitudeMode>
						<coordinates>						38.021779036612116,7.4212168477224285,194343.43434343435						 						38.57804238621672,7.598894503158239,199090.90909090906						</coordinates>
					</LineString>
				</Placemark>
				<Placemark>
					<styleUrl>branch_style1</styleUrl>
					<LineString>
						<tessellate>1</tessellate>
						<altitudeMode>relativeToGround</altitudeMode>
						<coordinates>						38.57804238621672,7.598894503158239,199090.90909090906						 						39.13448676127522,7.776569028358148,203636.3636363636						</coordinates>
					</LineString>
				</Placemark>
				<Placemark>
					<styleUrl>branch_style1</styleUrl>
					<LineString>
						<tessellate>1</tessellate>
						<altitudeMode>relativeToGround</altitudeMode>
						<coordinates>						39.13448676127522,7.776569028358148,203636.3636363636						 						39.69110170206188,7.95424060452064,207979.797979798						</coordinates>
					</LineString>
				</Placemark>
				<Placemark>
					<styleUrl>branch_style1</styleUrl>
					<LineString>
						<tessellate>1</tessellate>
						<altitudeMode>relativeToGround</altitudeMode>
						<coordinates>						39.69110170206188,7.95424060452064,207979.797979798						 						40.24787671963275,8.131909417711649,212121.21212121213						</coordinates>
					</LineString>
				</Placemark>
				<Placemark>
					<styleUrl>branch_style1</styleUrl>
					<LineString>
						<tessellate>1</tessellate>
						<altitudeMode>relativeToGround</altitudeMode>
						<coordinates>						40.24787671963275,8.131909417711649,212121.21212121213						 						40.80480129613013,8.309575659056025,216060.60606060608						</coordinates>
					</LineString>
				</Placemark>
				<Placemark>
					<styleUrl>branch_style1</styleUrl>
					<LineString>
						<tessellate>1</tessellate>
						<altitudeMode>relativeToGround</altitudeMode>
						<coordinates>						40.80480129613013,8.309575659056025,216060.60606060608						 						41.36186488508558,8.487239524940101,219797.9797979798						</coordinates>
					</LineString>
				</Placemark>
				<Placemark>
					<styleUrl>branch_style1</styleUrl>
					<LineString>
						<tessellate>1</tessellate>
						<altitudeMode>relativeToGround</altitudeMode>
						<coordinates>						41.36186488508558,8.487239524940101,219797.9797979798						 						41.91905691172037,8.664901217226152,223333.3333333333						</coordinates>
					</LineString>
				</Placemark>
				<Placemark>
					<styleUrl>branch_style1</styleUrl>
					<LineString>
						<tessellate>1</tessellate>
						<altitudeMode>relativeToGround</altitudeMode>
						<coordinates>						41.91905691172037,8.664901217226152,223333.3333333333						 						42.47636677324326,8.842560943479668,226666.66666666663						</coordinates>
					</LineString>
				</Placemark>
				<Placemark>
					<styleUrl>branch_style1</styleUrl>
					<LineString>
						<tessellate>1</tessellate>
						<altitudeMode>relativeToGround</altitudeMode>
						<coordinates>						42.47636677324326,8.842560943479668,226666.66666666663						 						43.033783839145784,9.02021891721039,229797.97979797976						</coordinates>
					</LineString>
				</Placemark>
				<Placemark>
					<styleUrl>branch_style1</styleUrl>
					<LineString>
						<tessellate>1</tessellate>
						<altitudeMode>relativeToGround</altitudeMode>
						<coordinates>						43.033783839145784,9.02021891721039,229797.97979797976						 						43.59129745149292,9.19787535812816,232727.27272727274						</coordinates>
					</LineString>
				</Placemark>
				<Placemark>
					<styleUrl>branch_style1</styleUrl>
					<LineString>
						<tessellate>1</tessellate>
						<altitudeMode>relativeToGround</altitudeMode>
						<coordinates>						43.59129745149292,9.19787535812816,232727.27272727274						 						44.1488969252106,9.375530492414802,235454.54545454544						</coordinates>
					</LineString>
				</Placemark>
				<Placemark>
					<styleUrl>branch_style1</styleUrl>
					<LineString>
						<tessellate>1</tessellate>
						<altitudeMode>relativeToGround</altitudeMode>
						<coordinates>						44.1488969252106,9.375530492414802,235454.54545454544						 						44.70657154836825,9.553184553013221,237979.79797979796						</coordinates>
					</LineString>
				</Placemark>
				<Placemark>
					<styleUrl>branch_style1</styleUrl>
					<LineString>
						<tessellate>1</tessellate>
						<altitudeMode>relativeToGround</altitudeMode>
						<coordinates>						44.70657154836825,9.553184553013221,237979.79797979796						 						45.26431058245577,9.730837779935202,240303.03030303027						</coordinates>
					</LineString>
				</Placemark>
				<Placemark>
					<styleUrl>branch_style1</styleUrl>
					<LineString>
						<tessellate>1</tessellate>
						<altitudeMode>relativeToGround</altitudeMode>
						<coordinates>						45.26431058245577,9.730837779935202,240303.03030303027						 						45.82210326265478,9.908490420589354,242424.2424242424						</coordinates>
					</LineString>
				</Placemark>
				<Placemark>
					<styleUrl>branch_style1</styleUrl>
					<LineString>
						<tessellate>1</tessellate>
						<altitudeMode>relativeToGround</altitudeMode>
						<coordinates>						45.82210326265478,9.908490420589354,242424.2424242424						 						46.379938798103225,10.08614273013098,244343.43434343432						</coordinates>
					</LineString>
				</Placemark>
				<Placemark>
					<styleUrl>branch_style1</styleUrl>
					<LineString>
						<tessellate>1</tessellate>
						<altitudeMode>relativeToGround</altitudeMode>
						<coordinates>						46.379938798103225,10.08614273013098,244343.43434343432						 						46.937806372151925,10.263794971835628,246060.60606060608						</coordinates>
					</LineString>
				</Placemark>
				<Placemark>
					<styleUrl>branch_style1</styleUrl>
					<LineString>
						<tessellate>1</tessellate>
						<altitudeMode>relativeToGround</altitudeMode>
						<coordinates>						46.937806372151925,10.263794971835628,246060.60606060608						 						47.49569514261343,10.441447417498443,247575.75757575757						</coordinates>
					</LineString>
				</Placemark>
				<Placemark>
					<styleUrl>branch_style1</styleUrl>
					<LineString>
						<tessellate>1</tessellate>
						<altitudeMode>relativeToGround</altitudeMode>
						<coordinates>						47.49569514261343,10.441447417498443,247575.75757575757						 						48.05359424200065,10.619100347861567,248888.88888888888						</coordinates>
					</LineString>
				</Placemark>
				<Placemark>
					<styleUrl>branch_style1</styleUrl>
					<LineString>
						<tessellate>1</tessellate>
						<altitudeMode>relativeToGround</altitudeMode>
						<coordinates>						48.05359424200065,10.619100347861567,248888.88888888888						 						48.611492777755615,10.796754053072075,249999.99999999997						</coordinates>
					</LineString>
				</Placemark>
				<Placemark>
					<styleUrl>branch_style1</styleUrl>
					<LineString>
						<tessellate>1</tessellate>
						<altitudeMode>relativeToGround</altitudeMode>
						<coordinates>						48.611492777755615,10.796754053072075,249999.99999999997						 						49.169379832465616,10.974408833173237,250909.09090909088						</coordinates>
					</LineString>
				</Placemark>
				<Placemark>
					<styleUrl>branch_style1</styleUrl>
					<LineString>
						<tessellate>1</tessellate>
						<altitudeMode>relativeToGround</altitudeMode>
						<coordinates>						49.169379832465616,10.974408833173237,250909.09090909088						 						49.727244464067155,11.152064998632204,251616.16161616158						</coordinates>
					</LineString>
				</Placemark>
				<Placemark>
					<styleUrl>branch_style1</styleUrl>
					<LineString>
						<tessellate>1</tessellate>
						<altitudeMode>relativeToGround</altitudeMode>
						<coordinates>						49.727244464067155,11.152064998632204,251616.16161616158						 						50.28507570603477,11.329722870907542,252121.21212121213						</coordinates>
					</LineString>
				</Placemark>
				<Placemark>
					<styleUrl>branch_style1</styleUrl>
					<LineString>
						<tessellate>1</tessellate>
						<altitudeMode>relativeToGround</altitudeMode>
						<coordinates>						50.28507570603477,11.329722870907542,252121.21212121213						 						50.842862567553304,11.507382783060454,252424.24242424243						</coordinates>
					</LineString>
				</Placemark>
				<Placemark>
					<styleUrl>branch_style1</styleUrl>
					<LineString>
						<tessellate>1</tessellate>
						<altitudeMode>relativeToGround</altitudeMode>
						<coordinates>						50.842862567553304,11.507382783060454,252424.24242424243						 						51.40059403367298,11.685045080413975,252525.25252525252						</coordinates>
					</LineString>
				</Placemark>
				<Placemark>
					<styleUrl>branch_style1</styleUrl>
					<LineString>
						<tessellate>1</tessellate>
						<altitudeMode>relativeToGround</altitudeMode>
						<coordinates>						51.40059403367298,11.685045080413975,252525.25252525252						 						51.95825906544328,11.862710121264946,252424.24242424243						</coordinates>
					</LineString>
				</Placemark>
				<Placemark>
					<styleUrl>branch_style1</styleUrl>
					<LineString>
						<tessellate>1</tessellate>
						<altitudeMode>relativeToGround</altitudeMode>
						<coordinates>						51.95825906544328,11.862710121264946,252424.24242424243						 						52.51584660002512,12.040378277654137,252121.2121212121						</coordinates>
					</LineString>
				</Placemark>
				<Placemark>
					<styleUrl>branch_style1</styleUrl>
					<LineString>
						<tessellate>1</tessellate>
						<altitudeMode>relativeToGround</altitudeMode>
						<coordinates>						52.51584660002512,12.040378277654137,252121.2121212121						 						53.07334555077749,12.218049936200602,251616.16161616158						</coordinates>
					</LineString>
				</Placemark>
				<Placemark>
					<styleUrl>branch_style1</styleUrl>
					<LineString>
						<tessellate>1</tessellate>
						<altitudeMode>relativeToGround</altitudeMode>
						<coordinates>						53.07334555077749,12.218049936200602,251616.16161616158						 						53.63074480731645,12.395725499007074,250909.09090909088						</coordinates>
					</LineString>
				</Placemark>
				<Placemark>
					<styleUrl>branch_style1</styleUrl>
					<LineString>
						<tessellate>1</tessellate>
						<altitudeMode>relativeToGround</altitudeMode>
						<coordinates>						53.63074480731645,12.395725499007074,250909.09090909088						 						54.188033235542484,12.573405384644172,249999.99999999994						</coordinates>
					</LineString>
				</Placemark>
				<Placemark>
					<styleUrl>branch_style1</styleUrl>
					<LineString>
						<tessellate>1</tessellate>
						<altitudeMode>relativeToGround</altitudeMode>
						<coordinates>						54.188033235542484,12.573405384644172,249999.99999999994						 						54.74519967763359,12.751090029222102,248888.88888888882						</coordinates>
					</LineString>
				</Placemark>
				<Placemark>
					<styleUrl>branch_style1</styleUrl>
					<LineString>
						<tessellate>1</tessellate>
						<altitudeMode>relativeToGround</altitudeMode>
						<coordinates>						54.74519967763359,12.751090029222102,248888.88888888882						 						55.302232951998434,12.928779887559871,247575.7575757575						</coordinates>
					</LineString>
				</Placemark>
				<Placemark>
					<styleUrl>branch_style1</styleUrl>
					<LineString>
						<tessellate>1</tessellate>
						<altitudeMode>relativeToGround</altitudeMode>
						<coordinates>						55.302232951998434,12.928779887559871,247575.7575757575						 						55.85912185318634,13.106475434463333,246060.60606060608						</coordinates>
					</LineString>
				</Placemark>
				<Placemark>
					<styleUrl>branch_style1</styleUrl>
					<LineString>
						<tessellate>1</tessellate>
						<altitudeMode>relativeToGround</altitudeMode>
						<coordinates>						55.85912185318634,13.106475434463333,246060.60606060608						 						56.41585515174775,13.284177166124984,244343.43434343435						</coordinates>
					</LineString>
				</Placemark>
				<Placemark>
					<styleUrl>branch_style1</styleUrl>
					<LineString>
						<tessellate>1</tessellate>
						<altitudeMode>relativeToGround</altitudeMode>
						<coordinates>						56.41585515174775,13.284177166124984,244343.43434343435						 						56.97242159403901,13.461885601660414,242424.24242424243						</coordinates>
					</LineString>
				</Placemark>
				<Placemark>
					<styleUrl>branch_style1</styleUrl>
					<LineString>
						<tessellate>1</tessellate>
						<altitudeMode>relativeToGround</altitudeMode>
						<coordinates>						56.97242159403901,13.461885601660414,242424.24242424243						 						57.528809901964884,13.639601284798468,240303.03030303033						</coordinates>
					</LineString>
				</Placemark>
				<Placemark>
					<styleUrl>branch_style1</styleUrl>
					<LineString>
						<tessellate>1</tessellate>
						<altitudeMode>relativeToGround</altitudeMode>
						<coordinates>						57.528809901964884,13.639601284798468,240303.03030303033						 						58.08500877265007,13.817324785744823,237979.797979798						</coordinates>
					</LineString>
				</Placemark>
				<Placemark>
					<styleUrl>branch_style1</styleUrl>
					<LineString>
						<tessellate>1</tessellate>
						<altitudeMode>relativeToGround</altitudeMode>
						<coordinates>						58.08500877265007,13.817324785744823,237979.797979798						 						58.64100687803072,13.9950567032418,235454.54545454547						</coordinates>
					</LineString>
				</Placemark>
				<Placemark>
					<styleUrl>branch_style1</styleUrl>
					<LineString>
						<tessellate>1</tessellate>
						<altitudeMode>relativeToGround</altitudeMode>
						<coordinates>						58.64100687803072,13.9950567032418,235454.54545454547						 						59.196792864354684,14.172797666850958,232727.2727272727						</coordinates>
					</LineString>
				</Placemark>
				<Placemark>
					<styleUrl>branch_style1</styleUrl>
					<LineString>
						<tessellate>1</tessellate>
						<altitudeMode>relativeToGround</altitudeMode>
						<coordinates>						59.196792864354684,14.172797666850958,232727.2727272727						 						59.75235535157818,14.350548339489354,229797.97979797976						</coordinates>
					</LineString>
				</Placemark>
				<Placemark>
					<styleUrl>branch_style1</styleUrl>
					<LineString>
						<tessellate>1</tessellate>
						<altitudeMode>relativeToGround</altitudeMode>
						<coordinates>						59.75235535157818,14.350548339489354,229797.97979797976						 						60.307682932643466,14.528309420255765,226666.66666666663						</coordinates>
					</LineString>
				</Placemark>
				<Placemark>
					<styleUrl>branch_style1</styleUrl>
					<LineString>
						<tessellate>1</tessellate>
						<altitudeMode>relativeToGround</altitudeMode>
						<coordinates>						60.307682932643466,14.528309420255765,226666.66666666663						 						60.86276417262068,14.70608164758948,223333.33333333326						</coordinates>
					</LineString>
				</Placemark>
				<Placemark>
					<styleUrl>branch_style1</styleUrl>
					<LineString>
						<tessellate>1</tessellate>
						<altitudeMode>relativeToGround</altitudeMode>
						<coordinates>						60.86276417262068,14.70608164758948,223333.33333333326						 						61.41758760769265,14.883865802812045,219797.97979797976						</coordinates>
					</LineString>
				</Placemark>
				<Placemark>
					<styleUrl>branch_style1</styleUrl>
					<LineString>
						<tessellate>1</tessellate>
						<altitudeMode>relativeToGround</altitudeMode>
						<coordinates>						61.41758760769265,14.883865802812045,219797.97979797976						 						61.972141743958765,15.061662714111787,216060.60606060602						</coordinates>
					</LineString>
				</Placemark>
				<Placemark>
					<styleUrl>branch_style1</styleUrl>
					<LineString>
						<tessellate>1</tessellate>
						<altitudeMode>relativeToGround</altitudeMode>
						<coordinates>						61.972141743958765,15.061662714111787,216060.60606060602						 						62.52641505602918,15.239473261042583,212121.21212121204						</coordinates>
					</LineString>
				</Placemark>
				<Placemark>
					<styleUrl>branch_style1</styleUrl>
					<LineString>
						<tessellate>1</tessellate>
						<altitudeMode>relativeToGround</altitudeMode>
						<coordinates>						62.52641505602918,15.239473261042583,212121.21212121204						 						63.080395985373706,15.417298379622498,207979.797979798						</coordinates>
					</LineString>
				</Placemark>
				<Placemark>
					<styleUrl>branch_style1</styleUrl>
					<LineString>
						<tessellate>1</tessellate>
						<altitudeMode>relativeToGround</altitudeMode>
						<coordinates>						63.080395985373706,15.417298379622498,207979.797979798						 						63.63407293838463,15.59513906813571,203636.36363636365						</coordinates>
					</LineString>
				</Placemark>
				<Placemark>
					<styleUrl>branch_style1</styleUrl>
					<LineString>
						<tessellate>1</tessellate>
						<altitudeMode>relativeToGround</altitudeMode>
						<coordinates>						63.63407293838463,15.59513906813571,203636.36363636365						 						64.18743428410211,15.772996393763396,199090.90909090906						</coordinates>
					</LineString>
				</Placemark>
				<Placemark>
					<styleUrl>branch_style1</styleUrl>
					<LineString>
						<tessellate>1</tessellate>
						<altitudeMode>relativeToGround</altitudeMode>
						<coordinates>						64.18743428410211,15.772996393763396,199090.90909090906						 						64.74046835154061,15.950871500196905,194343.4343434343						</coordinates>
					</LineString>
				</Placemark>
				<Placemark>
					<styleUrl>branch_style1</styleUrl>
					<LineString>
						<tessellate>1</tessellate>
						<altitudeMode>relativeToGround</altitudeMode>
						<coordinates>						64.74046835154061,15.950871500196905,194343.4343434343						 						65.29316342654116,16.128765616422253,189393.93939393933						</coordinates>
					</LineString>
				</Placemark>
				<Placemark>
					<styleUrl>branch_style1</styleUrl>
					<LineString>
						<tessellate>1</tessellate>
						<altitudeMode>relativeToGround</altitudeMode>
						<coordinates>						65.29316342654116,16.128765616422253,189393.93939393933						 						65.84550774805435,16.306680066910033,184242.4242424242						</coordinates>
					</LineString>
				</Placemark>
				<Placemark>
					<styleUrl>branch_style1</styleUrl>
					<LineString>
						<tessellate>1</tessellate>
						<altitudeMode>relativeToGround</altitudeMode>
						<coordinates>						65.84550774805435,16.306680066910033,184242.4242424242						 						66.39748950373856,16.484616283503602,178888.88888888888						</coordinates>
					</LineString>
				</Placemark>
				<Placemark>
					<styleUrl>branch_style1</styleUrl>
					<LineString>
						<tessellate>1</tessellate>
						<altitudeMode>relativeToGround</altitudeMode>
						<coordinates>						66.39748950373856,16.484616283503602,178888.88888888888						 						66.9490968247251,16.66257581937463,173333.33333333326						</coordinates>
					</LineString>
				</Placemark>
				<Placemark>
					<styleUrl>branch_style1</styleUrl>
					<LineString>
						<tessellate>1</tessellate>
						<altitudeMode>relativeToGround</altitudeMode>
						<coordinates>						66.9490968247251,16.66257581937463,173333.33333333326						 						67.50031777936401,16.840560365515728,167575.75757575757						</coordinates>
					</LineString>
				</Placemark>
				<Placemark>
					<styleUrl>branch_style1</styleUrl>
					<LineString>
						<tessellate>1</tessellate>
						<altitudeMode>relativeToGround</altitudeMode>
						<coordinates>						67.50031777936401,16.840560365515728,167575.75757575757						 						68.05114036571037,17.018571770374233,161616.16161616158						</coordinates>
					</LineString>
				</Placemark>
				<Placemark>
					<styleUrl>branch_style1</styleUrl>
					<LineString>
						<tessellate>1</tessellate>
						<altitudeMode>relativeToGround</altitudeMode>
						<coordinates>						68.05114036571037,17.018571770374233,161616.16161616158						 						68.60155250243974,17.196612063412232,155454.5454545454						</coordinates>
					</LineString>
				</Placemark>
				<Placemark>
					<styleUrl>branch_style1</styleUrl>
					<LineString>
						<tessellate>1</tessellate>
						<altitudeMode>relativeToGround</altitudeMode>
						<coordinates>						68.60155250243974,17.196612063412232,155454.5454545454						 						69.15154201778522,17.374683483625862,149090.90909090906						</coordinates>
					</LineString>
				</Placemark>
				<Placemark>
					<styleUrl>branch_style1</styleUrl>
					<LineString>
						<tessellate>1</tessellate>
						<altitudeMode>relativeToGround</altitudeMode>
						<coordinates>						69.15154201778522,17.374683483625862,149090.90909090906						 						69.70109663595063,17.552788514401243,142525.2525252524						</coordinates>
					</LineString>
				</Placemark>
				<Placemark>
					<styleUrl>branch_style1</styleUrl>
					<LineString>
						<tessellate>1</tessellate>
						<altitudeMode>relativeToGround</altitudeMode>
						<coordinates>						69.70109663595063,17.552788514401243,142525.2525252524						 						70.25020396026754,17.730929926570386,135757.5757575758						</coordinates>
					</LineString>
				</Placemark>
				<Placemark>
					<styleUrl>branch_style1</styleUrl>
					<LineString>
						<tessellate>1</tessellate>
						<altitudeMode>relativeToGround</altitudeMode>
						<coordinates>						70.25020396026754,17.730929926570386,135757.5757575758						 						70.79885145208733,17.909110832229132,128787.87878787878						</coordinates>
					</LineString>
				</Placemark>
				<Placemark>
					<styleUrl>branch_style1</styleUrl>
					<LineString>
						<tessellate>1</tessellate>
						<altitudeMode>relativeToGround</altitudeMode>
						<coordinates>						70.79885145208733,17.909110832229132,128787.87878787878						 						71.34702640400056,18.087334752903708,121616.16161616158						</coordinates>
					</LineString>
				</Placemark>
				<Placemark>
					<styleUrl>branch_style1</styleUrl>
					<LineString>
						<tessellate>1</tessellate>
						<altitudeMode>relativeToGround</altitudeMode>
						<coordinates>						71.34702640400056,18.087334752903708,121616.16161616158						 						71.89471590537639,18.265605707189504,114242.4242424242						</coordinates>
					</LineString>
				</Placemark>
				<Placemark>
					<styleUrl>branch_style1</styleUrl>
					<LineString>
						<tessellate>1</tessellate>
						<altitudeMode>relativeToGround</altitudeMode>
						<coordinates>						71.89471590537639,18.265605707189504,114242.4242424242						 						72.44190679729252,18.44392832534986,106666.66666666663						</coordinates>
					</LineString>
				</Placemark>
				<Placemark>
					<styleUrl>branch_style1</styleUrl>
					<LineString>
						<tessellate>1</tessellate>
						<altitudeMode>relativeToGround</altitudeMode>
						<coordinates>						72.44190679729252,18.44392832534986,106666.66666666663						 						72.98858561246996,18.62230800210602,98888.88888888888						</coordinates>
					</LineString>
				</Placemark>
				<Placemark>
					<styleUrl>branch_style1</styleUrl>
					<LineString>
						<tessellate>1</tessellate>
						<altitudeMode>relativeToGround</altitudeMode>
						<coordinates>						72.98858561246996,18.62230800210602,98888.88888888888						 						73.53473849344644,18.800751104974378,90909.09090909082						</coordinates>
					</LineString>
				</Placemark>
				<Placemark>
					<styleUrl>branch_style1</styleUrl>
					<LineString>
						<tessellate>1</tessellate>
						<altitudeMode>relativeToGround</altitudeMode>
						<coordinates>						73.53473849344644,18.800751104974378,90909.09090909082						 						74.0803510781791,18.97926526591898,82727.2727272727						</coordinates>
					</LineString>
				</Placemark>
				<Placemark>
					<styleUrl>branch_style1</styleUrl>
					<LineString>
						<tessellate>1</tessellate>
						<altitudeMode>relativeToGround</altitudeMode>
						<coordinates>						74.0803510781791,18.97926526591898,82727.2727272727						 						74.62540833509372,19.157859802596217,74343.43434343429						</coordinates>
					</LineString>
				</Placemark>
				<Placemark>
					<styleUrl>branch_style1</styleUrl>
					<LineString>
						<tessellate>1</tessellate>
						<altitudeMode>relativeToGround</altitudeMode>
						<coordinates>						74.62540833509372,19.157859802596217,74343.43434343429						 						75.16989431615528,19.33654635016979,65757.57575757569						</coordinates>
					</LineString>
				</Placemark>
				<Placemark>
					<styleUrl>branch_style1</styleUrl>
					<LineString>
						<tessellate>1</tessellate>
						<altitudeMode>relativeToGround</altitudeMode>
						<coordinates>						75.16989431615528,19.33654635016979,65757.57575757569						 						75.71379176969411,19.515339854071915,56969.6969696969						</coordinates>
					</LineString>
				</Placemark>
				<Placemark>
					<styleUrl>branch_style1</styleUrl>
					<LineString>
						<tessellate>1</tessellate>
						<altitudeMode>relativeToGround</altitudeMode>
						<coordinates>						75.71379176969411,19.515339854071915,56969.6969696969						 						76.25708149662317,19.694260224435492,47979.797979797935						</coordinates>
					</LineString>
				</Placemark>
				<Placemark>
					<styleUrl>branch_style1</styleUrl>
					<LineString>
						<tessellate>1</tessellate>
						<altitudeMode>relativeToGround</altitudeMode>
						<coordinates>						76.25708149662317,19.694260224435492,47979.797979797935						 						76.7997411944139,19.873335313726166,38787.878787878784						</coordinates>
					</LineString>
				</Placemark>
				<Placemark>
					<styleUrl>branch_style1</styleUrl>
					<LineString>
						<tessellate>1</tessellate>
						<altitudeMode>relativeToGround</altitudeMode>
						<coordinates>						76.7997411944139,19.873335313726166,38787.878787878784						 						77.34174315061088,20.052606871215552,29393.93939393945						</coordinates>
					</LineString>
				</Placemark>
				<Placemark>
					<styleUrl>branch_style1</styleUrl>
					<LineString>
						<tessellate>1</tessellate>
						<altitudeMode>relativeToGround</altitudeMode>
						<coordinates>						77.34174315061088,20.052606871215552,29393.93939393945						 						77.88304887369164,20.23214443460894,19797.979797979817						</coordinates>
					</LineString>
				</Placemark>
				<Placemark>
					<styleUrl>branch_style1</styleUrl>
					<LineString>
						<tessellate>1</tessellate>
						<altitudeMode>relativeToGround</altitudeMode>
						<coordinates>						77.88304887369164,20.23214443460894,19797.979797979817						 						78.42359302166862,20.412086997310663,10000.0						</coordinates>
					</LineString>
				</Placemark>
				<Placemark>
					<styleUrl>branch_style1</styleUrl>
					<LineString>
						<tessellate>1</tessellate>
						<altitudeMode>relativeToGround</altitudeMode>
						<coordinates>						78.42359302166862,20.412086997310663,10000.0						 						78.96288299560547,20.59368324279785,0.0						</coordinates>
					</LineString>
				</Placemark>
			</Folder>
			<Folder>
				<name>AS:IS, BF=1186.3332899434313</name>
				<Placemark>
					<styleUrl>branch_style2</styleUrl>
					<LineString>
						<tessellate>1</tessellate>
						<altitudeMode>relativeToGround</altitudeMode>
						<coordinates>						104.19539642333984,35.86166000366211,0.0						 						103.96952211042304,35.70867234142412,9107.06						</coordinates>
					</LineString>
				</Placemark>
				<Placemark>
					<styleUrl>branch_style2</styleUrl>
					<LineString>
						<tessellate>1</tessellate>
						<altitudeMode>relativeToGround</altitudeMode>
						<coordinates>						103.96952211042304,35.70867234142412,9107.06						 						103.74300441376373,35.555688363658085,18030.13898989899						</coordinates>
					</LineString>
				</Placemark>
				<Placemark>
					<styleUrl>branch_style2</styleUrl>
					<LineString>
						<tessellate>1</tessellate>
						<altitudeMode>relativeToGround</altitudeMode>
						<coordinates>						103.74300441376373,35.555688363658085,18030.13898989899						 						103.5158462826658,35.40270810395714,26769.23696969697						</coordinates>
					</LineString>
				</Placemark>
				<Placemark>
					<styleUrl>branch_style2</styleUrl>
					<LineString>
						<tessellate>1</tessellate>
						<altitudeMode>relativeToGround</altitudeMode>
						<coordinates>						103.5158462826658,35.40270810395714,26769.23696969697						 						103.2880506864612,35.24973159637129,35324.35393939394						</coordinates>
					</LineString>
				</Placemark>
				<Placemark>
					<styleUrl>branch_style2</styleUrl>
					<LineString>
						<tessellate>1</tessellate>
						<altitudeMode>relativeToGround</altitudeMode>
						<coordinates>						103.2880506864612,35.24973159637129,35324.35393939394						 						103.05962061434742,35.096758875421095,43695.489898989894						</coordinates>
					</LineString>
				</Placemark>
				<Placemark>
					<styleUrl>branch_style2</styleUrl>
					<LineString>
						<tessellate>1</tessellate>
						<altitudeMode>relativeToGround</altitudeMode>
						<coordinates>						103.05962061434742,35.096758875421095,43695.489898989894						 						102.8305590752239,34.94378997611195,51882.64484848485						</coordinates>
					</LineString>
				</Placemark>
				<Placemark>
					<styleUrl>branch_style2</styleUrl>
					<LineString>
						<tessellate>1</tessellate>
						<altitudeMode>relativeToGround</altitudeMode>
						<coordinates>						102.8305590752239,34.94378997611195,51882.64484848485						 						102.6008690975274,34.79082493394905,59885.818787878794						</coordinates>
					</LineString>
				</Placemark>
				<Placemark>
					<styleUrl>branch_style2</styleUrl>
					<LineString>
						<tessellate>1</tessellate>
						<altitudeMode>relativeToGround</altitudeMode>
						<coordinates>						102.6008690975274,34.79082493394905,59885.818787878794						 						102.37055372906548,34.637863784952955,67705.01171717171						</coordinates>
					</LineString>
				</Placemark>
				<Placemark>
					<styleUrl>branch_style2</styleUrl>
					<LineString>
						<tessellate>1</tessellate>
						<altitudeMode>relativeToGround</altitudeMode>
						<coordinates>						102.37055372906548,34.637863784952955,67705.01171717171						 						102.1396160368494,34.48490656567596,75340.22363636363						</coordinates>
					</LineString>
				</Placemark>
				<Placemark>
					<styleUrl>branch_style2</styleUrl>
					<LineString>
						<tessellate>1</tessellate>
						<altitudeMode>relativeToGround</altitudeMode>
						<coordinates>						102.1396160368494,34.48490656567596,75340.22363636363						 						101.90805910692497,34.33195331321903,82791.45454545454						</coordinates>
					</LineString>
				</Placemark>
				<Placemark>
					<styleUrl>branch_style2</styleUrl>
					<LineString>
						<tessellate>1</tessellate>
						<altitudeMode>relativeToGround</altitudeMode>
						<coordinates>						101.90805910692497,34.33195331321903,82791.45454545454						 						101.67588604420276,34.17900406524969,90058.70444444445						</coordinates>
					</LineString>
				</Placemark>
				<Placemark>
					<styleUrl>branch_style2</styleUrl>
					<LineString>
						<tessellate>1</tessellate>
						<altitudeMode>relativeToGround</altitudeMode>
						<coordinates>						101.67588604420276,34.17900406524969,90058.70444444445						 						101.44309997228656,34.02605886002072,97141.97333333334						</coordinates>
					</LineString>
				</Placemark>
				<Placemark>
					<styleUrl>branch_style2</styleUrl>
					<LineString>
						<tessellate>1</tessellate>
						<altitudeMode>relativeToGround</altitudeMode>
						<coordinates>						101.44309997228656,34.02605886002072,97141.97333333334						 						101.20970403330058,33.873117736389545,104041.26121212122						</coordinates>
					</LineString>
				</Placemark>
				<Placemark>
					<styleUrl>branch_style2</styleUrl>
					<LineString>
						<tessellate>1</tessellate>
						<altitudeMode>relativeToGround</altitudeMode>
						<coordinates>						101.20970403330058,33.873117736389545,104041.26121212122						 						100.97570138771532,33.72018073383882,110756.5680808081						</coordinates>
					</LineString>
				</Placemark>
				<Placemark>
					<styleUrl>branch_style2</styleUrl>
					<LineString>
						<tessellate>1</tessellate>
						<altitudeMode>relativeToGround</altitudeMode>
						<coordinates>						100.97570138771532,33.72018073383882,110756.5680808081						 						100.74109521417196,33.56724789249774,117287.89393939394						</coordinates>
					</LineString>
				</Placemark>
				<Placemark>
					<styleUrl>branch_style2</styleUrl>
					<LineString>
						<tessellate>1</tessellate>
						<altitudeMode>relativeToGround</altitudeMode>
						<coordinates>						100.74109521417196,33.56724789249774,117287.89393939394						 						100.50588870930545,33.4143192531646,123635.2387878788						</coordinates>
					</LineString>
				</Placemark>
				<Placemark>
					<styleUrl>branch_style2</styleUrl>
					<LineString>
						<tessellate>1</tessellate>
						<altitudeMode>relativeToGround</altitudeMode>
						<coordinates>						100.50588870930545,33.4143192531646,123635.2387878788						 						100.27008508756624,33.26139485733023,129798.60262626264						</coordinates>
					</LineString>
				</Placemark>
				<Placemark>
					<styleUrl>branch_style2</styleUrl>
					<LineString>
						<tessellate>1</tessellate>
						<altitudeMode>relativeToGround</altitudeMode>
						<coordinates>						100.27008508756624,33.26139485733023,129798.60262626264						 						100.03368758104041,33.108474747202834,135777.98545454544						</coordinates>
					</LineString>
				</Placemark>
				<Placemark>
					<styleUrl>branch_style2</styleUrl>
					<LineString>
						<tessellate>1</tessellate>
						<altitudeMode>relativeToGround</altitudeMode>
						<coordinates>						100.03368758104041,33.108474747202834,135777.98545454544						 						99.7966994392683,32.95555896573383,141573.38727272727						</coordinates>
					</LineString>
				</Placemark>
				<Placemark>
					<styleUrl>branch_style2</styleUrl>
					<LineString>
						<tessellate>1</tessellate>
						<altitudeMode>relativeToGround</altitudeMode>
						<coordinates>						99.7966994392683,32.95555896573383,141573.38727272727						 						99.55912392906164,32.802647556645184,147184.80808080808						</coordinates>
					</LineString>
				</Placemark>
				<Placemark>
					<styleUrl>branch_style2</styleUrl>
					<LineString>
						<tessellate>1</tessellate>
						<altitudeMode>relativeToGround</altitudeMode>
						<coordinates>						99.55912392906164,32.802647556645184,147184.80808080808						 						99.32096433431921,32.649740564458014,152612.24787878786						</coordinates>
					</LineString>
				</Placemark>
				<Placemark>
					<styleUrl>branch_style2</styleUrl>
					<LineString>
						<tessellate>1</tessellate>
						<altitudeMode>relativeToGround</altitudeMode>
						<coordinates>						99.32096433431921,32.649740564458014,152612.24787878786						 						99.08222395584086,32.496838034522725,157855.70666666667						</coordinates>
					</LineString>
				</Placemark>
				<Placemark>
					<styleUrl>branch_style2</styleUrl>
					<LineString>
						<tessellate>1</tessellate>
						<altitudeMode>relativeToGround</altitudeMode>
						<coordinates>						99.08222395584086,32.496838034522725,157855.70666666667						 						98.84290611113978,32.34394001305071,162915.18444444443						</coordinates>
					</LineString>
				</Placemark>
				<Placemark>
					<styleUrl>branch_style2</styleUrl>
					<LineString>
						<tessellate>1</tessellate>
						<altitudeMode>relativeToGround</altitudeMode>
						<coordinates>						98.84290611113978,32.34394001305071,162915.18444444443						 						98.60301413425334,32.191046547147764,167790.6812121212						</coordinates>
					</LineString>
				</Placemark>
				<Placemark>
					<styleUrl>branch_style2</styleUrl>
					<LineString>
						<tessellate>1</tessellate>
						<altitudeMode>relativeToGround</altitudeMode>
						<coordinates>						98.60301413425334,32.191046547147764,167790.6812121212						 						98.36255137555189,32.03815768484915,172482.196969697						</coordinates>
					</LineString>
				</Placemark>
				<Placemark>
					<styleUrl>branch_style2</styleUrl>
					<LineString>
						<tessellate>1</tessellate>
						<altitudeMode>relativeToGround</altitudeMode>
						<coordinates>						98.36255137555189,32.03815768484915,172482.196969697						 						98.12152120154587,31.88527347515676,176989.73171717173						</coordinates>
					</LineString>
				</Placemark>
				<Placemark>
					<styleUrl>branch_style2</styleUrl>
					<LineString>
						<tessellate>1</tessellate>
						<altitudeMode>relativeToGround</altitudeMode>
						<coordinates>						98.12152120154587,31.88527347515676,176989.73171717173						 						97.87992699469102,31.7323939680782,181313.28545454546						</coordinates>
					</LineString>
				</Placemark>
				<Placemark>
					<styleUrl>branch_style2</styleUrl>
					<LineString>
						<tessellate>1</tessellate>
						<altitudeMode>relativeToGround</altitudeMode>
						<coordinates>						97.87992699469102,31.7323939680782,181313.28545454546						 						97.63777215319186,31.57951921466799,185452.8581818182						</coordinates>
					</LineString>
				</Placemark>
				<Placemark>
					<styleUrl>branch_style2</styleUrl>
					<LineString>
						<tessellate>1</tessellate>
						<altitudeMode>relativeToGround</altitudeMode>
						<coordinates>						97.63777215319186,31.57951921466799,185452.8581818182						 						97.3950600908028,31.42664926707127,189408.44989898993						</coordinates>
					</LineString>
				</Placemark>
				<Placemark>
					<styleUrl>branch_style2</styleUrl>
					<LineString>
						<tessellate>1</tessellate>
						<altitudeMode>relativeToGround</altitudeMode>
						<coordinates>						97.3950600908028,31.42664926707127,189408.44989898993						 						97.1517942366271,31.273784178569816,193180.0606060606						</coordinates>
					</LineString>
				</Placemark>
				<Placemark>
					<styleUrl>branch_style2</styleUrl>
					<LineString>
						<tessellate>1</tessellate>
						<altitudeMode>relativeToGround</altitudeMode>
						<coordinates>						97.1517942366271,31.273784178569816,193180.0606060606						 						96.90797803491438,31.120924003630822,196767.6903030303						</coordinates>
					</LineString>
				</Placemark>
				<Placemark>
					<styleUrl>branch_style2</styleUrl>
					<LineString>
						<tessellate>1</tessellate>
						<altitudeMode>relativeToGround</altitudeMode>
						<coordinates>						96.90797803491438,31.120924003630822,196767.6903030303						 						96.66361494485453,30.968068797958487,200171.338989899						</coordinates>
					</LineString>
				</Placemark>
				<Placemark>
					<styleUrl>branch_style2</styleUrl>
					<LineString>
						<tessellate>1</tessellate>
						<altitudeMode>relativeToGround</altitudeMode>
						<coordinates>						96.66361494485453,30.968068797958487,200171.338989899						 						96.41870844037064,30.815218618548716,203391.00666666668						</coordinates>
					</LineString>
				</Placemark>
				<Placemark>
					<styleUrl>branch_style2</styleUrl>
					<LineString>
						<tessellate>1</tessellate>
						<altitudeMode>relativeToGround</altitudeMode>
						<coordinates>						96.41870844037064,30.815218618548716,203391.00666666668						 						96.17326200990786,30.66237352374711,206426.69333333336						</coordinates>
					</LineString>
				</Placemark>
				<Placemark>
					<styleUrl>branch_style2</styleUrl>
					<LineString>
						<tessellate>1</tessellate>
						<altitudeMode>relativeToGround</altitudeMode>
						<coordinates>						96.17326200990786,30.66237352374711,206426.69333333336						 						95.92727915622085,30.50953357331046,209278.39898989897						</coordinates>
					</LineString>
				</Placemark>
				<Placemark>
					<styleUrl>branch_style2</styleUrl>
					<LineString>
						<tessellate>1</tessellate>
						<altitudeMode>relativeToGround</altitudeMode>
						<coordinates>						95.92727915622085,30.50953357331046,209278.39898989897						 						95.68076339615753,30.35669882847211,211946.12363636363						</coordinates>
					</LineString>
				</Placemark>
				<Placemark>
					<styleUrl>branch_style2</styleUrl>
					<LineString>
						<tessellate>1</tessellate>
						<altitudeMode>relativeToGround</altitudeMode>
						<coordinates>						95.68076339615753,30.35669882847211,211946.12363636363						 						95.43371826044041,30.20386935201143,214429.86727272728						</coordinates>
					</LineString>
				</Placemark>
				<Placemark>
					<styleUrl>branch_style2</styleUrl>
					<LineString>
						<tessellate>1</tessellate>
						<altitudeMode>relativeToGround</altitudeMode>
						<coordinates>						95.43371826044041,30.20386935201143,214429.86727272728						 						95.18614729344397,30.051045208327725,216729.62989898992						</coordinates>
					</LineString>
				</Placemark>
				<Placemark>
					<styleUrl>branch_style2</styleUrl>
					<LineString>
						<tessellate>1</tessellate>
						<altitudeMode>relativeToGround</altitudeMode>
						<coordinates>						95.18614729344397,30.051045208327725,216729.62989898992						 						94.9380540529691,29.89822646351897,218845.41151515156						</coordinates>
					</LineString>
				</Placemark>
				<Placemark>
					<styleUrl>branch_style2</styleUrl>
					<LineString>
						<tessellate>1</tessellate>
						<altitudeMode>relativeToGround</altitudeMode>
						<coordinates>						94.9380540529691,29.89822646351897,218845.41151515156						 						94.68944211001384,29.745413185465697,220777.2121212121						</coordinates>
					</LineString>
				</Placemark>
				<Placemark>
					<styleUrl>branch_style2</styleUrl>
					<LineString>
						<tessellate>1</tessellate>
						<altitudeMode>relativeToGround</altitudeMode>
						<coordinates>						94.68944211001384,29.745413185465697,220777.2121212121						 						94.44031504854024,29.59260544392057,222525.03171717172						</coordinates>
					</LineString>
				</Placemark>
				<Placemark>
					<styleUrl>branch_style2</styleUrl>
					<LineString>
						<tessellate>1</tessellate>
						<altitudeMode>relativeToGround</altitudeMode>
						<coordinates>						94.44031504854024,29.59260544392057,222525.03171717172						 						94.1906764652364,29.43980331060403,224088.8703030303						</coordinates>
					</LineString>
				</Placemark>
				<Placemark>
					<styleUrl>branch_style2</styleUrl>
					<LineString>
						<tessellate>1</tessellate>
						<altitudeMode>relativeToGround</altitudeMode>
						<coordinates>						94.1906764652364,29.43980331060403,224088.8703030303						 						93.94052996927479,29.2870068593066,225468.7278787879						</coordinates>
					</LineString>
				</Placemark>
				<Placemark>
					<styleUrl>branch_style2</styleUrl>
					<LineString>
						<tessellate>1</tessellate>
						<altitudeMode>relativeToGround</altitudeMode>
						<coordinates>						93.94052996927479,29.2870068593066,225468.7278787879						 						93.6898791820652,29.134216165998406,226664.60444444447						</coordinates>
					</LineString>
				</Placemark>
				<Placemark>
					<styleUrl>branch_style2</styleUrl>
					<LineString>
						<tessellate>1</tessellate>
						<altitudeMode>relativeToGround</altitudeMode>
						<coordinates>						93.6898791820652,29.134216165998406,226664.60444444447						 						93.43872773700247,28.981431308946544,227676.50000000003						</coordinates>
					</LineString>
				</Placemark>
				<Placemark>
					<styleUrl>branch_style2</styleUrl>
					<LineString>
						<tessellate>1</tessellate>
						<altitudeMode>relativeToGround</altitudeMode>
						<coordinates>						93.43872773700247,28.981431308946544,227676.50000000003						 						93.18707927920877,28.828652368841034,228504.41454545455						</coordinates>
					</LineString>
				</Placemark>
				<Placemark>
					<styleUrl>branch_style2</styleUrl>
					<LineString>
						<tessellate>1</tessellate>
						<altitudeMode>relativeToGround</altitudeMode>
						<coordinates>						93.18707927920877,28.828652368841034,228504.41454545455						 						92.93493746526917,28.67587942893015,229148.3480808081						</coordinates>
					</LineString>
				</Placemark>
				<Placemark>
					<styleUrl>branch_style2</styleUrl>
					<LineString>
						<tessellate>1</tessellate>
						<altitudeMode>relativeToGround</altitudeMode>
						<coordinates>						92.93493746526917,28.67587942893015,229148.3480808081						 						92.68230596296088,28.523112575166017,229608.30060606063						</coordinates>
					</LineString>
				</Placemark>
				<Placemark>
					<styleUrl>branch_style2</styleUrl>
					<LineString>
						<tessellate>1</tessellate>
						<altitudeMode>relativeToGround</altitudeMode>
						<coordinates>						92.68230596296088,28.523112575166017,229608.30060606063						 						92.42918845097502,28.370351896361427,229884.27212121215						</coordinates>
					</LineString>
				</Placemark>
				<Placemark>
					<styleUrl>branch_style2</styleUrl>
					<LineString>
						<tessellate>1</tessellate>
						<altitudeMode>relativeToGround</altitudeMode>
						<coordinates>						92.42918845097502,28.370351896361427,229884.27212121215						 						92.17558861863043,28.217597484359008,229976.26262626267						</coordinates>
					</LineString>
				</Placemark>
				<Placemark>
					<styleUrl>branch_style2</styleUrl>
					<LineString>
						<tessellate>1</tessellate>
						<altitudeMode>relativeToGround</altitudeMode>
						<coordinates>						92.17558861863043,28.217597484359008,229976.26262626267						 						91.92151016557835,28.064849434213986,229884.27212121213						</coordinates>
					</LineString>
				</Placemark>
				<Placemark>
					<styleUrl>branch_style2</styleUrl>
					<LineString>
						<tessellate>1</tessellate>
						<altitudeMode>relativeToGround</altitudeMode>
						<coordinates>						91.92151016557835,28.064849434213986,229884.27212121213						 						91.66695680149788,27.912107844391905,229608.3006060606						</coordinates>
					</LineString>
				</Placemark>
				<Placemark>
					<styleUrl>branch_style2</styleUrl>
					<LineString>
						<tessellate>1</tessellate>
						<altitudeMode>relativeToGround</altitudeMode>
						<coordinates>						91.66695680149788,27.912107844391905,229608.3006060606						 						91.4119322457805,27.759372816982854,229148.3480808081						</coordinates>
					</LineString>
				</Placemark>
				<Placemark>
					<styleUrl>branch_style2</styleUrl>
					<LineString>
						<tessellate>1</tessellate>
						<altitudeMode>relativeToGround</altitudeMode>
						<coordinates>						91.4119322457805,27.759372816982854,229148.3480808081						 						91.15644022720336,27.606644457934006,228504.41454545455						</coordinates>
					</LineString>
				</Placemark>
				<Placemark>
					<styleUrl>branch_style2</styleUrl>
					<LineString>
						<tessellate>1</tessellate>
						<altitudeMode>relativeToGround</altitudeMode>
						<coordinates>						91.15644022720336,27.606644457934006,228504.41454545455						 						90.90048448358866,27.453922877302404,227676.50000000006						</coordinates>
					</LineString>
				</Placemark>
				<Placemark>
					<styleUrl>branch_style2</styleUrl>
					<LineString>
						<tessellate>1</tessellate>
						<altitudeMode>relativeToGround</altitudeMode>
						<coordinates>						90.90048448358866,27.453922877302404,227676.50000000006						 						90.64406876144969,27.3012081895303,226664.60444444447						</coordinates>
					</LineString>
				</Placemark>
				<Placemark>
					<styleUrl>branch_style2</styleUrl>
					<LineString>
						<tessellate>1</tessellate>
						<altitudeMode>relativeToGround</altitudeMode>
						<coordinates>						90.64406876144969,27.3012081895303,226664.60444444447						 						90.38719681562046,27.148500513745525,225468.7278787879						</coordinates>
					</LineString>
				</Placemark>
				<Placemark>
					<styleUrl>branch_style2</styleUrl>
					<LineString>
						<tessellate>1</tessellate>
						<altitudeMode>relativeToGround</altitudeMode>
						<coordinates>						90.38719681562046,27.148500513745525,225468.7278787879						 						90.12987240886723,26.99579997408992,224088.87030303036						</coordinates>
					</LineString>
				</Placemark>
				<Placemark>
					<styleUrl>branch_style2</styleUrl>
					<LineString>
						<tessellate>1</tessellate>
						<altitudeMode>relativeToGround</altitudeMode>
						<coordinates>						90.12987240886723,26.99579997408992,224088.87030303036						 						89.87209931148087,26.84310670007905,222525.03171717172						</coordinates>
					</LineString>
				</Placemark>
				<Placemark>
					<styleUrl>branch_style2</styleUrl>
					<LineString>
						<tessellate>1</tessellate>
						<altitudeMode>relativeToGround</altitudeMode>
						<coordinates>						89.87209931148087,26.84310670007905,222525.03171717172						 						89.6138813008465,26.690420826997123,220777.2121212121						</coordinates>
					</LineString>
				</Placemark>
				<Placemark>
					<styleUrl>branch_style2</styleUrl>
					<LineString>
						<tessellate>1</tessellate>
						<altitudeMode>relativeToGround</altitudeMode>
						<coordinates>						89.6138813008465,26.690420826997123,220777.2121212121						 						89.3552221609882,26.537742496331393,218845.41151515156						</coordinates>
					</LineString>
				</Placemark>
				<Placemark>
					<styleUrl>branch_style2</styleUrl>
					<LineString>
						<tessellate>1</tessellate>
						<altitudeMode>relativeToGround</altitudeMode>
						<coordinates>						89.3552221609882,26.537742496331393,218845.41151515156						 						89.09612568208524,26.385071856251255,216729.62989898992						</coordinates>
					</LineString>
				</Placemark>
				<Placemark>
					<styleUrl>branch_style2</styleUrl>
					<LineString>
						<tessellate>1</tessellate>
						<altitudeMode>relativeToGround</altitudeMode>
						<coordinates>						89.09612568208524,26.385071856251255,216729.62989898992						 						88.83659565995734,26.232409062137787,214429.86727272737						</coordinates>
					</LineString>
				</Placemark>
				<Placemark>
					<styleUrl>branch_style2</styleUrl>
					<LineString>
						<tessellate>1</tessellate>
						<altitudeMode>relativeToGround</altitudeMode>
						<coordinates>						88.83659565995734,26.232409062137787,214429.86727272737						 						88.57663589551234,26.079754277170622,211946.12363636366						</coordinates>
					</LineString>
				</Placemark>
				<Placemark>
					<styleUrl>branch_style2</styleUrl>
					<LineString>
						<tessellate>1</tessellate>
						<altitudeMode>relativeToGround</altitudeMode>
						<coordinates>						88.57663589551234,26.079754277170622,211946.12363636366						 						88.31625019415416,25.92710767298013,209278.39898989897						</coordinates>
					</LineString>
				</Placemark>
				<Placemark>
					<styleUrl>branch_style2</styleUrl>
					<LineString>
						<tessellate>1</tessellate>
						<altitudeMode>relativeToGround</altitudeMode>
						<coordinates>						88.31625019415416,25.92710767298013,209278.39898989897						 						88.0554423651426,25.77446943037416,206426.69333333336						</coordinates>
					</LineString>
				</Placemark>
				<Placemark>
					<styleUrl>branch_style2</styleUrl>
					<LineString>
						<tessellate>1</tessellate>
						<altitudeMode>relativeToGround</altitudeMode>
						<coordinates>						88.0554423651426,25.77446943037416,206426.69333333336						 						87.79421622089981,25.621839740150406,203391.00666666665						</coordinates>
					</LineString>
				</Placemark>
				<Placemark>
					<styleUrl>branch_style2</styleUrl>
					<LineString>
						<tessellate>1</tessellate>
						<altitudeMode>relativeToGround</altitudeMode>
						<coordinates>						87.79421622089981,25.621839740150406,203391.00666666665						 						87.53257557625425,25.469218804007298,200171.33898989903						</coordinates>
					</LineString>
				</Placemark>
				<Placemark>
					<styleUrl>branch_style2</styleUrl>
					<LineString>
						<tessellate>1</tessellate>
						<altitudeMode>relativeToGround</altitudeMode>
						<coordinates>						87.53257557625425,25.469218804007298,200171.33898989903						 						87.2705242476132,25.316606835568866,196767.6903030303						</coordinates>
					</LineString>
				</Placemark>
				<Placemark>
					<styleUrl>branch_style2</styleUrl>
					<LineString>
						<tessellate>1</tessellate>
						<altitudeMode>relativeToGround</altitudeMode>
						<coordinates>						87.2705242476132,25.316606835568866,196767.6903030303						 						87.00806605205186,25.164004061541927,193180.06060606055						</coordinates>
					</LineString>
				</Placemark>
				<Placemark>
					<styleUrl>branch_style2</styleUrl>
					<LineString>
						<tessellate>1</tessellate>
						<altitudeMode>relativeToGround</altitudeMode>
						<coordinates>						87.00806605205186,25.164004061541927,193180.06060606055						 						86.74520480630483,25.01141072302771,189408.44989898993						</coordinates>
					</LineString>
				</Placemark>
				<Placemark>
					<styleUrl>branch_style2</styleUrl>
					<LineString>
						<tessellate>1</tessellate>
						<altitudeMode>relativeToGround</altitudeMode>
						<coordinates>						86.74520480630483,25.01141072302771,189408.44989898993						 						86.48194432564378,24.858827077014393,185452.85818181816						</coordinates>
					</LineString>
				</Placemark>
				<Placemark>
					<styleUrl>branch_style2</styleUrl>
					<LineString>
						<tessellate>1</tessellate>
						<altitudeMode>relativeToGround</altitudeMode>
						<coordinates>						86.48194432564378,24.858827077014393,185452.85818181816						 						86.2182884226208,24.70625339808318,181313.28545454552						</coordinates>
					</LineString>
				</Placemark>
				<Placemark>
					<styleUrl>branch_style2</styleUrl>
					<LineString>
						<tessellate>1</tessellate>
						<altitudeMode>relativeToGround</altitudeMode>
						<coordinates>						86.2182884226208,24.70625339808318,181313.28545454552						 						85.95424090565218,24.553689980367064,176989.73171717173						</coordinates>
					</LineString>
				</Placemark>
				<Placemark>
					<styleUrl>branch_style2</styleUrl>
					<LineString>
						<tessellate>1</tessellate>
						<altitudeMode>relativeToGround</altitudeMode>
						<coordinates>						85.95424090565218,24.553689980367064,176989.73171717173						 						85.68980557741217,24.401137139811226,172482.19696969696						</coordinates>
					</LineString>
				</Placemark>
				<Placemark>
					<styleUrl>branch_style2</styleUrl>
					<LineString>
						<tessellate>1</tessellate>
						<altitudeMode>relativeToGround</altitudeMode>
						<coordinates>						85.68980557741217,24.401137139811226,172482.19696969696						 						85.42498623299899,24.248595216795188,167790.68121212127						</coordinates>
					</LineString>
				</Placemark>
				<Placemark>
					<styleUrl>branch_style2</styleUrl>
					<LineString>
						<tessellate>1</tessellate>
						<altitudeMode>relativeToGround</altitudeMode>
						<coordinates>						85.42498623299899,24.248595216795188,167790.68121212127						 						85.15978665782482,24.096064579192248,162915.1844444445						</coordinates>
					</LineString>
				</Placemark>
				<Placemark>
					<styleUrl>branch_style2</styleUrl>
					<LineString>
						<tessellate>1</tessellate>
						<altitudeMode>relativeToGround</altitudeMode>
						<coordinates>						85.15978665782482,24.096064579192248,162915.1844444445						 						84.89421062517062,23.943545625961182,157855.70666666678						</coordinates>
					</LineString>
				</Placemark>
				<Placemark>
					<styleUrl>branch_style2</styleUrl>
					<LineString>
						<tessellate>1</tessellate>
						<altitudeMode>relativeToGround</altitudeMode>
						<coordinates>						84.89421062517062,23.943545625961182,157855.70666666678						 						84.62826189332876,23.79103879139121,152612.24787878792						</coordinates>
					</LineString>
				</Placemark>
				<Placemark>
					<styleUrl>branch_style2</styleUrl>
					<LineString>
						<tessellate>1</tessellate>
						<altitudeMode>relativeToGround</altitudeMode>
						<coordinates>						84.62826189332876,23.79103879139121,152612.24787878792						 						84.36194420223555,23.638544550155864,147184.80808080803						</coordinates>
					</LineString>
				</Placemark>
				<Placemark>
					<styleUrl>branch_style2</styleUrl>
					<LineString>
						<tessellate>1</tessellate>
						<altitudeMode>relativeToGround</altitudeMode>
						<coordinates>						84.36194420223555,23.638544550155864,147184.80808080803						 						84.09526126946609,23.48606342337798,141573.38727272733						</coordinates>
					</LineString>
				</Placemark>
				<Placemark>
					<styleUrl>branch_style2</styleUrl>
					<LineString>
						<tessellate>1</tessellate>
						<altitudeMode>relativeToGround</altitudeMode>
						<coordinates>						84.09526126946609,23.48606342337798,141573.38727272733						 						83.82821678542328,23.33359598597193,135777.98545454547						</coordinates>
					</LineString>
				</Placemark>
				<Placemark>
					<styleUrl>branch_style2</styleUrl>
					<LineString>
						<tessellate>1</tessellate>
						<altitudeMode>relativeToGround</altitudeMode>
						<coordinates>						83.82821678542328,23.33359598597193,135777.98545454547						 						83.56081440749685,23.18114287561801,129798.6026262627						</coordinates>
					</LineString>
				</Placemark>
				<Placemark>
					<styleUrl>branch_style2</styleUrl>
					<LineString>
						<tessellate>1</tessellate>
						<altitudeMode>relativeToGround</altitudeMode>
						<coordinates>						83.56081440749685,23.18114287561801,129798.6026262627						 						83.29305775288951,23.028704803849106,123635.23878787877						</coordinates>
					</LineString>
				</Placemark>
				<Placemark>
					<styleUrl>branch_style2</styleUrl>
					<LineString>
						<tessellate>1</tessellate>
						<altitudeMode>relativeToGround</altitudeMode>
						<coordinates>						83.29305775288951,23.028704803849106,123635.23878787877						 						83.02495038969286,22.87628256990982,117287.89393939404						</coordinates>
					</LineString>
				</Placemark>
				<Placemark>
					<styleUrl>branch_style2</styleUrl>
					<LineString>
						<tessellate>1</tessellate>
						<altitudeMode>relativeToGround</altitudeMode>
						<coordinates>						83.02495038969286,22.87628256990982,117287.89393939404						 						82.75649582562899,22.723877078312434,110756.56808080815						</coordinates>
					</LineString>
				</Placemark>
				<Placemark>
					<styleUrl>branch_style2</styleUrl>
					<LineString>
						<tessellate>1</tessellate>
						<altitudeMode>relativeToGround</altitudeMode>
						<coordinates>						82.75649582562899,22.723877078312434,110756.56808080815						 						82.48769749362405,22.57148936141035,104041.26121212123						</coordinates>
					</LineString>
				</Placemark>
				<Placemark>
					<styleUrl>branch_style2</styleUrl>
					<LineString>
						<tessellate>1</tessellate>
						<altitudeMode>relativeToGround</altitudeMode>
						<coordinates>						82.48769749362405,22.57148936141035,104041.26121212123						 						82.2185587329934,22.419120608919037,97141.97333333339						</coordinates>
					</LineString>
				</Placemark>
				<Placemark>
					<styleUrl>branch_style2</styleUrl>
					<LineString>
						<tessellate>1</tessellate>
						<altitudeMode>relativeToGround</altitudeMode>
						<coordinates>						82.2185587329934,22.419120608919037,97141.97333333339						 						81.94908276440823,22.266772207279992,90058.7044444445						</coordinates>
					</LineString>
				</Placemark>
				<Placemark>
					<styleUrl>branch_style2</styleUrl>
					<LineString>
						<tessellate>1</tessellate>
						<altitudeMode>relativeToGround</altitudeMode>
						<coordinates>						81.94908276440823,22.266772207279992,90058.7044444445						 						81.67927265581498,22.114445793342696,82791.45454545459						</coordinates>
					</LineString>
				</Placemark>
				<Placemark>
					<styleUrl>branch_style2</styleUrl>
					<LineString>
						<tessellate>1</tessellate>
						<altitudeMode>relativeToGround</altitudeMode>
						<coordinates>						81.67927265581498,22.114445793342696,82791.45454545459						 						81.40913127478021,21.962143329524988,75340.22363636363						</coordinates>
					</LineString>
				</Placemark>
				<Placemark>
					<styleUrl>branch_style2</styleUrl>
					<LineString>
						<tessellate>1</tessellate>
						<altitudeMode>relativeToGround</altitudeMode>
						<coordinates>						81.40913127478021,21.962143329524988,75340.22363636363						 						81.13866121971283,21.809867212386802,67705.01171717176						</coordinates>
					</LineString>
				</Placemark>
				<Placemark>
					<styleUrl>branch_style2</styleUrl>
					<LineString>
						<tessellate>1</tessellate>
						<altitudeMode>relativeToGround</altitudeMode>
						<coordinates>						81.13866121971283,21.809867212386802,67705.01171717176						 						80.86786471675363,21.657620435504676,59885.818787878845						</coordinates>
					</LineString>
				</Placemark>
				<Placemark>
					<styleUrl>branch_style2</styleUrl>
					<LineString>
						<tessellate>1</tessellate>
						<altitudeMode>relativeToGround</altitudeMode>
						<coordinates>						80.86786471675363,21.657620435504676,59885.818787878845						 						80.59674345779005,21.50540684544144,51882.644848484895						</coordinates>
					</LineString>
				</Placemark>
				<Placemark>
					<styleUrl>branch_style2</styleUrl>
					<LineString>
						<tessellate>1</tessellate>
						<altitudeMode>relativeToGround</altitudeMode>
						<coordinates>						80.59674345779005,21.50540684544144,51882.644848484895						 						80.32529833050373,21.353231568405736,43695.489898990025						</coordinates>
					</LineString>
				</Placemark>
				<Placemark>
					<styleUrl>branch_style2</styleUrl>
					<LineString>
						<tessellate>1</tessellate>
						<altitudeMode>relativeToGround</altitudeMode>
						<coordinates>						80.32529833050373,21.353231568405736,43695.489898990025						 						80.0535289324188,21.20110177832589,35324.353939394						</coordinates>
					</LineString>
				</Placemark>
				<Placemark>
					<styleUrl>branch_style2</styleUrl>
					<LineString>
						<tessellate>1</tessellate>
						<altitudeMode>relativeToGround</altitudeMode>
						<coordinates>						80.0535289324188,21.20110177832589,35324.353939394						 						79.78143259880805,21.049028233191805,26769.23696969694						</coordinates>
					</LineString>
				</Placemark>
				<Placemark>
					<styleUrl>branch_style2</styleUrl>
					<LineString>
						<tessellate>1</tessellate>
						<altitudeMode>relativeToGround</altitudeMode>
						<coordinates>						79.78143259880805,21.049028233191805,26769.23696969694						 						79.50900213383679,20.897028860369243,18030.138989899075						</coordinates>
					</LineString>
				</Placemark>
				<Placemark>
					<styleUrl>branch_style2</styleUrl>
					<LineString>
						<tessellate>1</tessellate>
						<altitudeMode>relativeToGround</altitudeMode>
						<coordinates>						79.50900213383679,20.897028860369243,18030.138989899075						 						79.23621900172328,20.745139514345414,9107.060000000056						</coordinates>
					</LineString>
				</Placemark>
				<Placemark>
					<styleUrl>branch_style2</styleUrl>
					<LineString>
						<tessellate>1</tessellate>
						<altitudeMode>relativeToGround</altitudeMode>
						<coordinates>						79.23621900172328,20.745139514345414,9107.060000000056						 						78.96288299560547,20.59368324279785,1.1641532182693481E-10						</coordinates>
					</LineString>
				</Placemark>
			</Folder>
			<Folder>
				<name>AU:IS, BF=180.70412829491596</name>
				<Placemark>
					<styleUrl>branch_style3</styleUrl>
					<LineString>
						<tessellate>1</tessellate>
						<altitudeMode>relativeToGround</altitudeMode>
						<coordinates>						133.77513122558594,-25.274398803710938,0.0						 						133.3562423982711,-24.814559366565792,6686.0599999999995						</coordinates>
					</LineString>
				</Placemark>
				<Placemark>
					<styleUrl>branch_style3</styleUrl>
					<LineString>
						<tessellate>1</tessellate>
						<altitudeMode>relativeToGround</altitudeMode>
						<coordinates>						133.3562423982711,-24.814559366565792,6686.0599999999995						 						132.93352709585415,-24.35474857887767,13237.048080808081						</coordinates>
					</LineString>
				</Placemark>
				<Placemark>
					<styleUrl>branch_style3</styleUrl>
					<LineString>
						<tessellate>1</tessellate>
						<altitudeMode>relativeToGround</altitudeMode>
						<coordinates>						132.93352709585415,-24.35474857887767,13237.048080808081						 						132.5070009265604,-23.89496658647155,19652.964242424245						</coordinates>
					</LineString>
				</Placemark>
				<Placemark>
					<styleUrl>branch_style3</styleUrl>
					<LineString>
						<tessellate>1</tessellate>
						<altitudeMode>relativeToGround</altitudeMode>
						<coordinates>						132.5070009265604,-23.89496658647155,19652.964242424245						 						132.0766803465252,-23.435213530883885,25933.808484848483						</coordinates>
					</LineString>
				</Placemark>
				<Placemark>
					<styleUrl>branch_style3</styleUrl>
					<LineString>
						<tessellate>1</tessellate>
						<altitudeMode>relativeToGround</altitudeMode>
						<coordinates>						132.0766803465252,-23.435213530883885,25933.808484848483						 						131.64258266586936,-22.975489549177954,32079.580808080806						</coordinates>
					</LineString>
				</Placemark>
				<Placemark>
					<styleUrl>branch_style3</styleUrl>
					<LineString>
						<tessellate>1</tessellate>
						<altitudeMode>relativeToGround</altitudeMode>
						<coordinates>						131.64258266586936,-22.975489549177954,32079.580808080806						 						131.20472605460284,-22.51579477375633,38090.28121212121						</coordinates>
					</LineString>
				</Placemark>
				<Placemark>
					<styleUrl>branch_style3</styleUrl>
					<LineString>
						<tessellate>1</tessellate>
						<altitudeMode>relativeToGround</altitudeMode>
						<coordinates>						131.20472605460284,-22.51579477375633,38090.28121212121						 						130.76312954835018,-22.056129332170286,43965.9096969697						</coordinates>
					</LineString>
				</Placemark>
				<Placemark>
					<styleUrl>branch_style3</styleUrl>
					<LineString>
						<tessellate>1</tessellate>
						<altitudeMode>relativeToGround</altitudeMode>
						<coordinates>						130.76312954835018,-22.056129332170286,43965.9096969697						 						130.31781305389174,-21.59649334692599,49706.46626262626						</coordinates>
					</LineString>
				</Placemark>
				<Placemark>
					<styleUrl>branch_style3</styleUrl>
					<LineString>
						<tessellate>1</tessellate>
						<altitudeMode>relativeToGround</altitudeMode>
						<coordinates>						130.31781305389174,-21.59649334692599,49706.46626262626						 						129.86879735451473,-21.136886935287475,55311.950909090905						</coordinates>
					</LineString>
				</Placemark>
				<Placemark>
					<styleUrl>branch_style3</styleUrl>
					<LineString>
						<tessellate>1</tessellate>
						<altitudeMode>relativeToGround</altitudeMode>
						<coordinates>						129.86879735451473,-21.136886935287475,55311.950909090905						 						129.4161041151684,-20.677310209076122,60782.36363636363						</coordinates>
					</LineString>
				</Placemark>
				<Placemark>
					<styleUrl>branch_style3</styleUrl>
					<LineString>
						<tessellate>1</tessellate>
						<altitudeMode>relativeToGround</altitudeMode>
						<coordinates>						129.4161041151684,-20.677310209076122,60782.36363636363						 						128.9597558874168,-20.217763274466616,66117.70444444443						</coordinates>
					</LineString>
				</Placemark>
				<Placemark>
					<styleUrl>branch_style3</styleUrl>
					<LineString>
						<tessellate>1</tessellate>
						<altitudeMode>relativeToGround</altitudeMode>
						<coordinates>						128.9597558874168,-20.217763274466616,66117.70444444443						 						128.4997761141828,-19.758246231779186,71317.97333333334						</coordinates>
					</LineString>
				</Placemark>
				<Placemark>
					<styleUrl>branch_style3</styleUrl>
					<LineString>
						<tessellate>1</tessellate>
						<altitudeMode>relativeToGround</altitudeMode>
						<coordinates>						128.4997761141828,-19.758246231779186,71317.97333333334						 						128.0361891342779,-19.29875917526792,76383.1703030303						</coordinates>
					</LineString>
				</Placemark>
				<Placemark>
					<styleUrl>branch_style3</styleUrl>
					<LineString>
						<tessellate>1</tessellate>
						<altitudeMode>relativeToGround</altitudeMode>
						<coordinates>						128.0361891342779,-19.29875917526792,76383.1703030303						 						127.56902018671111,-18.839302192905077,81313.29535353536						</coordinates>
					</LineString>
				</Placemark>
				<Placemark>
					<styleUrl>branch_style3</styleUrl>
					<LineString>
						<tessellate>1</tessellate>
						<altitudeMode>relativeToGround</altitudeMode>
						<coordinates>						127.56902018671111,-18.839302192905077,81313.29535353536						 						127.09829541477174,-18.379875366161084,86108.34848484848						</coordinates>
					</LineString>
				</Placemark>
				<Placemark>
					<styleUrl>branch_style3</styleUrl>
					<LineString>
						<tessellate>1</tessellate>
						<altitudeMode>relativeToGround</altitudeMode>
						<coordinates>						127.09829541477174,-18.379875366161084,86108.34848484848						 						126.62404186987817,-17.920478769780114,90768.3296969697						</coordinates>
					</LineString>
				</Placemark>
				<Placemark>
					<styleUrl>branch_style3</styleUrl>
					<LineString>
						<tessellate>1</tessellate>
						<altitudeMode>relativeToGround</altitudeMode>
						<coordinates>						126.62404186987817,-17.920478769780114,90768.3296969697						 						126.14628751518843,-17.461112471550955,95293.23898989898						</coordinates>
					</LineString>
				</Placemark>
				<Placemark>
					<styleUrl>branch_style3</styleUrl>
					<LineString>
						<tessellate>1</tessellate>
						<altitudeMode>relativeToGround</altitudeMode>
						<coordinates>						126.14628751518843,-17.461112471550955,95293.23898989898						 						125.6650612289655,-17.00177653207294,99683.07636363636						</coordinates>
					</LineString>
				</Placemark>
				<Placemark>
					<styleUrl>branch_style3</styleUrl>
					<LineString>
						<tessellate>1</tessellate>
						<altitudeMode>relativeToGround</altitudeMode>
						<coordinates>						125.6650612289655,-17.00177653207294,99683.07636363636						 						125.1803928076909,-16.542471004516738,103937.84181818181						</coordinates>
					</LineString>
				</Placemark>
				<Placemark>
					<styleUrl>branch_style3</styleUrl>
					<LineString>
						<tessellate>1</tessellate>
						<altitudeMode>relativeToGround</altitudeMode>
						<coordinates>						125.1803928076909,-16.542471004516738,103937.84181818181						 						124.69231296892166,-16.083195934379557,108057.53535353535						</coordinates>
					</LineString>
				</Placemark>
				<Placemark>
					<styleUrl>branch_style3</styleUrl>
					<LineString>
						<tessellate>1</tessellate>
						<altitudeMode>relativeToGround</altitudeMode>
						<coordinates>						124.69231296892166,-16.083195934379557,108057.53535353535						 						124.20085335388326,-15.623951359234686,112042.15696969695						</coordinates>
					</LineString>
				</Placemark>
				<Placemark>
					<styleUrl>branch_style3</styleUrl>
					<LineString>
						<tessellate>1</tessellate>
						<altitudeMode>relativeToGround</altitudeMode>
						<coordinates>						124.20085335388326,-15.623951359234686,112042.15696969695						 						123.70604652979397,-15.16473730847479,115891.70666666665						</coordinates>
					</LineString>
				</Placemark>
				<Placemark>
					<styleUrl>branch_style3</styleUrl>
					<LineString>
						<tessellate>1</tessellate>
						<altitudeMode>relativeToGround</altitudeMode>
						<coordinates>						123.70604652979397,-15.16473730847479,115891.70666666665						 						123.20792599191326,-14.705553803048783,119606.18444444443						</coordinates>
					</LineString>
				</Placemark>
				<Placemark>
					<styleUrl>branch_style3</styleUrl>
					<LineString>
						<tessellate>1</tessellate>
						<altitudeMode>relativeToGround</altitudeMode>
						<coordinates>						123.20792599191326,-14.705553803048783,119606.18444444443						 						122.70652616530916,-14.246400855191775,123185.5903030303						</coordinates>
					</LineString>
				</Placemark>
				<Placemark>
					<styleUrl>branch_style3</styleUrl>
					<LineString>
						<tessellate>1</tessellate>
						<altitudeMode>relativeToGround</altitudeMode>
						<coordinates>						122.70652616530916,-14.246400855191775,123185.5903030303						 						122.20188240633891,-13.787278468147697,126629.92424242425						</coordinates>
					</LineString>
				</Placemark>
				<Placemark>
					<styleUrl>branch_style3</styleUrl>
					<LineString>
						<tessellate>1</tessellate>
						<altitudeMode>relativeToGround</altitudeMode>
						<coordinates>						122.20188240633891,-13.787278468147697,126629.92424242425						 						121.6940310038361,-13.328186635884128,129939.18626262626						</coordinates>
					</LineString>
				</Placemark>
				<Placemark>
					<styleUrl>branch_style3</styleUrl>
					<LineString>
						<tessellate>1</tessellate>
						<altitudeMode>relativeToGround</altitudeMode>
						<coordinates>						121.6940310038361,-13.328186635884128,129939.18626262626						 						121.18300917999991,-12.869125342798784,133113.37636363637						</coordinates>
					</LineString>
				</Placemark>
				<Placemark>
					<styleUrl>branch_style3</styleUrl>
					<LineString>
						<tessellate>1</tessellate>
						<altitudeMode>relativeToGround</altitudeMode>
						<coordinates>						121.18300917999991,-12.869125342798784,133113.37636363637						 						120.6688550909799,-12.410094563417156,136152.49454545454						</coordinates>
					</LineString>
				</Placemark>
				<Placemark>
					<styleUrl>branch_style3</styleUrl>
					<LineString>
						<tessellate>1</tessellate>
						<altitudeMode>relativeToGround</altitudeMode>
						<coordinates>						120.6688550909799,-12.410094563417156,136152.49454545454						 						120.15160782715081,-11.951094262080623,139056.5408080808						</coordinates>
					</LineString>
				</Placemark>
				<Placemark>
					<styleUrl>branch_style3</styleUrl>
					<LineString>
						<tessellate>1</tessellate>
						<altitudeMode>relativeToGround</altitudeMode>
						<coordinates>						120.15160782715081,-11.951094262080623,139056.5408080808						 						119.63130741307256,-11.492124392624424,141825.51515151514						</coordinates>
					</LineString>
				</Placemark>
				<Placemark>
					<styleUrl>branch_style3</styleUrl>
					<LineString>
						<tessellate>1</tessellate>
						<altitudeMode>relativeToGround</altitudeMode>
						<coordinates>						119.63130741307256,-11.492124392624424,141825.51515151514						 						119.10799480712944,-11.03318489804471,144459.41757575757						</coordinates>
					</LineString>
				</Placemark>
				<Placemark>
					<styleUrl>branch_style3</styleUrl>
					<LineString>
						<tessellate>1</tessellate>
						<altitudeMode>relativeToGround</altitudeMode>
						<coordinates>						119.10799480712944,-11.03318489804471,144459.41757575757						 						118.58171190084374,-10.574275710153898,146958.2480808081						</coordinates>
					</LineString>
				</Placemark>
				<Placemark>
					<styleUrl>branch_style3</styleUrl>
					<LineString>
						<tessellate>1</tessellate>
						<altitudeMode>relativeToGround</altitudeMode>
						<coordinates>						118.58171190084374,-10.574275710153898,146958.2480808081						 						118.05250151785896,-10.11539674922346,149322.00666666665						</coordinates>
					</LineString>
				</Placemark>
				<Placemark>
					<styleUrl>branch_style3</styleUrl>
					<LineString>
						<tessellate>1</tessellate>
						<altitudeMode>relativeToGround</altitudeMode>
						<coordinates>						118.05250151785896,-10.11539674922346,149322.00666666665						 						117.52040741258647,-9.65654792361314,151550.6933333333						</coordinates>
					</LineString>
				</Placemark>
				<Placemark>
					<styleUrl>branch_style3</styleUrl>
					<LineString>
						<tessellate>1</tessellate>
						<altitudeMode>relativeToGround</altitudeMode>
						<coordinates>						117.52040741258647,-9.65654792361314,151550.6933333333						 						116.98547426851256,-9.19772912938559,153644.30808080808						</coordinates>
					</LineString>
				</Placemark>
				<Placemark>
					<styleUrl>branch_style3</styleUrl>
					<LineString>
						<tessellate>1</tessellate>
						<altitudeMode>relativeToGround</altitudeMode>
						<coordinates>						116.98547426851256,-9.19772912938559,153644.30808080808						 						116.44774769616002,-8.738940249905232,155602.8509090909						</coordinates>
					</LineString>
				</Placemark>
				<Placemark>
					<styleUrl>branch_style3</styleUrl>
					<LineString>
						<tessellate>1</tessellate>
						<altitudeMode>relativeToGround</altitudeMode>
						<coordinates>						116.44774769616002,-8.738940249905232,155602.8509090909						 						115.90727423070048,-8.280181155420093,157426.32181818178						</coordinates>
					</LineString>
				</Placemark>
				<Placemark>
					<styleUrl>branch_style3</styleUrl>
					<LineString>
						<tessellate>1</tessellate>
						<altitudeMode>relativeToGround</altitudeMode>
						<coordinates>						115.90727423070048,-8.280181155420093,157426.32181818178						 						115.36410132921291,-7.821451702625167,159114.7208080808						</coordinates>
					</LineString>
				</Placemark>
				<Placemark>
					<styleUrl>branch_style3</styleUrl>
					<LineString>
						<tessellate>1</tessellate>
						<altitudeMode>relativeToGround</altitudeMode>
						<coordinates>						115.36410132921291,-7.821451702625167,159114.7208080808						 						114.81827736758537,-7.362751734205822,160668.04787878788						</coordinates>
					</LineString>
				</Placemark>
				<Placemark>
					<styleUrl>branch_style3</styleUrl>
					<LineString>
						<tessellate>1</tessellate>
						<altitudeMode>relativeToGround</altitudeMode>
						<coordinates>						114.81827736758537,-7.362751734205822,160668.04787878788						 						114.26985163705453,-6.904081078359486,162086.303030303						</coordinates>
					</LineString>
				</Placemark>
				<Placemark>
					<styleUrl>branch_style3</styleUrl>
					<LineString>
						<tessellate>1</tessellate>
						<altitudeMode>relativeToGround</altitudeMode>
						<coordinates>						114.26985163705453,-6.904081078359486,162086.303030303						 						113.71887434038146,-6.445439548293753,163369.48626262625						</coordinates>
					</LineString>
				</Placemark>
				<Placemark>
					<styleUrl>branch_style3</styleUrl>
					<LineString>
						<tessellate>1</tessellate>
						<altitudeMode>relativeToGround</altitudeMode>
						<coordinates>						113.71887434038146,-6.445439548293753,163369.48626262625						 						113.16539658765929,-5.986826941698828,164517.59757575754						</coordinates>
					</LineString>
				</Placemark>
				<Placemark>
					<styleUrl>branch_style3</styleUrl>
					<LineString>
						<tessellate>1</tessellate>
						<altitudeMode>relativeToGround</altitudeMode>
						<coordinates>						113.16539658765929,-5.986826941698828,164517.59757575754						 						112.60947039175046,-5.528243040192003,165530.63696969696						</coordinates>
					</LineString>
				</Placemark>
				<Placemark>
					<styleUrl>branch_style3</styleUrl>
					<LineString>
						<tessellate>1</tessellate>
						<altitudeMode>relativeToGround</altitudeMode>
						<coordinates>						112.60947039175046,-5.528243040192003,165530.63696969696						 						112.05114866335141,-5.069687608731583,166408.6044444444						</coordinates>
					</LineString>
				</Placemark>
				<Placemark>
					<styleUrl>branch_style3</styleUrl>
					<LineString>
						<tessellate>1</tessellate>
						<altitudeMode>relativeToGround</altitudeMode>
						<coordinates>						112.05114866335141,-5.069687608731583,166408.6044444444						 						111.49048520568213,-4.611160394997464,167151.5						</coordinates>
					</LineString>
				</Placemark>
				<Placemark>
					<styleUrl>branch_style3</styleUrl>
					<LineString>
						<tessellate>1</tessellate>
						<altitudeMode>relativeToGround</altitudeMode>
						<coordinates>						111.49048520568213,-4.611160394997464,167151.5						 						110.92753470879933,-4.152661128735166,167759.3236363636						</coordinates>
					</LineString>
				</Placemark>
				<Placemark>
					<styleUrl>branch_style3</styleUrl>
					<LineString>
						<tessellate>1</tessellate>
						<altitudeMode>relativeToGround</altitudeMode>
						<coordinates>						110.92753470879933,-4.152661128735166,167759.3236363636						 						110.36235274353214,-3.694189521059819,168232.07535353533						</coordinates>
					</LineString>
				</Placemark>
				<Placemark>
					<styleUrl>branch_style3</styleUrl>
					<LineString>
						<tessellate>1</tessellate>
						<altitudeMode>relativeToGround</altitudeMode>
						<coordinates>						110.36235274353214,-3.694189521059819,168232.07535353533						 						109.79499575504013,-3.2357452637161908,168569.75515151516						</coordinates>
					</LineString>
				</Placemark>
				<Placemark>
					<styleUrl>branch_style3</styleUrl>
					<LineString>
						<tessellate>1</tessellate>
						<altitudeMode>relativeToGround</altitudeMode>
						<coordinates>						109.79499575504013,-3.2357452637161908,168569.75515151516						 						109.22552105599287,-2.7773280282903356,168772.363030303						</coordinates>
					</LineString>
				</Placemark>
				<Placemark>
					<styleUrl>branch_style3</styleUrl>
					<LineString>
						<tessellate>1</tessellate>
						<altitudeMode>relativeToGround</altitudeMode>
						<coordinates>						109.22552105599287,-2.7773280282903356,168772.363030303						 						108.6539868193722,-2.3189374653679895,168839.898989899						</coordinates>
					</LineString>
				</Placemark>
				<Placemark>
					<styleUrl>branch_style3</styleUrl>
					<LineString>
						<tessellate>1</tessellate>
						<altitudeMode>relativeToGround</altitudeMode>
						<coordinates>						108.6539868193722,-2.3189374653679895,168839.898989899						 						108.08045207089934,-1.8605732036341749,168772.363030303						</coordinates>
					</LineString>
				</Placemark>
				<Placemark>
					<styleUrl>branch_style3</styleUrl>
					<LineString>
						<tessellate>1</tessellate>
						<altitudeMode>relativeToGround</altitudeMode>
						<coordinates>						108.08045207089934,-1.8605732036341749,168772.363030303						 						107.5049766810876,-1.4022348489078336,168569.75515151516						</coordinates>
					</LineString>
				</Placemark>
				<Placemark>
					<styleUrl>branch_style3</styleUrl>
					<LineString>
						<tessellate>1</tessellate>
						<altitudeMode>relativeToGround</altitudeMode>
						<coordinates>						107.5049766810876,-1.4022348489078336,168569.75515151516						 						106.92762135692536,-0.943921983104503,168232.07535353533						</coordinates>
					</LineString>
				</Placemark>
				<Placemark>
					<styleUrl>branch_style3</styleUrl>
					<LineString>
						<tessellate>1</tessellate>
						<altitudeMode>relativeToGround</altitudeMode>
						<coordinates>						106.92762135692536,-0.943921983104503,168232.07535353533						 						106.3484476331923,-0.48563416311916663,167759.32363636364						</coordinates>
					</LineString>
				</Placemark>
				<Placemark>
					<styleUrl>branch_style3</styleUrl>
					<LineString>
						<tessellate>1</tessellate>
						<altitudeMode>relativeToGround</altitudeMode>
						<coordinates>						106.3484476331923,-0.48563416311916663,167759.32363636364						 						105.76751786341526,-0.027370919620343163,167151.49999999997						</coordinates>
					</LineString>
				</Placemark>
				<Placemark>
					<styleUrl>branch_style3</styleUrl>
					<LineString>
						<tessellate>1</tessellate>
						<altitudeMode>relativeToGround</altitudeMode>
						<coordinates>						105.76751786341526,-0.027370919620343163,167151.49999999997						 						105.18489521046999,0.4308682442546805,166408.60444444444						</coordinates>
					</LineString>
				</Placemark>
				<Placemark>
					<styleUrl>branch_style3</styleUrl>
					<LineString>
						<tessellate>1</tessellate>
						<altitudeMode>relativeToGround</altitudeMode>
						<coordinates>						105.18489521046999,0.4308682442546805,166408.60444444444						 						104.60064363683624,0.8890838543149883,165530.63696969693						</coordinates>
					</LineString>
				</Placemark>
				<Placemark>
					<styleUrl>branch_style3</styleUrl>
					<LineString>
						<tessellate>1</tessellate>
						<altitudeMode>relativeToGround</altitudeMode>
						<coordinates>						104.60064363683624,0.8890838543149883,165530.63696969693						 						104.01482789451768,1.3472764668546657,164517.59757575757						</coordinates>
					</LineString>
				</Placemark>
				<Placemark>
					<styleUrl>branch_style3</styleUrl>
					<LineString>
						<tessellate>1</tessellate>
						<altitudeMode>relativeToGround</altitudeMode>
						<coordinates>						104.01482789451768,1.3472764668546657,164517.59757575757						 						103.4275135146369,1.8054466703299223,163369.48626262622						</coordinates>
					</LineString>
				</Placemark>
				<Placemark>
					<styleUrl>branch_style3</styleUrl>
					<LineString>
						<tessellate>1</tessellate>
						<altitudeMode>relativeToGround</altitudeMode>
						<coordinates>						103.4275135146369,1.8054466703299223,163369.48626262622						 						102.83876679672046,2.2635950871919186,162086.303030303						</coordinates>
					</LineString>
				</Placemark>
				<Placemark>
					<styleUrl>branch_style3</styleUrl>
					<LineString>
						<tessellate>1</tessellate>
						<altitudeMode>relativeToGround</altitudeMode>
						<coordinates>						102.83876679672046,2.2635950871919186,162086.303030303						 						102.24865479769107,2.721722375895101,160668.04787878785						</coordinates>
					</LineString>
				</Placemark>
				<Placemark>
					<styleUrl>branch_style3</styleUrl>
					<LineString>
						<tessellate>1</tessellate>
						<altitudeMode>relativeToGround</altitudeMode>
						<coordinates>						102.24865479769107,2.721722375895101,160668.04787878785						 						101.65724532058532,3.1798292331038978,159114.7208080808						</coordinates>
					</LineString>
				</Placemark>
				<Placemark>
					<styleUrl>branch_style3</styleUrl>
					<LineString>
						<tessellate>1</tessellate>
						<altitudeMode>relativeToGround</altitudeMode>
						<coordinates>						101.65724532058532,3.1798292331038978,159114.7208080808						 						101.06460690302143,3.637916396124251,157426.32181818178						</coordinates>
					</LineString>
				</Placemark>
				<Placemark>
					<styleUrl>branch_style3</styleUrl>
					<LineString>
						<tessellate>1</tessellate>
						<altitudeMode>relativeToGround</altitudeMode>
						<coordinates>						101.06460690302143,3.637916396124251,157426.32181818178						 						100.47080880544475,4.095984645590776,155602.8509090909						</coordinates>
					</LineString>
				</Placemark>
				<Placemark>
					<styleUrl>branch_style3</styleUrl>
					<LineString>
						<tessellate>1</tessellate>
						<altitudeMode>relativeToGround</altitudeMode>
						<coordinates>						100.47080880544475,4.095984645590776,155602.8509090909						 						99.87592099918224,4.554034808445442,153644.30808080808						</coordinates>
					</LineString>
				</Placemark>
				<Placemark>
					<styleUrl>branch_style3</styleUrl>
					<LineString>
						<tessellate>1</tessellate>
						<altitudeMode>relativeToGround</altitudeMode>
						<coordinates>						99.87592099918224,4.554034808445442,153644.30808080808						 						99.2800141543457,5.0120677612498845,151550.6933333333						</coordinates>
					</LineString>
				</Placemark>
				<Placemark>
					<styleUrl>branch_style3</styleUrl>
					<LineString>
						<tessellate>1</tessellate>
						<altitudeMode>relativeToGround</altitudeMode>
						<coordinates>						99.2800141543457,5.0120677612498845,151550.6933333333						 						98.68315962762844,5.4700844338808565,149322.00666666665						</coordinates>
					</LineString>
				</Placemark>
				<Placemark>
					<styleUrl>branch_style3</styleUrl>
					<LineString>
						<tessellate>1</tessellate>
						<altitudeMode>relativeToGround</altitudeMode>
						<coordinates>						98.68315962762844,5.4700844338808565,149322.00666666665						 						98.08542945004936,5.9280858136673205,146958.24808080803						</coordinates>
					</LineString>
				</Placemark>
				<Placemark>
					<styleUrl>branch_style3</styleUrl>
					<LineString>
						<tessellate>1</tessellate>
						<altitudeMode>relativeToGround</altitudeMode>
						<coordinates>						98.08542945004936,5.9280858136673205,146958.24808080803						 						97.48689631470936,6.386072950038744,144459.4175757576						</coordinates>
					</LineString>
				</Placemark>
				<Placemark>
					<styleUrl>branch_style3</styleUrl>
					<LineString>
						<tessellate>1</tessellate>
						<altitudeMode>relativeToGround</altitudeMode>
						<coordinates>						97.48689631470936,6.386072950038744,144459.4175757576						 						96.8876335646354,6.8440469597675015,141825.51515151514						</coordinates>
					</LineString>
				</Placemark>
				<Placemark>
					<styleUrl>branch_style3</styleUrl>
					<LineString>
						<tessellate>1</tessellate>
						<altitudeMode>relativeToGround</altitudeMode>
						<coordinates>						96.8876335646354,6.8440469597675015,141825.51515151514						 						96.28771518080615,7.302009032904996,139056.5408080808						</coordinates>
					</LineString>
				</Placemark>
				<Placemark>
					<styleUrl>branch_style3</styleUrl>
					<LineString>
						<tessellate>1</tessellate>
						<altitudeMode>relativeToGround</altitudeMode>
						<coordinates>						96.28771518080615,7.302009032904996,139056.5408080808						 						95.68721577046927,7.759960439531622,136152.4945454545						</coordinates>
					</LineString>
				</Placemark>
				<Placemark>
					<styleUrl>branch_style3</styleUrl>
					<LineString>
						<tessellate>1</tessellate>
						<altitudeMode>relativeToGround</altitudeMode>
						<coordinates>						95.68721577046927,7.759960439531622,136152.4945454545						 						95.08621055588479,8.217902537466504,133113.37636363634						</coordinates>
					</LineString>
				</Placemark>
				<Placemark>
					<styleUrl>branch_style3</styleUrl>
					<LineString>
						<tessellate>1</tessellate>
						<altitudeMode>relativeToGround</altitudeMode>
						<coordinates>						95.08621055588479,8.217902537466504,133113.37636363634						 						94.48477536366045,8.6758367811153,129939.1862626262						</coordinates>
					</LineString>
				</Placemark>
				<Placemark>
					<styleUrl>branch_style3</styleUrl>
					<LineString>
						<tessellate>1</tessellate>
						<altitudeMode>relativeToGround</altitudeMode>
						<coordinates>						94.48477536366045,8.6758367811153,129939.1862626262						 						93.88298661487981,9.133764731675585,126629.92424242425						</coordinates>
					</LineString>
				</Placemark>
				<Placemark>
					<styleUrl>branch_style3</styleUrl>
					<LineString>
						<tessellate>1</tessellate>
						<altitudeMode>relativeToGround</altitudeMode>
						<coordinates>						93.88298661487981,9.133764731675585,126629.92424242425						 						93.2809213162737,9.591688068971871,123185.59030303027						</coordinates>
					</LineString>
				</Placemark>
				<Placemark>
					<styleUrl>branch_style3</styleUrl>
					<LineString>
						<tessellate>1</tessellate>
						<altitudeMode>relativeToGround</altitudeMode>
						<coordinates>						93.2809213162737,9.591688068971871,123185.59030303027						 						92.67865705274743,10.049608605260454,119606.18444444443						</coordinates>
					</LineString>
				</Placemark>
				<Placemark>
					<styleUrl>branch_style3</styleUrl>
					<LineString>
						<tessellate>1</tessellate>
						<altitudeMode>relativeToGround</altitudeMode>
						<coordinates>						92.67865705274743,10.049608605260454,119606.18444444443						 						92.07627198165527,10.507528301432824,115891.70666666667						</coordinates>
					</LineString>
				</Placemark>
				<Placemark>
					<styleUrl>branch_style3</styleUrl>
					<LineString>
						<tessellate>1</tessellate>
						<altitudeMode>relativeToGround</altitudeMode>
						<coordinates>						92.07627198165527,10.507528301432824,115891.70666666667						 						91.47384482932132,10.965449286163425,112042.15696969687						</coordinates>
					</LineString>
				</Placemark>
				<Placemark>
					<styleUrl>branch_style3</styleUrl>
					<LineString>
						<tessellate>1</tessellate>
						<altitudeMode>relativeToGround</altitudeMode>
						<coordinates>						91.47384482932132,10.965449286163425,112042.15696969687						 						90.87145489044681,11.423373878703257,108057.53535353532						</coordinates>
					</LineString>
				</Placemark>
				<Placemark>
					<styleUrl>branch_style3</styleUrl>
					<LineString>
						<tessellate>1</tessellate>
						<altitudeMode>relativeToGround</altitudeMode>
						<coordinates>						90.87145489044681,11.423373878703257,108057.53535353532						 						90.26918203123213,11.881304616231283,103937.8418181818						</coordinates>
					</LineString>
				</Placemark>
				<Placemark>
					<styleUrl>branch_style3</styleUrl>
					<LineString>
						<tessellate>1</tessellate>
						<altitudeMode>relativeToGround</altitudeMode>
						<coordinates>						90.26918203123213,11.881304616231283,103937.8418181818						 						89.6671066973057,12.33924428696335,99683.07636363636						</coordinates>
					</LineString>
				</Placemark>
				<Placemark>
					<styleUrl>branch_style3</styleUrl>
					<LineString>
						<tessellate>1</tessellate>
						<altitudeMode>relativeToGround</altitudeMode>
						<coordinates>						89.6671066973057,12.33924428696335,99683.07636363636						 						89.06530992790923,12.797195970618102,95293.238989899						</coordinates>
					</LineString>
				</Placemark>
				<Placemark>
					<styleUrl>branch_style3</styleUrl>
					<LineString>
						<tessellate>1</tessellate>
						<altitudeMode>relativeToGround</altitudeMode>
						<coordinates>						89.06530992790923,12.797195970618102,95293.238989899						 						88.46387337829988,13.255163088403592,90768.32969696965						</coordinates>
					</LineString>
				</Placemark>
				<Placemark>
					<styleUrl>branch_style3</styleUrl>
					<LineString>
						<tessellate>1</tessellate>
						<altitudeMode>relativeToGround</altitudeMode>
						<coordinates>						88.46387337829988,13.255163088403592,90768.32969696965						 						87.86287935306197,13.71314946549916,86108.34848484845						</coordinates>
					</LineString>
				</Placemark>
				<Placemark>
					<styleUrl>branch_style3</styleUrl>
					<LineString>
						<tessellate>1</tessellate>
						<altitudeMode>relativeToGround</altitudeMode>
						<coordinates>						87.86287935306197,13.71314946549916,86108.34848484845						 						87.26241085409117,14.171159410196596,81313.29535353533						</coordinates>
					</LineString>
				</Placemark>
				<Placemark>
					<styleUrl>branch_style3</styleUrl>
					<LineString>
						<tessellate>1</tessellate>
						<altitudeMode>relativeToGround</altitudeMode>
						<coordinates>						87.26241085409117,14.171159410196596,81313.29535353533						 						86.66255164862343,14.6291978156479,76383.17030303035						</coordinates>
					</LineString>
				</Placemark>
				<Placemark>
					<styleUrl>branch_style3</styleUrl>
					<LineString>
						<tessellate>1</tessellate>
						<altitudeMode>relativeToGround</altitudeMode>
						<coordinates>						86.66255164862343,14.6291978156479,76383.17030303035						 						86.06338636515184,15.087270292910839,71317.97333333327						</coordinates>
					</LineString>
				</Placemark>
				<Placemark>
					<styleUrl>branch_style3</styleUrl>
					<LineString>
						<tessellate>1</tessellate>
						<altitudeMode>relativeToGround</altitudeMode>
						<coordinates>						86.06338636515184,15.087270292910839,71317.97333333327						 						85.46500062898743,15.545383348326492,66117.70444444439						</coordinates>
					</LineString>
				</Placemark>
				<Placemark>
					<styleUrl>branch_style3</styleUrl>
					<LineString>
						<tessellate>1</tessellate>
						<altitudeMode>relativeToGround</altitudeMode>
						<coordinates>						85.46500062898743,15.545383348326492,66117.70444444439						 						84.8674812556174,16.003544625369067,60782.36363636365						</coordinates>
					</LineString>
				</Placemark>
				<Placemark>
					<styleUrl>branch_style3</styleUrl>
					<LineString>
						<tessellate>1</tessellate>
						<altitudeMode>relativeToGround</altitudeMode>
						<coordinates>						84.8674812556174,16.003544625369067,60782.36363636365						 						84.27091653089113,16.46176324318605,55311.95090909093						</coordinates>
					</LineString>
				</Placemark>
				<Placemark>
					<styleUrl>branch_style3</styleUrl>
					<LineString>
						<tessellate>1</tessellate>
						<altitudeMode>relativeToGround</altitudeMode>
						<coordinates>						84.27091653089113,16.46176324318605,55311.95090909093						 						83.67539662638546,16.920050285514517,49706.46626262623						</coordinates>
					</LineString>
				</Placemark>
				<Placemark>
					<styleUrl>branch_style3</styleUrl>
					<LineString>
						<tessellate>1</tessellate>
						<altitudeMode>relativeToGround</altitudeMode>
						<coordinates>						83.67539662638546,16.920050285514517,49706.46626262623						 						83.0810142345279,17.378419533902772,43965.90969696967						</coordinates>
					</LineString>
				</Placemark>
				<Placemark>
					<styleUrl>branch_style3</styleUrl>
					<LineString>
						<tessellate>1</tessellate>
						<altitudeMode>relativeToGround</altitudeMode>
						<coordinates>						83.0810142345279,17.378419533902772,43965.90969696967						 						82.48786558047524,17.83688861963612,38090.28121212113						</coordinates>
					</LineString>
				</Placemark>
				<Placemark>
					<styleUrl>branch_style3</styleUrl>
					<LineString>
						<tessellate>1</tessellate>
						<altitudeMode>relativeToGround</altitudeMode>
						<coordinates>						82.48786558047524,17.83688861963612,38090.28121212113						 						81.89605212462111,18.295480943074587,32079.58080808085						</coordinates>
					</LineString>
				</Placemark>
				<Placemark>
					<styleUrl>branch_style3</styleUrl>
					<LineString>
						<tessellate>1</tessellate>
						<altitudeMode>relativeToGround</altitudeMode>
						<coordinates>						81.89605212462111,18.295480943074587,32079.58080808085						 						81.30568364600123,18.754229127345646,25933.808484848472						</coordinates>
					</LineString>
				</Placemark>
				<Placemark>
					<styleUrl>branch_style3</styleUrl>
					<LineString>
						<tessellate>1</tessellate>
						<altitudeMode>relativeToGround</altitudeMode>
						<coordinates>						81.30568364600123,18.754229127345646,25933.808484848472						 						80.71688443171217,19.213181923161567,19652.964242424234						</coordinates>
					</LineString>
				</Placemark>
				<Placemark>
					<styleUrl>branch_style3</styleUrl>
					<LineString>
						<tessellate>1</tessellate>
						<altitudeMode>relativeToGround</altitudeMode>
						<coordinates>						80.71688443171217,19.213181923161567,19652.964242424234						 						80.12980774619979,19.672420313114568,13237.048080808017						</coordinates>
					</LineString>
				</Placemark>
				<Placemark>
					<styleUrl>branch_style3</styleUrl>
					<LineString>
						<tessellate>1</tessellate>
						<altitudeMode>relativeToGround</altitudeMode>
						<coordinates>						80.12980774619979,19.672420313114568,13237.048080808017						 						79.54467927063715,20.1321058000778,6686.0599999999395						</coordinates>
					</LineString>
				</Placemark>
				<Placemark>
					<styleUrl>branch_style3</styleUrl>
					<LineString>
						<tessellate>1</tessellate>
						<altitudeMode>relativeToGround</altitudeMode>
						<coordinates>						79.54467927063715,20.1321058000778,6686.0599999999395						 						78.96288299560547,20.59368324279785,0.0						</coordinates>
					</LineString>
				</Placemark>
			</Folder>
			<Folder>
				<name>US:WS, BF=101.20775188001487</name>
				<Placemark>
					<styleUrl>branch_style4</styleUrl>
					<LineString>
						<tessellate>1</tessellate>
						<altitudeMode>relativeToGround</altitudeMode>
						<coordinates>						-155.58277893066406,19.896766662597656,0.0						 						-155.72420647427842,19.560125846012575,5940.26						</coordinates>
					</LineString>
				</Placemark>
				<Placemark>
					<styleUrl>branch_style4</styleUrl>
					<LineString>
						<tessellate>1</tessellate>
						<altitudeMode>relativeToGround</altitudeMode>
						<coordinates>						-155.72420647427842,19.560125846012575,5940.26						 						-155.86637658212766,19.223487077873237,11760.514747474748						</coordinates>
					</LineString>
				</Placemark>
				<Placemark>
					<styleUrl>branch_style4</styleUrl>
					<LineString>
						<tessellate>1</tessellate>
						<altitudeMode>relativeToGround</altitudeMode>
						<coordinates>						-155.86637658212766,19.223487077873237,11760.514747474748						 						-156.00928374926738,18.88685036354804,17460.764242424244						</coordinates>
					</LineString>
				</Placemark>
				<Placemark>
					<styleUrl>branch_style4</styleUrl>
					<LineString>
						<tessellate>1</tessellate>
						<altitudeMode>relativeToGround</altitudeMode>
						<coordinates>						-156.00928374926738,18.88685036354804,17460.764242424244						 						-156.15292235917084,18.55021570814403,23041.008484848484						</coordinates>
					</LineString>
				</Placemark>
				<Placemark>
					<styleUrl>branch_style4</styleUrl>
					<LineString>
						<tessellate>1</tessellate>
						<altitudeMode>relativeToGround</altitudeMode>
						<coordinates>						-156.15292235917084,18.55021570814403,23041.008484848484						 						-156.29728668378533,18.21358311649972,28501.247474747473						</coordinates>
					</LineString>
				</Placemark>
				<Placemark>
					<styleUrl>branch_style4</styleUrl>
					<LineString>
						<tessellate>1</tessellate>
						<altitudeMode>relativeToGround</altitudeMode>
						<coordinates>						-156.29728668378533,18.21358311649972,28501.247474747473						 						-156.4423708836108,17.87695259317769,33841.481212121216						</coordinates>
					</LineString>
				</Placemark>
				<Placemark>
					<styleUrl>branch_style4</styleUrl>
					<LineString>
						<tessellate>1</tessellate>
						<altitudeMode>relativeToGround</altitudeMode>
						<coordinates>						-156.4423708836108,17.87695259317769,33841.481212121216						 						-156.58816900780064,17.54032414245706,39061.709696969694						</coordinates>
					</LineString>
				</Placemark>
				<Placemark>
					<styleUrl>branch_style4</styleUrl>
					<LineString>
						<tessellate>1</tessellate>
						<altitudeMode>relativeToGround</altitudeMode>
						<coordinates>						-156.58816900780064,17.54032414245706,39061.709696969694						 						-156.73467499428446,17.203697768325753,44161.93292929293						</coordinates>
					</LineString>
				</Placemark>
				<Placemark>
					<styleUrl>branch_style4</styleUrl>
					<LineString>
						<tessellate>1</tessellate>
						<altitudeMode>relativeToGround</altitudeMode>
						<coordinates>						-156.73467499428446,17.203697768325753,44161.93292929293						 						-156.88188266991375,16.867073474472665,49142.15090909091						</coordinates>
					</LineString>
				</Placemark>
				<Placemark>
					<styleUrl>branch_style4</styleUrl>
					<LineString>
						<tessellate>1</tessellate>
						<altitudeMode>relativeToGround</altitudeMode>
						<coordinates>						-156.88188266991375,16.867073474472665,49142.15090909091						 						-157.02978575062994,16.53045126427952,54002.36363636363						</coordinates>
					</LineString>
				</Placemark>
				<Placemark>
					<styleUrl>branch_style4</styleUrl>
					<LineString>
						<tessellate>1</tessellate>
						<altitudeMode>relativeToGround</altitudeMode>
						<coordinates>						-157.02978575062994,16.53045126427952,54002.36363636363						 						-157.17837784165565,16.193831140812648,58742.571111111116						</coordinates>
					</LineString>
				</Placemark>
				<Placemark>
					<styleUrl>branch_style4</styleUrl>
					<LineString>
						<tessellate>1</tessellate>
						<altitudeMode>relativeToGround</altitudeMode>
						<coordinates>						-157.17837784165565,16.193831140812648,58742.571111111116						 						-157.32765243770868,15.857213106814449,63362.77333333334						</coordinates>
					</LineString>
				</Placemark>
				<Placemark>
					<styleUrl>branch_style4</styleUrl>
					<LineString>
						<tessellate>1</tessellate>
						<altitudeMode>relativeToGround</altitudeMode>
						<coordinates>						-157.32765243770868,15.857213106814449,63362.77333333334						 						-157.47760292323989,15.520597164694712,67862.9703030303						</coordinates>
					</LineString>
				</Placemark>
				<Placemark>
					<styleUrl>branch_style4</styleUrl>
					<LineString>
						<tessellate>1</tessellate>
						<altitudeMode>relativeToGround</altitudeMode>
						<coordinates>						-157.47760292323989,15.520597164694712,67862.9703030303						 						-157.62822257269383,15.183983316521656,72243.16202020201						</coordinates>
					</LineString>
				</Placemark>
				<Placemark>
					<styleUrl>branch_style4</styleUrl>
					<LineString>
						<tessellate>1</tessellate>
						<altitudeMode>relativeToGround</altitudeMode>
						<coordinates>						-157.62822257269383,15.183983316521656,72243.16202020201						 						-157.77950455079375,14.847371564012738,76503.34848484848						</coordinates>
					</LineString>
				</Placemark>
				<Placemark>
					<styleUrl>branch_style4</styleUrl>
					<LineString>
						<tessellate>1</tessellate>
						<altitudeMode>relativeToGround</altitudeMode>
						<coordinates>						-157.77950455079375,14.847371564012738,76503.34848484848						 						-157.9314419128495,14.510761908525172,80643.5296969697						</coordinates>
					</LineString>
				</Placemark>
				<Placemark>
					<styleUrl>branch_style4</styleUrl>
					<LineString>
						<tessellate>1</tessellate>
						<altitudeMode>relativeToGround</altitudeMode>
						<coordinates>						-157.9314419128495,14.510761908525172,80643.5296969697						 						-158.0840276050905,14.174154351046216,84663.70565656567						</coordinates>
					</LineString>
				</Placemark>
				<Placemark>
					<styleUrl>branch_style4</styleUrl>
					<LineString>
						<tessellate>1</tessellate>
						<altitudeMode>relativeToGround</altitudeMode>
						<coordinates>						-158.0840276050905,14.174154351046216,84663.70565656567						 						-158.23725446502195,13.837548892183115,88563.87636363637						</coordinates>
					</LineString>
				</Placemark>
				<Placemark>
					<styleUrl>branch_style4</styleUrl>
					<LineString>
						<tessellate>1</tessellate>
						<altitudeMode>relativeToGround</altitudeMode>
						<coordinates>						-158.23725446502195,13.837548892183115,88563.87636363637						 						-158.3911152218055,13.50094553215274,92344.04181818181						</coordinates>
					</LineString>
				</Placemark>
				<Placemark>
					<styleUrl>branch_style4</styleUrl>
					<LineString>
						<tessellate>1</tessellate>
						<altitudeMode>relativeToGround</altitudeMode>
						<coordinates>						-158.3911152218055,13.50094553215274,92344.04181818181						 						-158.5456024966645,13.164344270770924,96004.20202020202						</coordinates>
					</LineString>
				</Placemark>
				<Placemark>
					<styleUrl>branch_style4</styleUrl>
					<LineString>
						<tessellate>1</tessellate>
						<altitudeMode>relativeToGround</altitudeMode>
						<coordinates>						-158.5456024966645,13.164344270770924,96004.20202020202						 						-158.70070880331355,12.827745107441375,99544.35696969696						</coordinates>
					</LineString>
				</Placemark>
				<Placemark>
					<styleUrl>branch_style4</styleUrl>
					<LineString>
						<tessellate>1</tessellate>
						<altitudeMode>relativeToGround</altitudeMode>
						<coordinates>						-158.70070880331355,12.827745107441375,99544.35696969696						 						-158.85642654841277,12.491148041144283,102964.50666666667						</coordinates>
					</LineString>
				</Placemark>
				<Placemark>
					<styleUrl>branch_style4</styleUrl>
					<LineString>
						<tessellate>1</tessellate>
						<altitudeMode>relativeToGround</altitudeMode>
						<coordinates>						-158.85642654841277,12.491148041144283,102964.50666666667						 						-159.01274803204666,12.154553070424472,106264.6511111111						</coordinates>
					</LineString>
				</Placemark>
				<Placemark>
					<styleUrl>branch_style4</styleUrl>
					<LineString>
						<tessellate>1</tessellate>
						<altitudeMode>relativeToGround</altitudeMode>
						<coordinates>						-159.01274803204666,12.154553070424472,106264.6511111111						 						-159.1696654482279,11.817960193379125,109444.79030303031						</coordinates>
					</LineString>
				</Placemark>
				<Placemark>
					<styleUrl>branch_style4</styleUrl>
					<LineString>
						<tessellate>1</tessellate>
						<altitudeMode>relativeToGround</altitudeMode>
						<coordinates>						-159.1696654482279,11.817960193379125,109444.79030303031						 						-159.32717088542577,11.481369407645076,112504.92424242424						</coordinates>
					</LineString>
				</Placemark>
				<Placemark>
					<styleUrl>branch_style4</styleUrl>
					<LineString>
						<tessellate>1</tessellate>
						<altitudeMode>relativeToGround</altitudeMode>
						<coordinates>						-159.32717088542577,11.481369407645076,112504.92424242424						 						-159.48525632712008,11.144780710385566,115445.05292929294						</coordinates>
					</LineString>
				</Placemark>
				<Placemark>
					<styleUrl>branch_style4</styleUrl>
					<LineString>
						<tessellate>1</tessellate>
						<altitudeMode>relativeToGround</altitudeMode>
						<coordinates>						-159.48525632712008,11.144780710385566,115445.05292929294						 						-159.64391365237927,10.808194098276513,118265.17636363636						</coordinates>
					</LineString>
				</Placemark>
				<Placemark>
					<styleUrl>branch_style4</styleUrl>
					<LineString>
						<tessellate>1</tessellate>
						<altitudeMode>relativeToGround</altitudeMode>
						<coordinates>						-159.64391365237927,10.808194098276513,118265.17636363636						 						-159.8031346364643,10.471609567492187,120965.29454545453						</coordinates>
					</LineString>
				</Placemark>
				<Placemark>
					<styleUrl>branch_style4</styleUrl>
					<LineString>
						<tessellate>1</tessellate>
						<altitudeMode>relativeToGround</altitudeMode>
						<coordinates>						-159.8031346364643,10.471609567492187,120965.29454545453						 						-159.9629109514573,10.135027113690299,123545.40747474748						</coordinates>
					</LineString>
				</Placemark>
				<Placemark>
					<styleUrl>branch_style4</styleUrl>
					<LineString>
						<tessellate>1</tessellate>
						<altitudeMode>relativeToGround</altitudeMode>
						<coordinates>						-159.9629109514573,10.135027113690299,123545.40747474748						 						-160.12323416691524,9.798446731996414,126005.51515151514						</coordinates>
					</LineString>
				</Placemark>
				<Placemark>
					<styleUrl>branch_style4</styleUrl>
					<LineString>
						<tessellate>1</tessellate>
						<altitudeMode>relativeToGround</altitudeMode>
						<coordinates>						-160.12323416691524,9.798446731996414,126005.51515151514						 						-160.28409575054877,9.461868416987699,128345.61757575758						</coordinates>
					</LineString>
				</Placemark>
				<Placemark>
					<styleUrl>branch_style4</styleUrl>
					<LineString>
						<tessellate>1</tessellate>
						<altitudeMode>relativeToGround</altitudeMode>
						<coordinates>						-160.28409575054877,9.461868416987699,128345.61757575758						 						-160.44548706892627,9.125292162675898,130565.71474747475						</coordinates>
					</LineString>
				</Placemark>
				<Placemark>
					<styleUrl>branch_style4</styleUrl>
					<LineString>
						<tessellate>1</tessellate>
						<altitudeMode>relativeToGround</altitudeMode>
						<coordinates>						-160.44548706892627,9.125292162675898,130565.71474747475						 						-160.60739938820274,8.788717962489503,132665.80666666664						</coordinates>
					</LineString>
				</Placemark>
				<Placemark>
					<styleUrl>branch_style4</styleUrl>
					<LineString>
						<tessellate>1</tessellate>
						<altitudeMode>relativeToGround</altitudeMode>
						<coordinates>						-160.60739938820274,8.788717962489503,132665.80666666664						 						-160.76982387487377,8.452145809255079,134645.89333333334						</coordinates>
					</LineString>
				</Placemark>
				<Placemark>
					<styleUrl>branch_style4</styleUrl>
					<LineString>
						<tessellate>1</tessellate>
						<altitudeMode>relativeToGround</altitudeMode>
						<coordinates>						-160.76982387487377,8.452145809255079,134645.89333333334						 						-160.93275159655443,8.115575695177608,136505.97474747474						</coordinates>
					</LineString>
				</Placemark>
				<Placemark>
					<styleUrl>branch_style4</styleUrl>
					<LineString>
						<tessellate>1</tessellate>
						<altitudeMode>relativeToGround</altitudeMode>
						<coordinates>						-160.93275159655443,8.115575695177608,136505.97474747474						 						-161.0961735227829,7.779007611819867,138246.0509090909						</coordinates>
					</LineString>
				</Placemark>
				<Placemark>
					<styleUrl>branch_style4</styleUrl>
					<LineString>
						<tessellate>1</tessellate>
						<altitudeMode>relativeToGround</altitudeMode>
						<coordinates>						-161.0961735227829,7.779007611819867,138246.0509090909						 						-161.26008052584893,7.442441550080682,139866.12181818183						</coordinates>
					</LineString>
				</Placemark>
				<Placemark>
					<styleUrl>branch_style4</styleUrl>
					<LineString>
						<tessellate>1</tessellate>
						<altitudeMode>relativeToGround</altitudeMode>
						<coordinates>						-161.26008052584893,7.442441550080682,139866.12181818183						 						-161.42446338164683,7.10587750017203,141366.18747474748						</coordinates>
					</LineString>
				</Placemark>
				<Placemark>
					<styleUrl>branch_style4</styleUrl>
					<LineString>
						<tessellate>1</tessellate>
						<altitudeMode>relativeToGround</altitudeMode>
						<coordinates>						-161.42446338164683,7.10587750017203,141366.18747474748						 						-161.58931277055262,6.769315451594824,142746.24787878786						</coordinates>
					</LineString>
				</Placemark>
				<Placemark>
					<styleUrl>branch_style4</styleUrl>
					<LineString>
						<tessellate>1</tessellate>
						<altitudeMode>relativeToGround</altitudeMode>
						<coordinates>						-161.58931277055262,6.769315451594824,142746.24787878786						 						-161.7546192783259,6.432755393113348,144006.30303030304						</coordinates>
					</LineString>
				</Placemark>
				<Placemark>
					<styleUrl>branch_style4</styleUrl>
					<LineString>
						<tessellate>1</tessellate>
						<altitudeMode>relativeToGround</altitudeMode>
						<coordinates>						-161.7546192783259,6.432755393113348,144006.30303030304						 						-161.92037339703518,6.096197312728164,145146.35292929295						</coordinates>
					</LineString>
				</Placemark>
				<Placemark>
					<styleUrl>branch_style4</styleUrl>
					<LineString>
						<tessellate>1</tessellate>
						<altitudeMode>relativeToGround</altitudeMode>
						<coordinates>						-161.92037339703518,6.096197312728164,145146.35292929295						 						-162.08656552600723,5.759641197647392,146166.39757575758						</coordinates>
					</LineString>
				</Placemark>
				<Placemark>
					<styleUrl>branch_style4</styleUrl>
					<LineString>
						<tessellate>1</tessellate>
						<altitudeMode>relativeToGround</altitudeMode>
						<coordinates>						-162.08656552600723,5.759641197647392,146166.39757575758						 						-162.2531859727998,5.423087034256211,147066.43696969695						</coordinates>
					</LineString>
				</Placemark>
				<Placemark>
					<styleUrl>branch_style4</styleUrl>
					<LineString>
						<tessellate>1</tessellate>
						<altitudeMode>relativeToGround</altitudeMode>
						<coordinates>						-162.2531859727998,5.423087034256211,147066.43696969695						 						-162.4202249541973,5.0865348080844095,147846.4711111111						</coordinates>
					</LineString>
				</Placemark>
				<Placemark>
					<styleUrl>branch_style4</styleUrl>
					<LineString>
						<tessellate>1</tessellate>
						<altitudeMode>relativeToGround</altitudeMode>
						<coordinates>						-162.4202249541973,5.0865348080844095,147846.4711111111						 						-162.58767259722927,4.749984503771841,148506.5						</coordinates>
					</LineString>
				</Placemark>
				<Placemark>
					<styleUrl>branch_style4</styleUrl>
					<LineString>
						<tessellate>1</tessellate>
						<altitudeMode>relativeToGround</altitudeMode>
						<coordinates>						-162.58767259722927,4.749984503771841,148506.5						 						-162.75551894021135,4.413436105031535,149046.52363636362						</coordinates>
					</LineString>
				</Placemark>
				<Placemark>
					<styleUrl>branch_style4</styleUrl>
					<LineString>
						<tessellate>1</tessellate>
						<altitudeMode>relativeToGround</altitudeMode>
						<coordinates>						-162.75551894021135,4.413436105031535,149046.52363636362						 						-162.9237539338075,4.076889594610318,149466.54202020203						</coordinates>
					</LineString>
				</Placemark>
				<Placemark>
					<styleUrl>branch_style4</styleUrl>
					<LineString>
						<tessellate>1</tessellate>
						<altitudeMode>relativeToGround</altitudeMode>
						<coordinates>						-162.9237539338075,4.076889594610318,149466.54202020203						 						-163.09236744211415,3.740344954246617,149766.55515151517						</coordinates>
					</LineString>
				</Placemark>
				<Placemark>
					<styleUrl>branch_style4</styleUrl>
					<LineString>
						<tessellate>1</tessellate>
						<altitudeMode>relativeToGround</altitudeMode>
						<coordinates>						-163.09236744211415,3.740344954246617,149766.55515151517						 						-163.26134924376439,3.4038021646252585,149946.56303030302						</coordinates>
					</LineString>
				</Placemark>
				<Placemark>
					<styleUrl>branch_style4</styleUrl>
					<LineString>
						<tessellate>1</tessellate>
						<altitudeMode>relativeToGround</altitudeMode>
						<coordinates>						-163.26134924376439,3.4038021646252585,149946.56303030302						 						-163.43068903305235,3.067261205328887,150006.56565656565						</coordinates>
					</LineString>
				</Placemark>
				<Placemark>
					<styleUrl>branch_style4</styleUrl>
					<LineString>
						<tessellate>1</tessellate>
						<altitudeMode>relativeToGround</altitudeMode>
						<coordinates>						-163.43068903305235,3.067261205328887,150006.56565656565						 						-163.600376421077,2.730722054785719,149946.56303030302						</coordinates>
					</LineString>
				</Placemark>
				<Placemark>
					<styleUrl>branch_style4</styleUrl>
					<LineString>
						<tessellate>1</tessellate>
						<altitudeMode>relativeToGround</altitudeMode>
						<coordinates>						-163.600376421077,2.730722054785719,149946.56303030302						 						-163.77040093690388,2.3941846902132196,149766.55515151517						</coordinates>
					</LineString>
				</Placemark>
				<Placemark>
					<styleUrl>branch_style4</styleUrl>
					<LineString>
						<tessellate>1</tessellate>
						<altitudeMode>relativeToGround</altitudeMode>
						<coordinates>						-163.77040093690388,2.3941846902132196,149766.55515151517						 						-163.94075202874427,2.0576490875572775,149466.54202020203						</coordinates>
					</LineString>
				</Placemark>
				<Placemark>
					<styleUrl>branch_style4</styleUrl>
					<LineString>
						<tessellate>1</tessellate>
						<altitudeMode>relativeToGround</altitudeMode>
						<coordinates>						-163.94075202874427,2.0576490875572775,149466.54202020203						 						-164.11141906515084,1.7211152214264085,149046.52363636362						</coordinates>
					</LineString>
				</Placemark>
				<Placemark>
					<styleUrl>branch_style4</styleUrl>
					<LineString>
						<tessellate>1</tessellate>
						<altitudeMode>relativeToGround</altitudeMode>
						<coordinates>						-164.11141906515084,1.7211152214264085,149046.52363636362						 						-164.28239133622796,1.3845830650204216,148506.5						</coordinates>
					</LineString>
				</Placemark>
				<Placemark>
					<styleUrl>branch_style4</styleUrl>
					<LineString>
						<tessellate>1</tessellate>
						<altitudeMode>relativeToGround</altitudeMode>
						<coordinates>						-164.28239133622796,1.3845830650204216,148506.5						 						-164.45365805485594,1.0480525900529405,147846.47111111108						</coordinates>
					</LineString>
				</Placemark>
				<Placemark>
					<styleUrl>branch_style4</styleUrl>
					<LineString>
						<tessellate>1</tessellate>
						<altitudeMode>relativeToGround</altitudeMode>
						<coordinates>						-164.45365805485594,1.0480525900529405,147846.47111111108						 						-164.62520835792716,0.711523766667071,147066.43696969698						</coordinates>
					</LineString>
				</Placemark>
				<Placemark>
					<styleUrl>branch_style4</styleUrl>
					<LineString>
						<tessellate>1</tessellate>
						<altitudeMode>relativeToGround</altitudeMode>
						<coordinates>						-164.62520835792716,0.711523766667071,147066.43696969698						 						-164.79703130759265,0.37499656334340975,146166.39757575758						</coordinates>
					</LineString>
				</Placemark>
				<Placemark>
					<styleUrl>branch_style4</styleUrl>
					<LineString>
						<tessellate>1</tessellate>
						<altitudeMode>relativeToGround</altitudeMode>
						<coordinates>						-164.79703130759265,0.37499656334340975,146166.39757575758						 						-164.96911589251621,0.038470946799480786,145146.35292929292						</coordinates>
					</LineString>
				</Placemark>
				<Placemark>
					<styleUrl>branch_style4</styleUrl>
					<LineString>
						<tessellate>1</tessellate>
						<altitudeMode>relativeToGround</altitudeMode>
						<coordinates>						-164.96911589251621,0.038470946799480786,145146.35292929292						 						-165.1414510291357,-0.29805311812046115,144006.303030303						</coordinates>
					</LineString>
				</Placemark>
				<Placemark>
					<styleUrl>branch_style4</styleUrl>
					<LineString>
						<tessellate>1</tessellate>
						<altitudeMode>relativeToGround</altitudeMode>
						<coordinates>						-165.1414510291357,-0.29805311812046115,144006.303030303						 						-165.31402556292602,-0.6345756685664613,142746.24787878786						</coordinates>
					</LineString>
				</Placemark>
				<Placemark>
					<styleUrl>branch_style4</styleUrl>
					<LineString>
						<tessellate>1</tessellate>
						<altitudeMode>relativeToGround</altitudeMode>
						<coordinates>						-165.31402556292602,-0.6345756685664613,142746.24787878786						 						-165.48682826966376,-0.9710967438161349,141366.18747474748						</coordinates>
					</LineString>
				</Placemark>
				<Placemark>
					<styleUrl>branch_style4</styleUrl>
					<LineString>
						<tessellate>1</tessellate>
						<altitudeMode>relativeToGround</altitudeMode>
						<coordinates>						-165.48682826966376,-0.9710967438161349,141366.18747474748						 						-165.65984785668755,-1.3076163854217888,139866.12181818183						</coordinates>
					</LineString>
				</Placemark>
				<Placemark>
					<styleUrl>branch_style4</styleUrl>
					<LineString>
						<tessellate>1</tessellate>
						<altitudeMode>relativeToGround</altitudeMode>
						<coordinates>						-165.65984785668755,-1.3076163854217888,139866.12181818183						 						-165.83307296415148,-1.6441346373732781,138246.0509090909						</coordinates>
					</LineString>
				</Placemark>
				<Placemark>
					<styleUrl>branch_style4</styleUrl>
					<LineString>
						<tessellate>1</tessellate>
						<altitudeMode>relativeToGround</altitudeMode>
						<coordinates>						-165.83307296415148,-1.6441346373732781,138246.0509090909						 						-166.00649216626624,-1.98065154627879,136505.97474747474						</coordinates>
					</LineString>
				</Placemark>
				<Placemark>
					<styleUrl>branch_style4</styleUrl>
					<LineString>
						<tessellate>1</tessellate>
						<altitudeMode>relativeToGround</altitudeMode>
						<coordinates>						-166.00649216626624,-1.98065154627879,136505.97474747474						 						-166.180093972523,-2.3171671615661276,134645.8933333333						</coordinates>
					</LineString>
				</Placemark>
				<Placemark>
					<styleUrl>branch_style4</styleUrl>
					<LineString>
						<tessellate>1</tessellate>
						<altitudeMode>relativeToGround</altitudeMode>
						<coordinates>						-166.180093972523,-2.3171671615661276,134645.8933333333						 						-166.35386682889322,-2.6536815357075065,132665.8066666667						</coordinates>
					</LineString>
				</Placemark>
				<Placemark>
					<styleUrl>branch_style4</styleUrl>
					<LineString>
						<tessellate>1</tessellate>
						<altitudeMode>relativeToGround</altitudeMode>
						<coordinates>						-166.35386682889322,-2.6536815357075065,132665.8066666667						 						-166.52779911899643,-2.9901947244714546,130565.71474747476						</coordinates>
					</LineString>
				</Placemark>
				<Placemark>
					<styleUrl>branch_style4</styleUrl>
					<LineString>
						<tessellate>1</tessellate>
						<altitudeMode>relativeToGround</altitudeMode>
						<coordinates>						-166.52779911899643,-2.9901947244714546,130565.71474747476						 						-166.70187916522858,-3.32670678720604,128345.61757575755						</coordinates>
					</LineString>
				</Placemark>
				<Placemark>
					<styleUrl>branch_style4</styleUrl>
					<LineString>
						<tessellate>1</tessellate>
						<altitudeMode>relativeToGround</altitudeMode>
						<coordinates>						-166.70187916522858,-3.32670678720604,128345.61757575755						 						-166.87609522983797,-3.6632177871585045,126005.51515151514						</coordinates>
					</LineString>
				</Placemark>
				<Placemark>
					<styleUrl>branch_style4</styleUrl>
					<LineString>
						<tessellate>1</tessellate>
						<altitudeMode>relativeToGround</altitudeMode>
						<coordinates>						-166.87609522983797,-3.6632177871585045,126005.51515151514						 						-167.05043551593855,-3.9997277918373633,123545.40747474745						</coordinates>
					</LineString>
				</Placemark>
				<Placemark>
					<styleUrl>branch_style4</styleUrl>
					<LineString>
						<tessellate>1</tessellate>
						<altitudeMode>relativeToGround</altitudeMode>
						<coordinates>						-167.05043551593855,-3.9997277918373633,123545.40747474745						 						-167.2248881684432,-4.3362368734243235,120965.29454545456						</coordinates>
					</LineString>
				</Placemark>
				<Placemark>
					<styleUrl>branch_style4</styleUrl>
					<LineString>
						<tessellate>1</tessellate>
						<altitudeMode>relativeToGround</altitudeMode>
						<coordinates>						-167.2248881684432,-4.3362368734243235,120965.29454545456						 						-167.39944127489952,-4.672745109244912,118265.17636363639						</coordinates>
					</LineString>
				</Placemark>
				<Placemark>
					<styleUrl>branch_style4</styleUrl>
					<LineString>
						<tessellate>1</tessellate>
						<altitudeMode>relativeToGround</altitudeMode>
						<coordinates>						-167.39944127489952,-4.672745109244912,118265.17636363639						 						-167.57408286620603,-5.009252582308703,115445.0529292929						</coordinates>
					</LineString>
				</Placemark>
				<Placemark>
					<styleUrl>branch_style4</styleUrl>
					<LineString>
						<tessellate>1</tessellate>
						<altitudeMode>relativeToGround</altitudeMode>
						<coordinates>						-167.57408286620603,-5.009252582308703,115445.0529292929						 						-167.74880091717878,-5.345759381932517,112504.9242424242						</coordinates>
					</LineString>
				</Placemark>
				<Placemark>
					<styleUrl>branch_style4</styleUrl>
					<LineString>
						<tessellate>1</tessellate>
						<altitudeMode>relativeToGround</altitudeMode>
						<coordinates>						-167.74880091717878,-5.345759381932517,112504.9242424242						 						-167.92358334693705,-5.682265604463244,109444.79030303028						</coordinates>
					</LineString>
				</Placemark>
				<Placemark>
					<styleUrl>branch_style4</styleUrl>
					<LineString>
						<tessellate>1</tessellate>
						<altitudeMode>relativeToGround</altitudeMode>
						<coordinates>						-167.92358334693705,-5.682265604463244,109444.79030303028						 						-168.09841801906276,-6.018771354120993,106264.6511111111						</coordinates>
					</LineString>
				</Placemark>
				<Placemark>
					<styleUrl>branch_style4</styleUrl>
					<LineString>
						<tessellate>1</tessellate>
						<altitudeMode>relativeToGround</altitudeMode>
						<coordinates>						-168.09841801906276,-6.018771354120993,106264.6511111111						 						-168.27329274148047,-6.355276743988782,102964.50666666665						</coordinates>
					</LineString>
				</Placemark>
				<Placemark>
					<styleUrl>branch_style4</styleUrl>
					<LineString>
						<tessellate>1</tessellate>
						<altitudeMode>relativeToGround</altitudeMode>
						<coordinates>						-168.27329274148047,-6.355276743988782,102964.50666666665						 						-168.44819526599008,-6.691781897182049,99544.35696969694						</coordinates>
					</LineString>
				</Placemark>
				<Placemark>
					<styleUrl>branch_style4</styleUrl>
					<LineString>
						<tessellate>1</tessellate>
						<altitudeMode>relativeToGround</altitudeMode>
						<coordinates>						-168.44819526599008,-6.691781897182049,99544.35696969694						 						-168.62311328736192,-7.028286948240826,96004.202020202						</coordinates>
					</LineString>
				</Placemark>
				<Placemark>
					<styleUrl>branch_style4</styleUrl>
					<LineString>
						<tessellate>1</tessellate>
						<altitudeMode>relativeToGround</altitudeMode>
						<coordinates>						-168.62311328736192,-7.028286948240826,96004.202020202						 						-168.79803444188204,-7.364792044800214,92344.04181818181						</coordinates>
					</LineString>
				</Placemark>
				<Placemark>
					<styleUrl>branch_style4</styleUrl>
					<LineString>
						<tessellate>1</tessellate>
						<altitudeMode>relativeToGround</altitudeMode>
						<coordinates>						-168.79803444188204,-7.364792044800214,92344.04181818181						 						-168.97294630519474,-7.7012973496124,88563.8763636364						</coordinates>
					</LineString>
				</Placemark>
				<Placemark>
					<styleUrl>branch_style4</styleUrl>
					<LineString>
						<tessellate>1</tessellate>
						<altitudeMode>relativeToGround</altitudeMode>
						<coordinates>						-168.97294630519474,-7.7012973496124,88563.8763636364						 						-169.147836389243,-8.037803043017899,84663.70565656567						</coordinates>
					</LineString>
				</Placemark>
				<Placemark>
					<styleUrl>branch_style4</styleUrl>
					<LineString>
						<tessellate>1</tessellate>
						<altitudeMode>relativeToGround</altitudeMode>
						<coordinates>						-169.147836389243,-8.037803043017899,84663.70565656567						 						-169.3226921380338,-8.374309325998034,80643.52969696966						</coordinates>
					</LineString>
				</Placemark>
				<Placemark>
					<styleUrl>branch_style4</styleUrl>
					<LineString>
						<tessellate>1</tessellate>
						<altitudeMode>relativeToGround</altitudeMode>
						<coordinates>						-169.3226921380338,-8.374309325998034,80643.52969696966						 						-169.49750092185556,-8.710816423990337,76503.34848484845						</coordinates>
					</LineString>
				</Placemark>
				<Placemark>
					<styleUrl>branch_style4</styleUrl>
					<LineString>
						<tessellate>1</tessellate>
						<altitudeMode>relativeToGround</altitudeMode>
						<coordinates>						-169.49750092185556,-8.710816423990337,76503.34848484845						 						-169.6722500294238,-9.04732459172108,72243.16202020197						</coordinates>
					</LineString>
				</Placemark>
				<Placemark>
					<styleUrl>branch_style4</styleUrl>
					<LineString>
						<tessellate>1</tessellate>
						<altitudeMode>relativeToGround</altitudeMode>
						<coordinates>						-169.6722500294238,-9.04732459172108,72243.16202020197						 						-169.84692665720834,-9.383834119418124,67862.97030303034						</coordinates>
					</LineString>
				</Placemark>
				<Placemark>
					<styleUrl>branch_style4</styleUrl>
					<LineString>
						<tessellate>1</tessellate>
						<altitudeMode>relativeToGround</altitudeMode>
						<coordinates>						-169.84692665720834,-9.383834119418124,67862.97030303034						 						-170.02151789484867,-9.72034534093476,63362.773333333316						</coordinates>
					</LineString>
				</Placemark>
				<Placemark>
					<styleUrl>branch_style4</styleUrl>
					<LineString>
						<tessellate>1</tessellate>
						<altitudeMode>relativeToGround</altitudeMode>
						<coordinates>						-170.02151789484867,-9.72034534093476,63362.773333333316						 						-170.1960107050206,-10.056858644580709,58742.57111111109						</coordinates>
					</LineString>
				</Placemark>
				<Placemark>
					<styleUrl>branch_style4</styleUrl>
					<LineString>
						<tessellate>1</tessellate>
						<altitudeMode>relativeToGround</altitudeMode>
						<coordinates>						-170.1960107050206,-10.056858644580709,58742.57111111109						 						-170.37039189521934,-10.393374487890283,54002.36363636359						</coordinates>
					</LineString>
				</Placemark>
				<Placemark>
					<styleUrl>branch_style4</styleUrl>
					<LineString>
						<tessellate>1</tessellate>
						<altitudeMode>relativeToGround</altitudeMode>
						<coordinates>						-170.37039189521934,-10.393374487890283,54002.36363636359						 						-170.5446480774074,-10.729893418295742,49142.15090909088						</coordinates>
					</LineString>
				</Placemark>
				<Placemark>
					<styleUrl>branch_style4</styleUrl>
					<LineString>
						<tessellate>1</tessellate>
						<altitudeMode>relativeToGround</altitudeMode>
						<coordinates>						-170.5446480774074,-10.729893418295742,49142.15090909088						 						-170.71876560877072,-11.066416102985572,44161.9329292929						</coordinates>
					</LineString>
				</Placemark>
				<Placemark>
					<styleUrl>branch_style4</styleUrl>
					<LineString>
						<tessellate>1</tessellate>
						<altitudeMode>relativeToGround</altitudeMode>
						<coordinates>						-170.71876560877072,-11.066416102985572,44161.9329292929						 						-170.8927305017571,-11.402943373686377,39061.70969696966						</coordinates>
					</LineString>
				</Placemark>
				<Placemark>
					<styleUrl>branch_style4</styleUrl>
					<LineString>
						<tessellate>1</tessellate>
						<altitudeMode>relativeToGround</altitudeMode>
						<coordinates>						-170.8927305017571,-11.402943373686377,39061.70969696966						 						-171.06652828143177,-11.73947629702478,33841.4812121212						</coordinates>
					</LineString>
				</Placemark>
				<Placemark>
					<styleUrl>branch_style4</styleUrl>
					<LineString>
						<tessellate>1</tessellate>
						<altitudeMode>relativeToGround</altitudeMode>
						<coordinates>						-171.06652828143177,-11.73947629702478,33841.4812121212						 						-171.24014374621035,-12.076016291779482,28501.247474747477						</coordinates>
					</LineString>
				</Placemark>
				<Placemark>
					<styleUrl>branch_style4</styleUrl>
					<LineString>
						<tessellate>1</tessellate>
						<altitudeMode>relativeToGround</altitudeMode>
						<coordinates>						-171.24014374621035,-12.076016291779482,28501.247474747477						 						-171.41356053528418,-12.41256533989899,23041.008484848542						</coordinates>
					</LineString>
				</Placemark>
				<Placemark>
					<styleUrl>branch_style4</styleUrl>
					<LineString>
						<tessellate>1</tessellate>
						<altitudeMode>relativeToGround</altitudeMode>
						<coordinates>						-171.41356053528418,-12.41256533989899,23041.008484848542						 						-171.58676026098416,-12.749126408455977,17460.76424242428						</coordinates>
					</LineString>
				</Placemark>
				<Placemark>
					<styleUrl>branch_style4</styleUrl>
					<LineString>
						<tessellate>1</tessellate>
						<altitudeMode>relativeToGround</altitudeMode>
						<coordinates>						-171.58676026098416,-12.749126408455977,17460.76424242428						 						-171.7597204806952,-13.085704433991888,11760.514747474692						</coordinates>
					</LineString>
				</Placemark>
				<Placemark>
					<styleUrl>branch_style4</styleUrl>
					<LineString>
						<tessellate>1</tessellate>
						<altitudeMode>relativeToGround</altitudeMode>
						<coordinates>						-171.7597204806952,-13.085704433991888,11760.514747474692						 						-171.9324086063102,-13.422309274800345,5940.260000000009						</coordinates>
					</LineString>
				</Placemark>
				<Placemark>
					<styleUrl>branch_style4</styleUrl>
					<LineString>
						<tessellate>1</tessellate>
						<altitudeMode>relativeToGround</altitudeMode>
						<coordinates>						-171.9324086063102,-13.422309274800345,5940.260000000009						 						-172.10462951660156,-13.759029388427734,0.0						</coordinates>
					</LineString>
				</Placemark>
			</Folder>
			<Folder>
				<name>AS:WS, BF=37.478156787401865</name>
				<Placemark>
					<styleUrl>branch_style5</styleUrl>
					<LineString>
						<tessellate>1</tessellate>
						<altitudeMode>relativeToGround</altitudeMode>
						<coordinates>						104.19539642333984,35.86166000366211,0.0						 						104.75969646113872,35.361523963389324,4662.160000000001						</coordinates>
					</LineString>
				</Placemark>
				<Placemark>
					<styleUrl>branch_style5</styleUrl>
					<LineString>
						<tessellate>1</tessellate>
						<altitudeMode>relativeToGround</altitudeMode>
						<coordinates>						104.75969646113872,35.361523963389324,4662.160000000001						 						105.3312142699108,34.861460669655024,9230.13494949495						</coordinates>
					</LineString>
				</Placemark>
				<Placemark>
					<styleUrl>branch_style5</styleUrl>
					<LineString>
						<tessellate>1</tessellate>
						<altitudeMode>relativeToGround</altitudeMode>
						<coordinates>						105.3312142699108,34.861460669655024,9230.13494949495						 						105.90994230566719,34.36147087804645,13703.924848484849						</coordinates>
					</LineString>
				</Placemark>
				<Placemark>
					<styleUrl>branch_style5</styleUrl>
					<LineString>
						<tessellate>1</tessellate>
						<altitudeMode>relativeToGround</altitudeMode>
						<coordinates>						105.90994230566719,34.36147087804645,13703.924848484849						 						106.49587131533451,33.861555341595974,18083.529696969697						</coordinates>
					</LineString>
				</Placemark>
				<Placemark>
					<styleUrl>branch_style5</styleUrl>
					<LineString>
						<tessellate>1</tessellate>
						<altitudeMode>relativeToGround</altitudeMode>
						<coordinates>						106.49587131533451,33.861555341595974,18083.529696969697						 						107.08899032035426,33.36171481021604,22368.9494949495						</coordinates>
					</LineString>
				</Placemark>
				<Placemark>
					<styleUrl>branch_style5</styleUrl>
					<LineString>
						<tessellate>1</tessellate>
						<altitudeMode>relativeToGround</altitudeMode>
						<coordinates>						107.08899032035426,33.36171481021604,22368.9494949495						 						107.68928660068225,32.86195003012671,26560.184242424242						</coordinates>
					</LineString>
				</Placemark>
				<Placemark>
					<styleUrl>branch_style5</styleUrl>
					<LineString>
						<tessellate>1</tessellate>
						<altitudeMode>relativeToGround</altitudeMode>
						<coordinates>						107.68928660068225,32.86195003012671,26560.184242424242						 						108.29674567920691,32.36226174327528,30657.233939393944						</coordinates>
					</LineString>
				</Placemark>
				<Placemark>
					<styleUrl>branch_style5</styleUrl>
					<LineString>
						<tessellate>1</tessellate>
						<altitudeMode>relativeToGround</altitudeMode>
						<coordinates>						108.29674567920691,32.36226174327528,30657.233939393944						 						108.91135130660085,31.862650686748218,34660.09858585859						</coordinates>
					</LineString>
				</Placemark>
				<Placemark>
					<styleUrl>branch_style5</styleUrl>
					<LineString>
						<tessellate>1</tessellate>
						<altitudeMode>relativeToGround</altitudeMode>
						<coordinates>						108.91135130660085,31.862650686748218,34660.09858585859						 						109.53308544662237,31.36311759217452,38568.77818181818						</coordinates>
					</LineString>
				</Placemark>
				<Placemark>
					<styleUrl>branch_style5</styleUrl>
					<LineString>
						<tessellate>1</tessellate>
						<altitudeMode>relativeToGround</altitudeMode>
						<coordinates>						109.53308544662237,31.36311759217452,38568.77818181818						 						110.16192826188338,30.86366318512068,42383.272727272735						</coordinates>
					</LineString>
				</Placemark>
				<Placemark>
					<styleUrl>branch_style5</styleUrl>
					<LineString>
						<tessellate>1</tessellate>
						<altitudeMode>relativeToGround</altitudeMode>
						<coordinates>						110.16192826188338,30.86366318512068,42383.272727272735						 						110.7978581000997,30.364288184476745,46103.58222222223						</coordinates>
					</LineString>
				</Placemark>
				<Placemark>
					<styleUrl>branch_style5</styleUrl>
					<LineString>
						<tessellate>1</tessellate>
						<altitudeMode>relativeToGround</altitudeMode>
						<coordinates>						110.7978581000997,30.364288184476745,46103.58222222223						 						111.44085148083923,29.86499330183326,49729.706666666665						</coordinates>
					</LineString>
				</Placemark>
				<Placemark>
					<styleUrl>branch_style5</styleUrl>
					<LineString>
						<tessellate>1</tessellate>
						<altitudeMode>relativeToGround</altitudeMode>
						<coordinates>						111.44085148083923,29.86499330183326,49729.706666666665						 						112.09088308278477,29.365779240848763,53261.646060606065						</coordinates>
					</LineString>
				</Placemark>
				<Placemark>
					<styleUrl>branch_style5</styleUrl>
					<LineString>
						<tessellate>1</tessellate>
						<altitudeMode>relativeToGround</altitudeMode>
						<coordinates>						112.09088308278477,29.365779240848763,53261.646060606065						 						112.74792573152673,28.866646696607464,56699.40040404041						</coordinates>
					</LineString>
				</Placemark>
				<Placemark>
					<styleUrl>branch_style5</styleUrl>
					<LineString>
						<tessellate>1</tessellate>
						<altitudeMode>relativeToGround</altitudeMode>
						<coordinates>						112.74792573152673,28.866646696607464,56699.40040404041						 						113.41195038790202,28.367596354966825,60042.9696969697						</coordinates>
					</LineString>
				</Placemark>
				<Placemark>
					<styleUrl>branch_style5</styleUrl>
					<LineString>
						<tessellate>1</tessellate>
						<altitudeMode>relativeToGround</altitudeMode>
						<coordinates>						113.41195038790202,28.367596354966825,60042.9696969697						 						114.08292613689407,27.8686288918947,63292.35393939394						</coordinates>
					</LineString>
				</Placemark>
				<Placemark>
					<styleUrl>branch_style5</styleUrl>
					<LineString>
						<tessellate>1</tessellate>
						<altitudeMode>relativeToGround</altitudeMode>
						<coordinates>						114.08292613689407,27.8686288918947,63292.35393939394						 						114.76082017711036,27.36974497279555,66447.55313131314						</coordinates>
					</LineString>
				</Placemark>
				<Placemark>
					<styleUrl>branch_style5</styleUrl>
					<LineString>
						<tessellate>1</tessellate>
						<altitudeMode>relativeToGround</altitudeMode>
						<coordinates>						114.76082017711036,27.36974497279555,66447.55313131314						 						115.4455978108521,26.870945251825447,69508.56727272728						</coordinates>
					</LineString>
				</Placemark>
				<Placemark>
					<styleUrl>branch_style5</styleUrl>
					<LineString>
						<tessellate>1</tessellate>
						<altitudeMode>relativeToGround</altitudeMode>
						<coordinates>						115.4455978108521,26.870945251825447,69508.56727272728						 						116.13722243479185,26.372230371195325,72475.39636363638						</coordinates>
					</LineString>
				</Placemark>
				<Placemark>
					<styleUrl>branch_style5</styleUrl>
					<LineString>
						<tessellate>1</tessellate>
						<altitudeMode>relativeToGround</altitudeMode>
						<coordinates>						116.13722243479185,26.372230371195325,72475.39636363638						 						116.83565553127374,25.873600960462078,75348.04040404041						</coordinates>
					</LineString>
				</Placemark>
				<Placemark>
					<styleUrl>branch_style5</styleUrl>
					<LineString>
						<tessellate>1</tessellate>
						<altitudeMode>relativeToGround</altitudeMode>
						<coordinates>						116.83565553127374,25.873600960462078,75348.04040404041						 						117.54085666025124,25.375057635806982,78126.4993939394						</coordinates>
					</LineString>
				</Placemark>
				<Placemark>
					<styleUrl>branch_style5</styleUrl>
					<LineString>
						<tessellate>1</tessellate>
						<altitudeMode>relativeToGround</altitudeMode>
						<coordinates>						117.54085666025124,25.375057635806982,78126.4993939394						 						118.2527834518771,24.87660099930081,80810.77333333335						</coordinates>
					</LineString>
				</Placemark>
				<Placemark>
					<styleUrl>branch_style5</styleUrl>
					<LineString>
						<tessellate>1</tessellate>
						<altitudeMode>relativeToGround</altitudeMode>
						<coordinates>						118.2527834518771,24.87660099930081,80810.77333333335						 						118.97139159976042,24.378231638155203,83400.86222222223						</coordinates>
					</LineString>
				</Placemark>
				<Placemark>
					<styleUrl>branch_style5</styleUrl>
					<LineString>
						<tessellate>1</tessellate>
						<altitudeMode>relativeToGround</altitudeMode>
						<coordinates>						118.97139159976042,24.378231638155203,83400.86222222223						 						119.69663485490393,23.879950123959446,85896.76606060605						</coordinates>
					</LineString>
				</Placemark>
				<Placemark>
					<styleUrl>branch_style5</styleUrl>
					<LineString>
						<tessellate>1</tessellate>
						<altitudeMode>relativeToGround</altitudeMode>
						<coordinates>						119.69663485490393,23.879950123959446,85896.76606060605						 						120.42846502033662,23.381757011902156,88298.48484848486						</coordinates>
					</LineString>
				</Placemark>
				<Placemark>
					<styleUrl>branch_style5</styleUrl>
					<LineString>
						<tessellate>1</tessellate>
						<altitudeMode>relativeToGround</altitudeMode>
						<coordinates>						120.42846502033662,23.381757011902156,88298.48484848486						 						121.16683194645405,22.883652839976882,90606.01858585859						</coordinates>
					</LineString>
				</Placemark>
				<Placemark>
					<styleUrl>branch_style5</styleUrl>
					<LineString>
						<tessellate>1</tessellate>
						<altitudeMode>relativeToGround</altitudeMode>
						<coordinates>						121.16683194645405,22.883652839976882,90606.01858585859						 						121.91168352708128,22.385638128170946,92819.36727272728						</coordinates>
					</LineString>
				</Placemark>
				<Placemark>
					<styleUrl>branch_style5</styleUrl>
					<LineString>
						<tessellate>1</tessellate>
						<altitudeMode>relativeToGround</altitudeMode>
						<coordinates>						121.91168352708128,22.385638128170946,92819.36727272728						 						122.66296569626984,21.887713377636555,94938.53090909093						</coordinates>
					</LineString>
				</Placemark>
				<Placemark>
					<styleUrl>branch_style5</styleUrl>
					<LineString>
						<tessellate>1</tessellate>
						<altitudeMode>relativeToGround</altitudeMode>
						<coordinates>						122.66296569626984,21.887713377636555,94938.53090909093						 						123.42062242584262,21.389879069843026,96963.50949494951						</coordinates>
					</LineString>
				</Placemark>
				<Placemark>
					<styleUrl>branch_style5</styleUrl>
					<LineString>
						<tessellate>1</tessellate>
						<altitudeMode>relativeToGround</altitudeMode>
						<coordinates>						123.42062242584262,21.389879069843026,96963.50949494951						 						124.18459572369841,20.892135665709255,98894.30303030304						</coordinates>
					</LineString>
				</Placemark>
				<Placemark>
					<styleUrl>branch_style5</styleUrl>
					<LineString>
						<tessellate>1</tessellate>
						<altitudeMode>relativeToGround</altitudeMode>
						<coordinates>						124.18459572369841,20.892135665709255,98894.30303030304						 						124.95482563288797,20.394483604714992,100730.91151515153						</coordinates>
					</LineString>
				</Placemark>
				<Placemark>
					<styleUrl>branch_style5</styleUrl>
					<LineString>
						<tessellate>1</tessellate>
						<altitudeMode>relativeToGround</altitudeMode>
						<coordinates>						124.95482563288797,20.394483604714992,100730.91151515153						 						125.73125023147351,19.896923303989645,102473.33494949495						</coordinates>
					</LineString>
				</Placemark>
				<Placemark>
					<styleUrl>branch_style5</styleUrl>
					<LineString>
						<tessellate>1</tessellate>
						<altitudeMode>relativeToGround</altitudeMode>
						<coordinates>						125.73125023147351,19.896923303989645,102473.33494949495						 						126.51380563318286,19.399455157377155,104121.57333333333						</coordinates>
					</LineString>
				</Placemark>
				<Placemark>
					<styleUrl>branch_style5</styleUrl>
					<LineString>
						<tessellate>1</tessellate>
						<altitudeMode>relativeToGround</altitudeMode>
						<coordinates>						126.51380563318286,19.399455157377155,104121.57333333333						 						127.30242598886795,18.90207953447523,105675.62666666668						</coordinates>
					</LineString>
				</Placemark>
				<Placemark>
					<styleUrl>branch_style5</styleUrl>
					<LineString>
						<tessellate>1</tessellate>
						<altitudeMode>relativeToGround</altitudeMode>
						<coordinates>						127.30242598886795,18.90207953447523,105675.62666666668						 						128.09704348877932,18.404796779647207,107135.49494949495						</coordinates>
					</LineString>
				</Placemark>
				<Placemark>
					<styleUrl>branch_style5</styleUrl>
					<LineString>
						<tessellate>1</tessellate>
						<altitudeMode>relativeToGround</altitudeMode>
						<coordinates>						128.09704348877932,18.404796779647207,107135.49494949495						 						128.8975883656648,17.90760721100448,108501.17818181818						</coordinates>
					</LineString>
				</Placemark>
				<Placemark>
					<styleUrl>branch_style5</styleUrl>
					<LineString>
						<tessellate>1</tessellate>
						<altitudeMode>relativeToGround</altitudeMode>
						<coordinates>						128.8975883656648,17.90760721100448,108501.17818181818						 						129.7039888987031,17.410511119357313,109772.67636363636						</coordinates>
					</LineString>
				</Placemark>
				<Placemark>
					<styleUrl>branch_style5</styleUrl>
					<LineString>
						<tessellate>1</tessellate>
						<altitudeMode>relativeToGround</altitudeMode>
						<coordinates>						129.7039888987031,17.410511119357313,109772.67636363636						 						130.51617141827904,16.913508767131603,110949.98949494952						</coordinates>
					</LineString>
				</Placemark>
				<Placemark>
					<styleUrl>branch_style5</styleUrl>
					<LineString>
						<tessellate>1</tessellate>
						<altitudeMode>relativeToGround</altitudeMode>
						<coordinates>						130.51617141827904,16.913508767131603,110949.98949494952						 						131.3340603116102,16.416600387248863,112033.1175757576						</coordinates>
					</LineString>
				</Placemark>
				<Placemark>
					<styleUrl>branch_style5</styleUrl>
					<LineString>
						<tessellate>1</tessellate>
						<altitudeMode>relativeToGround</altitudeMode>
						<coordinates>						131.3340603116102,16.416600387248863,112033.1175757576						 						132.15757802923105,15.919786181966453,113022.06060606062						</coordinates>
					</LineString>
				</Placemark>
				<Placemark>
					<styleUrl>branch_style5</styleUrl>
					<LineString>
						<tessellate>1</tessellate>
						<altitudeMode>relativeToGround</altitudeMode>
						<coordinates>						132.15757802923105,15.919786181966453,113022.06060606062						 						132.98664509234212,15.42306632167475,113916.8185858586						</coordinates>
					</LineString>
				</Placemark>
				<Placemark>
					<styleUrl>branch_style5</styleUrl>
					<LineString>
						<tessellate>1</tessellate>
						<altitudeMode>relativeToGround</altitudeMode>
						<coordinates>						132.98664509234212,15.42306632167475,113916.8185858586						 						133.82118010102968,14.926440943647494,114717.39151515152						</coordinates>
					</LineString>
				</Placemark>
				<Placemark>
					<styleUrl>branch_style5</styleUrl>
					<LineString>
						<tessellate>1</tessellate>
						<altitudeMode>relativeToGround</altitudeMode>
						<coordinates>						133.82118010102968,14.926440943647494,114717.39151515152						 						134.66109974336155,14.42991015074131,115423.7793939394						</coordinates>
					</LineString>
				</Placemark>
				<Placemark>
					<styleUrl>branch_style5</styleUrl>
					<LineString>
						<tessellate>1</tessellate>
						<altitudeMode>relativeToGround</altitudeMode>
						<coordinates>						134.66109974336155,14.42991015074131,115423.7793939394						 						135.50631880536278,13.933474010039765,116035.98222222223						</coordinates>
					</LineString>
				</Placemark>
				<Placemark>
					<styleUrl>branch_style5</styleUrl>
					<LineString>
						<tessellate>1</tessellate>
						<altitudeMode>relativeToGround</altitudeMode>
						<coordinates>						135.50631880536278,13.933474010039765,116035.98222222223						 						136.35675018187624,13.437132551436902,116554.0						</coordinates>
					</LineString>
				</Placemark>
				<Placemark>
					<styleUrl>branch_style5</styleUrl>
					<LineString>
						<tessellate>1</tessellate>
						<altitudeMode>relativeToGround</altitudeMode>
						<coordinates>						136.35675018187624,13.437132551436902,116554.0						 						137.2123048883093,12.940885766154562,116977.83272727273						</coordinates>
					</LineString>
				</Placemark>
				<Placemark>
					<styleUrl>branch_style5</styleUrl>
					<LineString>
						<tessellate>1</tessellate>
						<altitudeMode>relativeToGround</altitudeMode>
						<coordinates>						137.2123048883093,12.940885766154562,116977.83272727273						 						138.07289207326946,12.444733605187192,117307.4804040404						</coordinates>
					</LineString>
				</Placemark>
				<Placemark>
					<styleUrl>branch_style5</styleUrl>
					<LineString>
						<tessellate>1</tessellate>
						<altitudeMode>relativeToGround</altitudeMode>
						<coordinates>						138.07289207326946,12.444733605187192,117307.4804040404						 						138.9384190320889,11.94867597766697,117542.94303030302						</coordinates>
					</LineString>
				</Placemark>
				<Placemark>
					<styleUrl>branch_style5</styleUrl>
					<LineString>
						<tessellate>1</tessellate>
						<altitudeMode>relativeToGround</altitudeMode>
						<coordinates>						138.9384190320889,11.94867597766697,117542.94303030302						 						139.8087912212387,11.45271274914137,117684.22060606063						</coordinates>
					</LineString>
				</Placemark>
				<Placemark>
					<styleUrl>branch_style5</styleUrl>
					<LineString>
						<tessellate>1</tessellate>
						<altitudeMode>relativeToGround</altitudeMode>
						<coordinates>						139.8087912212387,11.45271274914137,117684.22060606063						 						140.68391227363009,10.956843739754198,117731.31313131315						</coordinates>
					</LineString>
				</Placemark>
				<Placemark>
					<styleUrl>branch_style5</styleUrl>
					<LineString>
						<tessellate>1</tessellate>
						<altitudeMode>relativeToGround</altitudeMode>
						<coordinates>						140.68391227363009,10.956843739754198,117731.31313131315						 						141.56368401480057,10.461068722320068,117684.22060606063						</coordinates>
					</LineString>
				</Placemark>
				<Placemark>
					<styleUrl>branch_style5</styleUrl>
					<LineString>
						<tessellate>1</tessellate>
						<altitudeMode>relativeToGround</altitudeMode>
						<coordinates>						141.56368401480057,10.461068722320068,117684.22060606063						 						142.44800647998076,9.965387420281019,117542.94303030304						</coordinates>
					</LineString>
				</Placemark>
				<Placemark>
					<styleUrl>branch_style5</styleUrl>
					<LineString>
						<tessellate>1</tessellate>
						<altitudeMode>relativeToGround</altitudeMode>
						<coordinates>						142.44800647998076,9.965387420281019,117542.94303030304						 						143.33677793203606,9.469799505532484,117307.48040404043						</coordinates>
					</LineString>
				</Placemark>
				<Placemark>
					<styleUrl>branch_style5</styleUrl>
					<LineString>
						<tessellate>1</tessellate>
						<altitudeMode>relativeToGround</altitudeMode>
						<coordinates>						143.33677793203606,9.469799505532484,117307.48040404043						 						144.22989488027633,8.97430459610424,116977.83272727273						</coordinates>
					</LineString>
				</Placemark>
				<Placemark>
					<styleUrl>branch_style5</styleUrl>
					<LineString>
						<tessellate>1</tessellate>
						<altitudeMode>relativeToGround</altitudeMode>
						<coordinates>						144.22989488027633,8.97430459610424,116977.83272727273						 						145.12725210012397,8.478902253679879,116554.0						</coordinates>
					</LineString>
				</Placemark>
				<Placemark>
					<styleUrl>branch_style5</styleUrl>
					<LineString>
						<tessellate>1</tessellate>
						<altitudeMode>relativeToGround</altitudeMode>
						<coordinates>						145.12725210012397,8.478902253679879,116554.0						 						146.02874265362942,7.983591980936281,116035.98222222226						</coordinates>
					</LineString>
				</Placemark>
				<Placemark>
					<styleUrl>branch_style5</styleUrl>
					<LineString>
						<tessellate>1</tessellate>
						<altitudeMode>relativeToGround</altitudeMode>
						<coordinates>						146.02874265362942,7.983591980936281,116035.98222222226						 						146.9342579108215,7.48837321868192,115423.77939393942						</coordinates>
					</LineString>
				</Placemark>
				<Placemark>
					<styleUrl>branch_style5</styleUrl>
					<LineString>
						<tessellate>1</tessellate>
						<altitudeMode>relativeToGround</altitudeMode>
						<coordinates>						146.9342579108215,7.48837321868192,115423.77939393942						 						147.84368757187596,6.993245342769757,114717.39151515154						</coordinates>
					</LineString>
				</Placemark>
				<Placemark>
					<styleUrl>branch_style5</styleUrl>
					<LineString>
						<tessellate>1</tessellate>
						<altitudeMode>relativeToGround</altitudeMode>
						<coordinates>						147.84368757187596,6.993245342769757,114717.39151515154						 						148.75691969008426,6.498207660757138,113916.81858585862						</coordinates>
					</LineString>
				</Placemark>
				<Placemark>
					<styleUrl>branch_style5</styleUrl>
					<LineString>
						<tessellate>1</tessellate>
						<altitudeMode>relativeToGround</altitudeMode>
						<coordinates>						148.75691969008426,6.498207660757138,113916.81858585862						 						149.67384069560055,6.003259408280838,113022.06060606064						</coordinates>
					</LineString>
				</Placemark>
				<Placemark>
					<styleUrl>branch_style5</styleUrl>
					<LineString>
						<tessellate>1</tessellate>
						<altitudeMode>relativeToGround</altitudeMode>
						<coordinates>						149.67384069560055,6.003259408280838,113022.06060606064						 						150.59433541994287,5.508399745110748,112033.11757575758						</coordinates>
					</LineString>
				</Placemark>
				<Placemark>
					<styleUrl>branch_style5</styleUrl>
					<LineString>
						<tessellate>1</tessellate>
						<altitudeMode>relativeToGround</altitudeMode>
						<coordinates>						150.59433541994287,5.508399745110748,112033.11757575758						 						151.5182871212174,5.013627750839834,110949.98949494952						</coordinates>
					</LineString>
				</Placemark>
				<Placemark>
					<styleUrl>branch_style5</styleUrl>
					<LineString>
						<tessellate>1</tessellate>
						<altitudeMode>relativeToGround</altitudeMode>
						<coordinates>						151.5182871212174,5.013627750839834,110949.98949494952						 						152.44557751003367,4.518942420161476,109772.67636363639						</coordinates>
					</LineString>
				</Placemark>
				<Placemark>
					<styleUrl>branch_style5</styleUrl>
					<LineString>
						<tessellate>1</tessellate>
						<altitudeMode>relativeToGround</altitudeMode>
						<coordinates>						152.44557751003367,4.518942420161476,109772.67636363639						 						153.37608677607068,4.024342657677109,108501.17818181819						</coordinates>
					</LineString>
				</Placemark>
				<Placemark>
					<styleUrl>branch_style5</styleUrl>
					<LineString>
						<tessellate>1</tessellate>
						<altitudeMode>relativeToGround</altitudeMode>
						<coordinates>						153.37608677607068,4.024342657677109,108501.17818181819						 						154.3096936152479,3.529827272167685,107135.49494949495						</coordinates>
					</LineString>
				</Placemark>
				<Placemark>
					<styleUrl>branch_style5</styleUrl>
					<LineString>
						<tessellate>1</tessellate>
						<altitudeMode>relativeToGround</altitudeMode>
						<coordinates>						154.3096936152479,3.529827272167685,107135.49494949495						 						155.24627525744887,3.0353949702509224,105675.62666666668						</coordinates>
					</LineString>
				</Placemark>
				<Placemark>
					<styleUrl>branch_style5</styleUrl>
					<LineString>
						<tessellate>1</tessellate>
						<altitudeMode>relativeToGround</altitudeMode>
						<coordinates>						155.24627525744887,3.0353949702509224,105675.62666666668						 						156.18570749473528,2.5410443493325383,104121.57333333333						</coordinates>
					</LineString>
				</Placemark>
				<Placemark>
					<styleUrl>branch_style5</styleUrl>
					<LineString>
						<tessellate>1</tessellate>
						<altitudeMode>relativeToGround</altitudeMode>
						<coordinates>						156.18570749473528,2.5410443493325383,104121.57333333333						 						157.12786470997875,2.046773889742897,102473.33494949495						</coordinates>
					</LineString>
				</Placemark>
				<Placemark>
					<styleUrl>branch_style5</styleUrl>
					<LineString>
						<tessellate>1</tessellate>
						<altitudeMode>relativeToGround</altitudeMode>
						<coordinates>						157.12786470997875,2.046773889742897,102473.33494949495						 						158.0726199058256,1.552581945930107,100730.9115151515						</coordinates>
					</LineString>
				</Placemark>
				<Placemark>
					<styleUrl>branch_style5</styleUrl>
					<LineString>
						<tessellate>1</tessellate>
						<altitudeMode>relativeToGround</altitudeMode>
						<coordinates>						158.0726199058256,1.552581945930107,100730.9115151515						 						159.0198447338954,1.0584667365555782,98894.30303030301						</coordinates>
					</LineString>
				</Placemark>
				<Placemark>
					<styleUrl>branch_style5</styleUrl>
					<LineString>
						<tessellate>1</tessellate>
						<altitudeMode>relativeToGround</altitudeMode>
						<coordinates>						159.0198447338954,1.0584667365555782,98894.30303030301						 						159.96940952409227,0.5644263333072334,96963.50949494948						</coordinates>
					</LineString>
				</Placemark>
				<Placemark>
					<styleUrl>branch_style5</styleUrl>
					<LineString>
						<tessellate>1</tessellate>
						<altitudeMode>relativeToGround</altitudeMode>
						<coordinates>						159.96940952409227,0.5644263333072334,96963.50949494948						 						160.9211833138896,0.07045864820722463,94938.53090909088						</coordinates>
					</LineString>
				</Placemark>
				<Placemark>
					<styleUrl>branch_style5</styleUrl>
					<LineString>
						<tessellate>1</tessellate>
						<altitudeMode>relativeToGround</altitudeMode>
						<coordinates>						160.9211833138896,0.07045864820722463,94938.53090909088						 						161.87503387741702,-0.4234385808567763,92819.36727272725						</coordinates>
					</LineString>
				</Placemark>
				<Placemark>
					<styleUrl>branch_style5</styleUrl>
					<LineString>
						<tessellate>1</tessellate>
						<altitudeMode>relativeToGround</altitudeMode>
						<coordinates>						161.87503387741702,-0.4234385808567763,92819.36727272725						 						162.83082775414448,-0.9172678067079602,90606.01858585858						</coordinates>
					</LineString>
				</Placemark>
				<Placemark>
					<styleUrl>branch_style5</styleUrl>
					<LineString>
						<tessellate>1</tessellate>
						<altitudeMode>relativeToGround</altitudeMode>
						<coordinates>						162.83082775414448,-0.9172678067079602,90606.01858585858						 						163.78843027691354,-1.4110316919721255,88298.48484848486						</coordinates>
					</LineString>
				</Placemark>
				<Placemark>
					<styleUrl>branch_style5</styleUrl>
					<LineString>
						<tessellate>1</tessellate>
						<altitudeMode>relativeToGround</altitudeMode>
						<coordinates>						163.78843027691354,-1.4110316919721255,88298.48484848486						 						164.74770559900952,-1.9047331311903604,85896.76606060611						</coordinates>
					</LineString>
				</Placemark>
				<Placemark>
					<styleUrl>branch_style5</styleUrl>
					<LineString>
						<tessellate>1</tessellate>
						<altitudeMode>relativeToGround</altitudeMode>
						<coordinates>						164.74770559900952,-1.9047331311903604,85896.76606060611						 						165.70851671989445,-2.3983752765846518,83400.86222222226						</coordinates>
					</LineString>
				</Placemark>
				<Placemark>
					<styleUrl>branch_style5</styleUrl>
					<LineString>
						<tessellate>1</tessellate>
						<altitudeMode>relativeToGround</altitudeMode>
						<coordinates>						165.70851671989445,-2.3983752765846518,83400.86222222226						 						166.67072550912647,-2.8919615682732793,80810.77333333337						</coordinates>
					</LineString>
				</Placemark>
				<Placemark>
					<styleUrl>branch_style5</styleUrl>
					<LineString>
						<tessellate>1</tessellate>
						<altitudeMode>relativeToGround</altitudeMode>
						<coordinates>						166.67072550912647,-2.8919615682732793,80810.77333333337						 						167.63419272786766,-3.3854957699501846,78126.49939393945						</coordinates>
					</LineString>
				</Placemark>
				<Placemark>
					<styleUrl>branch_style5</styleUrl>
					<LineString>
						<tessellate>1</tessellate>
						<altitudeMode>relativeToGround</altitudeMode>
						<coordinates>						167.63419272786766,-3.3854957699501846,78126.49939393945						 						168.5987780472154,-3.87898201133225,75348.04040404042						</coordinates>
					</LineString>
				</Placemark>
				<Placemark>
					<styleUrl>branch_style5</styleUrl>
					<LineString>
						<tessellate>1</tessellate>
						<altitudeMode>relativeToGround</altitudeMode>
						<coordinates>						168.5987780472154,-3.87898201133225,75348.04040404042						 						169.56434006237143,-4.372424839069488,72475.39636363636						</coordinates>
					</LineString>
				</Placemark>
				<Placemark>
					<styleUrl>branch_style5</styleUrl>
					<LineString>
						<tessellate>1</tessellate>
						<altitudeMode>relativeToGround</altitudeMode>
						<coordinates>						169.56434006237143,-4.372424839069488,72475.39636363636						 						170.53073630135881,-4.865829278348426,69508.56727272726						</coordinates>
					</LineString>
				</Placemark>
				<Placemark>
					<styleUrl>branch_style5</styleUrl>
					<LineString>
						<tessellate>1</tessellate>
						<altitudeMode>relativeToGround</altitudeMode>
						<coordinates>						170.53073630135881,-4.865829278348426,69508.56727272726						 						171.4978232265764,-5.359200908162052,66447.55313131312						</coordinates>
					</LineString>
				</Placemark>
				<Placemark>
					<styleUrl>branch_style5</styleUrl>
					<LineString>
						<tessellate>1</tessellate>
						<altitudeMode>relativeToGround</altitudeMode>
						<coordinates>						171.4978232265764,-5.359200908162052,66447.55313131312						 						172.4654562268882,-5.852545954269061,63292.35393939394						</coordinates>
					</LineString>
				</Placemark>
				<Placemark>
					<styleUrl>branch_style5</styleUrl>
					<LineString>
						<tessellate>1</tessellate>
						<altitudeMode>relativeToGround</altitudeMode>
						<coordinates>						172.4654562268882,-5.852545954269061,63292.35393939394						 						173.43348959709635,-6.345871405373067,60042.969696969725						</coordinates>
					</LineString>
				</Placemark>
				<Placemark>
					<styleUrl>branch_style5</styleUrl>
					<LineString>
						<tessellate>1</tessellate>
						<altitudeMode>relativeToGround</altitudeMode>
						<coordinates>						173.43348959709635,-6.345871405373067,60042.969696969725						 						174.40177650040013,-6.839185160264254,56699.40040404041						</coordinates>
					</LineString>
				</Placemark>
				<Placemark>
					<styleUrl>branch_style5</styleUrl>
					<LineString>
						<tessellate>1</tessellate>
						<altitudeMode>relativeToGround</altitudeMode>
						<coordinates>						174.40177650040013,-6.839185160264254,56699.40040404041						 						175.37016890758605,-7.332496216983105,53261.64606060606						</coordinates>
					</LineString>
				</Placemark>
				<Placemark>
					<styleUrl>branch_style5</styleUrl>
					<LineString>
						<tessellate>1</tessellate>
						<altitudeMode>relativeToGround</altitudeMode>
						<coordinates>						175.37016890758605,-7.332496216983105,53261.64606060606						 						176.33851750382985,-7.825814920168824,49729.706666666665						</coordinates>
					</LineString>
				</Placemark>
				<Placemark>
					<styleUrl>branch_style5</styleUrl>
					<LineString>
						<tessellate>1</tessellate>
						<altitudeMode>relativeToGround</altitudeMode>
						<coordinates>						176.33851750382985,-7.825814920168824,49729.706666666665						 						177.30667154947142,-8.319153290833956,46103.582222222234						</coordinates>
					</LineString>
				</Placemark>
				<Placemark>
					<styleUrl>branch_style5</styleUrl>
					<LineString>
						<tessellate>1</tessellate>
						<altitudeMode>relativeToGround</altitudeMode>
						<coordinates>						177.30667154947142,-8.319153290833956,46103.582222222234						 						178.2744786737401,-8.812525476025332,42383.272727272706						</coordinates>
					</LineString>
				</Placemark>
				<Placemark>
					<styleUrl>branch_style5</styleUrl>
					<LineString>
						<tessellate>1</tessellate>
						<altitudeMode>relativeToGround</altitudeMode>
						<coordinates>						178.2744786737401,-8.812525476025332,42383.272727272706						 						179.24178456786242,-9.305948378300608,38568.7781818182						</coordinates>
					</LineString>
				</Placemark>
				<Placemark>
					<styleUrl>branch_style5</styleUrl>
					<LineString>
						<tessellate>1</tessellate>
						<altitudeMode>relativeToGround</altitudeMode>
						<coordinates>						179.24178456786242,-9.305948378300608,38568.7781818182						 						-179.7915674782743,-9.799442564890198,34660.09858585859						</coordinates>
					</LineString>
				</Placemark>
				<Placemark>
					<styleUrl>branch_style5</styleUrl>
					<LineString>
						<tessellate>1</tessellate>
						<altitudeMode>relativeToGround</altitudeMode>
						<coordinates>						-179.7915674782743,-9.799442564890198,34660.09858585859						 						-178.82573729342283,-10.293033631293257,30657.233939393947						</coordinates>
					</LineString>
				</Placemark>
				<Placemark>
					<styleUrl>branch_style5</styleUrl>
					<LineString>
						<tessellate>1</tessellate>
						<altitudeMode>relativeToGround</altitudeMode>
						<coordinates>						-178.82573729342283,-10.293033631293257,30657.233939393947						 						-177.86088897704656,-10.786754343793579,26560.184242424206						</coordinates>
					</LineString>
				</Placemark>
				<Placemark>
					<styleUrl>branch_style5</styleUrl>
					<LineString>
						<tessellate>1</tessellate>
						<altitudeMode>relativeToGround</altitudeMode>
						<coordinates>						-177.86088897704656,-10.786754343793579,26560.184242424206						 						-176.89719284721272,-11.280648209763864,22368.949494949484						</coordinates>
					</LineString>
				</Placemark>
				<Placemark>
					<styleUrl>branch_style5</styleUrl>
					<LineString>
						<tessellate>1</tessellate>
						<altitudeMode>relativeToGround</altitudeMode>
						<coordinates>						-176.89719284721272,-11.280648209763864,22368.949494949484						 						-175.9348289775185,-11.774775903018435,18083.529696969665						</coordinates>
					</LineString>
				</Placemark>
				<Placemark>
					<styleUrl>branch_style5</styleUrl>
					<LineString>
						<tessellate>1</tessellate>
						<altitudeMode>relativeToGround</altitudeMode>
						<coordinates>						-175.9348289775185,-11.774775903018435,18083.529696969665						 						-174.9739943035483,-12.269228111669634,13703.924848484865						</coordinates>
					</LineString>
				</Placemark>
				<Placemark>
					<styleUrl>branch_style5</styleUrl>
					<LineString>
						<tessellate>1</tessellate>
						<altitudeMode>relativeToGround</altitudeMode>
						<coordinates>						-174.9739943035483,-12.269228111669634,13703.924848484865						 						-174.01491923355465,-12.764155508514309,9230.134949494968						</coordinates>
					</LineString>
				</Placemark>
				<Placemark>
					<styleUrl>branch_style5</styleUrl>
					<LineString>
						<tessellate>1</tessellate>
						<altitudeMode>relativeToGround</altitudeMode>
						<coordinates>						-174.01491923355465,-12.764155508514309,9230.134949494968						 						-173.05791747798648,-13.259858633423027,4662.160000000033						</coordinates>
					</LineString>
				</Placemark>
				<Placemark>
					<styleUrl>branch_style5</styleUrl>
					<LineString>
						<tessellate>1</tessellate>
						<altitudeMode>relativeToGround</altitudeMode>
						<coordinates>						-173.05791747798648,-13.259858633423027,4662.160000000033						 						-172.10462951660156,-13.759029388427734,0.0						</coordinates>
					</LineString>
				</Placemark>
			</Folder>
			<Folder>
				<name>IS:WS, BF=16.00705532541776</name>
				<Placemark>
					<styleUrl>branch_style6</styleUrl>
					<LineString>
						<tessellate>1</tessellate>
						<altitudeMode>relativeToGround</altitudeMode>
						<coordinates>						78.96288299560547,20.59368324279785,0.0						 						79.88794807206465,20.246424458179465,3567.66						</coordinates>
					</LineString>
				</Placemark>
				<Placemark>
					<styleUrl>branch_style6</styleUrl>
					<LineString>
						<tessellate>1</tessellate>
						<altitudeMode>relativeToGround</altitudeMode>
						<coordinates>						79.88794807206465,20.246424458179465,3567.66						 						80.81813884665245,19.899257268950088,7063.24606060606						</coordinates>
					</LineString>
				</Placemark>
				<Placemark>
					<styleUrl>branch_style6</styleUrl>
					<LineString>
						<tessellate>1</tessellate>
						<altitudeMode>relativeToGround</altitudeMode>
						<coordinates>						80.81813884665245,19.899257268950088,7063.24606060606						 						81.75341711013156,19.552181924986307,10486.75818181818						</coordinates>
					</LineString>
				</Placemark>
				<Placemark>
					<styleUrl>branch_style6</styleUrl>
					<LineString>
						<tessellate>1</tessellate>
						<altitudeMode>relativeToGround</altitudeMode>
						<coordinates>						81.75341711013156,19.552181924986307,10486.75818181818						 						82.69374387450522,19.20519866427737,13838.196363636363						</coordinates>
					</LineString>
				</Placemark>
				<Placemark>
					<styleUrl>branch_style6</styleUrl>
					<LineString>
						<tessellate>1</tessellate>
						<altitudeMode>relativeToGround</altitudeMode>
						<coordinates>						82.69374387450522,19.20519866427737,13838.196363636363						 						83.63907937440689,18.858307712603068,17117.560606060604						</coordinates>
					</LineString>
				</Placemark>
				<Placemark>
					<styleUrl>branch_style6</styleUrl>
					<LineString>
						<tessellate>1</tessellate>
						<altitudeMode>relativeToGround</altitudeMode>
						<coordinates>						83.63907937440689,18.858307712603068,17117.560606060604						 						84.58938306865174,18.511509283205257,20324.850909090906						</coordinates>
					</LineString>
				</Placemark>
				<Placemark>
					<styleUrl>branch_style6</styleUrl>
					<LineString>
						<tessellate>1</tessellate>
						<altitudeMode>relativeToGround</altitudeMode>
						<coordinates>						84.58938306865174,18.511509283205257,20324.850909090906						 						85.5446136419506,18.164803576452712,23460.067272727272						</coordinates>
					</LineString>
				</Placemark>
				<Placemark>
					<styleUrl>branch_style6</styleUrl>
					<LineString>
						<tessellate>1</tessellate>
						<altitudeMode>relativeToGround</altitudeMode>
						<coordinates>						85.5446136419506,18.164803576452712,23460.067272727272						 						86.50472900678731,17.81819077949898,26523.209696969694						</coordinates>
					</LineString>
				</Placemark>
				<Placemark>
					<styleUrl>branch_style6</styleUrl>
					<LineString>
						<tessellate>1</tessellate>
						<altitudeMode>relativeToGround</altitudeMode>
						<coordinates>						86.50472900678731,17.81819077949898,26523.209696969694						 						87.4696863054599,17.47167106593282,29514.27818181818						</coordinates>
					</LineString>
				</Placemark>
				<Placemark>
					<styleUrl>branch_style6</styleUrl>
					<LineString>
						<tessellate>1</tessellate>
						<altitudeMode>relativeToGround</altitudeMode>
						<coordinates>						87.4696863054599,17.47167106593282,29514.27818181818						 						88.43944191228668,17.1252445954208,32433.272727272728						</coordinates>
					</LineString>
				</Placemark>
				<Placemark>
					<styleUrl>branch_style6</styleUrl>
					<LineString>
						<tessellate>1</tessellate>
						<altitudeMode>relativeToGround</altitudeMode>
						<coordinates>						88.43944191228668,17.1252445954208,32433.272727272728						 						89.41395143597727,16.77891151334162,35280.19333333333						</coordinates>
					</LineString>
				</Placemark>
				<Placemark>
					<styleUrl>branch_style6</styleUrl>
					<LineString>
						<tessellate>1</tessellate>
						<altitudeMode>relativeToGround</altitudeMode>
						<coordinates>						89.41395143597727,16.77891151334162,35280.19333333333						 						90.39316972216903,16.432671950411706,38055.03999999999						</coordinates>
					</LineString>
				</Placemark>
				<Placemark>
					<styleUrl>branch_style6</styleUrl>
					<LineString>
						<tessellate>1</tessellate>
						<altitudeMode>relativeToGround</altitudeMode>
						<coordinates>						90.39316972216903,16.432671950411706,38055.03999999999						 						91.3770508561298,16.086526022301513,40757.81272727272						</coordinates>
					</LineString>
				</Placemark>
				<Placemark>
					<styleUrl>branch_style6</styleUrl>
					<LineString>
						<tessellate>1</tessellate>
						<altitudeMode>relativeToGround</altitudeMode>
						<coordinates>						91.3770508561298,16.086526022301513,40757.81272727272						 						92.3655481656269,15.740473829242003,43388.51151515151						</coordinates>
					</LineString>
				</Placemark>
				<Placemark>
					<styleUrl>branch_style6</styleUrl>
					<LineString>
						<tessellate>1</tessellate>
						<altitudeMode>relativeToGround</altitudeMode>
						<coordinates>						92.3655481656269,15.740473829242003,43388.51151515151						 						93.3586142239626,15.394515455620748,45947.13636363636						</coordinates>
					</LineString>
				</Placemark>
				<Placemark>
					<styleUrl>branch_style6</styleUrl>
					<LineString>
						<tessellate>1</tessellate>
						<altitudeMode>relativeToGround</altitudeMode>
						<coordinates>						93.3586142239626,15.394515455620748,45947.13636363636						 						94.35620085317649,15.04865096956691,48433.68727272727						</coordinates>
					</LineString>
				</Placemark>
				<Placemark>
					<styleUrl>branch_style6</styleUrl>
					<LineString>
						<tessellate>1</tessellate>
						<altitudeMode>relativeToGround</altitudeMode>
						<coordinates>						94.35620085317649,15.04865096956691,48433.68727272727						 						95.35825912741478,14.702880422524526,50848.16424242424						</coordinates>
					</LineString>
				</Placemark>
				<Placemark>
					<styleUrl>branch_style6</styleUrl>
					<LineString>
						<tessellate>1</tessellate>
						<altitudeMode>relativeToGround</altitudeMode>
						<coordinates>						95.35825912741478,14.702880422524526,50848.16424242424						 						96.36473937646649,14.357203848813272,53190.56727272727						</coordinates>
					</LineString>
				</Placemark>
				<Placemark>
					<styleUrl>branch_style6</styleUrl>
					<LineString>
						<tessellate>1</tessellate>
						<altitudeMode>relativeToGround</altitudeMode>
						<coordinates>						96.36473937646649,14.357203848813272,53190.56727272727						 						97.37559118946666,14.011621265175933,55460.896363636355						</coordinates>
					</LineString>
				</Placemark>
				<Placemark>
					<styleUrl>branch_style6</styleUrl>
					<LineString>
						<tessellate>1</tessellate>
						<altitudeMode>relativeToGround</altitudeMode>
						<coordinates>						97.37559118946666,14.011621265175933,55460.896363636355						 						98.39076341876601,13.666132670311738,57659.15151515151						</coordinates>
					</LineString>
				</Placemark>
				<Placemark>
					<styleUrl>branch_style6</styleUrl>
					<LineString>
						<tessellate>1</tessellate>
						<altitudeMode>relativeToGround</altitudeMode>
						<coordinates>						98.39076341876601,13.666132670311738,57659.15151515151						 						99.41020418396772,13.32073804439456,59785.33272727272						</coordinates>
					</LineString>
				</Placemark>
				<Placemark>
					<styleUrl>branch_style6</styleUrl>
					<LineString>
						<tessellate>1</tessellate>
						<altitudeMode>relativeToGround</altitudeMode>
						<coordinates>						99.41020418396772,13.32073804439456,59785.33272727272						 						100.43386087612996,12.975437348575063,61839.439999999995						</coordinates>
					</LineString>
				</Placemark>
				<Placemark>
					<styleUrl>branch_style6</styleUrl>
					<LineString>
						<tessellate>1</tessellate>
						<altitudeMode>relativeToGround</altitudeMode>
						<coordinates>						100.43386087612996,12.975437348575063,61839.439999999995						 						101.46168016213443,12.630230524465611,63821.47333333333						</coordinates>
					</LineString>
				</Placemark>
				<Placemark>
					<styleUrl>branch_style6</styleUrl>
					<LineString>
						<tessellate>1</tessellate>
						<altitudeMode>relativeToGround</altitudeMode>
						<coordinates>						101.46168016213443,12.630230524465611,63821.47333333333						 						102.49360798922031,12.285117493606844,65731.43272727271						</coordinates>
					</LineString>
				</Placemark>
				<Placemark>
					<styleUrl>branch_style6</styleUrl>
					<LineString>
						<tessellate>1</tessellate>
						<altitudeMode>relativeToGround</altitudeMode>
						<coordinates>						102.49360798922031,12.285117493606844,65731.43272727271						 						103.52958958968318,11.940098156914578,67569.31818181818						</coordinates>
					</LineString>
				</Placemark>
				<Placemark>
					<styleUrl>branch_style6</styleUrl>
					<LineString>
						<tessellate>1</tessellate>
						<altitudeMode>relativeToGround</altitudeMode>
						<coordinates>						103.52958958968318,11.940098156914578,67569.31818181818						 						104.56956948573742,11.595172394105699,69335.12969696969						</coordinates>
					</LineString>
				</Placemark>
				<Placemark>
					<styleUrl>branch_style6</styleUrl>
					<LineString>
						<tessellate>1</tessellate>
						<altitudeMode>relativeToGround</altitudeMode>
						<coordinates>						104.56956948573742,11.595172394105699,69335.12969696969						 						105.61349149454254,11.25034006310153,71028.86727272726						</coordinates>
					</LineString>
				</Placemark>
				<Placemark>
					<styleUrl>branch_style6</styleUrl>
					<LineString>
						<tessellate>1</tessellate>
						<altitudeMode>relativeToGround</altitudeMode>
						<coordinates>						105.61349149454254,11.25034006310153,71028.86727272726						 						106.6612987333915,10.905600999407019,72650.53090909091						</coordinates>
					</LineString>
				</Placemark>
				<Placemark>
					<styleUrl>branch_style6</styleUrl>
					<LineString>
						<tessellate>1</tessellate>
						<altitudeMode>relativeToGround</altitudeMode>
						<coordinates>						106.6612987333915,10.905600999407019,72650.53090909091						 						107.71293362506016,10.560955015464044,74200.12060606059						</coordinates>
					</LineString>
				</Placemark>
				<Placemark>
					<styleUrl>branch_style6</styleUrl>
					<LineString>
						<tessellate>1</tessellate>
						<altitudeMode>relativeToGround</altitudeMode>
						<coordinates>						107.71293362506016,10.560955015464044,74200.12060606059						 						108.76833790331723,10.216401899976864,75677.63636363635						</coordinates>
					</LineString>
				</Placemark>
				<Placemark>
					<styleUrl>branch_style6</styleUrl>
					<LineString>
						<tessellate>1</tessellate>
						<altitudeMode>relativeToGround</altitudeMode>
						<coordinates>						108.76833790331723,10.216401899976864,75677.63636363635						 						109.827452618593,9.871941417207648,77083.07818181817						</coordinates>
					</LineString>
				</Placemark>
				<Placemark>
					<styleUrl>branch_style6</styleUrl>
					<LineString>
						<tessellate>1</tessellate>
						<altitudeMode>relativeToGround</altitudeMode>
						<coordinates>						109.827452618593,9.871941417207648,77083.07818181817						 						110.89021814380501,9.527573306239793,78416.44606060605						</coordinates>
					</LineString>
				</Placemark>
				<Placemark>
					<styleUrl>branch_style6</styleUrl>
					<LineString>
						<tessellate>1</tessellate>
						<altitudeMode>relativeToGround</altitudeMode>
						<coordinates>						110.89021814380501,9.527573306239793,78416.44606060605						 						111.9565741803401,9.183297280206597,79677.73999999999						</coordinates>
					</LineString>
				</Placemark>
				<Placemark>
					<styleUrl>branch_style6</styleUrl>
					<LineString>
						<tessellate>1</tessellate>
						<altitudeMode>relativeToGround</altitudeMode>
						<coordinates>						111.9565741803401,9.183297280206597,79677.73999999999						 						113.02645976419011,8.839113025482503,80866.95999999999						</coordinates>
					</LineString>
				</Placemark>
				<Placemark>
					<styleUrl>branch_style6</styleUrl>
					<LineString>
						<tessellate>1</tessellate>
						<altitudeMode>relativeToGround</altitudeMode>
						<coordinates>						113.02645976419011,8.839113025482503,80866.95999999999						 						114.09981327223959,8.495020200834047,81984.10606060605						</coordinates>
					</LineString>
				</Placemark>
				<Placemark>
					<styleUrl>branch_style6</styleUrl>
					<LineString>
						<tessellate>1</tessellate>
						<altitudeMode>relativeToGround</altitudeMode>
						<coordinates>						114.09981327223959,8.495020200834047,81984.10606060605						 						115.1765724287041,8.151018436527185,83029.17818181816						</coordinates>
					</LineString>
				</Placemark>
				<Placemark>
					<styleUrl>branch_style6</styleUrl>
					<LineString>
						<tessellate>1</tessellate>
						<altitudeMode>relativeToGround</altitudeMode>
						<coordinates>						115.1765724287041,8.151018436527185,83029.17818181816						 						116.25667431171576,7.807107333387551,84002.17636363636						</coordinates>
					</LineString>
				</Placemark>
				<Placemark>
					<styleUrl>branch_style6</styleUrl>
					<LineString>
						<tessellate>1</tessellate>
						<altitudeMode>relativeToGround</altitudeMode>
						<coordinates>						116.25667431171576,7.807107333387551,84002.17636363636						 						117.34005536005422,7.463286461809671,84903.10060606059						</coordinates>
					</LineString>
				</Placemark>
				<Placemark>
					<styleUrl>branch_style6</styleUrl>
					<LineString>
						<tessellate>1</tessellate>
						<altitudeMode>relativeToGround</altitudeMode>
						<coordinates>						117.34005536005422,7.463286461809671,84903.10060606059						 						118.42665138002013,7.119555360710929,85731.95090909091						</coordinates>
					</LineString>
				</Placemark>
				<Placemark>
					<styleUrl>branch_style6</styleUrl>
					<LineString>
						<tessellate>1</tessellate>
						<altitudeMode>relativeToGround</altitudeMode>
						<coordinates>						118.42665138002013,7.119555360710929,85731.95090909091						 						119.51639755244838,6.775913536425579,86488.72727272726						</coordinates>
					</LineString>
				</Placemark>
				<Placemark>
					<styleUrl>branch_style6</styleUrl>
					<LineString>
						<tessellate>1</tessellate>
						<altitudeMode>relativeToGround</altitudeMode>
						<coordinates>						119.51639755244838,6.775913536425579,86488.72727272726						 						120.60922843985776,6.432360461533622,87173.42969696969						</coordinates>
					</LineString>
				</Placemark>
				<Placemark>
					<styleUrl>branch_style6</styleUrl>
					<LineString>
						<tessellate>1</tessellate>
						<altitudeMode>relativeToGround</altitudeMode>
						<coordinates>						120.60922843985776,6.432360461533622,87173.42969696969						 						121.70507799373328,6.088895573618878,87786.05818181817						</coordinates>
					</LineString>
				</Placemark>
				<Placemark>
					<styleUrl>branch_style6</styleUrl>
					<LineString>
						<tessellate>1</tessellate>
						<altitudeMode>relativeToGround</altitudeMode>
						<coordinates>						121.70507799373328,6.088895573618878,87786.05818181817						 						122.80387956193775,5.745518273949948,88326.61272727272						</coordinates>
					</LineString>
				</Placemark>
				<Placemark>
					<styleUrl>branch_style6</styleUrl>
					<LineString>
						<tessellate>1</tessellate>
						<altitudeMode>relativeToGround</altitudeMode>
						<coordinates>						122.80387956193775,5.745518273949948,88326.61272727272						 						123.90556589624859,5.402227926077125,88795.09333333332						</coordinates>
					</LineString>
				</Placemark>
				<Placemark>
					<styleUrl>branch_style6</styleUrl>
					<LineString>
						<tessellate>1</tessellate>
						<altitudeMode>relativeToGround</altitudeMode>
						<coordinates>						123.90556589624859,5.402227926077125,88795.09333333332						 						125.01006916001512,5.059023854337533,89191.49999999997						</coordinates>
					</LineString>
				</Placemark>
				<Placemark>
					<styleUrl>branch_style6</styleUrl>
					<LineString>
						<tessellate>1</tessellate>
						<altitudeMode>relativeToGround</altitudeMode>
						<coordinates>						125.01006916001512,5.059023854337533,89191.49999999997						 						126.11732093593157,4.7159053422599575,89515.83272727272						</coordinates>
					</LineString>
				</Placemark>
				<Placemark>
					<styleUrl>branch_style6</styleUrl>
					<LineString>
						<tessellate>1</tessellate>
						<altitudeMode>relativeToGround</altitudeMode>
						<coordinates>						126.11732093593157,4.7159053422599575,89515.83272727272						 						127.22725223392008,4.372871630859849,89768.09151515151						</coordinates>
					</LineString>
				</Placemark>
				<Placemark>
					<styleUrl>branch_style6</styleUrl>
					<LineString>
						<tessellate>1</tessellate>
						<altitudeMode>relativeToGround</altitudeMode>
						<coordinates>						127.22725223392008,4.372871630859849,89768.09151515151						 						128.3397934991185,4.029921916813926,89948.27636363634						</coordinates>
					</LineString>
				</Placemark>
				<Placemark>
					<styleUrl>branch_style6</styleUrl>
					<LineString>
						<tessellate>1</tessellate>
						<altitudeMode>relativeToGround</altitudeMode>
						<coordinates>						128.3397934991185,4.029921916813926,89948.27636363634						 						129.45487461996677,3.6870553505025465,90056.38727272727						</coordinates>
					</LineString>
				</Placemark>
				<Placemark>
					<styleUrl>branch_style6</styleUrl>
					<LineString>
						<tessellate>1</tessellate>
						<altitudeMode>relativeToGround</altitudeMode>
						<coordinates>						129.45487461996677,3.6870553505025465,90056.38727272727						 						130.57242493638378,3.344271033906655,90092.42424242424						</coordinates>
					</LineString>
				</Placemark>
				<Placemark>
					<styleUrl>branch_style6</styleUrl>
					<LineString>
						<tessellate>1</tessellate>
						<altitudeMode>relativeToGround</altitudeMode>
						<coordinates>						130.57242493638378,3.344271033906655,90092.42424242424						 						131.6923732480282,3.001568018344483,90056.38727272725						</coordinates>
					</LineString>
				</Placemark>
				<Placemark>
					<styleUrl>branch_style6</styleUrl>
					<LineString>
						<tessellate>1</tessellate>
						<altitudeMode>relativeToGround</altitudeMode>
						<coordinates>						131.6923732480282,3.001568018344483,90056.38727272725						 						132.81464782263436,2.6589453020314187,89948.27636363634						</coordinates>
					</LineString>
				</Placemark>
				<Placemark>
					<styleUrl>branch_style6</styleUrl>
					<LineString>
						<tessellate>1</tessellate>
						<altitudeMode>relativeToGround</altitudeMode>
						<coordinates>						132.81464782263436,2.6589453020314187,89948.27636363634						 						133.93917640441381,2.3164018274443112,89768.09151515151						</coordinates>
					</LineString>
				</Placemark>
				<Placemark>
					<styleUrl>branch_style6</styleUrl>
					<LineString>
						<tessellate>1</tessellate>
						<altitudeMode>relativeToGround</altitudeMode>
						<coordinates>						133.93917640441381,2.3164018274443112,89768.09151515151						 						135.06588622251238,1.9739364784691398,89515.83272727272						</coordinates>
					</LineString>
				</Placemark>
				<Placemark>
					<styleUrl>branch_style6</styleUrl>
					<LineString>
						<tessellate>1</tessellate>
						<altitudeMode>relativeToGround</altitudeMode>
						<coordinates>						135.06588622251238,1.9739364784691398,89515.83272727272						 						136.19470399951186,1.6315480773081832,89191.49999999997						</coordinates>
					</LineString>
				</Placemark>
				<Placemark>
					<styleUrl>branch_style6</styleUrl>
					<LineString>
						<tessellate>1</tessellate>
						<altitudeMode>relativeToGround</altitudeMode>
						<coordinates>						136.19470399951186,1.6315480773081832,89191.49999999997						 						137.32555595996226,1.289235381119684,88795.09333333332						</coordinates>
					</LineString>
				</Placemark>
				<Placemark>
					<styleUrl>branch_style6</styleUrl>
					<LineString>
						<tessellate>1</tessellate>
						<altitudeMode>relativeToGround</altitudeMode>
						<coordinates>						137.32555595996226,1.289235381119684,88795.09333333332						 						138.45836783893193,0.946997078359236,88326.61272727272						</coordinates>
					</LineString>
				</Placemark>
				<Placemark>
					<styleUrl>branch_style6</styleUrl>
					<LineString>
						<tessellate>1</tessellate>
						<altitudeMode>relativeToGround</altitudeMode>
						<coordinates>						138.45836783893193,0.946997078359236,88326.61272727272						 						139.5930648905591,0.6048317847879208,87786.05818181815						</coordinates>
					</LineString>
				</Placemark>
				<Placemark>
					<styleUrl>branch_style6</styleUrl>
					<LineString>
						<tessellate>1</tessellate>
						<altitudeMode>relativeToGround</altitudeMode>
						<coordinates>						139.5930648905591,0.6048317847879208,87786.05818181815						 						140.72957189658658,0.26273803910714827,87173.42969696969						</coordinates>
					</LineString>
				</Placemark>
				<Placemark>
					<styleUrl>branch_style6</styleUrl>
					<LineString>
						<tessellate>1</tessellate>
						<altitudeMode>relativeToGround</altitudeMode>
						<coordinates>						140.72957189658658,0.26273803910714827,87173.42969696969						 						141.86781317486054,-0.0792857018256943,86488.72727272726						</coordinates>
					</LineString>
				</Placemark>
				<Placemark>
					<styleUrl>branch_style6</styleUrl>
					<LineString>
						<tessellate>1</tessellate>
						<altitudeMode>relativeToGround</altitudeMode>
						<coordinates>						141.86781317486054,-0.0792857018256943,86488.72727272726						 						143.0077125877698,-0.42124106825354135,85731.9509090909						</coordinates>
					</LineString>
				</Placemark>
				<Placemark>
					<styleUrl>branch_style6</styleUrl>
					<LineString>
						<tessellate>1</tessellate>
						<altitudeMode>relativeToGround</altitudeMode>
						<coordinates>						143.0077125877698,-0.42124106825354135,85731.9509090909						 						144.1491935506002,-0.7631297833088218,84903.10060606059						</coordinates>
					</LineString>
				</Placemark>
				<Placemark>
					<styleUrl>branch_style6</styleUrl>
					<LineString>
						<tessellate>1</tessellate>
						<altitudeMode>relativeToGround</altitudeMode>
						<coordinates>						144.1491935506002,-0.7631297833088218,84903.10060606059						 						145.2921790397751,-1.1049536694060034,84002.17636363636						</coordinates>
					</LineString>
				</Placemark>
				<Placemark>
					<styleUrl>branch_style6</styleUrl>
					<LineString>
						<tessellate>1</tessellate>
						<altitudeMode>relativeToGround</altitudeMode>
						<coordinates>						145.2921790397751,-1.1049536694060034,84002.17636363636						 						146.43659160094717,-1.4467146553194934,83029.17818181816						</coordinates>
					</LineString>
				</Placemark>
				<Placemark>
					<styleUrl>branch_style6</styleUrl>
					<LineString>
						<tessellate>1</tessellate>
						<altitudeMode>relativeToGround</altitudeMode>
						<coordinates>						146.43659160094717,-1.4467146553194934,83029.17818181816						 						147.5823533569034,-1.7884147840425142,81984.10606060602						</coordinates>
					</LineString>
				</Placemark>
				<Placemark>
					<styleUrl>branch_style6</styleUrl>
					<LineString>
						<tessellate>1</tessellate>
						<altitudeMode>relativeToGround</altitudeMode>
						<coordinates>						147.5823533569034,-1.7884147840425142,81984.10606060602						 						148.7293860152392,-2.1300562215389873,80866.95999999999						</coordinates>
					</LineString>
				</Placemark>
				<Placemark>
					<styleUrl>branch_style6</styleUrl>
					<LineString>
						<tessellate>1</tessellate>
						<altitudeMode>relativeToGround</altitudeMode>
						<coordinates>						148.7293860152392,-2.1300562215389873,80866.95999999999						 						149.87761087574776,-2.471641266520223,79677.73999999999						</coordinates>
					</LineString>
				</Placemark>
				<Placemark>
					<styleUrl>branch_style6</styleUrl>
					<LineString>
						<tessellate>1</tessellate>
						<altitudeMode>relativeToGround</altitudeMode>
						<coordinates>						149.87761087574776,-2.471641266520223,79677.73999999999						 						151.02694883746565,-2.8131723614021866,78416.44606060605						</coordinates>
					</LineString>
				</Placemark>
				<Placemark>
					<styleUrl>branch_style6</styleUrl>
					<LineString>
						<tessellate>1</tessellate>
						<altitudeMode>relativeToGround</altitudeMode>
						<coordinates>						151.02694883746565,-2.8131723614021866,78416.44606060605						 						152.17732040530137,-3.154652104628346,77083.07818181816						</coordinates>
					</LineString>
				</Placemark>
				<Placemark>
					<styleUrl>branch_style6</styleUrl>
					<LineString>
						<tessellate>1</tessellate>
						<altitudeMode>relativeToGround</altitudeMode>
						<coordinates>						152.17732040530137,-3.154652104628346,77083.07818181816						 						153.32864569616436,-3.4960832645788535,75677.63636363635						</coordinates>
					</LineString>
				</Placemark>
				<Placemark>
					<styleUrl>branch_style6</styleUrl>
					<LineString>
						<tessellate>1</tessellate>
						<altitudeMode>relativeToGround</altitudeMode>
						<coordinates>						153.32864569616436,-3.4960832645788535,75677.63636363635						 						154.48084444449267,-3.8374687953310636,74200.12060606058						</coordinates>
					</LineString>
				</Placemark>
				<Placemark>
					<styleUrl>branch_style6</styleUrl>
					<LineString>
						<tessellate>1</tessellate>
						<altitudeMode>relativeToGround</altitudeMode>
						<coordinates>						154.48084444449267,-3.8374687953310636,74200.12060606058						 						155.63383600706015,-4.178811854591108,72650.53090909088						</coordinates>
					</LineString>
				</Placemark>
				<Placemark>
					<styleUrl>branch_style6</styleUrl>
					<LineString>
						<tessellate>1</tessellate>
						<altitudeMode>relativeToGround</altitudeMode>
						<coordinates>						155.63383600706015,-4.178811854591108,72650.53090909088						 						156.7875393669186,-4.5201158241848995,71028.86727272725						</coordinates>
					</LineString>
				</Placemark>
				<Placemark>
					<styleUrl>branch_style6</styleUrl>
					<LineString>
						<tessellate>1</tessellate>
						<altitudeMode>relativeToGround</altitudeMode>
						<coordinates>						156.7875393669186,-4.5201158241848995,71028.86727272725						 						157.94187313630025,-4.861384333583094,69335.12969696967						</coordinates>
					</LineString>
				</Placemark>
				<Placemark>
					<styleUrl>branch_style6</styleUrl>
					<LineString>
						<tessellate>1</tessellate>
						<altitudeMode>relativeToGround</altitudeMode>
						<coordinates>						157.94187313630025,-4.861384333583094,69335.12969696967						 						159.09675555826695,-5.202621287044177,67569.31818181815						</coordinates>
					</LineString>
				</Placemark>
				<Placemark>
					<styleUrl>branch_style6</styleUrl>
					<LineString>
						<tessellate>1</tessellate>
						<altitudeMode>relativeToGround</altitudeMode>
						<coordinates>						159.09675555826695,-5.202621287044177,67569.31818181815						 						160.25210450684324,-5.543830895099971,65731.43272727268						</coordinates>
					</LineString>
				</Placemark>
				<Placemark>
					<styleUrl>branch_style6</styleUrl>
					<LineString>
						<tessellate>1</tessellate>
						<altitudeMode>relativeToGround</altitudeMode>
						<coordinates>						160.25210450684324,-5.543830895099971,65731.43272727268						 						161.4078374853074,-5.885017711288957,63821.47333333327						</coordinates>
					</LineString>
				</Placemark>
				<Placemark>
					<styleUrl>branch_style6</styleUrl>
					<LineString>
						<tessellate>1</tessellate>
						<altitudeMode>relativeToGround</altitudeMode>
						<coordinates>						161.4078374853074,-5.885017711288957,63821.47333333327						 						162.56387162223183,-6.226186675278961,61839.44						</coordinates>
					</LineString>
				</Placemark>
				<Placemark>
					<styleUrl>branch_style6</styleUrl>
					<LineString>
						<tessellate>1</tessellate>
						<altitudeMode>relativeToGround</altitudeMode>
						<coordinates>						162.56387162223183,-6.226186675278961,61839.44						 						163.7201236647569,-6.567343163832146,59785.332727272704						</coordinates>
					</LineString>
				</Placemark>
				<Placemark>
					<styleUrl>branch_style6</styleUrl>
					<LineString>
						<tessellate>1</tessellate>
						<altitudeMode>relativeToGround</altitudeMode>
						<coordinates>						163.7201236647569,-6.567343163832146,59785.332727272704						 						164.876509968437,-6.908493051480283,57659.15151515149						</coordinates>
					</LineString>
				</Placemark>
				<Placemark>
					<styleUrl>branch_style6</styleUrl>
					<LineString>
						<tessellate>1</tessellate>
						<altitudeMode>relativeToGround</altitudeMode>
						<coordinates>						164.876509968437,-6.908493051480283,57659.15151515149						 						166.03294648280843,-7.2496427833386985,55460.89636363633						</coordinates>
					</LineString>
				</Placemark>
				<Placemark>
					<styleUrl>branch_style6</styleUrl>
					<LineString>
						<tessellate>1</tessellate>
						<altitudeMode>relativeToGround</altitudeMode>
						<coordinates>						166.03294648280843,-7.2496427833386985,55460.89636363633						 						167.18934873155962,-7.590799463254084,53190.56727272723						</coordinates>
					</LineString>
				</Placemark>
				<Placemark>
					<styleUrl>branch_style6</styleUrl>
					<LineString>
						<tessellate>1</tessellate>
						<altitudeMode>relativeToGround</altitudeMode>
						<coordinates>						167.18934873155962,-7.590799463254084,53190.56727272723						 						168.34563178582727,-7.931970961546392,50848.16424242419						</coordinates>
					</LineString>
				</Placemark>
				<Placemark>
					<styleUrl>branch_style6</styleUrl>
					<LineString>
						<tessellate>1</tessellate>
						<altitudeMode>relativeToGround</altitudeMode>
						<coordinates>						168.34563178582727,-7.931970961546392,50848.16424242419						 						169.5017102286222,-8.273166048108513,48433.68727272723						</coordinates>
					</LineString>
				</Placemark>
				<Placemark>
					<styleUrl>branch_style6</styleUrl>
					<LineString>
						<tessellate>1</tessellate>
						<altitudeMode>relativeToGround</altitudeMode>
						<coordinates>						169.5017102286222,-8.273166048108513,48433.68727272723						 						170.6574981076616,-8.614394558788698,45947.13636363635						</coordinates>
					</LineString>
				</Placemark>
				<Placemark>
					<styleUrl>branch_style6</styleUrl>
					<LineString>
						<tessellate>1</tessellate>
						<altitudeMode>relativeToGround</altitudeMode>
						<coordinates>						170.6574981076616,-8.614394558788698,45947.13636363635						 						171.81290887280687,-8.955667606150376,43388.51151515148						</coordinates>
					</LineString>
				</Placemark>
				<Placemark>
					<styleUrl>branch_style6</styleUrl>
					<LineString>
						<tessellate>1</tessellate>
						<altitudeMode>relativeToGround</altitudeMode>
						<coordinates>						171.81290887280687,-8.955667606150376,43388.51151515148						 						172.9678552927034,-9.296997850458505,40757.812727272685						</coordinates>
					</LineString>
				</Placemark>
				<Placemark>
					<styleUrl>branch_style6</styleUrl>
					<LineString>
						<tessellate>1</tessellate>
						<altitudeMode>relativeToGround</altitudeMode>
						<coordinates>						172.9678552927034,-9.296997850458505,40757.812727272685						 						174.12224934276026,-9.638399854055885,38055.03999999998						</coordinates>
					</LineString>
				</Placemark>
				<Placemark>
					<styleUrl>branch_style6</styleUrl>
					<LineString>
						<tessellate>1</tessellate>
						<altitudeMode>relativeToGround</altitudeMode>
						<coordinates>						174.12224934276026,-9.638399854055885,38055.03999999998						 						175.27600205272077,-9.979890553873297,35280.1933333333						</coordinates>
					</LineString>
				</Placemark>
				<Placemark>
					<styleUrl>branch_style6</styleUrl>
					<LineString>
						<tessellate>1</tessellate>
						<altitudeMode>relativeToGround</altitudeMode>
						<coordinates>						175.27600205272077,-9.979890553873297,35280.1933333333						 						176.429023295742,-10.321489905766649,32433.272727272648						</coordinates>
					</LineString>
				</Placemark>
				<Placemark>
					<styleUrl>branch_style6</styleUrl>
					<LineString>
						<tessellate>1</tessellate>
						<altitudeMode>relativeToGround</altitudeMode>
						<coordinates>						176.429023295742,-10.321489905766649,32433.272727272648						 						177.58122149015884,-10.663221786586186,29514.278181818197						</coordinates>
					</LineString>
				</Placemark>
				<Placemark>
					<styleUrl>branch_style6</styleUrl>
					<LineString>
						<tessellate>1</tessellate>
						<altitudeMode>relativeToGround</altitudeMode>
						<coordinates>						177.58122149015884,-10.663221786586186,29514.278181818197						 						178.7325031660634,-11.005115297145835,26523.209696969658						</coordinates>
					</LineString>
				</Placemark>
				<Placemark>
					<styleUrl>branch_style6</styleUrl>
					<LineString>
						<tessellate>1</tessellate>
						<altitudeMode>relativeToGround</altitudeMode>
						<coordinates>						178.7325031660634,-11.005115297145835,26523.209696969658						 						179.88277231322,-11.347206716622326,23460.06727272726						</coordinates>
					</LineString>
				</Placemark>
				<Placemark>
					<styleUrl>branch_style6</styleUrl>
					<LineString>
						<tessellate>1</tessellate>
						<altitudeMode>relativeToGround</altitudeMode>
						<coordinates>						179.88277231322,-11.347206716622326,23460.06727272726						 						-178.96807064421597,-11.689542573622738,20324.850909090892						</coordinates>
					</LineString>
				</Placemark>
				<Placemark>
					<styleUrl>branch_style6</styleUrl>
					<LineString>
						<tessellate>1</tessellate>
						<altitudeMode>relativeToGround</altitudeMode>
						<coordinates>						-178.96807064421597,-11.689542573622738,20324.850909090892						 						-177.82013055428018,-12.032184764327612,17117.56060606055						</coordinates>
					</LineString>
				</Placemark>
				<Placemark>
					<styleUrl>branch_style6</styleUrl>
					<LineString>
						<tessellate>1</tessellate>
						<altitudeMode>relativeToGround</altitudeMode>
						<coordinates>						-177.82013055428018,-12.032184764327612,17117.56060606055						 						-176.67352060093796,-12.375219764426582,13838.196363636293						</coordinates>
					</LineString>
				</Placemark>
				<Placemark>
					<styleUrl>branch_style6</styleUrl>
					<LineString>
						<tessellate>1</tessellate>
						<altitudeMode>relativeToGround</altitudeMode>
						<coordinates>						-176.67352060093796,-12.375219764426582,13838.196363636293						 						-175.52836841002133,-12.71877705112108,10486.75818181812						</coordinates>
					</LineString>
				</Placemark>
				<Placemark>
					<styleUrl>branch_style6</styleUrl>
					<LineString>
						<tessellate>1</tessellate>
						<altitudeMode>relativeToGround</altitudeMode>
						<coordinates>						-175.52836841002133,-12.71877705112108,10486.75818181812						 						-174.38483023975763,-13.063072082198284,7063.246060606034						</coordinates>
					</LineString>
				</Placemark>
				<Placemark>
					<styleUrl>branch_style6</styleUrl>
					<LineString>
						<tessellate>1</tessellate>
						<altitudeMode>relativeToGround</altitudeMode>
						<coordinates>						-174.38483023975763,-13.063072082198284,7063.246060606034						 						-173.24313337921708,-13.408535211585205,3567.6599999999744						</coordinates>
					</LineString>
				</Placemark>
				<Placemark>
					<styleUrl>branch_style6</styleUrl>
					<LineString>
						<tessellate>1</tessellate>
						<altitudeMode>relativeToGround</altitudeMode>
						<coordinates>						-173.24313337921708,-13.408535211585205,3567.6599999999744						 						-172.10462951660156,-13.759029388427734,0.0						</coordinates>
					</LineString>
				</Placemark>
			</Folder>
			<Folder>
				<name>IS:TO, BF=12.181388172001295</name>
				<Placemark>
					<styleUrl>branch_style7</styleUrl>
					<LineString>
						<tessellate>1</tessellate>
						<altitudeMode>relativeToGround</altitudeMode>
						<coordinates>						78.96288299560547,20.59368324279785,0.0						 						79.82225501989095,20.17247854175361,3216.2799999999997						</coordinates>
					</LineString>
				</Placemark>
				<Placemark>
					<styleUrl>branch_style7</styleUrl>
					<LineString>
						<tessellate>1</tessellate>
						<altitudeMode>relativeToGround</altitudeMode>
						<coordinates>						79.82225501989095,20.17247854175361,3216.2799999999997						 						80.68790359516412,19.75137079331272,6367.5846464646465						</coordinates>
					</LineString>
				</Placemark>
				<Placemark>
					<styleUrl>branch_style7</styleUrl>
					<LineString>
						<tessellate>1</tessellate>
						<altitudeMode>relativeToGround</altitudeMode>
						<coordinates>						80.68790359516412,19.75137079331272,6367.5846464646465						 						81.55979025073005,19.330360251732486,9453.913939393939						</coordinates>
					</LineString>
				</Placemark>
				<Placemark>
					<styleUrl>branch_style7</styleUrl>
					<LineString>
						<tessellate>1</tessellate>
						<altitudeMode>relativeToGround</altitudeMode>
						<coordinates>						81.55979025073005,19.330360251732486,9453.913939393939						 						82.43787524177563,18.909447154279132,12475.267878787878						</coordinates>
					</LineString>
				</Placemark>
				<Placemark>
					<styleUrl>branch_style7</styleUrl>
					<LineString>
						<tessellate>1</tessellate>
						<altitudeMode>relativeToGround</altitudeMode>
						<coordinates>						82.43787524177563,18.909447154279132,12475.267878787878						 						83.32211754492876,18.48863172070671,15431.646464646465						</coordinates>
					</LineString>
				</Placemark>
				<Placemark>
					<styleUrl>branch_style7</styleUrl>
					<LineString>
						<tessellate>1</tessellate>
						<altitudeMode>relativeToGround</altitudeMode>
						<coordinates>						83.32211754492876,18.48863172070671,15431.646464646465						 						84.21247485409522,18.067914152727113,18323.049696969698						</coordinates>
					</LineString>
				</Placemark>
				<Placemark>
					<styleUrl>branch_style7</styleUrl>
					<LineString>
						<tessellate>1</tessellate>
						<altitudeMode>relativeToGround</altitudeMode>
						<coordinates>						84.21247485409522,18.067914152727113,18323.049696969698						 						85.10890357657972,17.647294633470775,21149.477575757577						</coordinates>
					</LineString>
				</Placemark>
				<Placemark>
					<styleUrl>branch_style7</styleUrl>
					<LineString>
						<tessellate>1</tessellate>
						<altitudeMode>relativeToGround</altitudeMode>
						<coordinates>						85.10890357657972,17.647294633470775,21149.477575757577						 						86.01135882949632,17.22677332693761,23910.9301010101						</coordinates>
					</LineString>
				</Placemark>
				<Placemark>
					<styleUrl>branch_style7</styleUrl>
					<LineString>
						<tessellate>1</tessellate>
						<altitudeMode>relativeToGround</altitudeMode>
						<coordinates>						86.01135882949632,17.22677332693761,23910.9301010101						 						86.91979443647331,16.80635037743774,26607.40727272727						</coordinates>
					</LineString>
				</Placemark>
				<Placemark>
					<styleUrl>branch_style7</styleUrl>
					<LineString>
						<tessellate>1</tessellate>
						<altitudeMode>relativeToGround</altitudeMode>
						<coordinates>						86.91979443647331,16.80635037743774,26607.40727272727						 						87.83416292465931,16.386025909021413,29238.90909090909						</coordinates>
					</LineString>
				</Placemark>
				<Placemark>
					<styleUrl>branch_style7</styleUrl>
					<LineString>
						<tessellate>1</tessellate>
						<altitudeMode>relativeToGround</altitudeMode>
						<coordinates>						87.83416292465931,16.386025909021413,29238.90909090909						 						88.75441552203426,15.96580002489765,31805.435555555556						</coordinates>
					</LineString>
				</Placemark>
				<Placemark>
					<styleUrl>branch_style7</styleUrl>
					<LineString>
						<tessellate>1</tessellate>
						<altitudeMode>relativeToGround</altitudeMode>
						<coordinates>						88.75441552203426,15.96580002489765,31805.435555555556						 						89.68050215503237,15.545672806840896,34306.986666666664						</coordinates>
					</LineString>
				</Placemark>
				<Placemark>
					<styleUrl>branch_style7</styleUrl>
					<LineString>
						<tessellate>1</tessellate>
						<altitudeMode>relativeToGround</altitudeMode>
						<coordinates>						89.68050215503237,15.545672806840896,34306.986666666664						 						90.61237144648102,15.125644314585141,36743.562424242424						</coordinates>
					</LineString>
				</Placemark>
				<Placemark>
					<styleUrl>branch_style7</styleUrl>
					<LineString>
						<tessellate>1</tessellate>
						<altitudeMode>relativeToGround</altitudeMode>
						<coordinates>						90.61237144648102,15.125644314585141,36743.562424242424						 						91.5499707138617,14.70571458520474,39115.16282828283						</coordinates>
					</LineString>
				</Placemark>
				<Placemark>
					<styleUrl>branch_style7</styleUrl>
					<LineString>
						<tessellate>1</tessellate>
						<altitudeMode>relativeToGround</altitudeMode>
						<coordinates>						91.5499707138617,14.70571458520474,39115.16282828283						 						92.49324596789722,14.285883632481148,41421.78787878788						</coordinates>
					</LineString>
				</Placemark>
				<Placemark>
					<styleUrl>branch_style7</styleUrl>
					<LineString>
						<tessellate>1</tessellate>
						<altitudeMode>relativeToGround</altitudeMode>
						<coordinates>						92.49324596789722,14.285883632481148,41421.78787878788						 						93.44214191147132,13.86615144625484,43663.437575757576						</coordinates>
					</LineString>
				</Placemark>
				<Placemark>
					<styleUrl>branch_style7</styleUrl>
					<LineString>
						<tessellate>1</tessellate>
						<altitudeMode>relativeToGround</altitudeMode>
						<coordinates>						93.44214191147132,13.86615144625484,43663.437575757576						 						94.39660193888467,13.446517991761425,45840.11191919191						</coordinates>
					</LineString>
				</Placemark>
				<Placemark>
					<styleUrl>branch_style7</styleUrl>
					<LineString>
						<tessellate>1</tessellate>
						<altitudeMode>relativeToGround</altitudeMode>
						<coordinates>						94.39660193888467,13.446517991761425,45840.11191919191						 						95.35656813545269,13.026983208951084,47951.810909090906						</coordinates>
					</LineString>
				</Placemark>
				<Placemark>
					<styleUrl>branch_style7</styleUrl>
					<LineString>
						<tessellate>1</tessellate>
						<altitudeMode>relativeToGround</altitudeMode>
						<coordinates>						95.35656813545269,13.026983208951084,47951.810909090906						 						96.32198127744918,12.607547011790228,49998.534545454546						</coordinates>
					</LineString>
				</Placemark>
				<Placemark>
					<styleUrl>branch_style7</styleUrl>
					<LineString>
						<tessellate>1</tessellate>
						<altitudeMode>relativeToGround</altitudeMode>
						<coordinates>						96.32198127744918,12.607547011790228,49998.534545454546						 						97.29278083240165,12.18820928754429,51980.28282828283						</coordinates>
					</LineString>
				</Placemark>
				<Placemark>
					<styleUrl>branch_style7</styleUrl>
					<LineString>
						<tessellate>1</tessellate>
						<altitudeMode>relativeToGround</altitudeMode>
						<coordinates>						97.29278083240165,12.18820928754429,51980.28282828283						 						98.26890495974126,11.768969896040447,53897.05575757576						</coordinates>
					</LineString>
				</Placemark>
				<Placemark>
					<styleUrl>branch_style7</styleUrl>
					<LineString>
						<tessellate>1</tessellate>
						<altitudeMode>relativeToGround</altitudeMode>
						<coordinates>						98.26890495974126,11.768969896040447,53897.05575757576						 						99.25029051181289,11.34982866890892,55748.85333333333						</coordinates>
					</LineString>
				</Placemark>
				<Placemark>
					<styleUrl>branch_style7</styleUrl>
					<LineString>
						<tessellate>1</tessellate>
						<altitudeMode>relativeToGround</altitudeMode>
						<coordinates>						99.25029051181289,11.34982866890892,55748.85333333333						 						100.23687303524899,10.930785408801452,57535.67555555556						</coordinates>
					</LineString>
				</Placemark>
				<Placemark>
					<styleUrl>branch_style7</styleUrl>
					<LineString>
						<tessellate>1</tessellate>
						<altitudeMode>relativeToGround</altitudeMode>
						<coordinates>						100.23687303524899,10.930785408801452,57535.67555555556						 						101.22858677271165,10.511839888585408,59257.52242424242						</coordinates>
					</LineString>
				</Placemark>
				<Placemark>
					<styleUrl>branch_style7</styleUrl>
					<LineString>
						<tessellate>1</tessellate>
						<altitudeMode>relativeToGround</altitudeMode>
						<coordinates>						101.22858677271165,10.511839888585408,59257.52242424242						 						102.22536466500614,10.092991850511844,60914.393939393936						</coordinates>
					</LineString>
				</Placemark>
				<Placemark>
					<styleUrl>branch_style7</styleUrl>
					<LineString>
						<tessellate>1</tessellate>
						<altitudeMode>relativeToGround</altitudeMode>
						<coordinates>						102.22536466500614,10.092991850511844,60914.393939393936						 						103.22713835356997,9.674241005355674,62506.29010101009						</coordinates>
					</LineString>
				</Placemark>
				<Placemark>
					<styleUrl>branch_style7</styleUrl>
					<LineString>
						<tessellate>1</tessellate>
						<altitudeMode>relativeToGround</altitudeMode>
						<coordinates>						103.22713835356997,9.674241005355674,62506.29010101009						 						104.23383818334136,9.255587031526007,64033.2109090909						</coordinates>
					</LineString>
				</Placemark>
				<Placemark>
					<styleUrl>branch_style7</styleUrl>
					<LineString>
						<tessellate>1</tessellate>
						<altitudeMode>relativeToGround</altitudeMode>
						<coordinates>						104.23383818334136,9.255587031526007,64033.2109090909						 						105.24539320600977,8.837029574144461,65495.15636363637						</coordinates>
					</LineString>
				</Placemark>
				<Placemark>
					<styleUrl>branch_style7</styleUrl>
					<LineString>
						<tessellate>1</tessellate>
						<altitudeMode>relativeToGround</altitudeMode>
						<coordinates>						105.24539320600977,8.837029574144461,65495.15636363637						 						106.261731183652,8.418568244089137,66892.12646464647						</coordinates>
					</LineString>
				</Placemark>
				<Placemark>
					<styleUrl>branch_style7</styleUrl>
					<LineString>
						<tessellate>1</tessellate>
						<altitudeMode>relativeToGround</altitudeMode>
						<coordinates>						106.261731183652,8.418568244089137,66892.12646464647						 						107.28277859275676,8.000202617001685,68224.12121212122						</coordinates>
					</LineString>
				</Placemark>
				<Placemark>
					<styleUrl>branch_style7</styleUrl>
					<LineString>
						<tessellate>1</tessellate>
						<altitudeMode>relativeToGround</altitudeMode>
						<coordinates>						107.28277859275676,8.000202617001685,68224.12121212122						 						108.3084606286397,7.581932232254668,69491.14060606061						</coordinates>
					</LineString>
				</Placemark>
				<Placemark>
					<styleUrl>branch_style7</styleUrl>
					<LineString>
						<tessellate>1</tessellate>
						<altitudeMode>relativeToGround</altitudeMode>
						<coordinates>						108.3084606286397,7.581932232254668,69491.14060606061						 						109.33870121025232,7.163756591876227,70693.18464646465						</coordinates>
					</LineString>
				</Placemark>
				<Placemark>
					<styleUrl>branch_style7</styleUrl>
					<LineString>
						<tessellate>1</tessellate>
						<altitudeMode>relativeToGround</altitudeMode>
						<coordinates>						109.33870121025232,7.163756591876227,70693.18464646465						 						110.37342298538607,6.7456751594286795,71830.25333333333						</coordinates>
					</LineString>
				</Placemark>
				<Placemark>
					<styleUrl>branch_style7</styleUrl>
					<LineString>
						<tessellate>1</tessellate>
						<altitudeMode>relativeToGround</altitudeMode>
						<coordinates>						110.37342298538607,6.7456751594286795,71830.25333333333						 						111.41254733627375,6.327687358837454,72902.34666666665						</coordinates>
					</LineString>
				</Placemark>
				<Placemark>
					<styleUrl>branch_style7</styleUrl>
					<LineString>
						<tessellate>1</tessellate>
						<altitudeMode>relativeToGround</altitudeMode>
						<coordinates>						111.41254733627375,6.327687358837454,72902.34666666665						 						112.4559943855892,5.909792573166377,73909.46464646464						</coordinates>
					</LineString>
				</Placemark>
				<Placemark>
					<styleUrl>branch_style7</styleUrl>
					<LineString>
						<tessellate>1</tessellate>
						<altitudeMode>relativeToGround</altitudeMode>
						<coordinates>						112.4559943855892,5.909792573166377,73909.46464646464						 						113.50368300284744,5.49199014333498,74851.60727272727						</coordinates>
					</LineString>
				</Placemark>
				<Placemark>
					<styleUrl>branch_style7</styleUrl>
					<LineString>
						<tessellate>1</tessellate>
						<altitudeMode>relativeToGround</altitudeMode>
						<coordinates>						113.50368300284744,5.49199014333498,74851.60727272727						 						114.55553081120469,5.074279366773032,75728.77454545455						</coordinates>
					</LineString>
				</Placemark>
				<Placemark>
					<styleUrl>branch_style7</styleUrl>
					<LineString>
						<tessellate>1</tessellate>
						<altitudeMode>relativeToGround</altitudeMode>
						<coordinates>						114.55553081120469,5.074279366773032,75728.77454545455						 						115.61145419465959,4.65665949600708,76540.96646464647						</coordinates>
					</LineString>
				</Placemark>
				<Placemark>
					<styleUrl>branch_style7</styleUrl>
					<LineString>
						<tessellate>1</tessellate>
						<altitudeMode>relativeToGround</altitudeMode>
						<coordinates>						115.61145419465959,4.65665949600708,76540.96646464647						 						116.67136830565562,4.239129737173221,77288.18303030303						</coordinates>
					</LineString>
				</Placemark>
				<Placemark>
					<styleUrl>branch_style7</styleUrl>
					<LineString>
						<tessellate>1</tessellate>
						<altitudeMode>relativeToGround</altitudeMode>
						<coordinates>						116.67136830565562,4.239129737173221,77288.18303030303						 						117.73518707308266,3.8216892484497884,77970.42424242424						</coordinates>
					</LineString>
				</Placemark>
				<Placemark>
					<styleUrl>branch_style7</styleUrl>
					<LineString>
						<tessellate>1</tessellate>
						<altitudeMode>relativeToGround</altitudeMode>
						<coordinates>						117.73518707308266,3.8216892484497884,77970.42424242424						 						118.80282321067887,3.4043371384029393,78587.6901010101						</coordinates>
					</LineString>
				</Placemark>
				<Placemark>
					<styleUrl>branch_style7</styleUrl>
					<LineString>
						<tessellate>1</tessellate>
						<altitudeMode>relativeToGround</altitudeMode>
						<coordinates>						118.80282321067887,3.4043371384029393,78587.6901010101						 						119.87418822582936,2.987072464237446,79139.98060606062						</coordinates>
					</LineString>
				</Placemark>
				<Placemark>
					<styleUrl>branch_style7</styleUrl>
					<LineString>
						<tessellate>1</tessellate>
						<altitudeMode>relativeToGround</altitudeMode>
						<coordinates>						119.87418822582936,2.987072464237446,79139.98060606062						 						120.94919242876057,2.5698942299441705,79627.29575757575						</coordinates>
					</LineString>
				</Placemark>
				<Placemark>
					<styleUrl>branch_style7</styleUrl>
					<LineString>
						<tessellate>1</tessellate>
						<altitudeMode>relativeToGround</altitudeMode>
						<coordinates>						120.94919242876057,2.5698942299441705,79627.29575757575						 						122.02774494212684,2.1528013843347638,80049.63555555555						</coordinates>
					</LineString>
				</Placemark>
				<Placemark>
					<styleUrl>branch_style7</styleUrl>
					<LineString>
						<tessellate>1</tessellate>
						<altitudeMode>relativeToGround</altitudeMode>
						<coordinates>						122.02774494212684,2.1528013843347638,80049.63555555555						 						123.10975371098571,1.7357928189531533,80406.99999999999						</coordinates>
					</LineString>
				</Placemark>
				<Placemark>
					<styleUrl>branch_style7</styleUrl>
					<LineString>
						<tessellate>1</tessellate>
						<altitudeMode>relativeToGround</altitudeMode>
						<coordinates>						123.10975371098571,1.7357928189531533,80406.99999999999						 						124.19512551315786,1.3188673658521772,80699.3890909091						</coordinates>
					</LineString>
				</Placemark>
				<Placemark>
					<styleUrl>branch_style7</styleUrl>
					<LineString>
						<tessellate>1</tessellate>
						<altitudeMode>relativeToGround</altitudeMode>
						<coordinates>						124.19512551315786,1.3188673658521772,80699.3890909091						 						125.28376596996571,0.9020237952224484,80926.80282828282						</coordinates>
					</LineString>
				</Placemark>
				<Placemark>
					<styleUrl>branch_style7</styleUrl>
					<LineString>
						<tessellate>1</tessellate>
						<altitudeMode>relativeToGround</altitudeMode>
						<coordinates>						125.28376596996571,0.9020237952224484,80926.80282828282						 						126.37557955734496,0.4852608128590426,81089.24121212121						</coordinates>
					</LineString>
				</Placemark>
				<Placemark>
					<styleUrl>branch_style7</styleUrl>
					<LineString>
						<tessellate>1</tessellate>
						<altitudeMode>relativeToGround</altitudeMode>
						<coordinates>						126.37557955734496,0.4852608128590426,81089.24121212121						 						127.4704696173214,0.06857705744992482,81186.70424242425						</coordinates>
					</LineString>
				</Placemark>
				<Placemark>
					<styleUrl>branch_style7</styleUrl>
					<LineString>
						<tessellate>1</tessellate>
						<altitudeMode>relativeToGround</altitudeMode>
						<coordinates>						127.4704696173214,0.06857705744992482,81186.70424242425						 						128.56833836984464,-0.3480289023318751,81219.19191919192						</coordinates>
					</LineString>
				</Placemark>
				<Placemark>
					<styleUrl>branch_style7</styleUrl>
					<LineString>
						<tessellate>1</tessellate>
						<altitudeMode>relativeToGround</altitudeMode>
						<coordinates>						128.56833836984464,-0.3480289023318751,81219.19191919192						 						129.66908692496872,-0.7645585709525059,81186.70424242425						</coordinates>
					</LineString>
				</Placemark>
				<Placemark>
					<styleUrl>branch_style7</styleUrl>
					<LineString>
						<tessellate>1</tessellate>
						<altitudeMode>relativeToGround</altitudeMode>
						<coordinates>						129.66908692496872,-0.7645585709525059,81186.70424242425						 						130.7726152953678,-1.1810135293806032,81089.2412121212						</coordinates>
					</LineString>
				</Placemark>
				<Placemark>
					<styleUrl>branch_style7</styleUrl>
					<LineString>
						<tessellate>1</tessellate>
						<altitudeMode>relativeToGround</altitudeMode>
						<coordinates>						130.7726152953678,-1.1810135293806032,81089.2412121212						 						131.87882240917455,-1.5973954387151643,80926.80282828283						</coordinates>
					</LineString>
				</Placemark>
				<Placemark>
					<styleUrl>branch_style7</styleUrl>
					<LineString>
						<tessellate>1</tessellate>
						<altitudeMode>relativeToGround</altitudeMode>
						<coordinates>						131.87882240917455,-1.5973954387151643,80926.80282828283						 						132.9876061231253,-2.0137060441067574,80699.38909090907						</coordinates>
					</LineString>
				</Placemark>
				<Placemark>
					<styleUrl>branch_style7</styleUrl>
					<LineString>
						<tessellate>1</tessellate>
						<altitudeMode>relativeToGround</altitudeMode>
						<coordinates>						132.9876061231253,-2.0137060441067574,80699.38909090907						 						134.09886323599565,-2.4299471790045977,80407.0						</coordinates>
					</LineString>
				</Placemark>
				<Placemark>
					<styleUrl>branch_style7</styleUrl>
					<LineString>
						<tessellate>1</tessellate>
						<altitudeMode>relativeToGround</altitudeMode>
						<coordinates>						134.09886323599565,-2.4299471790045977,80407.0						 						135.2124895023058,-2.8461207697663893,80049.63555555556						</coordinates>
					</LineString>
				</Placemark>
				<Placemark>
					<styleUrl>branch_style7</styleUrl>
					<LineString>
						<tessellate>1</tessellate>
						<altitudeMode>relativeToGround</altitudeMode>
						<coordinates>						135.2124895023058,-2.8461207697663893,80049.63555555556						 						136.3283796462741,-3.2622288406728597,79627.29575757575						</coordinates>
					</LineString>
				</Placemark>
				<Placemark>
					<styleUrl>branch_style7</styleUrl>
					<LineString>
						<tessellate>1</tessellate>
						<altitudeMode>relativeToGround</altitudeMode>
						<coordinates>						136.3283796462741,-3.2622288406728597,79627.29575757575						 						137.44642737599173,-3.6782735193947893,79139.98060606062						</coordinates>
					</LineString>
				</Placemark>
				<Placemark>
					<styleUrl>branch_style7</styleUrl>
					<LineString>
						<tessellate>1</tessellate>
						<altitudeMode>relativeToGround</altitudeMode>
						<coordinates>						137.44642737599173,-3.6782735193947893,79139.98060606062						 						138.56652539779066,-4.094257042967194,78587.6901010101						</coordinates>
					</LineString>
				</Placemark>
				<Placemark>
					<styleUrl>branch_style7</styleUrl>
					<LineString>
						<tessellate>1</tessellate>
						<altitudeMode>relativeToGround</altitudeMode>
						<coordinates>						138.56652539779066,-4.094257042967194,78587.6901010101						 						139.68856543076924,-4.5101817643333035,77970.42424242424						</coordinates>
					</LineString>
				</Placemark>
				<Placemark>
					<styleUrl>branch_style7</styleUrl>
					<LineString>
						<tessellate>1</tessellate>
						<altitudeMode>relativeToGround</altitudeMode>
						<coordinates>						139.68856543076924,-4.5101817643333035,77970.42424242424						 						140.81243822143782,-4.926050159530416,77288.18303030301						</coordinates>
					</LineString>
				</Placemark>
				<Placemark>
					<styleUrl>branch_style7</styleUrl>
					<LineString>
						<tessellate>1</tessellate>
						<altitudeMode>relativeToGround</altitudeMode>
						<coordinates>						140.81243822143782,-4.926050159530416,77288.18303030301						 						141.938033558439,-5.341864835600793,76540.96646464647						</coordinates>
					</LineString>
				</Placemark>
				<Placemark>
					<styleUrl>branch_style7</styleUrl>
					<LineString>
						<tessellate>1</tessellate>
						<altitudeMode>relativeToGround</altitudeMode>
						<coordinates>						141.938033558439,-5.341864835600793,76540.96646464647						 						143.06524028729143,-5.757628539323921,75728.77454545454						</coordinates>
					</LineString>
				</Placemark>
				<Placemark>
					<styleUrl>branch_style7</styleUrl>
					<LineString>
						<tessellate>1</tessellate>
						<altitudeMode>relativeToGround</altitudeMode>
						<coordinates>						143.06524028729143,-5.757628539323921,75728.77454545454						 						144.19394632509648,-6.1733441668820594,74851.60727272727						</coordinates>
					</LineString>
				</Placemark>
				<Placemark>
					<styleUrl>branch_style7</styleUrl>
					<LineString>
						<tessellate>1</tessellate>
						<altitudeMode>relativeToGround</altitudeMode>
						<coordinates>						144.19394632509648,-6.1733441668820594,74851.60727272727						 						145.3240386751393,-6.589014774589729,73909.46464646465						</coordinates>
					</LineString>
				</Placemark>
				<Placemark>
					<styleUrl>branch_style7</styleUrl>
					<LineString>
						<tessellate>1</tessellate>
						<altitudeMode>relativeToGround</altitudeMode>
						<coordinates>						145.3240386751393,-6.589014774589729,73909.46464646465						 						146.45540344130345,-7.004643590840125,72902.34666666665						</coordinates>
					</LineString>
				</Placemark>
				<Placemark>
					<styleUrl>branch_style7</styleUrl>
					<LineString>
						<tessellate>1</tessellate>
						<altitudeMode>relativeToGround</altitudeMode>
						<coordinates>						146.45540344130345,-7.004643590840125,72902.34666666665						 						147.5879258422039,-7.420234029448469,71830.25333333333						</coordinates>
					</LineString>
				</Placemark>
				<Placemark>
					<styleUrl>branch_style7</styleUrl>
					<LineString>
						<tessellate>1</tessellate>
						<altitudeMode>relativeToGround</altitudeMode>
						<coordinates>						147.5879258422039,-7.420234029448469,71830.25333333333						 						148.72149022492826,-7.835789704605098,70693.18464646462						</coordinates>
					</LineString>
				</Placemark>
				<Placemark>
					<styleUrl>branch_style7</styleUrl>
					<LineString>
						<tessellate>1</tessellate>
						<altitudeMode>relativeToGround</altitudeMode>
						<coordinates>						148.72149022492826,-7.835789704605098,70693.18464646462						 						149.8559800782553,-8.251314447690897,69491.1406060606						</coordinates>
					</LineString>
				</Placemark>
				<Placemark>
					<styleUrl>branch_style7</styleUrl>
					<LineString>
						<tessellate>1</tessellate>
						<altitudeMode>relativeToGround</altitudeMode>
						<coordinates>						149.8559800782553,-8.251314447690897,69491.1406060606						 						150.99127804519495,-8.666812326256663,68224.12121212119						</coordinates>
					</LineString>
				</Placemark>
				<Placemark>
					<styleUrl>branch_style7</styleUrl>
					<LineString>
						<tessellate>1</tessellate>
						<altitudeMode>relativeToGround</altitudeMode>
						<coordinates>						150.99127804519495,-8.666812326256663,68224.12121212119						 						152.1272659346664,-9.082287665528234,66892.12646464646						</coordinates>
					</LineString>
				</Placemark>
				<Placemark>
					<styleUrl>branch_style7</styleUrl>
					<LineString>
						<tessellate>1</tessellate>
						<altitudeMode>relativeToGround</altitudeMode>
						<coordinates>						152.1272659346664,-9.082287665528234,66892.12646464646						 						153.2638247320906,-9.497745072874109,65495.15636363634						</coordinates>
					</LineString>
				</Placemark>
				<Placemark>
					<styleUrl>branch_style7</styleUrl>
					<LineString>
						<tessellate>1</tessellate>
						<altitudeMode>relativeToGround</altitudeMode>
						<coordinates>						153.2638247320906,-9.497745072874109,65495.15636363634						 						154.4008346086318,-9.913189465765807,64033.21090909091						</coordinates>
					</LineString>
				</Placemark>
				<Placemark>
					<styleUrl>branch_style7</styleUrl>
					<LineString>
						<tessellate>1</tessellate>
						<altitudeMode>relativeToGround</altitudeMode>
						<coordinates>						154.4008346086318,-9.913189465765807,64033.21090909091						 						155.53817492876243,-10.328626103879088,62506.29010101012						</coordinates>
					</LineString>
				</Placemark>
				<Placemark>
					<styleUrl>branch_style7</styleUrl>
					<LineString>
						<tessellate>1</tessellate>
						<altitudeMode>relativeToGround</altitudeMode>
						<coordinates>						155.53817492876243,-10.328626103879088,62506.29010101012						 						156.67572425575437,-10.744060626133601,60914.39393939392						</coordinates>
					</LineString>
				</Placemark>
				<Placemark>
					<styleUrl>branch_style7</styleUrl>
					<LineString>
						<tessellate>1</tessellate>
						<altitudeMode>relativeToGround</altitudeMode>
						<coordinates>						156.67572425575437,-10.744060626133601,60914.39393939392						 						157.8133603546086,-11.159499093659935,59257.52242424243						</coordinates>
					</LineString>
				</Placemark>
				<Placemark>
					<styleUrl>branch_style7</styleUrl>
					<LineString>
						<tessellate>1</tessellate>
						<altitudeMode>relativeToGround</altitudeMode>
						<coordinates>						157.8133603546086,-11.159499093659935,59257.52242424243						 						158.9509601918145,-11.574948039930234,57535.67555555556						</coordinates>
					</LineString>
				</Placemark>
				<Placemark>
					<styleUrl>branch_style7</styleUrl>
					<LineString>
						<tessellate>1</tessellate>
						<altitudeMode>relativeToGround</altitudeMode>
						<coordinates>						158.9509601918145,-11.574948039930234,57535.67555555556						 						160.08839993117752,-11.990414529610844,55748.85333333333						</coordinates>
					</LineString>
				</Placemark>
				<Placemark>
					<styleUrl>branch_style7</styleUrl>
					<LineString>
						<tessellate>1</tessellate>
						<altitudeMode>relativeToGround</altitudeMode>
						<coordinates>						160.08839993117752,-11.990414529610844,55748.85333333333						 						161.22555492475232,-12.405906228120397,53897.055757575756						</coordinates>
					</LineString>
				</Placemark>
				<Placemark>
					<styleUrl>branch_style7</styleUrl>
					<LineString>
						<tessellate>1</tessellate>
						<altitudeMode>relativeToGround</altitudeMode>
						<coordinates>						161.22555492475232,-12.405906228120397,53897.055757575756						 						162.36229969764813,-12.821431484443247,51980.28282828283						</coordinates>
					</LineString>
				</Placemark>
				<Placemark>
					<styleUrl>branch_style7</styleUrl>
					<LineString>
						<tessellate>1</tessellate>
						<altitudeMode>relativeToGround</altitudeMode>
						<coordinates>						162.36229969764813,-12.821431484443247,51980.28282828283						 						163.49850792511396,-13.236999430512826,49998.534545454546						</coordinates>
					</LineString>
				</Placemark>
				<Placemark>
					<styleUrl>branch_style7</styleUrl>
					<LineString>
						<tessellate>1</tessellate>
						<altitudeMode>relativeToGround</altitudeMode>
						<coordinates>						163.49850792511396,-13.236999430512826,49998.534545454546						 						164.63405239981782,-13.652620101525818,47951.81090909091						</coordinates>
					</LineString>
				</Placemark>
				<Placemark>
					<styleUrl>branch_style7</styleUrl>
					<LineString>
						<tessellate>1</tessellate>
						<altitudeMode>relativeToGround</altitudeMode>
						<coordinates>						164.63405239981782,-13.652620101525818,47951.81090909091						 						165.76880498655285,-14.068304583001206,45840.1119191919						</coordinates>
					</LineString>
				</Placemark>
				<Placemark>
					<styleUrl>branch_style7</styleUrl>
					<LineString>
						<tessellate>1</tessellate>
						<altitudeMode>relativeToGround</altitudeMode>
						<coordinates>						165.76880498655285,-14.068304583001206,45840.1119191919						 						166.9026365606445,-14.484065192449464,43663.43757575759						</coordinates>
					</LineString>
				</Placemark>
				<Placemark>
					<styleUrl>branch_style7</styleUrl>
					<LineString>
						<tessellate>1</tessellate>
						<altitudeMode>relativeToGround</altitudeMode>
						<coordinates>						166.9026365606445,-14.484065192449464,43663.43757575759						 						168.0354169249599,-14.899915706465483,41421.78787878787						</coordinates>
					</LineString>
				</Placemark>
				<Placemark>
					<styleUrl>branch_style7</styleUrl>
					<LineString>
						<tessellate>1</tessellate>
						<altitudeMode>relativeToGround</altitudeMode>
						<coordinates>						168.0354169249599,-14.899915706465483,41421.78787878787						 						169.1670146984111,-15.315871648382734,39115.1628282828						</coordinates>
					</LineString>
				</Placemark>
				<Placemark>
					<styleUrl>branch_style7</styleUrl>
					<LineString>
						<tessellate>1</tessellate>
						<altitudeMode>relativeToGround</altitudeMode>
						<coordinates>						169.1670146984111,-15.315871648382734,39115.1628282828						 						170.29729716584123,-15.731950658111057,36743.56242424238						</coordinates>
					</LineString>
				</Placemark>
				<Placemark>
					<styleUrl>branch_style7</styleUrl>
					<LineString>
						<tessellate>1</tessellate>
						<altitudeMode>relativeToGround</altitudeMode>
						<coordinates>						170.29729716584123,-15.731950658111057,36743.56242424238						 						171.42613007457592,-16.148172975756324,34306.986666666664						</coordinates>
					</LineString>
				</Placemark>
				<Placemark>
					<styleUrl>branch_style7</styleUrl>
					<LineString>
						<tessellate>1</tessellate>
						<altitudeMode>relativeToGround</altitudeMode>
						<coordinates>						171.42613007457592,-16.148172975756324,34306.986666666664						 						172.55337735565107,-16.56456208641292,31805.435555555538						</coordinates>
					</LineString>
				</Placemark>
				<Placemark>
					<styleUrl>branch_style7</styleUrl>
					<LineString>
						<tessellate>1</tessellate>
						<altitudeMode>relativeToGround</altitudeMode>
						<coordinates>						172.55337735565107,-16.56456208641292,31805.435555555538						 						173.67890073585875,-16.981145599359774,29238.90909090906						</coordinates>
					</LineString>
				</Placemark>
				<Placemark>
					<styleUrl>branch_style7</styleUrl>
					<LineString>
						<tessellate>1</tessellate>
						<altitudeMode>relativeToGround</altitudeMode>
						<coordinates>						173.67890073585875,-16.981145599359774,29238.90909090906						 						174.8025591866382,-17.39795647881118,26607.407272727287						</coordinates>
					</LineString>
				</Placemark>
				<Placemark>
					<styleUrl>branch_style7</styleUrl>
					<LineString>
						<tessellate>1</tessellate>
						<altitudeMode>relativeToGround</altitudeMode>
						<coordinates>						174.8025591866382,-17.39795647881118,26607.407272727287						 						175.9242081201627,-17.81503482144344,23910.930101010134						</coordinates>
					</LineString>
				</Placemark>
				<Placemark>
					<styleUrl>branch_style7</styleUrl>
					<LineString>
						<tessellate>1</tessellate>
						<altitudeMode>relativeToGround</altitudeMode>
						<coordinates>						175.9242081201627,-17.81503482144344,23910.930101010134						 						177.04369817626034,-18.232430522274115,21149.47757575754						</coordinates>
					</LineString>
				</Placemark>
				<Placemark>
					<styleUrl>branch_style7</styleUrl>
					<LineString>
						<tessellate>1</tessellate>
						<altitudeMode>relativeToGround</altitudeMode>
						<coordinates>						177.04369817626034,-18.232430522274115,21149.47757575754						 						178.1608733106956,-18.650207463130602,18323.049696969683						</coordinates>
					</LineString>
				</Placemark>
				<Placemark>
					<styleUrl>branch_style7</styleUrl>
					<LineString>
						<tessellate>1</tessellate>
						<altitudeMode>relativeToGround</altitudeMode>
						<coordinates>						178.1608733106956,-18.650207463130602,18323.049696969683						 						179.27556760760356,-19.068450491916916,15431.646464646503						</coordinates>
					</LineString>
				</Placemark>
				<Placemark>
					<styleUrl>branch_style7</styleUrl>
					<LineString>
						<tessellate>1</tessellate>
						<altitudeMode>relativeToGround</altitudeMode>
						<coordinates>						179.27556760760356,-19.068450491916916,15431.646464646503						 						-179.61240045017766,-19.487277982096323,12475.267878787883						</coordinates>
					</LineString>
				</Placemark>
				<Placemark>
					<styleUrl>branch_style7</styleUrl>
					<LineString>
						<tessellate>1</tessellate>
						<altitudeMode>relativeToGround</altitudeMode>
						<coordinates>						-179.61240045017766,-19.487277982096323,12475.267878787883						 						-178.5032394100874,-19.906866944146955,9453.91393939394						</coordinates>
					</LineString>
				</Placemark>
				<Placemark>
					<styleUrl>branch_style7</styleUrl>
					<LineString>
						<tessellate>1</tessellate>
						<altitudeMode>relativeToGround</altitudeMode>
						<coordinates>						-178.5032394100874,-19.906866944146955,9453.91393939394						 						-177.3972114263378,-20.32751159822665,6367.584646464675						</coordinates>
					</LineString>
				</Placemark>
				<Placemark>
					<styleUrl>branch_style7</styleUrl>
					<LineString>
						<tessellate>1</tessellate>
						<altitudeMode>relativeToGround</altitudeMode>
						<coordinates>						-177.3972114263378,-20.32751159822665,6367.584646464675						 						-176.2947116911388,-20.749799017471545,3216.280000000028						</coordinates>
					</LineString>
				</Placemark>
				<Placemark>
					<styleUrl>branch_style7</styleUrl>
					<LineString>
						<tessellate>1</tessellate>
						<altitudeMode>relativeToGround</altitudeMode>
						<coordinates>						-176.2947116911388,-20.749799017471545,3216.280000000028						 						-175.1982421875,-21.178985595703125,0.0						</coordinates>
					</LineString>
				</Placemark>
			</Folder>
			<Folder>
				<name>AF:AS, BF=5.313690298653648</name>
				<Placemark>
					<styleUrl>branch_style8</styleUrl>
					<LineString>
						<tessellate>1</tessellate>
						<altitudeMode>relativeToGround</altitudeMode>
						<coordinates>						23.6560001373291,2.799999952316284,0.0						 						24.423773569150786,3.1303691655947508,2148.92						</coordinates>
					</LineString>
				</Placemark>
				<Placemark>
					<styleUrl>branch_style8</styleUrl>
					<LineString>
						<tessellate>1</tessellate>
						<altitudeMode>relativeToGround</altitudeMode>
						<coordinates>						24.423773569150786,3.1303691655947508,2148.92						 						25.19379903163659,3.460712869402055,4254.427474747476						</coordinates>
					</LineString>
				</Placemark>
				<Placemark>
					<styleUrl>branch_style8</styleUrl>
					<LineString>
						<tessellate>1</tessellate>
						<altitudeMode>relativeToGround</altitudeMode>
						<coordinates>						25.19379903163659,3.460712869402055,4254.427474747476						 						25.96604234008968,3.7910314041537534,6316.522424242425						</coordinates>
					</LineString>
				</Placemark>
				<Placemark>
					<styleUrl>branch_style8</styleUrl>
					<LineString>
						<tessellate>1</tessellate>
						<altitudeMode>relativeToGround</altitudeMode>
						<coordinates>						25.96604234008968,3.7910314041537534,6316.522424242425						 						26.740468826347783,4.12132511964341,8335.20484848485						</coordinates>
					</LineString>
				</Placemark>
				<Placemark>
					<styleUrl>branch_style8</styleUrl>
					<LineString>
						<tessellate>1</tessellate>
						<altitudeMode>relativeToGround</altitudeMode>
						<coordinates>						26.740468826347783,4.12132511964341,8335.20484848485						 						27.51704333802727,4.451594375221994,10310.47474747475						</coordinates>
					</LineString>
				</Placemark>
				<Placemark>
					<styleUrl>branch_style8</styleUrl>
					<LineString>
						<tessellate>1</tessellate>
						<altitudeMode>relativeToGround</altitudeMode>
						<coordinates>						27.51704333802727,4.451594375221994,10310.47474747475						 						28.29573023784476,4.781839539983088,12242.332121212121						</coordinates>
					</LineString>
				</Placemark>
				<Placemark>
					<styleUrl>branch_style8</styleUrl>
					<LineString>
						<tessellate>1</tessellate>
						<altitudeMode>relativeToGround</altitudeMode>
						<coordinates>						28.29573023784476,4.781839539983088,12242.332121212121						 						29.076493403016862,5.112060992954243,14130.77696969697						</coordinates>
					</LineString>
				</Placemark>
				<Placemark>
					<styleUrl>branch_style8</styleUrl>
					<LineString>
						<tessellate>1</tessellate>
						<altitudeMode>relativeToGround</altitudeMode>
						<coordinates>						29.076493403016862,5.112060992954243,14130.77696969697						 						29.859296224740273,5.442259123294847,15975.809292929294						</coordinates>
					</LineString>
				</Placemark>
				<Placemark>
					<styleUrl>branch_style8</styleUrl>
					<LineString>
						<tessellate>1</tessellate>
						<altitudeMode>relativeToGround</altitudeMode>
						<coordinates>						29.859296224740273,5.442259123294847,15975.809292929294						 						30.64410160775355,5.772434330500875,17777.429090909092						</coordinates>
					</LineString>
				</Placemark>
				<Placemark>
					<styleUrl>branch_style8</styleUrl>
					<LineString>
						<tessellate>1</tessellate>
						<altitudeMode>relativeToGround</altitudeMode>
						<coordinates>						30.64410160775355,5.772434330500875,17777.429090909092						 						31.430871969981997,6.102587024616915,19535.636363636368						</coordinates>
					</LineString>
				</Placemark>
				<Placemark>
					<styleUrl>branch_style8</styleUrl>
					<LineString>
						<tessellate>1</tessellate>
						<altitudeMode>relativeToGround</altitudeMode>
						<coordinates>						31.430871969981997,6.102587024616915,19535.636363636368						 						32.219569242267816,6.43271762645594,21250.431111111113						</coordinates>
					</LineString>
				</Placemark>
				<Placemark>
					<styleUrl>branch_style8</styleUrl>
					<LineString>
						<tessellate>1</tessellate>
						<altitudeMode>relativeToGround</altitudeMode>
						<coordinates>						32.219569242267816,6.43271762645594,21250.431111111113						 						33.01015486818678,6.762826567827247,22921.813333333335						</coordinates>
					</LineString>
				</Placemark>
				<Placemark>
					<styleUrl>branch_style8</styleUrl>
					<LineString>
						<tessellate>1</tessellate>
						<altitudeMode>relativeToGround</altitudeMode>
						<coordinates>						33.01015486818678,6.762826567827247,22921.813333333335						 						33.80258980395229,7.092914291773097,24549.783030303035						</coordinates>
					</LineString>
				</Placemark>
				<Placemark>
					<styleUrl>branch_style8</styleUrl>
					<LineString>
						<tessellate>1</tessellate>
						<altitudeMode>relativeToGround</altitudeMode>
						<coordinates>						33.80258980395229,7.092914291773097,24549.783030303035						 						34.59683451840999,7.422981252814574,26134.340202020205						</coordinates>
					</LineString>
				</Placemark>
				<Placemark>
					<styleUrl>branch_style8</styleUrl>
					<LineString>
						<tessellate>1</tessellate>
						<altitudeMode>relativeToGround</altitudeMode>
						<coordinates>						34.59683451840999,7.422981252814574,26134.340202020205						 						35.39284899312291,7.753027917207219,27675.484848484855						</coordinates>
					</LineString>
				</Placemark>
				<Placemark>
					<styleUrl>branch_style8</styleUrl>
					<LineString>
						<tessellate>1</tessellate>
						<altitudeMode>relativeToGround</altitudeMode>
						<coordinates>						35.39284899312291,7.753027917207219,27675.484848484855						 						36.190592722549596,8.083054763207086,29173.216969696972						</coordinates>
					</LineString>
				</Placemark>
				<Placemark>
					<styleUrl>branch_style8</styleUrl>
					<LineString>
						<tessellate>1</tessellate>
						<altitudeMode>relativeToGround</altitudeMode>
						<coordinates>						36.190592722549596,8.083054763207086,29173.216969696972						 						36.990024714316334,8.413062281347832,30627.53656565657						</coordinates>
					</LineString>
				</Placemark>
				<Placemark>
					<styleUrl>branch_style8</styleUrl>
					<LineString>
						<tessellate>1</tessellate>
						<altitudeMode>relativeToGround</altitudeMode>
						<coordinates>						36.990024714316334,8.413062281347832,30627.53656565657						 						37.79110348958481,8.743050974729602,32038.443636363638						</coordinates>
					</LineString>
				</Placemark>
				<Placemark>
					<styleUrl>branch_style8</styleUrl>
					<LineString>
						<tessellate>1</tessellate>
						<altitudeMode>relativeToGround</altitudeMode>
						<coordinates>						37.79110348958481,8.743050974729602,32038.443636363638						 						38.59378708351783,9.073021359320416,33405.93818181819						</coordinates>
					</LineString>
				</Placemark>
				<Placemark>
					<styleUrl>branch_style8</styleUrl>
					<LineString>
						<tessellate>1</tessellate>
						<altitudeMode>relativeToGround</altitudeMode>
						<coordinates>						38.59378708351783,9.073021359320416,33405.93818181819						 						39.398033045842354,9.4029739642709,34730.02020202021						</coordinates>
					</LineString>
				</Placemark>
				<Placemark>
					<styleUrl>branch_style8</styleUrl>
					<LineString>
						<tessellate>1</tessellate>
						<altitudeMode>relativeToGround</altitudeMode>
						<coordinates>						39.398033045842354,9.4029739642709,34730.02020202021						 						40.203798441513555,9.732909332243251,36010.689696969705						</coordinates>
					</LineString>
				</Placemark>
				<Placemark>
					<styleUrl>branch_style8</styleUrl>
					<LineString>
						<tessellate>1</tessellate>
						<altitudeMode>relativeToGround</altitudeMode>
						<coordinates>						40.203798441513555,9.732909332243251,36010.689696969705						 						41.01103985147958,10.062828019755342,37247.94666666667						</coordinates>
					</LineString>
				</Placemark>
				<Placemark>
					<styleUrl>branch_style8</styleUrl>
					<LineString>
						<tessellate>1</tessellate>
						<altitudeMode>relativeToGround</altitudeMode>
						<coordinates>						41.01103985147958,10.062828019755342,37247.94666666667						 						41.81971337354898,10.392730597541048,38441.79111111112						</coordinates>
					</LineString>
				</Placemark>
				<Placemark>
					<styleUrl>branch_style8</styleUrl>
					<LineString>
						<tessellate>1</tessellate>
						<altitudeMode>relativeToGround</altitudeMode>
						<coordinates>						41.81971337354898,10.392730597541048,38441.79111111112						 						42.62977462336247,10.722617650927827,39592.22303030303						</coordinates>
					</LineString>
				</Placemark>
				<Placemark>
					<styleUrl>branch_style8</styleUrl>
					<LineString>
						<tessellate>1</tessellate>
						<altitudeMode>relativeToGround</altitudeMode>
						<coordinates>						42.62977462336247,10.722617650927827,39592.22303030303						 						43.4411787354691,11.052489780232804,40699.24242424243						</coordinates>
					</LineString>
				</Placemark>
				<Placemark>
					<styleUrl>branch_style8</styleUrl>
					<LineString>
						<tessellate>1</tessellate>
						<altitudeMode>relativeToGround</altitudeMode>
						<coordinates>						43.4411787354691,11.052489780232804,40699.24242424243						 						44.25388036450919,11.382347601178619,41762.8492929293						</coordinates>
					</LineString>
				</Placemark>
				<Placemark>
					<styleUrl>branch_style8</styleUrl>
					<LineString>
						<tessellate>1</tessellate>
						<altitudeMode>relativeToGround</altitudeMode>
						<coordinates>						44.25388036450919,11.382347601178619,41762.8492929293						 						45.0678336865039,11.712191745330408,42783.04363636364						</coordinates>
					</LineString>
				</Placemark>
				<Placemark>
					<styleUrl>branch_style8</styleUrl>
					<LineString>
						<tessellate>1</tessellate>
						<altitudeMode>relativeToGround</altitudeMode>
						<coordinates>						45.0678336865039,11.712191745330408,42783.04363636364						 						45.882992400253436,12.042022860555479,43759.825454545455						</coordinates>
					</LineString>
				</Placemark>
				<Placemark>
					<styleUrl>branch_style8</styleUrl>
					<LineString>
						<tessellate>1</tessellate>
						<altitudeMode>relativeToGround</altitudeMode>
						<coordinates>						45.882992400253436,12.042022860555479,43759.825454545455						 						46.69930972884435,12.37184161150729,44693.19474747475						</coordinates>
					</LineString>
				</Placemark>
				<Placemark>
					<styleUrl>branch_style8</styleUrl>
					<LineString>
						<tessellate>1</tessellate>
						<altitudeMode>relativeToGround</altitudeMode>
						<coordinates>						46.69930972884435,12.37184161150729,44693.19474747475						 						47.51673842126612,12.701648680135463,45583.15151515153						</coordinates>
					</LineString>
				</Placemark>
				<Placemark>
					<styleUrl>branch_style8</styleUrl>
					<LineString>
						<tessellate>1</tessellate>
						<altitudeMode>relativeToGround</altitudeMode>
						<coordinates>						47.51673842126612,12.701648680135463,45583.15151515153						 						48.33523075413899,13.031444766223862,46429.69575757577						</coordinates>
					</LineString>
				</Placemark>
				<Placemark>
					<styleUrl>branch_style8</styleUrl>
					<LineString>
						<tessellate>1</tessellate>
						<altitudeMode>relativeToGround</altitudeMode>
						<coordinates>						48.33523075413899,13.031444766223862,46429.69575757577						 						49.15473853355225,13.361230587958717,47232.82747474748						</coordinates>
					</LineString>
				</Placemark>
				<Placemark>
					<styleUrl>branch_style8</styleUrl>
					<LineString>
						<tessellate>1</tessellate>
						<altitudeMode>relativeToGround</altitudeMode>
						<coordinates>						49.15473853355225,13.361230587958717,47232.82747474748						 						49.97521309701417,13.691006882529162,47992.546666666676						</coordinates>
					</LineString>
				</Placemark>
				<Placemark>
					<styleUrl>branch_style8</styleUrl>
					<LineString>
						<tessellate>1</tessellate>
						<altitudeMode>relativeToGround</altitudeMode>
						<coordinates>						49.97521309701417,13.691006882529162,47992.546666666676						 						50.79660531551335,14.02077440676264,48708.85333333334						</coordinates>
					</LineString>
				</Placemark>
				<Placemark>
					<styleUrl>branch_style8</styleUrl>
					<LineString>
						<tessellate>1</tessellate>
						<altitudeMode>relativeToGround</altitudeMode>
						<coordinates>						50.79660531551335,14.02077440676264,48708.85333333334						 						51.61886559569215,14.350533937797897,49381.74747474748						</coordinates>
					</LineString>
				</Placemark>
				<Placemark>
					<styleUrl>branch_style8</styleUrl>
					<LineString>
						<tessellate>1</tessellate>
						<altitudeMode>relativeToGround</altitudeMode>
						<coordinates>						51.61886559569215,14.350533937797897,49381.74747474748						 						52.44194388213133,14.680286273798526,50011.229090909095						</coordinates>
					</LineString>
				</Placemark>
				<Placemark>
					<styleUrl>branch_style8</styleUrl>
					<LineString>
						<tessellate>1</tessellate>
						<altitudeMode>relativeToGround</altitudeMode>
						<coordinates>						52.44194388213133,14.680286273798526,50011.229090909095						 						53.26578965974578,15.010032234710353,50597.29818181819						</coordinates>
					</LineString>
				</Placemark>
				<Placemark>
					<styleUrl>branch_style8</styleUrl>
					<LineString>
						<tessellate>1</tessellate>
						<altitudeMode>relativeToGround</altitudeMode>
						<coordinates>						53.26578965974578,15.010032234710353,50597.29818181819						 						54.09035195629115,15.339772663066148,51139.95474747477						</coordinates>
					</LineString>
				</Placemark>
				<Placemark>
					<styleUrl>branch_style8</styleUrl>
					<LineString>
						<tessellate>1</tessellate>
						<altitudeMode>relativeToGround</altitudeMode>
						<coordinates>						54.09035195629115,15.339772663066148,51139.95474747477						 						54.91557934498005,15.669508424841641,51639.198787878806						</coordinates>
					</LineString>
				</Placemark>
				<Placemark>
					<styleUrl>branch_style8</styleUrl>
					<LineString>
						<tessellate>1</tessellate>
						<altitudeMode>relativeToGround</altitudeMode>
						<coordinates>						54.91557934498005,15.669508424841641,51639.198787878806						 						55.74141994720647,15.999240410367081,52095.03030303032						</coordinates>
					</LineString>
				</Placemark>
				<Placemark>
					<styleUrl>branch_style8</styleUrl>
					<LineString>
						<tessellate>1</tessellate>
						<altitudeMode>relativeToGround</altitudeMode>
						<coordinates>						55.74141994720647,15.999240410367081,52095.03030303032						 						56.56782143537774,16.328969535299105,52507.449292929305						</coordinates>
					</LineString>
				</Placemark>
				<Placemark>
					<styleUrl>branch_style8</styleUrl>
					<LineString>
						<tessellate>1</tessellate>
						<altitudeMode>relativeToGround</altitudeMode>
						<coordinates>						56.56782143537774,16.328969535299105,52507.449292929305						 						57.39473103585116,16.658696741658073,52876.45575757577						</coordinates>
					</LineString>
				</Placemark>
				<Placemark>
					<styleUrl>branch_style8</styleUrl>
					<LineString>
						<tessellate>1</tessellate>
						<altitudeMode>relativeToGround</altitudeMode>
						<coordinates>						57.39473103585116,16.658696741658073,52876.45575757577						 						58.22209553197327,16.988422998936652,53202.049696969705						</coordinates>
					</LineString>
				</Placemark>
				<Placemark>
					<styleUrl>branch_style8</styleUrl>
					<LineString>
						<tessellate>1</tessellate>
						<altitudeMode>relativeToGround</altitudeMode>
						<coordinates>						58.22209553197327,16.988422998936652,53202.049696969705						 						59.04986126721959,17.31814930528595,53484.23111111112						</coordinates>
					</LineString>
				</Placemark>
				<Placemark>
					<styleUrl>branch_style8</styleUrl>
					<LineString>
						<tessellate>1</tessellate>
						<altitudeMode>relativeToGround</altitudeMode>
						<coordinates>						59.04986126721959,17.31814930528595,53484.23111111112						 						59.87797414843086,17.647876688786315,53723.00000000001						</coordinates>
					</LineString>
				</Placemark>
				<Placemark>
					<styleUrl>branch_style8</styleUrl>
					<LineString>
						<tessellate>1</tessellate>
						<altitudeMode>relativeToGround</altitudeMode>
						<coordinates>						59.87797414843086,17.647876688786315,53723.00000000001						 						60.70637964914164,17.977606208810453,53918.35636363637						</coordinates>
					</LineString>
				</Placemark>
				<Placemark>
					<styleUrl>branch_style8</styleUrl>
					<LineString>
						<tessellate>1</tessellate>
						<altitudeMode>relativeToGround</altitudeMode>
						<coordinates>						60.70637964914164,17.977606208810453,53918.35636363637						 						61.535022812997354,18.307338957487712,54070.30020202021						</coordinates>
					</LineString>
				</Placemark>
				<Placemark>
					<styleUrl>branch_style8</styleUrl>
					<LineString>
						<tessellate>1</tessellate>
						<altitudeMode>relativeToGround</altitudeMode>
						<coordinates>						61.535022812997354,18.307338957487712,54070.30020202021						 						62.36384825725429,18.637076061278997,54178.83151515152						</coordinates>
					</LineString>
				</Placemark>
				<Placemark>
					<styleUrl>branch_style8</styleUrl>
					<LineString>
						<tessellate>1</tessellate>
						<altitudeMode>relativeToGround</altitudeMode>
						<coordinates>						62.36384825725429,18.637076061278997,54178.83151515152						 						63.19280017635557,18.966818682673207,54243.950303030324						</coordinates>
					</LineString>
				</Placemark>
				<Placemark>
					<styleUrl>branch_style8</styleUrl>
					<LineString>
						<tessellate>1</tessellate>
						<altitudeMode>relativeToGround</altitudeMode>
						<coordinates>						63.19280017635557,18.966818682673207,54243.950303030324						 						64.0218223455766,19.29656802201717,54265.65656565659						</coordinates>
					</LineString>
				</Placemark>
				<Placemark>
					<styleUrl>branch_style8</styleUrl>
					<LineString>
						<tessellate>1</tessellate>
						<altitudeMode>relativeToGround</altitudeMode>
						<coordinates>						64.0218223455766,19.29656802201717,54265.65656565659						 						64.85085812473196,19.626325319492512,54243.95030303032						</coordinates>
					</LineString>
				</Placemark>
				<Placemark>
					<styleUrl>branch_style8</styleUrl>
					<LineString>
						<tessellate>1</tessellate>
						<altitudeMode>relativeToGround</altitudeMode>
						<coordinates>						64.85085812473196,19.626325319492512,54243.95030303032						 						65.67985046193313,19.95609185725467,54178.831515151534						</coordinates>
					</LineString>
				</Placemark>
				<Placemark>
					<styleUrl>branch_style8</styleUrl>
					<LineString>
						<tessellate>1</tessellate>
						<altitudeMode>relativeToGround</altitudeMode>
						<coordinates>						65.67985046193313,19.95609185725467,54178.831515151534						 						66.5087418973867,20.285868961750964,54070.30020202022						</coordinates>
					</LineString>
				</Placemark>
				<Placemark>
					<styleUrl>branch_style8</styleUrl>
					<LineString>
						<tessellate>1</tessellate>
						<altitudeMode>relativeToGround</altitudeMode>
						<coordinates>						66.5087418973867,20.285868961750964,54070.30020202022						 						67.33747456722034,20.615658006236973,53918.356363636376						</coordinates>
					</LineString>
				</Placemark>
				<Placemark>
					<styleUrl>branch_style8</styleUrl>
					<LineString>
						<tessellate>1</tessellate>
						<altitudeMode>relativeToGround</altitudeMode>
						<coordinates>						67.33747456722034,20.615658006236973,53918.356363636376						 						68.16599020732174,20.945460413512855,53723.000000000015						</coordinates>
					</LineString>
				</Placemark>
				<Placemark>
					<styleUrl>branch_style8</styleUrl>
					<LineString>
						<tessellate>1</tessellate>
						<altitudeMode>relativeToGround</altitudeMode>
						<coordinates>						68.16599020732174,20.945460413512855,53723.000000000015						 						68.99423015717377,21.27527765890423,53484.23111111112						</coordinates>
					</LineString>
				</Placemark>
				<Placemark>
					<styleUrl>branch_style8</styleUrl>
					<LineString>
						<tessellate>1</tessellate>
						<altitudeMode>relativeToGround</altitudeMode>
						<coordinates>						68.99423015717377,21.27527765890423,53484.23111111112						 						69.8221353636666,21.605111273515494,53202.04969696971						</coordinates>
					</LineString>
				</Placemark>
				<Placemark>
					<styleUrl>branch_style8</styleUrl>
					<LineString>
						<tessellate>1</tessellate>
						<altitudeMode>relativeToGround</altitudeMode>
						<coordinates>						69.8221353636666,21.605111273515494,53202.04969696971						 						70.64964638486464,21.93496284778747,52876.455757575764						</coordinates>
					</LineString>
				</Placemark>
				<Placemark>
					<styleUrl>branch_style8</styleUrl>
					<LineString>
						<tessellate>1</tessellate>
						<altitudeMode>relativeToGround</altitudeMode>
						<coordinates>						70.64964638486464,21.93496284778747,52876.455757575764						 						71.47670339370184,22.264834035395605,52507.44929292932						</coordinates>
					</LineString>
				</Placemark>
				<Placemark>
					<styleUrl>branch_style8</styleUrl>
					<LineString>
						<tessellate>1</tessellate>
						<altitudeMode>relativeToGround</altitudeMode>
						<coordinates>						71.47670339370184,22.264834035395605,52507.44929292932						 						72.30324618157704,22.59472655753058,52095.03030303033						</coordinates>
					</LineString>
				</Placemark>
				<Placemark>
					<styleUrl>branch_style8</styleUrl>
					<LineString>
						<tessellate>1</tessellate>
						<altitudeMode>relativeToGround</altitudeMode>
						<coordinates>						72.30324618157704,22.59472655753058,52095.03030303033						 						73.12921416181408,22.924642207609153,51639.198787878806						</coordinates>
					</LineString>
				</Placemark>
				<Placemark>
					<styleUrl>branch_style8</styleUrl>
					<LineString>
						<tessellate>1</tessellate>
						<altitudeMode>relativeToGround</altitudeMode>
						<coordinates>						73.12921416181408,22.924642207609153,51639.198787878806						 						73.9545463729468,23.254582856470495,51139.95474747477						</coordinates>
					</LineString>
				</Placemark>
				<Placemark>
					<styleUrl>branch_style8</styleUrl>
					<LineString>
						<tessellate>1</tessellate>
						<altitudeMode>relativeToGround</altitudeMode>
						<coordinates>						73.9545463729468,23.254582856470495,51139.95474747477						 						74.77918148178343,23.584550458122177,50597.2981818182						</coordinates>
					</LineString>
				</Placemark>
				<Placemark>
					<styleUrl>branch_style8</styleUrl>
					<LineString>
						<tessellate>1</tessellate>
						<altitudeMode>relativeToGround</altitudeMode>
						<coordinates>						74.77918148178343,23.584550458122177,50597.2981818182						 						75.60305778619569,23.914547056110113,50011.22909090911						</coordinates>
					</LineString>
				</Placemark>
				<Placemark>
					<styleUrl>branch_style8</styleUrl>
					<LineString>
						<tessellate>1</tessellate>
						<altitudeMode>relativeToGround</altitudeMode>
						<coordinates>						75.60305778619569,23.914547056110113,50011.22909090911						 						76.42611321756974,24.244574790599238,49381.74747474749						</coordinates>
					</LineString>
				</Placemark>
				<Placemark>
					<styleUrl>branch_style8</styleUrl>
					<LineString>
						<tessellate>1</tessellate>
						<altitudeMode>relativeToGround</altitudeMode>
						<coordinates>						76.42611321756974,24.244574790599238,49381.74747474749						 						77.24828534284562,24.57463590626671,48708.85333333335						</coordinates>
					</LineString>
				</Placemark>
				<Placemark>
					<styleUrl>branch_style8</styleUrl>
					<LineString>
						<tessellate>1</tessellate>
						<altitudeMode>relativeToGround</altitudeMode>
						<coordinates>						77.24828534284562,24.57463590626671,48708.85333333335						 						78.0695113660566,24.90473276112704,47992.546666666676						</coordinates>
					</LineString>
				</Placemark>
				<Placemark>
					<styleUrl>branch_style8</styleUrl>
					<LineString>
						<tessellate>1</tessellate>
						<altitudeMode>relativeToGround</altitudeMode>
						<coordinates>						78.0695113660566,24.90473276112704,47992.546666666676						 						78.88972812926738,25.23486783643069,47232.82747474749						</coordinates>
					</LineString>
				</Placemark>
				<Placemark>
					<styleUrl>branch_style8</styleUrl>
					<LineString>
						<tessellate>1</tessellate>
						<altitudeMode>relativeToGround</altitudeMode>
						<coordinates>						78.88972812926738,25.23486783643069,47232.82747474749						 						79.70887211278684,25.565043747803742,46429.69575757577						</coordinates>
					</LineString>
				</Placemark>
				<Placemark>
					<styleUrl>branch_style8</styleUrl>
					<LineString>
						<tessellate>1</tessellate>
						<altitudeMode>relativeToGround</altitudeMode>
						<coordinates>						79.70887211278684,25.565043747803742,46429.69575757577						 						80.52687943451103,25.89526325782903,45583.151515151534						</coordinates>
					</LineString>
				</Placemark>
				<Placemark>
					<styleUrl>branch_style8</styleUrl>
					<LineString>
						<tessellate>1</tessellate>
						<altitudeMode>relativeToGround</altitudeMode>
						<coordinates>						80.52687943451103,25.89526325782903,45583.151515151534						 						81.34368584822067,26.225529290308945,44693.19474747476						</coordinates>
					</LineString>
				</Placemark>
				<Placemark>
					<styleUrl>branch_style8</styleUrl>
					<LineString>
						<tessellate>1</tessellate>
						<altitudeMode>relativeToGround</altitudeMode>
						<coordinates>						81.34368584822067,26.225529290308945,44693.19474747476						 						82.15922674062277,26.555844946499978,43759.82545454547						</coordinates>
					</LineString>
				</Placemark>
				<Placemark>
					<styleUrl>branch_style8</styleUrl>
					<LineString>
						<tessellate>1</tessellate>
						<altitudeMode>relativeToGround</altitudeMode>
						<coordinates>						82.15922674062277,26.555844946499978,43759.82545454547						 						82.97343712688011,26.88621352367086,42783.04363636364						</coordinates>
					</LineString>
				</Placemark>
				<Placemark>
					<styleUrl>branch_style8</styleUrl>
					<LineString>
						<tessellate>1</tessellate>
						<altitudeMode>relativeToGround</altitudeMode>
						<coordinates>						82.97343712688011,26.88621352367086,42783.04363636364						 						83.78625164431757,27.216638536414777,41762.8492929293						</coordinates>
					</LineString>
				</Placemark>
				<Placemark>
					<styleUrl>branch_style8</styleUrl>
					<LineString>
						<tessellate>1</tessellate>
						<altitudeMode>relativeToGround</altitudeMode>
						<coordinates>						83.78625164431757,27.216638536414777,41762.8492929293						 						84.59760454392169,27.547123741244903,40699.24242424246						</coordinates>
					</LineString>
				</Placemark>
				<Placemark>
					<styleUrl>branch_style8</styleUrl>
					<LineString>
						<tessellate>1</tessellate>
						<altitudeMode>relativeToGround</altitudeMode>
						<coordinates>						84.59760454392169,27.547123741244903,40699.24242424246						 						85.40742967915938,27.877673165129774,39592.22303030307						</coordinates>
					</LineString>
				</Placemark>
				<Placemark>
					<styleUrl>branch_style8</styleUrl>
					<LineString>
						<tessellate>1</tessellate>
						<altitudeMode>relativeToGround</altitudeMode>
						<coordinates>						85.40742967915938,27.877673165129774,39592.22303030307						 						86.21566049152432,28.208291138788955,38441.791111111146						</coordinates>
					</LineString>
				</Placemark>
				<Placemark>
					<styleUrl>branch_style8</styleUrl>
					<LineString>
						<tessellate>1</tessellate>
						<altitudeMode>relativeToGround</altitudeMode>
						<coordinates>						86.21566049152432,28.208291138788955,38441.791111111146						 						87.02222999206764,28.53898233578315,37247.946666666714						</coordinates>
					</LineString>
				</Placemark>
				<Placemark>
					<styleUrl>branch_style8</styleUrl>
					<LineString>
						<tessellate>1</tessellate>
						<altitudeMode>relativeToGround</altitudeMode>
						<coordinates>						87.02222999206764,28.53898233578315,37247.946666666714						 						87.82707073796772,28.869751818715073,36010.689696969726						</coordinates>
					</LineString>
				</Placemark>
				<Placemark>
					<styleUrl>branch_style8</styleUrl>
					<LineString>
						<tessellate>1</tessellate>
						<altitudeMode>relativeToGround</altitudeMode>
						<coordinates>						87.82707073796772,28.869751818715073,36010.689696969726						 						88.63011480292734,29.20060509423297,34730.02020202024						</coordinates>
					</LineString>
				</Placemark>
				<Placemark>
					<styleUrl>branch_style8</styleUrl>
					<LineString>
						<tessellate>1</tessellate>
						<altitudeMode>relativeToGround</altitudeMode>
						<coordinates>						88.63011480292734,29.20060509423297,34730.02020202024						 						89.43129373982724,29.53154817903592,33405.9381818182						</coordinates>
					</LineString>
				</Placemark>
				<Placemark>
					<styleUrl>branch_style8</styleUrl>
					<LineString>
						<tessellate>1</tessellate>
						<altitudeMode>relativeToGround</altitudeMode>
						<coordinates>						89.43129373982724,29.53154817903592,33405.9381818182						 						90.23053853357267,29.862587679774187,32038.443636363663						</coordinates>
					</LineString>
				</Placemark>
				<Placemark>
					<styleUrl>branch_style8</styleUrl>
					<LineString>
						<tessellate>1</tessellate>
						<altitudeMode>relativeToGround</altitudeMode>
						<coordinates>						90.23053853357267,29.862587679774187,32038.443636363663						 						91.02777954138962,30.19373089070146,30627.5365656566						</coordinates>
					</LineString>
				</Placemark>
				<Placemark>
					<styleUrl>branch_style8</styleUrl>
					<LineString>
						<tessellate>1</tessellate>
						<altitudeMode>relativeToGround</altitudeMode>
						<coordinates>						91.02777954138962,30.19373089070146,30627.5365656566						 						91.82294641686637,30.52498591429618,29173.21696969701						</coordinates>
					</LineString>
				</Placemark>
				<Placemark>
					<styleUrl>branch_style8</styleUrl>
					<LineString>
						<tessellate>1</tessellate>
						<altitudeMode>relativeToGround</altitudeMode>
						<coordinates>						91.82294641686637,30.52498591429618,29173.21696969701						 						92.61596801266123,30.8563618120242,27675.484848484863						</coordinates>
					</LineString>
				</Placemark>
				<Placemark>
					<styleUrl>branch_style8</styleUrl>
					<LineString>
						<tessellate>1</tessellate>
						<altitudeMode>relativeToGround</altitudeMode>
						<coordinates>						92.61596801266123,30.8563618120242,27675.484848484863						 						93.40677225477923,31.187868795282068,26134.34020202022						</coordinates>
					</LineString>
				</Placemark>
				<Placemark>
					<styleUrl>branch_style8</styleUrl>
					<LineString>
						<tessellate>1</tessellate>
						<altitudeMode>relativeToGround</altitudeMode>
						<coordinates>						93.40677225477923,31.187868795282068,26134.34020202022						 						94.19528597830423,31.51951847085943,24549.78303030305						</coordinates>
					</LineString>
				</Placemark>
				<Placemark>
					<styleUrl>branch_style8</styleUrl>
					<LineString>
						<tessellate>1</tessellate>
						<altitudeMode>relativeToGround</altitudeMode>
						<coordinates>						94.19528597830423,31.51951847085943,24549.78303030305						 						94.98143470983743,31.8513241618727,22921.813333333354						</coordinates>
					</LineString>
				</Placemark>
				<Placemark>
					<styleUrl>branch_style8</styleUrl>
					<LineString>
						<tessellate>1</tessellate>
						<altitudeMode>relativeToGround</altitudeMode>
						<coordinates>						94.98143470983743,31.8513241618727,22921.813333333354						 						95.76514237456713,32.18330133559039,21250.43111111113						</coordinates>
					</LineString>
				</Placemark>
				<Placemark>
					<styleUrl>branch_style8</styleUrl>
					<LineString>
						<tessellate>1</tessellate>
						<altitudeMode>relativeToGround</altitudeMode>
						<coordinates>						95.76514237456713,32.18330133559039,21250.43111111113						 						96.54633089392665,32.51546818669737,19535.636363636382						</coordinates>
					</LineString>
				</Placemark>
				<Placemark>
					<styleUrl>branch_style8</styleUrl>
					<LineString>
						<tessellate>1</tessellate>
						<altitudeMode>relativeToGround</altitudeMode>
						<coordinates>						96.54633089392665,32.51546818669737,19535.636363636382						 						97.32491961948553,32.847846453653005,17777.429090909107						</coordinates>
					</LineString>
				</Placemark>
				<Placemark>
					<styleUrl>branch_style8</styleUrl>
					<LineString>
						<tessellate>1</tessellate>
						<altitudeMode>relativeToGround</altitudeMode>
						<coordinates>						97.32491961948553,32.847846453653005,17777.429090909107						 						98.10082451266645,33.18046259753244,15975.809292929305						</coordinates>
					</LineString>
				</Placemark>
				<Placemark>
					<styleUrl>branch_style8</styleUrl>
					<LineString>
						<tessellate>1</tessellate>
						<altitudeMode>relativeToGround</altitudeMode>
						<coordinates>						98.10082451266645,33.18046259753244,15975.809292929305						 						98.87395691238468,33.513349569713924,14130.776969696977						</coordinates>
					</LineString>
				</Placemark>
				<Placemark>
					<styleUrl>branch_style8</styleUrl>
					<LineString>
						<tessellate>1</tessellate>
						<altitudeMode>relativeToGround</altitudeMode>
						<coordinates>						98.87395691238468,33.513349569713924,14130.776969696977						 						99.64422159791893,33.84654958866531,12242.332121212152						</coordinates>
					</LineString>
				</Placemark>
				<Placemark>
					<styleUrl>branch_style8</styleUrl>
					<LineString>
						<tessellate>1</tessellate>
						<altitudeMode>relativeToGround</altitudeMode>
						<coordinates>						99.64422159791893,33.84654958866531,12242.332121212152						 						100.41151356269953,34.180118766042305,10310.474747474771						</coordinates>
					</LineString>
				</Placemark>
				<Placemark>
					<styleUrl>branch_style8</styleUrl>
					<LineString>
						<tessellate>1</tessellate>
						<altitudeMode>relativeToGround</altitudeMode>
						<coordinates>						100.41151356269953,34.180118766042305,10310.474747474771						 						101.17571221576908,34.51413542986017,8335.204848484864						</coordinates>
					</LineString>
				</Placemark>
				<Placemark>
					<styleUrl>branch_style8</styleUrl>
					<LineString>
						<tessellate>1</tessellate>
						<altitudeMode>relativeToGround</altitudeMode>
						<coordinates>						101.17571221576908,34.51413542986017,8335.204848484864						 						101.9366698081243,34.848716762202045,6316.522424242459						</coordinates>
					</LineString>
				</Placemark>
				<Placemark>
					<styleUrl>branch_style8</styleUrl>
					<LineString>
						<tessellate>1</tessellate>
						<altitudeMode>relativeToGround</altitudeMode>
						<coordinates>						101.9366698081243,34.848716762202045,6316.522424242459						 						102.69418449057581,35.18405759737238,4254.427474747528						</coordinates>
					</LineString>
				</Placemark>
				<Placemark>
					<styleUrl>branch_style8</styleUrl>
					<LineString>
						<tessellate>1</tessellate>
						<altitudeMode>relativeToGround</altitudeMode>
						<coordinates>						102.69418449057581,35.18405759737238,4254.427474747528						 						103.44791968531322,35.52054673491952,2148.920000000042						</coordinates>
					</LineString>
				</Placemark>
				<Placemark>
					<styleUrl>branch_style8</styleUrl>
					<LineString>
						<tessellate>1</tessellate>
						<altitudeMode>relativeToGround</altitudeMode>
						<coordinates>						103.44791968531322,35.52054673491952,2148.920000000042						 						104.19539642333984,35.86166000366211,5.820766091346741E-11						</coordinates>
					</LineString>
				</Placemark>
			</Folder>
		</Folder>
	</Document>
</kml>
