# Supplementary material for: The global distribution of Banana bunchy top virus reveals little evidence for frequent recent, human-mediated long distance dispersal events
Source: Virus Evol. 2015 Sep 10;1(1):vev009. doi: 10.1093/ve/vev009 (PMC5014477; doi:10.1093/ve/vev009)
Supplement: Supplementary Table S1 [file Supplementary_Dataset_1.zip › Supplementary Dataset 1/bbtv_con_strict_GTRG.xml]

<?xml version="1.0" standalone="yes"?>

<!-- Generated by BEAUTi v1.8.1                                              -->
<!--       by Alexei J. Drummond, Andrew Rambaut and Marc A. Suchard         -->
<!--       Department of Computer Science, University of Auckland and        -->
<!--       Institute of Evolutionary Biology, University of Edinburgh        -->
<!--       David Geffen School of Medicine, University of California, Los Angeles-->
<!--       http://beast.bio.ed.ac.uk/                                        -->
<beast>

	<!-- The list of taxa to be analysed (can also include dates/ages).          -->
	<!-- ntax=224                                                                -->
	<taxa id="taxa">
		<taxon id="523_6B_R_IS_1991">
			<date value="1991.0" direction="forwards" units="years"/>
			<attr name="locations">
				IS
			</attr>
		</taxon>
		<taxon id="3_IS_R_IS_2007">
			<date value="2007.0" direction="forwards" units="years"/>
			<attr name="locations">
				IS
			</attr>
		</taxon>
		<taxon id="27_IS_R_IS_2006">
			<date value="2006.0" direction="forwards" units="years"/>
			<attr name="locations">
				IS
			</attr>
		</taxon>
		<taxon id="33_IS_R_IS_2002">
			<date value="2002.0" direction="forwards" units="years"/>
			<attr name="locations">
				IS
			</attr>
		</taxon>
		<taxon id="736_4_R_IS_1997">
			<date value="1997.0" direction="forwards" units="years"/>
			<attr name="locations">
				IS
			</attr>
		</taxon>
		<taxon id="64_IS_R_IS_2009">
			<date value="2009.0" direction="forwards" units="years"/>
			<attr name="locations">
				IS
			</attr>
		</taxon>
		<taxon id="66_IS_R_IS_2012">
			<date value="2012.0" direction="forwards" units="years"/>
			<attr name="locations">
				IS
			</attr>
		</taxon>
		<taxon id="523_6A_R_IS_1991">
			<date value="1991.0" direction="forwards" units="years"/>
			<attr name="locations">
				IS
			</attr>
		</taxon>
		<taxon id="FJ009240_R_IS_2007">
			<date value="2007.0" direction="forwards" units="years"/>
			<attr name="locations">
				IS
			</attr>
		</taxon>
		<taxon id="HM120718_R_IS_2009">
			<date value="2009.0" direction="forwards" units="years"/>
			<attr name="locations">
				IS
			</attr>
		</taxon>
		<taxon id="28_IS_R_IS_2012">
			<date value="2012.0" direction="forwards" units="years"/>
			<attr name="locations">
				IS
			</attr>
		</taxon>
		<taxon id="65_IS_R_IS_2010">
			<date value="2010.0" direction="forwards" units="years"/>
			<attr name="locations">
				IS
			</attr>
		</taxon>
		<taxon id="KP5_R_IS_2003">
			<date value="2003.0" direction="forwards" units="years"/>
			<attr name="locations">
				IS
			</attr>
		</taxon>
		<taxon id="Q553_R_IS_1995">
			<date value="1995.0" direction="forwards" units="years"/>
			<attr name="locations">
				IS
			</attr>
		</taxon>
		<taxon id="26_IS_R_IS_2004">
			<date value="2004.0" direction="forwards" units="years"/>
			<attr name="locations">
				IS
			</attr>
		</taxon>
		<taxon id="2_IS_R_IS_2004">
			<date value="2004.0" direction="forwards" units="years"/>
			<attr name="locations">
				IS
			</attr>
		</taxon>
		<taxon id="50_IS_R_IS_2007">
			<date value="2007.0" direction="forwards" units="years"/>
			<attr name="locations">
				IS
			</attr>
		</taxon>
		<taxon id="52_IS_R_IS_2007">
			<date value="2007.0" direction="forwards" units="years"/>
			<attr name="locations">
				IS
			</attr>
		</taxon>
		<taxon id="53_IS_R_IS_2007">
			<date value="2007.0" direction="forwards" units="years"/>
			<attr name="locations">
				IS
			</attr>
		</taxon>
		<taxon id="54_IS_R_IS_2007">
			<date value="2007.0" direction="forwards" units="years"/>
			<attr name="locations">
				IS
			</attr>
		</taxon>
		<taxon id="55_IS_R_IS_2007">
			<date value="2007.0" direction="forwards" units="years"/>
			<attr name="locations">
				IS
			</attr>
		</taxon>
		<taxon id="56_IS_R_IS_2007">
			<date value="2007.0" direction="forwards" units="years"/>
			<attr name="locations">
				IS
			</attr>
		</taxon>
		<taxon id="57_IS_R_IS_2007">
			<date value="2007.0" direction="forwards" units="years"/>
			<attr name="locations">
				IS
			</attr>
		</taxon>
		<taxon id="58_IS_R_IS_2007">
			<date value="2007.0" direction="forwards" units="years"/>
			<attr name="locations">
				IS
			</attr>
		</taxon>
		<taxon id="59_IS_R_IS_2007">
			<date value="2007.0" direction="forwards" units="years"/>
			<attr name="locations">
				IS
			</attr>
		</taxon>
		<taxon id="61_IS_R_IS_2007">
			<date value="2007.0" direction="forwards" units="years"/>
			<attr name="locations">
				IS
			</attr>
		</taxon>
		<taxon id="48_IS_R_IS_2007">
			<date value="2007.0" direction="forwards" units="years"/>
			<attr name="locations">
				IS
			</attr>
		</taxon>
		<taxon id="49_IS_R_IS_2007">
			<date value="2007.0" direction="forwards" units="years"/>
			<attr name="locations">
				IS
			</attr>
		</taxon>
		<taxon id="AM418567_R_IS_2004">
			<date value="2004.0" direction="forwards" units="years"/>
			<attr name="locations">
				IS
			</attr>
		</taxon>
		<taxon id="AM418565_R_IS_2004">
			<date value="2004.0" direction="forwards" units="years"/>
			<attr name="locations">
				IS
			</attr>
		</taxon>
		<taxon id="1_IS_R_IS_2004">
			<date value="2004.0" direction="forwards" units="years"/>
			<attr name="locations">
				IS
			</attr>
		</taxon>
		<taxon id="AM418534_R_IS_2004">
			<date value="2004.0" direction="forwards" units="years"/>
			<attr name="locations">
				IS
			</attr>
		</taxon>
		<taxon id="AM418535_R_IS_2004">
			<date value="2004.0" direction="forwards" units="years"/>
			<attr name="locations">
				IS
			</attr>
		</taxon>
		<taxon id="AM418537_R_IS_2004">
			<date value="2004.0" direction="forwards" units="years"/>
			<attr name="locations">
				IS
			</attr>
		</taxon>
		<taxon id="AM418539_R_IS_2004">
			<date value="2004.0" direction="forwards" units="years"/>
			<attr name="locations">
				IS
			</attr>
		</taxon>
		<taxon id="626M_R_AS_1995">
			<date value="1995.0" direction="forwards" units="years"/>
			<attr name="locations">
				AS
			</attr>
		</taxon>
		<taxon id="625I_R_AS_1995">
			<date value="1995.0" direction="forwards" units="years"/>
			<attr name="locations">
				AS
			</attr>
		</taxon>
		<taxon id="625_R_AS_1996">
			<date value="1996.0" direction="forwards" units="years"/>
			<attr name="locations">
				AS
			</attr>
		</taxon>
		<taxon id="Q623_R_AS_1996">
			<date value="1996.0" direction="forwards" units="years"/>
			<attr name="locations">
				AS
			</attr>
		</taxon>
		<taxon id="Q624_R_AS_1996">
			<date value="1996.0" direction="forwards" units="years"/>
			<attr name="locations">
				AS
			</attr>
		</taxon>
		<taxon id="765_R_AS_1996">
			<date value="1996.0" direction="forwards" units="years"/>
			<attr name="locations">
				AS
			</attr>
		</taxon>
		<taxon id="MP2_R_AS_1996">
			<date value="1996.0" direction="forwards" units="years"/>
			<attr name="locations">
				AS
			</attr>
		</taxon>
		<taxon id="MP1_R_AS_1996">
			<date value="1996.0" direction="forwards" units="years"/>
			<attr name="locations">
				AS
			</attr>
		</taxon>
		<taxon id="627_R_AS_1996">
			<date value="1996.0" direction="forwards" units="years"/>
			<attr name="locations">
				AS
			</attr>
		</taxon>
		<taxon id="Q1160_R_AS_1995">
			<date value="1995.0" direction="forwards" units="years"/>
			<attr name="locations">
				AS
			</attr>
		</taxon>
		<taxon id="768_R_AS_1995">
			<date value="1995.0" direction="forwards" units="years"/>
			<attr name="locations">
				AS
			</attr>
		</taxon>
		<taxon id="522A_R_AS_1991">
			<date value="1991.0" direction="forwards" units="years"/>
			<attr name="locations">
				AS
			</attr>
		</taxon>
		<taxon id="522B_R_AS_1991">
			<date value="1991.0" direction="forwards" units="years"/>
			<attr name="locations">
				AS
			</attr>
		</taxon>
		<taxon id="571_1_R_AS_1993">
			<date value="1993.0" direction="forwards" units="years"/>
			<attr name="locations">
				AS
			</attr>
		</taxon>
		<taxon id="MS14_R_AS_2008">
			<date value="2008.0" direction="forwards" units="years"/>
			<attr name="locations">
				AS
			</attr>
		</taxon>
		<taxon id="MS18_R_AS_2008">
			<date value="2008.0" direction="forwards" units="years"/>
			<attr name="locations">
				AS
			</attr>
		</taxon>
		<taxon id="MS17_R_AS_2008">
			<date value="2008.0" direction="forwards" units="years"/>
			<attr name="locations">
				AS
			</attr>
		</taxon>
		<taxon id="MS6_R_AS_2008">
			<date value="2008.0" direction="forwards" units="years"/>
			<attr name="locations">
				AS
			</attr>
		</taxon>
		<taxon id="MS7_R_AS_2008">
			<date value="2008.0" direction="forwards" units="years"/>
			<attr name="locations">
				AS
			</attr>
		</taxon>
		<taxon id="MS15_R_AS_2008">
			<date value="2008.0" direction="forwards" units="years"/>
			<attr name="locations">
				AS
			</attr>
		</taxon>
		<taxon id="571_2_R_AS_1993">
			<date value="1993.0" direction="forwards" units="years"/>
			<attr name="locations">
				AS
			</attr>
		</taxon>
		<taxon id="MS16_R_AS_2008">
			<date value="2008.0" direction="forwards" units="years"/>
			<attr name="locations">
				AS
			</attr>
		</taxon>
		<taxon id="520_R_AS_1995">
			<date value="1995.0" direction="forwards" units="years"/>
			<attr name="locations">
				AS
			</attr>
		</taxon>
		<taxon id="JN003631_R_AS_2010">
			<date value="2010.0" direction="forwards" units="years"/>
			<attr name="locations">
				AS
			</attr>
		</taxon>
		<taxon id="JN003632_R_AS_2010">
			<date value="2010.0" direction="forwards" units="years"/>
			<attr name="locations">
				AS
			</attr>
		</taxon>
		<taxon id="JN003633_R_AS_2010">
			<date value="2010.0" direction="forwards" units="years"/>
			<attr name="locations">
				AS
			</attr>
		</taxon>
		<taxon id="Q568_1_R_AS_1995">
			<date value="1995.0" direction="forwards" units="years"/>
			<attr name="locations">
				AS
			</attr>
		</taxon>
		<taxon id="Q568_3_R_AS_1995">
			<date value="1995.0" direction="forwards" units="years"/>
			<attr name="locations">
				AS
			</attr>
		</taxon>
		<taxon id="Q529_1_R_AS_1990">
			<date value="1990.0" direction="forwards" units="years"/>
			<attr name="locations">
				AS
			</attr>
		</taxon>
		<taxon id="Q529_6_R_AS_1990">
			<date value="1990.0" direction="forwards" units="years"/>
			<attr name="locations">
				AS
			</attr>
		</taxon>
		<taxon id="GQ374514_R_AS_2009">
			<date value="2009.0" direction="forwards" units="years"/>
			<attr name="locations">
				AS
			</attr>
		</taxon>
		<taxon id="Q529_5_R_AS_1990">
			<date value="1990.0" direction="forwards" units="years"/>
			<attr name="locations">
				AS
			</attr>
		</taxon>
		<taxon id="23_AS_R_AS_2008">
			<date value="2008.0" direction="forwards" units="years"/>
			<attr name="locations">
				AS
			</attr>
		</taxon>
		<taxon id="Q529_4_R_AS_1990">
			<date value="1990.0" direction="forwards" units="years"/>
			<attr name="locations">
				AS
			</attr>
		</taxon>
		<taxon id="Q529_2_R_AS_1990">
			<date value="1990.0" direction="forwards" units="years"/>
			<attr name="locations">
				AS
			</attr>
		</taxon>
		<taxon id="KC581796_R_AS_2012">
			<date value="2012.0" direction="forwards" units="years"/>
			<attr name="locations">
				AS
			</attr>
		</taxon>
		<taxon id="19_AF_R_AF_2009">
			<date value="2009.0" direction="forwards" units="years"/>
			<attr name="locations">
				AF
			</attr>
		</taxon>
		<taxon id="20_AF_R_AF_2009">
			<date value="2009.0" direction="forwards" units="years"/>
			<attr name="locations">
				AF
			</attr>
		</taxon>
		<taxon id="47_AF_R_AF_2008">
			<date value="2008.0" direction="forwards" units="years"/>
			<attr name="locations">
				AF
			</attr>
		</taxon>
		<taxon id="BU10_R_AF_2012">
			<date value="2012.0" direction="forwards" units="years"/>
			<attr name="locations">
				AF
			</attr>
		</taxon>
		<taxon id="BU17_R_AF_2012">
			<date value="2012.0" direction="forwards" units="years"/>
			<attr name="locations">
				AF
			</attr>
		</taxon>
		<taxon id="BU19_R_AF_2012">
			<date value="2012.0" direction="forwards" units="years"/>
			<attr name="locations">
				AF
			</attr>
		</taxon>
		<taxon id="BU18_R_AF_2012">
			<date value="2012.0" direction="forwards" units="years"/>
			<attr name="locations">
				AF
			</attr>
		</taxon>
		<taxon id="BU1_R_AF_2012">
			<date value="2012.0" direction="forwards" units="years"/>
			<attr name="locations">
				AF
			</attr>
		</taxon>
		<taxon id="BU12_R_AF_2012">
			<date value="2012.0" direction="forwards" units="years"/>
			<attr name="locations">
				AF
			</attr>
		</taxon>
		<taxon id="BU14_R_AF_2012">
			<date value="2012.0" direction="forwards" units="years"/>
			<attr name="locations">
				AF
			</attr>
		</taxon>
		<taxon id="BU15_R_AF_2012">
			<date value="2012.0" direction="forwards" units="years"/>
			<attr name="locations">
				AF
			</attr>
		</taxon>
		<taxon id="BU16_R_AF_2012">
			<date value="2012.0" direction="forwards" units="years"/>
			<attr name="locations">
				AF
			</attr>
		</taxon>
		<taxon id="BU2_R_AF_2012">
			<date value="2012.0" direction="forwards" units="years"/>
			<attr name="locations">
				AF
			</attr>
		</taxon>
		<taxon id="BU20_R_AF_2012">
			<date value="2012.0" direction="forwards" units="years"/>
			<attr name="locations">
				AF
			</attr>
		</taxon>
		<taxon id="BU6_R_AF_2012">
			<date value="2012.0" direction="forwards" units="years"/>
			<attr name="locations">
				AF
			</attr>
		</taxon>
		<taxon id="BU7_R_AF_2012">
			<date value="2012.0" direction="forwards" units="years"/>
			<attr name="locations">
				AF
			</attr>
		</taxon>
		<taxon id="BU11_R_AF_2012">
			<date value="2012.0" direction="forwards" units="years"/>
			<attr name="locations">
				AF
			</attr>
		</taxon>
		<taxon id="BU9_R_AF_2012">
			<date value="2012.0" direction="forwards" units="years"/>
			<attr name="locations">
				AF
			</attr>
		</taxon>
		<taxon id="BU13_R_AF_2012">
			<date value="2012.0" direction="forwards" units="years"/>
			<attr name="locations">
				AF
			</attr>
		</taxon>
		<taxon id="JF755987_R_AF_2008">
			<date value="2008.0" direction="forwards" units="years"/>
			<attr name="locations">
				AF
			</attr>
		</taxon>
		<taxon id="JF755986_R_AF_2008">
			<date value="2008.0" direction="forwards" units="years"/>
			<attr name="locations">
				AF
			</attr>
		</taxon>
		<taxon id="GQ249344_R_AF_2008">
			<date value="2008.0" direction="forwards" units="years"/>
			<attr name="locations">
				AF
			</attr>
		</taxon>
		<taxon id="JF755978_R_AF_2008">
			<date value="2008.0" direction="forwards" units="years"/>
			<attr name="locations">
				AF
			</attr>
		</taxon>
		<taxon id="JF755980_R_AF_2008">
			<date value="2008.0" direction="forwards" units="years"/>
			<attr name="locations">
				AF
			</attr>
		</taxon>
		<taxon id="JF755982_R_AF_2008">
			<date value="2008.0" direction="forwards" units="years"/>
			<attr name="locations">
				AF
			</attr>
		</taxon>
		<taxon id="548_R_AF_1995">
			<date value="1995.0" direction="forwards" units="years"/>
			<attr name="locations">
				AF
			</attr>
		</taxon>
		<taxon id="547_R_AF_1995">
			<date value="1995.0" direction="forwards" units="years"/>
			<attr name="locations">
				AF
			</attr>
		</taxon>
		<taxon id="549_R_AF_1995">
			<date value="1995.0" direction="forwards" units="years"/>
			<attr name="locations">
				AF
			</attr>
		</taxon>
		<taxon id="526_R_AF_1992">
			<date value="1992.0" direction="forwards" units="years"/>
			<attr name="locations">
				AF
			</attr>
		</taxon>
		<taxon id="550_R_AF_1995">
			<date value="1995.0" direction="forwards" units="years"/>
			<attr name="locations">
				AF
			</attr>
		</taxon>
		<taxon id="9_150510_R_AF_2010">
			<date value="2010.0" direction="forwards" units="years"/>
			<attr name="locations">
				AF
			</attr>
		</taxon>
		<taxon id="34_AF_R_AF_1997">
			<date value="1997.0" direction="forwards" units="years"/>
			<attr name="locations">
				AF
			</attr>
		</taxon>
		<taxon id="8_150510_R_AF_2010">
			<date value="2010.0" direction="forwards" units="years"/>
			<attr name="locations">
				AF
			</attr>
		</taxon>
		<taxon id="HQ259074_R_AF_2008">
			<date value="2008.0" direction="forwards" units="years"/>
			<attr name="locations">
				AF
			</attr>
		</taxon>
		<taxon id="Q280_R_WS_1989">
			<date value="1989.0" direction="forwards" units="years"/>
			<attr name="locations">
				WS
			</attr>
		</taxon>
		<taxon id="Q281_R_WS_1989">
			<date value="1989.0" direction="forwards" units="years"/>
			<attr name="locations">
				WS
			</attr>
		</taxon>
		<taxon id="Q279_R_WS_1989">
			<date value="1989.0" direction="forwards" units="years"/>
			<attr name="locations">
				WS
			</attr>
		</taxon>
		<taxon id="527_R_US_1992">
			<date value="1992.0" direction="forwards" units="years"/>
			<attr name="locations">
				US
			</attr>
		</taxon>
		<taxon id="KP9_R_US_1990">
			<date value="1990.0" direction="forwards" units="years"/>
			<attr name="locations">
				US
			</attr>
		</taxon>
		<taxon id="Q277_R_TO_1989">
			<date value="1989.0" direction="forwards" units="years"/>
			<attr name="locations">
				TO
			</attr>
		</taxon>
		<taxon id="TOS63A_R_TO_2010">
			<date value="2010.0" direction="forwards" units="years"/>
			<attr name="locations">
				TO
			</attr>
		</taxon>
		<taxon id="KP4_R_TO_1990">
			<date value="1990.0" direction="forwards" units="years"/>
			<attr name="locations">
				TO
			</attr>
		</taxon>
		<taxon id="39_TO_R_TO_2010">
			<date value="2010.0" direction="forwards" units="years"/>
			<attr name="locations">
				TO
			</attr>
		</taxon>
		<taxon id="40_TO_R_TO_2010">
			<date value="2010.0" direction="forwards" units="years"/>
			<attr name="locations">
				TO
			</attr>
		</taxon>
		<taxon id="TOS16_R_TO_2010">
			<date value="2010.0" direction="forwards" units="years"/>
			<attr name="locations">
				TO
			</attr>
		</taxon>
		<taxon id="TOS22_R_TO_2010">
			<date value="2010.0" direction="forwards" units="years"/>
			<attr name="locations">
				TO
			</attr>
		</taxon>
		<taxon id="TOS2_R_TO_2010">
			<date value="2010.0" direction="forwards" units="years"/>
			<attr name="locations">
				TO
			</attr>
		</taxon>
		<taxon id="Q570_R_TO_1990">
			<date value="1990.0" direction="forwards" units="years"/>
			<attr name="locations">
				TO
			</attr>
		</taxon>
		<taxon id="TOS20_R_TO_2010">
			<date value="2010.0" direction="forwards" units="years"/>
			<attr name="locations">
				TO
			</attr>
		</taxon>
		<taxon id="TOS21_R_TO_2010">
			<date value="2010.0" direction="forwards" units="years"/>
			<attr name="locations">
				TO
			</attr>
		</taxon>
		<taxon id="TOS25_R_TO_2010">
			<date value="2010.0" direction="forwards" units="years"/>
			<attr name="locations">
				TO
			</attr>
		</taxon>
		<taxon id="TOS29_R_TO_2010">
			<date value="2010.0" direction="forwards" units="years"/>
			<attr name="locations">
				TO
			</attr>
		</taxon>
		<taxon id="TOS60_R_TO_2010">
			<date value="2010.0" direction="forwards" units="years"/>
			<attr name="locations">
				TO
			</attr>
		</taxon>
		<taxon id="TOS65_R_TO_2010">
			<date value="2010.0" direction="forwards" units="years"/>
			<attr name="locations">
				TO
			</attr>
		</taxon>
		<taxon id="41_TO_R_TO_2010">
			<date value="2010.0" direction="forwards" units="years"/>
			<attr name="locations">
				TO
			</attr>
		</taxon>
		<taxon id="37_TO_R_TO_2010">
			<date value="2010.0" direction="forwards" units="years"/>
			<attr name="locations">
				TO
			</attr>
		</taxon>
		<taxon id="Q276_R_TO_1989">
			<date value="1989.0" direction="forwards" units="years"/>
			<attr name="locations">
				TO
			</attr>
		</taxon>
		<taxon id="Q278_R_TO_1989">
			<date value="1989.0" direction="forwards" units="years"/>
			<attr name="locations">
				TO
			</attr>
		</taxon>
		<taxon id="TOS42_R_TO_2010">
			<date value="2010.0" direction="forwards" units="years"/>
			<attr name="locations">
				TO
			</attr>
		</taxon>
		<taxon id="TOS91_R_TO_2010">
			<date value="2010.0" direction="forwards" units="years"/>
			<attr name="locations">
				TO
			</attr>
		</taxon>
		<taxon id="536_R_TO_1993">
			<date value="1993.0" direction="forwards" units="years"/>
			<attr name="locations">
				TO
			</attr>
		</taxon>
		<taxon id="TOS55_R_TO_2010">
			<date value="2010.0" direction="forwards" units="years"/>
			<attr name="locations">
				TO
			</attr>
		</taxon>
		<taxon id="TOS78_R_TO_2010">
			<date value="2010.0" direction="forwards" units="years"/>
			<attr name="locations">
				TO
			</attr>
		</taxon>
		<taxon id="TOS63B_R_TO_2010">
			<date value="2010.0" direction="forwards" units="years"/>
			<attr name="locations">
				TO
			</attr>
		</taxon>
		<taxon id="TOS64_R_TO_2010">
			<date value="2010.0" direction="forwards" units="years"/>
			<attr name="locations">
				TO
			</attr>
		</taxon>
		<taxon id="TOS68_R_TO_2010">
			<date value="2010.0" direction="forwards" units="years"/>
			<attr name="locations">
				TO
			</attr>
		</taxon>
		<taxon id="TOS82_R_TO_2010">
			<date value="2010.0" direction="forwards" units="years"/>
			<attr name="locations">
				TO
			</attr>
		</taxon>
		<taxon id="TOS87_R_TO_2010">
			<date value="2010.0" direction="forwards" units="years"/>
			<attr name="locations">
				TO
			</attr>
		</taxon>
		<taxon id="TOS93_R_TO_2010">
			<date value="2010.0" direction="forwards" units="years"/>
			<attr name="locations">
				TO
			</attr>
		</taxon>
		<taxon id="TOS56_R_TO_2010">
			<date value="2010.0" direction="forwards" units="years"/>
			<attr name="locations">
				TO
			</attr>
		</taxon>
		<taxon id="35_TO_R_TO_2010">
			<date value="2010.0" direction="forwards" units="years"/>
			<attr name="locations">
				TO
			</attr>
		</taxon>
		<taxon id="TOS83_R_TO_2010">
			<date value="2010.0" direction="forwards" units="years"/>
			<attr name="locations">
				TO
			</attr>
		</taxon>
		<taxon id="38_TO_R_TO_2010">
			<date value="2010.0" direction="forwards" units="years"/>
			<attr name="locations">
				TO
			</attr>
		</taxon>
		<taxon id="36_TO_R_TO_2010">
			<date value="2010.0" direction="forwards" units="years"/>
			<attr name="locations">
				TO
			</attr>
		</taxon>
		<taxon id="TOS58_R_TO_2010">
			<date value="2010.0" direction="forwards" units="years"/>
			<attr name="locations">
				TO
			</attr>
		</taxon>
		<taxon id="TOS72_R_TO_2010">
			<date value="2010.0" direction="forwards" units="years"/>
			<attr name="locations">
				TO
			</attr>
		</taxon>
		<taxon id="TOS57_R_TO_2010">
			<date value="2010.0" direction="forwards" units="years"/>
			<attr name="locations">
				TO
			</attr>
		</taxon>
		<taxon id="TOS67_R_TO_2010">
			<date value="2010.0" direction="forwards" units="years"/>
			<attr name="locations">
				TO
			</attr>
		</taxon>
		<taxon id="46_TO_R_TO_2010">
			<date value="2010.0" direction="forwards" units="years"/>
			<attr name="locations">
				TO
			</attr>
		</taxon>
		<taxon id="TOS4_R_TO_2010">
			<date value="2010.0" direction="forwards" units="years"/>
			<attr name="locations">
				TO
			</attr>
		</taxon>
		<taxon id="TOS40_R_TO_2010">
			<date value="2010.0" direction="forwards" units="years"/>
			<attr name="locations">
				TO
			</attr>
		</taxon>
		<taxon id="TOS14_R_TO_2010">
			<date value="2010.0" direction="forwards" units="years"/>
			<attr name="locations">
				TO
			</attr>
		</taxon>
		<taxon id="TOS19_R_TO_2010">
			<date value="2010.0" direction="forwards" units="years"/>
			<attr name="locations">
				TO
			</attr>
		</taxon>
		<taxon id="TOS88_R_TO_2010">
			<date value="2010.0" direction="forwards" units="years"/>
			<attr name="locations">
				TO
			</attr>
		</taxon>
		<taxon id="TOS7_R_TO_2010">
			<date value="2010.0" direction="forwards" units="years"/>
			<attr name="locations">
				TO
			</attr>
		</taxon>
		<taxon id="TOS86_R_TO_2010">
			<date value="2010.0" direction="forwards" units="years"/>
			<attr name="locations">
				TO
			</attr>
		</taxon>
		<taxon id="TOS53_R_TO_2010">
			<date value="2010.0" direction="forwards" units="years"/>
			<attr name="locations">
				TO
			</attr>
		</taxon>
		<taxon id="TOS80_R_TO_2010">
			<date value="2010.0" direction="forwards" units="years"/>
			<attr name="locations">
				TO
			</attr>
		</taxon>
		<taxon id="TOS5_R_TO_2010">
			<date value="2010.0" direction="forwards" units="years"/>
			<attr name="locations">
				TO
			</attr>
		</taxon>
		<taxon id="43_TO_R_TO_2010">
			<date value="2010.0" direction="forwards" units="years"/>
			<attr name="locations">
				TO
			</attr>
		</taxon>
		<taxon id="44_TO_R_TO_2010">
			<date value="2010.0" direction="forwards" units="years"/>
			<attr name="locations">
				TO
			</attr>
		</taxon>
		<taxon id="TOS89_R_TO_2010">
			<date value="2010.0" direction="forwards" units="years"/>
			<attr name="locations">
				TO
			</attr>
		</taxon>
		<taxon id="TOS39_R_TO_2010">
			<date value="2010.0" direction="forwards" units="years"/>
			<attr name="locations">
				TO
			</attr>
		</taxon>
		<taxon id="TOS48_R_TO_2010">
			<date value="2010.0" direction="forwards" units="years"/>
			<attr name="locations">
				TO
			</attr>
		</taxon>
		<taxon id="TOS90_R_TO_2010">
			<date value="2010.0" direction="forwards" units="years"/>
			<attr name="locations">
				TO
			</attr>
		</taxon>
		<taxon id="TOS69_R_TO_2010">
			<date value="2010.0" direction="forwards" units="years"/>
			<attr name="locations">
				TO
			</attr>
		</taxon>
		<taxon id="TOS76_R_TO_2010">
			<date value="2010.0" direction="forwards" units="years"/>
			<attr name="locations">
				TO
			</attr>
		</taxon>
		<taxon id="TOS59_R_TO_2010">
			<date value="2010.0" direction="forwards" units="years"/>
			<attr name="locations">
				TO
			</attr>
		</taxon>
		<taxon id="TOS62_R_TO_2010">
			<date value="2010.0" direction="forwards" units="years"/>
			<attr name="locations">
				TO
			</attr>
		</taxon>
		<taxon id="TOS43_R_TO_2010">
			<date value="2010.0" direction="forwards" units="years"/>
			<attr name="locations">
				TO
			</attr>
		</taxon>
		<taxon id="TOS15_R_TO_2010">
			<date value="2010.0" direction="forwards" units="years"/>
			<attr name="locations">
				TO
			</attr>
		</taxon>
		<taxon id="42_TO_R_TO_2010">
			<date value="2010.0" direction="forwards" units="years"/>
			<attr name="locations">
				TO
			</attr>
		</taxon>
		<taxon id="TOS34_R_TO_2010">
			<date value="2010.0" direction="forwards" units="years"/>
			<attr name="locations">
				TO
			</attr>
		</taxon>
		<taxon id="TOS45_R_TO_2010">
			<date value="2010.0" direction="forwards" units="years"/>
			<attr name="locations">
				TO
			</attr>
		</taxon>
		<taxon id="TOS46_R_TO_2010">
			<date value="2010.0" direction="forwards" units="years"/>
			<attr name="locations">
				TO
			</attr>
		</taxon>
		<taxon id="TOS92_R_TO_2010">
			<date value="2010.0" direction="forwards" units="years"/>
			<attr name="locations">
				TO
			</attr>
		</taxon>
		<taxon id="TOS77_R_TO_2010">
			<date value="2010.0" direction="forwards" units="years"/>
			<attr name="locations">
				TO
			</attr>
		</taxon>
		<taxon id="TOS79_R_TO_2010">
			<date value="2010.0" direction="forwards" units="years"/>
			<attr name="locations">
				TO
			</attr>
		</taxon>
		<taxon id="TOS70_R_TO_2010">
			<date value="2010.0" direction="forwards" units="years"/>
			<attr name="locations">
				TO
			</attr>
		</taxon>
		<taxon id="TOS85_R_TO_2010">
			<date value="2010.0" direction="forwards" units="years"/>
			<attr name="locations">
				TO
			</attr>
		</taxon>
		<taxon id="TOS74_R_TO_2010">
			<date value="2010.0" direction="forwards" units="years"/>
			<attr name="locations">
				TO
			</attr>
		</taxon>
		<taxon id="TOS49_R_TO_2010">
			<date value="2010.0" direction="forwards" units="years"/>
			<attr name="locations">
				TO
			</attr>
		</taxon>
		<taxon id="TOS61_R_TO_2010">
			<date value="2010.0" direction="forwards" units="years"/>
			<attr name="locations">
				TO
			</attr>
		</taxon>
		<taxon id="TOS71_R_TO_2010">
			<date value="2010.0" direction="forwards" units="years"/>
			<attr name="locations">
				TO
			</attr>
		</taxon>
		<taxon id="45_TO_R_TO_2010">
			<date value="2010.0" direction="forwards" units="years"/>
			<attr name="locations">
				TO
			</attr>
		</taxon>
		<taxon id="B2847_R_AU_2011">
			<date value="2011.0" direction="forwards" units="years"/>
			<attr name="locations">
				AU
			</attr>
		</taxon>
		<taxon id="B2845_R_AU_2011">
			<date value="2011.0" direction="forwards" units="years"/>
			<attr name="locations">
				AU
			</attr>
		</taxon>
		<taxon id="B2846_R_AU_2011">
			<date value="2011.0" direction="forwards" units="years"/>
			<attr name="locations">
				AU
			</attr>
		</taxon>
		<taxon id="1900A_R_AU_2006">
			<date value="2006.0" direction="forwards" units="years"/>
			<attr name="locations">
				AU
			</attr>
		</taxon>
		<taxon id="1900B_R_AU_2006">
			<date value="2006.0" direction="forwards" units="years"/>
			<attr name="locations">
				AU
			</attr>
		</taxon>
		<taxon id="2557_R_AU_2010">
			<date value="2010.0" direction="forwards" units="years"/>
			<attr name="locations">
				AU
			</attr>
		</taxon>
		<taxon id="482_96_R_AU_1996">
			<date value="1996.0" direction="forwards" units="years"/>
			<attr name="locations">
				AU
			</attr>
		</taxon>
		<taxon id="482_97_R_AU_1997">
			<date value="1997.0" direction="forwards" units="years"/>
			<attr name="locations">
				AU
			</attr>
		</taxon>
		<taxon id="482_98_R_AU_1998">
			<date value="1998.0" direction="forwards" units="years"/>
			<attr name="locations">
				AU
			</attr>
		</taxon>
		<taxon id="B2817_R_AU_2011">
			<date value="2011.0" direction="forwards" units="years"/>
			<attr name="locations">
				AU
			</attr>
		</taxon>
		<taxon id="B2821_R_AU_2011">
			<date value="2011.0" direction="forwards" units="years"/>
			<attr name="locations">
				AU
			</attr>
		</taxon>
		<taxon id="B2822_R_AU_2011">
			<date value="2011.0" direction="forwards" units="years"/>
			<attr name="locations">
				AU
			</attr>
		</taxon>
		<taxon id="B2823_R_AU_2011">
			<date value="2011.0" direction="forwards" units="years"/>
			<attr name="locations">
				AU
			</attr>
		</taxon>
		<taxon id="B2824_R_AU_2011">
			<date value="2011.0" direction="forwards" units="years"/>
			<attr name="locations">
				AU
			</attr>
		</taxon>
		<taxon id="B2825_R_AU_2011">
			<date value="2011.0" direction="forwards" units="years"/>
			<attr name="locations">
				AU
			</attr>
		</taxon>
		<taxon id="B2829_R_AU_2011">
			<date value="2011.0" direction="forwards" units="years"/>
			<attr name="locations">
				AU
			</attr>
		</taxon>
		<taxon id="KP16_R_AU_2009">
			<date value="2009.0" direction="forwards" units="years"/>
			<attr name="locations">
				AU
			</attr>
		</taxon>
		<taxon id="KP14_R_AU_2009">
			<date value="2009.0" direction="forwards" units="years"/>
			<attr name="locations">
				AU
			</attr>
		</taxon>
		<taxon id="KP15_R_AU_2009">
			<date value="2009.0" direction="forwards" units="years"/>
			<attr name="locations">
				AU
			</attr>
		</taxon>
		<taxon id="KP17_R_AU_2010">
			<date value="2010.0" direction="forwards" units="years"/>
			<attr name="locations">
				AU
			</attr>
		</taxon>
		<taxon id="KP18_R_AU_2010">
			<date value="2010.0" direction="forwards" units="years"/>
			<attr name="locations">
				AU
			</attr>
		</taxon>
		<taxon id="KP6_R_AU_2011">
			<date value="2011.0" direction="forwards" units="years"/>
			<attr name="locations">
				AU
			</attr>
		</taxon>
		<taxon id="737_R_AU_1997">
			<date value="1997.0" direction="forwards" units="years"/>
			<attr name="locations">
				AU
			</attr>
		</taxon>
		<taxon id="B2830_R_AU_2011">
			<date value="2011.0" direction="forwards" units="years"/>
			<attr name="locations">
				AU
			</attr>
		</taxon>
		<taxon id="602_R_AU_1996">
			<date value="1996.0" direction="forwards" units="years"/>
			<attr name="locations">
				AU
			</attr>
		</taxon>
		<taxon id="B2818_R_AU_2011">
			<date value="2011.0" direction="forwards" units="years"/>
			<attr name="locations">
				AU
			</attr>
		</taxon>
		<taxon id="B2819_R_AU_2011">
			<date value="2011.0" direction="forwards" units="years"/>
			<attr name="locations">
				AU
			</attr>
		</taxon>
		<taxon id="B2844_R_AU_2011">
			<date value="2011.0" direction="forwards" units="years"/>
			<attr name="locations">
				AU
			</attr>
		</taxon>
		<taxon id="B2834_R_AU_2011">
			<date value="2011.0" direction="forwards" units="years"/>
			<attr name="locations">
				AU
			</attr>
		</taxon>
		<taxon id="B2833_R_AU_2011">
			<date value="2011.0" direction="forwards" units="years"/>
			<attr name="locations">
				AU
			</attr>
		</taxon>
		<taxon id="KP7_R_AU_1989">
			<date value="1989.0" direction="forwards" units="years"/>
			<attr name="locations">
				AU
			</attr>
		</taxon>
		<taxon id="KP8_R_AU_1989">
			<date value="1989.0" direction="forwards" units="years"/>
			<attr name="locations">
				AU
			</attr>
		</taxon>
		<taxon id="B2832_R_AU_2011">
			<date value="2011.0" direction="forwards" units="years"/>
			<attr name="locations">
				AU
			</attr>
		</taxon>
		<taxon id="B2827_R_AU_2011">
			<date value="2011.0" direction="forwards" units="years"/>
			<attr name="locations">
				AU
			</attr>
		</taxon>
		<taxon id="B2826_R_AU_2011">
			<date value="2011.0" direction="forwards" units="years"/>
			<attr name="locations">
				AU
			</attr>
		</taxon>
		<taxon id="B2820_R_AU_2011">
			<date value="2011.0" direction="forwards" units="years"/>
			<attr name="locations">
				AU
			</attr>
		</taxon>
		<taxon id="B2828_R_AU_2011">
			<date value="2011.0" direction="forwards" units="years"/>
			<attr name="locations">
				AU
			</attr>
		</taxon>
		<taxon id="482P2_R_AU_2011">
			<date value="2011.0" direction="forwards" units="years"/>
			<attr name="locations">
				AU
			</attr>
		</taxon>
	</taxa>

	<!-- The sequence alignment (each sequence refers to a taxon above).         -->
	<!-- ntax=224 nchar=6805                                                     -->
	<alignment id="alignment" dataType="nucleotide">
		<sequence>
			<taxon idref="523_6B_R_IS_1991"/>
			TATTACCCCCAGCGCTCGGGACGGGACATTTGCATCTATAAATAGACCT--CCCCCCCCTCCACTACAAGATCATCATCGTCGACAGAAATGGCGCGATATGTGCTATGCTGGATGTTCACCATCAACAATCCCGCTTCGCTACCAGTGATGCGGGATGAGTTTAAATATATGGTATATCAAGTGGAGAGGGGACAGGAGGGTACTCGTCATGTGCAAGGATACGTCGAGATGAAGAGACGAAGTTCTCTGAAACAGATGAGAGGCTTCTTCCCAGGCGCACACCTTGAGAAACGAAAGGGAAGCCAGGAAGAAGCACGGGCTTACTGTATGAAGGAAGATACAAGAATCGAAGGTCCCTTCGAGTTTGGTGCTTTTAAATTGTCATGTAATGATAATTTATTTGATGTCATACAGGATATGCGTGAAACGCATAAACGGCCTCTGGAATATTTATATGAGTGTCCGAATACCTTCGACAGAAGTAAGGATACATTATACAGAGTGCAAGCAGAGTTGAATAAAACGAAGGCGATGAATAGCTGGAAGAC--ATCCTTCAATGC-ATGGACATCTGAAGTAGAAAATATTATGGCGGAGCCATGTTATCGAAGGATTATTTGGGTCTACGGCCCAAATGGAGGCGAAGGAAAGACAACGTTTGCAAAACATTTAATGAAGACTAAGAATGCGTTTTATTCGCCAGGAGGAAAATCATTGGATATATGTAGATTGTATAATTATGAGGATATAGTTATATTTGATATTCCCAGATGCAAAGAGGAATATTTAAACTATGGTTTATTAGAAGAATTTAAAAATGGAATTATTCAAAGCGGGAAATATGAACCCGTTTTGAAAATTGTAGAATATGTGGAAGTCATTGTAATGGCTAACTTCCTTCCGAAGGAAGGAATCTTTTCTGAAGATCGAATAAAGCTAGTTGCTTGCTGAACACGCTATGACAAT--------CGTACGCTATGAC-AAAAGGGGA--AAAGCAAAGATTC-GGGGGTTGATT-GTGCTATC-CTAACGATTAAGGGCCGCAGGCCCGTCA-AGATGGACGAC-GCGATCATATGTCCCG-AGTTAGTGCGCCACGT-AAGCGCT-GGGGCTTAT--------------------------------------------------------------------------------------------------------------------------------------------------------------------------------------------------------------------------------------------------------------------------------------------------------------------------------------------------------------------------------------------------------------------------------------------------------------------------------------------------------------------------------------------------------------------------------------------------------------------------------------------------------------------------------------------------------------------------------------------------------------------------------------------------------------------------------------------------------------------------------------------------------
			-------------------------------------------------------------------------------------------------------------------------------------------------------------------------------------------------------------------------------------------------------------------------------------------------------------------------------------------------------------------------------------------------------------------------------------------------------------------------TATTACCCCCAGCGCTCGGGAC-GGGACAT-GGGCTAATGGAT-GAT-GGATTTAGGGCCCAACGGGCCCGTTAAGATGGGTTTT-GGGCTTCTGGGCTAAATCCAGAAGACCAAAAACAGGCGGG-AACCGTCCT-AATTTCAAACATAGATTGCTTGCCCTGCAAGCCATCTAGATGTCTATATATACCAGTGTCGATATAT-TGCCTAGATATCAAATGGCGAGGTTTCCGAAGAAATCGATCAAGAAGAGGCGGGTTGGCAGGAGGAAGTATGGAAGCAAGGCGGCAACAAGCCACGACT-------------------------------------------------------------------------------------------------------------------------------------------------------------------------------------------------------------------------------------------------------------------------------------------------------------------------------------------------------------------------------ATTTTATTGTAGTGCTGGAGTTAGTATTAACTACCAGAACAGAATTACATATCATGTATGATATGTTTATGTAAACATAAACCTATGAATGGAATAATGTCCAAATAACATACAACACGCTATGA-----------------CAAAAGGGGAAAAATGAAGAA-TCGGGGGGTTGATTGGTCTATCGTATCGCTTAAGGGCCGCAGGCC-------------CGTTGAAATGATTCTTTATTCAACAAATATACATGATACGGATAGTTGAATATATAAACAACTATGTAT-AAATACAACAGAATGTTGAA-AATAATTAATATAATGAGAAG-GAAGGTATATTTGTGACGGATAAGGATGAGAACCACCACTTTAGT-GGT-GGGTCATATGTCCCGAGTTAGTGCGCCACGTAA-GCGCT-GGGGCTTATTATTACCCCCAGCGCTCAGGACGGGACATCACGTGCATCTAACAAATGCACGTGACTGATATATATGATATAACGGTTCATTG-AAACGTTATATTGAGAT-ATAACGAAAAGTCACGTATGAAAGAGAC-ATGAACGTGACGAAGTCAAATGTAATGAATAAACATTTGACGTCCGGAAACTTCCG-AAGGAAGCCAAGATTGCTTCGA-GGCGAAGCAAAACATTTATATATTGGT-CTGAA-CTGCTGCCTATAAATAAG-AGGCAGGGAAATGGCATTGACAACAGAGCGGGTGAAACTATTCTTCGAATGGTTTTTGTTCTTCGGAGCAATATTTATTGCGATAACAATATTATATATATTGTTGGTATTGCTCTTTGAGGTCCCCAAGTATATTAAGGAGGTTGTGAGGTATCTCGTAGAATACCTGACCAG
			ACGACGTGTATGGATGCAGAAAACGCAGTTGACGGAGGCAACCGGAGATGCAGAGCTCGTCAGAAGTAGTGTGGAAGACAGACGCGATCAACAACCGGCTGTCATACCACATGCAAGTCATGTTATCCCTTC---TCAACCA---AGAAGGGATGAACAAGCAAGACGAGGAAACGCCGGCCCTATGTTTTAATACACTGTATTATAATATACGAAATATAAATGGATAAGGATATTTAGTGGGAAACATAT-ATAAGTAAAACATAATATATGTTGTATAA-GAAACATATTGTAATATGTGACTTGTATACGAGTGTTGTATTTATAAACTATACAACACGCTATGACAAAAGGGGAAAAATGAAGAAT-CGGGGGT---TGATTGGTCTATCGTATCGCTTAAGGGCCG-CAGGCCCGT-------------TGAAAT-GATTCTTAATTAAACAAATATACATGATACGGATAGTTGAATATATAAACAACTATGTAGA--AATACAACAGCATGTTGT-ACATAATA-ATATAATGAGAAGAGAA-GTATATTTGTACAGGATAGTGATCACAAACACCACTTTA--------------------GTGGT-GGGTCATATGTCCCGAGTTAGTGCG-CCACGTAAGCGCTGGGGCTTATTATTACCCCCAGCGCTCAGGACGGGACATCACGTGCATCTAACAAATGCACGTGATAAGGCAGTAGCTTGCAGCGAAGGATAACCATCAACATCAAAAAAGAAGGGGGCATATTCGTTGCTTCGAGTCGAAGCAACGGTGATAGATAAATGTTCGAGAATCGAAAATGGAGGCTATTTAAACCTGATGGTGTTGCGATTTCCGAAATCACTCGTCGGAGGAG-AATGGAGTTTTGGGAATCGTCTGCCATGCCAGACGATGTGAAGAGAGTGATTAAGGAAATATATTGGGAAGATCGGAAGAAACTTCTGTTTTGTCGGAAGTTGACGTGCTGTGTCAGAAGGATTCTTGTATATGGAGATCAAGATGATGCTCTAGCTGCAGTGAAGGGTATGAAGACTTCTATCATTCGCTATAGCGAATACTTGAAGAAACCATGTGTGGTAATATGTTGTCTGACTAATAAGTCTATTGTTCATAGGTTAAACACAATGGTGTTCTTTTATCATGAATATATTGAGGAACTAGGTGGTGACTACTCGGTATATCAAGATTTGTATTGTGATGAGGAACTTCCTGCTTCCTTGACAGAGGAAGAAGATGAAGAAGTAATATACAGGAATGTTATCATGTCATCGACAGAAGAGAAGATCTCTTGGAGTGAATGTCAGAAGATAGTTATATCGGATTATGATGTAACATTACTGTAATGTAATATCCATTATCATAAATAAAATAATGGAATGATGATTATGTATT-TATACTAAATACATAATGGTGTACGTATAGCATAAAATA-CA-TTAACATACATACAACACACTATGACA-AAAAGGGAAAAAAAGAAATAT-C-GGGGGTTGATTGGGCTATCTTAA-CGATTAAGGGCCGAAGGCCCGTTTAAATATGTGTTGGACGAAGTCCAAAACACAAAAAAGTCATCAGAACAGTGGAAAATAATGAGCTGGCAGTGGAGGGTC-CATGTCCCGAGTTAGTGCGCCACGTAAGCGCTGGGGCTTATTATTACCCCCCGTGCTCGGGACGGGACATGACGTAAGCATAGATTATAATGGGCTTTTTAA-AGCCCATATAAAGGAAGTGGGGCCGGGTTTGAGACATATTTCGAAAGCCCGGCCT-GGAAAA-GGATAAAGTCACGTGCC--GAA-TAAT-AGGTTGCTTCGCCGCGAAGCAACCTAATAAATTGTTGCGTATTCAATACGCAACAAAAAGTCTATTAATATGCCTGTCTCTGCCG--AATAAA-TCAGAGCGTATGCGAAGCAGAAGCGATGGGTTGGGCGGAATCACAACTCAAGACATGTACTCATGG
			CTGTGATTGGAAGACGATATCATCGGATTCATCGGAAAATCGGCAATATGTACCTTGCGTCGACTCTGGTTCTGGAAGAAAGACGCCTCGCAAGGTACTTCTTCGATCTATCGAAGCTGTATTTAATGG------AAGTTTCAAAGGGAATAATCGGAATGTTCGTGGCTTCTTATACGTATCAATCCGAGACGATGATGGAACAATGCGTCCAGTACTTATAGTACCATTTGGAGGATATGGATATCACAATGATTTTTATTATTTCGAAGGGAAGGGGAAAGTTGAATGCGATATATCATC-----AGATTATGTTGCGCCAGAAGTAGATTGGAGCAGAGACATGGAAGTTAGTATTAGTAACAGCAACAACTGTAATGAATCATGTGATCTGAAGTGTTATGTTATTTGTTCGTTAAGAATAAAGGAATAACAGATGTGCTGTATTGAATATTAATA-AATCTTATTTTAAATGAAATTGATAGTTGTATAAACTATACAACACGCTATGACAAAAGGGGAAAAATGAAAAATA-AGGGGT---TGATTGTTCTATAGTATCGCTTAAGGGCCGCAGGCCCGTTGAAAAATAATAATCGAATTATATACGATTGATAATAATCAGAGATAGATGATCAAGGATATATAAACATAGACGAGGTATATGGCTGTAT-AATAA-AAAAAGAAGCATATAATATA----AAAATATGTATACTAATCTCTGATTGGTGCAGAAAGTAGACCCACTAACTTTAAGTTAGTGGA-AATGTCCCGATGACGTAAGCACGGGGGACTAT
		</sequence>
		<sequence>
			<taxon idref="3_IS_R_IS_2007"/>
			TATTACCCCCAGCGCTCGGGACGGGACATTTGCATCTATAAATAGACCT--CCCCCCTCTCCATTACAAGATCATCATCGACGACAG-AATGGCGCGATATGTGGTATGCTGGATGTTCACCATCAACAATCCCACAACACTACCAGTGATGAGGGATGAGATCAAATATATGGTATATCAAGTGGAGAGGGGACAGGAGGGTACTCGTCATGTGCAAGGTTATGTCGAGATGAAGAGACGAAGCTCTCTGAAGCAGATGAGAGGCTTCTTCCCAGGCGCACACCTTGAGAAACGAAAGGGAAGCCAAGAAGAAGCGCGGTCATACTGTATGAAGGAAGATACAAGAATCGAAGGTCCCTTCGAGTTTGGTGCATTTAAATTGTCATGTAATGATAATTTATTTGATGTCATACAGGATATGCGTGAAACGCACAAAAGGCCTTTGGAGTATTTATATGATTGTCCTAACACCTTCGATAGAAGTAGGGATACATTATACAGAGTACAAGCAGAGATGAATAAAACGAAGGCGATGAATAGCTGGAGAAC--TTCTTTCAGTGC-TTGGACATCAGAGGTGGAGAATATCATGGCGCAGCCATGTCATCGGAGAATAATTTGGGTCTATGGCCCAAATGGAGGAGAAGGAAAGACAACGTATGCAAAACATCTAATGAAGACGAGAAATGCGTTTTATTCTCCAGGAGGAAAATCATTGGATATATGTAGGCTGTATAATTACGAGGATATTGTTATATTAGATATCCCAAGATGCAAAGAGGATTATTTAAATTACGGGTTATTAGAGGAATTTAAGAATGGAATAATTCAAAGCGGGAAATATGAACCCGTTTTGAAGATAGTAGAATATGTCGAAGTCATTGTAATGGCTAACTTCCTTCCGAAGGAAGGAATCTTTTCTGAAGATGGAATAAAGTTGGTTTCTTGCTGAACAAGTAATGACTTTACAG----CGCACGCTCCGAC-AAAAGCATACTATGACAAAAGTACGGGTATCTGAAT-GGGTTATC-TTAACGATCTAGGGGCGTAGGCCCGTGAGCAATGGACGGC-GAGATCCGATGTCCCC-AGTTAGTGCGCCACGT-AAGCGCT-GGGGCTTAT--------------------------------------------------------------------------------------------------------------------------------------------------------------------------------------------------------------------------------------------------------------------------------------------------------------------------------------------------------------------------------------------------------------------------------------------------------------------------------------------------------------------------------------------------------------------------------------------------------------------------------------------------------------------------------------------------------------------------------------------------------------------------------------------------------------------------------------------------------------------------------------------------------
			-------------------------------------------------------------------------------------------------------------------------------------------------------------------------------------------------------------------------------------------------------------------------------------------------------------------------------------------------------------------------------------------------------------------------------------------------------------------------TATTACCCCCAGCGCTCGGGAC-GGGACAT-GGGCTAATGGAT-TTG-GGATATAGGGCCCCAAGGGCCCGTTAAGATGGGTTTT-GGGCTTATGGGCTTTATCCCGAAGACCAAAAACAGGCGGG-AACCGTCCC-AAATTCAAACTTCGATTGCTTGCCCCGCAAGCCATCTAGAAGTCTATAAATACCAGGGTCGAGATGGATGTTCAGACAAGAAATGGCTAGGTATCCGAAGAAATCCATCAAGAAGAGGCGGGTTGGGCGCCGGAAGTATGGCAGCAAGGCGGCAACGAGCCACGACTACTCGTCGTTAGGGTCAATATTGGTTCCTGAAAACACCGTCAAGGTATTTCGGATTGAGCCTACTGATAAAACATTACCCAGATATTTTATCTGGAAAATGTTTATGCTTCTTGTGTGCAAGGTGAAGCCCGGAAGAATACTTCATTGGGCTATGATCAAGAGTTCTTGGGAAATCAACCAGCCGACAACCTGTCTGGAAGCCCCAGGTTTATTTATTAAACCTGAACATAGCCATCTGGTTAAACTGGTATGTAGTGGGGAACTTGAAGCAGGAGTCGCAACAGGGACATCAGATGTTGAATGTCTTTTGAGGAAGACAACCGTGTTGAGGAAGAATGTAACAGAGGTGGATTATTTATATTTGGCATTCTATTGTAGTTCTGGAGTAAGTATAAACTACCAGAACAGAATTACATATCATGTTTGATATGTTTATGTAAACATAAACTATTGTATGGAATGAAATCCAAATAACATACAACACGCTATGAAATACAAGACGCTATGAC-AA------------AAGTA-CGGGTAT-CTGATTAG-GTATCCTAACGATCTAGGGCCGAAGGCCCGTGAGCAATATGCGTCGAAATAA-TGTTTAACAAACAAATATACATGATACGGATAGTTGAATATATAAACAACGAGGTATACAATACAACAAACTGTTGTA-AAGAAAT-AAAAAATAAGAAGAGAGAGTATATTTGTGTCGGATAAGCATGTCACCCACCACTTTAGT-GGT-GGGTCAGATGTCCCGAGTTAGTGCGCCACGTAA-GCGCT-GGGGCTTATTATTACCCCCAGCGCTCAGGACGGGACATCACGTGCTTC-AACAAATGCACGTGAGTGATATAAGGGACATAACGGGTTTAGA-TAACGGTATCTTTGGTTCAGAATAAAACGTCACGTGTGAAAGCGGATAGACACGTGACTAAGTCAAATGTATTGAATAAACATTTGACGTCCGGTAGCTTCCG-AAGGAAGTAAGGATTGCTTCGT-GGCGAAGCAAACCATTTATATATTGGC-CTAGGCTTGCGGCCTATAAATAGG-CCCCTGCTAAATGGCATTAACAACAGAGCGGGTTAAACTATTCTTTGAATTGTTTTTGTTCTTTGCAGCAATATTTATTGCGATTACAATATTATATATATTGTTGGTTTTGCTCCTTGAGGTACCGAAGTATATTAAGCAGCTCGTGAGGTATTTGGTAGAATACCTGACCAG
			AAGACGTGTATGGATGCAGAGAACGCAGTTATCGGAGGCAACTGGAGACGTAGAGTTCGGCAGAGGTATTGTGGAAGACAGACGGGATCAACAACCGGCTGTCATACCACAGGCATCTCAGGTTAACCCTTC---TCAACAAATTAGAAGGGATGATCAAGGAAGACGAGGAAACGTCGGACCTATGTTTTAATACACGGTATTGTAATATATGAAATATAAATGGGTATTGATGT--------------AT-AA-GGTCATACATACTATATGTATGATAATGAAACATATTGTAATATGTGAATTGTAAACGAGTGTTGAATGTATATAACATACAACACACTATGAAATACAAGACGCTATGACAAATGTACGGGTATCTGATTAGG-TATCCTAACGATCTAGGGCCG-AAGGCCCGTGAGCAATATGCGTCGAAAT-AATGTTTAACAAA-CAAATATACATGATACGGATAGTTGAATACATAAACAACTAGGTATAC-AATACAACAAACTGTTGT-AAAGAAAT-AAAAAATAAGACGAGAGAGTATATTTGTGTCGGATAAGCTTGGCAACCACCACTTTA--------------------GTGGT-GGGTCAGATGTCCCGAGTTAGTGCG-CCACGTAAGCGCTGGGGCTTATTATTACCCCCAGCGCTCGGGACGGGACATCACGTGCAACTAACAGACGCACGTGAGAATGCAGTAGCTTGCAGCGAAAGATAGACGTCAACATCAATAAAGAAGAAGGAATATTCTTTGCTTCGGCACGAAGCAAAGGGTATAGATATTTGTTCGAGATGCGAAAATGGAGGCTATTTAAACCTGATGGCTTTGTGATTTCCGAAATCACTCGTCGGAAGAGAAATGGAGTTCTGGG---------------------------------------------------------------------------------------------------------------------------------------------------------------------------------------------------------------------------------------------------------------------------------------------------------------------------------------------------------------------------------------------------------------------------------------------------------------------------------------------------ATTATCATCAATAAAATAATGGAATGTTGATTATGTATT-TATCATAAATACATAATGGTATACGTATAGCATAAAATA-CA-TTAACCAACATACAACACACTATAAAATACAACACACTATAACAAATGTACGGGTATCTGATTGGTCTATATTAACCCCTTAAGGGCCGAAGGCCCGTTTAAATATGTGTTGGACGAAGTCCA-AGCACAAAAAAGTAAGCAGAACTACGGAATAATATGAGCTGGCAACGTAGGGTC-CATGTCCCGAGTTAGTGCGCCACGTAAGCGCTGGGGCTTATTATTACCCCCCGTGCTCGGGACGGGACATGACGTCAGCAAGGATTATAATGGGCTTTTTATTAGCCCATTTA-TTGAATT-GGGCCGGGTTTT-GTCATTTTACAAAAGCCCGGTCCAGGATAA-GTATAATGTCACGTGCC--GAA-TAAA-AGGTTGCTTCGCCTCGAAGAAACCTAATATGAGGTAGCGTATTCAATACGCTACCGAATATCTATTAATATGTGAGTCTCTGCCG--AAACAA-TCAGAGCGAAAGCAAAGCAGAAGCGATGGATTGGGCGGAATCACAACTCAAGACCTGTACTCATGG
			ATGCGATTGGAAGAAGATATCATCGGATTCAGCCGATAATCGACAATATGTACCATGCGTCGATTCTGGAGCTGGAAGAAAGTCGCCTCGCAAGGTACTTCTTAGATCTATTGAAGCTGTGTTTAACGGAAGCTTAAGCTTCAGCGGAAATAATAGGAATGTTCGTGGATTTCTCTACGTATCGATCAGAGACGATGACGGAGAGATGCGTCCAGTACTCATAGTACCATTCGGAGGATATGGATATCATAATGATTTCTATTATTTCGAAGGAAAGGGGAAAGTTGAATGTGATATATCATC-----AGATTATGTTGCGCCAGGAATAGATTGGAGCAGAGACATGGAAGTTAGTATTAGTAACAGCAACAACTGTAATGAATTATGTGATCTGAAGTGTTATGTTGTTTGTTCTTTAAGAATCAAGGAATAAAAGTTGTGCTGTAATGTTTATTAATA-AAACGTATATTTGGGA-AATTGATAGTTGTATAAAACATACAACACACTATGAAATACAAGACGCTATGACAAATGTACGGGTATCTGAATGAGTTTTAGTATCGCTTAAGGGCCGCAGGCCCGTTGAAAAATAATAATCGAATTATAAACGTTAGATAATAATCAGAGATAGGTGATC-AGATAACATAAACATAAACGAAGTATATGGTGGTAC-AATAATTAAAATAAGTTATAAAAAAA-AAAATATAATGTATACTAATCTCTGATTGGTTCAGAAGAAAGGCCCACCAACTAAAAGGT-GGGGAGAATGTCCCGATGACGTAAGCACGGGGGACTAT
		</sequence>
		<sequence>
			<taxon idref="27_IS_R_IS_2006"/>
			TATTACCCCCAGCGCTCGGGACGGGACATTTGCATCTATAAATAGACCT--CCCCCCTCTCCATTACAAGATCATCATCGACGACAG-AATGGCGCGATATGTGGTATGCTGGATGTTCACCATCAACAATCCCACAACACTACCAGTGATGAGGGATGAGATCAAATATATGGTATATCAAGTGGAGAGGGGACAGGAGGGTACTCGTCATGTGCAAGGTTATGTCGAGATGAAGAGACGAAGCTCTCTGAAGCAGATGAGAGGCTTCTTCCCAGGCGCACACCTTGAGAAACGAAAGGGAAGCCAAGAAGAAGCGCGGTCATACTGTATGAAGGAAGATACAAGAATCGAAGGTCCCTTCGAGTTTGGTGCATTTAAATTGTCATGTAATGATAATTTATTTGATGTCATACAGGATATGCGTGAAACGCACAAAAGGCCTTTGGAGTATTTATATGATTGTCCTAACACCTTCGATAGAAGTAAGGATACATTATACAGAGTACAAGCAGAGATGAATAAAACGAAGGCGATGAATAGCTGGAGAAC--TTCTTTCAGTGC-ATGGACATCAGAGGTGGAGAATATCATGGCGCAGCCATGTCATCGGAGAATAATTTGGGTCTATGGCCCAAATGGAGGAGAAGGAAAGACAACGTATGCAAAACATCTAATGAAGACGAGAAATGCGTTTTATTCTCCAGGAGGAAAATCATTGGATATATGTAGACTGTATAATTACGAGGATATTGTTATATTTGATATTCCAAGATGCAAAGAGGATTATTTAAATTATGGGTTATTAGAGGAATTTAAGAATGGAATAATTCAAAGCGGGAAATATGAACCCGTTTTGAAGATAGTAGAATATGTCGAAGTCATTGTAATGGCTAACTTCCTTCCGAAGGAAGGAATCTTTTCTGAAGATCGAATAAAGTTGGTTTCTTGCTGAACAAGTAATGACTTTACAG----CGCACGCTCCGAC-AAAAGCACACTATGACAAAAGTACGGGTATCTGATT-GGGTTATC-TTAACGATCTAGGGCCGTAGGCCCGTGAGCAATGAACGGC-GAGATCAGATGTCCCG-AGTTAGTGCGCCACGT-AAGCGCT-GGGGCTTATTATTA-CCCCCCGTGCTCGGGAC-GGGACATG----------------------------------------------------------------------------------------------------------GG--C-TTTTTAAATGGG--C-TTTGAGAGTTTGAACAGTTCAGTATCTTCGTTATTGGGCCAACTCGG--CCCAATAATTAAGAGAAC--GTGTTCAAATTCGTGATATGACCGAAGGTCAAGGTAACCGGTCAA-CATTATTCTGGCTTGCGCAGCAAGATACACGAATTAAATTATTAATTCGTAGGACACGTGGAC-GGACCGAAATACTCCTGCATCTCTATAAATACCCTAGTCCTGTGAAGG-ATAATT-G--CTCTCTC-TCTTCTGTCAAGGTGGTTGTGCTGAGGCGGAAGATCGCC-AGCGGCGATC------------------GTCGGAACGATGTGCATCTAGAGAGGCGGTGAAGCAAACTACGAAGCATATATCGGGTA-TTTATAGACTTA-TAGCGCAGCTAGAAGTATACACTGTACA-GATAATGTATTTTGTAATT-TACG-AAGAATTTCGTAT-TTGATATTAATAAAACACCTGGGTGTGTTAATGTTTACATTAAATAGTATC-CTGAATGTA----CACAATAAAATACAGTATACGGAACGTATACTGACA--AAGTAATAAA-T--GATAGGCGAAGCATGATTAACAGGTGTTTAGGTATAATTAACATAATTATGAGAAGTAATAATAATACGGAAAATGAATA-AGTATGA-GGTGAAAGAGGAGATATTAGAATATTTAAAAACCCAATTATATT-AT-T--
			--------------TTGGA----ACGAA--ATACAACACGCTATGAAATACAAGACGCTATGACAAATGTACGGG-TATCTGATTGTG------TAT-CTTAACGCT-TAAGGGCCGCAGGCCCGTCAA-G--TTGAATGAACGGTCCAGATTAATTCCTT-AGCGACGAAGAAAGGAATCTTAAAGGGGACCA------------CTCAA-ATAC-GCTGTCATTGAATT---ATTAAATA---------------------------------------------------------------------------------------------------------------------------------------------------------------------------------------------------------CACG-GGGGACTAT-------------------------------------------------------------------------------------------------------------------------------------------------------------------------------------------------------------------------------------------------------------------------------------------------------------------------------------------------------------------------------------------------------------------------------------------------------------------------------------------------------------------------------------------------------------------------------------------------------------------------------------------------------------------------------------------------------------------------------------------------------------------------------------------------------------------------------------------------------------------------------------------------------------------------------------------------------------------------------------------------------------------------------------------------------------------------------------------------------------------------------------------------------------------------------------------------------------------------------------------------------------------------------------------------------------------------------------------------------------------------------------------------------------------------------------------------------------------------------------------------------------------------------------------------------------------------------------------------------
			--------------------------------------------------------------------------------------------------------------------------------------------------------------------------------------------------------------------------------------------------------------------------------------------------------------------------------------------------------------------------------------------------------------------------------------------------------------------------------------------------------------------------------------------------------------------------------------------------------------------------------------------------------------------------------------------------------------------------------------------------------------------------------------------------------------------------------------------------------------------------------------------------------------------------------------------------------------------------------------------------------------------------------------------------------------------------------------------------------------------------------------------------------------------------------------------------------------------------------------------------------------------------------------------------------------------------------------------------------------------------------------------------------------------------------------------------------------------------------------------------------------------------------------------------------------------------------------------------------------------------------------------------------------------------------------------------------------------------------------------------------------------------------------------------------------------------------------------------------------------------------------------------------------------------------------------------------------------------------------------------------------------------------------------------------------------------------
			-------------------------------------------------------------------------------------------------------------------------------------------------------------------------------------------------------------------------------------------------------------------------------------------------------------------------------------------------------------------------------------------------------------------------------------------------------------------------------------------------------------------------------------------------------------------------------------------------------------------------------------------------------------------------------------------------------------------------------------------------------------------------------------------------------------------------------------
		</sequence>
		<sequence>
			<taxon idref="33_IS_R_IS_2002"/>
			TATTACCCCCAGCGCTCGGGACGGGACATTTGCATCTATAACTAGACCT--CCCCCCTCTCCATTACAAGATCATCATCGACGACAG-AATGGCGCGATATGTGGTATGCTGGATGTTCACCATCAACAATCCCACAACACTACCAGTGATGAGGGATGAGATCAAATATATGGTATATCAAATGGAGAGGGGACAGGAGGGTACTCGTCATGTGCAAGGTTATGTCGAGATGAAGAGACGAAGCTCTCTGAAGCAGATGAGAGGCTTCTTCCCAGGCGCACACCTTGAGAAACGAAAGGGAACCCAAGAAGAAGCGCGGTCATACTGTATGAAGGAAGATACAAGAATCGAAGGTCCCTTCGAGTTTGGTACATTTAAATTGTCATGTAATGACAATTTATTTGATGTCATACAGGATATGCGTGAAACGCACAAAAGGCCTTTGGAGTATTTATATGATTGTCCTAACACCTTCGATAGAAGTAAGGATACATTATACAGAGTACAAGCCGAGATGAATAAACGAAGGGCGATGAATAGCTGGAAAAC--TTCTTTCAGTGC-ATGGACATCAGAGGTGGAGAATATCATGGCGCAGCCATGTCATCGGAGAATAATTTGGGTCTATGGCCCAAATGGAGGAGAAGGAAAGACAACGTATGCAAAACATCTAATGAAGACGAGAAATGCGTTTTATTCTCCAGGAGGAAAATCATTGGATATATGTAGACTGTATAATTACGAGGATATTGTTATATTTGATATTCCAAGATGCAAAGAGGATTATTTAAATTATGGGTTATTAGAGGAATTTAAGAATGGAATAATTCAAAGCGGGAAATATGAACCCGTTTTGAAGATAGTAGAATATGTCGAAGTCATTGTAATGGCTAACTTCCTTCCGAAGGAAGGAATCTTTTCTGAAGATCGAATAAAGTTGGTTTCTTGCTGAACAAGTAATGACTTTACAG----CGCACGCTCCGAC-AAAAGCACACTATGACAAAAGTACGGGTATCTGATT-GGTTTATC-TTAACGATCTAGGGCCGTAGGCCCGTGAGCAATGAACGGC-GAGATCAGATGTCCCG-AGTTAGTGCGCCACGT-AAGCGCT-GGGGCTTATTATTA-CCCCCAGCGCTCAGGAC-GGGACATG----------------------------------------------------------------------------------------------------------GG--C-TTTTTAAATGGG--C-TTTGAGAGTTTGAACAGTTCAGTATCTTCGTTATTGGGCCAACCCGG--CCCAATAATTAAGAGAAC--GTGTTCAAATTCGTGATATGACCGAAGGTCAAGGTAACCGGTCAA-CATTATTCTGGCTTGCGCAGCAAGATACACGAATTAAA-----------------------------------------------------------------------------------------------------------------------------------------------------------------------------------------------------------------------------------------------------------------------------------------------------------------------------------------------------------------------------------------------------------------------------------GATAGGCGAAGCATGATTAACAGGTGTTTAGGTATAATTAACATAATTATGAGAAGTAATAATAATACGGAAAATGAATA-AGTATGA-GGTGAAAGAGGAGATATTAGAATATTTAAAAACCCAATTATATT-AT-T--
			--------------TTGGA----ACGAA--ATACAACACGCTATGAAATACAAGACGCTATGACAAATGTACGGG-TATCTGATTGTT------TAT-CTGAACGCT-TAAGGGCCGCAGGCCCGTCAA-G-ATGGAATGAACGGTCCAGATTAATTCCTT-AACGACGAAGAAAGGAATCTTTCAGGGGACCA------------CACAATATACAGCTGTCAATGATTT---AATAAATAATATAATAACCAAAAGACC-ATTGTACCCTTGAT------------AATGATGACG-T-ATA-GGGGTGT-CCCG-AG----GTAATTTAAC--ATAGATCTGAGAAGAGATATG------------------------GG--CCGTTGGATGCCTCCATCGGACGATGG-AGGTTGTATGAA-CTTCTGCTGACGTA-GGCGCT-GGGGCTTAT-------------------------------------------------------------------------------------------------------------------------------------------------------------------------------------------------------------------------------------------------------------GGCGGGTTGGGCGCCGGAAGTATGGCAGCAAGGCGGCAACGAGCCACGACTACTCGTCGTCAAGGTCAATATTGGTTCCTGAAAACACCGTCAAGGTATTTCGGATTGAGCCTACTGATAAAACATTACCCAGATATTTTATCTGGAAAATGTTTATGCTTCTTGTGTGCAAAGTGAAGCCCGGAAGAATACTTCATTGGGCTATGATCAAGAGTTCTTGGGAAATCAACCAGCCGACAACCTGTCTGGAAGCCCCAGGTTTATTTATTAAACCTGAACATAGCCATCTGGTTAAACTGGTATGTAGTGGGGAACTTGAAGCAGGAGTCGCAACAGGGACATCAGATGTTGAATGTCTTTTGAGGAAGACAACCGTGTTGAGGAAGAATGTAACAGAGGTGGATTATTTATATTTGGCATTCTATTGTAGTTCTGGAGTAAGTATAAACTACCAGAACAGAATTACATATCATGTTTGATATGTTTATGTAAACATAAACTATTGTATGGAATGAAATCCAAATAACATACAACACGGTATGAAATACAAGACGCTATGAC-AA------------AAGTA-CGGGTAT-CTG-------------------------------------------------------------------------------------------------------------------------------------------------------------------------------------------------------------------------------------------------------------------TATTACCCCCAGCGCTCAGGACGGGACATCACGTGCTTC-AACAAATGCACGTGAGTGATATAAGGGACATAACGGGTTCAGA-TAACGGTATCTTTGGTTTAGAATATAACGTCACGTGTGAAAGCGAG-AGGCACGTGACTAAGTCAAATGTATTGAATAAACATTTGACGTCCGGTAGCTTCCG-AAGGAAGT-----TAGCTTCGT-GGCGAAGCAAACCATTTATATATTTGC-CTAGGCTTGCGGCCTATAAATAGG-ACCCTGCTAAATGGCATTAACAACAGAGCGGGTTAAACTATTCTTTGAATGGTTTTTGTTCTTTGAAGCAATATTTATTGCGATTACAATATTATATATATTGTTGGTTTTGCTCTTTGAGGTACCGAAGTATATTAAGCAGCTCGTGAGGTATTTGGTAGAATACCTGACCAG
			AAGACGTGTATGGATGCAGAGAACGCAGTTATCGGAGGCAACTGGAGACGTAGAGTTCGGCAGAGGTATTGTGGAAGACAGACGAGATCAAGAACCGGCTGTCATACCACAGGCATCTCAGGTTATCCCTTC---TCAACAAATTAGAAGGGATGATCAAGGAAGACGAGGAAACGTCGGACCTATGTTTTAATACACGGTATTGTAATATATGAAATATAAATGTGGATTGATGT--------------AT-AA-GGTCATACATACTATATGTATGATAATGAAACATATTGTAATATGTGAATTGTAAACGAGTGTTGAATGTATACAACATACAACACACTATGAAATACAAGACGCTATGACAAATGTACGGGTATCTGATTAGG-TATCCTAACGATCTAGGGCCGAAAGGCCCGTGAGCAATATGCGTCGAAAT-AATGTTTAACAAACCAAATATACATGATACGGATAGTTGAATACATAAACAACTAGGTATAC-AATACAACAAACTGTTGT-AAAGAAATAAAAAAATAAGAAGGGAGAGTATATTTGTGTCGGATAAGCTTGGCAACCACCACTTTA--------------------GTGGTGGGGTCAGATGTCCCGAGTTAGTGCG-CCACGTAAGCGCTGGGGCTTATTATTACCCCCAGCGCTCAGGACGGGACATCACGTGCAACTAACAGACGCACGTGAGAATGCAGTAGCTTGCAGCGAAAGATAGACGTCAACATCAATAAAGAAGAAGGAATATTCTTTGCTTCGGCACGAAGCAAAGGGTATAGATATTTGTTCGAGATGCGAAAATGGAGGCTATTTAAACCTGATGGTTTTGTGATTTCCGAAATCACTCGTCGGAAGAGAAATGGAGTTCTGGGAATCGTCTGCTATGCCTGACGATGTCAAGAGAGAGATTAAGGAAATATATTGGGAAGATCGGAAGAAACTTCTGTTCTGTCAGAAGTTGAAGAGCTATGTCAGAAGGATTCTTGTTTATGGAGATCAAGAGGATGCCCTTGCCGGAGTGAAGGATATGAAGACTTCTATTATTCGCTATAGCGAATACTTGAAGAAACCATGTGTGGTAATTTGTTGTGTTAGCAATAAATCAATTGTGTATAGGTTAAACAGCATGGTGTTCTTTTATCATGAATACCTTGAAGAAGTAGGTGGTGATTACTCAGTATATCAAGATCTCTATTGTGATGAGGTTCTCTCTTCGTCATCGACAGATGAAGAAGATGTAGGAGTAATATATAGGAATGTTATCATGGCATCGACACAAGAGAAGTTCTCTTGGAGTGATTGTCAGAAGATAGTTATATCAGACTATGATGTAACATTACTCTAATGTAATATCCATTATCATCAATAAAATAATGGAATGTTGATTATGTATT-TATTATAAATACATAATGGTATACGTATAGCATAAAATA-CA-TTAACCAACATACAACACACTATAAAATACAACACACTATAACAAATGTACGGGTATTTGATTGGGCTATATTAACCCCTTAAGGGCCGAAGGCCCGTTTAAATATGTGTTGGACGAAGTCCA-AACACAAAAAAGTAAGCAGAACAATGGAATAATATGAGCTGGCAACGTAGGGTC-CATGTCCCGAGTTAGTGCGCCACGTAAGCGCTGGGGCTTATTATTACCCCCCGTGCTCGGGACGGGACATGACGTCAGCAAGGATTATAATGGGCTTTTTATTAGCCCATGTA-TTGAATT-GGGCCGGGTTTT-GTCATTTTACAAAAGCCCGGTCCAGGATAA-GTATAATGTCACGTGCC--GAATTAAA-AGGTTGCTTCGCCTCGAAGAAACCTAATTTGAGGTTGCGTATTCAATACGCTACCGAGTATCTATTAATATGTGAGTCTCTGCCG--AAACAA-TCAGAGCGAAAGCAAAGCAGAAGCGATGGATTGGGCGGAATCACAATTCAAGACTTGTACTCATGG
			ATGCGATTGGAAGAAGATATCATCGGATTCAGCCGATAATCGACAATATGTACCATGCGTCGATTTTGGAGCTGGAAGAAAGTCGCCTCGCAAGGTACTTCTTAGATCTATTGAAGCTGTGTTTAACGG------AAGCTTCAGCGGAAATAATAGGAACGTTCGTGGATTTCTCTACGTATCGATCAGAGACGATGACGGAGAAATGCGTCCAGTACTCATAGTACCATTCGGAGGATATGGATATCATAATGATTTCTATTATTTCGAAGGAAAGGGGAAAGTTGAATGTGATATATCATC-----AGATTATGTTGCGCCAGGAATAGATTGGAGCAGAGACATGGAAGTTAGTATTAGTAACAGCAACAACTGTAATGAATTATGTGATCTGAAGTGTTATGTTGTTTGTTCTTTAAGAATCAAGGAATAAAAGTTGTGCTGTAATGTCTATTAATA-AAACGTATATTTGGGA-AATTGATAGTTGTATAAAACATACAACACGCTATGAAATACAAGACGCTATGACAAATGTACGGGTATCTGAATGAGTTTTAGTATCGCTTAAGGGCCGCAGGCCCGTTGAAAAATAATAATCGAATTATAAACGTTAGATAATAATCAGAGATAGATGATC-AGATAACATAAACATAAACGAAGTATATGGCGGTAC-AATAA-TAAAATAAGT---TAAAAAA-AAAACATAATGAATACTAATCTCTGATTGGTTCAGAAGAAAGGCCCACCAACTAAAAGGT-GGGGAGAATGTCCCGATGACGTAAGCACGGGGGACTAT
		</sequence>
		<sequence>
			<taxon idref="736_4_R_IS_1997"/>
			TATTACCCCCAGCGCTCGGGACGGGACATTTGCATCTATAAATAGACCT--CCCCCCTCTCCATTACAAGATCATCATCGACGACAG-AATGGCGCGATATGTGGTATGCTGGATGTTCACCATCAACAATCCCACAACACTACCAGTGATGAGGGATGAGATAAAATATATGGTATATCAAGTGGAGAGGGGACAGGAGGGTACTCGTCATGTGCAAGGTTATGTCGAGATGAAGAGACGAAGCTCTCTGAAGCAGATGAGAGGCTTCTTCCCAGGCGCACACCTTGAGAAACGAAAGGGGAGCCAAGAAGAAGCGCGGTCATACTGTATGAAGGAAGATACAAGAATCGAAGGTCCCTTCGAGTTTGGTTCATTTAAATTGTCATGTAATGATAATTTATTTGATGTCATACAGGATATGCGTGAAACGCACAAAAGGCCTTTGGAGTATTTATATGATTGTCCTAACACCTTCGATAGAAGTAAGGATACATTATACAGAGTACAAGCAGAGATGAATAAAACGAAGGCGATGAATAGTTGGAGAAC--TTCTTTCAGTGC-TTGGACATCAGAGGTGGAGAATATCATGGCGGAGCCATGTCATCGGAGAATAATTTGGGTCTATGGCCCAAATGGAGGAGAAGGAAAGACAACGTATGCAAAACATCTAATGAAGACGAGAAATGCGTTTTATTCTCCAGGAGGAAAATCATTGGATATATGTAGACTGTATAATTACGAGGATATTGTTATATTTGATATTCCAAGATGCAAAGAGGATTATTTAAATTATGGGTTATTAGAGGAATTTAAGAATGGAATAATTCAAAGCGGGAAATATGAACCCGTTTTGAAGATAGTAGAATATGTCGAAGTCATTGTAATGGCTAACTTCCTTCCGAAGGAAGGAATCTTTTCTGAAGATCGAATAAAGTTGGTTTCTTGCTGAACAAGTAATGACTTTACAG----CGCACGCTCCGAC-AAAAGCACACTATGACAAAAGTAA-GGTATCTGATA-GGGATATC-TTAACGATCTAGGGCCGTAGGCCCGTGAGCAATGAACGGC-GAGATCAGATGTCCCG-AGTTAGTGCGCCACGT-AAGCGCT-GGGGACTATTATTA-CCCCCCGTGCTCGGGAC-GGGACATG----------------------------------------------------------------------------------------------------------GG--C-TTTTTAAATGGG--C-CTTGAGAGTTTGAACAGTTCAGTATCTTCGTTATTGGGCCAACCCGG--CCCAATAATTAAGAGAAC--GTGTTCAAATTCGTGGTATGACCGAAGGTCAAGGTAACCGGTCAA-CATTATTCTGGCTTGCGCAGC----------------------------TAGGACACGTGGAC-GGACCGAAATACTCCTGCATCTCTATAAATACCCTAGTCCTGTGAAGG-ATAATT-G--CTCTCTC-TCTTCTGTCAAGGTGGTTGTGCTGAGGCGGAAGATCGCC-AGCGGCGATC------------------GTCGGAACGATGTGCATCTAGAGAGGCGGTGAAGCAAACTACGAAGCGTATATCGGGTA-TTTATAGACTTA-TAGCGCAGCTAGAAGTATAAACTGTACA-GATTTTGTATTTTGTAAAT-TACG-AAGAATTTCGTAT-ATGATATTAATAAAACACCTGGGTGTGTTAATGTTTACATTAAATAGTATC-CTGAATGTA----CTCAATAAAATACAGTATACGGAACGTATACTGACA--AAGTAATAAA-T--GATAGGCGAAGCATGATTAACAGGTGTTTAGGTATAATTAACATAATTATGAGAAGTAATAATAATACGGAAAATGAATA-AGTATGA-GGTGAAAGAGGAGATATTAGAATATTTAAAAACCCAATTATATT-AT-T--
			--------------TTGGA----ACGAA--ATACAACACACTATGAAATACAAGACGCTATGACAAATGTACGGG-TATCTGATTGTG------TAT-CTTAACGCT-TAAGGGCCGCAGGCCCGTCAA-G--TTGAATGAACGGTTCAGATTAATTCCTT-AGCGACGAAGAAAGGAATCTTGATGAGGACCA------------CAATAAAGACAGCTGTCATTGATTA---AATAAATAATATAATATCCAAAAGACC-TTTGTACCCTTGAT------------AATGATGACG-T-GTA-GGGGTGT-CCCG-AT----GTAATATAGC--ATAGCTATGTGAAGAGATAAGCATGTGGCCGACAACTTTAGTTGTGG----GCCAGATGTCCC--------------GAGTT-AGTGCG--------CCACGTA-AGCACG-GGGGACTATTATTACCCCCCGTGCTCGGGAC-GGGACAT-GGGCTAATGGAT-TGT-GGATATAGGGCCCAACGGGCCCGTTTAGATGGGTTTT-GGGCTTATGGGCCTTATCCAGAAGACCAAAAACAGGCGGG-AACCGTCCC-AAATTCAAACTTCGATTGCTTGCCCTGCAAGCCATCTAGAAGTCTATAAATACCAGTGTCTAGATAGATGTTCAGACAACAAATGGCTAGGTATCCGAAGAAATCCATCAAGAAGAGGCGGGTTGAGCGCCGGAAGTATGGCAGCAAGGCGGCAACGAGCCACGACTGCTCGTCGCTAGGGTCAATATTGGTTCCTGAAAACACCGTCAAGGTATTTCGGATTGAGCCTACTGATAAAACATTACCCAGATATTTTATCTGGAAAATGTTTATGCTTCTTGTGTGCAAGGTGAAGCCCGGAAGAATACTTCATTGGGCTATGATCAAGAGTTCTTGGGAAATCAACCAGCCGACAACCTGTCTGGAAGCCCCAGGTTTATTTATTAAACCTGAACATAGCCATCTGGTTAAACTGGTATGTAGTGGGGAACTTGAAGCAGGAGTCGCAACAGGGACATCAGATGTTGAATGTCTTTTGAGGAAGACAACCGTGTTGAGGAAGAATGTAACAGAGGTGGATTATTTATATTTGGCATTCTATTGTAGTTCTGGAGTAAGTATAAACTACCAGAACAGAATTACATATCATGTTTGATATGTTTATGTAAACATAAACTATTGTATGGAATGAAATCCAAATAACATACAACACGCTATGAAATAAAAGACGCTATGAC-AA------------AAGTA-CGGGTAT-CTGATTAG-GTATCCTAACGATCTAGGGCCGAAGGCCCGTGAGCAATATGCGTCGAAATAA--GTTTAACAAACAAATATACATGATACGGATAGTTGAATACATAAACAACGAGGTATACAATACAACAAACTGTTGTA-AAGAAAT-AAAAAATAAGAAGAGAGAGTATATTTGTGTCGGATAAGCATGAGACCCACCACTTTAGT-GGT-GGGTCAGATGTCCCGAGTTAGTGCGCCACGTAA-GCACG-GGGGACTAT------------------------------------------------------------------------------------------------------------------------------------------------------------------------------------------------------------------------------------------------------------------------------------------------------------------------------------------------------------------------------------------------------------------------------------------------------
			----------------------------------------------------------------------------------------------------------------------------------------------------------------------------------------------------------------------------------------------------------------------------------------------------------------------------------------------------------------------------------------------------------------------------------------------------------------------------------------------------------------------------------------------------------------------------------------------------------------------------------------------------------------------------------------TATTACCCCCAGCGCTCAGGACGGGACATCACGTGCGACTAACAGACGCACGTGAGAAGGCAGTAGCTTGCAGCGAAAGATAGACGTCAACATCAATAAAGAAGAAGGAATATTCTTTGCTTCGGCACGAAGCAAAGGGTATAGATATTTGTTCGAGATGCGAAAATGGAGGCTATTTAAACCTGATGGTTTTGTGATTTCCGAAATCACTCGACGGAAGAGAAATGGAGTTCTGGGAATCGTCTGCCATGCCTGACGATGTCAAGAGAGAGATTAAGGAAATATATTGGGAAGATCGGAAGAAACTTCTGTTCTGTCAGAAGTTGAAGAGCTATGTCAGAAGGATTCTTGTTTATGGAGATCAAGAGGATGCCCTTGCCGGAGTGAAGGGTATGAAGACTTCTATCATTCGCTATAGCGAATATTTGAAGAAACCATGTGTGGTAATTTGTTGTGTTAGCAATAAATCAATTGTGTATAGGTTAAACAGCATGGTGTTCTTTTATCATGAATACCTTGAAGAACTAGGTGGTGATTACTCAGTATATCAAGATCTCTATTGTGATGAGTTTCTCTCTTCTTCATCGACAGAGGAAGAAGATGTAGGAGTAATATATAGGAATGTTATCATGGCATCGACACAAGAGAAGTTCTCTTGGAGTGATTGTCAGAAGATAGTTATATCAGATTATGATGTAACATTACTCTAATGTAATATCCATTATCATCAATAAAATAATGGAATGTTGATTATGTATT-TATCATAAATACATAATGGTATACGTATAGCATAAAATA-CA-TTATCCAACATACAACACACTATAAAATACAACACACTATAACAAATGTAAGGGTATTTGATTGG-TTATATTAACCCCTTAAGGGCCGAAGGCCCGTTTAAATATGTGTTGGACGAAGTCCA-AGCACAAAAAAGTAAGCAGAACAACGGAATAATATGAGCTGGCAACGTAGGGTC-CATGTCCCGAGTTAGTGCGCCACGTAAGCGCTGGGGCTTATTATTACCCCCCGTGCTCGGGACGGGACATGACGTCAGCAAGGATTATAATGGGCTTTTTATTAGCCCATGTA-TTGAATTGGGGCCGGGTTTT-GTCATTTTACAAAAGCCCGGTCCAGGATAA-GAATAATGTCACGTGCC--GAA-TAAA-AGGTTGCTTCGCCTCGAAGAAACCTAATTTGAGGTTGCGTATTCAATACGCTACCGAATATCTATTAATATGTGAGTCTCTGCCG--AAACAA-TCAGAGCGAAAGCAAAGCAGAAGCGATGGATTGGGCAGAATCACAACTCAAGACATGTACTCATGG
			ATGCGATTGGAAGAAGATATCATCGGATTCAGCCGATAATCGACAATATGTACCATGCGTCGATTCTGGAGCTGGAAGAAAGTCGCCTCGCAAGGTACTTCTTAGATCTATTGAAGCTGTGTTTAACGG------AAGCTTCAGCGGAAATAATAGGAACGTTCGTGGATTTCTCTACGTATCGATCAGAGACGATGACGGAGAAATGCGTCCAGTACTCATAGTACCATTCGGAGGATATGGATATCATAATGATTTCTATTATTTCGAAGGAAAGGGGAAAGTTGAATGTGATATATCATC-----AGATTATGTTGCGCCAGGAATAGATTGGAGCAGAGACATGGAAGTTAGTATTAGTAACAGCAACAACTGTAATGAATTATGTGATCTGAAGTGTTATGTTGTTTGTTCTTTAAGAATCAAGGAATAAAAGTTGTGCTGTAATGTTTATTAATA-AAACGTATATTTGGGA-AATTGATAGTTGTATAAAATATACAACACGCTATGAAATACAAGACGCTATGACAAATGTACGGGTATCTGAATGAGTTTTAGTATCGCTTAAGGGCCGCAGGCCCGTTGAAAAATAATAATCGAATTATAAACGTTAGATAATAATCAGAGATAGGTGATC-AGATAACATAAACATAAACGAAGTATATGGCGGTAC-AATAA-TAAAATAAGT--T-AAAAAA-AAAACATTATGAATACTAATCTCTGATTGGTTCGGAAGAAAGGCCCACCAAATAAAAGGT-GGGGAGAATGTCCCGATGACGTAAGCACGGGGGACTAT
		</sequence>
		<sequence>
			<taxon idref="64_IS_R_IS_2009"/>
			TATTACCCCCAGCGCTCGGGACGGGACATTTGCATCTATAAATAGACCT--CCCCCCTCTCCATTACAAGATCATCATCGACGACAG-AATGGCGCGATATGTGGTATGCTGGATGTTCACCATCAACAATCCCACAACACTACCAGTGATGAGGGATGAGATCAAATATATGGTATATCAAGTGGAGAGGGGACAGGAGGGTACTCGTCATGTGCAAGGTTATGTCGAGATGAAGAGACGAAGCTCTCTGAAGCAGATGAGAGGCTTCTTCCCAGGCGCACACCTTGAGAAACGAAAGGGAAGCCAAGAAGAAGCGCGGTCATACTGTATGAAGGAAGATACAAGAATCGAAGGTCCCTTCGAGTTTGGTGCATTTAAATTGTCATGTAATGATAATTTATTTGATGTCATACAGGATATGCGTGAAACGCACAAAAGGCCTTTGGAGTATTTATATGATTGTCCTAACACCTTCGATAGAAGTAAGGATACATTATACAGAGTACAAGCAGAGATGAATAAAACGAAGGCGATGAATAGCTGGAGAAC--CTCTTTCAGTGC-ATGGACATCAGAGGTGGAGAATATCATGGCGCAGCCATGTCATCGGAGAATGATTCGGGTCTATGGCCCAAATGGAGGAGAAGGAAAGACAACGTATGCAAAACATCTAATGAAGACGAGAAATGCGTTTTATTCTCCAGGAGGAAAATCATTGGATATATGTAGACTGTATAATTACGAGGATATTGTTATATTTGATATTCCAAGATGCAAAGAGGATTATTTAAATTATGGGTTATTAGAGGAATTTAAGAATGGAATAATTCAAAGCGGGAAATATGAACCCGTTTTGAAGATAGTAGAATATGTCGAAGTCATTGTAATGGCTAACTTCCTTCCGAAGGAAGGAATCTTTTCTGAAGATCGAATAAAGTTGGTTTCTTGCTGAGCAAGTAATGACTTTACAG----CGCACGCTCCGAC-AAAAGCACACTATGACAAAGGTACGGGTATCTGATT-GGGTTATC-TTAACGATCTAGGGCCGTAGGCCCGTGAGCAATGAACGGC-GAGATCAGATGTCCCG-AGTTAGTGCGCCACGT-AAGCGCT-GGGGCTTATTATTA-CCCCCAGCGCTCAGGAC-GGGACATG----------------------------------------------------------------------------------------------------------GG--C-TTTTTAAATGGG--C-TTTGAGAGTTTGAACAGTTCAGTATCTTCGTTATTGGGCCAACTCGG--CCCAATAATTAAGAGAAC--GTGTTCAAATTCGTGATATGACCGAAGGTCAAGGTAACCGGTCAA-CATTATTATGGCGTGCGCAGCAAGATTCACGAATTAAATTATTAATTCGTAGGACACGTGGAC-GGACCGAAATACTCCTGCATTTCTATAAATACCCTAGTCCTGTGAAGG-ATAATT-G--CTCTCTC-TCTTCTGTCAAGGTGGTTGTGCTGAGGCGGAAGATCGCC-AGCGGCGATC------------------GTCGGAACGATGTGCATCTAGAGAGGCGGTGAAGCAAACTACGAAGCATATTTCGGGTA-TTTATAGACTTA-TAGCGCAGCTAGAAGTAAATACTGTACA-GATAATGTATTTTGTAATT-TACG-AAGAATTTCGTAT-TTGATATTAATAAAACACCTGGGTGTGTTAATGTTTAC--TAAATAGTATC-CTGAATGTA----CACAATAGAATACAGTATACGGAACGTATACTGACA-AAGTAATTAAA-T--GATAGGCGAAGCATGATTAACAGGTGTTTAGGTATAATTAACATAATTATGAGAAGTAATAATAATACGGAAAATGAATA-AGTATGAGGGCGAAAGAGGAGATATTAGAATATGTTAAAACCCAATTATATTTATTT--
			--------------CTGGA----ACGAA--ATACAACACGCTATGAAATACAAGACGCTATGACAAATGTACGGG-TATCTGATTGTT------TAT-CTTAACGCT-TAAGGGCCGCAGGCCCGTAAA-G-ATG-AATGAACGGTCCAGATTAATTCCTT-AGCGACGAAGAAAGGAATCTTTCAGGGGACCA------------CACAATATACAGCTGTCAATGATTT---ATTAAATAATATAATATCCAAAAGACT-TTTGTACCCCTGAT------------AACGATGACG-T-GTA-GGGGTGT-CCCG-AT----GTAATATAGC--ATAGCTATGTGAAGAGATAAGCATGTGGCCGACAACTTTAGTTGTGG----GCCAGATGTCCC--------------GAGTT-AGTGCG--------CCACGTA-AGCGCT-GGGGCTTATTATTACCCCCAGCGCTCGGGAC-GGGACAT-GGGCTAATTGAT-TGT-GGATAACGGGCCCAAAGGGCCCGTTTAGATGGGTTT--GGGCTTATGGGCTTTATCCAGAAGACCAAAAACAGGCGGG-AACCGTCCCAAAATTCAAACTTCGATTGCTTGCCCTGCAAGCCATCTAGAAGTCTATAAATACCAGTGTCTAGATAGATGTTCAGACAACAAATGGCTAGGTATCCGAAGAAATCCATCAAGAAGAGGCGGGTTGGGCGCCGGAAGTATGGCAGCAAGGCGGCAACGAGCCACGACTACTCGTCGTTAGGGTCAATATTGGTTCCTGAAAACACCGTCAAGGTATTTCGGATTGAGCCTACTGATAAAACATTACCCAGATATTTTATCTGGAAAATGTTTATGCTTCTTGTGTGCAAGGTGAAGCCCGGAAGAATACTTCATTGGGCTATGATCAAGAGTTCTTGGGAAATCAACCAGCCGACAACCTGTCTGGAAGCCCCAGGTTTATTTATTAAACCTGAACATAGCCATCTGGTTAAACTGGTATGTAGTGGGGAACTTGAAGCAGGAGTCGCAACAGGGACATCAGATGTTGAATGTCTTTTGAGGAAGACAACCGTGTTGAGGAAGAATGTTACAGAGGTGGATTATTTATATTTGGCATTCTATTGTAGTTCTGGAGTAAGTATAAACTACCAGAACAGAATTACATATCATGTTTGATATGTTTATGTAAACATAAACTATTGTATGGAATGAAATCCAAATAACATACAACACGCTATGAAATACAAGACGCTATGAC-AA------------AAGTA-CGGGTAT-TTGATTAG-GTATCCTAACGATCTAGGGCCGAAGGCCCGTGAGCAATATGCGTCGAAATAA-TGTTTAACAAACAAATATACATGATACGGATAGTTGAATACATAAACAACGAGGTATACAATACAACAAACTGTTGTA-AAGAAAT-AAAAAATAAGAAGAGAGAGTATATTTGTGTCGGATAAGCATGACACCCACCACTTTAGT-GGT-GGGTCAGATGTCCCGAGTTAGTGCGCCTCGTAA-GCGCT-GGGGCTTAT------------------------------------------------------------------------------------------------------------------------------------------------------------------------------------------------------------------------------------------------------------------------------------------------------------------------------------------------------------------------------------------------------------------------------------------------------
			-------------------------------------------------------------------------------------------------------------------------------------------------------------------------------------------------------------------------------------------------------------------------------------------------------------------------------------------------------------------------------------------------------------------------------------------------------------------------------------------------------------------------------------------------------------------------------------------------------------------------------------------------------------------------------------------------------------------------------------------------------------------------------------------------------------------------------------------------------------------------------------------------------------------------------------------------------------------------------------------------------------------------------------------------------------------------------------------------------------------------------------------------------------------------------------------------------------------------------------------------------------------------------------------------------------------------------------------------------------------------------------------------------------------------------------------------------------------------------------------------------------------------------------------------------------------------------------------------------------------------------------------------------------------------------------------------------------------------------------------------------TATTACCCCCCGTGCTCGGGACGGGACATGACGTCAGCAAGGATTATAATGGGCTTTTTATTAGCCCATTTA-TTGAATT-GGGCCGGGTTTT-GTCATTTTACAAAAGCCCGGTCCAGGATAA-GTATAATGTCACGTGCC--GAA-TAAA-AGGTTGCTTCGCCTCGAAGAAACCTAATTTGAGGTTGCGTATTCAATACGCTACCGAGTATCTATTAATATGTGAGTCTCTGCCG--AAACAA-TCAGAGCGAAAGCAAAGCAGAAGCGATGGATTGGGCGGAATCACAATTCAAGACTTGTACTCATGG
			ATGCGATTGGAAGAAGATATCATCGGATTCAGCCGATAATCGACAATATGTACCATGCGTCGATTCTGGAGCTGGAAGAAAGTCGCCTCGCAAGGTACTTCTTAGATCTATTGAAGCTGTGTTTAACGGAAGCTTAAGCTTCAGCGGAAATAATAGGAACGTTCGTGGATTTCTCTACGTATCGATCAGAGACGATGACGGAGAAATGCGTCCAGTACTCATAGTACCCTTCGGAGGATATGGATATCATAATGATTTCTATTATTTCGAAGGAAAGGGGAAAGTTGAATGTGATATATCATC-----AGATTATGTTGCGCCAGGAATAGATTGGAGCAGAGACATGGAAGTTAGTATTAGTAACAGCAACAACTGTAATGAATTATGTGATCTGAAGTGTTATGTTGTTTGTTCTTTAAGAATCAAGGAATAAAAGTTGTGCTGTAATGTTTATTAATA-AAACGTATATTTGGGA-AATAGATAGTTGTATACAACATACAACACACTATGAAATACAAGACGCTATGACAAATGTACGGGTATCTGAATGAGTTTTAGTATCGCTTAAGGGCCGCAGGCCCGTTGAAAAATAATAATCGAATTATAAACGTTAGATAATAATCAGAGATAGGTGATC-AGATAACATAAACATAAACGAAGTATATGGCGGTAC-AATAA-TAAAATAAGTT--AAAAAAA-AAAACATAATGAATACTAATTTCTGATTGGTTCAGAAGAAAGGCCCACCAACTAAAAGGT-GGGGAGAATGTCCCGATGACGTAAGCACGGGGGACTAT
		</sequence>
		<sequence>
			<taxon idref="66_IS_R_IS_2012"/>
			TATTACCCCCAGCGCTCGGGACGGGACATTTGCATCTATAAATAGACCT--CCCCCCTCTCCACTACAAGATCATCATCGACGACAGAAATGGCGCGATATGTGGTATGCTGGATGTTCACCATCAACAATCCCACAACACTACCAGTGATGAGAGATGAGTTCAAATATATGGTATATCAAGTGGAGAGGGGACAGGAGGGTACTCGTCATGTGCAGGGATACGTCGAGATGAACATACAAAGCTCTCTGAAGCAGATGAGAGGCTTCTTCCCAGGCGCACACCTTGAGAAACGAAAGGGAAGCCAGGAGAGAGCGCGGTCATACTGTATGAAGGAAGATACAAGAATCGAAGGTCCCTTCGAGTTTGGTGCTTTTAAATTGTCATGTAATGATAATTTATTTGATGTCATACAGGATATGCGTGAAACGCACAAACGACCTTTGGAGTATTTATATGATTGTCCTAATACTTTCGATAGAAGTAAGGATACATTATACAGAGTACAAGCAGAGATGAATAAAACGAAGGCGATGAATAGCTGGAGAAC--GTCTTTCAGTGC-TTGGACATCAGAGGTTGAGAATATCATGGCGCAGCCATGTCATCGAAGAATAATTTGGGTCTATGGCCCAAATGGAGGAGAAGGAAAGACAACGTATGCAAAACATTTAATGAAGACGAAAAATGCGTTTTATTCTCCAGGCGGAAAATCATTGGATATTTGTAGATTGTATAATTATGAGGATATTGTTATATTTGATATTCCCAGATGCAAAGAGGAATATTTAAATTACGGGTTATTAGAAGAATTTAAGAATGGAATAATTCAAAGCGGGAAATATGAACCCGTTTTGAAGATAGTGGAATATGTCGAAGTCATTGTAATGGCTAACTTCCTTCCGAAGGAAGGAATCTTTTCTGAAGATCGAATAAAGTTGGTTGCTTGCTGAACACGCTATGAC-------------------------AAAAGCACACTCCGACAAATGTACGGGTATCTGATT-GGGTTATC-CTATCGATCTAGGGCCGTAGGCCCGTGAGCAATGAACGGT-GAGATCAGATGTCCCG-AGTTAGTGCGCCACGT-AAGCGCT-GGGGCTTATTATTA-CCCCCAGCG-TCGGGAC-GGGACATG----------------------------------------------------------------------------------------------------------GG--C-TTTTTAAATGGG--C-TTTGAGAGTTTGAACAGTTCAGTATCTTCGTTATTGGGCCAACCCAG--CCCAATAATTAAGAGAAC--GTGTTCAAAATCGAGGTTTGACCGAAGGTCAAGGTCACC-----------------------------------------------------------------------------------------------ATAAATACCCTAGTCCTGTCATGG-ATAATT-G--CTCTCTC-TCTTCTGTCAAGGTGGTTGTGCTGTGGCGGAAGATCGCC-AGCGGCGATC------------------GTCGGAAGGAACTGCAGCTAGAGAGGCGGTGAAGCATA-TACGAAGCGTACATCGGGTA-TTTATAGACTTA-TAGCGCAGCTAGAAGTATATACTGTACCTGACAATGTATTAAGTTTATTTACG-AAGAATTTGTAAA-TTGTTATTAATAAAACATCTGGGTATGTTAATGTTTACATTAACTAGTATT-ATTAATGTAGAATAAAAAAAAAATATTATATGCGGAACGCATATTAACA-AAATAA-AAAA-T--GACAAGCGAAGCATGATTAACAAGTGTTTCTGTATAATTAAAATAATTATGACATGTAATAAAAATACGGAAAAAAAATATAGTATGA-GGTGAAAGAGGAAATATTAAAATAT-TAAAAACCCAAATATATT-AT-T--
			--------------TTGCA----ACGAG--ATACAATACGGTATGAAATACAACCCGCTATGACAAATGTACGGG-TATCTGAATGAG------TAT-CTTAACTAT-CTAGGGCCGAAGGCCCGTGA--G----CAAT-ACGCGTTTTGAATGATTACTT-AGCGACGAAAAAAGGAATCTTTATGGGGACCA------------CTGAAAAGACAGCTGTCATTGAATT---AATAAATAATAT-ATAACCAATTGACC-ATAGTACCCTTGCA------------AATGATGACG-T-ATAGGGGGTGT-CCCG-AA----GTAATTTAAC--ATAGCTCTGAAAAGAGATGTT------------------------GA--CCGTTGGATCTCTCCATCGGACGATGG-AGGTTGGATG-A-CTTCTGCTGACGTC-GGCGCT-GGGGCTTATTATTACCCCCAGCGCTCGGGAC-GGGACAT-GGGCTAATGGAT-TGT-GGATTTAGGGTCCAAAGGGCCCGTATAGATGGGTTTT-GGGCTTATGGGCTTTATCCAGAAGACCAAAAACAGGCGGG-AACCGTCCC-AAATTCAAACTTCGATTGCTTGCCCCGCAAGCCATCTAGAAGTCTATAAATACCAGTGTTGAGATATATGTTCAGACAACAAATGGCGAGGTTTCCGAAGAAATCCATCAAGAAGAGGCGGGTTGGGCGTCGGAAGTATGGCAGCAAGGCGGCAACGAGTCACGACTACTCGTCGTTAGGATCAATATTGGTTCCTGAAAACACCGTTAAGGTGTTTAGGATTGAGCCTACAGATAAAACATTACCCAGGTATTTTATCTGGAAAATGTTTATGCTTCTTGTGTGCAAGGTGAAACCCGGAAGAATACTTCACTGGGCTATGATCAAGAGTTCTTGGGAAATCAACCAGCCGACAACCTGTCTGGAAGCACCAGGTTTATTTATAAAACCTGAACATAGCCATCTGGTTAAACTGGTATGTAGTGGGGAACTTGAAGCAGGAGTCGCAACAGGGACATCAGATGTTGAGAGTCTTTTGAGGAAGACAACCGTGTTGAGGAAGAATGTTACGGAGGTGGATTATTTGTATTTGGCATTCTATTGTAGTTCTGGAGTAAGTATAAACTACCAGAACAGAATTACATATCATGTATGATATGTTTATGTAAACATAAACTATTGTATGGGATGAATTCCAAATAACATACAACACGCTATGAAATACAAGACGTTATGAC-AA------------ATGTA-CGGGTAT-CTGATTGG-GTATCTTAACGATCTAGGGCCGAAGGCCCGTGAGCAATATACGTCGAAATAATTGTTTAACAAACAAATATACATGATACGGATAGTTGAATACATAAACAACGCTGTATACAATACAACAAAATGTTGTA-AAGAAAT-AAAAAATAAGAAGAGAGAGTATATTTGTGT-GGATAAGCATCAGAACCACCACTTTAGT-GGT-GGGTCATATGTCCCGAGTTAGTGCGCCACGTAA-GCGCT-GGGGACTATTATTACCCCCAGCGCTCAGGACGGGACATCACGTGCTTA-TAGAAATGCACGTGACTGATATAAGGGACATAACGGGTTTAGA-TAACGGTATCTTGTGATTAGAATATAACGTCACGTGTGAAAGCGAA-ATGCACGTGACATAGTCAAATGTATTGAATAAACATTTGACGTCCGGTAGCTTCCG-AAGGAAGTTAGGATTGCTTCGT-GGCGAAGCAAACCATTTATATA-TTGG-CTAGGATTGCGGCCTATAAATAGG-ACGCAGCTAGATGGCATTAACAACAGAGCGGGTGAAACTATTCTTTGAATGGTTTCTGTTCTTTGGAGCAATATTTATTGCGATAACAATATTATATATATTGTTGGTA-----------------------------------------------------------------
			--------------------------------------------------------------------------------------------------------------------------------------------------------------------------------------------------------------------------------------------------------------------------------TGTATGTTAATGAAACATATTGTAATATGTGAATTGTAAACGAGAGTTGAATGTATAAAACATACAACACGCTATGATATACAAGACGCTATGATAAAGGTACGGGTATCTGAATGGG-TATCCTAATGTTCTAGGGCCGAAAGGCCCGTGAGCAATATACGTCGAAATAAATGATTAACAAA-CAAATATACATGATACGGATAGTTGAATACATAAACAACTCTGTATAC-AATACAACAAAATGTTGT-AAAGAAAT-AAAAAATAAGAAGAGATAGTATATTTGTGTAGGATAAGCTTCGTAACCACCACTTTA--------------------GTGGT-GGACCAGATGTCCCGAGTTAGTGCG-CCACGTAAGCGCTGGGGCTTATTATTACCCCCAGCGCTCAGGACGGGACATCACGTGCTAATAACAAACGCACGTGAGAAGGAAGTAGCTTACAGTGAAAGATAGACGTCAACATCAATAAAGAAGAAGGAATATTCGTTGCTTAGCGACGAAGCAACGGATAAAGATATTTGTTCGAGATGCGAAAATGGAGGCTATTTAAACCTGATGGTTTTGTGATTTCCGAAATCACTCTTCGGAAGAGAAATGGAGTTCTGGGAATCGTCTGCTATGCCTGACGATGTCAAGAGAGAGATTAAGGAAATATATTGGGAAGATCGGAAGAAACTTCTGTTCTGTCAGAAGTTGAAGAGCTATGTCAGAAGGATTCTTGTTTATGGAGATCAAGAGGATGCCCTTGACGAAATGAAGGGTATGAAGACTTCTATTATTCGCTATAGCGAATACTTGAAGAAACCATGTGTGGTAATTTGTTGTGTTAGCAATAAATCAATTGTGTATAGGTTAAACAGCATGGTGTTCTTTTATCATGAATACCTTGAAGAACTAGGTGGTGATTACTCAGTATATCAAGATCTCTATTGTGATGCGGTTCTCTCTTCTTCATTGCCAGAGGCCGAAGCTGCAGGTGTCATATATCGGAATGTTATCCTGGCATTGAGACAAGAGAAGTTTTCTTGGAGTGATTGTCAGAAGATAGTTATATCAGACTATGATGTAACATTACTCTAATGTAATATCCATTATCATCAATAAAATAATGGGTTGTTGATTATGTATT-TATCATAAATACGTAATGGTATACGTATAGCATAAAATA-CA-TTAACCAACATACAACACACTATAAAATACAACACACTATAACAAATGTACGGGTATTTGATTGGGCTATATTAACCCCTTAAGGGCCGAAGGCCCGTTTAAATATGTGTTGGACGAGGTCCA-AACGCTAAAATGTAAGCAGAACAACGGAATATAATGAGCTGGAAACGTAGGGTC-CATGTCCCGAGTTAGTGCGCCACGTAAGCGCTGGGGCTTAT-----------------------------------------------------------------------------------------------------------------------------------------------------------------------------------------------------AATACGCTACCGAATATCTATTAATATGTGTGTCTCTGCCG-AAAACAA-TCAGAGCGGAAGCGAAGCAGAAGCGATGGATTGGGCGGAATCACAACTCAAGACCTGTACTCATGG
			ATGCGATTGGAAGAAGATATCATCGGATTCAGCCGATAATCGACAATATGTACCATGCGTCGATTCTGGAGCTGGAAGAAAGTCGCCTCGCAAGGTACTTCTTAGATCTATTGAAGCTGTGTTTAACGGAAGCTTAAGCTTCAGCGGAAATAATAGGAATGTTCGTGGATTTCTCTACGTATCGATCAGAGACGATGACGGAGAGATGCGTCCAGTACTCATAGTACCATTCGGAGGATATGGATATCATAATGATTTCTATTATTTCGAAGGAAAGGGGAAAGTTGAATGTGATATATCATC-----AGATTATGTTGCGCCAGGAATAGATTGGAGCAGAGACATGGAAGTTAGTATTAGTAACAGCAACAACTGTAATGAATTATGTGATCTGAAGTGTTATGTTGTTTGTTCTTTAAGAATCAAGGAATAAAAGATGTGCTGTAATGTTTATTAATAGAAA----------------------------------------------------------------------------------------------------------------------------------------------------------------------------------------------------------------------------------------------------------------------------------------------------------------------------------------------------
		</sequence>
		<sequence>
			<taxon idref="523_6A_R_IS_1991"/>
			TATTACCCCCAGCGCTCGGGACGGGACATTTGCATCTATAAATAGACCT--CCCCCCCCTCCACTACAAGATCATCATCGTCGACAGAAATGGCGCGATATGTGGTATGCTGGGTGTTCACCATCAACAATCCCGCTTCGCTACCAGTGATGCGGGATGAGTTTAAATATATGGTATATCAAGTGGAGAGGGGACAGGAGGGTACTCGTCATGTGCAAGGATACGTCGAGATGAAGAGACGAAGTTCTCTGAAACAGATGAGAGGCTTCTTCCCAGGCGCACACCTTGAGAAACGAAAGGGGAGCCAGGAAGAAGCACGGGCTTACTGTATGAAGGAAGATACAAGAATCGAAGGTCCCTTCAAGTTTGGTGCTTTTAAATTGTCATGTAATGATAATTTATTTGATGTCATACAGGATATGCGTGAAACGCATAAACGGCCTCTGGAATATTTATATGATTGTCCGAATACCTTCGACAGAAGTAAGGATACATTATACAGGGTGCAAGCAGAGTTGAATAAAACGAAGGCGATGAATAGCTGGAAGAC--TTCCTTCAATGC-ATGGACATCTGAAGTAGAAAATATTATGGCGGAGCCATGTTATCGAAGGATTATTTGGGTCTACGGACCAAATGGAGGCGAAGGAAAGACAACGTTTGCAAAACATTTAATGAAGACTAAGAATGCGTTTTATTCGCCAGGAGGAAAATCATTGGATATATGTAGATTGTATAATTATGAGGATATAGTTATATTTGATATTCCCAGATGCAAAGAGGAATATTTAAACTATGGTTTATTAGAAGAATTTAAAAATGGAATTATTCAAAGCGGGAAATATGAACCCGTTTTGAAAATTGTAGAATATGTTGAAGTCATTGTAATGGCTAACTTCCTTCCGAAGGAAGGAATCTTTTCTGAAGATCGAATAAAGCTAGTTGCTTGCTGAACACGCTATGACAAT--------CGTACGCTATGAC-AAAAGGGGA--AAAGCAAAGATTCCGGGGGTTGATT-GTGCTATC-CTAACGATTAAGGGCCGCAGGCCCGTCA-AGATGGACGAC-GCGATCATATGTCCCG-AGTTAGTGCGCCACGT-AAGCGCT-GGGGCTTAT--------------------------------------------------------------------------------------------------------------------------------------------------------------------------------------------------------------------------------------------------------------------------------------------------------------------------------------------------------------------------------------------------------------------------------------------------------------------------------------------------------------------------------------------------------------------------------------------------------------------------------------------------------------------------------------------------------------------------------------------------------------------------------------------------------------------------------------------------------------------------------------------------------
			--------------------------------------------------------------------------------------------------------------------------------------------------------------------------------------------------------------------------------------------------------------------------------------------------------------------------------------------------------------------------------------------------------------------------------------------------------------------------------------------------------------------------------------------------------------------------------------------------------------------------------------------------------------------------------------------------------------------------------------------------------------------------------------------------------------------------------------------------------------------------------------------------------------------------------------------------------------------------------------------------------------------------------------------------------------------------------------------------------------------------------------------------------------------------------------------------------------------------------------------------------------------------------------------------------------------------------------------------------------------------------------------------------------------------------------------------------------------------------------------------------------------------------------------------------------------------------------------------------------------------TATTACCCCCAGCGCTCAGGACGGGACATCACGTGCATCTAACAAATGCACGTGACTGATATATATGATATAACGGTTCATTG-AAACGTTATATTGAGAT-ATAACGAAAAGTCACGTATGAAAGAGAC-ATGAACGTGACGGAGTCAAATGTAATGAATAAACATTTGACGTCCGGAAACTTCCG-AAGGAAGCCAAGATTGCTTCGA-GGCGAAGCAAAACATTTATATATTGGT-CTGAA-CTGCTGCCTATAAATAAG-AGGCAGGGAAATGGCATTGACAACAGAGCGGGTGAAACTATTCTTCGAATGGTTTCTGTTTATTGGAGCAATATTCATTGCGATAACAATATTATATATATTGTTGGTATTGCTCTTTGAGGTCCCCAAGTATATTAAGGAGGTTGTGAGGTATCTCGTAGAATACCTGACCAG
			ACGACGTGTATGGATGCAGAAAACGCAGTTGACGGAGGCAACCGGAGATGCAGAGCTCGTCAGAGGTAGTGTGGAAGACAGACGCGATCAACAACCGGCTGTCATACCACATGGAAGTCATGTTATCCCTTC---TCAACCA---AGAAGGGATGAACAAGCAAGACGAGGAAACGCCGGCCCTATGTTTTAATACACTGTATTATAATATACGAAATATAAATGGATAAGGATATTTAGTGGGAAACATAT-ATAAGTGAAACATAATATATGTTGTATAA-GAAACATATTGTAATATGTGACTTGTATACGAGTGTTGTATTTATAAACTATACAACACGCTATGACAAAAGGGGAAAAATGAAGAAT-CGGGGGT---TGATTGGTCTATCGTATCGCTTAAGGGCCG-CAGGCCCGT-------------TGAAAT-GATTCTTAATTAAACAAATATACATGATACGGATAGTTGAATATATAAACAACTATGTAGA--AATACAACAGCATGTTGT-ACATAATA-ATATAATGAGAAGAGAA-GTATATTTGTACAGGATAGTGATCACAAACACCACTTTA--------------------GTGGT-GGGTCATATGTCCCGAGTTAGTGCG-CCACGTAAGCGCTGGGGCTTAT----------------------------------------------------------------------------------------------------------------------------------------------------------------------------------------------------------------------------------------------------------------------------------------------------------------------------------------------------------------------------------------------------------------------------------------------------------------------------------------------------------------------------------------------------------------------------------------------------------------------------------------------------------------------------------------------------------------------------------------------------------------------------------------------------------------------------------------------------------------------------------------------------------------------------------------------------------------------------------------------------------------------------------------------------------------------------------------------------------------------------------------------------------------------------------------------------------------------------------------------------------------------------------------------------------------------------------------------------------------------------------------
			-------------------------------------------------------------------------------------------------------------------------------------------------------------------------------------------------------------------------------------------------------------------------------------------------------------------------------------------------------------------------------------------------------------------------------------------------------------------------------------------------------------------------------------------------------------------------------------------------------------------------------------------------------------------------------------------------------------------------------------------------------------------------------------------------------------------------------------
		</sequence>
		<sequence>
			<taxon idref="FJ009240_R_IS_2007"/>
			TATTACCCCCAGCGCTCGGGACGGGACATTTGCATCTATAAATAGACCT--CCCCCCTCTCCATTACAAGATCATCATCGACGACAG-AATGGCGCGATATGTGGTATGCTGGATGTTCACCATCAACAATCCCACAACACTACCAGTGATGAGGGATGAGATCAAATATATGGTATATCAAGTGGAGAGGGGACAGGAGGGTACTCGTCATGTGCAAGGTTATGTCGAGATGAAGAGACGAAGCTCTCTGAAGCAGATGAGAGGCTTCTTCCCAGGCGCACACCTTGAGAAACGAAAGGGAAGCCAAGAAGAAGCGCGGTCATACTGTATGAAGGAAGATACAAGAATCGAAGGTCCCTTCGAGTTTGGTGCATTTAAATTGTCATGTAATGATAATTTATTTGATGTCATACAGGATATGCGTGAAACGCACAAAAGGCCTTTGGAGTATTTATATGATTGTCCTAACACCTTCGATAGAAGTAAGGATACATTATACAGAGTACAAGCAGAGATGAATAAAACGAAGGCGATGAATAGCTGGAGAAC--ATCTTTCAGTGC-ATGGACATCAGAGGTGGAGAATATCATGGCGCAGCCATGTCATCGGAGAATAATTTGGGTCTACGGCCCAAATGGAGGAGAAGGAAAGACAACGTATGCAAAACATCTAATGAAGACGAGAAATGCGTTTTATTCTCCAGGAGGAAAATCATTGGATATATGTAGACTGTATAATTACGAGGATATTGTTATATTTGATATTCCAAGATGCAAAGAGGATTATTTAAATTATGGGTTATTAGAGGAATTTAAGAATGGAATAATTCAAAGCGGGAAATATGAACCCGTTTTGAAGATAGTAGAATATGTCGAAGTCATTGTAATGGCTAACTTCCTTCCGAAGGAAGGAATCTTTTCTGAAGATCGAATAAAGTTGGTTTCTTGCTGAACAAGTAATGACTTTACAG----CGCACGCTCCGAC-AAAAGCACACTATGACAAAAGTACGGGTATCTGATT--GGTTATC-TTAACGATCTAGGGCCGTAGGCCCGTGAGCAATGAACGGC-GAGATCAGATGTCCCG-AGTTAGTGCGCCACGT-AAGCGCT-GGGGCTTAT--------------------------------------------------------------------------------------------------------------------------------------------------------------------------------------------------------------------------------------------------------------------------------------------------------------------------------------------------------------------------------------------------------------------------------------------------------------------------------------------------------------------------------------------------------------------------------------------------------------------------------------------------------------------------------------------------------------------------------------------------------------------------------------------------------------------------------------------------------------------------------------------------------
			--------------------------------------------------------------------------------------------------------------------------------------------------------------------------------------------------------------------------------------------------------------------------------------------------------------------------------------------------------------------------------------------------------------------------------------------------------------------------------------------------------------------------------------------------------------------------------------------------------------------------------------------------------------------------------------------------------------------------------------------------------------------------------------------------------------------------------------------------------------------------------------------------------------------------------------------------------------------------------------------------------------------------------------------------------------------------------------------------------------------------------------------------------------------------------------------------------------------------------------------------------------------------------------------------------------------------------------------------------------------------------------------------------------------------------------------------------------------------------------------------------------------------------------------------------------------------------------------------------------------------------------------------------------------------------------------------------------------------------------------------------------------------------------------------------------------------------------------------------------------------------------------------------------------------------------------------------------------------------------------------------------------------------------------------------------------------------
			--------------------------------------------------------------------------------------------------------------------------------------------------------------------------------------------------------------------------------------------------------------------------------------------------------------------------------------------------------------------------------------------------------------------------------------------------------------------------------------------------------------------------------------------------------------------------------------------------------------------------------------------------------------------------------------------------------------------------------------------------------------------------------------------------------------------------------------------------------------------------------------------------------------------------------------------------------------------------------------------------------------------------------------------------------------------------------------------------------------------------------------------------------------------------------------------------------------------------------------------------------------------------------------------------------------------------------------------------------------------------------------------------------------------------------------------------------------------------------------------------------------------------------------------------------------------------------------------------------------------------------------------------------------------------------------------------------------------------------------------------------------------------------------------------------------------------------------------------------------------------------------------------------------------------------------------------------------------------------------------------------------------------------------------------------------------------------
			-------------------------------------------------------------------------------------------------------------------------------------------------------------------------------------------------------------------------------------------------------------------------------------------------------------------------------------------------------------------------------------------------------------------------------------------------------------------------------------------------------------------------------------------------------------------------------------------------------------------------------------------------------------------------------------------------------------------------------------------------------------------------------------------------------------------------------------
		</sequence>
		<sequence>
			<taxon idref="HM120718_R_IS_2009"/>
			TATTACCCCCAGCGCTCGGGACGGGACATTTGCATCTATAAATAGACCT--CCCCCCTCTCCATTACAAGATCATCATCGACGACAG-AATGGCGCGATATGTGGTATGCTGGATGTTCACCATCAACAATCCCACAACACTACCAGTGATGAGGGATGAGATCAAATATGTGGTATATCAAGTGGAGAGGGGACAGGAGGGTACACGTCATGTGCAAGGTTATGTCGAGATGAAGAGACGAAGCTCTCTGAAGCAGATGAGAGGCTTCTTCCCAGGCGCACACCTTGAGAAACGAAAGGGAAGCCAAGAAGAAGCGCGGTCATACTGTATGAAGGAAGATACAAGAATCGAAGGTCCCTTCGAGTTTGGTGCATTTAAATTGTCATGTAATGATAATTTATTTGATGTCATACAGGATATGCGTGAAACGCACAAAAGGCCTTTGGAGTATTTATATGATTGTCCTAACACCTTCGATAGAAGTAAGGATACATTATACAGAGTACAAGCAGAGATGAATAAAACGAAGGCGATGAATAGCTGGAGAAC--TTCTTTCAGTGC-TTGGACATCAGAGGTGGAGAATATCATGGCGCAGCCATGTCATCGGAGAATAATTTGGGTCTATGGCCCAAATGGAGGAGAAGGAAAGACAACGTATGCAAAACATCTAATGAAGACGAGAAATGCGTTTTATTCTCCAGGAGGAAAATCATTGGATATATGTAGACTGTATAATTACGAGGATATTGTTATATTTGATATCCCAAGATGCAAAGAGGATTATTTAAATTATGGGTTATTAGAGGAATTTCAGAATGGAATAATTCAAAGCGGGAAATATGAACCCGTTTTGAAGATAGTAGAATATGTCGAAGTCATTGTAATGGCTAACTTCCTTCCGAAGGAAGGAATCTTTTCTGAAGATCGAATAAAGTTGGTTTCTTGCTGAACAAGTAATGACTTTACAG----CGCACGCTCCCAC-AAAAGCACACTATGACAAAAGTACGGGTATCTGATT-GGGTTATC-TTAACGATCCAGGGCCGTAGGCCCGTGAGCAATGAACGGC-GAGATCAGATGTCCCG-AGTTAGTGCGCCACGT-AAGCGCT-GGGGCTTAT--------------------------------------------------------------------------------------------------------------------------------------------------------------------------------------------------------------------------------------------------------------------------------------------------------------------------------------------------------------------------------------------------------------------------------------------------------------------------------------------------------------------------------------------------------------------------------------------------------------------------------------------------------------------------------------------------------------------------------------------------------------------------------------------------------------------------------------------------------------------------------------------------------
			--------------------------------------------------------------------------------------------------------------------------------------------------------------------------------------------------------------------------------------------------------------------------------------------------------------------------------------------------------------------------------------------------------------------------------------------------------------------------------------------------------------------------------------------------------------------------------------------------------------------------------------------------------------------------------------------------------------------------------------------------------------------------------------------------------------------------------------------------------------------------------------------------------------------------------------------------------------------------------------------------------------------------------------------------------------------------------------------------------------------------------------------------------------------------------------------------------------------------------------------------------------------------------------------------------------------------------------------------------------------------------------------------------------------------------------------------------------------------------------------------------------------------------------------------------------------------------------------------------------------------------------------------------------------------------------------------------------------------------------------------------------------------------------------------------------------------------------------------------------------------------------------------------------------------------------------------------------------------------------------------------------------------------------------------------------------------------
			--------------------------------------------------------------------------------------------------------------------------------------------------------------------------------------------------------------------------------------------------------------------------------------------------------------------------------------------------------------------------------------------------------------------------------------------------------------------------------------------------------------------------------------------------------------------------------------------------------------------------------------------------------------------------------------------------------------------------------------------------------------------------------------------------------------------------------------------------------------------------------------------------------------------------------------------------------------------------------------------------------------------------------------------------------------------------------------------------------------------------------------------------------------------------------------------------------------------------------------------------------------------------------------------------------------------------------------------------------------------------------------------------------------------------------------------------------------------------------------------------------------------------------------------------------------------------------------------------------------------------------------------------------------------------------------------------------------------------------------------------------------------------------------------------------------------------------------------------------------------------------------------------------------------------------------------------------------------------------------------------------------------------------------------------------------------------------
			-------------------------------------------------------------------------------------------------------------------------------------------------------------------------------------------------------------------------------------------------------------------------------------------------------------------------------------------------------------------------------------------------------------------------------------------------------------------------------------------------------------------------------------------------------------------------------------------------------------------------------------------------------------------------------------------------------------------------------------------------------------------------------------------------------------------------------------
		</sequence>
		<sequence>
			<taxon idref="28_IS_R_IS_2012"/>
			TATTACCCCCAGCGCTCGGGACGGGACATTTGCATCTATAAATAGACCT--CCCCCCTCTCCACTACAAGATCATCATCGACGACAGAAATGGCGCGATATGTGGTATGCTGGATGTTCACCATCAACAATCCCACAACACTACCAGTGATGAGAGATGAGTTCAAATATATGGTATATCAAGTGGAGAGGGGACAGGAGGGTACTCGTCATGTGCAGGGATACGTCGAGATGAACATACAAAGCTCTCTGAAGCAGATGAGAGGCTTCTTCCCAGGCGCACACCTTGAGAAACGAAAGGGAAGCCAGGAGAGAGCGCGGTCATACTGTATGAAGGAAGATACAAGAATCGAAGGTCCCTTCGAGTTTGGTGCATTTAAATTGTCATGTAATGATAATTTATTTGATGTCATACAGGATATGCGTGAAACGCACAAACGACCTTTGGAGTATTTATATGATTGTCCTAATACCTTCGATAGAAGTAAGGATACATTATACAGAGTACAAGCAGAGATGAATAAAACGAAGGCTATGAATAGCTGGAGAAC--GTCTTTCAGTGC-TTGGACATCAGAGGTTGAGAATATCATGGCGCAGCCATGTCATCGAAGAATAATTTGGGTCTATGGCCCAAATGGAGGAGAAGGAAAGACAACGTATGCAAAACATTTAATGAAGACGAAAAATGCGTTTTATTCTCCAGGAGGAAAATCATTGGATATTTGTAGATTGTATAATTATGAGGATATTGTTATATTTGATATTCCCAGATGCAAAGAGGAATATTTAAATTATGGGTTATTAGAAGAATTTAAGAATGGAATAATTCAAAGCGGGAAATATGAACCCGTTTTGAAGATAGTGGAATATGTCGAAGTCATTGTAATGGCTAACTTCCTTCCGAAGGAAGGAATCTTTTCTGAAGATCGAATAAAGTTGGTTGCTTGCTGAACACGCTATGAC-------------------------AAAAGCACACTCCGACAAATGTACGGGTATCTGATT-GGGTTATC-CTATCGATCTAGGGCCGTAGGCCCGTGAGCAATGAACGGT-AAGATCAGATGTCCCG-AGTTAGTGCGCCACGT-AAGCGCT-GGGGCTTATTATTA-CCCCCAGCG-TCGGGAC-GGGACATG----------------------------------------------------------------------------------------------------------GG--C-TTTTTAAATGGG--C-TTTGAGAGTTTGAACAGTTCAGTATCTTCGTTATTGGGCCAACCCGG--CCCAATAATTAAGAGAAC--GTGTTCAAAATCGAGGTTTGACCGAAGGTCAAGGTCA-----------------------------------------------------------------------------------------------------------------------------------------------------------------CTGTGGC--GAGATCGCCAAGCGGCGATC------------------GTCGGA-CGAACTGCAGCTAGAGA-GCG-TGAAGCATA-TACGAAGCGTACATCGGGTATTTTATAGACTTATTAGCGCAGCTAGAAGTATATACTGTACCTGACAATGTATTAAGTTTATTTACG-AAG-AATTTGTAAATTGTTATTAATAAAACATCTGGGTATGTTAATGTTTACATTAACTAGTATT-ATTAATGTAGAATAAAAAAAAAATAAAATATGCGGAACGCATATTTAC----AAAATAAAAAT--GACAAGCGAAGCATGATTAACAAGTGTTTCTGTATAATTAAACTAATTATGACATGTAATGATAATACGGAAGAAGAATATAGTATGA-GGTGAAAGAGGAGATATTAGAATAT-TAAAAACCCAAATATATT-AT-T--
			--------------TTGCA----ACGAG--ATACAATACGGTATGAAATACAACACGCTATGACAAATGTACGGG-TATCTGAATGAG------TAT-CTTAACTAT-CTAGGGCCGAAGGCCCGTGA--G----CAAT-ACGCGTATTGAATGATTACTT-AGCGACGAAGAAAGGAATCTTTATGGGGACCA------------CTGAAAAGACAGCTGTCGTTGTTTT---AATAAATAATAT-ATAAGCAATTGACC-ATAGTACCCTTGCT------------AATGATGACG-T-ATA-GGGGTGT-CCCG-AA----GTAATTTAAC--ATAGCTCTGAAAAGAGATGTT------------------------GA--CCGTTGGATCTCTCCATCGGACGATGG-AGGTTGGATGAA-CTTCTGCTGACGTC-GGCGCT-GGGGCTTAT-------------------------------------------------------------------------------------------------------------------------------------------------------------------------------------------------------------------------------------------------------------------------------------------------------------------------------------------------------------------------------------------------------------------------------------------------------------------------------------------------------------------------------------------------------------------------------------------------------------------------------------------------------------------------------------------------------------------------------------------------------------------------------------------------------------------------------------------------------------------------------------------------------------------------------------------------------------------------------------------------------------------------------------------------------------------------------------------------------------------------------------------------------------------------------------------------------------------------------------------------------------------------------------------------------------------------------------------------------------------------------------------------------------------------------------------------------------------------------------------------------------------------------------------------------------------------------------------------------
			--------------------------------------------------------------------------------------------------------------------------------------------------------------------------------------------------------------------------------------------------------------------------------------------------------------------------------------------------------------------------------------------------------------------------------------------------------------------------------------------------------------------------------------------------------------------------------------------------------------------------------------------------------------------------------------------------------------------------------------------------------------------------------------------------------------------------------------------------------------------------------------------------------------------------------------------------------------------------------------------------------------------------------------------------------------------------------------------------------------------------------------------------------------------------------------------------------------------------------------------------------------------------------------------------------------------------------------------------------------------------------------------------------------------------------------------------------------------------------------------------------------------------------------------------------------------------------------------------------------------------------------------------------------------------------------------------------------------------------------------------------------------------------------------------------------------------------------------------------------------------------------------------------------------------------------------------------------------------------------------------------------------------------------------------------------------------------
			-------------------------------------------------------------------------------------------------------------------------------------------------------------------------------------------------------------------------------------------------------------------------------------------------------------------------------------------------------------------------------------------------------------------------------------------------------------------------------------------------------------------------------------------------------------------------------------------------------------------------------------------------------------------------------------------------------------------------------------------------------------------------------------------------------------------------------------
		</sequence>
		<sequence>
			<taxon idref="65_IS_R_IS_2010"/>
			TATTACCCCCAGCGCTCGGGACGGGACATTTGCATCTATAAATAGACCT--CCCCCCTCTCCATTACAAGATCATCATCGACGACAG-AATGGCGCGATATGTGGTCTGCTGGATGTTCACCATCAACAATCCCACAACACTACCAGTGATGAGGGATGAGATCAAATATATGGTATATCAGGTGGAGAGGGGACAGGAGGGTACTCGTCATGTGCAAGGTTGTGTCGAGATGAAGAGACGAAGCTCTCTGAAGCAGATGAGAGGCTTCTTCCCAGGCGCACACCTTGAGAAACGAAAGGGAAGCCAGGAAGAAGCGCGGTCATACTGTATGAAGGAAGATACAAGAATCGAAGGTCCCTTCGAGTTTGGTGCATTTAAATTGTCATGTAATGATAATTTATTTGATGTCATACAGGATATGCGTGAAACGCACAAAAGGCCTTTGGAGTATTTATATGATTGTCCTAACACCTTCGATAGAAGTAAGGATACATTATACAGAGTACAAGAAGAGATGAATAAAACGAAGGCGATGAATAGCTGGAGAAC--GTCCTTCAGTGC-ATGGACATCAGAGGTGGAGAATATCATGGCGCAGCCATGTCATCGGAGAATAATTTGGGTCTATGGCCCAAATGGAGGAGAAGGAAAGACAACGTATGCAAAACATCTAATGAAGACGAGAAATGCGTTTTATTCTCCAGGAGGAAAATCATTGGATATATGTAGACTGTATAATTACGAGGATATTGTTATATTTGATATTCCAAGATGCAAAGAAGATTATTTAAATTATGGGTTATTAGAAGAATTTAAGAATGGAATAATTCAAAGCGGGAAATATGAACCCGTTTTGAAGATAGTAGCATATGTCGAAGTCATTGTAATGGCTAACTTCCTTCCGAAGGAAGGAATATTTTCTGAAGATCGAATAAAGTTGGTTCCTTGCTGAACAAGTAATGACTTTACAG----CGCACGCTCCGAC-AAAAGCACACTATGACAAAAGTACGGGTATCTGATT-GGGATATC-TTAACGATCTAGGGCCGTAGGCCCGTGAGCAATGAACGGC-GAGATCAGATGTCCCG-AGTTAGTGCGCCACGT-AAGCGCT-GGGGCTTATTATTA-CCCCCAGCGC-CGGGAC-GGGACATG----------------------------------------------------------------------------------------------------------GG--C-TTTTTAAATGGG--C-TTTACGAGTTTGAACAGTTCAGTATCTTCGTTATTGGGCCAACCCGG--CCCAATAATTAAGAGAAC--GTGTTCAAATTCGTGGTATGACCGAAGGTCAAGGTAACCGGTCAA-CATTATTCTGGCTTGCGCAGCAAGATACACGAATTAAA-----------------------------------------------------------------------------------------------------------------------------------------------------------------------------------------------------------------------------------------------------------------------------------------------------------------------------------------------------------------------------------------------------------------------------------GATAGGCGAAGCATGATTAACAGGTGTTTAGGTATAATTAACATAATTATGAGAAGTAATAATAATACGGAAAATGAATA-AGTATGA-GGTGAAAGAGGAGATATTAGAATATTTAAAAACCCAATTATATT-AT-T--
			--------------TTGGA----ACGAA--ATACAACACGCTATGAAATACAAGACGCTATGACAAATGTACGGG-TATCTGATTGTG------TAT-CTTAACGCT-TAAGGGCCGCAGGCCCGTCAA-G-ATGGAATGAACGGTCCAGATTAATTCCTT-AACGACGAAGGAAGGAATCTTTGAGGGGACCA------------CACAATATACAGCTGTCAATGATTT---ATTAAATAATATAATAACCAAATGACC-ATTGTACCCTTGCT------------AATGATGACG-T-ATA-GGGGTGT-CCCG-AG----GTAATTTAAC--ATAGATCTGAGAAGAGATATG------------------------GG--CCGTTGGATGCCTCCATCGGACGATGG-AGGTTGTATGAA-CTTCTGCTGACGTA-GGCGCT-GGGGCTTATTATTACCCCCAGCGCTCGGGAC-GGGACAT-GGGCTAATGGAT-TGT-GGATATAGGGCCCAAAGGGCCCGTTTAGATGGGTTTT-GGGCTTATGGGCTTTATCCAGAAGACCAAAAACAGGCGGG-AACCGTCCC-AAATTCAAACTTCGATTGCTTGCCCTGCAAGCCATCTAGAAGTCTATATATACCAGTGTCTAGATAGATGTTCAGACAACAAATGGCTAGGTATCCAAAGAAATCCATCAAGAAGAGGCGGGTTGGGCGCCGGAAGTATGGCAGCAAGGCGGCAACGAGCCACGACTACTCGTCGTTAGGGTCAATATTGGTTCCTGAAAACACCGTCAAGGTATTTCGGATTGAGCCTACTGATAAAACATTACCCAGATATTTTATCTGGAAAATGTTTATGCTTCTTGTGTGCAAGGTGAAGCCCGGAAGAATACTTCATTGGGCTATGATCAAGAGTTCTTGGGAAATCAACCAGCCGACAACCTGTCTGGAAGCCCCAGGTTTATTTATTAAACCTGATCATAGCCATCTGGTTAAACTGGTATGTAGTGGGGAACTTGAAGCAGGAGTCGCAACAGGGACATCAGATGTTGAATGTCTTTTGAGGAAGACAACCGTGTTGAGGAAGAATGTAACAGAGGTGGATTATTTATATTTGGCATTCTATTGTAGTTCTGGAGTAAGTATAAACTACCAGAACAGAATTACATATCATGTTTGATATGTTTATGTAAACATAAACTATTGTATGGAATGAAATCCAAATATTATACAACACGCTATGAAATACAAGACGCTATGAC-AG------------AAGTA-CGGGTAT-CTGATTAG-GTATCCTAACGATCTAGGGGCGAAGGCCCGTGAGCAATATGCGTCGAAATAA-TGTTTAACAAACAAATATACATGATATGGATAGTTGAATACATAAACAACTAGGTATACAATACAACAAACTGTTGTA-AAGAAAT-AAAAAATAAGAAGAGAGAGTATATTTGTGTCGGATAAGCATGACACCCACCACTTTAGT-GGT-GGGTCAGATGTCCCGAGTTAGTGCGCCACGTAA-GCGCT-GGGGCTTATTATTACCCCCAGCGCTCAGGACGGGACATCACGTGCTTC-AACAAATGCACGTGAGTGATATAAGGGACATAACGGGTTTAGA-TAACGGTATCTTTGGTTCAGAATATAACGTCACGTGTGAAAGTGGATAGGCACGTGACTAAGTCAAATGTATTGAATAAACATTTGACGTCCGGTAGCTTCCG-AAGGAAGTAAGGATTGCTTCGT-GGCGAAGCAAACCATTTATATATTGGC-CTAGGCTTGCGGCCTATAAATAGG-ACCCTGCTAAATGGCATTAACAACAGAGCGGGTTAAACTATTCTTTGAATTGTTTTTGTTCTTTGCAGCAATATTTATTGCGATTACAATATTATATATATTGTTGGTTTTGCTCTTTGAGGTACCGAAGTATATTAAGCAGCTCGTGAGGTATTTGGTAGAATACCTGACCAG
			AAGACGTGTATGGATGCAGAGGACGCAGTTATCGGAGGCAACTGGAGACGTAGAGTTCGGCAGAGGTATTGTGGAAGACAGACGGGATCAACAACCGGCTGTCATACCACAGGCATCTCAGGTTATCCCTTC---TCAACAAATTAGAAGGGATGATCAAGGAAGACGAGGAAACGTCGGACCTATGTTTTAATACACGGTATTGTAATATATGAAATATAAATGGGTATTGATGT--------------AT-AA-GGTCATACATACTATATGTATGATAATGAAACATATTGTAATATGTGAATTGTAAACGAGTGTTGAATGTATACAACATACAACACGCTATGAAATACAAGACGCTATGACAAATGTACGGGTATCTGATTAGG-TATCCTAACGATCTAGGGCCG-AAGGCCCGTGAGCAATATGCGTCGAAAT-AATGTTTAACACA-CAAATATACATGATACGGATAGTTGAATACATAAACAACTAGGTATAC-AATACAACAAACTGTTGT-AAAGAAAT--AAAAATAAGAAGGGAGAGTATATTTGTGTCGGATAAGCTTGGCAACCACCACTTTA--------------------GTGGT-GGGTCAGATGTCCCGAGTTAGTGCG-CCACGTAAGCGCTGGGGCTTATTATTACCCCCAGCGCTCAGGACGGGACATCACGTGCAACTAACAGCAGCACGTGAGAATGCAGTAACTTGCAGCGAAAGATAGACGTCAACATCAATAAAGAAGAAGGAATATTCTTTGCTTCGGAACGAAGCAAAGGGTATAGATATTTGTTCGAGATGCGAAAATGGAGGCTATATAAACCTGATGGTTTTGTGATTTCCGAAATCACTCGACAGAAGAGAAATGGAGTTCTGGGAATCGTCTGCCATGCCTGACGATGTCAAGAGAGAGATTAAGGAAATATATTGGGAAGATCGGAAGAAACTTCTGTTCTGTCAGAAGTTGAAGAGCTATGTCAGAAGGATTCTTGTTTATGGAGATCAAGAGGATGCCCTTGCCGGAGTGAAGGATATGAAGACTTCTATTATTCGCTATAGCGAATACTTGAAGAAACCATGTGTGGTAATTTGTTGTGTTAGCAATAAATCAATTGTGTATAGGTTAAACAGCATGGTGTTCTTTTATCATGAATACCTTGAAGAACTAGGTGGTGATTACTCAGTATATCAAGATCTCTATTGTGATGAGGTTCTCTCTTCTTCATCGACAGAGGAAGAAGATGTAGGAGTAATATATAGGAATGTTATCATGGCATCGACACAAGAGAAGTTCTCTTGGAGTGATTGTCAGAAGATAGTTATATCAGACTATGATGTAACATTACTCTAATGTAATATCCATTATCATCAATAAAATAATGGAATGTTGATTATGTATT-TATCATAAATACATAATGGTATACGTATAGCATAAAATA-CA-TTA-CCAACATACAACACACTATAAAATACAACACACTATAACAAATGTGCGGGTATCCGATTGGGCTATATTAACCCCTTAAGGGCCGAAGGCCCGTTTAAATATGTGTTGGACGAAGTCCA-AGCACAAAAAAGTAAGCAGAACAACGGAATAATATGAGCTGGCAACGTAGGGTC-CATGTCCCGAGTTAGTGCGCCACGTAAGCGCTGGGGCTTATTATTACCCCCCGTGCTCGGGACGGGACATGACGTTAGCAAGGATTATAATGGGCTTTTTAATAGCCCATTTA-TTGAATT-GGGCCGGGTTTT-GTCATTTTACAAAAACCCGGTCCAGGATAA-GTATAATGTCACGTGCC--GAA-TAAA-AGGTTGCTTCGCCTCGAAGAAACCTAATTTGAGGTTGCGTATTCAATACGCTACCGAGTATCTATTAATATGTGAGTCTCTGCCG--AAACAATTCAGAGCGAAAGCAAAGCAGAAGCGATGGATTGGGCGGAATCACAATTCAAGACTTGTACTCATGG
			ATGCGATTGGAAGAAGATATCATCGGATTCAGCCGATAATCGACAATATGTACCATGCGTCGATTCTGGAGCTGGAAGAAAGTCGCCTCGCAAGGTACTTCTTAGATCTATTGAAGCTGTGTTTAACGG------AAGCTTCAGCGGAAATAATAGGAACGTTCGTGGATTTCTCTACGTATCGATCAGAGACGATGACGGAGAAATGCGTCCAGTACTCATAGTACCATTCGGAGGATATGGATATCATAATGATTTCTATTATTTCGAAGGAAAGGGGAAAGTTGAATGTGATATAT--TCGGTGGAGATTATGTTGCGCCAGGAATAGATTGGAGCAGAGACATGGAAGTTAGTATTAGTAACAGCAACAACTGTAATGAATTATGTGATCTGAAGTGTTATCTTGTTTGTTCTTTAAGAATCAAGGAATAAAAGTTGTGCTGTAATGTTTATTAATA-AAACGTATATTTGGGA-AATTGATAGTTGTATACAACATACAACACACTATGAAATACAAGACGCTATGACAAATGTACGGGTATCTGAATGAGTTTTAGTATCGATTAAGGGCCGCAGGCCCGTTGAAAAATAATAATCGAATTATAAACGTTAGATAATAATCAGAGATAGGTGATC-AGATAACATAAACATAAACGAAGTATATGGCGGTAC-AATAA-TAAAATAAGT---TAAAAAA-AAAACATAATGAATACAAATCTCTGATTGGTTCAGAAGAAAGGCCCACCAACTAAAAGGT-GGGGAGAACGTCCCGATGACGTAAGCACGGGGGACTAT
		</sequence>
		<sequence>
			<taxon idref="KP5_R_IS_2003"/>
			TATTACCCCCAGCGCTCGGGACGGGACATTTGCATCTATAAATAGACCT--CCCCCCTCTCCATTACAAGATCATCATCGACGACAG-AATGGCGCGATATGTGGTATGCTGGATGTTCACCATCAACAATCCCACAACACTACCAGTGATGAGGGATGAGATCAAATATATGGTATATCAAGTGGAGAGGGGACAGGAGGGTACTCGTCATGTGCAAGGTTATGTCGAGATGAAGAGACGAAGCTCTCTGAAGCAGATGAGAGGCTTCTTCCCAGGCGCACACCTTGAGAAACGAAAGGGGAGCCAAGAAGAAGCGCGGTCATACTGTATGAAGGAAGATACAAGAATCGAAGGTCCCTTCGAGTTTGGTGTATTTAAATTGTCATGTAATGATAATTTATTTGATGTCATACAGGATATGCGTGAAACGCACAAAAGGCCTTTGGAGTATTTATATGAATGTCCTAACACCTTCGATAGAAGTAAGGATACATTATACAGAGTACAAGCAGAGATGAATAAAACGAAGGCGATGAATAGCTGGAGAAC--TTCTTTCAGTGC-GTGGACATCAGAGGTGGAGAATATCATGGCGCAGCCATGTCATCGGAGAATAATTTGGGTCTATGGCCCAAATGGAGGAGAAGGAAAGACAACGTATGCAAAACATCTAATGAAGACGAGAAATGCGTTTTATTCTCCAGGAGGAAAATCATTGGATATATGTAGACTGTATAATTACGAGGATATTGTTATATTTGATATTCCAAGATGCAAAGAGGATTATTTAAATTATGGGTTATTAGAGGAATTTAAGAATGGAATAATTCAAAGCGGGAAATATGAACCCGTTTTGAAGATAGTAGAATATGTCGAAGTCATTGTAATGGCTAACTTCCTTCCGAAGGAAGGAATCTTTTCTGTTGATCGAATAAAGTTGGTTTCTTGCTGAACAAGTAATCACTTTACAG----CGCACGCTCCGAC-AAAAGCACACTATGACAAAAGTACGGGTATCTGATT-GGGATATC-TTAACGATCTAGGGCCGTAGGCCCGTGAGCAATGAACGGC-GAGATCAGATGTCCCG-AGTTAATGCGCCACGT-AAGCGCT-GGGGCTTAT--------------------------------------------------------------------------------------------------------------------------------------------------------------------------------------------------------------------------------------------------------------------------------------------------------------------------------------------------------------------------------------------------------------------------------------------------------------------------------------------------------------------------------------------------------------------------------------------------------------------------------------------------------------------------------------------------------------------------------------------------------------------------------------------------------------------------------------------------------------------------------------------------------
			-------------------------------------------------------------------------------------------------------------------------------------------------------------------------------------------------------------------------------------------------------------------------------------------------------------------------------------------------------------------------------------------------------------------------------------------------------------------------TATTACCCCCAGCGCTCGGGAC-GGGACAT-GGGCTAATGGAT-TGT-GGATATAGGGCCCAAAGGGCCCGTTTAGATGGGTTTT-GGGCTTATGGGCTTTATCCAGAAGACCAAAAACAGGCGGG-AACCGTCCC-AAATTCAAACTTCGATTGCTTGCCCTGCAAGCCAACTAGAAGTCTATAAATACCAGTGTCTAGATAGATGTTCAGACAACAAATGGCTAGGTATCCGAAGAAATCCATCAAGAAGAGGCGGGTTGGGCGCCGGAAGTATGGCAGCAAGGCGGCAACGAGCCACGACTGCTCGTCGCTAGGATCAATATTGGTTCCTGAAAACACCGTCAAGGTATTTCGGATTGAGCCTACTGATAAAACATTACCCAGATATTTTATCTGGAAAATGTTTATGCTACTTGTGTGCAAGGTGAAGCCCGGAAGAATACTTCATTGGGCTATGATCAAGAGTTCTTGGGAAATCAACCAGCCGACAACCTGTCTGGAACCCCCAGGTTTATTTATTAAACCTGAACATAGCCATCTGGTTAAACTGGTATGTAGTGGGGAACTTGAAGCAGGAGTCGCAACAGGGACATCAGATGTTGAATGTCTTTTGAGGAAGACAACCGTGTTGAGGAAGAATGTAACAGAGGTGGATTATTTATATTTGGCATTCTATTGTAGTTCTGGAGTAAGTATAAACTACCAGAACAGAATTACATATCATGTTTGATATGTTTATGTAAACATAAACTATTGTATGGAATGAAATCCAAATAACATACAACACGCTATGAAATACAAGACGCTATGAC-AG------------AAGTA-CGGGTAT-CTGATTAG-GTATCCTAACGATCTAGGGCCGAAGGCCCGTGAGCAATATGCGTCGAAATAT-TGTTTAACAAACAAATATACATGATACGGATAGTTGAATACATAAACAACGAGGTATACAATACAACAAACTGTTGTA-AAGAAAT-AAAAAATAAGAAGAGAGAGTATATTTGTGTTTGATAAGCATGAGACCCACCACTTTAGT-GGT-GGGTCAGATGTCCCGAGTTAGTGCGCCACGTAA-GCGCT-GGGGCTTATTATTACCCCCAGCGCTCAGGACGGGACATCACGTGCTTC-AACAAATGCACGTGACTGATATAAGGGACATAACGGGTTCAGA-TAACGGTATCTTTGGTTTAGAATATAACGTCACGTGTGAAAGAGAT-AGGCACGTGACTAAGTCAAATGTATTGAATAAACATTTGACGTCCGGTAGCTTCCG-AAGGAAGTAAGGATTGCTTCGA-GGCGAAGCAAACCATTTATATA-TTGC-CTAGACTTGCGGCCTATAAATAGG-ACCCTGCTAAATGGCATTAACAACAGAGCGGGTTAAACTATTCTTCGAATGGTTTTTGTTTTTTGCAGCAATATTTATTGCGATTACAATATTATATATATTGTTGGTTTTGCTCTTTGAGGTACCGAAGTATATTAAGCAGCTCGTGAGGTATTTGGTAGAATACCTGACCAG
			AAGACGTGTATGGATGCAGAGAACGCAGTTATCGGAGGCAACTGGAGACGTAGAGTTCGGCAGAGGTATTGTGGAAGACAGACGGGATCAACAACCGGCTGTCATACCACAGGTATCTCAGGTTAACCCTTC---TCAACAAATTAGAAGGGATGATCAAGGAAGACGAGGAAACGTCGGTCCTATGTTTTAATACACGGTATTGTAATATATGAAATATAAATGGGGATTGATGT--------------AT-AA-GGTCATACATAGTATATGTATGATAATGAAACATATTGTAATATGTGATTTGTAAACGAGTGTTGAATGTATACAACATACAACACACTATGAAATACAAGACGCTATGACAAATGTACGGGTATCTGATTAGG-TATCCTAACGATCTAGGGCCG-AAGGCCCGTGAGCAATATGCGTCGAAAT-AATGTTTAACAAA-CAAATATACATGATACGGATAGTTGAATATATAAACAACTAGGTATAC-AATACAACAAACTGTTGT-AAAGAAAT-AAAAATTAAGAAGAGAGAGTATATTTGTGTTGGATAAGCTTGGCAACCACCACTTTA--------------------GTGGT-GGGTCAGATGTCCCGAGTTAGTGCG-CCACGTAAGCGCTGGGGCTTATTATTACCCCCAGCGCTCAGGACGGGACATCACGTGCAACTAACAGACGCACGTGAGAATGCAGTAGCTTGCAGCGAAAGATAGATGTCAACATCAATAAAGAAGAAGGAATATTCTTTGCTTCGGCACGAAGCAAAGGGTATAGATATTTGTTCGAGATGCGAAAATGGAGGCTATTTAAACCTGATGGTTTTGTGATTTCCGAAATCACTCGACGGAAGAGAAATGGAGTTCTGGGAATCGTCTGCCATGCCTGACGATGTCAAGAGAGAGATTAAGGAAATATATTGGGAAGATCGGAGGAAACTTCTGTTCTGTCAGAAGTTGAAGAGCTATGTCAGAAGGATTCTTGTCTACGGAGATCAAGAGGATGCCCTTGCCGGAGTGAAGGGTATGAAGACTTCTATTATTCGCTATAGCGAATACCTGAAGAAACCATGTGTGGTAATTTGTTGTGTTAGCAATAAATCAATTGTGTATAGGTTAAACAGCATGGTGTTCTTTTATCATGAATACCTTGAAGAACTAGGTGGTGATTACTCAGTATATCAAGATCTCTATTGTGATGAGGTTCTCTCTTCTTCATCGACAGATGAAGAAGATGTAGGAGTAATATATAGGAATGTTATCATGGCATCGACTCAAGAGAAGTTCTCTTGGAGTGATTGTCAGAAGATAGTAATATCAGACTATGATGTAACATTACTCTAATGTAAAATCCATTATCATCAATAAAATAATGGAATGTTTATTATGTATT-TATCATAAATACATAATGGTATACGTATAGCATAAAATA-CA--TTACCAACATACAACACGCTATAAAATACAACACACTATAACAAATGTACGGGTATCTGATTGGGCTATATTAACCCTTTAAGGGCCGAAGGCCCGTTTAAATATGTGTTGGACGAAGTCCA-AACACAAAAAAGTATGCAGAACAACGGAATAAAATGAGCTGGCAACGTAGGGTC-CATGTCCCGAGTTAATGCGCCACGTAAGCGCTGGGGCTTATTATTACCCCCCGTGCTCGGGACGGGACATGACGTCAGCAAGGATTATAATGGGCTTTTTATTAGCCCATTTA-TTGAATTGGGGCCGGGTTTT-GTCATTTTACAAAAGCCCGGTCCAGGATAA-GTATAATGTCACGTGCC--GAA-TAAA-AGGTTGCTTCGCCTCGAAGAAACCTAATTTGAGGTAGCGTATTCAATACGCTACCGAGTATCTATTAATATGTGAGTCTCTGCCG--AAACAA-CCAGAGCGAAAGCAAAGCAGAAGCGATGGATTGGGCAGAATCACAATTCAAGACATGTACCCATGG
			ATGCGATTGGAAGAAGATATCATCGGATTCAGCCGATAATCGACAATATGTACCATGCGTCGATTCTGGAGCTGGAAGAAAGTCGCCTCGCAAGGTACTTCTTAGATCTATTGAAGCTGTGTTTAACGG------AAGCTTCAGCGGAAATAATAGGAACGTTCGTGGATTTCTCTACGTATCGATCAGAGACGATGACGGAGAAATGCGCCCAGTACTCATAGTACCATTCGGAGGATATGGATATCATAATGATTTCTATTATTTCGAAGGAAAGGGGAAAGTTGAATGTGATATATCATC-----AGATTATGTTGCGCCAGGAATAGATTGGAGCAGAGACATGGAAGTTAGTATTAGTAACAGCAACAACTGTAATGAATTATGTGATCTGAAGTGTTATCTTGTTTGTTCTTTAAGAATCAAGGAATAAAAGTTGTGCGTTAATGTTTATTAATA-AAACGTATATTTGGGA-AATTGATAGTTGTATACAACATACAACACACTATGAAATACAAGACGCTATGACAAATGTACGGGTATCTGAATGAGTTTTAGTATCGCTTAAGGGCCGCAGGCCCGTTGAAAAATAATAATCGAATTATAAACGTTAGATATTAATCAGAGATAGGTGATC-AGATAACATAAACATAAACGAAGTATATGGCGGTAC-AATAA-TAAAATAAGT---TAAAAAA--AAACATAATGAATACTAATCTCTGATTGGTTCAGAAGAAAGGCCCACCAACTAAAAGGT-GGGCAGAATGTCCCGATGACGTAAGCACGGGGGACTAT
		</sequence>
		<sequence>
			<taxon idref="Q553_R_IS_1995"/>
			TATTACCCCCAGCGCTCGGGACGGGACATTTGCATCTATAAATAGACCT--CCCCCCTCTCCAATTCAAGATCATCATCGACGACAG-AATGGCGCGATATGTGGTATGCTGGATGTTCACCATCAACAATCCCACAACACTACCAGTGATGAGGGATGAGATCAAATATATGGTATATCAAGTGGAGAGGGGACAGGAGGGTACTCGTCATGTGCAAGGTTATGTCGAGATGAAGAGACGAAGCTCTCTGAAGCAGATGAGAGGCTTCTTCCCAGGCGCACACCTTGAGAAACGAAAGGGGAGCCAAGAAGAAGCGCGGTCATACTGTATGAAGGAAGATACAAGAATCGAAGGTCCCTTCGAGTTTGGTGGATTTAAATTGTCATGTAATGATAATTTATTTGATGTCATACAGGATATGCGTGAAACGCACAAAAGGCCTTTGGAGTATTTATATGATTGTCCTAACACCTTCGATAGAAGTAAGGATACATTATACAGAGTACAAGCAGAGATGAATAAAACGAAGGCGATGAATAGCTGGAGAAC--TTCTTTCAGTGC-ATGGACATCAGAGGTGGAGAATATCATGGCGCAGCCATGTCATCGGAGAATAATTTGGGTCTATGGCCCAAATGGAGGAGAAGGAAAGACAACGTATGCAAAACATCTAATGAAGACAAGAAATGCGTTTTATTCTCCAGGAGGAAAATCATTGGATATATGTAGACTGTATAATTACGAGGATATTGTTATATTTGATATTCCAAGATGCAAAGAGGATTATTTAAATTATGGGTTATTAGAGGAATTTAAGAATGGAATAATTCAAAGCGGGAAATATGAACCCGTTTTGAAGATAGTAGAATATGTCGAAGTCATTGTAATGGCTAACTTCCTTCCGAAGGAAGGAATCTTCTCTGAAGATCGAATAAAGTTGGTTTCTTGCTGAACAAGTAATGACTTTACAG----CGCACGCTCCGAC-AAAAGCACACTATGACAAAAGTACGGGTATCTGATT-GGGTTATC-TTAACGATCTAGGGCCGTAGGCCCGTGAGCAATGAACGGC-GAGATCAGATGTCCCG-AGTTAGTGCGCCACGT-AAGCGCT-GGGGCTTATTATTA-CCCCCCGTGCTCGGGAC-GGGACATG----------------------------------------------------------------------------------------------------------GG--C-TTTTTAAATGGG--C-CTTGAGAGTTTGAACAGTTCAGTATCTTCGTTATTGGGCCAACTCGG--CCCAATAATTAAGAGAAC--GTGTTCAAATTCGTGGTATGACCGAAGGTCAAGGTAACAGGTCAA-CATTATTCTGGCTTGCGCAGCAAGAAACACGAATTAATTAATTAATTCGTAGGACACGTGGAC-GGACCGAAATACTCCTGCATCTCTATAAATACCCTAGTGCTGTGAAGG-ATAATT-G--CTCTCTC-TCTTCTGTCAAGGTGGTTGTGCTGAGGCGGAAGATCGCC-AGCGGCGATC------------------GTCGGAACGATGTGCATCTAGAGAGGCGGTGAAGCAAACTACGAAGCATATATCGGGTA-TTTATAGACTTA-TAGCGCAGCTAGAAGTATACACTGTACA-GATTTTGTATTTTGTAAAT-TACG-AAGAATTTCGTAT-ATGATATTTATGAAACACCTGGGTGTGTTAATGTTTACATTAAATAGTATC-CTGAATGTA----CACAATAAAATACAGTATACGGAACGTATACTGACA--AAGTAATAAA-T--GATAGGCGAAGCATGATTAACAGGTGTTTAGGTATAATTAACATAATTATGATAAGTAATAATAATACGGAAAATGAATA-AGTATGA-GGTGAAAGAGGAGATATTAGAATATTTAAAAACCCAATTATATT-AT-T--
			--------------TTGGA----ACGAA--ATACAACACACTATGAAATACAAGACGCTATGACAAATGTACGGG-TATCTGATTGTG------TAT-CTTAACGCT-TAAGGGCCGCAGGCCCGTCAA-G--TTGAATGAACGGTCCAGATTAATTCCTT-AGCGACGAAGAAAGGAATCTTAATGGGGACCA------------CATTAAAGACAGCTGTCATTGATTA---AATAAATAATATAATATCCAAAAGACTTTTTATACCCCTGAT------------AATGATGACG-T-GTA-GGGGTGT-CCCG-AT----GTAATATAGC--ATAGCTATGTGAAGAGATAAGCATGTGGCCGACAACTTTAGTGGTGG----GCCAGATGTCCC--------------GAGTT-AGTGCG--------CCACGTA-AGCACG-GGGGACTATTATTACCCCCAGCGCTCGGGAC-GGGACAT-GGGCTAATGGAT-TGT-GGATATAGGGCCCAAAGGGCCCGTTAAGATGGGTTTTGGGGCTTATGGGCTTTATCCAGAAGACCAAAAACAGGCGGG-AACCGTCCC-AAATTCAAACTTCGATTGCTTGCCCTGCAAGCCATCTAGAAGTCTATAAATACCAGTGTCTAGATAGATGTTCAGACAACAAATGGCTAGGTATCCGAAGAAATCCATCAAGAAGAGGCGGGTTGGGCGCCGGAAGTATGGCAGCAAGGCGGCAACGAGCCACGACTACTCGTCGTTAGGATCAATATTGGTTCCTGAAAACACCGTCAAGGTATTTCGGATTGAGCCTACTGATAAAACATTACCCAGATATTTTATCTGGAAAATGTTTATGCTTCTTGTGTGCAAGGTGAAGCCCGGAAGAATACTTCATTGGGCTATGATCAAGAGTTCTTGGGAAATCAACCAGCCGACAACTTGTTTGGAAGCTCCAGGTTTATTTATTAAACCTGAACATAGCCATCTGGTTAAACTGGTATGTAGTGGGGAACTTGAAGCAGGAGTCGCAACAGGGACATCAGATGTTGAATGTCTTTTGAGGAAGACAACCGTGTTGAGGAAGAATGTAACAGAGGTGGATTATTTATATTTGGCATTCTATTGTAGTTCTGGAGTAAGTATAAACTACCAGAACAGAATTACATATCATGTTTGATATGTTTATGTAAACATAAACTATTGTATGGAATGAAATCCAAATAACATACAACACGCTATGAAATACAAGACGCTATGAC-AA------------AAGTA-CGGGTAT-CTGATTAG-GTATCCTAACGATCTAGGGCCGAAGGCCCGTGAGCAATATGCGTCGAAATAA-TGTTTAACAAACAAATATACATGATACGGATAGTTGAATACATAAACAACGAGGTATACAATACAACAAACTGTTGTA-AAGAAAT-AAAAAATAAGAAGAGAGAGTATATTTGTGTCGGATAAGCATGACACCCACCACTTTAGT-GGT-GGGTCAGATGTCCCGAGTTAGTGCGCCACGTAA-GCGCT-GGGGCTTATTATTACCCCCAGCGCTCAGGACGGGACATCACGTGCTTC-AACAAATGCACGTGAGTGATATAAGGGACATAACGGGTTCAGA-TAACGGTATCTTTGGTTTAGAATATAACGTCACGTGTGAAAGCGAT-ATGCACGTGACTAAGTCAAATGTATTGAATAAACATTTGACGTCCGGTAGCTTCCG-AAGGAAGTAAGGATTGCTTCGT-GGCGAAGCAAACCATTTATATA-TTGC-CTAGGCTTGCGGCCTATAAATAGG-ACCCTGCTAAATGGCATTAACAACAGAGCGGGTTAAACTATTCTTTGAATGGTTTTTGTTTATTGCAGCAATATTTATTGCGATTACAATATTATATATATTGTTGGTTTTGCTCTTTGAGGTACCGAAGTATATTAAGCAGCTCGTGAGGTATTTGGTAGAATACCTGACCAG
			AAGACGTGTATGGATGCAGAGAACGCAGTTATCGGAGGCAACTGGAGACGTAGAGTTCGGCAGAGGTATTGTGGAAGACAGACGGGATCAACAACCGGCTGTCATACCACAGGCATCTCAGGTTAACCCTTC---TCAACAAATTAGAAGGGATGATCAAGGAAGACGAGGAAACGTCGGACCTATGTTTTAATACACGGTATTGTAATATATGAAATATAAATGGGGATTGATGT--------------AT-AAGGGTCATACATACTATATGTATGATAATGAAACATATTGTAATATGTGAATTGTAAACGAGTGTTGAATGTATACAACATACAACACACTATGAAATACAAGACGCTATGACAAATGTACGGGTATCTGATTAGG-TATCCTAACGATCTAGGGCCG-AAGGCCCGTGAGCAATATGCGTCGAAAT-AATGTTTAATAAA-CAAATATACATGATACGGATAGTTGAATACATAAACAACTAGGTATAC-AATACAACAAACTGTTGT-AAAGAAAT-AAAAAATAAGAAGAGAGAGTATATTTGTGTCGGATAAGCTTGGCAACCACCACTTTA--------------------GTGGT-GGGTCAGATGTCCCGAGTTAGTGCG-CCACGTAAGCGCTGGGGCTTATTATTACCCCCAGCGCTCAGGACGGGACATCACGTGCAACTAACAGACGCACGTGAGAATGCAGTAGCTTGCAGCGAAAGATAGACGTCAACAACAATAAAGTAGAAGGAATATTCTTTGCTTCGGCACGAAGCAAAGGGTATAGATATTTGTTCGAGATGCGAAAATGGAGGCTATTTAAACCTGATGGTTTTGTGATTTCCGAAATCACTCGTCGGAAGAGAAATGGAGTTCTGGGAATCGTCTGCTATGCCTGACGATGTCAAGAGAGAGATTAAGGAAATATATTGGGAAGATCGGAAGAAACTTCTGTTCTGCCAGAAGTTGAAGAGCTATGTCAGAAGGATTCTTGTTTATGGAGATCAAGAGGATGCCCTTGCTGGAGTGAAGGATTTGAAGACTTCTATCATTCGCTATAGCGAATACCTGAAGAAACCATGTGTGGTAATTTGTTGTGTTAGCAATAAATCAATTGTGTATAGGTTAAACAGCATGGTGTTCTTTTATCATGAATACCTTGAAGAACTAGGTGGTGATTACTCTGTATATCAAGATCTCTATTGTGATGAGGTGCTCTCTTCTTCATCGACAGAGGAAGAAGATGTAGGAGTAATATATAGGAATGTTATCATGGCATCGACACAAGAGAAGTTCTCTTGGAGTGATTGTCAGAAGATAGTTATATCAGACTATGATGTAACATTACTCTAATGTAATATCCATTATCATCAATAAAATAATGGAATGTTGATTATGTATT-TATCATAAATACATAATGGTATACGTATAGCATAAAATA-CA-TTAACCAACATACAACACACTATAAAATACAACACACTATAACAAATGTACGGGTATCTGATTGGGCTATATTAACCCCTTAAGGGCCGAAGGCCCGTTTAAATATGTGTTGGACGAAGTCCA-AGCAC-AAAAAGTAAGCAGAACAAGGGAATAATATGAGCTGGCAACGTAGGGTC-CATGTCCCGAGTTAGTGCGCCACGTAAGCGCTGGGGCTTATTATTACCCCCCGTGCTCGGGACGGGACATGACGTCAGCAAGGATTATAATGGGCTTTTTATTAGCCCATTTA-TTGAATT-GGGCCGGGTTTT-GTCATTTTACAAAAGCCCGGTCCAGGATAA-GTATAATGTCACGTGCC--GAA-TAAA-AGGTTGCTTCGCCTCGAAGAAACCTAATTTGAGGTTGCGTATTCAATACGCTACCGAGTATCTATTAATATGTGAGTCTCTGCCG--AAACAA-TCAGAGCGAAAGCAAAGCAGAAGCGATGGATTGGGCAGAATCACAACTCAAGACCTGTACTCATGG
			ATGCGATTGGAAGAAGATATCATCGGATTCAGGCGATAATCGACAATATGTACCATGCGTCGATTCTGGAGCTGGAAGAAAGTCGCCTCGCAAGGTACTTCTTAGATCTATTGAAGTCGTGTTTAACGG------AAGCTTCAGCGGAAATAATAGGAACGTTCGTGGATTTCTCTACGTATCGATCAGAGACGATGACGGAGAAATGCGTCCAGTACTCATAGTACCATTCGGAGGATATGGATATCATAATGATTTCTATTATTTCGAAGGAAAGGGGAAAGTTGAATGTGATATATCATC-----AGATTATGTTGCGCCAGGAATAGATTGGAGCAGAGACATGGAAGTTAGTATTAGTAACAGCAACAACTGTAATGAATTATGTGATCTGAAGTGTTATGTTGTTTGTTCTTTAAGAATCAAGGAATAAAAGTTGTGCTGTAATGTTTATTAATA-AAACGTATATTTGGGA-AATTGATAGTTGTATAAAACATACAACACGCTATGAAATACAAGACGCTATGACAAATGTACGGGTATCTGAATAAGTTTTAGTATCGCTTAAGGGCCGCAGGCCCGTTGAAAAATAATAATCGAATTATAAACGTTAGATAATAATCAGAGATAGGTGATC-AGATAACATAAACATAAACGAAGTATATGGCGGTAC-AATAA-TAAAATAAG--TTTAAAAAA-AAAACATAATGAATACTAATCTCTGATTGGTTCAGAAGAAAGGCCCACCAACTAAAAGGT-GGGGAGAATGTCCCGATGACGTAAGCACGGGGGACTAT
		</sequence>
		<sequence>
			<taxon idref="26_IS_R_IS_2004"/>
			------------------------------------------------------------------------------------------------------------------------------------------------------------------------------------------------------------------------------------------------------------------------------------------------------------------------------------------------------------------------------------------------------------------------------------------------------------------------------------------------------------------------------------------------------------------------------------------------------------------------------------------------------------------------------------------------------------------------------------------------------------------------------------------------------------------------------------------------------------------------------------------------------------------------------------------------------------------------------------------------------------------------------------------------------------------------------------------------------------------------------------------------------------------------TATTA-CCCCCCGTGCTCGGGAC-GGGACATG----------------------------------------------------------------------------------------------------------GG--C-TTTTTAAATGGG--C-CTTGAGAGTTTGAACAGTTCAGTATCTTCGTTATTGGGCCAACCCGG--CCCAATAATTAAGAGAAC--GTGTTCAAATTCGTGGTATGACCGAAGGTCAAGGTAACCGGTCAA-CATTATTCTGGCTTGCGCAGCAAGATACACGAATTAAATTATTAATTCGTAGGACACGTGGAC-GGACCGAAATACTCCTGCATCTCTATAAATACCCTAGTCCTGTGAAGG-ATAATT-G--CTCTCTC-TCTTCTGTGAAGGTGGTTGTGCTGAGGCGGAAGATCGCC-AGCGGCGATC------------------GTCGGAACGACCTGCATCTAGAGAGGCGGTGAAGCAAACTACGAAGCGTATATCCGGTA-TTTATAGACTTA-TAGCGCAGCTAGAAGTATACACTGTACA-GATATTGTATTTTGTAAAT-AACG-AAGAATTTCGTAT-TTGATATTAATAAAACACCTGGGTGTGTTAATGTTTACATTAAATAGTATC-TTGTAGGTA----CAAAATAAAATACAGTATACGGAACGTATACTGACA--AAGTAATAAA-T--GATAGGCGAAGCATGTTTAACAGGTGTTTAGGTATAATTAACATAATTATGAGAAGTAATAATAATACGGAAAATGAATA-AGTATGA-GGTGAAAGAGGAGATATTAGAATATTTAAAAACCCAATTATATT-AT-T--
			--------------TTGGA----ACGAA--ATACAACACGCTATGAAATACAAGACGCTATGACAAATGTACGGG-TATCTGATTGTG------TAT-CTTAACGCT-TAAGGGCCGCAGGCCCGTCAA-G--TTGAATGAACGGTCCAGATTAATTCCTT-AGCGACTAAGAAAGGAATCTTAAAGTGGACCA------------CATAAAAGACAGCTGTCATTGATTA---AATAAATA---------------------------------------------------------------------------------------------------------------------------------------------------------------------------------------------------------CACG-GGGGACTATTATTACCCCCAGCGCTCGGGAC-GGGACAT-GGGCTAATGGAT-TAT-GGATATCGGGCCCAAAGGGCCCGTTTAGATGGGTTTT-GGGCTTATGGGCTCTATCCAGAAGACCAAAAACAGGCGGG-AACCGTCCC-AATTTCAAACTTCGATTGCTTGCTCCGCAAGCCATCTAGAAGTTTATAAATACCAGTGTCGAGTTAGATGTTCAGACAACAAATGGCTAGGTATCCGAAGAAATCCATCAAGAAGAGGCGGGTTGGTCGCCGGAAGTATGGCAGCAAGGCGGCAACGAGTCACGACTACTCGTCGTTAGGATCAATATTGGTTCCTGAAAACACCGTCAAGGTATTTCGGATTGAGCCTACTGATAAAACATTACCCAGATATTTTATCTGGAAAATGTTTATGCTTCTTGTGTGCAAGGTGAAGCCCGGAAGAATACTTCATTGGGCTATGATTAAGAGTTCTTGGGAAATCAACCAGCCGACAACTTGTCTTGAAGCACCAGGTTTATTTATTAAACCTGAACATAGCCATCTGGTTAAACTGGTATGCAGTGGGGAACTTGAAGCAGGAGTTGCAACAGGGACATCAGATGTTGAATGTCTTCTGAGGAAGACAACCGTGTTGAGGAAGAATGTAACGGAGGTCGATTATTTGTATTTGGCATTCTATTGTAGTTCTGGAGTAAGTATAAACTACCAGAACAGAATTACATATCATGTTTGATATGTTTATGTAAACATAAACTATTGTATGGAATGAAATCCAAATAACATACAACACGCTATGAAATACAAGACGCTATGAC-AA------------ATGTA-CGGGTAT-CTGATTAG-GTATCCTAACGATCTAGGGCCGAAGGCCCGTGAGCAATAAGCGTCGAAATAA-TGTTTAACAAACAAATATACATGATACGGATAGTTGAATACATAAACAACGAGGTATACAATACAACAAACTGTTGTA-AAGAAAT-AAAAAATAAGAAGAGAGAGTATATTTGTGTTGGATAAGCATCGCAACCACCACTTTAGT-GGT-GGGCCAGATGTCCCGAGTTAGTGCGCCACGTAA-GCGCT-GGGGCTTATTATTACCCCCAGCGCTCAGGACGGGACATCACGTGCCTC-AACAAATGCACGTGAGTGATATAAGGGACATAACGGGTTCAGA-TAACGGTATCTTTGGTTTAGAATATAACGTCACGTGTGAAAGTAAA-AGGCACGTGACTAAGTCAAATGTATTGAATAAACATTTGACGTCCGGTAGCTTCCG-AAGGAAGTAAGGATTGCTTCGT-GGCGAAGCAAACCATTTATATA-TTGC-CTAGGCTTGCGGCCTATAAATAGG-ACCCTGCTAAATGGCATTAACAACAGAGCGGGTTAAACTATTCTTTGAATGGTTTTTGTTCTTTGCAGCAATATTTATTGCGATTACAATATTATATATATTGTTGGTTTTGCTCTTTGAGGTACCGAAGTATATTAAGCAGCTCGTGAGGTATTTGGTAGAATACCTGACCAG
			AAGACGTGTATGGATGCAGAGAACGCAGTTATCGGAGGCAACTGGAGACGTAGAGTTCGGCAGAGGTATTGTGGAAGACAGACGGGATCAACAACCGGCTGTCATACCACAGGCATCTCAGGTTAACCCTTC---TCAACAAATTAGAAGGGATGAGCAAGGAAGACGAGGAAACGTCGGACCTATGTTTTAATACACGGTATTGTAATATACGAAATATAAATGGGTATTGATGT--------------AT-AA-GGTCATACATACTATATGTATGATAATGAAACATATTGTAATATGTGAATTGTAAACGAGTGTTGAATGTATACAACATACAACACGCTATGAAATACAAGACGCTATGACAAATGTACGGGTATCTGATTAGG-TATCCTAACGATCTAGGGCCG-AAGGCCCGTGAGCAATATGCGTCGAAAT-AATGTTTAATAAA-CAAATATACATGATACGGATAGTTGAATACATAAACAACTAGGTATAC-AATACAACAAAATGTTGT-AAAGAAAT-AAAAAATAAGAAGAGAGAGTATATTTGTGTCGGATAAGCTTGCCAACCACCACTTTA--------------------GTGGT-GGGTCAGATGTCCCGAGTTAGTGCG-CCACGTAAGCGCTGGGGCTTATTATTACCCCCAGCGCTCAGGACGGGACATCACGTGCAACTAACAGAAGCACGTGAGAATGCAGTAGCTTGCAGCGAAAGATAGACGTCAACGTCAATAAAGAAGAAGGAATATTCTTTGCTTCGGCACGAAGCAAAGGGTATAGATATTTGTTCGAGATGCGAAAATGGAGGCTATTTAAACCTGATGGTTTTGTGATTTCCGAAATCACTCGTCGGAAGAGAAATGGAGTTCTGGGAATCGTCTGCTATGCCTGACGATGTGAAGAGAGAGATTAAGGAAATATATTGGGAAGATCGGAAGAAACTTCTGTTCTGTCAGAAGTTGAAGAGCTATGTCAGAAGGATTCTTGTCTACGGAGATCAAGAGGATGCCCTTGCTGGAGTGAAGGATTTGAAGACTTCTATTATTCGCTATAGCGAATACTTGAAGAAACCATGTGTGGTAATTTGTTGTGTTAGCAATAAATCAATTGTGTATAGGTTAAACAGCATGGTGTTCTTTTATCATGAATACCTTGAAGAACTAGGTGGTGATTACTCAGTATATCAAGATCTCTATTGTGATGAGGTTCTCTCTTCTTCATCGACAGAGGAAGAAGATGTAGGAGTAATATATAGGAATGTTATCATGGCATCGACTCAAGAGAAGTTCTCTTGGAGTGATTGTCAGAAGATAGTAATATCAGACTACGATGTAACATTACTCTAATGTAATATCCATTATCATCAATAAAATAATGGAATGTTGATTATGTATT-TATCATAAATACATAATGGTATACGTATAGCATAAAATA-CA-TTAACCAACATACAACACACTATAAAATACAACACACTATAACAAATGTACGGGTATCTGATTGGGCTATATTAACCCCTTAAGGGCCGAAGGCCCGTTTAAATATGTGTTGGACGAAGTCCA-AACACAAAAAAGTAAGCAGAACAACGGAATAATATGAGCTGGCAACGTAGGGTC-CATGTCCCGAGTTAGTGCGCCACGTAAGCGCTGGGGCTTATTATTACCCCCCGTGCTCGGGACGGGACATGACGTCAGCAAGGATTATAATGGGCTTTTTATTAGCCCATTTA-TTGAATT-GGGCCGGGTTTT-GTCATTTTACAAAAGCCCGGTCCAGGATAA-GTATAATGTCACGTGCC--GAA-TAAA-AGGTTGCTTCGCCTCGAAGAAACCTAATATGAGGTAGCGTATTCAATACGCTACCGAATATCTATTAATATGTGAGTCTCTGCCG--AAACAA-TCAGAGCGAAAGCAAAGCAGAAGCGATGGATTGGGCGGAATCACAATTCAAGACCTGTACTCATGG
			ATGCGATTGGAAGAAGATATCATCGGATTCAGCCGATAATCGACAATATGTACCATGCGTCGATTCTGGAGCTGGAAGAAAGTCGCCTCGCAAGGTACTTCTTAGATCTATTGAAGCTGTGTTTAACGG------AAGCTTCAGCGGAAATAATAGGAACGTTCGTGGATTTCTCTACGTATCGATCAGAGACGATGACGGAGAGATGCGTCCAGTACTCATAGTACCATTCGGAGGATATGGATATCATAATGATTTCTATTATTTCGAAGGAAAGGGGAAAGTTGAATGTGATATATCATC-----AGATTATGTTGCGCCAGGAATAGATTGGAGCAGAGACATGGAAGTTAGTATTAGTAACAGCAACAACTGTAATGAATTATGTGATCTGAAGTGTTATGTTGTTTGTTCGTTAAGAATCAAGGAATAAAAGTTGTGCTGTAATGTTTATTAATA-AAACGTATATTTGGAA-AATTGATAGTTGTATAAAACATACAACACACTATGAAATACAAGACGCTATGACAAATGTACGGGTATCTGAATGAGTTTTAGTATCGCTTAAGGGCCGCAGGCCCGTTGAAAAATAATAATCGAATTATAAACGTTAGATAATAATCAGAGATAGGTGATC-AGATAACATAAACATAAACGAAGTATATGGCGGTAC-AATAA-TAAAAGAAGTTATAAAAAAA--AAACATAATGTATACTAATCTCTGATTGGTTCAGAAGAAAGGCCCACCAACTAAAAGGT-GGGGAGAATGTCCCGATGACGTAAGCACGGGGGACTAT
		</sequence>
		<sequence>
			<taxon idref="2_IS_R_IS_2004"/>
			TATTACCCCCAGCGCTCGGGACGGGACATTTGCATCTATAAATAGACCT--CCCCCCTCTCCATTACAAGATCATCATCGACGACAG-AATGGCGCGATATGTGGTATGCTGGATGTTCACCATCAACAATCCCACAACACTACCAGTGATGAGGGATGAGATCAAATATATGGTATATCAAGTGGAGAGGGGACAGGAGGGTACTCGTCATGTGCAAGGATATGTCGAGATGAAGAGACGAAGCTCTCTGAAGCAGATGAGAGCCTTCTTTCCTGGCGCACACCTTGAGAAACGAAAGGGAAGCCAAGAAGAAGCGCGGTCATGCTGTATGAAGGAAGATACAAGAATCGAAGGTCCCTTCGAGTTTGGTGCATTTAAATTGTCATGTAATGATAATTTATTTGATGTCATACAGGATATGCGTGAAACGCACAAAAGGCCTTTGGAGTATTTATATGATTGTCCTAACACCTTCGATAGAAGTAAGGATACATTATACAGAGTACAAGCCGAGATGAATAAAACGAAGGCGATGAATAGCTGGAGAAC--GTCTTTCAGTGC-TTGGACATCAGAGGTGGAGAATATCATGGCGCAGCCATGTCATCGGAGAATAATTTGGGTCTATGGCCCAAATGGAGGAGAAGGAAAGACAACGTATGCAAAACATCTAATGAAGACGAGGAATGCGTTTTATTCTCCAGGAGGAAAATCTTTGGATATATGTAGACTGTATAATTACGAGGATATTGTTATATTTGATATTCCAAGATGCAAAGAGGATTATTTAAATTATGGGTTATTAGAGGAATTCAAGAATGGAATAATTCAAAGCGGGAAATATGAACCCGTTTTGAAGATAGTAGAATATGTCGAAGTCATTGTAATGGCTAACTTCCTTCCGAAGGAAGGAATCTTTTCTGAAGATCGAATAAAGTTGGTTTCTTGCTGAACAAGTAATGACTTTACAG----CGCACGCTCCGAC-AAAAGTACACTATGACAAAAGTACGGGTATCTGATT-GTGTTATC-TTAACGATCTAGGGCCGTAGGCCCGTGAGCAATGAACGGC-GAGATCA-ATGTCCCG-AGTTAGTGCGCCACGT-AAGCGCT-GGGGCTTAT--------------------------------------------------------------------------------------------------------------------------------------------------------------------------------------------------------------------------------------------------------------------------------------------------------------------------------------------------------------------------------------------------------------------------------------------------------------------------------------------------------------------------------------------------------------------------------------------------------------------------------------------------------------------------------------------------------------------------------------------------------------------------------------------------------------------------------------------------------------------------------------------------------
			-------------------------------------------------------------------------------------------------------------------------------------------------------------------------------------------------------------------------------------------------------------------------------------------------------------------------------------------------------------------------------------------------------------------------------------------------------------------------TATTACCCCCAGCGCTCGGGAC-GGGACAT-GGGCTAATGGAT-TAT-GGATATCGGGCCCAAAGGGCCCGTTTAGATGGGTTTT-GGGCTTATGGGCTCTATCCAGAAGACCAAAAACAGGCGGG-AACCGTCCC-AATTTCAAACTTCGATTGCTTGCTCCGCAAGCCATCTAGAAGTTTATAAATACCAGTGTCGAGTTAGATGTTCAAACAACAAATGGCTAGGTATCCGAAGAAATCCATCAAGAAGAGGCGGGTTGGGCGCCGGAAGTATGGCAGCAAGGCGGCAACGAGTCACGACTACTCGTCGTTAGGATCAATATTGGTTCCTGAAAACACCGTCAAGGTATTTCGGATTGAGCCTACTGATAAAACATTACCCAGATATTTTATCTGGAAAATGTTTATGCTGTTGGTGTGCAAGGTGAAGCCCGGGAGAATACTTCACTGGGCTATGATTAAGAGTTCTTGGGACCTCAACCAGCCGACAACTTGTCTTGAAGCACCAGGTTTATTTATTAAACCTGAACATAGCCATCTGGTTAAACTGGTATGCAGTGGGGAACTTGAGGCAGGAGTTGCAACAGGGACATCAGATGTTGAATGTCTTCTGAGGAAGACAACCGTGTTGAGGAAGAATGTAACGGAGGTCGATTATTTGTATTTGGCATTCTATTGTAGTTCTGGAGTAAGTATACACTACCAGAACAGAATTACATATCATGTTTGATATGTTTATGTAAACATAAACTATTGTATGGAATGAAATCCAAATAACATACAACACGCTATGAAATACAAGACGCTATGAC-AA-------------TGTA-CGGGTAT-CTGATTAG-GTATCCTAACGATCTAGGGCCGAAGGCCCGTGAGCAATAA-CGTCGAAATAA-TGTTTAACAAACAAATATACATGATACGGATAGTTGAATACATAAACAACGAGGTATACAATACAACAAACTGTTGTA-AAGAAAT-AAAAAATAAGAAGAGAGAGTATATTTGTGTTGGATAAGCATCGCAACCACCACTTTAGT-GGT-GGGCCAGATGTCCCGAGTTAGTGCGCCACGTAA-GCGCT-GGGGCTTA-------------------------------------------------------------------------------------------------------------------------------------------------------------------------------------------------------------------------------------------------------------------------------------------------------------------------------------------------------------------------------------------------------------------------------------------------------
			----------------------------------------------------------------------------------------------------------------------------------------------------------------------------------------------------------------------------------------------------------------------------------------------------------------------------------------------------------------------------------------------------------------------------------------------------------------------------------------------------------------------------------------------------------------------------------------------------------------------------------------------------------------------------------------TATTACCCCCAGCGCTCAGGACGGGACATCACGTGCAACTAACAGAAGCACGTGAGAATGCAGTAGCTTGCAGCGAAAGATAGACGTCAACGTCAATAAAGAAGAAGGAATATTCTTTGCTTCGGCACGAAGCAAAGGGTATAGATATTTGTTCGAGATGCGAAAATGGAGGCTATTTAAACCTGATGGTTTTGTGATTTCCGAAATCACTCGTCGGAAGAGAAATGGAGTTCTGGGAATCGTCTGCTATGCCTGACGATGTGAAGAGAGAGATTAAGGAAATATATTGGGAAGATCGGAAGAAACTTCTGTTCTGTCAGAAGTTGAAGAGCTATGTCAGAAGGATTCTTGCCTACGGAGATCAAGAGGATGCCCTTGCTGGAGTGAAGGATTTGAAGACTTCTATTATTCGCTATAGCGAATACTTGAAGAAACCATGTGTGGTAATTTGTTGTGTTAGCAATAAATCAATTGTGTATAGGTTAAACAGCATGGTGCTCTTTTATCATGAATACCTTGAAGAACTAGGTGGTGATTACTCAGTATATCAAGATCTCTATTGTGATGAGGTACCCTCTTCTTCATCGACAGAGGAAGAAGATGTAGGAGTAATATATAGGAATGTTATCATGGCATCGACTCAAGAGAAGTTCTCTTGGAGTGATTGTCAGAAGATAGTAATATCAGACTACGATGTAACATTACTCTAATGTAATATCCATTATCATCAATAAAATAATGGAATGTTGATTATGTATT-TATCATAAATACATAATGGTATACGTATAGCATAAAATA-CA-TTAACCAACATACAACACACTATAAAATACAACACACTATAACAAATGTACGGGTATCTGATTGGGCTATATTAACCCCTTAAGGGCCGAAGGCCCGTTTAAATATGTGTTGGACGAAGTCCA-AACACAAAAAAGTAAGCAGAACAACGGAATAATATGAGCTGGCAACGTAGGGTC-CATGTCCCGAGTTAGTGCGCCACGTAAGCGCTGGGGCTTAT-------------------------------------------------------------------------------------------------------------------------------------------------------------------------------------------------------------------------------------------------------------------------------------------------------------------------
			-------------------------------------------------------------------------------------------------------------------------------------------------------------------------------------------------------------------------------------------------------------------------------------------------------------------------------------------------------------------------------------------------------------------------------------------------------------------------------------------------------------------------------------------------------------------------------------------------------------------------------------------------------------------------------------------------------------------------------------------------------------------------------------------------------------------------------------
		</sequence>
		<sequence>
			<taxon idref="50_IS_R_IS_2007"/>
			TATTACCCCCAGCGCTCGGGACGGGACATTTGCATCTATAAATAGACCT--CCCCCCTCTCCATTACAAGATCATCATCGACGACAG-AATGGCGCGATATGTGGTATGCTGGATGTTCACCATCAACAATCCCACAACACTACCAGTGATGAGGGATGAGATCAAATATATGGTATATCAAGTGGAGAGGGGACAGGAGGGTACTCGTCATGTGCAAGGATATGTCGAGATGAAGAGACGAAGCTCTCTGAAGCAGATGAGAGCCTTCTTTCCTGGCGCACACCTTGAGAAACGAAAGGGAAGCCAAGAAGAAGCGCGGTCATACTGTATGAAGGAAGATACAAGAATCGAAGGTCCCTTCGAGTTTGGTGCATTTAAATTGTCATGTAATGATAATTTATTTGATGTCATACAGGATATGCGTGAAACGCACAAAAGGCCTTTGGAGTATTTATATGATTGTCCTAACACCTTCGATAGAAGTAAGGATACATTATACAGAGTACAAGCCGAGATGAATAAAACGAAGGCGATGAATAGCTGGAGAAC--GTCTTTCAGTGC-TTGGACATCAGAGGTGGAGAATATCATGGCGCAGCCATGTCATCGGAGAATAATTTGGGTCTATGGCCCAAATGGAGGAGAAGGAAAGACAACGTATGCAAAACATCTAATGAAGACGAGGAATGCGTTTTATTCTCCAGGAGGAAAATCTTTGGATATATGTAGACTGTATAATTACGAGGATATTGTTATATTTGATATTCCAAGATGCAAAGAGGATTATTTAAATTATGGGTTATTAGAGGAATTTAAGAATGGAATAATTCAAAGCGGGAAATATGAACCCGTTTTGAAGATAGTAGAATATGTCGAAGTCATTGTAATGGCTAACTTCCTTCCGAAGGAAGGAATCTTTTCTGAAGATCGAATAAAGTTGGTTTCTTGCTGAACAAGTAATGACTTTACAG----CGCACGCTCCGAC-AAAAGCACACTATGACAAAAGTACGGGTATCTGATT-GGGTTATC-CTAACGATCTAGGGCCGTAGGCCCGTGAGCAATGAACGGC-GAGATCAGATGTCCCG-AGTTAGTGCGCCACGT-AAGCGCT-GGGGCTTAT--------------------------------------------------------------------------------------------------------------------------------------------------------------------------------------------------------------------------------------------------------------------------------------------------------------------------------------------------------------------------------------------------------------------------------------------------------------------------------------------------------------------------------------------------------------------------------------------------------------------------------------------------------------------------------------------------------------------------------------------------------------------------------------------------------------------------------------------------------------------------------------------------------
			-------------------------------------------------------------------------------------------------------------------------------------------------------------------------------------------------------------------------------------------------------------------------------------------------------------------------------------------------------------------------------------------------------------------------------------------------------------------------TATTACCCCCAGCGCTCGGGAC-GGGACAT-GGGCTAATGGAT-TAT-GGATATCGGGCCCAAAGGGCCCGTTTAGATGGGTTTT-GGGCTTATGGGCTCTATCCAGAAGACCAAAAACAGGCGGG-AACCGTCCC-AATTTCAAACTTCGATTGCTTGCTCCGCAAGCCATCTAGAAGTTTATAAATACCAGTGTCGAGTTAGATGTTCAGACAACAAATGGCTAGGTATCCGAAGAAATCCATCAAGAAGAGGCGGGTTGGGCGCCGGAAGTATGGCAGCAAGGCGGCAACGAGTCACGACTACTCGTCGTTAGGATCAATATTGGTTCCTGAAAACACCGTCAAGGTATTTCGGATTGAGCCTACTGATAAAACATTACCCAGATATTTTATCTGGAAAATGTTTATGCTTCTTGTGTGCAAGGTGAAGCCCGGAAGAATACTTCATTGGGCTATGATTAAGAGTTCTTGGGAAATCAACCAGCCGACAACTTGTCTTGAAGCACCAGGTTTATTTATTAAACCTGAACATAGCCATCTGGTTAAACTGGTATGCAGTGGGGAACTTGAAGCAGGAGTTGCAACAGGGACATCAGATGTTGAATGTCTTCTGAGGAAGACAACCGTGTTGAGGAAGAATGTAACGGAGGTCGATTATTTGTATTTGGCATTCTATTGTAGTTCTGGAGTAAGTATAAACTACCAGAACAGAATTACATATCATGTTTGATATGTTTATGTAAACATAAACTATTGTATGGAATGAAATCCAAATAACATACAACACGCTATGAAATACAAGACGCTATGAC-AA------------ATGTA-CGGGTAT-CTGATTAG-GTATCCTAACGATCTAGGGCCGAAGGCCCGTGAGCAATAAGCGTCGAGATAA-TGTTTAACAAACAAATATACATGATACGGATAGTTGAATACATAAACAACTAGGTATACAATACAACAAACTGTTGTA-AAGAAAT-AAAAAATAAGAAGAGAGAGTATATTTGTGTTGGATAAGCATCACAACCACCACTTTAGT-GGT-GGGCCAGATGTCCCGAGTTAGTGCGCCACGTAA-GCGCT-GGGGCTTA-------------------------------------------------------------------------------------------------------------------------------------------------------------------------------------------------------------------------------------------------------------------------------------------------------------------------------------------------------------------------------------------------------------------------------------------------------
			--------------------------------------------------------------------------------------------------------------------------------------------------------------------------------------------------------------------------------------------------------------------------------------------------------------------------------------------------------------------------------------------------------------------------------------------------------------------------------------------------------------------------------------------------------------------------------------------------------------------------------------------------------------------------------------------------------------------------------------------------------------------------------------------------------------------------------------------------------------------------------------------------------------------------------------------------------------------------------------------------------------------------------------------------------------------------------------------------------------------------------------------------------------------------------------------------------------------------------------------------------------------------------------------------------------------------------------------------------------------------------------------------------------------------------------------------------------------------------------------------------------------------------------------------------------------------------------------------------------------------------------------------------------------------------------------------------------------------------------------------------------------------------------------------------------------------------------------------------------------------------------------------------------------------------------------------------------------------------------------------------------------------------------------------------------------------------
			-------------------------------------------------------------------------------------------------------------------------------------------------------------------------------------------------------------------------------------------------------------------------------------------------------------------------------------------------------------------------------------------------------------------------------------------------------------------------------------------------------------------------------------------------------------------------------------------------------------------------------------------------------------------------------------------------------------------------------------------------------------------------------------------------------------------------------------
		</sequence>
		<sequence>
			<taxon idref="52_IS_R_IS_2007"/>
			TATTACCCCCAGCGCTCGGGACGGGACATTTGCATCTATAAATAGACCT--CCCCCCTCTCCATTACAAGATCATCATCGACGACAG-AATGGCGCGATATGTGGTATGCTGGATGTTCACCATCAACAATCCCACAACACTACCAGTGATGAGGGATGAGATCAAATATATGGTATATCAAGTGGAGAGGGGACAGGAGGGTACTCGTCATGTGCAAGGATATGTCGAGATGAAGAGACGAAGCTCTCTGAAGCAGATGAGAGCCTTCTTTCCTGGCGCACACCTTGAGAAACGAAAGGGAAGCCAAGAAGAAGCGCGGTCATACTGTATGAAGGAAGATACAAGAATCGAAGGTCCCTTCGAGTTTGGTGCATTTAAATTGTCATGTAATGATAATTTATTTGATGTCATACAGGATATGCGTGAAACGCACAAAAGGCCTTTGGAGTATTTATATGATTGTCCTAACACCTTCGATAGAAGTAAGGATACATTATACAGAGTACAAGCCGAGATGAATAAAACGAAGGCGATGAATAGCTGGAGAAC--GTCTTTCAGTGC-TTGGACATCAGAGGTGGAGAATATCATGGCGCAGCCATGTCATCGGAGAATAATTTGGGTCTATGGCCCAAATGGAGGAGAAGGAAAGACAACGTATGCAAAACATCTAATGAAGACGAGGAATGCGTTTTATTCTCCAGGAGGAAAATCTTTGGATATATGTAGACTGTATAATTACGAGGATATTGTTATATTTGATATTCCAAGATGCAAAGAGGATTATTTAAATTATGGGTTATTAGAGGAATTTAAGAATGGAATAATTCAAAGCGGGAAATATGAACCCGTTTTGAAGATAGTAGAATATGTCGAAGTCATTGTAATGGCTAACTTCCTTCCGAAGGAAGGAATCTTTTCTGAAGATCGAATAAAGTTGGTTTCTTGCTGAACAAGTAATGACTTTACAG----CGCACACTCCGAC-AAAAGCACACTATGACAAAAGTACGGGTATCTGATT-GGGTTATC-TTAACGATCTAGGGCCGTAGGCCCGTGAGCAATGAACGGC-GAGATCATATGTCCCG-AGTTAGTGCGCCACGT-AAGCGCT-GGGGCTTAT--------------------------------------------------------------------------------------------------------------------------------------------------------------------------------------------------------------------------------------------------------------------------------------------------------------------------------------------------------------------------------------------------------------------------------------------------------------------------------------------------------------------------------------------------------------------------------------------------------------------------------------------------------------------------------------------------------------------------------------------------------------------------------------------------------------------------------------------------------------------------------------------------------
			-------------------------------------------------------------------------------------------------------------------------------------------------------------------------------------------------------------------------------------------------------------------------------------------------------------------------------------------------------------------------------------------------------------------------------------------------------------------------TATTACCCCCAGCGCTCGGGAC-GGGACAT-GGGCTAATGGAT-TAT-GGATATCGGGCCCAAAGGGCCCGTTTAGATGGGTTTT-GGGCTTATGGGCTCTATCCAGAAGACCAAAAACAGGCGGG-AACCGTCCC-AATTTCAAACTTCGATTGCTTGCTCCGCAAGCCATCTAGAAGTTTATAAATACCAGTGTCGAGTTAGATGTTCAGACAACAAATGGCTAGGTATCCGAAGAAATCCATCAAGAAGAGGCGGGTTGGGCGCCGGAAGTATGGCAGCAAGGCGGCAACGAGTCACGACTACTCGTCGTTAGGATCAATATTGGTTCCTGAAAACACCGTCAAGGTATTTCGGATTGAGCCTACTGATAAAACATTACCCAGATATTTTATCTGGAAAATGTTTATGCTTCTTGTGTGCAAGGTGAAGCCCGGAAGAATACTTCATTGGGCTATGATTAAGAGTTCTTGGGAAATCAACCAGCCGACAACTTGTCTTGAAGCACCAGGTTTATTTATTAAACCTGAACATAGCCATCTGGTTAAACTGGTATGCAGTGGGGAACTTGAAGCAGGAGTTGCAACAGGGACATCAGATGTTGAATGTCTTCTGAGGAAGACAACCGTGTTGAGGAAGAATGTAACGGAGGTCGATTATTTGTATTTGGCATTCTATTGTAGTTCTGGAGTAAGTATAAACTACCAGAACAGAATTACATATCATGTTTGATATGTTTATGTAAACATAAACTATTGTATGGAATGAAATCCAAATAACATACAACACGCTATGAAATACAAGACGCTATGAC-AA------------ATGTA-CGGGTAT-CTGATTAG-GTATCCTAACGATCTAGGGCCGAAGGCCCGTGAGCAATAAGCGTCGAAATAA-TGTTTAACAAACAAATATACATGATACGGATAGTTGAATACATAAACAACGAGGTATACAATACAACAAACTGTTGTA-AAGAAAT-AAAAAATAAGAAGAGAGAGTATATTTGTGTTGGATAAGCATCGCAACCACCACTTTAGT-GGT-GGGCCAGATGTCCCGAGTTAGTGCGCCACGTAA-GCGCT-GGGGCTTA-------------------------------------------------------------------------------------------------------------------------------------------------------------------------------------------------------------------------------------------------------------------------------------------------------------------------------------------------------------------------------------------------------------------------------------------------------
			--------------------------------------------------------------------------------------------------------------------------------------------------------------------------------------------------------------------------------------------------------------------------------------------------------------------------------------------------------------------------------------------------------------------------------------------------------------------------------------------------------------------------------------------------------------------------------------------------------------------------------------------------------------------------------------------------------------------------------------------------------------------------------------------------------------------------------------------------------------------------------------------------------------------------------------------------------------------------------------------------------------------------------------------------------------------------------------------------------------------------------------------------------------------------------------------------------------------------------------------------------------------------------------------------------------------------------------------------------------------------------------------------------------------------------------------------------------------------------------------------------------------------------------------------------------------------------------------------------------------------------------------------------------------------------------------------------------------------------------------------------------------------------------------------------------------------------------------------------------------------------------------------------------------------------------------------------------------------------------------------------------------------------------------------------------------------------
			-------------------------------------------------------------------------------------------------------------------------------------------------------------------------------------------------------------------------------------------------------------------------------------------------------------------------------------------------------------------------------------------------------------------------------------------------------------------------------------------------------------------------------------------------------------------------------------------------------------------------------------------------------------------------------------------------------------------------------------------------------------------------------------------------------------------------------------
		</sequence>
		<sequence>
			<taxon idref="53_IS_R_IS_2007"/>
			TATTACCCCCAGCGCTCGGGACGGGACATTTGCATCTATAAATAGACCT--CCCCCCTCTCCATTACAAGATCATCATCGACGACAG-AATGGCGCGATATGTGGTATGCTGGATGTTCACCATCAACAATCCCACAACACTACCAGTGATGAGGGATGAGATCAAATATATGGTATATCAAGTGGAGAGGGGACAGGAGGGTACTCGTCATGTGCAAGGATATGTCGAGATGAAGAGACGAAGCTCTCTGAAGCAGATGAGAGCCTTCTTTCCTGGCGCACACCTTGAGAAACGAAAGGGAAGCCAAGAAGAAGCGCGGTCATACTGTATGAAGGAAGATACAAGAATCGAAGGTCCCTTCGAGTTTGGTGCATTTAAATTGTCATGTAATGATAATTTATTTGATGTCATACAGGATATGCGTGAAACGCACAAAAGGCCTTTGGAGTATTTATATGATTGTCCTAACACCTTCGATAGAAGTAAGGATACATTATACAGAGTACAAGCCGAGATGAATAAAACGAAGGCGATGAATAGCTGGAGAAC--GTCTTTCAGTGC-TTGGACATCAGAGGTGGAGAATATCATGGCGCAGCCATGTCATCGGAGAATAATTTGGGTCTATGGCCCAAATGGAGGAGAAGGAAAGACAACGTATGCAAAACATCTAATGAAGACGAGGAATGCGTTTTATTCTCCAGGAGGAAAATCTTTGGATATATGTAGACTGTATAATTACGAGGATATTGTTATATTTGATATTCCAAGATGCAAAGAGGATTATTTAAATTATGGGTTATTAGAGGAATTTAAGAATGGAATAATTCAAAGCGGGAAATATGAACCCGTTTTGAAGATAGTAGAATATGTCGAAGTCATTGTAATGGCTAACTTCCTTCCGAAGGAAGGAATCTTTTCTGAAGATCGAATAAAGTTGGTTTCTTGCTGAACAAGTAATGACTTTACAG----CGCACGCTCCGAC-AAAAGTACACTATGACAAAAGTACGGGTATCTGATT-GGGTTATC-TTAACGATCTAGGGCCGTAGGCCCGTGAGCAATGAACGGC-GAGATCAGATGTCCCG-AGTTAGTGCGCCACGT-AAGCGCT-GGGGCTTAT--------------------------------------------------------------------------------------------------------------------------------------------------------------------------------------------------------------------------------------------------------------------------------------------------------------------------------------------------------------------------------------------------------------------------------------------------------------------------------------------------------------------------------------------------------------------------------------------------------------------------------------------------------------------------------------------------------------------------------------------------------------------------------------------------------------------------------------------------------------------------------------------------------
			-------------------------------------------------------------------------------------------------------------------------------------------------------------------------------------------------------------------------------------------------------------------------------------------------------------------------------------------------------------------------------------------------------------------------------------------------------------------------TATTACCCCCAGCGCTCGGGAC-GGGACAT-GGGCTAATGGAT-TAT-GGATATCGGGCCCAAAGGGCCCGTTTAGATGGGTTTT-GGGCTTATGGGCTCTATCCAGAAGACCAAAAACAGGCGGG-AACCGTCCC-AATTTCAAACTTCGATTGCTTGCTCCGCAAGCCATCTAGAAGTTTATAAATACCAGTGTCGAGTTAGATGTTCAGACAACAAATGGCTAGGTATCCGAAGAAATCCATCAAGAAGAGGCGGGTTGGGCGCCGGAAGTATGGCAGCAAGGCGGCAACGAGTCACGACTACTCGTCGTTAGGATCAATATTGGTTCCTGAAAACACCGTCAAGGTATTTCGGATTGAGCCTACTGATAAAACATTACCCAGATATTTTATCTGGAAAATGTTTATGCTTCTTGTGTGCAAGGTGAAGCCCGGAAGAATACTTCATTGGGCTATGATTAAGAGTTCTTGGGAAATCAACCAGCCGACAACTTGTCTTGAAGCACCAGGTTTATTTATTAAACCTGAACATAGCCATCTGGTTAAACTGGTATGCAGTGGGGAACTTGAAGCAGGAGTTGCAACAGGGACATCAGATGTTGAATGTCTTCTGAGGAAGACAACCGTGTTGAGGAAGAATGTAACGGAGGTCGATTATTTGTATTTGGCATTCTATTGTAGTTCTGGAGTAAGTATAAACTACCAGAACAGAATTACATATCATGTTTGATATGTTTATGTAAACATAAACTATTGTATGGAATGAAATCCAAATAACATACAACACGCTATGAAATACAAGACGCTATGAC-AA------------ATGTA-CGGGTAT-CTGATTAG-GTATCCTAACGATCTAGGGCCGAAGGCCCGTGAGCAATAAGCGTCGAAATAA-TGTTTAACAAACAAATATACATGATACGGATAGTTGAATACATAAACAACGAGGTATACAATACAACAAACTGTTGTA-AAGAAAT-AAAAAATAAGAAGAGAGAGTATATTTGTGCTGGATAAGCATCGCAACCACCACTTTAGT-GGT-GGGCCAGATGTCCCGAGTTAGTGCGCCACGTAA-GCGCT-GGGGCTTA-------------------------------------------------------------------------------------------------------------------------------------------------------------------------------------------------------------------------------------------------------------------------------------------------------------------------------------------------------------------------------------------------------------------------------------------------------
			--------------------------------------------------------------------------------------------------------------------------------------------------------------------------------------------------------------------------------------------------------------------------------------------------------------------------------------------------------------------------------------------------------------------------------------------------------------------------------------------------------------------------------------------------------------------------------------------------------------------------------------------------------------------------------------------------------------------------------------------------------------------------------------------------------------------------------------------------------------------------------------------------------------------------------------------------------------------------------------------------------------------------------------------------------------------------------------------------------------------------------------------------------------------------------------------------------------------------------------------------------------------------------------------------------------------------------------------------------------------------------------------------------------------------------------------------------------------------------------------------------------------------------------------------------------------------------------------------------------------------------------------------------------------------------------------------------------------------------------------------------------------------------------------------------------------------------------------------------------------------------------------------------------------------------------------------------------------------------------------------------------------------------------------------------------------------------
			-------------------------------------------------------------------------------------------------------------------------------------------------------------------------------------------------------------------------------------------------------------------------------------------------------------------------------------------------------------------------------------------------------------------------------------------------------------------------------------------------------------------------------------------------------------------------------------------------------------------------------------------------------------------------------------------------------------------------------------------------------------------------------------------------------------------------------------
		</sequence>
		<sequence>
			<taxon idref="54_IS_R_IS_2007"/>
			TATTACCCCCAGCGCTCGGGACGGGACATTTGCATCTATAAATAGACCT--CCCCCCTCTCCATTACAAGATCATCATCGACGACAG-AATGGCGCGATATGTGGTATGCTGGATGTTCACCATCAACAATCCCACAACACTACCAGTGATGAGGGATGAGATCAAATATATGGTATATCAAGTGGAGAGGGGACAGGAGGGTACTCGTCATGTGCAAGGATATGTCGAGATGAAGAGACGAAGCTCTCTGAAGCAGATGAGAGCCTTCTTTCCTGGCGCACACCTTGAGAAACGAAAGGGAAGCCAAGAAGAAGCGCGGTCATACTGTATGAAGGAAGATACAAGAATCGAAGGTCCCTTCGAGTTTGGTGCATTTAAATTGTCATGTAATGATAATTTATTTGATGTCATACAGGATATGCGTGAAACGCACAAAAGGCCTTTGGAGTATTTATATGATTGTCCTAACACCTTCGATAGAAGTAAGGATACATTATACAGAGTACAAGCCGAGATGAATAAAACGAAGGCGATGAATAGCTGGAGAAC--GTCTTTCAGTGC-TTGGACATCAGAGGTGGAGAATATCATGGCGCAGCCATGTCATCGGAGAATAATTTGGGTCTATGGCCCAAATGGAGGAGAAGGAAAGACAACGTATGCAAAACATCTAATGAAGACGAGGAATGCGTTTTATTCTCCAGGAGGAAAATCTTTGGATATATGTAGACTGTATAATTACGAGGATATTGTTATATTTGATATTCCAAGATGCAAAGAGGATTATTTAAATTATGGGTTATTAGAGGAATTTAAGAATGGAATAATTCAAAGCGGGAAATATGAACCCGTTTTGAAGATAGTAGAATATGTCGAAGTCATTGTAATGGCTAACTTCCTTCCGAAGGAAGGAATCTTTTCTGAAGATCGAATAAAGTTGGTTTCTTGCTGAACAAGTAATGACTTTACAG----CGCACGCTCCGAC-AAAAGCACACTATGACAAAAGTACGGGTATCTGATT-GGGTTATC-TTAACGATCTAGGGCCGTAGGCCCGTGAGCAATGAACGGC-GAGATCAGATGTCCCG-AGTTAGTGCGCCACGT-AAGCGCT-GGGGCTTAT--------------------------------------------------------------------------------------------------------------------------------------------------------------------------------------------------------------------------------------------------------------------------------------------------------------------------------------------------------------------------------------------------------------------------------------------------------------------------------------------------------------------------------------------------------------------------------------------------------------------------------------------------------------------------------------------------------------------------------------------------------------------------------------------------------------------------------------------------------------------------------------------------------
			-------------------------------------------------------------------------------------------------------------------------------------------------------------------------------------------------------------------------------------------------------------------------------------------------------------------------------------------------------------------------------------------------------------------------------------------------------------------------TATTACCCCCAGCGCTCGGGAC-GGGACAT-GGGCTAATGGAT-TAT-GGATATCGGGCCCAAAGGGCCCGTTTAGATGGGTTTT-GGGCTTATGGGCTCTATCCAGAAGACCAAAAACAGGCGGG-AACCGTCCC-AATTTCAAACTTCGATTGCTTGCTCCGCAAGCCATCTAGAAGTTTATAAATACCAGTGTCGAGTTAGATGTTCAGACAACAAATGGCTAGGTATCCGAAGAAATCCATCAAGAAGAGGCGGGTTGGGCGCCGGAAGTATGGCAGCAAGGCGGCAACGAGTCACGACTACTCGTCGTTAGGATCAATATTGGTTCCTGAAAACACCGTCAAGGTATTTCGGATTGAGCCTACTGATAAAACATTACCCAGATATTTTATCTGGAAAATGTTTATGCTTCTTGTGTGCAAGGTGAAGCCCGGAAGAATACTTCATTGGGCTATGATTAAGAGTTCTTGGGAAATCAACCAGCCGACAACTTGTCTTGAAGCACCAGGTTTATTTATTAAACCTGAACATAGCCATCTGGTTAAACTGGTATGCAGTGGGGAACTTGAAGCAGGAGTTGCAACAGGGACATCAGATGTTGAATGTCTTCTGAGGAAGACAACCGTGTTGAGGAAGAATGTAACGGAGGTCGATTATTTGTATTTGGCATTCTATTGTAGTTCTGGAGTAAGTATAAACTACCAGAACAGAATTACATATCATGTTTGATATGTTTATGTAAACATAAACTATTGTATGGAATGAAATCCAAATAACATACAACACGCTATGAAATACAAGACGCTATGAC-AA------------ATGTA-CGGGTAT-CTGATTAG-GTATCCTAACGATCTAGGGCCGAAGGCCCGTGAGCAATAAGCGTCGAAATAA-TGTTTAACAAACAAATATACATGATACGGATAGTTGAATACATAAACAACGAGGTATACAATACAACAAACTGTTGTA-AAGAAAT-AAAAAATAAGAAGAGGGAGTATATTTGTGTTGGATAAGCATCGCAACCACCACTTTAGT-GGT-GGGCCAGATGTCCCGAGTTAGTGCGCCACGTAA-GCGCT-GGGGCTTA-------------------------------------------------------------------------------------------------------------------------------------------------------------------------------------------------------------------------------------------------------------------------------------------------------------------------------------------------------------------------------------------------------------------------------------------------------
			--------------------------------------------------------------------------------------------------------------------------------------------------------------------------------------------------------------------------------------------------------------------------------------------------------------------------------------------------------------------------------------------------------------------------------------------------------------------------------------------------------------------------------------------------------------------------------------------------------------------------------------------------------------------------------------------------------------------------------------------------------------------------------------------------------------------------------------------------------------------------------------------------------------------------------------------------------------------------------------------------------------------------------------------------------------------------------------------------------------------------------------------------------------------------------------------------------------------------------------------------------------------------------------------------------------------------------------------------------------------------------------------------------------------------------------------------------------------------------------------------------------------------------------------------------------------------------------------------------------------------------------------------------------------------------------------------------------------------------------------------------------------------------------------------------------------------------------------------------------------------------------------------------------------------------------------------------------------------------------------------------------------------------------------------------------------------------
			-------------------------------------------------------------------------------------------------------------------------------------------------------------------------------------------------------------------------------------------------------------------------------------------------------------------------------------------------------------------------------------------------------------------------------------------------------------------------------------------------------------------------------------------------------------------------------------------------------------------------------------------------------------------------------------------------------------------------------------------------------------------------------------------------------------------------------------
		</sequence>
		<sequence>
			<taxon idref="55_IS_R_IS_2007"/>
			TATTACCCCCAGCGCTCGGGACGGGACATTTGCATCTATAAATAGACCT--CCCCCCTCTCCATTACAAGATCATCATCGACGACAG-AATGGCGCGATATGTGGTATGCTGGATGTTCACCATCAACAATCCCACAACACTACCAGTGATGAGGGATGAGATCAAATATATGGTATATCAAGTGGAGAGGGGACAGGAGGGTACTCGTCATGTGCAAGGATATGTCGAGATGAAGAGACGAAGCTCTCTGAAGCAGATGAGAGCCTTCTTTCCTGGCGCACACCTTGAGAAACGAAAGGGAAGCCAAGAAGAAGCGCGGTCATACTGTATGAAGGAAGATACAAGAATCGAAGGTCCCTTCGAGTTTGGTGCATTTAAATTGTCATGTAATGATAATTTATTTGATGTCATACAGGATATGCGTGAAACGCACAAAAGGCCTTTGGAGTATTTATATGATTGTCCTAACACCTTCGATAGAAGTAAGGATACATTATACAGAGTACAAGCCGAGATGAATAAAACGAAGGCGATGAATAGCTGGAGAAC--GTCTTTCAGTGC-TTGGACATCAGAGGTGGAGAATATCATGGCGCAGCCATGTCATCGGAGAATAATTTGGGTCTATGGCCCAAATGGAGGAGAAGGAAAGACAACGTATGCAAAACATCTAATGAAGACGAGGAATGCGTTTTATTCTCCAGGAGGAAAATCTTTGGATATATGTAGACTGTATAATTACGAGGATATTGTTATATTTGATATTCCAAGATGCAAAGAGGATTATTTAAATTATGGGTTATTAGAGGAATTTAAGAATGGAATAATTCAAAGCGGGAAATATGAACCCGTTTTGAAGATAGTAGAATATGTCGAAGTCATTGTAATGGCTAACTTCCTTCCGAAGGAAGGAATCTTTTCTGAAGATCGAATAAAGTTGGTTTCTTGCTGAACAAGTAATGACTTTACAG----CGCACGCTCCGAC-AAAAGTACACTATGACAAAAGTAAGGGTATCTGATT--GGTTATC-TTAACGATCTAGGGCCGTAGGCCCGTGAGCAATGAACGGC-GAGATCAGATGTCCCG-AGTTAGTGCGCCACGT-AAGCGCT-GGGGCTTAT--------------------------------------------------------------------------------------------------------------------------------------------------------------------------------------------------------------------------------------------------------------------------------------------------------------------------------------------------------------------------------------------------------------------------------------------------------------------------------------------------------------------------------------------------------------------------------------------------------------------------------------------------------------------------------------------------------------------------------------------------------------------------------------------------------------------------------------------------------------------------------------------------------
			-------------------------------------------------------------------------------------------------------------------------------------------------------------------------------------------------------------------------------------------------------------------------------------------------------------------------------------------------------------------------------------------------------------------------------------------------------------------------TATTACCCCCAGCGCTCGGGAC-GGGACAT-GGGCTAATGGAT-TAT-GGATATCGGGCCCAAAGGGCCCGTTTAGATGGGTTTT-GGGCTTATGGGCTCTATCCAGAAGACCAAAAACAGGCGGG-AACCGTCCC-AATTTCAAACTTCGATTGCTTGCTCCGCAAGCCATCTAGAAGTTTATAAATACCAGTGTCGAGTTAGATGTTCAGACAACAAATGGCTAGGTATCCGAAGAAATCCATCAAGAAGAGGCGGGTTGGGCGCCGGAAGTATGGCAGCAAGGCGGCAACGAGTCACGACTACTCGTCGTTAGGATCAATATTGGTTCCTGAAAACACCGTCAAGGTATTTCGGATTGAGCCTACTGATAAAACATTACCCAGATATTTTATCTGGAAAATGTTTATGCTTCTTGTGTGCAAGGTGAAGCCCGGAAGAATACTTCATTGGGCTATGATTAAGAGTTCTTGGGAAATCAACCAGCCGACAACTTGTCTTGAAGCACCAGGTTTATTTATTAAACCTGAACATAGCCATCTGGTTAAACTGGTATGCAGTGGGGAACTTGAAGCAGGAGTTGCAACAGGGACATCAGATGTTGAATGTCTTCTGAGGAAGACAACCGTGTTGAGGAAGAATGTAACGGAGGTCGATTATTTGTATTTGGCATTCTATTGTAGTTCTGGAGTAAGTATAAACTACCAGAACAGAATTACATATCATGTTTGATATGTTTATGTAAACATAAACTATTGTATGGAATGAAATCCAAATAACATACAACACGCTATGAAATACAAGACGCTATGAC-AA------------ATGTA-CGGGTAT-CTGATTAG-GTATCCTAACGATCTAGGGCCGAAGGCCCGTGAGCAATAAGCGTCGAAATAA-TGTTTAACAAACAAATATACATGATACGGATAGTTGAATACATAAACAACGAGGTATACAATACAACAAACTGTTGTA-AAGAAAT-AAAAAATAAGAAGAGAGAGTATATTTGTGTTGGATAAGCATCGCAACCACCACTTTAGT-GGT-GGGCCAGATGTCCCGAGTTAGTGCGCCACGTAA-GCGCT-GGGGCTTA-------------------------------------------------------------------------------------------------------------------------------------------------------------------------------------------------------------------------------------------------------------------------------------------------------------------------------------------------------------------------------------------------------------------------------------------------------
			--------------------------------------------------------------------------------------------------------------------------------------------------------------------------------------------------------------------------------------------------------------------------------------------------------------------------------------------------------------------------------------------------------------------------------------------------------------------------------------------------------------------------------------------------------------------------------------------------------------------------------------------------------------------------------------------------------------------------------------------------------------------------------------------------------------------------------------------------------------------------------------------------------------------------------------------------------------------------------------------------------------------------------------------------------------------------------------------------------------------------------------------------------------------------------------------------------------------------------------------------------------------------------------------------------------------------------------------------------------------------------------------------------------------------------------------------------------------------------------------------------------------------------------------------------------------------------------------------------------------------------------------------------------------------------------------------------------------------------------------------------------------------------------------------------------------------------------------------------------------------------------------------------------------------------------------------------------------------------------------------------------------------------------------------------------------------------
			-------------------------------------------------------------------------------------------------------------------------------------------------------------------------------------------------------------------------------------------------------------------------------------------------------------------------------------------------------------------------------------------------------------------------------------------------------------------------------------------------------------------------------------------------------------------------------------------------------------------------------------------------------------------------------------------------------------------------------------------------------------------------------------------------------------------------------------
		</sequence>
		<sequence>
			<taxon idref="56_IS_R_IS_2007"/>
			TATTACCCCCAGCGCTCGGGACGGGACATTTGCATCTATAAATAGACCT--CCCCCCTCTCCATTACAAGATCATCATCGACGACAG-AATGGCGCGATATGTGGTATGCTGGATGTTCACCATCAACAATCCCACAACACTACCAGTGATGAGGGATGAGATCAAATATATGGTATATCAAGTGGAGAGGGGACAGGAGGGTACTCGTCATGTGCAAGGATATGTCGAGATGAAGAGACGAAGCTCTCTGAAGCAGATGAGAGCCTTCTTTCCTGGCGCACACCTTGAGAAACGAAAGGGAAGCCAAGAAGAAGCGCGGTCATACTGTATGAAGGAAGATACAAGAATCGAAGGTCCCTTCGAGTTTGGTGCATTTAAATTGTCATGTAATGATAATTTATTTGATGTCATACAGGATATGCGTGAAACGCACAAAAGGCCTTTGGAGTATTTATATGATTGTCCTAACACCTTCGATAGAAGTAAGGATACATTATACAGAGTACAAGCCGAGATGAATAAAACGAAGGCGATGAATAGCTGGAGAAC--GTCTTTCAGTGC-TTGGACATCAGAGGTGGAGAATATCATGGCGCAGCCATGTCATCGGAGAATAATTTGGGTCTATGGCCCAAATGGAGGAGAAGGAAAGACAACGTATGCAAAACATCTAATGAAGACGAGGAATGCGTTTTATTCTCCAGGAGGAAAATCTTTGGATATATGTAGACTGTATAATTACGAGGATATTGTTATATTTGATATTCCAAGATGCAAAGAGGATTATTTAAATTATGGGTTATTAGAGGAATTTAAGAATGGAATAATTCAAAGCGGGAAATATGAACCCGTTTTGAAGATAGTAGAATATGTCGAAGTCATTGTAATGGCTAACTTCCTTCCGAAGGAAGGAATCTTTTCTGAAGATCGAATAAAGTTGGTTTCTTGCTGAACAAGTAATGACTTTACAG----CGCACGCTCCGAC-AAAAGTACACTATGACAAAAGTACGGGTATCTGATT-GGGTTATC-TTAACGATCTAGGGCCGTAGGCCCGTGAGCAATGAACGGC-GAGATCAGATGTCCCG-AGTTAGTGCGCCACGT-AAGCGCT-GGGGCTTAT--------------------------------------------------------------------------------------------------------------------------------------------------------------------------------------------------------------------------------------------------------------------------------------------------------------------------------------------------------------------------------------------------------------------------------------------------------------------------------------------------------------------------------------------------------------------------------------------------------------------------------------------------------------------------------------------------------------------------------------------------------------------------------------------------------------------------------------------------------------------------------------------------------
			-------------------------------------------------------------------------------------------------------------------------------------------------------------------------------------------------------------------------------------------------------------------------------------------------------------------------------------------------------------------------------------------------------------------------------------------------------------------------TATTACCCCCAGCGCTCGGGAC-GGGACAT-GGGCTAATGGAT-TAT-GGATATCGGGCCCAAAGGGCCCGTTTAGATGGGTTTT-GGGCTTATGGGCTCTATCCAGAAGACCAAAAACAGGCGGG-AACCGTCCC-AATTTCAAACTTCGATTGCTTGCTCCGCAAGCCATCTAGAAGTTTATAAATACCAGTGTCGAGTTAGATGTTCAGACAACAAATGGCTAGGTATCCGAAGAAATCCATCAAGAAGAGGCGGGTTGGGCGCCGGAAGTATGGCAGCAAGGCGGCAACGAGTCACGACTACTCGTCGTTAGGATCAATATTGGTTCCTGAAAACACCGTCAAGGTATTTCGGATTGAGCCTACTGATAAAACATTACCCAGATATTTTATCTGGAAAATGTTTATGCTTCTTGTGTGCAAGGTGAAGCCCGGAAGAATACTTCATTGGGCTATGATTAAGAGTTCTTGGGAAATCAACCAGCCGGCAACTTGTCTTGAAGCACCAGGTTTATTTATTAAACCTGAACATAGCCATCTGGTTAAACTGGTATGCAGTGGGGAACTTGAAGCAGGAGTTGCAACAGGGACATCAGATGTTGAATGTCTTCTGAGGAAGACAACCGTGTTGAGGAAGAATGTAACGGAGGTCGATTATTTGTATTTGGCATTCTATTGTAGTTCTGGAGTAAGTATAAACTACCAGAACAGAATTACATATCATGTTTGATATGTTTATGTAAACATAAACTATTGTATGGAATGAAATCCAAATAACATACAACACGCTATGAAATACAAGACGCTATGAC-AA------------ATGTA-CGGGTAT-CTGATTAG-GTATCCTAACGATCTAGGGCCGAAGGCCCGTGAGCAATAAGCGTCGAAATAA-TGTTTAACAAACAAATATACATGATACGGATAGTTGAATACATAAACAACGAGGTATACAATACAACAAACTGTTGTA-AAGAAAT-AAAAAATAAGAAGAGAGAGTATATTTGTGTTGGATAAGCATCGCAACCACCACTTTAGT-GGT-GGGCCAGATGTCCCGAGTTAGTGCGCCACGTAA-GCGCT-GGGGCTTA-------------------------------------------------------------------------------------------------------------------------------------------------------------------------------------------------------------------------------------------------------------------------------------------------------------------------------------------------------------------------------------------------------------------------------------------------------
			--------------------------------------------------------------------------------------------------------------------------------------------------------------------------------------------------------------------------------------------------------------------------------------------------------------------------------------------------------------------------------------------------------------------------------------------------------------------------------------------------------------------------------------------------------------------------------------------------------------------------------------------------------------------------------------------------------------------------------------------------------------------------------------------------------------------------------------------------------------------------------------------------------------------------------------------------------------------------------------------------------------------------------------------------------------------------------------------------------------------------------------------------------------------------------------------------------------------------------------------------------------------------------------------------------------------------------------------------------------------------------------------------------------------------------------------------------------------------------------------------------------------------------------------------------------------------------------------------------------------------------------------------------------------------------------------------------------------------------------------------------------------------------------------------------------------------------------------------------------------------------------------------------------------------------------------------------------------------------------------------------------------------------------------------------------------------------
			-------------------------------------------------------------------------------------------------------------------------------------------------------------------------------------------------------------------------------------------------------------------------------------------------------------------------------------------------------------------------------------------------------------------------------------------------------------------------------------------------------------------------------------------------------------------------------------------------------------------------------------------------------------------------------------------------------------------------------------------------------------------------------------------------------------------------------------
		</sequence>
		<sequence>
			<taxon idref="57_IS_R_IS_2007"/>
			TATTACCCCCAGCGCTCGGGACGGGACATTTGCATCTATAAATAGACCT--CCCCCCTCTCCATTACAAGATCATCATCGACGACAG-AATGGCGCGATATGTGGTATGCTGGATGTTCACCATCAACAATCCCACAACACTACCAGTGATGAGGGATGAGATCAAATATATGGTATATCAAGTGGAGAGGGGACAGGAGGGTACTCGTCATGTGCAAGGATATGTCGAGATGAAGAGACGAAGCTCTCTGAAGCAGATGAGAGCCTTCTTTCCTGGCGCACACCTTGAGAAACGAAAGGGAAGCCAAGAAGAAGCGCGGTCATACTGTATGAAGGAAGATACAAGAATCGAAGGTCCCTTCGAGTTTGGTGCATTTAAATTGTCATGTAATGATAATTTATTTGATGTCATACAGGATATGCGTGAAACGCACAAAAGGCCTTTGGAGTATTTATATGAATGTCCTAACACCTTCGATAGAAGTAAGGATACATTATACAGAGTACAAGCCGAGATGAATAAAACGAAGGCGATGAATAGCTGGAGAAC--GTCTTTCAGTGC-TTGGACATCAGAGGTGGAGAATATCACGGCGCAGCCATGTCATCGGAGAATAATTTGGGTCTATGGCCCAAATGGAGGAGAAGGAAAGACAACGTATGCAAAACATCTAATGAAGACGAGGAATGCGTTTTATTCTCCAGGAGGAAAATCTTTGGATATATGTAGACTGTATAATTACGAGGATATTGTTATATTTGATATTCCAAGATGCAAAGAGGATTATTTAAATTATGGGTTATTAGAGGAATTTAAGAATGGAATAATTCAAAGCGGGAAATATGAACCCGTTTTGAAGATAGTAGAATATGTCGAAGTCATTGTAATGGCTAACTTCCTTCCGAAGGAAGGAATCTTTTCTGAAGATCGAATAAAGTTGGTTTCTTGCTGAACAAGTAATGACTTTACAG----CGCACGCTCCGAC-AAAAGTACACTATGACAAAAGTAAGGGTATCTGATT-GGGTTATC-TTAACGATCTAGGGCCGTAGGCCCGTGAGCAATGAACGGC-GAGATCAGATGTCCCG-AGTTAGTGCGCCACGT-AAGCGCT-GGGGCTTAT--------------------------------------------------------------------------------------------------------------------------------------------------------------------------------------------------------------------------------------------------------------------------------------------------------------------------------------------------------------------------------------------------------------------------------------------------------------------------------------------------------------------------------------------------------------------------------------------------------------------------------------------------------------------------------------------------------------------------------------------------------------------------------------------------------------------------------------------------------------------------------------------------------
			-------------------------------------------------------------------------------------------------------------------------------------------------------------------------------------------------------------------------------------------------------------------------------------------------------------------------------------------------------------------------------------------------------------------------------------------------------------------------TATTACCCCCAGCGCTCGGGAC-GGGACAT-GGGCTAATGGAT-TAT-GGATATCGGGCCCAAAGGGCCCGTTTAGATGGGTTTT-GGGCTTATGGGCTCTATCCAGAAGACCAAAAACAGGCGGG-AACCGTCCC-AATTTCAAACTTCGATTGCTTGCTCCGCAAGCCATCTAGAAGTTTATAAATACCAGTGTCGAGTTAGATGTTCAGACAACAAATGGCTAGGTATCCGAAGAAATCCATCAAGAAGAGGCGGGTTGGGCGCCGGAAGTATGGCAGCAAGGCGGCAACGAGTCACGACTACTCGTCGTTAGGATCAATATTGGTTCCTGAAAACACCGTCAAGGTATTTCGGATTGAGCCTACTGATAAAACATTACCCAGATATTTTATCTGGAAAATGTTTATGCTTCTTGTGTGCAAGGTGAAGCCCGGAAGAATACTTCATTGGGCTATGATTAAGAGTTCTTGGGAAATCAACCAGCCGACAACTTGTCTTGAAGCACCAGGTTTATTTATTAAACCTGAACATAGCCATCTGGTTAAACTGGTATGCAGTGGGGAACTTGAAGCAGGAGTTGCAACAGGGACATCAGATGTTGAATGTCTTCTGAGGAAGACAACCGTGTTGAGGAAGAATGTAACGGAGGTCGATTATTTGTATTTGGCATTCTATTGTAGTTCTGGAGTAAGTATAAACTACCAGAACAGAATTACATATCATGTTTGATATGTTTATGTAAACATAAACTATTGTATGGAATGAAATCCAAATAACATACAACACGCTATGAAATACAAGACGCTATGAC-AA------------ATGTA-CGGGTAT-CTGATTAG-GTATCCTAACGATCTAGGGCCGAAGGCCCGTGAGCAATAAGCGTCGAAATAA-TGTTTAACAAACAAATATACATGATACGGATAGTTGAATACATAAACAACGAGGTATACAATACAACAAACTGTTGTA-AAGAAAT-AAAAAATAAGAAGAGAGAGTATATTTGTGCTGGATAAGCATCGCAACCACCACTTTAGT-GGT-GGGCCAGATGTCCCGAGTTAGTGCGCCACGTAA-GCGCT-GGGGCTTA-------------------------------------------------------------------------------------------------------------------------------------------------------------------------------------------------------------------------------------------------------------------------------------------------------------------------------------------------------------------------------------------------------------------------------------------------------
			--------------------------------------------------------------------------------------------------------------------------------------------------------------------------------------------------------------------------------------------------------------------------------------------------------------------------------------------------------------------------------------------------------------------------------------------------------------------------------------------------------------------------------------------------------------------------------------------------------------------------------------------------------------------------------------------------------------------------------------------------------------------------------------------------------------------------------------------------------------------------------------------------------------------------------------------------------------------------------------------------------------------------------------------------------------------------------------------------------------------------------------------------------------------------------------------------------------------------------------------------------------------------------------------------------------------------------------------------------------------------------------------------------------------------------------------------------------------------------------------------------------------------------------------------------------------------------------------------------------------------------------------------------------------------------------------------------------------------------------------------------------------------------------------------------------------------------------------------------------------------------------------------------------------------------------------------------------------------------------------------------------------------------------------------------------------------------
			-------------------------------------------------------------------------------------------------------------------------------------------------------------------------------------------------------------------------------------------------------------------------------------------------------------------------------------------------------------------------------------------------------------------------------------------------------------------------------------------------------------------------------------------------------------------------------------------------------------------------------------------------------------------------------------------------------------------------------------------------------------------------------------------------------------------------------------
		</sequence>
		<sequence>
			<taxon idref="58_IS_R_IS_2007"/>
			TATTACCCCCAGCGCTCGGGACGGGACATTTGCATCTATAAATAGACCT--CCCCCCTCTCCATTACAAGATCATCATCGACGACAG-AATGGCGCGATATGTGGTATGCTGGATGTTCACCATCAACAATCCCACAACACTACCAGTGATGAGGGATGAGATCAAATATATGGTATATCAAGTGGAGAGGGGACAGGAGGGTACTCGTCATGTGCAAGGATATGTCGAGATGAAGAGACGAAGCTCTCTGAAGCAGATGAGAGCCTTCTTTCCTGGCGCACACCTTGAGAAACGAAAGGGAAGCCAAGAAGAAGCGCGGTCATACTGTATGAAGGAAGATACAAGAATCGAAGGTCCCTTCGAGTTTGGTGCATTTAAATTGTCATGTAATGATAATTTATTTGATGTCATACAGGATATGCGTGAAACGCACAAAAGGCCTTTGGAGTATTTATATGATTGTCCTAACACCTTCGATAGAAGTAAGGATACATTATACAGAGTACAAGCCGAGATGAATAAAACGAAGGCGATGAATAGCTGGAGAAC--GTCTTTCAGTGC-TTGGACATCAGAGGTGGAGAATATCATGGCGCAGCCATGTCATCGGAGAATAATTTGGGTCTATGGCCCAAATGGAGGAGAAGGAAAGACAACGTATGCAAAACATCTAATGAAGACGAGGAATGCGTTTTATTCTCCAGGAGGAAAATCTTTGGATATATGTAGACTGTATAATTACGAGGATATTGTTATATTTGATATTCCAAGATGCAAAGAGGATTATTTAAATTATGGGTTATTAGAGGAATTTAAGAATGGAATAATTCAAAGCGGGAAATATGAACCCGTTTTGAAGATAGTAGAATATGTCGAAGTCATTGTAATGGCTAACTTCCTTCCGAAGGAAGGAATCTTTTCTGAAGATCGAATAAAGTTGGTTTCTTGCTGAACAAGTAATGACTTTACAG----CGCACGCTCCGAC-AAAAGTACACTATGACAAAAGTATGGGTATCTGATT-GGGTTATC-TTAACGATCTAGGGCCGTAGGCCCGTGAGCAATGAACGGC-GAGATCAGATGTCCCG-AGTTAGTGCGCCACGT-AAGCGCT-GGGGCTTAT--------------------------------------------------------------------------------------------------------------------------------------------------------------------------------------------------------------------------------------------------------------------------------------------------------------------------------------------------------------------------------------------------------------------------------------------------------------------------------------------------------------------------------------------------------------------------------------------------------------------------------------------------------------------------------------------------------------------------------------------------------------------------------------------------------------------------------------------------------------------------------------------------------
			-------------------------------------------------------------------------------------------------------------------------------------------------------------------------------------------------------------------------------------------------------------------------------------------------------------------------------------------------------------------------------------------------------------------------------------------------------------------------TATTACCCCCAGCGCTCGGGAC-GGGACAT-GGGCTAATGGAT-TAT-GGATATCGGGCCCAAAGGGCCCGTTTAGATGGGTTTT-GGGCTTATGGGCTCTATCCAGAAGACCAAAAACAGGCGGG-AACCGTCCC-AATTTCAAACTTCGATTGCTTGCTCCGCAAGCCATCTGGAAGTTTATAAATACCAGTGTCGAGTTAGATGTTCAGACAACAAATGGCTAGGTATCCGAAGAAATCCATCAATAAGAGGCGGGTTGGGCGCCGGAAGTATGGCAGCAAGGCGGCAACGAGTCACGACTACTCGTCGTTAGGATCAATATTGGTTCCTGAAAACACCGTCAAGGTATTTCGGATTGAGCCTACTGATAAAACATTACCCAGATATTTTATCTGGAAAATGTTTATGCTTCTTGTGTGCAAGGTGAAGCCCGGAAGAATACTTCATTGGGCTATGATTAAGAGTTCTTGGGAAATCAACCAGCCGACAACTTGTCTTGAAGCACCAGGTTTATTTATTAAACCTGAACATAGCCATCTGGTTAAACTGGTATGCAGTGGGGAACTTGAAGCAGGAGTTGCAACAGGGACATCAGATGTTGAATGTCTTCTGAGGAAGACAACCGTGTTGAGGAAGAATGTAACGGAGGTCGATTATTTGTATTTGGCATTCTATTGTAGTTCTGGAGTAAGTATAAACTACCAGAACAGAATTACATATCATGTTTGATATGTTTATGTAAACATAAACTATTGTATGGAATGAAATCCAAATAACATACAACACGCTATGAAATACAAGACGCTATGAC-AA------------ATGTA-TGGGTAT-CTGATTAG-GTATCCTAACGATCTAGGGCCGAAGGCCCGTGAGCAATAAGCGTCGAAATAA-TGTTTAACAAACAAATATACATGATACGGATAGTTGAATACATAAACAACGAGGTATACATTACAACAAACTGTTGTA-AAGAAAT-AAAAAATAAGAAGAGAGAGTATATTTGTGTTGGATAAGCATCGCAACCACCACTTTAGT-GGT-GGGCCAGATGTCCCGAGTTAGTGCGCCACGTAA-GCGCT-GGGGCTTA-------------------------------------------------------------------------------------------------------------------------------------------------------------------------------------------------------------------------------------------------------------------------------------------------------------------------------------------------------------------------------------------------------------------------------------------------------
			--------------------------------------------------------------------------------------------------------------------------------------------------------------------------------------------------------------------------------------------------------------------------------------------------------------------------------------------------------------------------------------------------------------------------------------------------------------------------------------------------------------------------------------------------------------------------------------------------------------------------------------------------------------------------------------------------------------------------------------------------------------------------------------------------------------------------------------------------------------------------------------------------------------------------------------------------------------------------------------------------------------------------------------------------------------------------------------------------------------------------------------------------------------------------------------------------------------------------------------------------------------------------------------------------------------------------------------------------------------------------------------------------------------------------------------------------------------------------------------------------------------------------------------------------------------------------------------------------------------------------------------------------------------------------------------------------------------------------------------------------------------------------------------------------------------------------------------------------------------------------------------------------------------------------------------------------------------------------------------------------------------------------------------------------------------------------------
			-------------------------------------------------------------------------------------------------------------------------------------------------------------------------------------------------------------------------------------------------------------------------------------------------------------------------------------------------------------------------------------------------------------------------------------------------------------------------------------------------------------------------------------------------------------------------------------------------------------------------------------------------------------------------------------------------------------------------------------------------------------------------------------------------------------------------------------
		</sequence>
		<sequence>
			<taxon idref="59_IS_R_IS_2007"/>
			TATTACCCCCAGCGCTCGGGACGGGACATTTGCATCTATAAATAGACCT--CCCCCCTCTCCATTACAAGATCATCATCGACGACAG-AATGGCGCGATATGTGGTATGCTGGATGTTCACCATCAACAATCCCACAACACTACCAGTGATGAGGGATGAGATCAAATATATGGTATATCAAGTGGAGAGGGGACAGGAGGGTACTCGTCATGTGCAAGGATATGTCGAGATGAAGAGACGAAGCTCTCTGAAGCAGATGAGAGCCTTCTTTCCTGGCGCACACCTTGAGAAACGAAAGGGAAGCCAAGAAGAAGCGCGGTCATACTGTATGAAGGAAGATACAAGAATCGAAGGTCCCTTCGAGTTTGGTGCATTTAAATTGTCATGTAATGATAATTTATTTGATGTCATACAGGATATGCGTGAAACGCACAAAAGGCCTTTGGAGTATTTATATGATTGTCCTAACACCTTCGATAGAAGTAAGGATACATTATACAGAGTACAAGCCGAGATGAATAAAACGAAGGCGATGAATAGCTGGAGAAC--GTCTTTCAGTGC-TTGGACATCAGAGGTGGAGAATATCATGGCGCAGCCATGTCATCGGAGAATAATTTGGGTCTATGGCCCAAATGGAGGAGAAGGAAAGACAACGTATGCAAAACATCTAATGAAGACGAGGAATGCGTTTTATTCTCCAGGAGGAAAATCTTTGGATATATGTAGACTGTATAATTACGAGGATATTGTTATATTTGATATTCCAAGATGCAAAGAGGATTATTTAAATTATGGGTTATTAGAGGAATTTAAGAATGGAATAATTCAAAGCGGGAAATATGAACCCGTTTTGAAGATAGTAGAATATGTCGAAGTCATTGTAATGGCTAACTTCCTTCCGAAGGAAGGAATCTTTTCTGAAGATCGAATAAAGTTGGTTTCTTGCTGAACAAGTAATGACTTTACAG----CGCACGCTCCGAC-AAAAGCACACTATGACAAAAGTACGGGTATCTGATT-GGGTTATC-TTAACGATCTAGGGCCGTAGGCCCGTGAGCAATGAACGGC-GAGATCAGATGTCCCG-AGTTAGTGCGCCACGT-AAGCGCT-GGGGCTTAT--------------------------------------------------------------------------------------------------------------------------------------------------------------------------------------------------------------------------------------------------------------------------------------------------------------------------------------------------------------------------------------------------------------------------------------------------------------------------------------------------------------------------------------------------------------------------------------------------------------------------------------------------------------------------------------------------------------------------------------------------------------------------------------------------------------------------------------------------------------------------------------------------------
			-------------------------------------------------------------------------------------------------------------------------------------------------------------------------------------------------------------------------------------------------------------------------------------------------------------------------------------------------------------------------------------------------------------------------------------------------------------------------TATTACCCCCAGCGCTCGGGAC-GGGACAT-GGGCTAATGGAT-TAT-GGATATCGGGCCCAAAGGGCCCGTTTAGATGGGTTTT-GGGCTTATGGGCTCTATCCAGAAGACCAAAAACAGGCGGG-AACCGTCCC-AATTTCAAACTTCGATTGCTTGCTCCGCAAGCCATCTAGAAGTTTATAAATACCAGTGTCGAGTTAGATGTTCAGACAACAAATGGCTAGGTATCCGAAGAAATCCATCAAGAAGAGGCGGGTTGGGCGCCGGAAGTATGGCAGCAAGGCGGCAACGAGTCACGACTACTCGTCGTTAGGATCAATATTGGTTCCTGAAAACACCGTCAAGGTATTTCGGATTGAGCCTACTGATAAAACATTACCCAGATATTTTATCTGGAAAATGTTTATGCTTCTTGTGTGCAAGGTGAAGCCCGGAAGAATACTTCATTGGGCTATGATTAAGAGTTCTTGGGAAATCAACCAGCCGACAACTTGTCTTGAAGCACCAGGTCTATTTATTAAACCTGAACATAGCCATCTGGTTAAACTGGTATGCAGTGGGGAACTTGAAGCAGGAGTTGCAACAGGGACATCAGATGTTGAATGTCTTCTGAGGAAGACAACCGTGTTGAGGAAGAATGTAACGGAGGTCGATTATTTGTATTTGGCATTCTATTGTAGTTCTGGAGTAAGTATAAACTACCAGAACAGAATTACATATCATGTTTGATATGTTTATGTAAACATAAACTATTGTATGGAATGAAATCCAAATAACATACAACACGCTATGAAATACAAGACGCTATGAC-AA------------ATGTA-CGGGTAT-CTGATTAG-GTATCCTAACGATCTAGGGCCGAAGGCCCGTGAGCAATAAGCGTCGAAATAA-TGTTTAACAAACAAATATACATGATACGGATAGTTGAATACATAAACAACGAGGTATACAATACAACAAACTGTTGTA-AAGAAAT-AAAAAATAAGAAGAGAGAGTATATTTGTGTTGGATAAGCATCGCAACCACCACTTTAGT-GGT-GGGCCAGATGTCCCGAGTTAGTGCGCCACGTAA-GCGCT-GGGGCTTA-------------------------------------------------------------------------------------------------------------------------------------------------------------------------------------------------------------------------------------------------------------------------------------------------------------------------------------------------------------------------------------------------------------------------------------------------------
			--------------------------------------------------------------------------------------------------------------------------------------------------------------------------------------------------------------------------------------------------------------------------------------------------------------------------------------------------------------------------------------------------------------------------------------------------------------------------------------------------------------------------------------------------------------------------------------------------------------------------------------------------------------------------------------------------------------------------------------------------------------------------------------------------------------------------------------------------------------------------------------------------------------------------------------------------------------------------------------------------------------------------------------------------------------------------------------------------------------------------------------------------------------------------------------------------------------------------------------------------------------------------------------------------------------------------------------------------------------------------------------------------------------------------------------------------------------------------------------------------------------------------------------------------------------------------------------------------------------------------------------------------------------------------------------------------------------------------------------------------------------------------------------------------------------------------------------------------------------------------------------------------------------------------------------------------------------------------------------------------------------------------------------------------------------------------------
			-------------------------------------------------------------------------------------------------------------------------------------------------------------------------------------------------------------------------------------------------------------------------------------------------------------------------------------------------------------------------------------------------------------------------------------------------------------------------------------------------------------------------------------------------------------------------------------------------------------------------------------------------------------------------------------------------------------------------------------------------------------------------------------------------------------------------------------
		</sequence>
		<sequence>
			<taxon idref="61_IS_R_IS_2007"/>
			TATTACCCCCAGCGCTCGGGACGGGACATTTGCATCTATAAATAGACCT--CCCCCCTCTCCATTACAAGATCATCATCGACGACAG-AATGGCGCGATATGTGGTATGCTGGATGTTCACCATCAACAATCCCACAACACTACCAGTGATGAGGGATGAGATCAAATATATGGTATATCAAGTGGAGAGGGGACAGGAGGGTACTCGTCATGTGCAAGGATATGTCGAGATGAAGAGACGAAGCTCTCTGAAGCAGATGAGAGCCTTCTTTCCTGGCGCACACCTTGAGAAACGAAAGGGAAGCCAAGAAGAAGCGCGGTCATACTGTATGAAGGAAGATACAAGAATCGAAGGTCCCTTCGAGTTTGGTGCATTTAAATTGTCATGTAATGATAATTTATTTGATGTCATACAGGATATGCGTGAAACGCACAAAAGGCCTTTGGAGTATTTATATGATTGTCCTAACACCTTCGATAGAAGTAAGGATACATTATACAGAGTACAAGCCGAGATGAATAAAACGAAGGCGATGAATAGCTGGAGAAC--GTCTTTCAGTGC-TTGGACATCAGAGGTGGAGAATATCATGGCGCAGCCATGTCATCGGAGAATAATTTGGGTCTATGGCCCAAATGGAGGAGAAGGAAAGACAACGTATGCAAAACATCTAATGAAGACGAGGAATGCGTTTTATTCTCCAGGAGGAAAATCTTTGGATATATGTAGACTGTATAATTACGAGGATATTGTTATATTTGATATTCCAAGATGCAAAGAGGATTATTTAAATTATGGGTTATTAGAGGAATTTAAGAATGGAATAATTCAAAGCGGGAAATATGAACCCGTTTTGAAGATAGTAGAATATGTCGAAGTCATTGTAATGGCTAACTTCCTTCCGAAGGAAGGAATCTTTTCTGAAGATCGAATAAAGTTGGTTTCTTGCTGAACAAGTAATGACTTTACAG----CGCACGCTCCGAC-AAAAGTACACTATGACAAAAGTACGGGTATCTGATT-GTGTTATC-TTAACGATCTAGGGCCGTAGGCCCGTGAGCAATGAACGGC-GAGATCAGATGTCCCG-AGTTAGTGCGCCACGT-AAGCGCT-GGGGCTTAT--------------------------------------------------------------------------------------------------------------------------------------------------------------------------------------------------------------------------------------------------------------------------------------------------------------------------------------------------------------------------------------------------------------------------------------------------------------------------------------------------------------------------------------------------------------------------------------------------------------------------------------------------------------------------------------------------------------------------------------------------------------------------------------------------------------------------------------------------------------------------------------------------------
			-------------------------------------------------------------------------------------------------------------------------------------------------------------------------------------------------------------------------------------------------------------------------------------------------------------------------------------------------------------------------------------------------------------------------------------------------------------------------TATTACCCCCAGCGCTCGGGAC-GGGACAT-GGGCTAATGGAT-TAT-GGATATCGGGCCCAAAGGGCCCGTTTAGATGGGTTTT-GGGCTTATGGGCTCTATCCAGAAGACCAAAAACAGGCGGG-AACCGTCCT-AATTTCAAACTTCGATTGCTTGCTCCGCAAGCCATCTAGAAGTTTATAAATACCAGTGTCGAGTTAGATGTTCAGACAACAAATGGCTAGGTATCCGAAGAAATCCATCAAGAAGAGGCGGGTTGGGCGCCGGAAGTATGGCAGCAAGGCGGCAACGAGTCACGACTACTCGTCGTTAGGATCAATATTGGTTCCTGAAAACACCGTCAAGGTATTTCGGATTGAGCCTACTGATAAAACATTACCCAGATATTTTATCTGGAAAATGTTTATGCTTCTTGTGTGCAAGGTGAAGCCCGGAAGAATACTTCATTGGGCTATGATTAAGAGTTCTTGGGAAATCAACCAGCCGACAACTTGTCTTGAAGCACCAGGTTTATTTATTAAACCTGAACATAGCCATCTGGTTAAACTGGTATGCAGTGGGGAACTTGAAGCAGGAGTTGCAACAGGGACATCAGATGTTGAATGTCTTCTGAGGAAGACAACCGTGTTGAGGAAGAATGTAACGGAGGTCGATTATTTGTATTTGGCATTCTATTGTAGTTCTGGAGTAAGTATAAACTACCAGAACAGAATTACATATCATGTTTGATATGTTTATGTAAACATAAACTATTGTATGGAATGAAATCCAAATAACATACAACACGCTATGAAATACAAGACGCTATGAC-AA------------ATGTA-CGGGTAT-CTGATTAG-GTATCCTAACGATCTAGGGCCGAAGGCCCGTGAGCAATAAGCGTCGAAATAA-TGTTTAACAAACAAATATACATGATACGGATAGTTGAATACATAAACAACGAGGTATACAATACAACAAACTGTTGTA-AAGAAAT-AAAAAATAAGAAGAGAGAGTATATTTGTGTTGGATAAGCATCGCAACCACCACTTTAGT-GGT-GGGCCAGATGTCCCGAGTTAGTGCGCCACGTAA-GCGCT-GGGGCTTA-------------------------------------------------------------------------------------------------------------------------------------------------------------------------------------------------------------------------------------------------------------------------------------------------------------------------------------------------------------------------------------------------------------------------------------------------------
			--------------------------------------------------------------------------------------------------------------------------------------------------------------------------------------------------------------------------------------------------------------------------------------------------------------------------------------------------------------------------------------------------------------------------------------------------------------------------------------------------------------------------------------------------------------------------------------------------------------------------------------------------------------------------------------------------------------------------------------------------------------------------------------------------------------------------------------------------------------------------------------------------------------------------------------------------------------------------------------------------------------------------------------------------------------------------------------------------------------------------------------------------------------------------------------------------------------------------------------------------------------------------------------------------------------------------------------------------------------------------------------------------------------------------------------------------------------------------------------------------------------------------------------------------------------------------------------------------------------------------------------------------------------------------------------------------------------------------------------------------------------------------------------------------------------------------------------------------------------------------------------------------------------------------------------------------------------------------------------------------------------------------------------------------------------------------------
			-------------------------------------------------------------------------------------------------------------------------------------------------------------------------------------------------------------------------------------------------------------------------------------------------------------------------------------------------------------------------------------------------------------------------------------------------------------------------------------------------------------------------------------------------------------------------------------------------------------------------------------------------------------------------------------------------------------------------------------------------------------------------------------------------------------------------------------
		</sequence>
		<sequence>
			<taxon idref="48_IS_R_IS_2007"/>
			TATTACCCCCAGCGCTCGGGACGGGACATTTGCATCTATAAATAGACCT--CCCCCCTCTCCATTACAAGATCATCATCGACGACAG-AATGGCGCGATATGTGGTATGCTGGATGTTCACCATCAACAATCCCACAACACTACCAGTGATGAGGGATGAGATCAAATATATGGTATATCAAGTGGAGAGGGGACAGGAGGGTACTCGTCATGTGCAAGGATATGTCGAGATGAAGAGACGAAGCTCTCTGAAGCAGATGAGAGCCTTCTTTCCTGGCGCACACCTTGAGAAACGAAAGGGAAGCCAAGAAGAAGCGCGGTCATACTGTATGAAGGAAGATACAAGAATCGAAGGTCCCTTCGAGTTTGGTGCATTTAAATTGTCATGTAATGATAATTTATTTGATGTCATACAGGATATGCGTGAAACGCACAAAAGGCCTTTGGAGTATTTATATGATTGTCCTAACACCTTCGATAGAAGTAAGGATACATTATACAGAGTACAAGCCGAGATGAATAAAACGAAGGCGATGAATAGCTGGAGAAC--GTCTTTCAGTGC-TTGGACATCAGAGGTGGAGAATATCATGGCGCAGCCATGTCATCGGAGAATAATTTGGGTCTATGGCCCAAATGGAGGAGAAGGAAAGACAACGTATGCAAAACATCTAATGAAGACGAGGAATGCGTTTTATTCTCCAGGAGGAAAATCTTTGGATATATGTAGACTGTATAATTACGAGGATATTGTTATATTTGATATTCCAAGATGCAAAGAGGATTATTTAAATTATGGGTTATTAGAGGAATTTAAGAATGGAATAATTCAAAGCGGGAAATATGAACCCGTTTTGAAGATAGTAGAATATGTCGAAGTCATTGTAATGGCTAACTTCCTTCCGAAGGAAGGAATCTTTTCTGAAGATCGAATAAAGTTGGTTTCTTGCTGAACAAGTAATGACTTTACAG----CGCACACTCCGAC-AAAAGCACACTATGACAAAAGTACGGGTATCTGATT-GGGTTATC-TTAACGATCTAGGGCCGTAGGCCCGTGAGCAATGAACGGC-GAGATCAGATGTCCCG-AGTTAGTGCGCCACGT-AAGCGCT-GGGGCTTATTATTA-CCCCCCGTGCTCGGGAC-GGGACATG----------------------------------------------------------------------------------------------------------GG--C-TTTTTAAATGGG--C-CTTGAGAGTTTGAACAGTTCAGTATCTTCGTTATTGGGCCAACCCGG--CCCAATAATTAAGAGAAC--GTGTTCAAATTCGTGGTATGACCGAAGGTCAAGGTTACCGGTCAA-CATTATTCTGGCTTGCGCAGCAAGATACACGAATTAAATTATTAATTCGTAGGACACGTGGAC-GGACCGAAATACTCCTGCATCTCTATAAATACCCTAGTCCTGTGAAGGTATAATT-G--CTCTCTC-TCTTCTGTGAAGGTGGTTGTGCTGAGGCGGAAGATCGCC-AGCGGCGATC------------------GTCGGAACGACCTGCATCTAGAGAGGCGGTGAAGCAAACTACGAAGCGTATATCCGGTA-TTTATAGACTTA-TAGCGCAGCTAGAAGTATACACTGTACA-GATATTGTATTCTGTAAAT-TACG-AAGAATTTCGTAT-TTGATATCAATAAAACACCTGGGTGTGTTAATGTTTACATTAAATAGTATC-TTGTAGGTA----CAAAATAAAATACAGTATACGGAACGTATACTGACA--AAGTAATAAA-T--GATAGGCGAAGCATGTTTAACAGGTGTTTAGGTATAATTATCATAATTATGAGAAGTAATAATAATACGGAAAATGAATA-AGTATGA-GGTGAAAGAGGAGATATTAGAATATTTAAAAACCCAATTATATT-AT-T--
			--------------TTGGA----ACGAA--ATACAACACGCTATGAAATACAAGACGCTATGACAAATGTACGGG-TATCTGATTGTG------TAT-CTTAACGCT-TAAGGGCCGCAGGCCCGTCAA-G--TTGAATGAACGGTCCAGATTAATTCCTT-AGCGACTAAGAAAGGAATCTTAAAGTGGACCA------------CATAAAAGACAGCTGTCATTGATTA---AATAAATAATATAATATTCAAAAGACC-TTTGTACCCCTGAT------------AATGATGACG-T-GTA-GGGGTGT-CCCG-TT----GTAATATAGC--ATAGCTATGAGAAAAGATAAGCATCTGGCCGACAACTTTAGTGGTGG----GCCAGATGTCCC--------------GAGTT-AGTGCG--------CCACGTA-AGCACG-GGGGACTATTATTACCCCCAGCGCTCGGGAC-GGGACAT-GGGCTAATGGAT-TAT-GGATATCGGGCCCAAAGGGCCCGTTTAGATGGGTTTT-GGGCTTATGGGCTCTATCCAGAAGACCAAAAACAGGCGGG-AACCGTCCC-AATTTCAAACTTCGATTGCTTGCTCCGCAAGCCATCTAGAAGTTTATAAATACCAGTGTCGAGTTAGATGTTCAGACAACAAATGGCTAGGTATCCGAAGAAATCCATCAAGAAGAGGCGGGTTGGGCGCCGGAAGTATGGCAGCAAGGCGGCAACGAGTCACGACTACTCGTCGTTAGGATCAATATTGGTTCCTGAAAACACCGTCAAGGTATTTCGGATTGAGCCTACTGATAAAACATTACCCAGATATTTTATCTGGAAAATGTTTATGCTTCTTGTGTGCAAGGTGAAGCCCGGAAGAATACTTCATTGGGCTATGATTAAGAGTTCTTGGGAAATCAACCAGCCGACAACTTGTCTTGAAGCACCAGGTTTATTTATTAAACCTGAACATAGCCATCTGGTTAAACTGGTATGCAGTGGGGAACTTGAAGCAGGAGTTGCAACAGGGACATCAGATGTTGAATGTCTTCTGAGGAAGACAACCGTGTTGAGGAAGAATGTAACGGAGGTCGATTATTTGTATTTGGCATTCTATTGTAGTTCTGGAGTAAGTATAAACTACCAGAACAGAATTACATATCATGTTTGATATGTTTATGTAAACATAAACTATTGTATGGAATGAAATCCAAATAACATACAACACGCTATGAAATACAAGACGCTATGAC-AA------------ATGTA-CGGGTAT-CTGATTAG-GTATCCTAACGATCTAGGGCCGAAGGCCCGTGAGCAATAAGCGTCGAAATAA-TGTTTAACAAACAAATATACATGATACGGATAGTTGAATACATAAACAACGAGGTATACAATACAACAAACTGTTGTA-AAGAAAT-AAAAAATAAGAAGAGAGAGTATATTTGTGTAGGATAAGCATCGCAACCACCACTTTAGT-GGT-GGGCCAGATGTCCCGAGTTAGTGCGCCACGTAA-GCGCT-GGGGCTTAT------------------------------------------------------------------------------------------------------------------------------------------------------------------------------------------------------------------------------------------------------------------------------------------------------------------------------------------------------------------------------------------------------------------------------------------------------
			--------------------------------------------------------------------------------------------------------------------------------------------------------------------------------------------------------------------------------------------------------------------------------------------------------------------------------------------------------------------------------------------------------------------------------------------------------------------------------------------------------------------------------------------------------------------------------------------------------------------------------------------------------------------------------------------------------------------------------------------------------------------------------------------------------------------------------------------------------------------------------------------------------------------------------------------------------------------------------------------------------------------------------------------------------------------------------------------------------------------------------------------------------------------------------------------------------------------------------------------------------------------------------------------------------------------------------------------------------------------------------------------------------------------------------------------------------------------------------------------------------------------------------------------------------------------------------------------------------------------------------------------------------------------------------------------------------------------------------------------------------------------------------------------------------------------------------------------------------------------------------------------------------------------------------------------------------------------------------------------------------------------------------------------------------------------------------
			-------------------------------------------------------------------------------------------------------------------------------------------------------------------------------------------------------------------------------------------------------------------------------------------------------------------------------------------------------------------------------------------------------------------------------------------------------------------------------------------------------------------------------------------------------------------------------------------------------------------------------------------------------------------------------------------------------------------------------------------------------------------------------------------------------------------------------------
		</sequence>
		<sequence>
			<taxon idref="49_IS_R_IS_2007"/>
			TATTACCCCCAGCGCTCGGGACGGGACATTTGCATCTATAAATAGACCT--CCCCCCTCTCCATTACAAGATCATCATCGACGACAG-AATGGCGCGATATGTGGTATGCTGGATGTTCACCATCAACAATCCCACAACACTACCAGTGATGAGGGATGAGATCAAATATATGGTATATCAAGTGGAGAGGGGACAGGAGGGTACTCGTCATGTGCAAGGATATGTCGAGATGAAGAGACGAAGCTCTCTGAAGCAGATGAGAGCCTTCTTTCCTGGCGCACACCTTGAGAAACGAAAGGGAAGCCAAGAAGAAGCGCGGTCATACTGTATGAAGGAAGATACAAGAATCGAAGGTCCCTTCGAGTTTGGTGCATTTAAATTGTCATGTAATGATAATTTATTTGATGTCATACAGGATATGCGTGAAACGCACAAAAGGCCTTTGGAGTATTTATATGATTGTCCTAACACCTTCGATAGAAGTAAGGATACATTATACAGAGTACAAGCCGAGATGAATAAAACGAAGGCGATGAATAGCTGGAGAAC--GTCTTTCAGTGC-TTGGACATCAGAGGTGGAGAATATCATGGCGCAGCCATGTCATCGGAGAATAATTTGGGTCTATGGCCCAAATGGAGGAGAAGGAAAAACAACGTATGCAAAACATCTAATGAAGACGAGGAATGCGTTTTATTCTCCAGGAGGAAAATCTTTGGATATATGTAGACTGTATAATTACGAGGATATTGTTATATTTGATATTCCAAGATGCAAAGAGGACTATTTAAATTATGGGTTATTAGAGGAATTTAAGAATGGAATAATTCAAAGCGGGAAATATGAACCCGTTTTGAAGATAGTAGAATATGTCGAAGTCATTGTAATGGCTAACTTCCTTCCGAAGGAAGGAATCTTTTCTGAAGATCGAATAAAGTTGGTTTCTTGCTGAACAAGTAATGACTTTACAG----CGCACGCTCCGAC-AAAAGTACACTATGACAAAAGTACGGGTATCTGATT-GGTTTATC-TTAACGATCTAGGGCCGTAGGCCCGTGAGCAATGAACGGC-GAGATCAGATGTCCCG-AGTTAGTGCGCCACGT-AAGCGCT-GGGGCTTATTATTA-CCCCCCGTGCTCGGGAC-GGGACATG----------------------------------------------------------------------------------------------------------GG--C-TTTTTAAATGGG--C-CTTGAGAGTTTGAACAGTTCAGTATCTTCGTTATTGGGCCAACCCGG--CCCAATAATTAAGAGAAC--GTGTTCAAATTCGTGGTATGACCGAAGGTCAAGGTAACCGGTCAA-CATTATTCTGGCTTGCGCAGCAAGATACACGAATTAAATTATTAATTCGTAGGACACGTGGAC-GGACCGAAATACTCCTGCATCTCTATAAATACCCTAGTCCTGTGAAGG-ATAATT-G--CTCTCTC-TCTTCTGTGAAGGTGGTTGTGCTGAGGCGGAAGATCGCC-AGCGGCGATC------------------GTCGGAACGACCTGCATCTAGAGAGGCGGTGAAGCAAACTACGAAGCGTATATCCGGTA-TTTATAGACTTA-TAGCGCAGCTAGAAGTATACACTGTACA-GATATTGTATTTTGTAAAT-TACG-AAGAATTTCGTAT-TTGATATTAATAAAACACCTGGGTGTGTTAATGTTTACATTAAATAGTATC-TTGTAGGTA----CAAAATAAAATACAGTATACGGAACGTATACTGACA--AAGTAATAAA-T--GATAGGCGAAGCATGTTTAACAGGTGTTTAGGTATAATTAACATAATTATGAGAAGTAATAATAATACGGAAAATGAATA-AGTATGA-GGTGAAAGAGGAGATATTAGAATATTTAAAAACCCAATTATATT-AT-T--
			--------------TTGGA----ACGAA--ATACAACACGCTATGATATACAAGACGCTATGACAAATGTACGGG-TATCTGATTGTG------TAT-CTTAACGCT-TAAGGGCCGCAGGCCCGTCAA-G--TTGAATGAACGGTCCAGATTAATTCCTT-AGCGACTAAGAAAGGAATCTTAAAGTGGACTA------------CATAAAAGACAGCTGTCATTGATTA---AATAAATAATATAATATTCAAAAGACC-TTTGTACCCCTGAT------------AATGATGACG-T-GTA-GGGGTGT-CCCG-TT----GTAATATAGC--ATAGCTATGAGAAGAGATAAGCATCTGGCCGACAACTTTAGTGGTGG----GCCAGATGTCCC--------------GAGTT-AGTGCG--------CCACGTA-AGCACG-GGGGACTATTATTACCCCCAGCGCTCGGGAC-GGGACAT-GGGCTAATGGAT-TAT-GGATATCGGGCCCAAAGGGCCCGTTTAGATGGGTTTT-GGGCTTATGGGCTCTATCCAGAAGACCAAAAACAGGCGGG-AACCGTCCC-AATTTCAAACTTCGATTGCTTGCTCCGCAAGCCATCTAGAAGTTTATAAATACCAGTGTCGAGTTAGATGTTCAGACAACAAATGGCTAGGTATCCGAAGAAATCCATCAAGAAGAGGCGGGTTGGGCGCCGGAAGTATGGCAGCAAGGCGGCAACGAGTCACGACTACTCGTCGTTAGGATCAATATTGGTTCCTGAAAACACCGTCAAGGTATTTCGGATTGAGCCTACTGATAAAACATTACCCAGATATTTTATCTGGAAAATGTTTATGCTTCTTGTGTGCAAGGTGAAGCCCGGAAGAATACTTCATTGGGCTATGATTAAGAGTTCTTGGGAAATCAACCAGCCGACAACTTGTCTTGAAGCACCAGGTTTATTTATTAAACCTGAACATAGCCATCTGGTTAAACTGGTATGCAGTGGGGAACTTGAAGCAGGAGTTGCAACAGGGACATCAGATGTTGAATGTCTTCTGAGGAAGACAACCGTGTTGAGGAAGAATGTAACGGAGGTCGATTATTTGTATTTGGCATTCTATTGTAGTTCTGGAGTAAGTATAAACTACCAGAACAGAATTACATATCATGTTTGATATGTTTATGTAAACATAAACTATTGTATGGAATGAAATCCAAATAACATACAACACGCTATGAAATACAAGACGCTATGAC-AA------------ATGTA-CGGGTAT-CTGATTAG-GTATCCTAACGATCTAGGGCCGAAGGCCCGTGAGCAATAAGCGTCGAAATAA-TGTTTAACAAACAAATATACATGATACGGATAGTTGAATACATAAACAACGAGGTATACAATACAACAAACTGTTGTA-AAGAAAT-AAAAAATAAGAAGAGAGAGTATATTTGTGTTGGATAAGCATCGCAACCACCACTTTAGT-GGT-GGGCCAGATGTCCCGAGTTAGTGCGCCACGTAA-GCGCT-GGGGCTTAT------------------------------------------------------------------------------------------------------------------------------------------------------------------------------------------------------------------------------------------------------------------------------------------------------------------------------------------------------------------------------------------------------------------------------------------------------
			--------------------------------------------------------------------------------------------------------------------------------------------------------------------------------------------------------------------------------------------------------------------------------------------------------------------------------------------------------------------------------------------------------------------------------------------------------------------------------------------------------------------------------------------------------------------------------------------------------------------------------------------------------------------------------------------------------------------------------------------------------------------------------------------------------------------------------------------------------------------------------------------------------------------------------------------------------------------------------------------------------------------------------------------------------------------------------------------------------------------------------------------------------------------------------------------------------------------------------------------------------------------------------------------------------------------------------------------------------------------------------------------------------------------------------------------------------------------------------------------------------------------------------------------------------------------------------------------------------------------------------------------------------------------------------------------------------------------------------------------------------------------------------------------------------------------------------------------------------------------------------------------------------------------------------------------------------------------------------------------------------------------------------------------------------------------------------
			-------------------------------------------------------------------------------------------------------------------------------------------------------------------------------------------------------------------------------------------------------------------------------------------------------------------------------------------------------------------------------------------------------------------------------------------------------------------------------------------------------------------------------------------------------------------------------------------------------------------------------------------------------------------------------------------------------------------------------------------------------------------------------------------------------------------------------------
		</sequence>
		<sequence>
			<taxon idref="AM418567_R_IS_2004"/>
			--------------------------------------------------------------------------------------------------------------------------------------------------------------------------------------------------------------------------------------------------------------------------------------------------------------------------------------------------------------------------------------------------------------------------------------------------------------------------------------------------------------------------------------------------------------------------------------------------------------------------------------------------------------------------------------------------------------------------------------------------------------------------------------------------------------------------------------------------------------------------------------------------------------------------------------------------------------------------------------------------------------------------------------------------------------------------------------------------------------------------------------------------------------------------------------------------------------------------------------------------------------------------------------------------------------------------------------------------------------------------------------------------------------------------------------------------------------------------------------------------------------------------------------------------------------------------------------------------------------------------------------------------------------------------------------------------------------------------------------------------------------------------------------------------------------------------------------------------------------------------------------------------------------------------------------------------------------------------------------------------------------------------------------------------------------------------------
			-------------------------------------------------------------------------------------------------------------------------------------------------------------------------------------------------------------------------------------------------------------------------------------------------------------------------------------------------------------------------------------------------------------------------------------------------------------------------TATTACCCCCAGCGCTCGGGAC-GGGACAT-GGGCTAATGGAT-TAT-GGATATCGGGCCCAAAGGGCCCGTTTAGATGGGTTTT-GGGCTTATGGGCTCTATCCAGAAGACCAAAAACAGGCGGG-AACCGTCCC-AATTTCAAACTTCGATTGCTTGCGCCGCAAGCCATCTAGAAGTTTATAAATACCAGTGTCGAGTTAGATGTTCAGACAACAAATGGCTAGGTATCCGAAGAAATCCATCAAGAAGAGGCGGGTTGGCCGCCGGAAGTACGGCAGCAAGGCGGCAACGAGTCACGACTACTCGTCGTTAGGATCAATATTGGTTCCTGAAAACACCGTCAAGGTATTTCGGATTGAGCCTACTGATAAAACATTACCCAGATATTTTATCTGGAAAATGTTTATGCTGTTGGTGTGCAAGGTGAAGCCCGGGAGAATACTTCACTGGGCTATGATTAAGAGTTCTTGGGAAATCAACCAGCCGACAACTTGTCTTGAAGCACCAGGTTTATTTATTAAACCTGAACATAGCCATCTGGTTAAACTGGTATGCAGTGGGGAACTTGAAGCAGGAGTTGCAACAGGGACATCAGATGTTGAATGTCTTCTGAGGAAGACAACCGTGTTGAGGAAGAATGTAACGGAGGTCGATTATTTGTATTTGGCATTCTATTGTAGTTCTGGAGTAAGTATAAACTACCAGAACAGAATTACATATCATGTTTGATATGTTTATGTAAACATAAACTATTGTATGGAATGAAATCCAAATAACATACAACACGCTATGAAATACAAGACGCTATGAC-AA------------ATGTA-CGGGTAC-CTGATTAG-GTATCCTAACGATCTAGGGCCAAAGGCCCGTGAGCAATAAGCGTCGAAATAA-TGTTTAACAAACAAATATACATGATACGGATAGTTGAATACATAAACAACGAGGTATACAATACAACAAACTGTTGTA-AAGAAAT-AAAAAATAAGAAGAGAGAGTATATTTGTGTTGGATAAGCATCGCAACCACCACTTTAGT-GGT-GGGCCAGATGTCCCGAGTTAGTGCGCCACGTAA-GCGCT-GGGGCTTAT------------------------------------------------------------------------------------------------------------------------------------------------------------------------------------------------------------------------------------------------------------------------------------------------------------------------------------------------------------------------------------------------------------------------------------------------------
			--------------------------------------------------------------------------------------------------------------------------------------------------------------------------------------------------------------------------------------------------------------------------------------------------------------------------------------------------------------------------------------------------------------------------------------------------------------------------------------------------------------------------------------------------------------------------------------------------------------------------------------------------------------------------------------------------------------------------------------------------------------------------------------------------------------------------------------------------------------------------------------------------------------------------------------------------------------------------------------------------------------------------------------------------------------------------------------------------------------------------------------------------------------------------------------------------------------------------------------------------------------------------------------------------------------------------------------------------------------------------------------------------------------------------------------------------------------------------------------------------------------------------------------------------------------------------------------------------------------------------------------------------------------------------------------------------------------------------------------------------------------------------------------------------------------------------------------------------------------------------------------------------------------------------------------------------------------------------------------------------------------------------------------------------------------------------------
			-------------------------------------------------------------------------------------------------------------------------------------------------------------------------------------------------------------------------------------------------------------------------------------------------------------------------------------------------------------------------------------------------------------------------------------------------------------------------------------------------------------------------------------------------------------------------------------------------------------------------------------------------------------------------------------------------------------------------------------------------------------------------------------------------------------------------------------
		</sequence>
		<sequence>
			<taxon idref="AM418565_R_IS_2004"/>
			--------------------------------------------------------------------------------------------------------------------------------------------------------------------------------------------------------------------------------------------------------------------------------------------------------------------------------------------------------------------------------------------------------------------------------------------------------------------------------------------------------------------------------------------------------------------------------------------------------------------------------------------------------------------------------------------------------------------------------------------------------------------------------------------------------------------------------------------------------------------------------------------------------------------------------------------------------------------------------------------------------------------------------------------------------------------------------------------------------------------------------------------------------------------------------------------------------------------------------------------------------------------------------------------------------------------------------------------------------------------------------------------------------------------------------------------------------------------------------------------------------------------------------------------------------------------------------------------------------------------------------------------------------------------------------------------------------------------------------------------------------------------------------------------------------------------------------------------------------------------------------------------------------------------------------------------------------------------------------------------------------------------------------------------------------------------------------
			-------------------------------------------------------------------------------------------------------------------------------------------------------------------------------------------------------------------------------------------------------------------------------------------------------------------------------------------------------------------------------------------------------------------------------------------------------------------------TATTACCCCCAGCGCTCGGGAC-GGGACAT-GGGCTAATGGAT-TAT-GGATATCGGGCCCAAAGGGCCCGTTTAGATGGGTTTT-GGGCTTATGGGCTCTATCCAGAAGACCAAAAACAGGCGGG-AACCGTCCC-AATTTCAAACTTCGATTGCTTGCTCCGCAAGCCATCTAGAAGTTTATAAATACCAGTGTCGAGTTAGATGTTCAGACAACAAATGGCTAGGTATCCGAAGAAATCCATCAAGAAGAGGCGGGTTGGGCGCCGGAAGTATGGCAGCAAGGCGGCAACGAGTCACGACTACTCGTCGTTAGGATCAATATTGGTTCCTGAAAACACCGTCAAGGTATTTCGGATTGAGCCTACTGATAAAACATTACCCAGATATTTTATCTGGAAAATGTTTATGCTGTTGGTGTGCAAGGTGAAGCCCGGGAGAATACTTCACTGGGCTATGATTAAGAGTTCTTGGGAAATCAACCAGCCGACAACTTGTCTTGAAGCACCAGGTTTATTTATTAAACCTGAACATAGCCATCTGGTTAAACTGGTATGCAGTGGGGAACTTGAAGCAGGAGTTGCAACAGGGACATCAGATGTTGAATGTCTTCTGAGGAAGACAACCGTGTTGAGGAAGAATGTAACGGAGGTCGATTATTTGTATTTGGCATTCTATTGTAGTTCTGGAGTAAGTATAAACTACCAGAACAGAATTACATATCATGTTTGATATGTTTATGTAAACATAAACTATTGTATGGAATGAAATCCAAATAACATACAACACGCTATGAAATACAAGACGCTATGAC-AA------------ATGTA-CGGGTAT-CTGATTAG-GTATCCTAACGATCTAGGGCCGAAGGCCCGTGAGCAATAAGCGTCGAAATAA-TGTTTAACAAACAAATATACATGATACGGATAGTTGAATACATAAACAGCGAGGTATACAATACAACAAACTGTTGTA-AAGAAAT-AAAAAATAAGAAGAGAGAGTATATTTGTGTTGGATAAGCATCGCAACCACCACTTTAGT-GGT-GGGCCAGATGTCCCGAGTTAGTGCGCCACGTAA-GCGCT-GGGGCTTAT------------------------------------------------------------------------------------------------------------------------------------------------------------------------------------------------------------------------------------------------------------------------------------------------------------------------------------------------------------------------------------------------------------------------------------------------------
			--------------------------------------------------------------------------------------------------------------------------------------------------------------------------------------------------------------------------------------------------------------------------------------------------------------------------------------------------------------------------------------------------------------------------------------------------------------------------------------------------------------------------------------------------------------------------------------------------------------------------------------------------------------------------------------------------------------------------------------------------------------------------------------------------------------------------------------------------------------------------------------------------------------------------------------------------------------------------------------------------------------------------------------------------------------------------------------------------------------------------------------------------------------------------------------------------------------------------------------------------------------------------------------------------------------------------------------------------------------------------------------------------------------------------------------------------------------------------------------------------------------------------------------------------------------------------------------------------------------------------------------------------------------------------------------------------------------------------------------------------------------------------------------------------------------------------------------------------------------------------------------------------------------------------------------------------------------------------------------------------------------------------------------------------------------------------------
			-------------------------------------------------------------------------------------------------------------------------------------------------------------------------------------------------------------------------------------------------------------------------------------------------------------------------------------------------------------------------------------------------------------------------------------------------------------------------------------------------------------------------------------------------------------------------------------------------------------------------------------------------------------------------------------------------------------------------------------------------------------------------------------------------------------------------------------
		</sequence>
		<sequence>
			<taxon idref="1_IS_R_IS_2004"/>
			TATTACCCCCAGCGCTCGGGACGGGACATTTGCATCTATAAATAGACCT--CCCCCCTCTCCATTACAAGATCATCATCGACGACAG-AATGGCGCGATATGTGGTATGCTGGATGTTCACCATCAACAATCCCACAACACTACCAGTGATGAGGGATGAGATCAAATATATGGTATATCAAGTGGAGAGGGGACAGGAGGGTACTCGTCATGTGCAAGGATATGTCGAGATGAAGAGACGAAGCTCTCTGAAGCAGATGAGAGCCTTCTTTCCTGGCGCACACCTTGAGAAACGAAAGGGAAGCCAAGAAGAAGCGCGGTCATACTGTATGAAGGAAGATACAAGAATCGAAGGTCCCTTCGAGTTTGGTGCATTTAAATTGTCATGTAATGATAATTTATTTGATGTCATACAGGATATGCGTGAAACGCACAAAAGGCCTTTGGAGTATTTATATGATTGTCCTAACACCTTCGATAGAAGTAAGGATACATTATACAGAGTACAAGCCGAGATGAATAAAACGAAGGCGATGAATAACTGGAGAAC--GTCTTTCAGTGC-TTGGACATCAGAGGTGGAGAATATCATGGCGCAGCCATGTCATCGGAGAATAATTTGGGTCTATGGCCCAAATGGAGGAGAAGGAAAGACAACGTATGCAAAACATCTAATGAAGACGAGGAATGCGTTTTATTCTCCAGGAGGAAAATCTTTGGATATATGTAGACTGTATAATTACGAGGATATTGTTATATTTGATATTCCAAGATGCAAAGAGGATTATTTAAATTATGGGTTATTAGAGGAATTCAAGAATGGAATAATTCAAAGCGGGAAATATGAACCCGTTTTGAAGATAGTAGAATATGTCGAAGTCATTGTAATGGCTAACTTCCTTCCGAAGGAAGGAATCTTTTCTGAAGATCGAATAAAGTTGGTTTCTTGCTGAACAAGTAATGACTTTACAG----CGCACGCTCCGAC-AAAAGTACACTATGACAAAAGTACGGGTTTCTGATT-GGGTTATC-TTAACGATCTAGGGCCGTAGGCCCGTGAGCAATGAACGGC-GAGATCAGATGTCCCG-AGTTAGTGTGCCACGT-AAGCGCT-GGGGCTTAT--------------------------------------------------------------------------------------------------------------------------------------------------------------------------------------------------------------------------------------------------------------------------------------------------------------------------------------------------------------------------------------------------------------------------------------------------------------------------------------------------------------------------------------------------------------------------------------------------------------------------------------------------------------------------------------------------------------------------------------------------------------------------------------------------------------------------------------------------------------------------------------------------------
			-------------------------------------------------------------------------------------------------------------------------------------------------------------------------------------------------------------------------------------------------------------------------------------------------------------------------------------------------------------------------------------------------------------------------------------------------------------------------TATTACCCCCAGCGCTCGGGAC-GGGACAT-GGGCTAATGGAT-TAT-GGATATCGGGCCCAAAGGGCCCGTTTAGATGGGTTTT-GGGCTTATGGGCTCTATCCAGAAGACCAAAAACAGGCGGG-AACCGTCCC-AATTTCAAACTTCGATTGCTTGCTCCGCAAGCCATCTAGAAGTTTATAAATACCAGTGTCGAGTTAGATGTTCAGACAACAAATGGCTAGGTATCCGAAGAAATCCATCAAGAAGAGGCGGGTTGGGCGCCGGAAGTATGGCAGCAAGGCGGCAACGAGTCACGACTACTCGTCGTTAGGATCAATATTGGTTCCTGAAAACACCGTCAAGGTATTTCGGATTGAGCCTACTGATAAAACATTACCCAGATATTTTATCTGGAAAATGTTTATGCTGTTGGTGTGCAAGGTGAAGCCCGGGAGAATACTTCACTGGGCTATGATTAAGAGTTCTTGGGAAATCAACCAGCCGACAACTTGTCTTGAAGCACCAGGTTTATTTATTAAACCTGAACATAGCCATCTGGTTAAACTGGTATGCAGTGGGGAACTTGAAGCAGGAGTTGCAACAGGGACATCAGATGTTGAATGTCTTCTGAGGAAGACAACCGTGTTGAGGAAGAATGTAACGGAGGTCGATTATTTGTATTTGGCATTCTATTGTAGTTCTGGAGTAAGTATAAACTACCAGAACAGAATTACATATCATGTTTGATATGTTTATGTAAACATAAACTATTGTATGGAATGAAATCCAAATAACATACAACACGCTATGAAATACAAGACGCTATGAC-AA------------ATGTA-CGGGTAT-CTGATTAG-GTATCCTAACGATCTAGGGCCGAAGGCCCGTGAGCAATAAGCGTCGAAATAA-TGTTTAACAAACAAATATACATGATACGGATAGTTGAATACATAAACAACGAGGTATACAATACAACAAACTGTTGTA-AAGAAAT-AAAAAATAAGAAGAGAGAGTATATTTGTGTTGGATAAGCATCGCAACCACCACTTTAGT-GGT-GGGCCAGATGTCCCGAGTTAGTGCGCCACGTAA-GCGCT-GGGGCTTATTATTACCCCCAGCGCTCAGGACGGGACATCACGTGCCTC-AACAAATGCACGTGAGTGATATAAGGGACATAACGGGTTCAGA-TAACGGTATCTTTGGTTTAGAATATAACGTCACGTGTGAAAGTGAA-AGGCACGTGACTAAGTCAAATGTATTGAATAAACATTTGACGTCCGGTAGCTTCCG-AAGGAAGTAA-----GCTTCGCGGGCGAAGCAAACCATTTATATA-TTGC-CTAGGCTTGCGGCCTATAAATAGG-ACCCTGCTAAATGGCATTAACAACAGAGCGGGTTAAACTATTCTTTGAATGGTTTTTGTTCTTTGCAGCAATATTTATTGCGATTACAATATTATATATATTGTTGGTTTTGCTCTTTGAGGTACCGAAGTATATTAAGCAGCTCGTGAGGTATTTGGTAGAATACCTGACCAG
			AAGACGTGTATGGATGCAGAGAACGCAGTTATCGGAGGCAACTGGAGACGTAGAGTTCGGCAGAGGTGTTGTGGAAGACAGACGGGATCAACAACCGGCTGTCATACCACAGGCATCTCAGGTTAACCCTTC---TCAACAAATTAGAAGGGATGAGCAAGGAAGACGAGGAAACGTCGGACCTATGTTTTAATACACGGTATTGTAATATACGAAATATAAATGGGTATTGATGT--------------AT-AA-GGTCATACATACTATATGTATGATAATGATACATATTGTAATATGTGAATTGTAAACGAGTGTTGAATGTATACAACATACAACACGCTATGAAATACAAGACACTATGACAAATGTACGGGTATCTGATTAGG-TATCCTAACGATCTAGGGCCG-AAGGCCCGTGAGCAATAACGGTCGAAAT-AATGTTTAATAAA-CAAATATACATGATACGGATAGTTGAATACATAAACAACTAGGTATAC-AATACAACAAAATGTTGT-AAAGAAAT-AAAAAATAAGAAGAGAGAGTATATTTGTGTCGGATAAGCTTGCCAACCACCACTTTA--------------------GTGGT-GGGTCAGATGTCCCGAGTTAGTGCG-CCACGTAAGCGCTGGGGCTTATTATTACCCCCAGCGCTCAGGACGGGACATCACGTGCAACTAACAGAAGCACGTGAGAATGCAGTAGCTTGCAGCGAAAGATAGACGTCAACGTCAATAAAGAAGAAGGAATATTCTTTGCTTCGGCACGAAGCAAAGGGTATAGATATTTGTTCGAGATGCGAAAATGGAGGCTATTTAAACCTGATGGTTTTGTGATTTCCGAAATCACTCGTCGGAAGAGAAATGGAGTTCTGGGAATCGTCTGCTATGCCTGACGATGTGAAGAGAGAGATTAAGGAAATATATTGGGAAGATCGGAAGAAACTTCTGTTCTGTCAGAAGTTGAAGAGCTATGTCAGAAGGATTCTTGCCTACGGAGATCAAGAGGATGCCCTTGCTGGAGTGAAGGATTTGAAGACTTCTATTATTCGCTATAGCGAATACTTGAAGAAACCATGTGTGGTAATTTGTTGTGTTAGCAATAAATCAATTGTGTATAGGTTAAACAGCATGGTGCTCTTTTATCATGAATACCTTGAAGAACTAGGTGGTGATTACTCAGTATATCAAGATCTCTATTGTGATGAGGTACCCTCTTCTTCATCGACAGAGGAAGAAGATGTAGGAGTAATATATAGGAATGTTATCATGGCATCGACTCAAGAGAAGTTCTCTTGGAGTGATTGTCAGAAGATAGTAATATCAGACTACGATGTAACATTACTCTAATGTAATATCCATTATCATCAATAAAATAATGGAATGTTGATTATGTATT-TATCATAAATACATAATGGTATACGTATAGCATAAAATA-CA-TTAACCAACATACAACACACTATAAAATACAACACACTATAACAAATGTACGGGTATCTGATTGGGCTATATTAACCCCTTAAGGGCCGAAGGCCCGTTTAAATATGTGTTGGACGAAGTCCA-AACACAAAAAAGTAAGCAGAACAACGGAATAATATGAGCTGGCAACGTAGGGTC-CATGTCCCGAGTTAGTGCGCCACGTAAGCGCTGGGGCTTATTATTACCCCCCGTGCTCGGGACGGGACATGACGTCAGCAAGGATTATAATGGGCTTTTTATTAGCCCATTTA-TTGAATT-GGGCCGGGTTTT-GTCATTTTACAAAAGCCCGGTCCAGGATAA-GTATAATGTCACGTGCC--GAA-TAAA-AGGTTGCTTCGCCTCGAAGAAACCTAATATGAGGTAGCGTATTCAATACGCTACCGAATATCTATTAATATGTGAGTCTCTGCCG--AAACAA-TCAGAGCGAAAGCAAAGCAGAAGCGATGGATTGGGCGGAATCACAACTCAAGACCTGTACTCATGG
			ATGCGATTGGAAGAAGATATCATCGGATTCAGCCGATAATCGACAATATGTACCATGCGTCGATTCTGGAGCTGGAAGAAAGTCGCCTCGCAAGGTACTTCTTAGATCTATTGAAGCTGTGTTTAACGGAAGCTTAAGCTTCAGCGGAAATAATAGGAATGTTCGTGGATTTCTCTACGTATCGATCAGAGACGATGACGGAGAGATGCGTCCAGTACTCATAGTACCATTCGGAGGATATGGATATCATAATGATTTCTATTATTTCGAAGGAAAGGGGAAAGTTGAATGTGATATATCATC-----AGATTATGTTGCGCCAGGAATAGATTGGAGCAGAGACATGGAAGTTAGTATTAGTAACAGCAACAATTGTAATGAATTATGTGATCTGAAGTGTTATGTTGTTTGTTCGTTAAGAATCAAGGAATAAAAGTTGTGCTGTAATGTTTATTAATA-AAACGTATATTTGGAA-AATTGATAGTTGTATAAAACATACAACACACTATGAAATACAAGACGCTATGACAAATATACGGGTATCTGAATGAGTTTTAGTATCGCTTAAGGGCCGCAGGCCCGTTGAAAAATAATAATCGAATTATAAACGTTAGATAATAATCAGAGATAGGTGATC-AGATAACATAAACATAAACGAAGTATATGGCGGTAC-AATAATTAAAAGAAGTTATAAAAAAA-AAAACATAATGTATACTAATCTCTGATTGGTTCAGAAGAAAGGCCCACCAACTAAAAGGT-GGGGAGAATGTCCCGATGACGTAAGCACGGGGGACTAT
		</sequence>
		<sequence>
			<taxon idref="AM418534_R_IS_2004"/>
			TATTACCCCCAGCGCTCGGGACGGGACATTTGCATCTATAAATAGACCT--CCCCCCTCTCCATTACAAGATCATCATCGACGACAG-AATGGCGCGATATGTGGTATGCTGGATGTTCACCATCAACAATCCCACAACACTACCAGTGATGAGGGATGAGATCAAATATATGGTATATCAAGTGGAGAGGGGACAGGAGGGTACTCGTCATGTGCAAGGATATGTCGAGATGAAGAGACGAAGCTCTCTGAAGCAGATGAGAGCCTTCTTTCCTGGCGCACACCTTGAGAAACGAAAGGGAAGCCAAGAAGAAGCGCGGTCATACTGTATGAAGGAAGATACAAGAATCGAAGGTCCCTTCGAGTTTGGTGCATTTAAATTGTCATGTAATGATAATTTATTTGATGTCATACAGGATATGCGTGAAACGCACAAAAGGCCTTTGGAGTATTTATATGATTGTCCTAACACCTTCGATAGAAGTAAGGATACATTATACAGAGTACAAGCCGAGATGAATAAAACGAAGGCGATGAATAGCTGGAGAAC--GTCTTTCAGTGC-TTGGACATCAGAGGTGGAGAATATCATGGCGCAGCCATGTCATCGGGGAATAATTTGGGTCTATGGCCCAAATGGAGGAGAAGGAAAGACAACGTATGCAAAACATCTAATGAAGACGAGGAATGCGTTTTATTCTCCAGGAGGAAAATCTTTGGATATATGTAGACTGTATAATTACGAGGATATTGTTATATTTGATATTCCAAGATGCAAAGAGGATTATTTAAATTATGGGTTATTAGAGGAATTCAAGAATGGAATAATTCAAAGCGGGAAATATGAACCCGTTTTGAAGATAGTAGAATATGTCGAAGTCATTGTAATGGCTAACTTCCTTCCGAAGGAAGGAATCTTTTCTGAAGATCGAATAAAGTTGGTTTCTTGCTGAACAAGTAATGACTTTACAG----CGCACGCTCCGAC-AAAAGTACACTATGACAAAAGTACGGGTATCTGATT--AGGTATC-CTAACGATCTAGGGCCGTAGGCCCGTGAGCAATGAACGGC-GAGATCAGATGTCCCG-AGTTAGTGCGCCACGT-AAGCGCT-GGGGCTTAT--------------------------------------------------------------------------------------------------------------------------------------------------------------------------------------------------------------------------------------------------------------------------------------------------------------------------------------------------------------------------------------------------------------------------------------------------------------------------------------------------------------------------------------------------------------------------------------------------------------------------------------------------------------------------------------------------------------------------------------------------------------------------------------------------------------------------------------------------------------------------------------------------------
			--------------------------------------------------------------------------------------------------------------------------------------------------------------------------------------------------------------------------------------------------------------------------------------------------------------------------------------------------------------------------------------------------------------------------------------------------------------------------------------------------------------------------------------------------------------------------------------------------------------------------------------------------------------------------------------------------------------------------------------------------------------------------------------------------------------------------------------------------------------------------------------------------------------------------------------------------------------------------------------------------------------------------------------------------------------------------------------------------------------------------------------------------------------------------------------------------------------------------------------------------------------------------------------------------------------------------------------------------------------------------------------------------------------------------------------------------------------------------------------------------------------------------------------------------------------------------------------------------------------------------------------------------------------------------------------------------------------------------------------------------------------------------------------------------------------------------------------------------------------------------------------------------------------------------------------------------------------------------------------------------------------------------------------------------------------------------------
			--------------------------------------------------------------------------------------------------------------------------------------------------------------------------------------------------------------------------------------------------------------------------------------------------------------------------------------------------------------------------------------------------------------------------------------------------------------------------------------------------------------------------------------------------------------------------------------------------------------------------------------------------------------------------------------------------------------------------------------------------------------------------------------------------------------------------------------------------------------------------------------------------------------------------------------------------------------------------------------------------------------------------------------------------------------------------------------------------------------------------------------------------------------------------------------------------------------------------------------------------------------------------------------------------------------------------------------------------------------------------------------------------------------------------------------------------------------------------------------------------------------------------------------------------------------------------------------------------------------------------------------------------------------------------------------------------------------------------------------------------------------------------------------------------------------------------------------------------------------------------------------------------------------------------------------------------------------------------------------------------------------------------------------------------------------------------------
			-------------------------------------------------------------------------------------------------------------------------------------------------------------------------------------------------------------------------------------------------------------------------------------------------------------------------------------------------------------------------------------------------------------------------------------------------------------------------------------------------------------------------------------------------------------------------------------------------------------------------------------------------------------------------------------------------------------------------------------------------------------------------------------------------------------------------------------
		</sequence>
		<sequence>
			<taxon idref="AM418535_R_IS_2004"/>
			TATTACCCCCAGCGCTCGGGACGGGACATTTGCATCTATAAATAGACCT--CCCCCCTCTCCATTACAAGATCATCATCGACGACAG-AATGGCGCGATATGTGGTATGCTGGATGTTCACCATCAACAATCCCACAACACTACCAGTGATGAGGGATGAGATCAAATATATGGTATATCAAGTGGAGAGGGGACAGGAGGGTACTCGTCATGTGCAAGGATATGTCGAGATGAAGAGACGAAGCTCTCTGAAGCAGATGAGAGCCTTCTTTCCTGGCGCACACCTTGAGAAACGAAAGGGAAGCCAAGAAGAAGCGCGGTCATACTGTATGAAGGAAGATACAAGAATCGAAGGTCCCTTCGAGTTTGGTGCATTTAAATTGTCATGTAATGATAATTTATTTGATGTCATACAGGATATGCGTGAAACGCACAAAAGGCCTTTGGAGTATTTATATGATTGTCCTAACACCTTCGATAGAAGTAAGGATACATTATACAGAGTACAAGCCGAGATGAATAAAACGAAGGCGATGAATAGCTGGAGAAC--GTCTTTCAGTGC-TTGGACATCAGAGGTGGAGAATATCATGGCGCAGCCATGTCATCGGAGAATAATTTGGGTCTATGGCCCAAATGGAGGAGAAGGAAAGACAACGTATGCAAAACATCTAATGAAGACGAGGAATGCGTTTTATTCTCCAGGAGGAAAATCTTTGGATATATGTAGACTGTATAATTACGAGGATATTGTTATATTTGATATTCCAAGATGCAAAGAGGATTATTTAAATTATGGGTTATTAGAGGAATTCAAGAATGGAATAATTCAAAGCGGGAAATATGAACCCGTTTTGAAGATAGTAGAATATGTCGAAGTCATTGTAATGGCTAACTTCCTTCCGAAGGAAGGAATCTTTTCTGAAGATCGAATAAAGTTGGTTTCTTGCTGAACAAGTAATGACTTTACAG----CGCACGCTCCGAC-AAAAGTACACTATGACAAAAGTACGGGTATCTGATT--AGGTATC-CTAACGATCTAGGGCCGTAGGCCCGTGAGCAATGAACGGC-GAGATCAGATGTCCCG-AGTTAGTGCGCCACGT-AAGCGCT-GGGGCTTAT--------------------------------------------------------------------------------------------------------------------------------------------------------------------------------------------------------------------------------------------------------------------------------------------------------------------------------------------------------------------------------------------------------------------------------------------------------------------------------------------------------------------------------------------------------------------------------------------------------------------------------------------------------------------------------------------------------------------------------------------------------------------------------------------------------------------------------------------------------------------------------------------------------
			--------------------------------------------------------------------------------------------------------------------------------------------------------------------------------------------------------------------------------------------------------------------------------------------------------------------------------------------------------------------------------------------------------------------------------------------------------------------------------------------------------------------------------------------------------------------------------------------------------------------------------------------------------------------------------------------------------------------------------------------------------------------------------------------------------------------------------------------------------------------------------------------------------------------------------------------------------------------------------------------------------------------------------------------------------------------------------------------------------------------------------------------------------------------------------------------------------------------------------------------------------------------------------------------------------------------------------------------------------------------------------------------------------------------------------------------------------------------------------------------------------------------------------------------------------------------------------------------------------------------------------------------------------------------------------------------------------------------------------------------------------------------------------------------------------------------------------------------------------------------------------------------------------------------------------------------------------------------------------------------------------------------------------------------------------------------------------
			--------------------------------------------------------------------------------------------------------------------------------------------------------------------------------------------------------------------------------------------------------------------------------------------------------------------------------------------------------------------------------------------------------------------------------------------------------------------------------------------------------------------------------------------------------------------------------------------------------------------------------------------------------------------------------------------------------------------------------------------------------------------------------------------------------------------------------------------------------------------------------------------------------------------------------------------------------------------------------------------------------------------------------------------------------------------------------------------------------------------------------------------------------------------------------------------------------------------------------------------------------------------------------------------------------------------------------------------------------------------------------------------------------------------------------------------------------------------------------------------------------------------------------------------------------------------------------------------------------------------------------------------------------------------------------------------------------------------------------------------------------------------------------------------------------------------------------------------------------------------------------------------------------------------------------------------------------------------------------------------------------------------------------------------------------------------------------
			-------------------------------------------------------------------------------------------------------------------------------------------------------------------------------------------------------------------------------------------------------------------------------------------------------------------------------------------------------------------------------------------------------------------------------------------------------------------------------------------------------------------------------------------------------------------------------------------------------------------------------------------------------------------------------------------------------------------------------------------------------------------------------------------------------------------------------------
		</sequence>
		<sequence>
			<taxon idref="AM418537_R_IS_2004"/>
			TATTACCCCCAGCGCTCGGGACGGGACATTTGCATCTATAAATAGACCT--CCCCCCTCTCCATTACAAGATCATCATCGACGACAG-AATGGCGCGATATGTGGTATGCTGGATGTTCACCATCAACAATCCCACAACACTACCAGTGATGAGGGATGAGATCAAATATATGGTATATCAAGTGGAGAGGGGACAGGAGGGTACTCGTCATGTGCAAGGATATGTCGAGATGAAGAGACGAAGCTCTCTGAAGCAGATGAGAGCCTTCTTTCCTGGCGCACACCTTGAGAAACGAAAGGGAAGCCAAGAAGAAGCGCGGTCATACTGTATGAAGGAAGATACAAGAATCGAAGGTCCCTTCGAGTTTGGTGCATTTAAATTGTCATGTAATGATAATTTATTTGATGTCATACAGGATATGCGTGAAACGCACAAAAGGCCTTTGGAGTATTTATATGATTGTCCTAACACCTTCGATAGAAGTAAGGATACATTATACAGAGTACAAGCCGAGATGAATAAAACGAAGGCGATGAATAGCTGGAGAAC--GTCTTTCAGTGC-TTGGACATCAGAGGTGGAGAATATCATGGCGCAGCCATGTCATCGGAGAATAATTTGGGTCTATGGCCCAAATGGAGGAGAAGGAAAGACAACGTATGCAAAACATCTAATGAAGACGAGGAATGCGTTTTATTCTCCAGGAGGAAAATCTTTGGATATATGTAGACTGTATAATTACGAGGATATTGTTATATTTGATATTCCAAGATGCAAAGAGGATTATTTAAATTATGGGTTATTAGAGGAATTCAAGAATGGAATAATTCAAAGCGGGAAATATGAACCCGTTTTGAAGATAGTAGAATATGTCGAAGTCATTGTAATGGCTAACTTCCTTCCGAAGGAAGGAATCTTCTCTGAAGATCGAATAAAGTTGGTTTCTTGCTGAACAAGTAATGACTTTACAG----CGCACGCTCCGAC-AAAAGTACACTATGACAAAAGTACGGGTATCTGATT-GTGTTATC-TTAACGATCTAGGGCCGTAGGCCCGTGAGCAATGAACGGC-GAGATCAGATGTCCCG-AGTTAGTGCGCCACGT-AAGCGCT-GGGGCTTAT--------------------------------------------------------------------------------------------------------------------------------------------------------------------------------------------------------------------------------------------------------------------------------------------------------------------------------------------------------------------------------------------------------------------------------------------------------------------------------------------------------------------------------------------------------------------------------------------------------------------------------------------------------------------------------------------------------------------------------------------------------------------------------------------------------------------------------------------------------------------------------------------------------
			--------------------------------------------------------------------------------------------------------------------------------------------------------------------------------------------------------------------------------------------------------------------------------------------------------------------------------------------------------------------------------------------------------------------------------------------------------------------------------------------------------------------------------------------------------------------------------------------------------------------------------------------------------------------------------------------------------------------------------------------------------------------------------------------------------------------------------------------------------------------------------------------------------------------------------------------------------------------------------------------------------------------------------------------------------------------------------------------------------------------------------------------------------------------------------------------------------------------------------------------------------------------------------------------------------------------------------------------------------------------------------------------------------------------------------------------------------------------------------------------------------------------------------------------------------------------------------------------------------------------------------------------------------------------------------------------------------------------------------------------------------------------------------------------------------------------------------------------------------------------------------------------------------------------------------------------------------------------------------------------------------------------------------------------------------------------------------
			--------------------------------------------------------------------------------------------------------------------------------------------------------------------------------------------------------------------------------------------------------------------------------------------------------------------------------------------------------------------------------------------------------------------------------------------------------------------------------------------------------------------------------------------------------------------------------------------------------------------------------------------------------------------------------------------------------------------------------------------------------------------------------------------------------------------------------------------------------------------------------------------------------------------------------------------------------------------------------------------------------------------------------------------------------------------------------------------------------------------------------------------------------------------------------------------------------------------------------------------------------------------------------------------------------------------------------------------------------------------------------------------------------------------------------------------------------------------------------------------------------------------------------------------------------------------------------------------------------------------------------------------------------------------------------------------------------------------------------------------------------------------------------------------------------------------------------------------------------------------------------------------------------------------------------------------------------------------------------------------------------------------------------------------------------------------------------
			-------------------------------------------------------------------------------------------------------------------------------------------------------------------------------------------------------------------------------------------------------------------------------------------------------------------------------------------------------------------------------------------------------------------------------------------------------------------------------------------------------------------------------------------------------------------------------------------------------------------------------------------------------------------------------------------------------------------------------------------------------------------------------------------------------------------------------------
		</sequence>
		<sequence>
			<taxon idref="AM418539_R_IS_2004"/>
			TATTACCCCCAGCGCTCGGGACGGGACATTTGCATCTATAAATAGACCT--CCCCCCTCTCCATTACAAGATCATCATCGACGACAG-AATGGCGCGATATGTGGTATGCTGGATGTTCACCATCAACAATCCCACAACACTACCAGTGATGAGGGATGAGATCAAATATATGGTATATCAAGTGGAGAGGGGACAGGAGGGTACTCGTCATGTGCAAGGATATGTCGAGATGAAGAGACGAAGCTCTCTGAAGCAGATGAGAGCCTTCTTTCCTGGCGCACACCTTGAGAAACGAAAGGGAAGCCAAGAAGAAGCGCGGTCATACTGTATGAAGGAAGATACAAGAATCGAAGGTCCCTTCGAGTTTGGTGCATTTAAATTGTCATGTAATGATAATTTATTTGATGTCATACAGGATATGCGTGAAACGCACAAAAGGCCTTTGGAGTATTTATATGATTGTCCTAACACCTTCGATAGAAGTAAGGATACATTATACAGAGTACAAGCCGAGATGAATAAAACGAAGGCGATGAATAGCTGGAGAAC--GTCTTTCAGTGC-TTGGACATCAGAGGTGGAGAATATCATGGCGCAGCCATGTCATCGGAGAATAATTTGGGTCTATGGCCCAAATGGAGGAGAAGGAAAGACAACGTATGCAAAACATCTAATGAAGACGAGGAATGCGTTTTATTCTCCAGGAGGAAAATCTTTGGATATATGTAGACTGTATAATTACGAGGATATTGTTATATTTGATATTCCAAGATGCAAAGAGGATTATTTAAATTATGGGTTATTAGAGGAATTCAAGAATGGAATAATTCAAAGCGGGAAATATGAACCCGTTTTGAAGATAGTAGAATATGTCGAAGTCATTGTAATGGCTAACTTCCTTCCGAAGGAAGGAATCTTTTCTGAAGATCGAATAAAGTTGGTTTCTTGCTGAACAAGTAATGACTTTACAG----CGCACGCTCCGAC-AAAAGTACACTATGACAAAAGTACGGGTATCTGATT-GTGTTATC-TTAACGATCTAGGGCCGTAGGCCCGTGAGCAATGAACGGC-GAGATCAGATGTCCCG-AGTTAGTGCGCCACGT-AAGCGCT-GGGGCTTAT--------------------------------------------------------------------------------------------------------------------------------------------------------------------------------------------------------------------------------------------------------------------------------------------------------------------------------------------------------------------------------------------------------------------------------------------------------------------------------------------------------------------------------------------------------------------------------------------------------------------------------------------------------------------------------------------------------------------------------------------------------------------------------------------------------------------------------------------------------------------------------------------------------
			--------------------------------------------------------------------------------------------------------------------------------------------------------------------------------------------------------------------------------------------------------------------------------------------------------------------------------------------------------------------------------------------------------------------------------------------------------------------------------------------------------------------------------------------------------------------------------------------------------------------------------------------------------------------------------------------------------------------------------------------------------------------------------------------------------------------------------------------------------------------------------------------------------------------------------------------------------------------------------------------------------------------------------------------------------------------------------------------------------------------------------------------------------------------------------------------------------------------------------------------------------------------------------------------------------------------------------------------------------------------------------------------------------------------------------------------------------------------------------------------------------------------------------------------------------------------------------------------------------------------------------------------------------------------------------------------------------------------------------------------------------------------------------------------------------------------------------------------------------------------------------------------------------------------------------------------------------------------------------------------------------------------------------------------------------------------------------
			--------------------------------------------------------------------------------------------------------------------------------------------------------------------------------------------------------------------------------------------------------------------------------------------------------------------------------------------------------------------------------------------------------------------------------------------------------------------------------------------------------------------------------------------------------------------------------------------------------------------------------------------------------------------------------------------------------------------------------------------------------------------------------------------------------------------------------------------------------------------------------------------------------------------------------------------------------------------------------------------------------------------------------------------------------------------------------------------------------------------------------------------------------------------------------------------------------------------------------------------------------------------------------------------------------------------------------------------------------------------------------------------------------------------------------------------------------------------------------------------------------------------------------------------------------------------------------------------------------------------------------------------------------------------------------------------------------------------------------------------------------------------------------------------------------------------------------------------------------------------------------------------------------------------------------------------------------------------------------------------------------------------------------------------------------------------------------
			-------------------------------------------------------------------------------------------------------------------------------------------------------------------------------------------------------------------------------------------------------------------------------------------------------------------------------------------------------------------------------------------------------------------------------------------------------------------------------------------------------------------------------------------------------------------------------------------------------------------------------------------------------------------------------------------------------------------------------------------------------------------------------------------------------------------------------------
		</sequence>
		<sequence>
			<taxon idref="626M_R_AS_1995"/>
			--------------------------------------------------------------------------------------------------------------------------------------------------------------------------------------------------------------------------------------------------------------------------------------------------------------------------------------------------------------------------------------------------------------------------------------------------------------------------------------------------------------------------------------------------------------------------------------------------------------------------------------------------------------------------------------------------------------------------------------------------------------------------------------------------------------------------------------------------------------------------------------------------------------------------------------------------------------------------------------------------------------------------------------------------------------------------------------------------------------------------------------------------------------------------------------------------------------------------------------------------------------------------------------------------------------------------------------------------------------------------------------------------------------------------------------------------------------------------------------------------------------------------------------------------------------------------------------------------------------------------------------------------------------------------------------------------------------------------------------------------------------------------------------------------------------------------------------------------------------------------------------------------------------------------------------------------------------------------------------------------------------------------------------------------------------------------------
			-------------------------------------------------------------------------------------------------------------------------------------------------------------------------------------------------------------------------------------------------------------------------------------------------------------------------------------------------------------------------------------------------------------------------------------------------------------------------------------------------------------------------TATGTTAGGGCCCAACGGGCCCGTTAAGATGGGTTTT-GGGCTTCTGGTCTAAATCCAGAAGACCAAAAACAGGCGGG-AACCGTCCT-AATTTCAAACATAGATTGCTTGCCCTGCAAGCCATCTAGAAGTCTATATATACCAGTGTCGATATAC-TGCCTAGATATCAAATGGCGAGGTTTCCGAAGAAATCGATCAAGAAGAGGCGGGTTGGCAGGAGGAAGTATGGAAGCAAGGCGGCAACAAGCCACGACT-------------------------------------------------------------------------------------------------------------------------------------------------------------------------------------------------------------------------------------------------------------------------------------------------------------------------------------------------------------------------------ATTTTATTGTAGTGCTGGAGTTAGTATTAACTACCAGAACAGAATTACATATCATGTATGATATGTTTATGTAAACATAAACCTATGAATGGAATAATGTCCAAATAACATACAACACGCTATGA-----------------CAAAAGGGGAAAAATGAAGAA-TCGGGGG-TTGATTGGTCTATCGTATCGCTTAAGGGCCGCAGGCC-------------CGTTGAAATGATTCTTAATTAAACAAATATACATGATACGGATAGTTGAATATATAAACAACTATGTAT-AAATACAACAGAATGTTGAA-AATAATTAATATAATGAGAAG-GAAGGTATATTTGTGATGGATAAGGATGAGGACCACCACTTTAGT-GGT-GGGCCAGATGTCC------------------------------------------------------------------------------------------------------------------------------------------------------------------------------------------------------------------------------------------------------------------------------------------------------------------------------------------------------------------------------------------------------------------------------------------------------------------------------------------
			--------------------------------------------------------------------------------------------------------------------------------------------------------------------------------------------------------------------------------------------------------------------------------------------------------------------------------------------------------------------------------------------------------------------------------------------------------------------------------------------------------------------------------------------------------------------------------------------------------------------------------------------------------------------------------------------------------------------------------------------------------------------------------------------------------------------------------------------------------------------------------------------------------------------------------------------------------------------------------------------------------------------------------------------------------------------------------------------------------------------------------------------------------------------------------------------------------------------------------------------------------------------------------------------------------------------------------------------------------------------------------------------------------------------------------------------------------------------------------------------------------------------------------------------------------------------------------------------------------------------------------------------------------------------------------------------------------------------------------------------------------------------------------------------------------------------------------------------------------------------------------------------------------------------------------------------------------------------------------------------------------------------------------------------------------------------------------
			-------------------------------------------------------------------------------------------------------------------------------------------------------------------------------------------------------------------------------------------------------------------------------------------------------------------------------------------------------------------------------------------------------------------------------------------------------------------------------------------------------------------------------------------------------------------------------------------------------------------------------------------------------------------------------------------------------------------------------------------------------------------------------------------------------------------------------------
		</sequence>
		<sequence>
			<taxon idref="625I_R_AS_1995"/>
			TATTACCCCCAGCGCTCGGGACGGGACATTTGCATCTATAAATAGACCT---CCCCCCCTCCACTACAAGATCATCATCGTCGACAGAAATGGCGCGATATGTGGTATGCTGGATGTTCACCATCAACAATCCCGCTTCGCTACCAGTGATGCGGGATGAGTTCAAATACATGGTATATCAAGTGGAGAGGGGAAAGGAGGGTACTCGTCATGTGCAAGGATACGTCGAGATGAAGAGACGAAGTTCTCTGAATCAGATGAGAGGCTTCTTCCCAGGCGCACACCTTGAGAAACGAAAGGGGAGCCAGGAAGAAGCACGGGCTTACTGTATGAAGGAAGATACAAGAATCGAAGGTCCCTTCGAGTTTGGTGTTTTTAAATTGTCATGTAATGATAATTTATCTGATGTCATACAGGATATGCGTGAAACGCATAAACGGCCTCTGGAATATTTATATGATTGTCCGAATACCTTCGACAGAAGTAAGGAGACATTATACAGAGTGCAAGCAGAGTTGAATAAAACGAAGGCGATGAATAGCTGGAAGAC--ATCCTTCAATGC-ATGGACATCTGAAGTAGAAAATATTATGGCGGAGCCATGTCATCGAAGGATTATTTGGGTCTACGGCCCAAATGGAGGCGAAGGAAAGACAACGTTTGCAAAACATTTAATGAAGACTAAGAATGCGTTTTATTCGCCAGGAGGTAAATCATTGGATATATGTAGATTGTATAATTATGAGGATATAGTTATATTTGATATTCCCAGATGCAAAGAGGAATATTTAAACTATGGTTTATTAGAAGAATTTAAAAATGGAATTATTCAAAGCGGGAAATATGAACCCGTTTTGAAAATTGTAGAATATGTGGAAGTCATTGTAATGGCTAACTTCCTGCCGAAGGAAGGAATCTTTTCTGAAGATCGAATAAAGCTAGTTGCTTGCTGAACACGCTATGACAAT--------CGTACGCTATGAC-AAAAGGGGA---CCACAAAGACTC-GGGGGTTGATT-GCGACATC-GGAACGAATAAGGGCCGCAGGCCCGTCAATGGTGGAAGGT--GGGCCAGATGTCCCG-A---------TGACGT-AAGCGCT-GGGGACTATTATTA-CCCCCAGCGCTCGGGAC-GGGACATCACGTGCCTCGGGACGGGACATCACGTGCAACTAAGCCTCGGGACGAGACATG------------------------------------------------------GG--C-TTTTTAAATGGG--C-CGAGAGAGTTTGAACAGTTCAGTATCTTCGTTATTGGGGCCATCTGG--CCCAATAATTAAGAGAAC--GTGTTCAAAATCTGGGTTTGACCGAAGGTCAAGGTAGACGGTCAA-CAATATTCTGGCTTGCGCAGCAAGCAACACGAATTAATATTTTAATTCGTAGGACACGTGGAC-GGACCGAAATACTTCCG-ATCTCTATAAATAGCCTAAA-CTGTTATTG-ATAATT-G--CTCTCGC-TCTTCTGTCAAAGTTGTTGTGCTGAGGAGGAAGATCGCC-AACTGCGATC------------------ATCGGACGGAAA-GCTTCAAGCGAGACGGAGAATCATGCTGCGAAGCGTATATCGGGTA-TTTATAAAATTC-TAGCGCAGCTAGAAGT-TTCGTTGTATCTGATATTGTATTTTGTAAAT-TACG-AAGAAATTCGTATATTGATATTAATAAAACAACTGGGATTGTTTATGTTTACATTAACTAGTATT-AAAAATGCA----CAATAT-AAATATTGTATAAGGAACTTATACCAATATATATTACAATA-T--GTTGAGCGTAGCGTGATAAACAGATGTTTAGGTATAATTAAAATAATTATGTCATGTAA-AATAATACTGAACATGTTTA-AGTATGA-GGTGAAAGAGGAGATATAAGAATAT-TAAAAACCCAATTAT----------
			------------------------------------------------AAAAGGGAAAAATGAAAAAT-C-----------------------------------------------------------------------------------------------------------------------------------------------------------------------------------------------------------------------------------------------------------------------------------------------------------------------GG----GCCAGATGTCCC--------------------------------GATGACGTA-AGCGCT-GGGGACTAT------------------------------------------------GGATTTAGGGCCCAACGGGCCCGTTATGATGGGTTTT-GGGCTTCT-GGCTAAATCCAGAAGACCAAAAACAGGCGGG-AACCGTCCT-AATTTCAAACTTAGATTGCTTGCCCTGCAAGCCATCTAGAAGTCTATATATACCAGTGTCGATATAT-TGCCTAGATATCAAATGGCGAGGTTTCCGAAGAAATCGATCAAGAAGAGGCGGGTTGGCAGGAGGAAGTATGGAAGCAAGGCGGCAACAAGCCACGACT-------------------------------------------------------------------------------------------------------------------------------------------------------------------------------------------------------------------------------------------------------------------------------------------------------------------------------------------------------------------------------ATTTTATTGTAGTGCTGGAGTTAGTATTAACTACCAGAACAGAATTACATATCATGTATGATATGTTTATGTAAACATAAACCTATGAATGGAATAATGTCCAAATAACATACAACACGCTATGA-----------------CAAAAGGGGAAAAATGAAGAA-TCGGGGG-TTGATTGGTCTATCGTATCGCTTAAGGGCCGCAGGCC-------------CGTTGAAATGATTCTTTATTCAACAAATATACATGATACGGATAGTTGAATATATAAACAACTATGTAT-AAATACAACAGAATGTTGTA-AATAATTAATATAATGAGAAG-GAAGGTATATTTGTGACGGATAAGGATGAGAACCACCACTTTAGT-GGT-GGGCCAGATGTCC------------------------------------------------------------------------------------------------------------------------------------------------------------------------------------------------------------------------------------------------------------------------------------------------------------------------------------------------------------------------------------------------------------------------------------------------------------------------------------------
			--------------------------------------------------------------------------------------------------------------------------------------------------------------------------------------------------------------------------------------------------------------------------------------------------------------------------------------------------------------------------------------------------------------------------------------------------------------------------------------------------------------------------------------------------------------------------------------------------------------------------------------------------------------------------------------------------------------------------------------------------------------------------------------------------------------------------------------------------------------------------------------------------------------------------------------------------------------------------------------------------------------------------------------------------------------------------------------------------------------------------------------------------------------------------------------------------------------------------------------------------------------------------------------------------------------------------------------------------------------------------------------------------------------------------------------------------------------------------------------------------------------------------------------------------------------------------------------------------------------------------------------------------------------------------------------------------------------------------------------------------------------------------------------------------------------------------------------------------------------------------------------------------------------------------------------------------------------------------------------------------------------------------------------------------------------------------------
			-------------------------------------------------------------------------------------------------------------------------------------------------------------------------------------------------------------------------------------------------------------------------------------------------------------------------------------------------------------------------------------------------------------------------------------------------------------------------------------------------------------------------------------------------------------------------------------------------------------------------------------------------------------------------------------------------------------------------------------------------------------------------------------------------------------------------------------
		</sequence>
		<sequence>
			<taxon idref="625_R_AS_1996"/>
			TATTACCCCCAGCGCTCGGGACGGGACATTTGCATCTATAAATAGACCT--CCCCCCCCTCCACTACAAGATCATCATCGTCGACAGAAATGGCGCGATATGTGGTATGCTGGATGTTCACCATCAACAATCCCGCTTCGCTACCAGTGATGCGGGATGAGTTCAAATATATGGTATATCAAGTGGAGAGGGGACAGGAGGGTACTCGTCATGTGCAAGGGTACGTCGAGATGAAGAGACGAAGTTCTCTGAAACAGATGAGAGGCTTCTTCCCAGGCGCACACCTTGAGAAACGAAAGGGGAGCCAGGAAGAAGCTCGGGCTTACTGTATGAAGGAAGATACAAGAATCGAAGGTCCCTTCGAGTTTGGTGCTTTTAAATTGTCATGTAATGATAATTTATTTGATGTCATACAGGATATGCGTGAAACGCATAAACGGCCTCTGGAATATTTATATGAATGTCCGAATACCTTCGACAGAAGTAAGGATACATTATACAGAGTGCAAGCAGAGTTGAATAAAACGAAGGCGATGAATAGCTGGAAGAC--ATCCTTCAATGC-ATGGACATCTGAAGTAGAAAATATTATGGCGGAGCCATGTTATCGAAGGATTATTTGGGTCTACGGCCCAAATGGAGGCGAAGGAAAGACAACGTTTGCAAAACATTTAATGAAGACTAAGAATGCGTTTTATTCGCCAGGAGGAAAATCATTGGATATATGTAGATTGTATAATTATGAGGATATAGTTATATTTGATATTCCCAGATGCAAAGAGGAATATTTAAACTATGGTTTATTAGAAGAATTTAAAAATGGAATTATTCAAAGCGGGAAATATGAACCCGTTTTGAAAATTGTAGAATATGTGGAAGTCATTGTAATGGCTAACTTCCTTCCGAAGGAAGGAATCTTTTCTGAAGATCGAATAAAGCTAGTTGCTTGCTGAACACGCTATGACAAT--------CGTACGCTATGAC-AAAAGGGGA--AAAGCAAAGATTCGGGGGGTTGATT-GTGCTATC-CTAACGATTAAGGGCCGCAGGCCCGTCA-AGATGGACGAC-GCGATCATATGTCCCG-AGTTAGTGCGCCACGT-AAGCGCT-GGGGCTTAT---------------CTCGGGAC-GGGACATG----------------------------------------------------------------------------------------------------------GG--C-TTTTTAAATGGG--C-CGAGAGAGTTTGAACAGTTCAGTATCTTCGTTATTGGGCC-ATCTGG--CCCAATAATTAAGAGAAC--GTGTTCAAAATCTGGGTTTGACCGAAGGTCAAGGTAGACGGTCAA-CAATATTCTGGCTTGCGCAGCAAGCAACACGAATTAAAAAATTAATTCGTAGGACACGTGGAC-GGACCGAAATACTTCCG-ATCTCTATAAATAGCCTAAA-CTGTTATTG-ATAATT-G--CTCTCGC-TCTTCTGTCAAAGTTGTTGTGCTGAGGAGGAAGATCGCC-AACTGCGATC------------------ATCGGACTGAAA-GCGTCAAGAGAGACGGAGAATCATGCTGCGAAGCGTATATCGGGTA-TTTATAGACTTC-TAGCGCAGCTAGAAGT-TTCGTTGTATTTGATATTGTATTTTGTAAAT-TACG-AAGAAAATCGTATATTGATATTAATAAAACAACTGGGATTGTTTATGTTTACATTAACTAGTATT-AAAAATGCA----CAATAT-AAATATTGTATAAGGAACTTATA-CAATATATATTACAATA-T--GTTGAGCGTAGCGTGATAAACAGATGTTTAGGTATAATTAAAATAATTATGTCATGTAA-AATAATACTGAACATGTTTA-AGTATGA-GGTGAAAGAGGAGATATAAGAATAT-TAAAAACCCAATTATATT-AT----
			--------------GCACT----ATGAC--AAGCGT-ACGCTATGACAAAAAGGGAAAAATGAAAAAT-CAGGGG-T---TGATTGTGC-----TAT-CGTAACGAT-TAAGGGCCGCAGGCCCGTCAA-G-ATGG-ATGAACGGTCAGATTTGATTGCTT-AGCCACGAAGGAAGGAATCTTTTTGTG--TCA------------CTGTCAAGACAGCTGTTATTGTTTT---AAAAAATAATATAATAACCAATTGACA-ATAGTACCCCTCACTAACAAGAT----------------------------------------------------------------------------------------------------------------------------------------------------------------------------TATTACCCCCAGCGCTCGGGAC-GGGACAT-GGGCTAATGGAT-GAT-GGATTTAGGGCCCAACGGGCCCGTTATGATGGGTTTT-GGGCTTCT-GGCTAAATCCAGAAGACCAAAAACAGGCGGG-AACCGTCCT-AATTTCAAACTTAGATTGCTTGCCCTGCAAGCCATCTAGAAGTCTATATATACCAGTGTCGATATAT-TGTCTAGATATCAAATGGCGAGGTCTCCGAAGAAATCGATCAAGAAGAGGCGGGTTGGCAGGAGGAAGTATGGAAGCAAGGCGGCAACAAGCCACGACT-------------------------------------------------------------------------------------------------------------------------------------------------------------------------------------------------------------------------------------------------------------------------------------------------------------------------------------------------------------------------------ATTTTATTGTAGTGCTGGAGTTAGTATTAACTACCAGAACAGAATTACGTATCATGTATGATATGTTTATGTAAACATAAACCTATGAATGGAATAATGTCCAAATAACATACAACACGCTATGA-----------------CAAAAGGGGAAAAATGAAGAA-TCGGGG--TTGATTGGTCTATCGTATCGCTTAAGGGCCGCAGGCC-------------CGTTGAAATGATTCTTTATTCAACAAATATACATGATACGGATAGTTGAATATATAAACAACTATGTAT-AAATACAACAGAATGTTGTA-AATAATTAATATAATGAGAAG-GAAGGTATATTTGTGACGGATAAGGATGAGAACCACCACTTTAGT-GGT-GGGCCAGATGTCCCGAATG--------ACGTAA-GCGCT-GGGGACTAT------------------------------------------------------------------------------------------------------------------------------------------------------------------------------------------------------------------------------------------------------------------------------------------------------------------------------------------------------------------------------------------------------------------------------------------------------
			--------------------------------------------------------------------------------------------------------------------------------------------------------------------------------------------------------------------------------------------------------------------------------------------------------------------------------------------------------------------------------------------------------------------------------------------------------------------------------------------------------------------------------------------------------------------------------------------------------------------------------------------------------------------------------------------------------------------TCACGTGCATCTAACAAATGCACGTGAGAAGGCAGTAGCTTGCAGCGAAAGATAACCATCAACATCAAAAAAGAAGAGGGCATATTCGTTGCTTCGAGGCGAAGCAACGGTGATAGATAAATGTTCGAGAATCGAAAATGGAGGCTATTTAAACCTGATGGTGTTGTGATTTCCGAAATCACTCGTCGGAGGAGAA-TGGAGTTTTGGGAATCGTCTGCCATGCCAGACGATGTGAAGAGAGTGATCAAGGAAATATATTGGGAAGATCGGAAGAAACTTCTGTTTTGTCAGAAGTTGAAGTGCTGTGTCAGAAGGATTCTTGTATATGGAGATCAAGATGATGCTCTAGCTGCAGTGAAGGGTATGAAGACTTCTATCATTCGCTATAGCGAATATTTGAAGAAACCATGTGTGGTAATATGTTGTCTGACTAATAAGTCTATTGTTCATAGGTTAAACACAATGGTGTTCTTTTATCATGAATATATTGAAGAACTAGGTGGTGACTACTCGGTATATCAAGAGTTGTATTGTGATGAGGAACTTCCTGCTTCCTTGACAGAGGAAGAAGATGAAGAAGTAATATACAGGAATGTTATCATGTCATCGACAGAAGAGAAGATCTCTTGGAGTGAATGTCAGAAGATAGTTATATCGGATTATGATGTAACATTACTGTAATGTAATATCCATTATCATAAATAAAATAATGGAATGATGATTATGTATT-TATACTAAATACATAATGGTGTACGTATAGCATAAAATA-CA-TTAACATACATACAACACACTATGACA-AAAAGGGAAAAAAAGAAATAT-C-GGGGGTTGATTGGGCTATCTTAA-CGATTAAGGGCCGAAGGCCCGTTTAAATATGTGTTGGACGAAGTCCAAAACAC-AAAAAGTCATCAGAACAGTGGAATATAATGAGCTGGCAGTGG------------------------------------------------TATTACCCCCCGTGCTCGGGACGGGACATGACGTAAGCATAGATTATAATGGGCTTTTTAA-AGCCCATATAAAGGAAGTGGGGCCGGGTTTGAGACATATTTCGAAAGCCCGGCCT-GGAAAA-GGATAAAGTCACGTGCC--GAA-TAAT-AGGTTGCTTCGCCGCGAAGCAACCTAATAAATGGTTGCGTATTCAATACGCAACCAAAAGTCTATTAATATGCCTGTCTCTGCCG--AATAAA-TCAGAGCGTATGCGAAGCAGAAGCGATGGATTGGGCAGAATCACAATTCAAGACCTGTACCCATGG
			CTGTGATTGGAAGACGATATCATCGGATTCATCGGAAAATCGGCAATATGTACCTTGCGTCGACTCTGGTTCTGGAAGAAAGACGCCTCGCAAGGTACTTCTTCGATCTATCGAAGCTGTATTTAATGG------AAGTTTCAAAGGGAATAATCGGAATGTTCGTGGCTTCTTATACGTATCAATCCGAGACGATGATGGAACAATGCGTCCAGTACTTATAGTACCGTTTGGAGGATATGGATATCACAATGATTTTTATTATTTCGAAGGGAAGGGGAAAGTTGAATGTGATATATCATC-----AGATTATGTTGCGCCAGAAGTAGATTGGAGCAGAGACATGGAAGTTAGTATTAGTAACAGCAACAACTGTAATGAATCATGTGATCTGAAGTGTTATGTTATTTGTTCGTTAAGAATAAAGGAATAACAGATGTGCTGTATTGAATATTAATA-AATCTTATTTTAAATGAAATTGATAGTTGTATAAAACATACAACACGCTATGACAAAAGGGGAAAAATGAAAAATA-AGGGGT---TGATTGTTCTATAGTATCGCTTAAGGGCCGCAGGCCCGTTGAAAAATAATAATCGAATTATATACGATTGATAATAATCAGAGATAGATGATCAAGGATATATAAACATAGACGAAGTATATGGCTGTAT-AATAA-AAAAAGAAGCATATAA-----TATAAAATATGTATACTAATCTCTGATTGGTGCAGAAAGTAGACCCACTAACTTTAAGTTAGTGGA-AATGTCCCGATGACGTAAGCACGGGGGACTAT
		</sequence>
		<sequence>
			<taxon idref="Q623_R_AS_1996"/>
			TATTACCCCCAGCGCTCGGGACGGGACATTTGCATCTATAAATAGACCT--CCCCCCCCTCCACTACAAGATCATCATCGTCGACAGAAATGGCGCGATATGTGGTATGCTGGATGTTCACCATCAACAATCCCGCTTCGCTACCAGTGATGCGGGATGAGTTCAAATATATGGTATATCAAGTGGAGAGGGGACAGGAGGGTACTCGTCATGTGCAAGGGTACGTCGAGATGAAGAGACGAAGTTCTCTGAAACAGATGAGAGGCTTCTTCCCAGGCGCACACCTTGAGAAACGAAAGGGGAGCCAGGAAGAAGCACGGGCTTACTGTATGAAGGAAGATACAAGAATCGAAGGTCCCTTCGAGTTTGGTGCTTTTAAATTGTCATGTAATGATAATTTATTTGATGTCATACAGGATATGCGTGAAACGCATAAACGGCCTCTGGAATATTTATATGAATGTCCGAATACCTTCGACAGAAGTAAGGATACATTATACAGAGTGCAAGCAGAGTTGAATAAAACGAAGGCGATGAATAGCTGGAAGAC--ATCCTTCAATGC-ATGGACATCTGAAGTAGAAAATATTATGGCGGAGCCATGTTATCGAAGGATTATTTGGGTCTACGGCCCAAATGGAGGCGAAGGAAAGACAACGTTTGCAAAACATTTAATGAAGACCAAGAATGCGTTTTATTCTCCAGGAGGAAAATCATTGGATATATGTAGATTGTATAATTATGAGGATATAGTTATATTTGATATTCCCAGATGCAAAGAGGAATATTTAAACTATGGTTTATTAGAAGAATTTAAAAATGGAATTATTCAAAGCGGGAAATATGAACCCGTTTTGAAAATTGTAGAATATGTGGAAGTCATTGTAATGGCTAACTTCCTTCCGAAGGAAGGAATCTTTTCTGAAGATCGAATAAAGCTAGTTGCTTGCTGAACACGCTATGACAAT--------CGTACGCTATGAC-AAAAGGGGA--AAAGTAAAGATTC-GGGGGTTGATT-GTGCTATC-CTAACGATTAAGGGCCGCAGGCCCGTCA-AGATGGACGAC-GCGATCATATGTCCCG-AGTTAGTGCGCCACGT-AAGCGCT-GGGGCTTAT---------------CTCGGGAC-GGGACATG----------------------------------------------------------------------------------------------------------GG--C-TTTTTAAATGGG--C-CGAGAGAGTTTGAACAGTTCAGTATCTTCGTTATTGGGCC-ATCTGG--CCCAATAATTAAGAGAAC--GTGTTCAAAATCTGGGTTTGACCGAAGGTCAAGGTAGACGGTCAA-CAATATT----------------------------------TTAATTAGTAGGACACGTGGAC-GGACCGAAATACTTCCG-ATCTCTATAAATAGCCTAAA-CTGTTATTG-ATAATT-G--CTCTCGC-TCTTCTGTCAAAGTTGTTGTGCTGAGGAGGAAGATCGCC-AACTGCGATC------------------ATCGGACTGAAA-GCGTCAAGAGAGACGGAGAATCATGCTGCGAAGCGTATATCGGGTA-TTTATAGACTTC-TAGCGCAGCTAGAAGT-TTCGTTGTATTTGATATTGTATTTTGTAAAT-TACG-AAGAAAATCGTATATTGATATTAATAAAACAACTGGGATTGTTTATGTTTACATTAACTAGTATT-GAAAATGCA----CAATAT-AAATATTGTATAAGGAACTTATA-CAATATATATTACAATA-T--GTTGAGCGTAGCGTGATAAACAGATGTTTAGGTATAATTAAAATAATTATGTCATGTAA-AATAATACTGAACATGTTTA-AGTATGA-GGTGAAAGAGGAGATATAAGAATAT-TAAAAACCCAATTATATT-AT----
			--------------GCACT----ATGAC--AAGCGT-ACGCTATGACAAAAAGGGAAAAATGAAAAAT-CAGGGG-T---TGATTGTGC-----TAT-CGTAACGAT-TAAGGGCCGCAGGCCCGTCAA-G-ATGG-ATGAACGGTCAGATTTGATTGCTT-AGCCACGAAGGAAGGAATCTTTTTGTG--TCA------------CTGTCAAGACAGCTGTTATTGTTTT---AAAAAATAATATAATAACTAATTGACA-ATAGTACCCCTCACTAACAAGAT---------------------------------------------------------------------------------------------------------------------------------------------------------------------------------------------------------------------------------------------------------------------------------------------------------------------------------------------------------------------------------------------------------------------------------------------------------------------------------------------------------------------------------------------------------------------------------------------------------------------------------------------------------------------------------------------------------------------------------------------------------------------------------------------------------------------------------------------------------------------------------------------------------------------------------------------------------------------------------------------------------------------------------------------------------------------------------------------------------------------------------------------------------------------------------------------------------------------------------------------------------------------------------------------------------------------------------------------------------TCACGTGCATCTAACAAATGCACGTGACTGATATATATGATATAACGGTTCATTG-AAACGTTATATTGAGAT-ATAACGAAAAGTCACGTATGAAAGAGAC-ATGAACGTGACGGAGTCAAATGTAATGAATAAACATTTGACGTCCGGAATCTTCCG-AAGGAAGCCAAGATTGCTTCGA-GGCGAAGCAAAACATTTATATATTGGT-CTGAA-CTGCTGCCTATAAATAAG-AGGCAGGGAAATGGCATTGACAACAGAGCGGGTTAAACTATTCTTCGAATGGTTTCTGTTTTTTGGAGCAATATTCATTGCGATAACAATATTATATATATTGTTGGTATTGCTCTTTGAGGTTCCCAAGTATATTAAGGAGGTTGTGAGGTATCTCGTAGAATACCTGACCAG
			ACGACGTGTATGGATGCAGAAAACGCAGTTGACGGAGGCAACCGGAGATGCAGAGCTCGTCAGAAGTAGTGTGGAAGACAGACGCGATCAACAACCGGCTGTCATACCACATGGAAGTCATGTTATCCCTTC---TCAATCA---AGAAGGGATGAACAAGCAAGACGAGGAAACGCCGGCCCTATGTTTTAATACACTGTATTATAATATACGAAATATAAATGGATAAGGATATTTAGTGGGAAACATAT-AGAAGTGAAACATAATATATGTTGTATAA-GAAACATATTGTAATATGTGACTTGTATACGAGTGTTGTATTTATAAACTATACAACACGCTATGACAAAAGGGGAAAAATGAAGAAT-CGGGGGT---TGATTGGTCTATCGTATCGCTTAAGGGCCG-CAGGCCCGT-------------TGAAAT-GATTCTTAATTAAACAAATATACATGATACGGATAGTTGAATATATAAACAACTATGTAGA--AATACAACAGAATGTTGT-ACATAATA-ATATAATGAGAAGAGAA-GTATATTTGTACAGGATAGTGATCACAAACACCACTTTA--------------------GTGGT-GGGCCATATGTCCCGA------------------------------------------------------------TCACGTGCATCTAACAAATGCACGTGAGAAGGCAGTAGCTTGCAGCGAAAGACAACCATCAACATCAAAAAAGAA-AGGGCATATTCGTTGCTTCGAGTCGAAGCAACGGTGATAGATAAATGTTCGAGAATCGAAAATGGAGGCTATTTAAACCTGATGGTGTTGTGATTTCCGAAATCACTCGTCGGAGGAG-AATGGAGTTTTGGGAATCGTCTGCCATGCCAGACGATGTGAAGAGAGTGATTAAGGAAATATATTGGGAAGATCGGAAGAAACTTCTGTTTTGTCAGAAGTTGAAGTGCTGTGTCAGAAGGATTCTTGTATATGGAGATCAAGATGATGCTCTAGCTGCAGTGAAGGGTATGAAGACTTCTATCATTCGCTATAGCGAATATTTGAAGAAACCATGTGTGGTAATATGTTGTTTGACTAATAAGTCTATTGTTCATAGGTTAAACACAATGGTGTTCTTTTATCATGAATATATTGAAGAACTAGGTGGTGACTACTCGGTATATCAAGAGTTGTATTGTGATGAGGAACTTCCTGCTTCCTTGACAGAGGAAGAAGATGAAGAAGTAATATACAGGAATGTTATCATGTCATCGACAGAAGAGAAGATCTCTTGGAGTGAATGTCAGAAGATAGTTATATCGGATTATGATGTAACATTACTGTAATGGAATATCCATTATCATAAATAAAATAATGGAATGATGATTATGTATT-TATACTAAATACATAATGGTGTACGTATAGCATAAAATA-CA-TTACCATACATACAACACACTATGACA-AAAAGGGAAAAAAAGAAATAT-C-GGGGGTTGATTGGGCTATCTTAA-CGATTAAGGGCCGAAGGCCCGTTTAAATATGTGTTGGACGAAGTCCAAAACACAAAAAAGTCATCAGAACAGTGGAATATAATGAGCTGGCAGTGG------------------------------------------------TATTACCCCCCGTGCTCGGGACGGGACATGACGTAAGCATAGATTATAATGGGCTTTTTAA-AGCCCATATAAAGGAAGT-GGGCCGGGTTTGAGACATATTTCGAAAGCCCGGCCT-GGAAAA-GGATAAAGTCACGTGCC--GAA-TAAT-AGGTTGCTTCGCCGCGAAGCAACCTACTAAATTGTTGCGTATTCAATACGCAACAAAAAGTCTATTAATATGCCTGTCTCTGCCG--AATAAA-TCAGAGCGTATGCGAAGCAGAAGCGATGGATTGGGCAGAATCACAACTCAAGACCTGTACCCATGG
			CTGTGATTGGAAGACGATATCATCGGATTCATCGGAAAATCGGCAATATGTACCTTGCGTCGACTCTGGTTCTGGAAGAAAGACGCCTCGCAAGGTACTTCTTCGATCTATCGAAGCTGTATTTAATGG------AAGTTTCAAAGGGAATAATCGGAATGTTCGTGGCTTCTTATACGTATCAATCCGAGACGATGATGGAACAATGCGTCCAGTACTCATAGTACCATTTGGAGGATATGGATATCACAATGATTTTTATTATTTCGAAGGGAAGGGGAAAGTTGAATGTGATATATCATC-----AGATTATGTTGCGCCAGAAGTAGATTGGAGCAGAGACATAGAAGTTAGTATTAGTAACAGCAACAACTGTAATGAATCATGTGATCTGAAGTGTTATGTTATTTGTTCGTTAAGAATAAAGGAATAACAGATGTGCTGTATTGAATATTAATA-AATCTTATTTTAAATGAAATTGATAGTTGTATAAAACATACAACACGCTATGACAAAAGGGGAAAAATGAAAAATA-AGGGGT---TGATTGTTCTATAGTATCGCTTAAGGGCCGCAGGCCCGTTGAAAAATAATAATCGAATTATATACGATTGATAATAATCAGAGATAGATGATCAAGGATATATAAACATAGACGAAGTATATGGCTGTAT-AATAA-AAAAAGAAGCATATAA-----TATAAAATATGTATACTAATCTCTGATTGGTGCAGAAAGTAGACCCACTAACTTTAAGTTAGTGGA-AATGTCCCGATGACGTGAGCACGGGGGACTAT
		</sequence>
		<sequence>
			<taxon idref="Q624_R_AS_1996"/>
			TATTACCCCCAGCGCTCGGGACGGGACATTTGCATCTATAAATAGACCT--CCCCCCCCTCCACTACAAGATCATCATCGTCGACAGAAATGGCGCGATATGTGGTATGCTGGATGTTCACCATCAACAATCCCGCTTCGCTACCAGTGATGCGGGATGAGTTCAAATATATGGTATATCAAGTGGAGAGGGGACAGGAGGGTACTCGTCATGTGCAAGGGTACGTCGAGATGAAGAGACGAAGTTCTCTGAAACAGATGAGAGGCTTCTTCCCAGGCGCACACCTTGAGAAACGAAAGGGGAGCCAGGAAGAAGCACGGGCTTACTGTATGAAGGAAGATACAAGAATCGAAGGTCCCTTCGAGTTTGGTGCTTTTAAATTGTCATGTAATGATAATTTATTTGATGTCATACAGGATATGCGTGAAACGCATAAACGGCCTCTGGAATATTTATATGAATGTCCGAATACCTTCGACAGAAGTAAGGATACATTATACAGAGTGCAAGCAGAGTTGAATAAAACGAAGGCGATGAATAGCTGGAAGAC--ATCCTTCAATGC-ATGGACATCTGAAGTAGAAAATATTATGGCGGAGCCATGTTATCGAAGGATTATTTGGGTCTACGGCCCAAATGGAGGCGAAGGAAAGACAACGTTTGCAAAACATTTAATGAAGACCAAGAATGCGTTTTATTCTCCAGGAGGAAAATCATTGGATATATGTAGATTGTATAATTATGAGGATATAGTTATATTTGATATTCCCAGATGCAAAGAGGAATATTTAAACTATGGTTTATTAGAAGAATTTAAAAATGGAATTATTCAAAGCGGGAAATATGAACCCGTTTTGAAAATTGTAGAATATGTGGAAGTCATTGTAATGGCTAACTTCCTTCCGAAGGAAGGAATCTTTTCTGAAGATCGAATAAAGCTAGTTGCTTGCTGAACACGCTATGACAAT--------CGTACGCTATGAC-AAAAGGGGA--AAAGTAAAGATTC-GGGGGTTGATT-GTGCTATC-CTAACGATTAAGGGCCGCAGGCCCGTCA-AGATGGACGAC-GCGATCATATGTCCCG-AGTTAGTGCGCCACGT-AAGCGCT-GGGGCTTAT---------------CTCGGGAC-GGGACATG----------------------------------------------------------------------------------------------------------GG--C-TTTTTAAATGGG--C-CGAGAGAGTTTGAACAGTTCAGTATCTTCGTTATTGGGCC-ATCTGG--CCCAATAATTAAGAGAAC--GTGTTCAAAATCTGGGTTTGACCGAAGGTCAAGGTAGACGGTCAA-CAATATTCTGGCTTGCGCAGCAAGCAACACGAATTAAATATTTAATTCGTAGGACACGTGGAC-GGACCGAAATACTTCCG-ATCTCTATAAATAGCCTAAA-CTGTTATTG-ATAATT-G--CTCTCGC-TCTTCTGTCAAAGTTGTTGTGCTGAGGAGGAAGATCGCC-AACTGCGATC------------------ATCGGACTGAAA-GCGTCAAGAGAGACGGAGAATCATGCTGCGAAGCGTATATCGGGTA-TTTATAGACTTT-TAGCGCAGCTAGAAGT-TTCGTTGTATTTGATATTGTATTTTGTAAAT-TACG-AAGAAAATCGTATATTGATATTAATAAAACAACTGGGATTGTTTATGTTTACATTAACTAGTATT-AAAAATGCA----CAATAT-AAATATTGTATAAGGAACTTATA-CAATATATATTACAATA-T--GTTGAGCGTAGCGTGATAAACAGATGTTTAGGTATAATTAAAATAATTATGTCATGTAA-AATAATACTGAACATGTTTA-AGTATGA-GGTGAAAGAGGAGATATAAGAATAT-TAAAAACCCAATTATATT-AT----
			--------------GCACT----ATGAC--AAGCGT-ACGCTATGACAAAAAGGGAAAAATGAAAAAT-CAGGGG-T---TGATTGTGC-----TAT-CGTAACGAT-TAAGGGCCGCAGGCCCGTCAA-G-ATGG-ATGAACGGTCAGATTTGATTGCTT-AGCCACGAAGGAAGGAATCTTTTTGTG--TCA------------CTGTCAAGACAGCTGTTATTGTTTT---AAAAAATAATATAATAACTAATTGACA-ATAGTACCCCTCACTAACAAGAT----------------------------------------------------------------------------------------------------------------------------------------------------------------------------TATTACCCCCAGCGCTCGGGAC-GGGACAT-GGGCTAATGGAT-GAT-GGATATAGGGCCCAACGGGCCCGTTAAGATGGGTTTT-GGCCTTCTGGCCTAAATCCAGAAGACCAAAAACAGGCGGG-AACCGTCCT-AATTTCAAACATAGATTGCTTGCCCTGCAAGCCATCTAGAAGTCTATATATACCAGTGTCGATATAT-TGCCTAGATATCAAATGGCGAGGTTTCCGAAGAAATCGATCAAGAAGAGGCGGGTTGGCAGGAGGAAGTATGGAAGCAAGGCGGCAACAAGCCACGACT-------------------------------------------------------------------------------------------------------------------------------------------------------------------------------------------------------------------------------------------------------------------------------------------------------------------------------------------------------------------------------ATTTTATTGTAGTGCTGGAGTTAGTATTAACTACCAGAACAGAATTACATATCATGTATGATATGTTTATGTAAACATAAACCTATGAATGGAATAATGTCCAAATAACATACAACACGCTATGA-----------------CAAAAGGGGAAAAATGAAGAA-TCGGGGG-TTGATTGGTCTATCGTATCGCTTAAGGGCCGCAGGCC-------------CGTTGAAATGATTCTTTATTCAACAAATATACATGATACGGATAGTTGAATATATAAACAACTATGTAT-AAATACAACAGAATGTTGAA-AATAATTAATATAATGAGAAG-GAAGGTATATTTGTGACGGATAAGGATGAGAACCACCACTTTAGT-GGT-GGGTCATATGTCCCGAGTTAGTGCGCCACGTAA-GCGCT-GGGGCTTAT----------------------------TCACGTGCATCTAACAAATGCACGTGACTGATATATATGATATAACGGTTCATTG-AAACGTTATATTGAGAT-ATAACGAAAAGTCACGTATGAAAGAGAC-ATGAACGTGACGGAGTCAAATGTAATGAATAAACATTTGACGTCCGGAATCTTCCG-AAGGAAGCCAAGATTGCTTCGA-GGCGAAGCAAAACATTTATATATTGGT-CTGAA-CTGCTGCCTATAAATAAG-AGGCAGGGAAATGGCATTGACAACAGAGCGGGTTAAACTATTCTTCGAATGGTTTCTGTTTTTTGGAGCAATATTCATTGCGATAACAATATTATATATATTGTTGGTATTGCTCTTTGAGGTTCCCAAGTATATTAAGGAGGTTGTGAGGTATCTCGTAGAATACCTGACCAG
			ACGACGTGTATGGATGCAGAAAACGCAGTTGACGGAGGCAACCGGAGATGCAGAGCTCGTCAGAAGTAGTGTGGAAGACAGACGCGATCAACAACCGGCTGTCATACCACATGGAAGTCATGTTATCCCTTC---TCAATCA---AGAAGGGATGAACAAGCAAGACGAGGAAACGCCGGCCCTATGTTTTAATACACTGTATTATAATATACGAAATATAAATGGATAAGGATATTTAGTGGGAAACATAT-AGAAGTGAAACATAATATATGTTGTATAA-GAAACATATTGTAATATGTGACTTGTATACGAGTGTTGTATTTATAAACTATACAACACGCTATGACAAAAGGGGAAAAATGAAGAAT-CGGGGGT---TGATTGGTCTATCGTATCGCTTAAGGGCCG-CAGGCCCGT-------------TGAAAT-GATTCTTAATTAAACAAATATACATGATACGGATAGTTGAATATATAAACAACTATGTAGA--AATACAACAGAATGTTGT-ACATAATA-ATATAATGAGAAGAGAA-GTATATTTGTACAGGATAGTGATCACAAACACCACTTTA--------------------GTGGT-GGGCCATATGTCCCGA------------------------------------------------------------TCACGTGCATCTAACAAATGCACGTGAGAAGGCAGTAGCTTGCAGCGAAAGACAACCATCAACATCAAAAAAGAA-AGGGCATATTCGTTGCTTCGAGTCGAAGCAACGGTGATAGATAAATGTTCGAGAATCGAAAATGGAGGCTATTTAAACCTGATGGTGTTGTGATTTCCGAAATCACTCGTCGGAGGAG-AATGGAGTTTTGGGAATCGTCTGCCATGCCAGACGATGTGAAGAGAGTGATTAAGGAAATATATTGGGAAGATCGGAAGAAACTTCTGTTTTGTCAGAAGTTGAAGTGCTGTGTCAGAAGGATTCTTGTATATGGAGATCAAGATGATGCTCTAGCTGCAGTGAAGGATATGAAGACTTCTATCATTCGCTATAGCGAATACTTGAAGAAACCATGTGTGGTAATATGTTGTTTGACTAATAAGTCTATTGTTCATAGGTTAAACACAATGGTGTTCTTTTATCATGAATATATTGAAGAACTAGGTGGTGACTACTCGGTATATCAAGAGTTGTATTGTGATGAGGAACTTCCTGCTTCCTTGACAGAGGAAGAAGATGAAGAAGTAATATACAGGAATGTTATCATGTCATCGACAGAAGAGAAGATCTCTTGGAGTGAATGTCAGAAGATAGTTATATCGGATTATGATGTAACATTACTGTAATGGAATATCCATTATCATAAATAAAATAATGGAATGATGATTATGTATT-TATACTAAATACATAATGGTGTACGTATAGCATAAAATA-CA-TTACCATACATACAACACACTATGACA-AAAAGGGAAAAAAAGAAATAT-C-GGGGGTTGATTGGGCTATCTTAA-CGATTAAGGGCCGAAGGCCCGTTTAAATATGTGTTGGACGAAGTCCAAAACACAAAAAAGTCATCAGAACAGTGGAATATAATGAGCTGGCAGTGG------------------------------------------------TATTACCCCCCGTGCTCGGGACGGGACATGACGTAAGCATAGATTATAATGGGCTTTTTAA-AGCCCATATAAAGGAAGT-GGGCCGGGTTTGAGACATATTTCGAAAGCCCGGCCT-GGAAAA-GGATAAAGTCACGTGCC--GAA-TAAT-AGGTTGCTTCGCCGCGAAGCAACCTACTAAATTGTTGCGTATTCAATACGCAACAAAAAGTCTATTAATATGCCTGTCTCTGCCG--AATAAA-TCAGAGCGTATGCGAAGCAGAAGCGATGGATTGGGCAGAATCACAATTCAAGACCTGTACCCATGG
			CTGTGATTGGAAGACGATATCATCGGATTCATCGGAAAATCGGCAATATGTACCTTGCGTCGACTCTGGTTCTGGAAGAAAGACGCCTCGCAAGGTACTTCTTCGATCTATCGAAGCTGTATTTAATGG------AAGTTTCAAAGGGAATAATCGGAATGTTCGTGGCTTCTTATACGTATCAATCCGAGACGATGATGGAACAATGCGTCCAGTACTCATAGTACCATTTGGAGGATATGGATATCACAATGATTTTTATTATTTCGAAGGGAAGGGGAAAGTTGAATGTGATATATCATC-----AGATTATGTTGCGCCAGAAGTAGATTGGAGCAGAGACATGGAAGTTAGTATTAGTAACAGCAACAACTGTAATGAATCATGTGATCTGAAGTGTTATGTTATTTGTTCGTTAAGAATAAAGGAATAACAGATGTGCTGTATTGAATATTAATA-AATCTTATTTTAAATGAAATTGATAGTTGTATAAAACATACAACACGCTATGACAAAAGGGGAAAAATGAAAAATA-AGGGGT---TGATTGTTCTATAGTATCGCTTAAGGGCCGCAGGCCCGTTGAAAAATAATAATCGAATTATATACGATTGATAATAATCAGAGATAGATGATCAAGGATATATAAACATAGACGAAGTATATGGCTGTAT-AATAA-AAAAAGAAGCATATAA-----TATAAAATATGTATACTAATCTCTGATTGGTGCAGAAAGTAGACCCACTAACTTTAAGTTAGTGGA-AATGTCCCGATGACGTAAGCACGGGGGACTAT
		</sequence>
		<sequence>
			<taxon idref="765_R_AS_1996"/>
			TATTACCCCCAGCGCTCGGGACGGGACATTTGCATCTATAAATAGACCT--CCCCCCCC-CCACTACAAGATCATCATCGTCGACAGAAATGGCGCGATATGTGGTATGCTGGATGTTCACCATCAACAATCCCGCTTCGCTACCAGTGATGCGGGATGAGTTCAAATATATGGTATATCAAGTGGAGAGGGGACAGGAGGGTACTCGTCATGTGCAAGGGTACGTCGAGATGAAGAGACGAAGTTCTCTGAAACAGATGAGAGGCTTCTTCCCAGGCGCACACCTTGAGAAACGAAAGGGGAGCCAGGAAGAAGCACGGGCTTACTGTATGAAGGAGGATACAAGAATCGAAGGTCCCTTCGAGTTTGGTGCTTTTAAATTGTCATGTAATGATAATTTATTTGATGTCATACAGGATATGCGTGAAACGCATAAACGGCCTCTGGAATATTTATATGAGTGTCCGAATACCTTCGACAGAAGTAAGGATACATTATACAGAGTGCAAGCAGAGTTGAATAAAACGAAGGCGATGAATAGCTGGAAGAC--ATCCTTCAATGC-ATGGACATCTGAAGTAGAAAATATTATGGCGGAGCCATGTTATCGAAGGATTATTTGGGTCTACGGCCCAAATGGAGGCGAAGGAAAGACAACGTTTGCAAAACATTTAATGAAGACTAAGAATGCGTTTTATTCGCCAGGAGGAAAATCATTGGATATATGTAGATTGTATAATTATGAGGATATAGTTATATTTGATATTCCCAGATGCAAAGAGGAATATTTAAACTATGGTTTATTAGAAGAATTTAAAAATGGAATTATTCAAAGCGGGAAATATGAACCCGTTTTGAAAATTGTAGAATATGTGGAAGTCATTGTAATGGCTAACTTCCTTCCGAAGGAAGGAATCTTTTCTGAAGATCGAATAAAGCTAGTTGCTTGCTGAACACGCTATGACAAT--------CGTACGCTATGAC-AAAAGGGGA--AAAGCAAAGATTC-GGGGGTTGATT-GTGCTATC-CTAACGATTAAGGGCCGCAGGCCCGTCA-AGATGGACGAC-GCGATCATATGTCCCG-AGTTAGTGCGCCACGT-AAGCGCT-GGGGCTTAT---------------CTCGGGAC-GGGACATG----------------------------------------------------------------------------------------------------------GG--C-TTTTTAAATGGG--C-CGAGAGAGTTTGAACAGTTCAGTATCTTCGTTATTGGGCC-ATCTGG--CCCAATAATTAAGAGAAC--GTGTTCAAAATCTGGGTTTGACCGAAGGTCAAGGTAGACGGTCAA-CAATATTCTGGCTTGCGCAGCAAGAAACACGAATTAAATTTTTAATTCGTAGGACACGTGGAC-GGACCGAAATACTTCCG-ATCTCTATAAATAGCCTAAA-CTGTTATTG-ATAATT-G--CTCTCGC-TCTTCTGTCAAAGTTGTTGTGCTGAGGAGGAAGATCGCC-AACTGCGATC------------------ATCGGACTGAAA-GCGTCAAGAGAGACGGAGAATCATGCTGCGAAGCGTATATCGGGTA-TTTATAGACTTC-TAGCGCAGCTAGAAGT-TTCGTTGTATTTGATATTGTATTTTGTAAAT-TACG-AAGAAAATCGTATATTGATATTAATAAAACAACTGGGATTGTTTATGTTTACATTAACTAGTATT-AAAAATGCA----CAATAT-AAATATTGTATAAGGAACTTATA-CAATATATATTACAATA-T--GTTGAGCGTAGCGTGATAAACAGATGTTTAGGTATAATTAAAATAATTATGTCATGTAA-AATAATACTGAACATGTTTA-AGTATGA-GGTGAAAGAGGAGATATAAGAATAT-TAAAAACCCAATTATATT-AT----
			--------------GCACT----ATGAC--AAGCGT-ACGCTATGACAAAAAGGGAAAAATGAAAAAT-CAGGGG-T---TGATTGTGC-----TAT-CGTAACGAT-TAAGGGCCGCAGGCCCGTCAA-G-ATGG-ATGAACGGTCAGATTTGATTGCTT-AGCCACGAAGGAAGGAATCTTTTTGTG--TCA------------CTGTCAAGACAGCTGTTATTGTTTT---AAAAAATAATATAATAACCAATTGACA-ATAGTACCCCTCACTAACAAGAT----------------------------------------------------------------------------------------------------------------------------------------------------------------------------TATTACCCCCAGCGCTCGGGAC-GGGACAT-GGGCTAATGGAT-GAT-GGATTTAGGGCCCAACGGGCCCGTTAAGATGGGTTTT-GGGCTTCTGGGCTAAATCCAGAAGACCAAAAACAGGCGGG-AACCGTCCT-AATTTCAAACATAGATTGCTTGCCCTGCAAGCCATCTAGAAGTCTATATATACCAGTGTCGATATAT-TGCCTAGATATCAAATGGCGAGGTTTCCGAAGAAATCGATCAAGAAGAGGCGGGTTGGCAGGAGGAAGTATGGAAGCAAGGCGGCAACAAGCCACGACT-------------------------------------------------------------------------------------------------------------------------------------------------------------------------------------------------------------------------------------------------------------------------------------------------------------------------------------------------------------------------------ATTTTATTGTAGTGCTGGAGTTAGTATTAACTACCAGAACAGAATTACATATCATGTATGATATGTTTATGTAAACATAAACCTATGAATGGAATAATGTCCAAATAACATACAACACGCTATGA-----------------CAAAAGGGGAAAAATGAAGAA-TCGGGGG-TTGATTGGTCTATCGTATCGCTTAAGGGCCGCAGGCC-------------CGTTGAAATGATTCTTTATTCAACAAATATACATGATACGGATAGTTGAATATATAAACAACTATGTAT-AAATACAACAGAATGTTGAA-AATAATTAATATAATGAGAAG-GAAGGTATATTTGTGACGGATAAGGATGAGGACCACCACTTTAGT-GGT-GGGTCATATGTCCCGAGTTAGTGCGCCACGTAA-GCGCT-GGGGCTTAT----------------------------TCACGTGCATCTAACAAATGCACGTGACTGATATATATGATATAACGGTTCATTG-AAACGTTATATTGAGAT-ATAACGAAAAGTCACGTATGAAAGAGAC-ATGAACGTGACGGAGTCAAATGTAATGAATAAACATTTGACGTCCGGAAACTTCCG-AAGGAAGCCAAGATTGCTTCGA-GGCGAAGCAAAACATTTATATATTGGT-CTGAA-CTGCTGCCTATAAATAAG-AGGCAGGGAAATGGCATTGACAACAGAGCGGGTTAAACTATTCTTCGAATGGTTTTTGTTTATTGGAGCAATATTCATTGCGATAACAATATTATATATATTGTTGGTATTGCTCTTTGAGGTTCCCAAGTATATTAAGGAGGTTGTGAGGTATCTCGTAGAATACCTGACCAG
			ACGACGTGTATGGATGCAGAAAACGCAGTTGACGGAGGCAACCGGAGATGCAGAGCTCGTCAGAAGTAGTGTGGAAGACAGACGCGATCAACAACCGGCTGTCATACCACATGCAAGTCATGTTATCCCTTC---TCAACCA---AGAAGGGATGAACAAGCAAGACGAGGAAACGCCGGCCCTATGTTTTAATACACTGTATTATAATATACGAAATATAAATGGATAAGGATATTTAGTGGGAAACATAT-ATAAGTGAAACATAATATATGTTGTATAA-GAAACATATTGTAATATGTGACTTGTATACGAGTGTTGTATTTATAAACTATACAACACGCTATGACAAAAGGGGAAAAATGAAGAAT-CGGGGGT---TGATTGGTCTATCGTATCGCTTAAGGGCCG-CAGGCCCGT-------------TGAAAT-GATTCTTAATTAAACAAATATACATGATACGGATAGTTGAATATATAAACAACTATGTAGA--AATACAACAGAATGTTGT-ACATAATA-ATATAATGAGAAGAGAA-GTATATTTGTACAGGATAGTGATCACAAACACCACTTTA--------------------GTGGT-GGGCCATATGTCCCGA------------------------------------------------------------TCACGTGCATCTAACAAATGCACGTGAGAAGGCAGTAGCTTGCAGCGAAAGATAACCATCAACATCAAAAAAGAA-AGGGCATATTCGTTGCTTCGAGTCGAAGCAACGGTGATAGATAAATGTTCGAGAATCGAAAATGGAGGCTATTTAAACCTGATGGTGTTGTGATTTCCGAAATCACTCGTCGGAGGAG-AATGGAGTTTTGGGAATCGTCTGCCATGCCAGACGATGTGAAGAGAGTGATCAAGGAAATATATTGGGAAGATCGGAAGAAACTTCTGTTTTGTCAGAAGTTGAAGTGCTGTGTCAGAAGGATTCTTGTATATGGAGATCAAGATGATGCTCTAGCTGCAGTGAAGGGTTTGAAGACTTCTATCATTCGCTATAGCGAATATCTGAAGAAACCATGTGTGGTAATATGTTGTTTGACTAATAAGTCTATTGTTCATAGGTTAAACACAATGGTGTTCTTTTATCATGAATATATTGAGGAACTAGGTGGTGACTACTCGGTATATCAAGATTTGTATTGTGATGAGGAACTTCCTGCTTCCTTGACAGAGGAAGAAGATGAAGAAGTAATATACAGGAATGTTATCATGTCATCGACAGAAGAGAAGATCTCTTGGAGTGAATGTCAGAAGATAGTTATATCGGATTATGATGTAACATTACTGTAATGTAATATCCATTATCATCAATAAAATAATGGAATGATGATTATGTATT-TATACTAAATACATAATGGTGTACGTATAGCATAAAATA-CA-TTAACATACATACAACACACTATGACA-AAAAGGGAAAAAAAGAAATAT-C-GGGGGCTGATTGGGCTATCTTAA-CGATTAAGGGCCGAAGGCCCGTTTAAATATGTGTTGGACGAAGTCCAAAACACAAAAAAGTCATCAGAACAGTGGAATATAATGAGCTGGCAGTGG------------------------------------------------TATTACCCCCCGTGCTCGGGACGGGACATGACGTAAGCATAGATTATAATGGGCTTTTTAA-AGCCCATATAAAGGAAGT-GGGCCGGGTTTGAGACATATTTCGAAAGCCCGGCCT-GGAAAA-GGATAAAGTCACGTGCC--GAA-TAATAAGGTTGCTTCGCCGCGAAGCAACCTAATAAATGGTTGCGTATTCAATACGCAACCAAAAGTCTATTAATATGCCTGTCTCTGCCG--AATAAA-TCAGAGCGTATGCGAAGCAGAAGCGATGGATTGGGCAGAATCACAATTCAAGACATGTACTCATGG
			CTGTGATTGGAAGACGATATCATCGGATTCATCGGAAAATCGGCAATATGTACCTTGCGTCGACTCTGGTTCTGGAAGAAAGACGCCTCGCAAGGTACTTCTTCGATCTATCGAAGCTGTATTTAATGG------AAGTTTCAAAGGGAATAATCGGAATGTTCGTGGCTTCTTATACGTATCAATCCGAGACGATGATGGAACAATGCGTCCAGTACTTATAGTACCGTTTGGAGGATATGGATATCACAATGATTTTTATTATTTCGAAGGGAAGGGGAAAGTTGAATGTGATATATCATC-----AGATTATGTTGCGCCAGAAGTAGATTGGAGCAGAGACATGGAAGTTAGTATTAGTAACAGCAACAACTGTAATGAATCATGTGATCTGAAGTGTTATGTTATTTGTTCGTTAAGAATAAAGGAATAACAGATGTGCTGTATTGAATATTAATA-AATCTTATTTTAAATGAAATTGATAGTTGTATAAAACATACAACACGCTATGACAAAAGGGGAAAAATGAAAAATA-AGGGGT---TGATTGTTCTATAGTATCGCTTAAGGGCCGCAGGCCCGTTGAAAAATAATAATCGAATTATATACGATTGATAATAATCAGAGATAGATGATCAAGGATATATAAACATAGACGAAGTATATGGCTGTAT-AATAA-AAAAAGAAGCATATAA-----TATAAAATATGTATACTAATCTCTGATTGGTGCAGAAAGTAGACCCACTAACTTTAAGTTAGTGGA-AATGTCCCGATGACGTAAGCACGGGGGACTAT
		</sequence>
		<sequence>
			<taxon idref="MP2_R_AS_1996"/>
			---------------------------------------------ACCT--CCCCCCTCTCCACTACAAGATCATCATCGTCGACAGAAATGGCGCGATATGTGGTATGCTGGATGTTCACCATCAACAATCCCGCTTCGCTACCAGTGATGCGGGAAGAGATCAAATACATGGTATATCAAGTGGAGAGGGGACAGGAGGGTACTCGTCATGTGCAAGGGTACGTCGAGATGAAGAGACGAAGTTCTCTGAATCAGATGAGACGCTTCTTCCCAGGCGCACACCTTGAGAAACGAAAGGGAAGCCAGGAAGAAGCACGGGCTTACTGTATGAAGGAAGATACAAGAATCGAAGGTCCCTTCGAGTTTGGTGTTTTTAAATTGTCATGTAATGATAATTTATTTGATGTCATACAGGATATGCGTGAAACGCATAAACGGCCTCTGGAATATTTATATGAGTGTCCGAATACCTTCGACAGAAGTAAGGAAACATTATACAGAGTGCAAGCAGAGTTGAATAAAACGAAGGCGATGAATAGCTGGAAGAC--ATCCTTCAATGC-ATGGACATCTGAAGTAGAAAATATTATGGCGGAGCCATGTTCTCGAAGGATTATTTGGGTCTACGGCCCAAATGGCGGCGAAGGAAAGACAACGTTTGCAAAACATTTAATGAAGACTAAGAATGCGTTTTATTCGCCAGGAGGAAAATCATTGGATATATGTAGATTGTATAATTATGAGGATATAGTTATATTTGATATTCCCAGATGCAAAGAGGAATATTTAAACTATGGTTTATTAGAAGAATTTAAAAATGGAATTATTCAAAGCGGGAAATATGAACCCGTTTTGAAAATTGTAGAATATGTGGAAGTCATTGTAATGGCTAACTTCCTGCCGAAGGAAGGAATCTTTTCTGAAGATCGAATAAAGCTAGTTGCTTGCTGAACACGCTATGACAAT--------CGTACGCTATGAC-AAAAGGGGA--CCA-CAAAGACTC-GGGGGTTGATT-GTGACATC-CTAACGATTAAGGGCCGCAGGCCCGTCA-AGATGGACCACT---------------------------------------------------TATTA-CCCCCCGTGCTCGGGAC-GGGACATG----------------------------------------------------------------------------------------------------------GG--C-TTTTTAAATGGG--C-CGAGAGAGTTTGAACAGTTCAGTATCTTCGTTATTGGGCC-ATCTGG--CCCAATAATTAAGAGAAC--GTGTTCAAAATCTGGGTATGACCGAAGGTCAAGGTAGACGGTCAA-CAATATTCTGGCTTGCGCAGCAAGCAACACGAATTAATAATTTAATTCGTAGGACACGTGGAC-GGACCGAAATACTTCCG-ATCTCTATAAATAGCCTAAA-CTGTTATTG-ATAATT-G--CTCTCGG-TCTTCTGTCGAGGTTGTTGTGCTGAGGAGGAAGATCGCC-AACGGCGATC------------------ATCGGACGGAAA-GCGTCAAGAGAGACGGAGAATCATGCTGCGAAGCGTATATCGGGTA-TTTATAGACTTC-TAGCGCAGCTAGAAGT-TTCTTTGTATTTGATATTGTATTCTGTAAAT-TACG-AAGAAATTCGTATATTGATATTAATAAAACAACTGGGATTGTTTATGTTTACATTAACTAGTATT-AAAAATGCA----CAATAT-AAATATTGTATAAGGAACTTATA-CAATATATATTATAATA-T--GTTGAGCGTAGCTTGATAAACAGTTGTTTAGGTATAATTAAAATAATTATGTCATGTAA-AATAATACTGAACATGTTTA-AGTATGA-GGTGAAAGAGGAGATATAAGAATAT-TAAAAACCCAATTATATT-AT-TTG
			ACTTGTATACGAGTGTTGTATTTATAAACTATACAACACGCTATGACAAAAAGGGAAAAATGAAAAAT-CAGGGG-T--TGATTGTGC------TAT-CGTAACGAT-TAAGGGCCGCAGGCCCGTCAA-G-ATGG-ATGAACGGTCAGATTTGATTGCTT-AGCCACGAAGGAAGGAATCTTTTTGTG--TCG------------CTGTCAAGACAGCTGTCATTGTTTTTAAAAAAAATAATATAATAACTAAATGACA-ATAGTACCCCTCACTAACAAGATAATAACGATA---------------GTACCCTCAATGGCCCACCATGACGTGTCATTGTGAGTGGA----------------------------------------AATGTCCC--------------------------------GATGACGTG-AGCACG-GGGGCTTAT---------------------------------------------------TTTAGGGCCCAACGGGCCCGTTAAGATGGGTTTT-GGGCTTCTGGTCTAAATCCAGAAGACCAAAAACAGGCGGG-AACCGTCCT-AATTTCAAACATAGATTGCTTGCCCTGCAAGCCATCTAGAAGTCTATATATACCAGTGTCGATATAC-TGCCTAGATATCAAATGGCGAGGTTTCCGAAGAAATCGATCAAGAAGAGGCGGGTTGGCAGGAGGAAGTATGGAAGCAAGGCGGCAACAAGCCACGACT-------------------------------------------------------------------------------------------------------------------------------------------------------------------------------------------------------------------------------------------------------------------------------------------------------------------------------------------------------------------------------ATTTTATTGTAGTGCTGGAGTTAGTATTAACTACCAGAACAGAATTACATATCATGTATGATATGTTTATGTAAACATAAACCTATGAATGGAATAATGTCCAAATAACATACAACACGCTATGA-----------------CAAAAGGGGAAAAATGAAGAA-TCGGGGG-TTGATTGGTCTATCGTATCGCTTAAGGGCCGCAGGCC-------------CGTTGAAATGATTCTTAATTAAACAAATATACATGATACGGATAGTTGAATATATAAACAACTATGTAT-AAATACAACAGAATGTTGAA-AATAATTAATATAATGAGAAG-GAAGGTATATTTGTGACGGATAAGGATGAGGACCACCACTTTAGT-GGT-GGGCCAGATGTCC------------------------------------TATTACCCCCAGCGCCCGGGACGGGACATCACGTGCATCTAACAAATGCACGTGACTGATATATATGATATAACGGTTCATTG-AAACGTTATATTGAGAT-ATAACGAAAAGTCACGTATGAAGGAGAC-ATGAACGTGACGGAGTCAAATGTAATGAATAAACATTTGACGTCCGGAAACTTCCG-AAGGAAGCCAAGATTGCTTCGA-GGCGAAGCAAAACATTTATATATTGGT-CTGAA-CTGCTGCCTATAAATAAG-AGGCAGGGAAATGGGATTGACAACAGAGCGGGTTAAACTATTCTTTGAATGGTTTTTGTTTATCGGAGCAATATTCATTGCGATAACAATATTATATATATTGTTGGTATTGCTCTTTGAGGTTCCCAAGTATATTAAGGAGGTTGTGAGGTATCTCGTAGAATACCTGACCAG
			ACGACGTGTATGGATGCAGAAAACGCAGTTGACGGAGGCAACCGGAGATGCAGAGCTCGTCAGAAGTAGTGTGGAAGACAGACGCGATCAACAACCGGCTGTCATACCACATGCAAGTCATGTTATCCCTTC---TCAACCA---AGAAGGGATGAACAAGCAAGACGAGGAAACGCCGGTCCTATGTTTTAATACACTGTATTATAATATACGAAATATAAATGGATAAGGATATTTAGTGGGAAACATAT-ATAAGTGAAACATAATATATGTTGTATAA-GAAACATATTGTAATATGTGACTTGTATACGAGTGTTGTATTTATAAACTATACAACACGCTATGACAAAAGGGGAAAAATGAAGAAT-CGGGGGT---TGATTGGTCTATCGTATCGCTTAAGGGCCG-CAGGCCCGT-------------TGAAAT-GATTCTTAATTAAACAAATATACATGATACGGATAGTTGAATATATAAACAACTATGTATA--AATACAACAGAATGTTGA-AAATAATA-ATATAATGAGAAGAGAA-GTATATTTGTGACGGATAAGGATGAGGACCACCACTTTA-----------------------------------------------------------------------------------------------------------------------------------------------------------------------------------------------------------------------------------------------------------------------------------------------------------------------------------------------------------------------------------------------------------------------------------------------------------------------------------------------------------------------------------------------------------------------------------------------------------------------------------------------------------------------------------------------------------------------------------------------------------------------------------------------------------------------------------------------------------------------------------------------------------------------------------------------------------------------------------------------------------------------------------------------------------------------------------------------------------------------------------------TATTACCCCCCGTGCTCGGGACGGGACATGACGTCAGCATAGATTATAATGGGCTTTTTAA-AGCCCATATAAAGGAAGT-GGGCCGGGTTTGAGACATATTTCGAAAGCCCGGCCT-GGAAAA-GGATAAAGTCACGTGCC--GAA-TAAT-AGGTTGCTTCGCCGCGAAGCAACCTAATAAATTGTTGCGTATTCAATACGCAGCC-AAAGTCTATTAATATGCCTGTCTCTGCCG--AATAAA-TCAGAGCGTATGCGAAGCAGAAGCGATGGATTGGGCAGAATCACAACTCAAGACATGTACCCATGG
			CTGTGATTGGAAGACGATATCATCGGATTCATCGGAAAATCGGCAATATGTACCTTGCGTCGACTCTGGTTCTGGAAGAAAGACGCCTCGCAAGGTACTTCTTCGATCTATCGAAGCTGTATTTAATGG------AAGTTTTAAAGGGAATAATCGGAATGTTCGTGGTTTCTTATACGTATCAATCCGAGACGATGATGGAACAATGCGTCCAGTACTTATAGTACCATTTGGAGGATATGGATATCACAATGATTTTTATTATTTCGAAGGGAAGGGGAAAGTTGAATGTGATATATCATC-----AGATTATGTTGCGCCAGAAGTAGATTGGAGCAGAGACATGGAAGTTAGTATTAGTAACAGCAACAACTGTAATGAATCATGTGATCTGAAGTGTTATGTTATTTGTTCTTTAAGAATAAAGGAATAACAGATGTGCTGTATTGAATATTAATA-AATCTTATTTTAAATGAAATTGATAGTTGTATAGAACATACAACACGCTATGACAAAAGGGGAAAAATGAAAAATA-AGGGGT---TGATTGTTCTATAGTATCGCTTAAGGGCCGCAGGCCCGTTGAAAAATAATAATCGAATTATATACGATTGATAATAATCAGAGATAGATGATCAAGGGTATATAAACATAGACGAAGTATATGGCTGTAT-AATAA-AAAAAGAAGCATATAA-----TATAAAATATGTATACTAATCTCTGATTGGTGCAGAAAGTAGACCCACTAACTTTAGTGGTGGGCCAGATGTCCCGATGACGTAAGCACGGGGGCTTAT
		</sequence>
		<sequence>
			<taxon idref="MP1_R_AS_1996"/>
			---------------------------------------------------------------------------------------------------------------------------------------------------------------------------------------------------------------------------------------------------------------------------------------------------------------------------------------------------------------------------------------------------------------------------------------------------------------------------------------------------------------------------------------------------------------------------------------------------------------------------------------------------------------------------------------------------------------------------------------------------------------------------------------------------------------------------------------------------------------------------------------------------------------------------------------------------------------------------------------------------------------------------------------------------------------------------------------------------------------------------------------------------------------------------------------CTCGGGAC-GGGACATG----------------------------------------------------------------------------------------------------------GG--C-TTTTTAAATGGG--C-CGAGAGAGTTTGAACAGTTCAGTATCTTCGTTATTGGGCC-ATCTGG--CCCAATAATTAAGAGAAC--GTGTTCAAAATCTGGGTATGACCGAAGGTCAAGGTAGACGGTCAA-CAATATTCTGGCTTGCGCAGCAAGCAACACGAATTAAAAATTTAATTCGTAGGACACGTGGAC-GGACCGAAATACTTCCG-ATCTCTATAAATAGCCTAAA-CTGTTATTG-ATAATT-G--CTCTCGG-TCTTCTGTCAAGGTTCTTGTGCTGAGGAGGAAGATCGCC-GACGGCGATC------------------ATCGGACGGAAA-GCGTCAAGAGAGACGGAGATC-ATGCTGCGAAGCGTATATCGGGTA-TTTATAGACTTC-TAGCGCAGCTAGAAGT-TTCTTTGTATTTGATATTGTATTCTGTAAAT-TACG-AAGAAATTCGTAT-TTGATATTAATAAAACAACTGGGATTGTTTATGTTTACATTAACTAGTATT-AAAAATGCA----CAATAT-AAATATTGTATAAGGAACTTATA-CAATATATATTAAATA--T--GTTGAGCGTAGCTTGATAAACAGTTGTTTAGGTATAATTAAAATAATTATGTCATGTAA-AATAATACTGAACATGTTTA-AGTATGA-GGTGAAAGAGGAGATATAAGAATAT-TAAAAACCCAATTATATT-AT-TTG
			ACTTGTATACGAGTGTTGTATTTATAAACTATACAACACGCTATGACAAAAAGGGAAAAATGAAAAAT-C---------------------------------------------------------------------------------------------------------------------------------------------------------------------------------------------------------------------------------------------------------------------------------------------------------------------------------------------------------------------------------------------------TATTACCCCCAGCGCTCGGGAC-GGGACAT-GGGCTAATGGAT-GAT-GGATATAGGGCCCAACGGGCCCGTTAAGATGGGTTTT-GGGCTTCTGGCTTAAATCCAGAAGACCAAAAACAGGCGGG-AACCGTCCT-AATTTCAAACATAGATTGCTTGCCCTGCAAGCCATCTAGAAGTCTATATATACCAGTGTCGATATAT-TGCCTAGATATCAAATGGCGAGGTTTCCGAAGAAATCGAGCAAGAAGAGGCGGGTTGGCAGGAGGAAGTATGGAAGCAAGGCGGCAACAAGCCACGACT-------------------------------------------------------------------------------------------------------------------------------------------------------------------------------------------------------------------------------------------------------------------------------------------------------------------------------------------------------------------------------ATTTTATTGTAGTGCTGGAGTTAGTATTAACTACCAGAACAGAATTACATATCATGTATGATATGTTTATGTAAACATAAACCTATGAATGGAATAATGTCCAAATAACATACAACACGCTATGA-----------------CAAAAGGGGAAAAATGAAGAA-TCGGGGG-TTGATTGGTCTATCGTATCGCTTAAGGGCCGCAGGCC-------------CGTTGAAATGATTCTTTATTCAACAAATATACATGATACGGATAGTTGAATATATAAACAACTATGTAT-AAATACAACAGAATGTTGAA-AATAATTAATATAATGAGAAG-GAAGGTATATTTGTGACGGATAAGGATGAGGACCACCACTTTAGT-GGT-GGGCCAGATGTCCCGAGTTAGTGCGCCACGTAA-GCGCT-GGGGCTTAT------------------------------------------------------------------------------------------------------------------------------------------------------------------------------------------------------------------------------------------------------------------------------------------------------------------------------------------------------------------------------------------------------------------------------------------------------
			-----------------------------------------------------------------------------------------------------------------------------------------------------------------------------------------------------------------------------------------------------------------------------------------------------------------------------------------------------------------------------------------------------------------------------------------------------------------------------------------------------------------------------------------------------------------------------------------------------------------------------------------------------------------------------------------------------------------------------------------------------------------------------------------------------------------------------------------------------------------------------------------------------------------------------------------------------------------------------------------------------------------------------------------------------------------------------------------------------------------------------------------------------------------------------------------------------------------------------------------------------------------------------------------------------------------------------------------------------------------------------------------------------------------------------------------------------------------------------------------------------------------------------------------------------------------------------------------------------------------------------------------------------------------------------------------------------------------------------------------------------------------------CGGGACGGGACATGACGTAAGCATAGATTATAATGGGCTTTTTAA-AGCCCATATAAAGGAAGTGGGGCCGGGTTTGAGACATATTTCGAAAGCCCGGCCT-GGAAAA-GGATAAAGTCACGTGCCAAGAA-TAAT-AGGTTGCTTCGCCGCGAAGCAACCTAATAAATTGTTGCGTATTCAATACGCAACCAAAAGTCTATTAATATGCCTGTCTCTGCCG--AATAAA-TCAGAGCGTATGCGAAGCAGAAGCGATGGATTGGGCAGAATCACAACTCAAGACCTGTACCCATGG
			CTGTGATTGGAAGACGATATCATCGGATTCATCGGAAAATCGGCAATATGTACCTTGCGTCGACTCTGGTTCTGGAAGAAAGACGCCTCGCAAGGTACTTCTTCGATCTATCGAAGCTGTATTTAATGG------AAGTTTTAAAGGGAATAATCGGAATGTTCGTGGTTTCTTATACGCATCAATCCGAGACGATGATGGAACAATGCGTCCAGTACTTATAGTACCATTTGGAGGATATGGATATCACAATGATTTTTATTATTTCGAAGGGAAGGGGAAAGTTGAATGTGATATATCATC-----AGATTATGTTGCGCCAGAAGTAGATTGGAGCAGAGACATGGAAGTTAGTATTAGTAACAGCAACAACTGTAATGAATCATGTGATCTGAAGTGTTATGTTATTTGTTCTTTAAGAATAAAGGAATAACAGATGTGCTGTATTGAATATTAATA-AATCTTATTTTAAATGAAATTGATAGTTGTATAGAACATACAACACGCTATGACAAAAGGGGAAAAATGAAAAATA-AGGGGT---TGATTGTTCTATAGTATCGCTTAAGGGCCGCAGGCCCGTTGAAAAATAATAATCGAATTATATACGATTGATAATAATCAGAGATAGATGATCAAGGATATATAAACATAGACGAAGTATATGGCTGTAT-AATAA-AAAAAGAAGCATATAA-----TATAAAATATGTATACTAATCTCTGATTGGTGCAGAAAGTAGACCCACTAACT----------------------------------------------
		</sequence>
		<sequence>
			<taxon idref="627_R_AS_1996"/>
			TATTACCCCCAGCGCTCGGGACGGGACATTTGCATCTATAAATAGACCT--CCCCCCTCTCCACTACAAGATCATCATCGTCGACAGAAATGGCGCGATATGTGGTATGCTGGATGTTCACCATCAACAATCCCGCTTCGCTACCAGTGATGCGGGATGAGTTTAAATATATGGTATATCAAGTGGAGAGGGGACAGGAGGGTACTCGTCATGTGCAAGGATACGTCGAGATGAAGAGACGAAGTTCTCTGAAACAGATGAGAGGCTTCTTCCCAGGCGCACACCTTGAGAAACGAAAGGGGAGCCAGGAAGAAGCACGGGCTTACTGTATGAAGGAAGATACAAGAATCGAAGGTCCCTTCGAGTTTGGTGCTTTTAAATTGTCATGTAATGATAATTTATTTGATGTCATACAGGATATGCGTGAAACGCATAAACGGCCTCTGGAATATTTATATGAGTGTCCGAATACCTTCGACAGAAGTAAGGATACATTATACAGAGTGCAAGCAGAGTTGAATAAAACGAAGGCGATGAATAGCTGGAAGAC--ATCCTTCAACGC-ATGGACATCTGAAGTAGAAAATATCATGGCGGAGCCATGTTATCGAAGGATTATTTGGGTCTACGGCCCAAATGGAGGTGAAGGAAAGACAACGTTTGCAAAACATTTAATGAAGACTAAGAATGCGTTTTATTCGCCAGGAGGAAAATCATTGGATATATGTAGATTGTATAATTATGAGGATATAGTTATATTTGATATTCCCAGATGCAAAGAGGAATATTTAAACTATGGTTTATTAGAAGAATTTAAAAATGGAATTATTCAAAGCGGGAAATATGAACCCGTTTTGAAAATTGTAGAATATGTGGAAGTCATTGTAATGGCTAACTTCCTTCCGAAGGAAGGAATCTTTTCTGAAGATCGAATAAAGCTAGTTGCTTGCTGAACACGCTATGACAAT--------CGTACGCTATGAC-AAAAGGGGA--AAAGCAAAGATTCGGGGGGTTGATT-GTGCTATC-CTAACGATTAAGGGCCGCAGGCCCGTCA-AGATGGACGAC-GCGATCATATGTCCCG-AGTTAGTGCGCCACGT-AAGCGCT-GGGGCTTAT--------------------------------------------------------------------------------------------------------------------------------------------------------------------------------------------------------------------------------------------------------------------------------------------------------------------------------------------------------------------------------------------------------------------------------------------------------------------------------------------------------------------------------------------------------------------------------------------------------------------------------------------------------------------------------------------------------------------------------------------------------------------------------------------------------------------------------------------------------------------------------------------------------
			-------------------------------------------------------------------------------------------------------------------------------------------------------------------------------------------------------------------------------------------------------------------------------------------------------------------------------------------------------------------------------------------------------------------------------------------------------------------------TATTACCCCCAGCGCTCGGGAC-GGGACAT-GGGCTAATGGAT-GAT-GGATATAGGGCCCAACGGGCCCGTTAAGATGGGTTTT-GGGCTTCTGGGCTAAATCCAGAAGACCAAAAACAGGCGGG-AACCGTCCT-AATTTCAAACATAGATTGCTTGCCCTGCAAGCCATCTAGAAGTCTATATATACCAGTGTCGATATAT-TGCCTAGATATCAAATGGCGAGGTTTCCGAGGAAATCGATCAAGAAGAGGCGGGTTGGCAGGAGGAAGTATGGAAGCAAGGCGGCAACAAGCCACGACT-------------------------------------------------------------------------------------------------------------------------------------------------------------------------------------------------------------------------------------------------------------------------------------------------------------------------------------------------------------------------------ATTTTATTGTAGTGCTGGAGTTAGTATTAACTACCAGAACAGAATTACATATCATGTATGATATGTTTATGTAAACATAAACCTATGAATGGAATAATGTCCAAATAACATACAACACGCTATGA-----------------CAAAAGGGGAAAAATGAAGAA-TCGGGGG-TTGATTGGTCTATCGTATCGCTTAAGGGCCGCAGGCC-------------CGTTGAAATGATTCTTAATTCAACAAATATACATGATACGGATAGTTGAATATATAAACAACTATGTAT-AAATACAACAGAATGTTGAA-AATAATTAATATAATGAGAAG-TAAGGTATATTTGTGACGGATAAGTATGAGAACCACCACTTTAGT-GGT-GGGTCATATGTCCCGAGTTAGTGCGCCACGTAA-GCGCT-GGGGCTTATTATTACCCCCAGCGCTCAGGACGGGACATCACGTGCATCTAACAAATGCACGTGACTGATATATATGATATAACGGTTCATTG-AACCGTTATATTGAGAT-ATAACGAAAAGTCACGTATGAAAGAGAC-ATGAACGTGACGGAGTCAAATGTAATGAATAAACATTTGACGTCCGGAAACTTCCG-AAGGAAGCCAAGATTGCTTCGT-GGCGAAGCAAAACATTTATATATTGGT-CTGAA-CTGCTGCCTATAAATAAG-AGGCAGGGAAATGGCATTGACAACAGAGCGGGTGAAACTATTCTTTGAATGGTTTTTGTTTTTCGGAGCAATATTCATTGCGATAACAATATTATATATATTGTTGGTATTGCTCTTTGAGGTTCCCAAGTATATGAAGGAGGTTGTGAGGTATCTCGTAGAATACCTGACCAG
			ACGACGTGTATGGATGCAGAAAACGCAGTTGACGGAGGCAACCGGAGATGCAGAGCTCGTCAGAAGTAGTGTGGAAGACAGACGCGATCAACAACCGGCTGTCATACCACATGCAAGTCATGTTATCCCTTC---TCAACCA---AGAAGGGATGAACAAGCAAGACGAGGAAACGCCGGCCCTATGTTTTAATACACTGTATTATAATATACGAAATATAAATGGATAAGGATATTTAGTGGGAAACATAT-ATAAGTGAAACATAATATATGTTGTATAA-GAAACATATTGTAATATGTGACTTGTATACGAGTGTTGTATGTATAAACTATACAACACGCTATGACAAAAGGGGAAAAATGAAGAAT-CGGGGGT---TGATTGGTCTATCGTATCGCTTAAGGGCCG-CAGGCCCGT-------------TGAAAT-GATTCTTAATTAAACAAATATACATGATACGGATAGTTGAATATATAAACAACTATGTAGA--AATACAACAGAATGTTGT-ACATAATA-ATATAATGAGAAGAGAA-GTATATTTGTACAGGATAGTGATCACAAACACCACTTTA--------------------GTGGT-GGGTCATATGTCCCGAGTTAGTGCG-CCACGTAAGCGCTGGGGCTTATTATTACCCCCAGCGCTCAGGACGGGACATCACGTGCATCTAACAAATGCACGTGATAAGGCAGTAGCTTGCAGCGAAAGATAACCATCAACATCAAAAAAGAAGAGGGAATATTCGTTGCTTCGAGTCGAAGCAACGGTGATAGATAAATGTTCGAGAATCGAAAATGGAGGCTATTTAAACCTGATGGTGTTGTGATTTCCGAAATCACTCGTCGGAGGAG-AATGGAGTTTTGGGAATCGTCTGCCATGCCAGACGATGTGAAGAGAGTGATCAAGGAAATATATTGGGAAGATCGGAAGAAACTTCTGTTTTGTCAGAAGTTGAAGTGCTGTGTCAGAAGGATTCTTGTATATGGAGATCAAGATGATGCTCTAGCTGCAGTGAAGGGTATGAAGACTTCTATCATTCGCTATAGCGAATATTTGAAGAAACCATGTGTGGTAATATGTTGTTTGACTAATAAGTCTATTGTTCATAGGTTAAACACAATGGTGTTCTTTTATCATGAATATATTGAAGAACTAGGTGGTGACTACTCGGTATATCAAGATTTGTATTGTGATGAGGAACTTCCTGCTTCCTTGACAGAGGAAGAAGATGAAGAAGTAATATACAGGAATGTTATCATGTCATCGACAGAAGAGAAGATCTCTTGGAGTGAATGTCAGAAGATAGTTATATCGGATTATGATATAACATTACTGTAATGTAATATCCATTAACATAAATAAAATAATGGAATGATGATTATGTATT-TATACTAAATACATAATGGTGTACGTATAGCATAAAATA-CA-TTAACATACATACAACACGCTATGACA--AAAGGGGAAAAATGAAGAAT-C-GGGGGTTGATTGGGCTATCTTAA-CGATTAAGGGCCGAAGGCCCGTTTAAATATGTGTTGGACGAAGTCCAAAACACAAAAAAGTCATCAGAACAGTGGAATATAATGAGCTGGCAGTGGAGGGTC-CATGTCCCGAGTTAGTGCGCCACGTAAGCGCTGGGGCTTATTATTACCCCCCGTGCTCGGGACGGGACATGACGTAAGCATAGATTATAATGGGCTTTTTAA-AGCCCATATAAAGGAAGT-GGGCCGGGTTTGAGACATATTTCGAAAGCCCGGCCT-GGAAAA-GGATAAAGTCACGTGCC--GAA-TAAT-AGGTTGCTTCGCCGCGAAGCAACCTACTAAATTGTTGCGTATTCAATACGCAACAAAAAGTCTATTAATATGCCTGTCTCTGCCG--AATAAA-TCAGAGCGTATGCGAAGCAGAGGCGATGGATTGGGCAGAATCACAATTCAAGACATGTACTCATGG
			CTGTGATTGGAAGACGATATCATCGGATTCATCGGAAAATCGGCAATATGTACCTTGCGTCGACTCTGGTTCTGGAAGAAAGACGCCTCGCAAGGTACTTCTTCGATCTATCGAAGCTGTATTTAATGG------AAGTTTCAAAGGGAATAATCGGAATGTTCGTGGCTTCTTATACGTATCAATCCGAGACGATGATGGAACAATGCGTCCAGTACTCATAGTACCATTTGGAGGATATGGATATCACAATGATTTTTATTATTTCGAAGGGAAGGGGAAAGTTGAATGTGATATATCATC-----AGATTATGTTGCGCCAGAAGTAGATTGGAGCAGAGACATGGAAGTTAGTATTAGTAACAGCAACAACTGTAATGAATCATGTGATCTGAAGTGTTATGTTATTTGTTCGTTAAGAATAAAGGAATAACAGATGTGCTGTATTGAATATTAATA-AATCTTATTTTAAATGAAATTGATAGTTGTATAAAACATACAACACGCTATGACAAAAGGGGAAAAATGAAAAATA-AGGGGT---TGATTGTTCTATAGTATCGCTTAAGGGCCGCAGGCCCGTTGAAAAATAATAATCGAATTATATACGATTGATAATAATCAGAGATAGATGATCAAGGATATATAAACATAGACGAAGTATATGGCTGTAT-AATAA-AAAAAGAAGCATATAA-----TATAAAATATGTATACTAATCTCTGATTGGTGCAGAAAGTAGACCCACTAACTTTAAGTTAGTGGA-AATGTCCCGATGACGTGAGCACGGGGGACTAT
		</sequence>
		<sequence>
			<taxon idref="Q1160_R_AS_1995"/>
			TATTACCCCCAGCGCTCGGGACGGGACATTTGCATCTATAAATAGACCT--CCCCCCCCTCCACTACAAGATCATCATCGTCGACAGAAATGGCGCGATATGTGGTATGCTGGATGTTCACCATCAACAATCCCGCTTCGCTACCAGTGATGCGGGATGAGTTCAAATATATGGTATATCAAGTGGAGAGGGGACAGGAGGGTACTCGTCATGTGCAAGGGTACGTCGAGATGAAGAGACGAAGTTCTCTGAAACAGATGAGAGGCTTCTTCCCAGGCGCACACCTTGAGAAACGAAAGGGGAGCCAGGAAGAAGCACGGGCTTACTGTATGAAGGAAGATACAAGAATCGAAGGTCCCTTCGAGTTTGGTGCTTTTAAATTGTCATGTAATGATAATTTATTTGATGTCATACAGGATATGCGTGAAACGCATAAACGGCCTCTGGAATATTTATATGAATGTCCGAATACCTTCGACAGAAGTAAGGATACATTATACAGAGTGCAAGCAGAGTTGAATAAAACGAAGGCGATGAATAGCTGGAAGAC--ATCCTTCAATGC-ATGGACATCTGAAGTAGAAAATATTATGGCGGAGCCATGTTATCGAAGGATTATTTGGGTCTACGGCCCAAATGGAGGCGAAGGAAAGACAACGTTTGCAAAACATTTAATGAAGACCAAGAATGCGTTTTATTCTCCAGGAGGAAAATCATTGGATATATGTAGATTGTATAATTATGAGGATATAGTTATATTTGATATTCCCAGATGCAAAGAGGAATATTTAAACTATGGTTTATTAGAAGAATTTAAAAATGGAATTATTCAAAGCGGGAAATATGAACCCGTTTTGAAAATTGTAGAATATGTGGAAGTCATTGTAATGGCTAACTTCCTTCCGAAGGAAGGAATCTTTTCTGAAGATCGAATAAAGCTAGTTGCTTGCTGAACACGCTATGACAAT--------CGTACGCTATGAC-AAAAGGGGA--AAAGTAAAGATTC-GGGGGTTGATT-GTGCTATC-CTAACGATTAAGGGCCGCAGGCCCGTCA-AGATGGACGAC-GCGATCATATGTCCCG-AGTTAGTGCGCCACGT-AAGCGCT-GGGGCTTAT---------------CTCGGGAC-GGGACATG----------------------------------------------------------------------------------------------------------GG--CTTTTTTAAATGGG--C-CGAGAGAGTTTGAACAGTTCAGTATCTTCGTTATTGGGCC-ATCTGG--CCCAATAATTAAGAGAAC--GTGTTCAAAATCTGGGTTTGACCGAAGGTCAAGGTAGACGGTCAA-CAATATTCTGGCTTGCGCAGCAAGCAACACGAATTAATATTTTAATTCGTAGGACACGTGGAC-GGACCGAAATACTTCCG-ATCTCTATAAATAGCCTAAA-CTGTTATTG-ATAATT-G--CTCTCGC-TCTTCTGTCAAAGTTGTTGTGCTGAGGAGGAAGATCGCC-AACTGCGATC------------------ATCGGACTGAAA-GCGTCAAGAGAGACGGAGAATCATGCTGCGAAGCGTATATCGGGTA-TTTATAGACTTC-TAGCGCAGCTAGAAGT-TTCGTTGTATTTGATATTGTATTTTGTAAAT-TACG-AAGAAAATCGTATATTGATATTAATAAAACAACTGGGATTGTTTATGTTTACATTAACTAGTATT-AAAAATGCA----CAATAT-AAATATTGTATAAGGAACTTATA-CAATATATATTACAATA-T--GTTGAGCGTAGCGTGATAAACAGATGTTTAGGTATAATTAAAATAATTATGTCATGTAA-AATAATACTGAACATGTTTA-AGTATGA-GGTGAAAGAGGAGATATAAGAATAT-TAAAAACCCAATTATATT-AT----
			--------------GCACT----ATGAC--AAGCGT-ACGCTATGACAAAAAGGGAAAAATGAAAAAT-CAGGGG-T---TGATTGTGC-----TAT-CGTAACGAT-TAAGGGCCGCAGGCCCGTCAA-G-ATGG-ATGAACGGTCAGATTTGATTGCTT-AGCCACGAAGGAAGGAATCTTTTTGTG--TCA------------CTGTCAAGACAGCTGTTATTGTTTT---AAAAAATAATATAATAACTAATTGACA-ATAGTACCCCTCACTAACAAGAT----------------------------------------------------------------------------------------------------------------------------------------------------------------------------TATTACCCCCAGCGCTCGGGAC-GGGACAT-GGGCTAATGGAT-GAT-GGATATAGGGCCCAACGGGCCCGTTAAGATGGGTTTT-GGGCTTCTGGGCTAAATCCAGAAGACCAAAAACAGGCGGG-AACCGTCCT-AATTTCAAACATAGATTGCTTGCCCTGCAAGCCATCTAGAAGTCTATATATACCAGTGTCGATATAT-TGCCTAGATATCAAATGGCGAGGTTTCCGAGGAAATCGATCAAGAAGAGGCGGGTTGGCAGGAGGAAGTATGGAAGCAAGGCGGCAACAAGCCACGACT-------------------------------------------------------------------------------------------------------------------------------------------------------------------------------------------------------------------------------------------------------------------------------------------------------------------------------------------------------------------------------ATTTTATTGTAGTGCTGGAGTTAGTATTAACTACCAGAACAGAATTACATATCATGTATGATATGTTTATGTAAACATAAACCTATGAATGGAATAATGTCCAAATAACATACAACACGCTATGA-----------------CAAAAGGGGAAAAATGAAGAA-TCGGGGG-TTGATTGGTCTATCGTATCGCTTAAGGGCCGCAGGCC-------------CGTTGAAATGATTCTTAATTCAACAAATATACATGATACGGATAGTTGAATATATAAACAACTATGTAT-AAATACAACAGAATGTTGAA-AATAATTAATATAATGAGAAG-TAAGGTATATTTGTGACGGATAAGGATGAGAACCACCACTTTAGT-GGT-GGGTCATATGTCCCGAGTTAGTGCGCCACGTAA-GCGCT-GGGGCTTAT----------------------------TCACGTGCATCTAACAAATGCACGTGACTGATATATATGATATAACGGTTCATTG-AAACGTTATATTGAGAT-ATAACGAAAAGTCACGTATGAAAGAGAC-ATGAACGTGACGGAGTCAAATGTAATGAATAAACATTTGACGTCCGGAAACTTCCG-AAGGAAGCCAAGATTGCTTCGA-GGCGAAGCAAAACATTTATATATTGGT-CTGAA-CTGCTGCCTATAAATAAG-AGGCAGGGAAATGGCATTGACAACAGAGCGGGTTAAACTATTCTTTGAATGGTTTCTGTTCATCGGAGCAATATTCATTGCGATAACAATATTATATATATTGTTGGCATTGCTCTTTGAGGTTCCCAAGTATATTAAGGAGGTTGTGAGGTATCTCGTAGAATACCTGACCAG
			ACGACGTGTATGGATGCAGAAAACGCAGTTGACGGAGGCAACCGGAGATGCAGAGCTCGTCAGAAGTAGTGTGGAAGACAGACGCGATCAACAACCGGCTGTCATACCACATGCAAGTCATGTTATCCCTTC---TCAACCA---AGAAGGGATGAACAAGCAAGACGAGGAAACGCCGGCCCTATGTTTTAATACACTGTATTATAATATACGAAATATAAATGGATAAGGATATTTAGTGGGAAACATAT-ATAAGTGAAACATAATATATGTTGTATAA-GAAACATATTGTAATATGTGACTTGTATACGAGTGTTGTATTTATAGACTATACAACACGCTATGACAAAAGGGGAAAAATGAAGAAT-CGGGGGT---TGATTGGTCTATCGTATCGCTTAAGGGCCG-CAGGCCCGT-------------TGAAAT-GATTCTTAATTAAACAAATATACATGATACGGATAGTTGAATATATAAACAACTATGTAGA--AATACAACAGAATGTTGT-ACATAATA-ATATAATGAGAAGAGAA-GTATATTTGTACAGGATAGTGATCACAAACACCACTTTA--------------------GTGGT-GGGCCATATGTCCCGA--------------------------------TATTACCCCCAGCGCTCAGGACGGGACATCACGTGCATCTAACAAATGCACGTGATAAGGCAGTAGCTTGCAGCGAAAGATAACCATCAACATCAAAAAAGAAGAGGGAATATTCGTTGCTTCGAGTCGAAGCAACGGTGATAGATAAATGTTCGAGAATCGAAAATGGAGGCTATTTAAACCTGATGGTGTTGTGATTTCCGAAATCACTCGTCGGAGGAG-AATGGAGTTTTGGGAATCGTCTGCCATGCCAGACGATGTGAAGAGAGTGATCAAGGAAATATATTGGGAAGATCGGAAGAAACTTCTGTTTTGTCAGAAGTTGAAGTGCTGTGTCAGAAGGATTCTTGTATATGGAGATCAAGATGATGCTCTAGCTGCAGTGAAGGATTTGAAGACTTCTATCATTCGCTATAGCGAATACTTGAAGAAACCATGTGTGGTAATATGTTGTTTGACTAATAAGTCTATTGTTCATAGGTTAAACACAATGGTGTTCTTTTATCATGAATATATTGAAGAACTAGGTGGTGACTACTCGGTATATCAAGATTTGTATTGTGATGAGGAACTTCCTGCTTCCTTGACAGAGGAAGAAGATGAAGAAGTAATATACAGGAATGTTATCATGTCATCGACAGAAGAGAAGATCTCTTGGAGTGAATGTCAGAAGATAGTTATATCGGATTATGATATAACATTACTGTAATGTAATATCCATTAACATAAATAAAATAATGGAATGATGATTATGTATT-TATACTAAATACATAATGGTGTACGTATAGCATAAAATA-CA-TTAACATACATACAACACGCTATGACA--AAAGGGGAAAAATGAAGAAT-C-GGGGGTTGATTGGGCTATCTTAA-CGATTAAGGGCCGAAGGCCCGTTTAAATATGTGTTGGACGAAGTCCAAAACACAAAAAAGTCATCAGAGCAGTGGAATATAATGAGCTGGCAGTGGAGGGTC-CATGTCCCGAGTTAGTGCGCCACGTAAGCGCTGGGGCTTATTATTACCCCCCGTGCTCGGGACGGGACATGACGTAAGCATAGATTATAATGGGCTTTTTAA-AGCCCATATAAAGGAAGT-GGGCCGGGTTTGAGACATATTTCGAAAGCCCGGCCT-GGAAAA-GGATAAAGTCACGTGCC--GAA-TAAT-AGGTTGCTTCGCCGCGAAGCAACCTACTAAATTGTTGCGTATTCAATACGCAACAAAAAGTCTATTAATATGCCTGTCTCTGCCG--AATAAA-TCAGAGCGTATGCGAAGCAGAAGCGATGGATTGGGCAGAATCACAATTCAAGACATGTACCCATGG
			CTGTGATTGGAAGACGATATCATCGGATTCATCGGAAAATCGGCAATATGTACCTTGCGTCGACTCTGGTTCTGGAAGAAAGACGCCTCGCAAGGTACTTCTTCGATCTATCGAAGCTGTATTTAATGG------AAGTTTCAAAGGGAATAATCGGAATGTTCGTGGCTTCTTATACGTATCAATCCGAGACGATGATGGAACAATGCGTCCAGTACTCATAGTACCATTTGGAGGATATGGATATCACAATGATTTTTATTATTTCGAAGGGAAGGGGAAAGTTGAATGTGATATATCATC-----AGATTATGTTGCGCCAGAAGTAGATTGGAGCAGAGACATGGAAGTTAGTATTAGTAACAGCAACAACTGTAATGAATCATGTGATCTGAAGTGTTATGTTATTTGTTCGTTAAGAATAAAGGAATAACAGATGTGCTGTATTGAATATTAATA-AATCTTATTTTAAATGAAATTGATAGTTGTATAAAACATACAACACGCTATGACAAAAGGGGAAAAATGAAAAATA-AGGGGT---TGATTGTTCTATAGTATCGCTTAAGGGCCGCAGGCCCGTTGAAAAATAATAATCGAATTATATACGATTGATAATAATCAGAGATAGATGATCAAGGATATATAAACATAGACGAAGTATATGGCTGTAT-AATAA-AAAAAGAAGCATATAA-----TATAAAATATGTATACTAATCTCTGATTGGTGCAGAAAGTAGACCCACTAACTTTAAGTTAGTGGA-AATGTCCCGATGACGTAAGCACGGGGGACTAT
		</sequence>
		<sequence>
			<taxon idref="768_R_AS_1995"/>
			TATTACCCCCAGCGCTCGGGACGGGACATTTGCATCTATAAATAGACCT---CCCCCCCTCCACTACAAGATCATCATCGTCGACAGAAATGGCGCGATATGTGGTATGCTGGATGTTCACCATCAACAATCCCGCTTCGCTACCAGTGATGCGGGATGAGTTTAAATATATGGTATATCAAGTGGAGAGGGGACAGGAGGGTACTCGTCATGTGCAAGGATACGTCGAGATGAAGAGACGAAGTTCTCTGAAACAGATGAGAGGCTTCTTCCCAGGCGCACACCTTGAGAAACGAAAGGGGAGCCAGGAAGAAGCACGGGCTTACTGTATGAAGGAAGATACAAGAATCGAAGGTCCCTTCGAGTTTGGTGCTTTTAAATTGTCATGTAATGATAATTTATTTGATGTCATACAGGATATGCGTGAAACGCATAAACGGCCTCTGGAGTATTTATATGAGTGTCCGAATACCTTCGACAGAAGTAAGGATACATTATACAGAGTGCAAGCAGAGTTGAATAAAACGAAGGCGATGAATAGCTGGAAGAC--ATCCTTCAATGC-ATGGACTTCTGAAGTAGAAAATATTATGGCGGAGCCATGTTATCGAAGGATTATTTGGGTCTACGGACCAAATGGAGGCGAAGGAAAGACAACGTTTGCAAAACATTTAATGAAGACTAAGAATGCGTTTTATTCGCCAGGAGGAAAATCATTGGATATATGTAGATTGTATAATTATGAGGATATAGTTATATTTGATATTCCCAGATGCAAAGAGGAATATTTAAACTATGGTTTATTAGAAGAATTTAAAAATGGAATTATTCAAAGCGGGAAATATGAACCCGTTTTGAAAATTGTAGAATATGTGGAAGTCATTGTAATGGCTAACTTCCTTCCGAAGGAAGGAATCTTTTCTGAAGATCGAATAAAGCTAGTTGCTTGCTGAACACGCTATGACAAT--------CGTACGCTATGAC-AAACAGGGA--ACAGCAAAGATTC-GGGGGTTGATT-GTGCTATC-CTAACGATTAAGGGCCGCAGGCCCGTCA-AGATGGACGAC-GCGATCATATGTCCCG-AGTTAGTGCGCCACGT-AAGCGCT-GGGGCTTAT--------------------------------------------------------------------------------------------------------------------------------------------------------------------------------------------------------------------------------------------------------------------------------------------------------------------------------------------------------------------------------------------------------------------------------------------------------------------------------------------------------------------------------------------------------------------------------------------------------------------------------------------------------------------------------------------------------------------------------------------------------------------------------------------------------------------------------------------------------------------------------------------------------
			-------------------------------------------------------------------------------------------------------------------------------------------------------------------------------------------------------------------------------------------------------------------------------------------------------------------------------------------------------------------------------------------------------------------------------------------------------------------------TATTACCCCCAGCGCTCGGGAC-GGGACAT-GGGCTAATGGAT-GAT-GGATTTAGGGCCCAACGGGCCCGTTAAGATGGGTTTT-GGGCTTCTGGGCTAAATCCAGAAGACCAAAAACAGGCGGG-AACCGTCCT-AATTTCAAACATAGATTGCTTGCCCTGCAAGCCATCTAGATGTCTATATATACCAGTGTCGATATAT-TGCCTAGATATCAAATGGCGAGGTTTCCGAAGAAATCGATCAAGAAGAGGCGGGTTGGCAGGAGGAAGTATGGAAGCAAGGCGGCAACAAGCCACGACT-------------------------------------------------------------------------------------------------------------------------------------------------------------------------------------------------------------------------------------------------------------------------------------------------------------------------------------------------------------------------------ATTTTATTGTAGTGCTGGAGTTAGTATTAACTACCAGAACAGAATTACATATCATGTATGATATGTTTATGTAAACATAAACCTATGAATGGAATAATGTCCAAATAACATACAACACGCTATGA-----------------CAAAAGGGGAAAAATGAAGAA-TCGGGGG-TTGATTGGTCTATCGTATCGCTTAAGGGCCGCAGGCC-------------CGTTGAAATGATTCTTTATTCAACAAATATACATGATACGGATAGTTGAATATATAAACAACTATGTAT-AAATACAACAGAATGTTGAA-AATAATTAATATAATGAGAAG-GAAGGTATATTTGTGACGGATAAGGATGAGAACCACCACTTTAGT-GGT-GGGTCATATGTCCCGAGTTAGTGCGCCACGTAA-GCGCT-GGGGCTTATTATTACCCCCAGCGCTCAGGACGGGACATCACGTGCATCTAACAAATGCACGTGACTGATATATATGATATAACGGTTCATTG-AAACGTTATATTGAGAT-ATAACGAAAAGTCACGTATGAAAGAGAC-ATGAACGTGACGGAGTCAAATGTAATGAATAAACATTTGACGTCCGGAAACTTCCG-AAGGAAGCCAAGATTGCTTCGA-GGCGAAGCAAAACATTTATATATTGGTACTGAA-CTGCTGCCTATAAATAAG-AGGCAGGGAAATGGCATTGACAACAGAGCGGGTTAAACTATTCTTTGAATGGTTTTTGTTTATTGGAGCAATATTCATTGCGATAACAATATTATATATATTGTTGGTATTGCTCTTTGAGGTCCCCAAGTATATTAAGGAGGTTGTGAGGTATCTCGTAGAATACCTGACCAG
			ACGACGTGTATGGATGCAGAAAACGCAGTTGACGGAGGCAACCGGAGATGCAGAGCTCGTCAGAAGTAGTGTGGAAGACAGACGCGATCAACAACCGGCTGTCATACCACATGCAAGTCATGTTATCCCTTC---TCAACCA---AGAAGGGATGAACAAGCAAGACGAGGAAACGCCGGCCCTATGTTTTAATACACTGTATTATAATATACGAAATATAAATGGATAAGGATATTTAGTGGGAAACATAT-ATAAGTGAAACATAATATATGTTGTATAA-GAAACATATTGTAATATGTGACTTGTATACGAGTGTTGTATTTATAAACTATACAACACGCTATGACAAAAGGGGAAAAATGAAGAAT-CGGGGGT---TGATTGGTCTATCGTATCGCTTAAGGGCCG-CAGGCCCGT-------------TGAAAT-GATTCTTAATTAAACAAATATACATGATACGGATAGTTGAATATATAAACAACTATGTAGA--AATACAACAGCATGTTGT-ACATAATA-ATATAATGAGAAGAGAA-GTATATTTGTATAGGATAGTGATCACAAACACCACTTTA--------------------GTGGT-GGGTCATATGTCCCGAGTTAGTGCGCCCACGTAAGCGCTGGGGCTTATTATTACCCCCAGCGCTCAGGACGGGACATCACGTGCATCTAACAAATGCACGTGATAAGGCAGTAGCTTGCAGCGAAAGATAACCATCAACATCAAAAAAGAAGAGGGCATATTCGTTGCTTCGAGTCGAAGCAACGGTGATAGATAAATGTTCGAGAATCGAAAATGGAGGCTATTTAAACCTGATGGTGTTGCGATTTCCGAAATCACTCGTCGGAGGAG-AATGGAGTTTTGGGAATCGTCTGCCATGCCAGACGATGTGAAGAGAGTGATCAAGGAAATATATTGGGAAGATCGGAAGAAACTTCTGTTTTGTCAGAAGTTGAAGTGCTGTGTCAGAAGGATTCTTGTATATGGAGATCAAGATGATGCTCTAGCTGCAGTGAAGGATATGAAGACTTCTATCATTCGCTATAGCGAATACCTGAAGAAACCATGTGTGGTAATATGTTGTCTGACTAATAAGTCTATTGTTCATAGGTTAAACACAATGGTGTTCTTTTATCATGAATATATTGAAGAACTAGGTGGTGACTACTCGGTATATCAAGATTTGTATTGTGATGAGGAACTTCCTGCTTCCTTGACAGAGGAAGAAGATGAAGAAGTAATATACAGGAATGTTATCATGTCATCGACAGAAGAGAAGATCTCTTGGAGTGAATGTCAGAAGATAGTTATATCGGATTATGATGTAACATTACTGTAATGTAATATCCATTATCATAAATAAAATAATGGAATGATGATTATGTATT-TATACTAAATACATAATGGTGTACGTATAGCATAAAATA-CA-TTAACATACATACAACACACTATGACA-AAAAGGGAAAAAAAGAAATAT-C-GGGGGTTGATTAGTCTATCTTAA-CGATTAAGGGCCGAAGGCCCGTTTAAATATGTGTTGGACGAAGTCCAAAACACAAAAAAGTCATCAGAACAGTGGAATATAATGAGCTGGCAGTGGAGGGTC-CATGTCCCGAGTTAGTGCGCCACGTAAGCGCTGGGGCTTATTATTACCCCCCGTGCTCGGGACGGGACATGACGTAAGCATAGATTATAATGGGCTTTTTAA-AGCCCATATAAAGGAAGT-GGGCCGGGTTTGAGACATATTTCGAAAGCCCGGCCT-GGAAAA-GGATAAAGTCACGTGCC--GAA-TAAT-AGGTTGCTTCGCCGCGAAGCAACCTAATAAATTGTTGCGTATTCAATACGCAACAAAAAGTCTATTAATATGCCTGTCTCTGCCG--AATAAA-TCAGAGCGTATGCGAAGCAGAAGCGATGGATTGGGCAGAATCACAATTCAAGACCTGCACCCATGG
			CTGTGATTGGAAGACGATATCATCGGATTCATCGGAAAATCGGCAATATGTACCTTGCGTCGACTCTGGTTCTGGAAGAAAGACGCCTCGCAAGGTACTTCTTCGATCTATCGAAGCTGTATTTAATGG------AAGTTTCAAAGGGAATAATCGGAATGTTCGTGGCTTCTTATACGTATCAATCCGAGACGATGATGGAACAATGCGTCCAGTACTTATAGTACCATTTGGAGGATATGGATATCACAATGATTTTTATTATTTCGAAGGGAAGGGGAAAGTTGAATGTGATATATCATC-----AGATTATGTTGCGCCAGAAGTAGATTGGAGCAGAGACATGGAAGTTAGTATTAGTAACAGCAACAACTGTAATGAATCATGTGATCTGAAGTGTTATGTTATTTGTTCGTTAAGAATAAAGGAATAACAGATGTGCTGTATTGAATATTAATA-AATCTTATTTTAAATGAAATTGATAGTTGTATAAACTATACAACACGCTATGACAAAAGGGGAAAAATGAAAAATA-AGGGGT---TGATTGTTCTATAGTATCGCTTAAGGGCCGCAGGCCCGTTGAAAAATAATAATCGAATTATATACGATTGATAATAATCAGAGATAGATGATCAAGGATATATAAACATAGACGAAGTATATGGCTGTAT-AATAA-AAAAAGAAGCATATAA-----TATAAAATATGTATACTAATCTCTGATTGGTGCAGAAAGTAGACCCACTAACTTTAAGTTAGTGGA-AATGTCCCGATGACGTAAGCACGGGGGACTAT
		</sequence>
		<sequence>
			<taxon idref="522A_R_AS_1991"/>
			TATTACCCCCAGCGCTCGGGACGGGACATTTGCATCTATAAATAGACCT---CCCCCCCTCCACTACAAGATCATCATCGTCGACAGAAATGGCGCGATATGTGGTATGCTGGATGTTCACCATCAACAATCCCGCTTCGCTACCAGTGATGCGGGATGAGTTTAAATATATGGTATATCAAGTGGAGAGGGGACAGGAGGGTACTCGTCATGTGCAAGGATACGTCGAGATGAAGAGACGAAGTTCCCTGAAACAGATGAGAGGCTTCTTCCCAGGCGCACACCTTGAGAAACGAAAGGGGAGCCAGGAAGAAGCACGGGCTTACTGTATGAAGGAAGATACAAGAATCGAAGGTCCCTTCGAGTTTGGTGCTTTTAAATTGTCATGTAATGATAATTTATTTGATGTCATACAGGATATGCGTGAAACGCATAAACGGCCTCTGGAATATTTATATGAGTGTCCGAATACCTTCGACAGAAGTAAGGATACATTATACAGAGTGCAAGCAGAGTTGAATAAAACGAAGGCGATGAATAGCTGGAAGAC--ATCCTTCAATGC-ATGGACATCTGAAGTAGAAAATATTATGGCGGAGCCATGTTATCGAAGGATTATTTGGGTCTACGGACCAAATGGAGGCGAAGGAAAGACAACGTTTGCAAAACATTTAATGAAGACTAAGAATGCGTTTTATTCGCCAGGAGGAAAATCATTGGATATATGTAGATTGTATAATTATGAGGATATAGTTATATTTGATATTCCCAGATGCAAAGAGGAATATTTAAACTATGGCTTATTAGAAGAATTTAAAAATGGAATTATTCAAAGCGGGAAATATGAACCCGTTTTGAAAATTGTAGAATATGTGGAAGTCATTGTAATGGCTAACTTCCTTCCGAAGGAAGGAATCTTTTCTGAAGATCGAATAAAGCTAGTTGCTTGCTGAACACGCTATGACAAT--------CGTACGCTATGAC-AAACAGGGA--ACAGCAAAGATTC-GGGGGTTGATT-GTGCTATC-CTAACGATTAAGGGCCGCAGGCCCGTCA-AGATGGACGAC-GCGATCATATGTCCCG-AGTTAGTGCGCCACGT-AAGCGCT-GGGGCTTAT---------------CTCGGGAC-GGGACATG----------------------------------------------------------------------------------------------------------GG--C-TTTTTAAATGGG--C-CGAGAGAGTTTGAACAGTTCAGTATCTTCGTTATTGGGGCCATCTGG--CCCAATAATTAAGAGAAC--GTGTTCAAAATCTGGGTTTGACCGAAGGTCAAGGTAGACGGTCAA-CAATATTCTGGCTTGCGCAGCAAGCTACACGAATTAAAAAATTAATTCGTAGGACACGTGGAC-GGACCGAAATACTTCCG-ATCTCTATAAATAGCCTAAA-CTGTTATTG-ATAATT-G--CTCTCTC-TCTTCTGTCAAAGTTGTTGTGCTGAGGAGGAAGATCGCC-AACTGCGATC------------------ATCGGACTGAAA-GCGTCAAGAGAGACGGAGAATCATGCTGCGAAGCGTATATCGGGTA-TTTATAGACTTC-TAGCGCAGCTAGAAGT-TTCGTTGTATTTGATATCGTATTTTGTAAAT-TACG-ATGAAAATCGTATATTGATATTAATAAAACAACTGGGATTGTTTATGTTTACATTAACTAGTATT-AAAAATGCA----CAATAT-AAATATTGTATAAGGAACTTATA-CAATATATATTACAATA-T--GTTGAGCGTAGCGTGATAAACAGATGTTTAGGAATAATTAAAATAATTATGTCATGTAA-AATAATACTGAACATGTTTA-AGTATGA-GGTGAAAGAGGAGATATAAGAATAT-TAAAAACCCAATTATATT-AT----
			--------------GCACT----ATGAC--AAGCGT-ACGCTATGACAAAAAGGGAAAAATGAAAAAT-CAGGGG-T---TGATTGTGC-----TAT-CGTAACGAT-TAAGGGCCGCAGGCCCGTCAA-G-ATGG-ATGAACGGTCAGATTTGATTGCTT-AGCCACGAAGCAAGGAATCTTTTTGTG--TCA------------CTGTCAAGACAGCTGTTATTGTTTT---AAAAAATAATATAATAACTAATTGACA-ATAGTACCCCTCACTAACAAGAT----------------------------------------------------------------------------------------------------------------------------------------------------------------------------TATTACCCCCAGCGCTCGGGAC-GGGACAT-GGGCTAATGGAT-GAT-GGATTTAGGGCCCAACGGGCCCGTTAAGATGGGTTTT-GGGCTTCTGGGCTAAATCCAGAAGACCAAAAACAGGCGGG-AACCGTCCT-AATTTCAAACATAGATTGCTTGCCCTGCAAGCCATCTAGATGTCTATATATACCAGTGTCGATATAT-TGCCTAGATATCAAATGGCGAGGTTTCCGAAGAAATCGATCAAGAAGAGGCGGGTTGGCAGGAGGAAGTATGGAAGCAAGGCGGCAACAAGCCACGACT-------------------------------------------------------------------------------------------------------------------------------------------------------------------------------------------------------------------------------------------------------------------------------------------------------------------------------------------------------------------------------ATTTTATTGTAGTGCTGGAGTTAGTATTAACTACCAGAACAGAATTACATATCATGTATGATATGTTTATGTAAACATAAACCTATGAATGGAATAATGTCCAAATAACATACAACACGCTATGA-----------------CAAAAGGGGAAAAATGAAGAA-TCGGGGG-TTGATTGGTCTATCGTATCGCTTAAGGGCCGCAGGCC-------------CGTTGAAATGATTCTTTATTCAACAAATATACATGATACGGATAGTTGAATATATAAACAACTATGTAT-AAATACAACAGAATGTTGAA-AATAATTAATATAATGAGAAG-GAAGGTATATTTGTGACGGATAATGATGAGAACCACCACTTTAGT-GGT-GGGTCATATGTCCCGAGTTAGTGCGCCACGTAA-GCGCT-GGGGCTTATTATTACCCCCAGCGCTCAGGACGGGACATCACGTGCATCTAACAAATGCACGTGACTGATATATATGATATAACGGTTCATTG-AAACGTTATATTGAGAT-ATAACGAAAAGTCACGTATGAAAGAGAC-ATGAACGTGACGGAGTCAAATGTAATGAATAAACATTTGACGTCCGGAAACTTCCG-AAGGAAGCCAAGATTGCTTCGA-GGCGAAGCAAAACATTTATATATTGGT-CTGAA-CTGCTGCCTATAAATAAG-AGGCAGGGAAATGGCATTGACAACAGAGCGGGTGAAACTATTCTTCGAATGGTTTTTGTTTTTTGGAGCAATATTCATTGCGATAACAATATTATATATATTGTTGGTATTGCTCTTTGAGGTCCCCAAGTATATTAAGGAGGTTGTGAGGTATCTCGTAGAATACCTGACCAG
			ACGACGTGTATGGATGCAGAAAACGCAGTTGACGGAGGCAACCGGAGATGCAGAGCTCGTCAGAAGTAGTGTGGAAGACAGACGCGATCAACAACCGGCTGTCATACCACATGCAAGTCATGTTATCCCTTC---TCAACCA---AGAAGGGATGAACAAGCAAGACGAGGAAACGCCGGCCCTATGTTTTAATACACTGTATTATAATATACGAAATATAAATGGATAAGGATATTTAGTGGGAAACATAT-ATAAGTGAAACATAATATATGTTGTATAA-GAAACATATTGTAATATGTGACTTGTATACGAGTGTTGTATTTATAAAACATACAACACGCTATGACAAAAGGGGAAAAATGAAGAAT-CGGGGGT---TGATTGGTCTATCGTATCGCTTAAGGGCCG-CAGGCCCGT-------------TGAAAT-GATTCTTAATTAAACAAATATACATGATACGGATAGTTGAATATATAAACAACTATGTAGA--AATACAACAGCATGTTGT-ACATAATA-ATATAATGAGAAGAGAA-GTATATTTGTATAGGATAGTGATCACAAACACCACTTTA--------------------GTGGT-GGGTCATATGTCCCGAGTTAGTGCG-CCACGTAAGCGCTGGGGCTTATTATTACCCCCAGCGCTCAGGACGGGACATCACGTGCATCTAACAAATGCACGTGATAAGGCAGTAGCTTGCAGCGAAAGATAACCATCAACATCAAAAAAGAAGAGGGCATATTCGTTGCTTCGAGTCGAAGCAACGGTGATAGATAAATGTTCGAGAATCGAAAATGGAGGCTATTTAAACCTGATGGTGTTGCGATTTCCGAAATCACTCGTCGGAGGAG-AATGGAGTTTTGGGAATCGTCTGCCATGCCAGACGATGTGAAGAGAGTGATCAAGGAAATATATTGGGAAGATCGGAAGAAACTTCTGTTTTGTCAGAAGTTGAAGTGCTGTGTCAGAAGGATTCTTGTATATGGAGATCAAGATGATGCTCTAGCTGCAGTGAAGGGTTTGAAGACTTCTATCATTCGCTATAGCGAATATTTGAAGAAACCATGTGTGGTAATATGTTGTCTGACTAATAAGTCTATTGTTCATAGGTTAAACACAATGGTGTTCTTTTATCATGAATATATTGAAGAACTAGGTGGTGACTACTCGGTATATCAAGATTTGTATTGTGATGAGGAACTTCCTGCTTCCTTGACAGAGGAAGAAGATGAAGAAGTAATATACAGGAATGTTATCATGTCATCGACAGAAGAGAAGATCTCTTGGAGTGAATGTCAGAAGATAGTTATATCGGACTATGATGTAACATTACTGTAATGTAATATCCATTATCATAAATAAAATAATGGAATGATGATTATGTATT-TATACTAAATACATAATGGTGTACGTATAGCATAAAATA-CA-TTAACATACATACAACACACTATGACA-AAAAGGGAAAAAAAGAAATAT-C-GGGGGTTGATTGGTCTATCTTAA-CGATTAAGGGCCGAAGGCCCGTTTAAATATGTGTTGGACGAAGTCCAAAACACAAAAAAGGCATCAGAACAGTGGAATATAATGAGCTGGCAGTGGAGGGTC-CATGTCCCGAGTTAGTGCGCCACGTAAGCGCTGGGGCTTATTATTACCCCCCGTGCTCGGGACGGGACATGACGTAAGCATAGATTATAATGGGCTTTTTAA-AGCCCATATAAAGGAAGT-GGGCCGGGTTTGAGACATATTTCGAAAGCCCGGCCT-GGAAAA-GGATAAAGTCACGTGCC--GAA-TAAT-AGGTTGCTTCGCCGCGAAGCAACCTAATAAATTGTTGCGTATTCAATACGCAACAAAAAGTCTATTAATATGCCTGTCTCTGCCG--AATAAA-TCAGAGCGTATGCGAAGCAGAAGCGATGGATTGGGCGGAATCACAACTCAAGACATGTACCCATGG
			CTGTGATTGGAAGACGATATCATCGGATTCATCGGAAAATCGGCAATATGTACCTTGCGTCGACTCTGGTTCTGGAAGAAAGACGCCTCGCAAGGTACTTCTTCGATCTATCGAAGCTGTATTTAATGG------AAGTTTCAAAGGGAATAATCGGAATGTTCGTGGCTTCTTATACGTATCAATCCGAGACGATGATGGAACAATGCGTCCAGTACTTATAGTACCATTTGGAGGATATGGATATCACAATGATTTTTATTATTTCGAAGGGAAGGGGAAAGTTGAATGTGATATATCATC-----AGATTATGTTGCGCCAGAAGTAGATTGGAGCAGAGACATGGAAGTTAGTATTAGTAACAGCAACAACTGTAATGAATCATGTGATCTGAAGTGTTATGTTATTTGTTCGTTAAGAATAAAGGAATAACAGATGTGCTGTATTGAATATTAATA-AATCTTATTTTAAATGAAATTGATAGTTGTATAAACTATACAACACGCTATGACAAAAGGGGAAAAATGAAAAATA-AGGGGT---TGATTGTTCTATAGTATCGCTTAAGGGCCGCAGGCCCGTTGAAAAATAATAATCGAATTATATACGATTGATAATAATCAGAGATAGATGATCAAGGATATATAAACATAGACGAAGTATATGGCTGTAT-AATAA-AAAAAGAAGCATATAA-----TATAAAATATGTATACTAATCTCTGATTGGTGCAGAAAGTAGACCCACTAACTTTAAGTTAGTGGA-AATGTCCCGATGACGTAAGCACGGGGGACTAT
		</sequence>
		<sequence>
			<taxon idref="522B_R_AS_1991"/>
			TATTACCCCCAGCGCTCGGGACGGGACATTTGCATCTATAAATAGACCT---CCCCCCCTCCACTACAAGATCATCATCGTCGACAGAAATGGCGCGATATGTGGTATGCTGGATGTTCACCATCAACAATCCCGCTTCGCTACCAGTGATGCGGGATGAGTTTAAATATATGGTATATCAAGTGGAGAGGGGACAGGAGGGTACTCGTCATGTGCAAGGATACGTCGAGATGAAGAGACGAAGTTCTCTGAAACAGATGAGAGGCTTCTTCCCAGGCGCACACCTTGAGAAACGAAAGGGGAGCCAGGAAGAAGCACGGGCTTACTGTATGAAGGAAGATACAAGAATCGAAGGTCCCTTCGAGTTTGGTGCTTTTAAATTGTCATGTAATGATAATTTATTTGATGTCATACAGGATATGCGTGAAACGCATAAACGGCCTCTGGAATATTTATATGAGTGTCCGAATACCTTCGACAGAAGTAAGGATACATTATACAGAGTGCAAGCAGAGTTGAATAAAACGAAGGCGATGAATAGCTGGAAGAC--ATCCTTCAATGC-ATGGACTTCTGAAGTAGAAAATATTATGGCGGAGCCATGTTATCGAAGGATTATTTGGGTCTACGGACCAAATGGAGGCGAAGGAAAGACAACGTTTGCAAAACATTTAATGAAGACTAAGAATGCGTTTTATTCGCCAGGAGGAAAATCATTGGATATATGTAGATTGTATAATTATGAGGATATAGTTATATTTGATATTCCCAGATGCAAAGAGGAATATTTAAACTATGGCTTATTAGAAGAATTTAAAAATGGAATTATTCAAAGCGGGAAATATGAACCCGTTTTGAAAATTGTAGAATATGTGGAAGTCATTGTAATGGCTAACTTCCTTCCGAAGGAAGGAATCTTTTCTGAAGATCGAATAAAGCTAGTTGCTTGCTGAACACGCTATGACAAT--------CGTACGCTATGAC-AAACAGGGA--ACAGCAAAGATTC-GGGGGTTGATT-GTGCTATC-CTAACGATTAAGGGCCGCAGGCCCGTCA-AGATGGACGAC-GCGATCATATGTCCCG-AGTTAGTGCGCCACGT-AAGCGCT-GGGGCTTAT---------------CTCGGGAC-GGGACATG----------------------------------------------------------------------------------------------------------GG--C-TTTTTAAATGGG--C-CGAGAGAGTTTGAACAGCTCAGTATCTTCGTTATTGGGCC-ATCTGG--CCCAATAATTAAGAGAAC--GTGTTCAAAATCTGGGTTTGACCGAAGGTCAAGGTAGACGGTCAA-CAATATTCTGGCTTGCGCAGCAAGAAACACGAAATTAAATTTTAATTCGTAGGACACGTGGAC-GGACCGAAATACTTCCG-ATCTCTATAAATAGCCTAAA-CTGTTATTG-ATAATTCG--CTCTCTC-TCTTCTGTCAAAGTTGTTGTGCTGAGGAGGAAGATCGCC-AACTGCGATC------------------ATCGGACTGAAA-GCGTCAAGAGAGACGGAGAATCATGCTGCGAAGCGTATATCGGGTA-TTTATAGACTTC-TAGCGCAGCTAGAAGT-TTCGTTGTATTTGATATCGTATTTTGTAAAT-TACG-ATGAAAATCGTATATTGATATTAATAAAACAACTGGGATTGTTTATGTTTACATTAACTAGTATT-AAAAATGCA----CAATAT-AAATATTGTATAAGGAACTTATA-CAATATATATTACAATA-T--GTTGAGCGTAGCGTGATAAACAGATGTTTAGGAATAATTAAAATAATTATGTCATGTAA-AATAATACTGAACATGTTTA-AGTATGA-GGTGAAAGAGGAGATATAAGAATAT-TAAAAACCCAATTATATT-AT----
			--------------GCACT----ATGAC--AAGCGT-ACGCTATGACAAAAAGGGAAAAATGAAAAAT-CAGGGGGT---TGATTGTGC-----TAT-CGTAACGAT-TAAGGGCCGCAGGCCCGTCAA-G-ATGG-ATGAACGGTCAGATTTGATTGCTT-AGCCACGAAGCAAGGAATCTTTTTGTG--TCA------------CTGTCAAGACAGCTGTTATTGTTTT---AAAAAATAATATAATAACTAATTGACA-ATAGTACCCCTCACTAACAAGAT----------------------------------------------------------------------------------------------------------------------------------------------------------------------------TATTACCCCCAGCGCTCGGGAC-GGGACAT-GGGCTAATGGAT-GAT-GGATTTAGGGCCCAACGGGCCCGTTAAGATGGGTTTT-GGGCTTCTGGGCTAAATCCAGAAGACCAAAAACAGGCGGG-AACCGTCCT-AATTTCAAACATAGATTGCTTGCCCTGCAAGCCATCTAGATGTCTATATATACCAGTGTCGATATAT-TGCCTAGATATCAAATGGCGAGGTTTCCGAAGAAATCGATCAAGAAGAGGCGGGTTGGCAGGAGGAAGTATGGAAGCAAGGCGGCAACAAGCCACGACT-------------------------------------------------------------------------------------------------------------------------------------------------------------------------------------------------------------------------------------------------------------------------------------------------------------------------------------------------------------------------------ATTTTATTGTAGTGCTGGAGTTAGTATTAACTACCAGAACAGAATTACATATCATGTATGATATGTTTATGTAAACATAAACCTATGAATGGAATAATGTCCAAATAACATACAACACGCTATGA-----------------CAAAAGGGGAAAAATGAAGAA-TCGGGGG-TTGATTGGTCTATCGTATCGCTTAAGGGCCGCAGGCC-------------CGTTGAAATGATTCTTTATTCAACAAATATACATGATACGGATAGTTGAATATATAAACAACTATGTAT-AAATACAACAGAATGTTGAA-AATAATTAATATAATGAGAAG-GAAGGTATATTTGTGACGGATAATGATGAGAACCACCACTTTAGT-GGT-GGGTCATATGTCCCGAGTTAGTGCGCCACGTAA-GCGCT-GGGGCTTATTATTACCCCCAGCGCTCAGGACGGGACATCACGTGCATCTAACAAATGCACGTGACTGATATATATGATATAACGGTTCATTG-AAACGTTATATTGAGAT-ATAACGAAAAGTCACGTATGAAAGAGAC-ATGAACGTGACGGAGTCAAATGTAATGAATAAACATTTGACGTCCGGAAACTTCCG-AAGGAAGCCAAGATTGCTTCGA-GGCGAAGCAAAACATTTATATATTGGT-CTGAA-CTGCTGCCTATAAATAAG-AGGCAGGGAAATGGCATTGACAACAGAGCGGGTTAAACTATTCTTTGAATGGTTTTTGTTTATCGGAGCAATATTCATTGCGATAACAATATTATATATATTGTTGGTATTGCTCTTTGAGGTCCCCAAGTATATTAAGGAGGTTGTGAGGTATCTCGTAGAATACCTGACCAG
			ACGACGTGTATGGATGCAGAAAACGCAGTTGACGGAGGCAACCGGAGATGCAGAGCTCGTCAGAAGTAGTGTGGAAGACAGACGCGATCAACAACCGGCTGTCATACCACATGCAAGTCATGTTATCCCTTC---TCAACCA---AGAAGGGATGAACAAGCAAGACGAGGAAACGCCGGCCCTATGTTTTAATACACTGTATTATAATATACGAAATATAAATGGATAAGGATATTTAGTGGGAAACATAT-ATAAGTGAAACATAATATATGTTGTATAA-GAAACATATTGTAATATGTGACTTGTATACGAGTGTTGTATTTATAAACTATACAACACGCTATGACAAAAGGGGAAAAATGAAGAAT-CGGGGGT---TGATTGGTCTATCGTATCGCTTAAGGGCCG-CAGGCCCGT-------------TGAAAT-GATTCTTAATTAAACAAATATACATGATACGGATAGTTGAATATATAAACAACTATGTAGA--AATACAACAGCATGTTGT-ACATAATA-ATATAATGAGAAGAGAA-GTATATTTGTATAGGATAGTGATCACAAACACCACTTTA--------------------GTGGT-GGGTCATATGTCCCGAGTTAGTGCG-CCACGTAAGCGCTGGGGCTTATTATTACCCCCAGCGCTCAGGACGGGACATCACGTGCATCTAACAAATGCACGTGATAAGGCAGTAGCTTGCAGCGAAAGATAACCATCAACATCAAAAAAGAAGAGGGCATATTCGTTGCTTCGAGTCGAAGCAACGGTGATAGATAAATGTTCGAGAATCGAAAATGGAGGCTATTTAAACCTGATGGTGTTGCGATTTCCGAAATCACTCGTCGGAGGAG-AATGGAGTTTTGGGAATCGTCTGCCATGCCAGACGATGTGAAGAGAGTGATCAAGGAAATATATTGGGAAGATCGGAAGAAACTTCTGTTTTGTCAGAAGTTGAAGTGCTGTGTCAGAAGGATTCTTGTATATGGAGATCAAGATGATGCTCTAGCTGCAGTGAAGGGTTTGAAGACTTCTATTATTCGCTATAGCGAATACTTGAAGAAACCATGTGTGGTAATATGTTGTCTGACTAATAAGTCTATTGTTCATAGGTTAAACACAATGGTGTTCTTTTATCATGAATATATTGAAGAACTAGGTGGTGACTACTCGGTATATCAAGATTTGTATTGTGATGAGGAACTTCCTGCTTCCTTGACAGAGGAAGAAGATGAAGAAGTAATATACAGGAATGTTATCATGTCATCGACAGAAGAGAAGATCTCTTGGAGTGAATGTCAGAAGATAGTTATATCGGATTATGATGTAACATTACTGTAATGTAATATCCATTATCATAAATAAAATAATGGAATGATGATTATGTATT-TATACTAAATACATAATGGTATACGTATAGCATAAAATA-CA-TTAACATACATACAACACACTATGACA-AAAAGGGAAAAAAAGAAATAT-C-GGGGGTTGATTGGTCTATCTTAA-CGATTAAGGGCCGAAGGCCCGTTTAAATATGTGTTGGACGAAGTCCAAAACACAAAAAAGGCGTCAGAACAGTGGAATATAATGAGCTGGCAGTGGAGGGTC-CATGTCCCGAGTTAGTGCGCCACGTAAGCGCTGGGGCTTATTATTACCCCCCGTGCTCGGGACGGGACATGACGTAAGCATAGATTATAATGGGCTTTTTAA-AGCCCATATAAAGGAAGT-GGGCCGGGTTTGAGACATATTTCGAAAGCCCGGCCT-GGAAAA-GGATAAAGTCACGTGCC--GAA-TAAT-AGGTTGCTTCGCCGCGAAGCAACCTAATAAATTGTTGCGTATTCAATACGCAACAAAAAGTCTATTAATATGCCTGTCTCTGCCG--AATAAA-TCAGAGCGTATGCGAAGCAGAAGCGATGGATTGGGCAGAATCACAATTCAAGACCTGTACTCATGG
			CTGTGATTGGAAGACGATATCATCGGATTCATCGGAAAATCGGCAATATGTACCTTGCGTCGACTCTGGTTCTGGAAGAAAGACGCCTCGCAAGGTACTTCTTCGATCTATCGAAGCTGTATTTAATGG------AAGTTTCAAAGGGAATAATCGGAATGTTCGTGGCTTCTTATACGTATCAATCCGAGACGATGATGGAACAATGCGTCCAGTACTTATAGTACCATTTGGAGGATATGGATATCACAATGATTTTTATTATTTCGAAGGGAAGGGGAAAGTTGAATGTGATATATCATC-----AGATTATGTTGCGCCAGAAGTAGATTGGAGCAGAGACATGGAAGTTAGTATTAGTAACAGCAACAACTGTAATGAATCATGTGATCTGAAGTGTTATGTTATTTGTTCGTTAAGAATAAAGGAATAACAGATGTGCTGTATTGAATATTAATA-AATCTTATTTTAAATGAAATTGATAGTTGTATAAACTATACAACACGCTATGACAAAAGGGGAAAAATGAAAAATA-AGGGGT---TGATTGTTCTATAGTATCGCTTAAGGGCCGCAGGCCCGTTGAAAAATAATAATCGAATTATATACGATTGATAATAATCAGAGATAGATGATCAAGGATATATAAACATAGACGAAGTATATGGCTGTAT-AATAA-AAAAAGAAGCATATAA-----TATAAAATATGTATACTAATCTCTGATTGGTGCAGAAAGTAGACCCACTAACTTTAAGTTAGTGGA-AATGTCCCGATGACGTAAGCACGGGGGACTAT
		</sequence>
		<sequence>
			<taxon idref="571_1_R_AS_1993"/>
			TATTACCCCCAGCGCTCGGGACGGGACATTTGCATCTATAAATAGACCT---CCCCCCCCCCACTACAAGATCATCATCGTCGACAGAAATGGCGCGATATGTGGTATGCTGGATGTTCACCATCAACAATCCCGCTTCGCTACCAGTGATGCGGGATGAGTTTAAATATATGGTATATCAAGTGGAGAGGGGACAGGAGGGTACTCGTCATGTGCAAGGATACGTCGAGATGAAGAGACGAAGTTCTCTGAAACAGATGAGAGGCTTCTTCCCAGGCGCACACCTTGAGAAACGAAAGGGGAGCCAGGAAGAAGCACGGGCTTACTGTATGAAGGAAGATACAAGAATCGAAGGTCCCTTCGAGTTTGGTGCTTTTAAATTGTCATGTAATGATAATTTATTTGATGTCATACAGGATATGCGTGAAACGCATAAACGGCCTCTGGAATATTTATATGAGTGTCCGAATACCTTCGACAGAAGTAAGGATACATTATACAGAGTGCAAGCAGAGTTGAATAAAACGAAGGCGATGAATAGCTGGAAGAC--ATCCTTCAATGC-ATGGACATCTGAAGTAGAAAATATTATGGCGGAGCCATGTTATCGAAGGATTATTTGGGTCTACGGCCCAAATGGAGGCGAAGGAAAGACAACGTTTGCAAAACATTTAATGAAGACTAAGAATGCGTTTTATTCGCCAGGAGGAAAATCATTGGATATATGTAGATTGTATAATTATGAGGATATAGTTATATTTGATATTCCCAGATGCAAAGAGGAATATTTAAACTATGGTTTATTAGAAGAATTTAAAAATGGAATTATTCAAAGCGGGAAATATGAACCCGTTTTGAAAATTGTAGAATATGTGGAAGTCATTGTAATGGCTAACTTCCTTCCGAAGGAAGGAATCTTTTCTGAAGATCGAATAAAGCTAGTTGCTTGCTGAACACGCTATGACAAT--------CGTACGCTATGAC-AAAAGGGGA--AAAGCAAAGATTC-GGGGGTTGATT-GTGCTATC-CTAACGATTAAGGGCCGCAGGCCCGTCA-AGATGGACGAC-GCGATCATATGTCCCG-AGTTAGTGCGCCACGT-AAGCGCT-GGGGCTTAT---------------CTCGGGAC-GGGACATG----------------------------------------------------------------------------------------------------------GG--C-TTTTTAAATGGG--C-CGAGAGAGTTTGAACAGTTCAGTATCTTCGTTATTGGGCC-ATCTGG--CCCAATAATTAAGAGAAC--GTGTTCAAAATCTGGGTTTGACCGAAGGTCAAGGTAGACGGTCAA-CAATATTCTGGCTTGCGCAGCAAGAAACACGAATTAAATAATTAATTCGTAGGACACGTGGAC-GGACCGAAATACTTCCG-ATCTCTATAAATAGCCTAAA-CTGTTATTG-ATAATT-G--CTCTCTC-TCTTCTGTCAAAGTTGTTGTGCTGAGGAGGAAGATCGCC-AACTGCGATC------------------ATCGGACTGAAA-GCGTCAAGAGAGACGGAGAATCATGCTGCGAAGCGTATATCGGGTA-TTTATAGACTTC-TAGCGCAGCTAGAAGT-TTCGTTGTATTTGATATCGTATTTTGTAAAT-TACG-ATGAAAATCGTATATTGATATTAATAAAACAACTGGGATTGTTTATGTTTACATTAACTAGTATTAAAAAATGCA----CAATAT-AAATATTGTATAAGGAACTTATA-CAATATATATTACAATA-T--GTTGAGCGTAGCGTGATAAACAGATGTTTAGGAATAATTAAAATAATTATGTCATGTAA-AATAATACTGAACATGTTTA-AGTATGA-GGTGAAAGAGGAGATATAAGAATAT-TAAAAACCCAATTATATT-AT----
			--------------GCACT----ATGAC--AAGCGT-ACGCTATGACAAAAAGGGAAAAAAGAAATAT-CGGGGGGT---TGATTGTGC-----TAT-CGTAACGAT-TAAGGGCCGCAGGCCCGTCAA-GAATGG-ATGAACGGTCAGATTTGATTGCTT-AGCCACGAAGCAAGGAATCTTTTTGTG--TCA------------CTGTCAAGACAGCTGTTATTGTTTT---AAAAAATAATATAATAACTAATTGACA-ATAGTACCCCTCACTAACAAGAT----------------------------------------------------------------------------------------------------------------------------------------------------------------------------TATTACCCCCAGCGCTCGGGAC-GGGACAT-GGGCTAATGGAT-GAT-GGATTTAGGGCCCAACGGGCCCGTTAAGATGGGTTTT-GGGCTTCTGGGCTAAATCCAGAAGACCAAAAACAGGCGGG-AACCGTCCT-AATTTCAAACATAGATTGCTTGCCCTGCAAGCCATCTAGATGTCTATATATACCAGTGTCGATATAT-TGCCTAGATATCAAATGGCGAGGTTTCCGAAGAAATCGATCAAGAAGAGGCGGGTTGGCAGGAGGAAGTATGGAAGCAAGGCGGCAACAAGCCACGACT-------------------------------------------------------------------------------------------------------------------------------------------------------------------------------------------------------------------------------------------------------------------------------------------------------------------------------------------------------------------------------ATTTTATTGTAGTGCTGGAGTTAGTATTAACTACCAGAACAGAATTACATATCATGTATGATATGTTTATGTAAACATAAACCTATGAATGGAATAATGTCCAAATAACATACAACACGCTATGA-----------------CAAAAGGGGAAAAATGAAGAA-TCGGGGG-TTGATTGGTCTATCGTATCGCTTAAGGGCCGCAGGCC-------------CGTTGAAATGATTCTTTATTCAACAAATATACATGATACGGATAGTTGAATATATAAACAACTATGTAT-AAATACAACAGAATGTTGAA-AATAATTAATATAATGAGAAG-GAAGGTATATTTGTGACGGATAAGGATGAGAACCACCACTTTAGT-GGT-GGGTCATATGTCCCGAGTTAGTGCGCCACGTAA-GCGCT-GGGGCTTATTATTACCCCCAGCGCTCAGGACGGGACATCACGTGCATCTAACAAATGCACGTGACTGATATATATGATATAACGGTTCATTG-AAACGTTATATTGAGAT-ATAACGAAAAGTCACGTATGAAAGAGAC-ATGAACGTGACGAAGTCAAATGTAATGAATAAACATTTGACGTCCGGAAACTTCCG-AAGGAAGCCAAGATTGCTTCGA-GGCGAAGCAAAACATTTATATATTGGT-CTGAA-CTGCTGCCTATAAATAAG-AGGCAGGGAAATGGCATCGACAACAGAGCGGGTTAAACTATTCTTCGAATGGTTTCTGTTTTTCGGAGCAATATTTATTGCGATAACAATATTATATATATTGTTGGTATTGCTCTTTGAGGTCCCCAAGTATATTAAGGAGGTTGTGAGGTATCTCGTAGAATACCTGACCAG
			ACGACGTGTATGGATGCAGAAAACGCAGTTGACGGAGGCAACCGGAGATGCAGAGCTCGTCAGAAGTAGTGTGGAAGACAGACGCGATCAACAACCGGCTGTCATACCACATGCAAGTCATGTTATCCCTTC---TCAACCA---AGAAGGGATGAACAAGCAAGACGAGGAAACGCCGGCCCTATGTTTTAATACACTGTATTATAATATACGAAATATAAATGGATAAGGATATTTAGTGGGAAACATAT-ATAAGTGAAACATAATATATGTTGTATAA-GAAACATATTGTAATATGTGACTTGTATACGAGTGTTGTATTTATAAACTATACAACACGCTATGACAAAAGGGGAAAAATGAAGAAT-CGGGGGT---TGATTGGTCTATCGTATCGCTTAAGGGCCG-CAGGCCCGT-------------TGAAAT-GATTCTTAATTAAACAAATATACATGATACGGATAGTTGAATATATAAACAACTATGTAGA--AATACAACAGCATGTTGT-ACATAATA-ATATAATGAGAAGAGAA-GTATATTTGTACAGGATAGTGATCACAAACACCACTTTA--------------------GTGGT-GGGTCATATGTCCCGAGTTAGTGCG-CCACGTAAGCGCTGGGGCTTATTATTACCCCCAGCGCTCAGGACGGGACATCACGTGCATCTAACAAATGCACGTGATAAGGCAGTAGCTTGCAGCGAAAGATAACCATCAACATCAAAAAAGAAGGGGGCATATTCGTTGCTTCGAGTCGAAGCAACGGTGATAGATAAATGTTCGAGAATCGAAAATGGAGGCTATTTAAACCTGATGGTGTTGCGATTTCCGAAATCACTCGTCGGAGGAG-AATGGAGTTTTGGGAATCGTCTGCCATGCCAGACGATGTGAAGAGAGTGATTAAGGAAATATATTGGGAAGATCGGAAGAAACTTCTGTTTTGTCAGAAGTTGACGTGCTGTGTCAGAAGGATTCTTGTATATGGAGATCAAGATGATGCTCTAGCTGCAGTGAAGGATATGAAGACTTCTATCATTCGCTATAGCGAATACCTGAAGAAACCATGTGTGGTAATATGTTGTCTGACTAATAAGTCTATTGTTCATAGGTTAAACACAATGGTGTTCTTTTATCATGAATATATTGAGGAACTAGGTGGTGACTACTCGGTATATCAAGATTTGTATTGTGATGAGGAACTTCCTGCTTCCTTGACAGAGGAAGAAGATGAAGAAGTAATATACAGGAATGTTATCATGTCATCGACAGAAGAGAAGATCTCTTGGAGTGAATGTCAGAAGATAGTTATATCGGATTATGATGTAACATTACTGTAATGTAATATCCATTATCATAAATAAAATAATGGAATGATGATTATGTATT-TATACTAAATACATAATGGTGTACGTATAGCATAAAATA-CA-TTAACATACATACAACACACTATGACA-AAAAGGGAAAAAAAGAAATAT-C-GGGGGTTGATTGGGCTATCTTAA-CGATTAAGGGCCGAAGGCCCGTTTAAATATGTGTTGGACGAAGTCCAAAACACAAAAAAGTCATCAGAACAGTGGAAAATAATGAGCTGGCAGTGGAGGGTC-CATGTCCCGAGTTAGTGCGCCACGTAAGCGCTGGGGCTTATTATTACCCCCCGTGCTCGGGACGGGACATGACGTAAGCATAGATTATAATGGGCTTTTTAA-AGCCCATATAAAGGAAGT-GGGCCGGGTTTGAGACATATTTCGAAAGCCCGGCCT-GGAAAA-GGATAAAGTCACGTGCC--GAA-TAAT-AGGTTGCTTCGCCGCGAAGCAACCTAATAAATTGTTGCGTATTCAATACGCAACAAAAAGTCTATTAATATGCCTGTCTCTGCCG--AATAAA-TCAGAGCGTATGCGAAGCAGAAGCGATGGATTGGGCGGAATCACAATTCAAGACATGTACTCATGG
			CTGTGATTGGAAGACGATATCATCGGATTCATCGGAAAATCGGCAATATGTACCTTGCGTCGACTCTGGTTCTGGAAGAAAGACGCCTCGCAAGGTACTTCTTCGATCTATCGAAGCTGTATTTAATGG------AAGTTTCAAAGGGAATAATCGGAATGTTCGTGGCTTCTTATACGTATCAATCCGAGACGATGATGGAACAATGCGTCCAGTACTTATAGTACCATTTGGAGGATATGGATATCACAATGATTTTTATTATTTCGAAGGGAAGGGGAAAGTTGAATGTGATATATCATC-----AGATTATGTTGCGCCAGAAGTAGATTGGAGCAGAGACATGGAAGTTAGTATTAGTAACAGCAACAACTGTAATGAATCATGTGATCTGAAGTGTTATGTTATTTGTTCGTTAAGAATAAAGGAATAACAGATGTGCTGTATTGAATATTAATA-AATCTTATTTTAAATGAAATTGATAGTTGTATAAACTATACAACACGCTATGACAAAAGGGGAAAAATGAAAAATA-AGGGGT---TGATTGTTCTATAGTATCGCTTAAGGGCCGCAGGCCCGTTGAAAAATAATAATCGAATTATATACGATTGATAATAATCAGAGATAGATGATCAAGGATATATAAACATAGACGAAGTATATGGCTGTAT-AATAA-AAAAAGAAGCATATAA-----TATAAAATATGTATACTAATCTCTGATTGGTGCAGAAAGTAGACCCACTAACTTTAAGTTAGTGGA-AATGTCCCGATGACGTAAGCACGGGGGACTAT
		</sequence>
		<sequence>
			<taxon idref="MS14_R_AS_2008"/>
			---------------------------------------------------------------------------------------------------------------------------------------------------------------------------------------------------------------------------------------------------------------------------------------------------------------------------------------------------------------------------------------------------------------------------------------------------------------------------------------------------------------------------------------------------------------------------------------------------------------------------------------------------------------------------------------------------------------------------------------------------------------------------------------------------------------------------------------------------------------------------------------------------------------------------------------------------------------------------------------------------------------------------------------------------------------------------------------------------------------------------------------------------------------------------------------CTCGGGCC-GGGACATGACGTCAGCATAGATTATAATG-------------------------------------------------------------------------------------GG--C-TTTTTAAATGGG--C-CGAGAGAGTTTGAACAGTTCAGTATCTTCGTTATTGGGCC-ATCTGG--CCCAATAATTAAGAGAAC--GTGTTCAAAATCTGGGTTTGACCGAAGGTCAAGGTAGACGGTCAA-CAATATTCTGGCTTGCGCAGCAAGATACACGAATTAATAAATTAATTCGTAGGACACGTGGAC-GGACCGAAATACTTCCG-ATCTCTATAAATAGCCTAAA-CTGTTATTG-ATAATT-G--CTCTCTC-TCTTCTGTCAAAGGTGTTGTGCTGAGGAGGAAGATCGCC-AACTGCGATC------------------ATCGGACTGAAA-GCGTCAAGAGAGACGGAGAATCATGCTGCGAAGCATATATCGGGTA-TTTATAGACTTC-TAGCGCAGCTAGAAGT-TTCGTTGTATTTGATATCGTATTTTGTAAAT-TACG-ATGAAAATCGTATATTGATATTAATAAAACAACTGGGATTGTTTATGTTTACATTAACTAGTATT-AAAAATGCA----CAATAT-AAATATTGTATAAGGAACTTATA-CAATATATATTACAATA-T--GTTGAGCATAGCGTGATAAACAGATGTTTAGGAATAATTAAAATAATTATGTCATGTAA-AATAATACTGAACATGTTTA-AGTATGA-GGTGAAAGAGGAGATATAAGAATAT-TAAAAACCCAATTATATT-AT----
			--------------GCACT----ATGAC--AAGCGT-ACGCTATGACAAAAAGGGAAAAATGAAAAAT-CAGGGG-T--TGATTGTGC------TAT-CGTAACGAT-TAAGGGCCGCAGGCCCGTCAA-G-ATGG-ATGAACGGTCAGATTTGATTGCTT-AGCCACGAAGCAAGGAATCTTTTTGTG--TCACTGTCATGACAGCTGTCATGACAGCTGTTATTGTTTT---AAAAAATAATATAATAACTAAT-------------CTCTGATTG-----GT----------------------------------------------------------------------------------------------------------------------------------------------------------------------------TATTACCCCCAGCGCTCGGGAC-GGGACAT-GGGCTAATGGAT-GAT-GGATTTAGGGCCCAACGGGCCCGTTAAGATGGGTTTT-GGGCTTCTGGGCTAAATCCAGAAGACCAAAAACAGGCGGG-AACCGTCCT-AATTTCAAACATAGATTGCTTGCCCTGCAAGCCATCTAGATGTCTATATATACCAGTGTCGATATAT-TGTCTAGACATCAAATGGCGAGGTTTCCGAAGAAATCGATCAAGAAGAGGCGGGTTGGCAGGAGGAAGTATGGAAGCAAGGCGGCAACAAGCCACGACT-------------------------------------------------------------------------------------------------------------------------------------------------------------------------------------------------------------------------------------------------------------------------------------------------------------------------------------------------------------------------------ATTTTATTGTAGTGCTGGAGTTAGTATTAACTACCAGAACAGAATTACATATCATGTATGATATGTTTATGTAAACATAAACCTATGAATGGAATAATGTCCAAATAACATACAACACGCTATGA-----------------CAAAAGGGGAAAAATGAAGAA-TCGGGGG-TTGATTGGTCTATCGTATCGCTTAAGGGCCGCAGGCC-------------CGTTGAAATGATTCTTTATTCAACAAATATACATGATACGGATAGTTGAATATATAAACAACTATGTAT-AAATACAACAGAATGTTGAA-AATAATTAATATAATGAGAAG-GAAGGTATATTTGTGACGGATAAGGATGAGAACCACCACTTTAGT-GGT-GGGTCATATGTCCCGAGTTAGTGCGCCACGTAA-GCGCT-GGGGCTTATTATTACCCCCAGCGCTCAGGACGGGACATCACGTGCATCTAACAAATGCACGTGACTGATATATATGATATAACGGTTCATTG-AAACGTTATATTGAGAT-ATAACGAAAAGTCACGTATGAAAGAGAC-ATGAACGTGACGGAGTCAAATGTAATGAATAAACATTTGACGTCCGGAAACTTCCG-AAGGAAGCCAAGATTGCTTCGA-GGCGAAGCAAAACATTTATATATTGGT-CTGAA-CTGCTGCCTATAAATAAG-AGGCAGGGAAATGGCATTGACAACAGAGCGGGTTAAACTATTCTTCGAATGGTTTCTGTTCTTTGGAGCAATATTCATTGCGATAACAATATTATATATATTGTTGGTATTGCTCTTTGAGGTCCCCAAGTATATTAAGGAGGTTGTGAGGTATCTCGTAGAATACCTGACCAG
			ACGACGTGTATGGATGCAGAAAACGCAGTTGACGGAGGCAACCGGAGATGCAGAGCTCGTCAGAAGTAGTGTGGAAGACAGACGCGATCAACAACCGGCTGTCATACCACATGCAAGTCATGTTATCCCTTC---TCAACCT---AGAAGGGATGAACAAGCAAGACGAGGAAACGCCGGCCCTATGTTTTAATACACTGTATTATAATATACGAAATATAAATGGATAAGGATATTTAGTTGGAAACATAT-ATAAGTGAAACATAATATATGTTGTATAA-GAAACATATTGTAATATGTGACTTGTATACGAGTGTTGTATTTATAGACTATACAACACACTATGACAAAAGGGGAAAAATGAAGAAT-CGGGGGT---TGATTGGTCTATCGTATCGCTTAAGGGCCG-CAGGCCCGT-------------TGAAAT-GATTCTTAATTAAACAAATATACATGATACGGATAGTTGAATATATAAACAACTATGTAGA--AATACAACAGCATGTTGT-ACATAATA-ATATAATGAGAAGAGAA-GTATATTTGTATAGGATAGTGATCACAAACACCACTTTA--------------------GTGGT-GGGTCATATGTCCCGAGTTAGTGCG-CCACGTAAGCGCTGGGGCTTATTATTACCCCCAGCGCTCAGGACGGGACATCACGTGCATCTAACAAATGCACGTGATAAGGCAGTAGCTTGCAGCGAAAGATAACCATCAACATCAAAAAAGAAGAGGGCATATTCGTTGCTTCGAGTCGAAGCAACGGTGATAGATAAATGTTCGAGAATCGAAAATGGAGGCTATTTAAACCTGATGGTGTTGCGATTTCCGAAATCACTCGTCGGAGGAG-AATGGAGTTTTGGGAATCGTCTGCCATGCCAGACGATGTGAAGAGAGTGATCAAGGAAATATATTGGGAAGATCGGAAGAAACTTCTGTTTTGTCAGAAGTTGAAGTGCTGTGTCAGAAGGATTCTTGTATATGGAGATCAAGATGATGCTCTAGCTGCAGTGAAGGATTTGAAGACTTCTATCATTCGCTATAGCGAATATTTGAAGAAACCATGTGTGGTAATATGTTGTCTGACTAATAAGTCTATTGTTCATAGGTTAAACACAATGGTGTTCTTTTATCATGAATATATTGAAGAACTAGGTGGTGACTACTCAGTATATCAAGATTTGTATTGTGATGAGGAACTTCCTGCTTCCTTGACAGAGGAAGAAGATGAAGAAGTAATATACAGGAATGTTATCATGTCATCGACAGAAGAGAAGATCTCTTGGAGTGAATGTCAGAAGATAGTTATATCGGATTATGATGTAACATTACTGTAATGTAATATCCATTATCATAAATAAAATAATGGAATGATGATTATGTATT-TATACTAAATACATAATGGTGTACGTATAGCATAAAATA-CA-TTAACATACATACAACACACTATGACA-AAAAGGGAAAAAAAGAAATAT-C-GGGGGTTGATTGGTCTATCTTAA-CGATTAAGGGCCGAAGGCCCGTTTAAATATGTGTTGGACGAAGTCCAAAACACAAAAAAGCCATCAGAACAGTGGAATATAATGAGCTGGCAGTGGAGGGTC-CATGTCCCGAGTTAGTGCGCCACGTAAGCGCTGGGGCTTAT-------------------------------------------------------------------------------------------------------------------------------------------------------------------------------------------------------------------------------------------------------------------------------------------------------------------------
			-------------------------------------------------------------------------------------------------------------------------------------------------------------------------------------------------------------------------------------------------------------------------------------------------------------------------------------------------------------------------------------------------------------------------------------------------------------------------------------------------------------------------------------------------------------------------------------------------------------------------------------------------------------------------------------------------------------------------------------------------------------------------------------------------------------------------------------
		</sequence>
		<sequence>
			<taxon idref="MS18_R_AS_2008"/>
			TATTACCCCCAGCGCTCGGGACGGGGCATTTGCATCTATAAATAGACCT---CCCCCTCTCCACTACAAGATCATCATCGTCGACAGAAATGGCGCGATATGTGGTATGCTGGATGTTCACCATCAACAATCCCGCTTCGCTACCAGTGATGCGGGATGAGTTTAAATATATGGTATATCAAGTGGGGAGGGGACAGGAGGGTACTCGTCATGTGCAAGGATACGTCGAGATGAAGAGACGAAGTTCTCTGAAACAGATGAGAGGCTTCTTCCCAGGCGCACACCTTGAGAAACGAAAGGGAAGCCAGGAAGAAGCACGGGCTTACTGTATGAAGGAAGATACAAGAATCGAAGGTCCCTTCGAGTTTGGTGTTTTTAAATTGTCATGTAATGATAATTTATTTGATGTCATACAGGATATGCGTGAAACGCATAAACGGCCTCTGGAATATTTATATGAGTGTCCGAATACCTTCGACAGAAGTAAGGATACATTATACAGAGTGCAAGCAGAGTTGAATAAAACGAAGGCGATGAATAGCTGGAAGAC--ATCCTTCAATGC-ATGGACATCTGAAGTAGAAAATATTATGGCGGAGCCATGTCATCGAAGGATTATTTGGGTCTACGGACCAAATGGAGGCGAAGGAAAGACAACGTTTGCAAAACATTTAATGAAGACTAAGAATGCGTTTTATTCGCCAGGAGGAAAATCATTGGATATATGTAGATTGTATAATTATGAGGATATAGTTATATTTGATATTCCCAGATGCAAAGAGGAATATTTAAACTATGGTTTATTAGAAGAATTTAAAAATGGAATTATTCAAAGCGGGAAATATGAACCCGTTTTGAAAATTGTAGAATATGTGGAAGTCATTGTAATGGCTAACTTCCTTCCGAAGGAAGGAATCTTTTCTGAAGATCGAATAAAGCTAGTTGCTTGCTGAACACGCTATGACAAT--------CGTACGCTATGAC-AAAAGGGGA--AAAGCAAAGATTC-GGGGGTTGATT-GTGCTATC-CTAACGATTAAGGGCCGCAGGCCCGTCA-AGATGGACGAC-GCGATCATATGTCCCG-AGTTAGTGCGCCACGT-AAGCGCT-GGGGCTTAT---------------CTCGGGAC-GGGACATG----------------------------------------------------------------------------------------------------------GG--C-TTTTTAAATGGG--C-CGAGAGAGTTTGAACAGTTCAGTATCTTCGTTATTGGGCC-ATCTGG--CCCAATAATTAAGAGAAC--GTGTTCAAAATCTGGGTTTGACCGAAGGTCAAGGTAGACGGTCAA-CAATATTCTGGCTTGCGCAGCAAGCAACACGAATTAATATATTAATTCGTAGGACACGTGGAC-GGACCGAAATACTTCCG-ATCTCTATAAATAGCCTAAA-CTGTTATTG-ATAATT-G--CTCTCTC-TCTTCTGTCAAAGTTGTTGTGCTGAGGAGGAAGATCGCC-AACTGCGATC------------------ATCGGACTGAAA-GCGTCAAGAGAGACGGAGAATCATGCTGCGAAGCGTATATCGGGTA-TTTATAGACTTC-TAGCGCAGCTAGAAGT-TTCGTTGTATTTGATATCGTATTTTGTAAAT-TACG-ATGAAAATCGTATATTGATATTAATAAAACAACTGGGATTGTTTATGTTTACATTAACTAGTATT-AAAAATGCA----CAATAT-AAATATTGTATAAGGAACTTATA-CAATATATATTACAATA-T--GTTGAGCGTAGCGTGATAAACAGATGTTTAGGAATAATTAAAATAATTATGTCATGTAA-AATAATACTGAACATGTTTA-AGTATGA-GGTGAAAGAGGAGATATAAGAATAT-TAAAAACCCAATTATATT-AT----
			--------------GCACT----ATGAC--AAGCGT-ACGCTATGACAAAAAGGGAAAAATGAAAAAT-CAGGGGGT---TGATTGTGC-----TAT-CGTAACGAT-TAAGGGCCGCAGGCCCGTCAA-G-ATGG-ATGAACGGTCAGATTTGATTGCTT-AGCCACGAAGCAAGGAATCTTTTTGTG--TCA------------CTGTCAAGACAGCTGTTATTGTTTT---AAAAAATAATATAATAACTAATTGACA-ATAGTACCCCTCACTAACAAGAT----------------------------------------------------------------------------------------------------------------------------------------------------------------------------TATTACCCCCAGCGCTCGGGAC-GGGACAT-GGGCTAATGGAT-GAT-GGATTTAGGGCCCAACGGGCCCGTTAAGATGGGTTTT-GGGCTTCTGGGCTAAATCCAGAAGACCAAAAACAGGCGGG-AACCGTCCT-AATTTCAAACATAGATTGCTTGCCCTGCAAGCCATCTAGATGTCTATATATACCAGTGTCGATATAT-TGTCTAGACATCAAATGGCGAGGTTTCCGAAGAAATCGATCAAGAAGAGGCGGGTTGGCAGGAGGAAGTATGGAAGCAAGGCGGCAACAAGCCACGACT-------------------------------------------------------------------------------------------------------------------------------------------------------------------------------------------------------------------------------------------------------------------------------------------------------------------------------------------------------------------------------ATTTTATTGTAGTGCTGGAGTTAGTATTAACTACCAGAACAGAATTACATATCATGTATGATATGTTTATGTAAACATAAACCTATGAATGGAATAATGTCCAAATAACATACAACACGCTATGA-----------------CAAAAGGGGAAAAATGAAGAA-TCGGGGG-TTGATTGGTCTATCGTATCGCTTAAGGGCCGCAGGCC-------------CGTTGAAATGATTCTTTATTCAACAAATATACATGATACGGATAGTTGAATATATAAACAACTATGTAT-AAATACAACAGAATGTTGAA-AATAATTAATATAATGAGAAG-GAAGGTATATTTGTGACGGATAAGGATGAGAACCACCACTTTAGT-GGT-GGGTCATATGTCCCGAGTTAGTGCGCCACGTAA-GCGCT-GGGGCTTATTATTACCCCCAGCGCTCAGGACGGGACATCACGTGCATCTAACAAATGCACGTGACTGATATATATGATATAACGGTTCATTG-AAACGTTATATTGAGAC-ATAACGAAAAGTCACGTATGAAAGAGAC-ATGAACGTGACTGAGTCAAATGTAATGAATAAACATTTGACGTCCGGAAACTTCCG-AAGGAAGCCAAGATTGCTTCGA-GGCGAAGCAAAACATTTATATATTGGT-CTGAA-TTGCTGCCTATAAATAAG-AGGCAGGGAAATGGCATTGACAACAGAGCGGGTGAA--------------------------------------------CGATAACAATATTATATATATTGTTGGTATTGCTCTTTGAGGTCCCCAAGTATATTAAGGAGGTTGTGAGGTATCTCGTAGAATACCTGACCAG
			ACGACGTGTATGGATGCAGAAAACGCAGTTGACGGAGGCAACCGGAGATGCAGAGCTCGTCAGAAGTAGTGTGGAAGACAGACGCGATCAACAACCGGCTGTCATACCACATGCAAGTCATGTTATCCCTTC---TCAACCA---AGAAGGGATGAACAAGCAAGACGAGGAAACGTCAGTCCTATGTTTTAATACACTGTATTATAATATACGAAATATAAATGGATAAGGATATTTAGTGGGAAACATAT-ATAAGTGAAACATAATATATGTTGTATAA-GAAACATATTGTAATATGTGACTTGTATACGAGTGTTGTATTTATAAACTATACAACACGCTATGACAAAAGGGGAAAAATGAAGAAT-CGGGGGT---TGATTGGTCTATCGTATCGCTTAAGGGCCG-CAGGCCCGT-------------TGAAAT-GATTCTTAATTAAACAAATATACATGATACGGATAGTTGAATATATAAACAACTATGTAGA--AATACAACAGCATGTTGT-ACATAATA-ATATAATGAGAAGAGAA-GTATATTTGTATAGGATAGTGATCACAAACACCACTTTA--------------------GTGGT-GGGTCATATGTCCCGAGTTAGTGCG-CCACGTAAGCGCTGGGGCTTATTATTACCCCCAGCGCTCGGGACGGGACATCACGTGCATCTAACAAATGCACGTGATAAGGCAGTAGCTTGCAGCGAAAGATAACCATCAACATCAAAAAAGAAGAGGGAATATTCGTTGCTTCGAGTCGAAGCAACGGTGATAGATAAATGTTCGAGAATCGAAAATGGAGGCTATTTAAACCTGATGGTGTTGCGATTTCCGAAATCACTCGTCGGAGGAG-AATGGAGTTTTGGGAATCGTCTGCCATGCCAGACGATGTGAAGAGAGTGATCAAGGAAATATATTGGGAAGATCGGAAGAAACTTCTGTTTTGTCAGAAGTTGAAGTGCTGTGTCAGAAGGATTCTTGTATATGGAGATCAAGATGATGCTCTAGCTGCAGTGAGGGGTTTGAAGACTTCTATTATTCGCTATAGCGAATATCTGAAGAAACCATGTGTGGTAATATGTTGTCTGACTAATAAGTCTATTGTTCATAGGTTAAACACAATGGTGTTCTTTTATCATGAATATATTGAAGAACTAGGTGGTGACTACTCGGTATATCAAGATTTGTATTGTGATGAGGAACTTCCTGCTTCCTTGACAGAGGAAGAAGATGAAGAAGTAATATACAGGAATGTTATCATGTCATCGACAGAAGAGAAGATCTCTTGGAGTGAATGTCAGAAGATAGTTATATCGGATTATGATGTAACATTACTGTAATGTAATATCCATTATCATAAATAAAATAATGGAATGATGATTATGTATT-TATACTAAATACATAATGGTGTACGTATAGCATAAAATA-CA-TTAACATACATACAACACACTATGACA-AAAAGGGAAAAAAAGAAATAT-C-GGGGGTTGATTGGTCTATCTTAA-CGATTAAGGGCCGAAGGCCCGTTTAAATATGTGTTGGACGAAGTCCAAAACACAAAAAAGTCATCAGAACAGTGGAATATAATGAGCTGGCAGTGGAGGGTC-CATGTCCCGAGTTAGTGCGCCACGTAAGCGCTGGGGCTTATTATTACCCCCCGTGCTCGGGACGGGACATGACGTCAGCATAGATTATAATGGGCTTTTTAA-AGCCCATATAAAGGAAGT-GGGCCGGGTTTGAGACATATTTCGAAAGCCCGGCCT-GGAAAA-GGATAAAGTCACGTGCC--GAA-TAAT-AGGTTGCTTCGCCGCGAAGCAACCTAATAAATTGTTGCGTATTCAATACGCAACAAAAAGTCTATTAATATGCCTGTCTCTGCCG--AATAAA-TCAGAGCGTATGCGAAGCAGAAGCGATGGATTGGGCAGAATCACAACTCAAGACATGTACTCATGG
			CTGTGATTGGAAGACGATATCATCGGATTCATCGGAAAATCGGCAATATGTACCTTGCGTCGACTCTGGTTCTGGAAGAAAGACGCCTCGCAAGGTACTTCTTCGATCTATCGAAGCTGTATTTAATGG------AAGTTTCAAAGGGAATAATCGGAATGTTCGTGGCTTCTTATACGTATCAATCCGAGACGATGATGGAACAATGCGTCCAGTACTTATAGTACCATTTGGAGGATATGGATATCACAATGATTTTTATTATTTCGAAGGGAAGGGGAAAGTTGAATGTGATATATCATC-----AGATTATGTTGCGCCAGAAGTAGATTGGAGCAGAGACATGGAAGTTAGTATTAGTAACAGCAACAACTGTAATGAATCATGTGATCTGAAGTGTTATGTTATTTGTTCGTTAAGAATAAAGGAATAACAGATGTGCTGTATTGAATATTAATA--ATCTTATTTTAAATGAAATTGATAGTTGTATAAACTATACAACACGCTATGACAAAAGGGGAAAAATGAAAAAT---CGGGGGT-TGATTGTGCTATCGTAACGATTAAGGGCCGCAGGCCCGTTGAAAAATAATAATCGAATTATATACGATTGATAATAATCAGAGATAGATGATCAAGGATATATAAACATAGACGAAGTATATGGCTGTAT-AATAA-AAAAAGAAGCATATAA-----TATAAAATATGTATACTAATCTCTGATTGGTGCAGAAAGTAGACCCACTAACTTTAAGTTAGTGGA-AATGTCCCGATGACGTAAGCACGGGGGACTAT
		</sequence>
		<sequence>
			<taxon idref="MS17_R_AS_2008"/>
			TATTACCCCCAGCGCTCGGGACGGGACATTTGCATCTATAAATAGACCT--CCCCCCCCTCCACTACAAGATCATCATCGTCGACAGAAATGGCGCGATATGTGGTATGCTGGATGTTCACCATCAACAATCCCGCTTCGCTACCAGTGATGCGGGATGAGTTTAAATATATGGTATATCAAGTGGAGAGGGGACAGGAGGGTACTCGTCATGTGCAAGGATACGTCGAGATGAAGAGACGAAGTTCTCTGAAACAGATGAGAGGCTTCTTCCCAGGCGCACACCTTGAGAAACGAAAGGGGAGCCAGGAAGAAGCACGGGCTTACTGTATGAAGGAAGATACAAGAATCGAAGGTCCCTTCGAGTTTGGTGCTTTTAAATTGTCATGTAATGATAATTTATTTGATGTCATACAGGATATGCGTGAAACGCATAAACGGCCTCTGGAATATTTATATGAGTGTCCGAATACCTTCGACAGAAGTAAGGATACATTATACAGAGTGCAAGCAGAGTTGAATAAAACGAAGGCGATGAATAGCTGGAAGAC--ATCCTTCAATGC-ATGGACATCTGAAGTAGAAAACATTATGGCGGAGCCATGTTATCGAAGGATTATTTGGGTCTACGGACCAAATGGAGGCGAAGGAAAGACAACGTTTGCAAAACATCTAATGAAGACTAAGAATGCGTTTTATTCGCCAGGAGGAAAATCATTGGATATATGTAGATTGTATAATTATGAGGATATAGTTATATTTGATATTCCCAGATGCAAAGAGGAATATTTAAACTATGGCTTATTAGAAGAATTTAAAAATGGAATTATTCAAAGCGGGAAATATGAACCCGTTTTGAAAATTGTAGAATATGTGGAAGTCATTGTAATGGCTAACTTCCTTCCGAAGGAAGGAATCTTTTCTGAAGATCGAATAAAGCTAGTTGCTTGCTGAACACGCTATGACAAT--------CGTACGCTATGAC-AAAAAGGGA--AAAGCAAAGATTCGGGGGGTTGATT-GTGCTATC-CTAACGATTAAGGGCCGCAGGCCCGTCA-AGATGGACGAC-GCGATCATATGTCCCG-AGTTAGTGCGCCACGT-AAGCGCT-GGGGCTTAT---------------CTCGGGAC-GGGACATG----------------------------------------------------------------------------------------------------------GG--CTTTTTTAAATGGG--C-CGAGAGAGTTTGAACAGTTCAGTATCTTCGTTATTGGGGCCATCTGG--CCCAATAATTAAGAGAAC--GTGTTCAAAATCTGGGTTTGACCGAAGGTCAAGGTAGACGGTCAA-CAATATTCTGGCTTGCGCAGCAAGCTACACGAATTAAATATTTAATTCGTAGGACACGTGGAC-GGACCGAAATACTTCCG-ATCTCTATAAATAGCCTAAA-CTGTTATTG-ATAATT-G--CTCTCTC-TCTTCTGTCAAAGTTGCTGTGCTGAGGAGGAAGATCGCC-AACTGCGATC------------------ATCGGACTGAAA-GCGTCAAGAGAGACGGAGAATCATGCTGCGAAGCGTATATCGGGTA-TTTATAGACTTC-TAGCGCAGCTAGAAGT-TTCGTTGTATTTGATATCGTATTTTGTAAAT-TACG-ATGAAAATCGTATATTGATATTAATAAAACAACTGGGATTGTTTATGTTTACATTAACTAGTATT-AAAAATGCA----CAATAT-AAATATTGTATAAGGAACTTATA-CAATATATATTACAATA-T--GTTGAGCGTAGCGTGATAAACAGATGTTTAGGAATAATTAAAATAATTATGTCATGTAA-AATAATACTGAACATGTTTA-AGTATGA-GGTGAAAGAGGAGATATAAGAATAT-TAAAAACCCAATTATATT-AT----
			--------------GCACT----ATGAC--AAGCGT-ACGCTATGACAAAAAGGGAAAAATGAAAAAT-CAGGGG-T---TGATTGTGC-----TAT-CGTAACGAT-TAAGGGCCGCAGGCCCGTCAA-G-ATGG-ATGAACGGTCAGATTTGATTGCTT-AGCCACGAAGCAAGGAATCTTTTTGTG--TCA------------CTGTCAAGACAGCTGTTATTGTTTT---AAAAAATAATATAATAACTAATTGACA-ATAGTACCCCTCACTAACAAGAT----------------------------------------------------------------------------------------------------------------------------------------------------------------------------TATTACCCCCAGCGCTCGGGAC-GGGACAT-GGGCTAATGGAT-GAT-GGATTTAGGGCCCAACGGGCCCGTTAAGATGGGTTTT-GGGCTTCTGGGCTAAATCCAGAAGACCAAAAACAGGCGGG-AACCGTCCT-AATTTCAAACATAGATTGCTTGCCCTGCAAGCCATCTAGATGTCTATATATACCAGTGTCGATATAT-TGTCTAGACATCAAATGGCGAGGTTTCCGAAGAAATCGATCAAGAAGAGGCGGGTTGGCAGGAGGAAGTATGGAAGCAAGGCGGCAACAAGCCACGACT-------------------------------------------------------------------------------------------------------------------------------------------------------------------------------------------------------------------------------------------------------------------------------------------------------------------------------------------------------------------------------ATTTTATTGTAGTGCTGGAGTTAGTATTAACTACCAGAACAGAATTACATATCATGTATGATATGTTTATGTAAACATAAACCTATGAATGGAATAATGTCCAAATAACATACAACACGCTATGA-----------------CAAAAGGGGAAAAATGAAGAA-TCGGGGG-TTGATTGGTCTATCGTATCGCTTAAGGGCCGCAGGCC-------------CGTTGAAATGATTCTTTATTCAACAAATATACATGATACGGATAGTTGAATATATAAACAACTATGTAT-AAATACAACAGAATGTTGAA-AATAATTAATATAATGAGAAG-GAAGGTATATTTGTGACGGATAAGGATGAGAACCACCACTTTAGT-GGT-GGGTCATATGTCCCGAGTTAGTGCGCCACGTAA-GCGCT-GGGGCTTATTATTACCCCCAGCGCTCAGGACGGGACATCACGTGCATCTAACAAATGCACGTGACTGATATATATGATATAACGGTTCATTG-AAACGTTATATTGAGAT-ATAACGAAAAGTCACGTATGAAAGAGAC-ATGAACGTGACGGAGTCAAATGTAATGAATAAACATTTGACGTCCGGAAACTTCCG-AAGGAAGCCAAGATTGCTTCGA-GGCGAAGCAAAACATTTATATATTGGT-CTGAA-CTGCTGCCTATAAATAAG-AGGCAGGGAAATGGCATTGACAACAGAGCGGGTGAAACTATTCTTCGAATGGTTTCTGTTCATTGAAGCAATATTCATTGCGATAACAATATTATATATATTGTTGGTATTGCTCTTTGAGGTCCCCAAGTATATTAAGGAGGTTGTGAGGTATCTCGTAGAATACCTGACCAG
			ACGACGTGTATGGATGCAGAAAACGCAGTTGACGGAGGCAACCGGAGATGCAGAGCTCGTCAGAAGTAGTGTGGAAGACAGACGCGATCAACAACCGGCTGTCATACCACATGCAAGTCATGTTATCCCTTC---TCAACCT---AGAAGGGATGAACAAGCAAGACGAGGAAACGCCGGCCCTATGTTTTAATACACTGTATTATAATATACGAAATATAAATGGATAAGGATATTTAGTTGGAAACATAT-ATAAGTGAAACATAATATATGTTGTATAA-GAAACATATTGTAATATGTGACTTGTATACGAGTGTTGTATTTATAGACTATACAACACGCTATGACAAAAGGGGAAAAATGAAGAAT-CGGGGGT---TGATTGGTCTATCGTATCGCTTAAGGGCCG-CAGGCCCGT-------------TGAAAT-GATTCTTAATTAAACAAATATACATGATACGGATAGTTGAATATATAAACAACTATGTAGA--AATACAACAGCATGTTGT-ACATAATA-ATATAATGAGAAGAGAA-GTATATTTGTATAGGATAGTGATCACAAACACCACTTTA--------------------GTGGT-GGGTCATATGTCCCGAGTTAGTGCG-CCACGTAAGCGCTGGGGCTTATTATTACCCCCAGCGCTCAGGACGGGACATCACGTGCATCTAACAAATGCACGTGATAAGGCAGTAGCTTGCAGCGAAAGATAGCCATCAACATCAAAAAAGAAGAGGGCATATTCGTTGCTTCGAGTCGAAGCAACGGTGATAGATAAATGTTCGAGAATCGAAAATGGAGGCTATTTAAACCTGATGGTGTTGCGATTTCCGAAATCACTCGTCGGAGAGAGAATGGAGTTTTGGGAATCGTCTGCCATGCCAGACGATGTGAAGAGAGTGATCAAGGAAATATATTGGGAAGATCGGAAGAAACTTCTGTTTTGTCAGAAGTTGAAGTGCTGTGTCAGAAGGATTCTTGTATATGGAGATCAAGATGATGCTCTAGCTGCAGTGAAGGGTATGAAGACTTCTATCATTCGCTATAGCGAATATTTGAAGAAACCATGTGTGGTAATATGTTGTCTGACTAATAAGTCTATTGTTCATAGGTTAAACACAATGGTGTTCTTTTATCATGAATATATTGAAGAACTAGGTGGTGACTACTCGGTATATCAAGATTTGTATTGTGATGAGGAACTTCCTGCTTCCTTGACAGAGGAAGAAGATGAAGAAGTAATATACAGGAATGTTATCATGTCATCGACAGAAGAGAAGATCTCTTGGAGTGAATGTCAGAAGATAGTTATATCGGATTATGATGTAACATTACTGTAATGTAATATCCATTATCATAAATAAAATAATGGAATGATGATTATGTATT-TATACTAAATACATAATGGTGTACGTATAGCATAAAATA-CA-TTAACATACATACAACACACTATGACA-AAAAGGGAAAAAAAGAAATAT-C-GGGGGTTGATTGGTCTATCTTAA-CGATTAAGGGCCGAAGGCCCGTTTAAATATGTGTTGGACGAAGTCCAAAACACAAAAAAGCCATCAGAACAGTGGAATATAATGAGCTGGCAGTGGAGGGTC-CATGTCCCGAGTTAGTGCGCCACGTAAGCGCTGGGGCTTATTATTACCCCCCGTGCTCGGGACGGGACATGACGTAAGCATAGATTATAATGGGCTTTTTAA-AGCCCATATAAAGGAAGT-GGGCCGGGTTTGAGACATATTTCGAAAGCCCGGCCT-GGAAAA-GGATAAAGTCACGTGCC--GAA-TAAT-AGGTTGCTTCGCCGCGAAGCAACCTACTAAATTGTTGCGTATTCAATACGCAACAAAAAGTCTATTAATATGCCTGTCTCTGCCG--AATAAA-TCAGAGCGTATGCGAAGCAGAAGCGATGGATTGGGCGGAATCACAATTCAAGACATGTACCCATGG
			CTGTGATTGGAAGACGATATCATCGGATTCATCGGAAAATCGGCAATATGTACCTTGCGTCGACTCTGGTTCTGGAAGAAAGACGCCCCGCAAGGTACTTCTTCGATCTATCGAAGCTGTATTTAATGG------AAGTTTCAAAGGGAATAATCGGAATGTTCGTGGCTTCTTATACGTATCAATCCGAGACGATGATGGAACAATGCGTCCAGTACTCATAGTACCATTTGGAGGATATGGATATCACAATGATTTTTATTATTTCGAAGGGAAGGGGAAAGTTGAATGTGATATATCATC-----AGATTATGTTGCGCCAGAAGTAGATTGGAGCAGAGACATGGAAGTTAGTATTAGTAACAGCAACAACTGTAATGAATCATGTGATCTGAAGTGTTATGTTATTTGTTCGTTAAGAATAAAGGAATAACAGATGTGCTGTATTGAATATTAATA-AATCTTATTTTAAATGAAATTGATAGTTGTATAAAACATACAACACGCTATGACAAAAGGGGAAAAATGAAAAATA-AGGGGT---TGATTGTTCTATAGTATCGCTTAAGGGCCGCAGGCCCGTTGAAAAATAATAATCGAATTATATACGATTGATAATAATCAGAGATAGATGATCAAGGATATATAAACATAGACGAAGTATATGGCTGTAT-AATAA-AAAAAGAAGCATATAA-----TATAAAATATGTATACTAATCTCTGATTGGTGCAGAAAGTAGACCCACTAACTTTAAGTTAGTGGA-AATGTCCCGATGACGTAAGCACGGGGGACTAT
		</sequence>
		<sequence>
			<taxon idref="MS6_R_AS_2008"/>
			TATTACCCCCAGCGCTCGGGACGGGACATTTGCATCTATAAATAGACCT--CCCCCCCCTCCACTACAAGATCATCATCGTCGACAGAAATGGCGCGATATGTGGTATGCTGGATGTTCACCATCAACAATCCCGCTTCGCTACCAGTGATGCGGGATGAGTTTAAATATATGGTATATCAAGTGGAGAGGGGACAGGAGGGTACTCGTCATGTGCAAGGATACGTCGAGATGAAGAGACGAAGTTCTCTGAAACAGATGAGAGGCTTCTTCCCAGGCGCACACCTTGAGAAACGAAAGGGGAGCCAGGAAGAAGCACGGGCTTACTGTATGAAGGAAGATACAAGAATCGAAGGTCCCTTCGAGTTTGGTGCTTTTAAATTGTCATGTAATGATAATTTATTTGATGTCATACAGGATATGCGTGAAACGCATAAACGGCCTCTGGAATATTTATATGAGTGTCCGAATACCTTCGACAGAAGTAAGGATACATTATACAGAGTGCAAGCAGAGTTGAATAAAACGAAGGCGATGAATAGCTGGAAGAC--ATCCTTCAATGC-ATGGACATCTGAAGTAGAAAATATTATGGCGGAGCCATGTCATCGAAGGATTATTTGGGTCTACGGACCAAATGGAGGCGAAGGAAAGACAACGTTTGCAAAACATTTAATGAAGACTAAGAATGCGTTTTATTCGCCAGGAGGAAAATCATTGGATATATGTAGATTGTATAATTATGAGGATATAGTTATATTTGATATTCCCAGATGCAAAGAGGAATATTTAAACTATGGTTTATTAGAAGAATTTAAAAATGGAATTATTCAAAGCGGGAAATATGAACCCGTTTTGAAAATTGTAGAATATGTGGAAGTCATTGTAATGGCTAACTTCCTTCCGAAGGAAGGAATCTTTTCTGAAGATCGAATAAAGCTAGTTGCTTGCTGAACACGCTATGACAAT--------CGTACGCTATGAC-AAAAGGGGA--AAAGCAAAGAATCGGGGGGTTGATT-GTGCTATC-CTAACGATTAAGGGCCGCAGGCCCGTCA-AGATGGACGAC-GCGATCATATGTCCCG-AGTTAGTGCGCCACGT-AAGCGCT-GGGGCTTAT---------------CTCGGGAC-GGGACATG----------------------------------------------------------------------------------------------------------GG--C-TTTTTAAATGGG--C-CGAGAGAGTTTGAACAGTTCAGTATCTTCGTTATTGGGCC-ATCTGG--CCCAATAATTAAGAGAAC--GTGTTCAAAATCTGGGTTTGACCGAAGGTCAAGGTAGACGGTCAA-CAATATTCTGGCTTGCGCAGCAAGAAACACGAATTAAAAATTTAATTCGTAGGACACGTGGAC-GGACCGAAATACTTCCG-ATCTCTATAAATAGCCTAAA-CTGTTATTG-ATAATT-G--CTCTCTC-TCTTCTGTCAAAGTTGTTGTGCTGAGGAGGAAGATCGCC-AACTGCGATC------------------ATCGGACTGAAA-GCGTCAAGAGAGACGGAGAATCATGCTGCGAAGCGTATATCGGGTA-TTTATAGACTTC-TAGCGCAGCTAGAAGT-TTCGTTGTATTTGATATCGTATTTTGTAAAT-TACG-ATGAAAATCGTATATTGATATTAATAAAACAACTGGGATTGTTTATGTTTACATTAACTAGTATT-AAAAATGCA----CAATAT-AAATATTGTATAAGGAACTTATA-CAATATATATTACAATA-T--GTTGAGCGTAGCGTGATAAACAGATGTTTAGGAATAATTAAAATAATTATGTCATGTAA-AATAATACTGAACATGTTTA-AGTATGA-GGTGAAAGAGGAGATATAAGAATAT-TAAAAACCCAATTATATT-AT----
			--------------GCACT----ATGAC--AAGCGT-ACGCTATGACAAAAAGGGAAAAATGAAAAAT-CAGGGG-T---TGATTGTGC-----TAT-CGTAACGAT-TAAGGGCCGCAGGCCCGTCAA-G-ATGG-ATGAACGGTCAGATTTGATTGCTT-AGCCACGAAGCAAGGAATCTTTTTGTG--TCA------------CTGTCAAGACAGCTGTTATTGTTTT---AAAAAATAATATAATAACTAATTGACA-ATAGTACCCCTCACTAACAAGAT----------------------------------------------------------------------------------------------------------------------------------------------------------------------------TATTACCCCCAGCGCTCGGGAC-GGGACAT-GGGCTAATGGAT-GAT-GGATTTAGGGCCCAACGGGCCCGTTAAGATGGGTTTT-GGGCTTCTGGGCTAAGTCCAGAAGACCAAAAACAGGCGGG-AACCGTCCT-AATTTCAAACATAGATTGCTTGCCCTGCAAGCCATCTAGATGTCTATATATACCAGTGTCGATATAT-TGCCTAGATATCAAATGGCGAGGTTTCCGAAGAAATCGATCAAGAAGAGGCGGGTTGGCAGGAGGAAGTATGGAAGCAAGGCGGCAACAAGCCACGACT-------------------------------------------------------------------------------------------------------------------------------------------------------------------------------------------------------------------------------------------------------------------------------------------------------------------------------------------------------------------------------ATTTTATTGTAGTGCTGGAGTTAGTATTAACTACCAGAACAGAATTACATATCATGTATGATATGTTTATGTAAACATAAACCTATGAATGGAATAATGTCCAAATAACATACAACACGCTATGA-----------------CAAAAGGGGAAAAATGAAGAA-TCGGGGG-TTGATTGGTCTATCGTATCGCTTAAGGGCCGCAGGCC-------------CGTTGAAATGATTCTTAATTAAACAAATATACATGATACGGATAGTTGAATATATAAACAACTATGTAG-AAATACAACAGAATGTTGAA-AATAATTAATATAATGAGAAG-GAAGGTATATTTGTGACGGATAAGGATGAGAACCACCACTTTAGT-GGT-GGGTCATATGTCCTGAGTTAGTGCGCCACGTAA-GCGCT-GGGGCTTATTATTACCCCCAGCGCTCAGGCCGGGACATCACGTGCATCTAACAAATGCACGTGACTGATATATATGATATAACGGTACATTG-AAACGTTATATTGAGAT-ATAACGAAAAGTCACGTATGAAAGAGAC-ATGAACGTGACGGAGTCAAATGTAATGAATAAACATTTGACGTCCGGAAACTTCCG-AAGGAAGCCAAGATTGCTTCGA-GGCGAAGCAAAACATTTATATATTGGT-TTGAA-CTGCTGCCTATAAATAAG-AGGCAGGGAAATGGCATTGACAACAGAGCGGGTGAAACTATTCTTCGAATGGTTTCTGTTTTTTGGAGCAATATTCATTGCGATAACAATATTATATATATTGTTGGTATTGCTCTTTGAGGTCCCCAAGTATATTAAGGAGGTTGTGAGGTATCTCGTAGAATACCTGACCAG
			ACGACGTGTATGGATGCAGAAAACACAGTTGACGGAGGCAACCGGAGATGCAGAGCTCGTCAGAAGTAGTGTGGAAGACAGACGCGATCAACAACCGGCTGTCATACCACATGCAAGTCATGTTATCCCTTC---TCAACCA---AGAAGGGATGAACAAGCAAGACGAGGAAACGCCGGCCCTATGTTTTAATACACTGTATTATAATATACGAAATATAAATGGATAAGGATATTTAGTGGGAAACATAT-ATAAGTGAAACATAATATATGTTGTATAA-GAAACATATTGTAATATGTGACTTGTATACGAGTGTTGTATTTATAGACTATACAACACGCTATGACAAAAGGGGAAAAATGAAGAAT-CGGGGGT---TGATTGGTCTATCGTATCGCTTAAGGGCCG-CAGGCCCGT-------------TGAAAT-GATTCTTAATTAAACAAATATACATGATACGGATAGTTGAATATATAAACAACTATGTAGA--AATACAACAGCATGTTGT-ACATAATA-ATATAATGAGAAGAGAA-GTATATTTGTATAGGATAGTGATCACAAACACCACTTTA--------------------GTGGT-GGGTCATATGTCCCGAGTTAGTGCG-CCACGTAAGCGCTGGGGCTTATTATTACCCCCAGCGCTCAGGACGGGACATCACGTGCATATAACAAATGCACGTGATATGGCAGTAGCTTGCAGCGAAAGATAACCATCAACATCAAAAAAGAAGAGGGCATATTCGTTGCTTCGACTCGAAGCAACGGTGATAGATAAATGTTCGAGAATCGAAAATGGAGGCTATTTAAACCTGATGGTGTTGCGATTTCCGAAATCACTCGTCGGAGGAG-AATGGAGTTTTGGGAATCGTCTGCCATGCCAGACGATGTGAAGAGAGTGATCAAGGAAATATATTGGGAAGATCGGAAGAAACTTCTGTTTTGTCAGAAGTTGAAGTGCTGTGTCAGAAGGATTCTTGTATATGGAGATCAAGATGATGCTCTAGCTGCAGTGAAGGATATGAAGACTTCTATTATTCGCTATAGCGAATATCTGAAGAAACCATGTGTGGTAATATGTTGTCTGACTAATAAGTCTATTGTTCATAGGTTAAACACAATGGTGTTCTTTTATCATGAATATATTGAAGAACTAGGTGGTGACTACTCGGTATATCAAGATTTGTATTGTGATGAGGAACTTCCTGCTTCCTTGACAGAGGAAGAAGATGAAGAAGTAATATACAGGAATGTTATCATGTCATCGACAGAAGAGAAGATCTCTTGGAGTGAATGTCAGAAGATAGTTATATCGGATTATGATGTAACATTACTGTAATGTAATATCCATTATCATAAATAAAATAATGGAATGATGATTATGTATT-TATACTAAATACATAATGGTGTACGTATAGCATAAAATA-CA-TTAACATACATACAACACACTATGACA-AAAAGGGAAAAAAAGAAATAT-C-GGGGGTTGATTGGGCTATCTTAA-CGATTAAGGGCCGAAGGCCCGTTTAAATATGTGTTGGACGAAGTCCAAAACACAAAAAAGTCATCAGAACAGTGGAATATAATGAGCTGGCAGTGGAGGGTC-CATGTCCCGAGTTAGTGCGCCACGTAAGCGCTGGGGCTTATTATTACCCCCCGTGCTCGGGACGGGACATGACGTAAGCATAGATTATAATGGGCTTTTTAA-AGCCCATATAAAGGAAGT-GGGCCGGGTTTGAGACATATTTCGAAAGCCCGGCCT-GGAAAA-GGATAAAGTCACGTGCC--GAA-TAAT-AGGTTGCTTCGCCGCGAAGCAACCTAATAAATTGTTGCGTATTCAATACGCAACAAAAAGTCTATTAATATGCCTGTCTCTGCCG--AATAAA-TCAGAGCGTATGCGAAGCAGAAGCGATGGATTGGGCAGAATCACAACTCAAGACATGTACCCATGG
			CTGTGATTGGAAGACGATATCATCGGATTCATCGGAAAATCGGCAATATGTACCTTGCGTCGACTCTGGTTCTGGAAGAAAGACGCCTCGCAAGGTACTTCTTCGATCTATCGAAGCTGTATTTAATGG------AAGTTTCAAAGGGAATAATCGGAATGTTCGTGGCTTCTTATATGTATCAATCCGAGACGATGATGGAACAATGCGTCCAGTACTTATAGTACCATTTGGAGGATATGGATATCACAATGATTTTTATTATTTCGAAGGGAAGGGGAAAGTTGAATGTGATATATCATC-----AGATTATGTTGCGCCAGAAGTAGACTGGAGCAGAGACATGGAAGTTAGTATTAGTAACAGCAACAACTGTAATGAATCATGTGATCTGAAGTGTTATGTTATTTGTTCGTTAAGAATAAAGGAATAACAGATGTGCTGTATTGAATATTAATA-AATCTTATTTTAAATGAAATTGATAATTGTATAAACTATACAACACGCTATGACAAAAGGGGAAAAATGAAAAATA-AGGGGT---TGATTGTTCTATAGTATCGCTTAAGGGCCGCAGGCCCGTTGAAAAATAATAATCGAATTATATACGATTGATAATAATCAGAGATAGATGATCAAGGATATATAAACATAGACGAAGTATATGGCTGTAT-AATAA--AAAAGAAGCATATAA-----TATTAAATAAGTATACTAATCTCTGATTGGTGCAGAAAGTAGACCCACTAACTTTAAGTTAGTGGA-AATGTCCCGATGACGTAAGCACGGGGGACTAT
		</sequence>
		<sequence>
			<taxon idref="MS7_R_AS_2008"/>
[truncated: 1,191,575 more chars]
