# Supplementary material for: The global distribution of Banana bunchy top virus reveals little evidence for frequent recent, human-mediated long distance dispersal events
Source: Virus Evol. 2015 Sep 10;1(1):vev009. doi: 10.1093/ve/vev009 (PMC5014477; doi:10.1093/ve/vev009)
Supplement: Supplementary Table S1 [file Supplementary_Dataset_1.zip › Supplementary Dataset 1/bbtv_con_strict_GTRG_burnin_rates.log]

# BEAST v1.8.1, r6542
# Generated Tue May 19 18:19:49 SAST 2015 [seed=1432052386941]
state	locations.rates1	locations.rates2	locations.rates3	locations.rates4	locations.rates5	locations.rates6	locations.rates7	locations.rates8	locations.rates9	locations.rates10	locations.rates11	locations.rates12	locations.rates13	locations.rates14	locations.rates15	locations.rates16	locations.rates17	locations.rates18	locations.rates19	locations.rates20	locations.rates21	locations.indicators1	locations.indicators2	locations.indicators3	locations.indicators4	locations.indicators5	locations.indicators6	locations.indicators7	locations.indicators8	locations.indicators9	locations.indicators10	locations.indicators11	locations.indicators12	locations.indicators13	locations.indicators14	locations.indicators15	locations.indicators16	locations.indicators17	locations.indicators18	locations.indicators19	locations.indicators20	locations.indicators21	locations.nonZeroRates
0	1.0	1.0	1.0	1.0	1.0	1.0	1.0	1.0	1.0	1.0	1.0	1.0	1.0	1.0	1.0	1.0	1.0	1.0	1.0	1.0	1.0	1.0	1.0	1.0	1.0	1.0	1.0	1.0	1.0	1.0	1.0	1.0	1.0	1.0	1.0	1.0	1.0	1.0	1.0	1.0	1.0	1.0	21.0
120000	0.3663951301343196	0.6601260000804713	0.9293479950891427	1.789931652540433	0.11087003668563655	1.5240021005066342	1.3833088674276925	2.4030945317662753	0.9509378593945833	0.503524871459433	1.11544234652776	0.9026316559723415	1.305418088707162	0.9202242889449223	0.7421147861574647	0.8429740019804098	0.6767130549616385	1.4307327965272523	0.19656465912581184	0.9984794418329361	0.9644012799052366	1.0	0.0	1.0	0.0	0.0	0.0	0.0	1.0	0.0	0.0	1.0	1.0	0.0	0.0	0.0	0.0	0.0	1.0	0.0	1.0	1.0	8.0
240000	0.4246287489993132	0.7358758375301844	0.6048225707355422	3.006567671649712	1.0135760493719037	0.5785677193959031	0.01790784331615711	0.9956552509058902	0.5394938171823933	0.6908311368020895	0.17167487420141497	0.30264407186241754	0.11432938786846791	0.10969288346868757	1.0449187427747015	0.1768003763777125	2.9486147366477407	0.5430545288982138	1.0392205153425418	0.300326891527124	1.578784108980268	1.0	0.0	1.0	0.0	0.0	0.0	0.0	1.0	0.0	0.0	0.0	1.0	0.0	0.0	0.0	1.0	0.0	1.0	0.0	0.0	1.0	7.0
360000	0.9603300116364235	1.7048288608106648	2.508207534737424	0.6990579235602774	2.48561241113501	0.32481020093217194	1.860690199853408	1.0093477686928292	1.7646327642779143	0.1674976832188811	2.8200388664063523	1.687647345837731	0.46914984814927724	2.309426462129309	3.0828770845621047	0.5140588853258501	2.543345281587755	1.763972498640487	0.7711361252215871	1.0900167949511748	0.7268394417012404	1.0	0.0	1.0	0.0	0.0	0.0	0.0	1.0	0.0	0.0	1.0	1.0	0.0	0.0	0.0	1.0	0.0	1.0	0.0	0.0	1.0	8.0
480000	2.3757122056017796	1.8491842734036614	3.0403944229693467	2.4416587228732025	0.32987399799726425	0.39238932943107974	0.2479407977652873	3.069715854590816	0.23515735273020136	0.38654801835558045	1.6149522171579291	1.0081229848734503	0.37458572487671704	0.6160647855969248	0.515830020387032	1.1939330323656174	0.19293102466314802	1.5759227810371033	0.8709014281167607	1.191723174958683	0.7765973891017178	0.0	0.0	1.0	0.0	0.0	0.0	0.0	1.0	0.0	0.0	1.0	1.0	0.0	0.0	0.0	1.0	0.0	1.0	0.0	0.0	1.0	7.0
600000	1.300000754892058	1.3044021941916468	2.354268005093255	1.6070950210704384	0.03129324559331705	0.07742892896525526	0.23741767130839528	0.6997813027017621	1.1093523318615157	1.1539833601870217	1.7063375932425868	1.0722248396967402	0.6409578945349939	1.6026431764224325	1.5235154915388387	0.7496903790911547	1.7221412842942623	0.96588971195474	0.9303522401162426	1.327268624862121	0.3713787792903125	1.0	0.0	1.0	0.0	0.0	0.0	0.0	1.0	0.0	0.0	1.0	1.0	0.0	0.0	0.0	1.0	0.0	1.0	0.0	0.0	1.0	8.0
720000	0.23387797123224807	2.6018917929894645	2.657313358103697	0.40917923612653095	0.1851431038983467	0.07554701770325326	1.6953452401392697	2.07045556201465	0.44905961777797726	0.7315448099199074	2.9221804380352547	0.5598834588301943	0.4003608848213732	0.07267550175470334	0.7858557552058579	2.3716436349009387	3.058433793707227	0.16561395731762663	0.4546685473961748	0.27262016024394053	0.5069775046388387	0.0	0.0	1.0	0.0	1.0	0.0	0.0	1.0	1.0	0.0	1.0	1.0	0.0	0.0	0.0	0.0	0.0	1.0	0.0	0.0	1.0	8.0
840000	0.1514200679874096	0.23543768567175527	1.6308782239029234	4.113177188956439	0.4139953743524326	1.7965455259138896	0.8841296048461887	0.3850684315446073	0.36516030516062553	2.550091259828805	1.1426530746510066	0.3710808704721752	0.8087931343408863	0.8249274692853857	0.021849840804900218	0.8646925033350363	0.6565686883766284	0.45044034992759197	0.4556597027112566	0.20750947964515265	2.76329934295944	1.0	0.0	1.0	0.0	0.0	1.0	0.0	1.0	0.0	0.0	1.0	1.0	0.0	0.0	0.0	1.0	0.0	1.0	1.0	0.0	1.0	10.0
960000	1.8953179803470117	0.40280009591309235	1.351080249156124	0.5512184927962832	0.7475855219689289	0.06208595245435884	6.630365295416344	0.45032911561057515	0.4976937788405132	1.0506359417136453	1.0303793894836282	1.262223569400123	0.5413725211735078	0.10979120396265811	1.6551890570451606	0.3011287319195804	1.4399523733377397	1.4524720903318034	1.0226953072878904	0.5660720909115572	1.3862582562711216	1.0	0.0	1.0	0.0	0.0	0.0	0.0	1.0	0.0	0.0	1.0	1.0	0.0	0.0	0.0	1.0	0.0	1.0	0.0	0.0	1.0	8.0
1080000	0.1858531292870542	3.238228763778048	1.1143056971854521	0.09043006571467195	0.46847197897334375	0.04817218780934253	1.8957692774578059	1.1027010101680637	0.027096036381406917	0.056373670386210085	0.9981190066342657	0.614388451711087	0.10557349166551766	1.6229341426759365	0.9662080707772507	0.9776421200062737	1.887960222051685	1.491991944994599	0.0070130744757079385	0.0970736913415629	0.8068251008621891	1.0	0.0	1.0	0.0	0.0	0.0	0.0	1.0	1.0	0.0	1.0	1.0	0.0	0.0	0.0	1.0	0.0	1.0	0.0	0.0	1.0	9.0
1200000	0.6431399830881764	2.0762419339169544	3.233619809134721	0.4343869683189098	0.018877244040806065	1.3866705299605684	0.026159816839837823	2.9153656210216847	0.07586116903191564	0.023540700034003197	1.1431649667731525	1.590919989330144	0.48583938103675245	1.8879714048451357	0.5932257968551609	0.26185188857857555	1.667266282867627	1.2981292051615074	1.1244343595954096	1.2452629746219575	0.12579833187388556	1.0	0.0	1.0	0.0	0.0	0.0	0.0	1.0	0.0	0.0	1.0	1.0	0.0	0.0	0.0	1.0	0.0	1.0	0.0	0.0	1.0	8.0
1320000	0.4844879585649599	2.098337225797067	1.3510701559557856	0.13695176949290536	0.1686777079905589	2.2764978529798037	0.5226948996398462	1.353260149868838	2.051273087859903	0.14867129682638927	0.45569688696126287	1.1833195876792486	0.44011213317599257	0.9980121863743114	1.1386470974025071	0.6415603561773526	1.2566827011949082	0.7380206103180339	2.2333280633122676	4.218851306856311	0.5815603243008792	1.0	0.0	1.0	0.0	0.0	0.0	0.0	1.0	0.0	1.0	1.0	1.0	0.0	0.0	0.0	1.0	0.0	1.0	0.0	0.0	1.0	9.0
1440000	0.346107306450888	0.8558135869448211	1.2017804826472382	5.1241143620027225	0.6634180096073864	0.08389263173058265	0.644320722136	1.7519170828645052	0.8088764572536652	0.2504744797554661	2.2359087973924137	1.315738941359443	0.40961859568688086	0.36939862356998976	1.7656614547778193	0.42634989754137465	1.4889383172314585	0.5628617686492191	0.0973413486925707	0.581539439967743	0.34157692946587354	1.0	0.0	1.0	0.0	0.0	0.0	0.0	1.0	0.0	0.0	1.0	1.0	0.0	1.0	0.0	1.0	0.0	1.0	0.0	0.0	1.0	9.0
1560000	0.6673687156624013	0.11741702093715459	1.773411883994486	1.039968912408373	0.07904442046939601	0.10191392758052008	0.5387360095583439	1.4440394651784068	0.23064537215889436	2.435859168324604	0.5051907107225082	1.8040918115374305	2.370615153351592	1.2085594057815483	0.38884159639561994	0.2826479378125168	0.18473868284976758	0.5818374376371401	0.231931602412696	1.3057357423742064	0.4869252023047088	1.0	1.0	1.0	0.0	0.0	0.0	0.0	1.0	0.0	0.0	1.0	1.0	0.0	0.0	1.0	1.0	0.0	1.0	0.0	0.0	1.0	10.0
1680000	1.2021776883247757	0.8045655947501076	1.865410414566331	1.7713517356276969	0.028101019890511385	0.8384416383626847	0.3018287167611408	1.3289161324508167	1.2286000528542296	0.2960890715075099	1.2668552399226924	0.1929753512226521	0.13045108134945269	1.229905107854171	3.3729899297928605	0.4828579176577106	1.9970147084260121	2.90418872130089	1.7194363077226493	2.0478247604413737	1.7401089370084735	1.0	0.0	1.0	0.0	0.0	0.0	0.0	1.0	0.0	0.0	1.0	1.0	0.0	0.0	0.0	1.0	0.0	1.0	0.0	0.0	1.0	8.0
1800000	0.16008646939748647	0.0966427298923787	1.569953995229948	1.6788342209576765	0.04203994334110503	2.5252670502824026	0.39115568136981443	1.0624524454510416	0.11964307115476687	0.7310065661126381	0.712674404407336	0.7462509021288761	0.07937892058989868	0.42812459683050313	0.8042225762314746	0.4917952920245583	0.45656010824778787	0.46024102547894735	3.3943696264431362	2.372654638123173	0.47503498084729034	1.0	0.0	1.0	0.0	0.0	0.0	0.0	1.0	0.0	0.0	1.0	1.0	0.0	0.0	0.0	1.0	0.0	1.0	0.0	0.0	1.0	8.0
1920000	0.5359693447994291	0.7303511564740043	1.4338418953183583	2.098871219213215	0.742194940828868	0.06573500349178807	0.02556123091737123	1.0155784200191136	1.2850507522306034	0.12485855553772339	0.20350527190591244	0.6298862632395961	5.578364243195569	0.4299710590962467	2.1828237014421945	0.18591898806466892	3.634277963334383	0.9812003707345398	0.14425768720271923	1.7234020502256915	0.8995684117147977	1.0	0.0	1.0	0.0	0.0	0.0	0.0	1.0	0.0	0.0	1.0	1.0	0.0	1.0	0.0	1.0	0.0	1.0	0.0	0.0	1.0	9.0
2040000	0.7499109063876965	0.05339775559045248	2.121842304222819	0.960399861315093	0.2366658491697716	0.3548726839455243	0.4799762641980357	0.6005193197736223	0.22429763578661338	0.2688233502090728	0.45468685014223115	0.5492195326327288	1.0246574438792588	0.28690104126049126	1.7003819689114104	0.31778502198997177	0.026478965834464414	2.140588868831463	0.2041402086766055	0.3231360396967448	1.0919400142445008	1.0	0.0	1.0	0.0	0.0	0.0	0.0	1.0	0.0	0.0	1.0	1.0	0.0	0.0	0.0	1.0	0.0	1.0	0.0	0.0	1.0	8.0
2160000	1.0853015849005907	0.8152491866141874	1.0587332268232486	0.766877161822469	0.18400178138860973	1.79421438029811	0.8723639069818906	1.1617818015890475	0.44843857902797396	0.7832630942111811	2.0471904479657415	1.67330570682852	0.3100750783985481	0.22037262392706206	0.6736500564635957	0.6309583543738712	0.17977224776823864	0.37717497689618534	0.9177551079575793	1.1601360092085236	2.2875143291801123	1.0	0.0	1.0	0.0	0.0	0.0	0.0	1.0	0.0	0.0	1.0	1.0	0.0	0.0	0.0	1.0	0.0	1.0	0.0	0.0	1.0	8.0
2280000	0.0859113737998022	3.7457002546053046	0.5505184188404754	1.3532755173883684	4.503135798057128	0.6357047437004917	1.6789274873146065	0.3731752130801226	0.4644364753863442	0.951137383479999	1.7145875936474306	0.041133150579922236	0.36964751162658466	0.2324235193391293	1.9127186128236697	0.031761202164038965	1.3371298418256807	0.630932067224539	2.99817650603053	0.5182936483568354	0.28131642998131284	0.0	0.0	1.0	0.0	0.0	0.0	0.0	1.0	0.0	0.0	0.0	1.0	0.0	0.0	0.0	1.0	0.0	1.0	0.0	0.0	1.0	6.0
2400000	0.4586086930479246	0.31676104100471897	1.2671213442215574	0.37046683993828233	0.046371777942418965	1.185419216869033	0.3117740857472696	1.9728092444279768	0.3961339409782222	0.580191598439562	1.3906387787183763	1.0189013161330893	0.2901159608714501	0.10243594861384907	1.1131292556126076	0.687575765799189	4.430323468594108	0.6325082826783974	1.0078340569408866	0.4961844044277733	0.8050230825282403	1.0	1.0	1.0	0.0	1.0	0.0	0.0	1.0	0.0	0.0	1.0	1.0	0.0	1.0	0.0	1.0	0.0	1.0	0.0	0.0	1.0	11.0
2520000	0.6086341871965696	1.0288286551656491	1.5308351253392636	3.1905681757365074	0.5864999839093656	0.1751644937625338	0.4654993033141944	0.8803064557661804	1.6065359199600069	0.37235940023411196	0.8269553027755566	0.8700984104455914	4.463732710996835	0.15059958307810575	0.7409270314405656	0.7025463505885955	1.8659137176031249	0.39112092715841507	0.9653474028490969	1.5359325104761439	0.24643142738800652	1.0	0.0	1.0	0.0	0.0	0.0	0.0	1.0	0.0	0.0	1.0	1.0	0.0	0.0	0.0	1.0	0.0	1.0	0.0	0.0	1.0	8.0
2640000	2.651830595490108	4.0338965304001135	3.194068470726884	0.25039851284932685	0.016279638063008504	2.229495180784554	1.1744341337961466	3.3390835535012853	1.4335550920553097	0.3478352154720381	3.3453965549662135	1.2344456163130817	2.5286640332831634	1.1357955625864815	0.11237275012936643	0.7102624170311995	0.37484395523971126	2.746311718106302	3.9232057626407792	1.0462597539711807	0.8862414192251511	1.0	0.0	1.0	0.0	0.0	0.0	0.0	1.0	0.0	0.0	1.0	1.0	0.0	0.0	0.0	1.0	0.0	0.0	0.0	0.0	1.0	7.0
2760000	0.34239931397561046	0.40303238923900664	2.736124054049593	0.82569955122305	4.438343704398501	0.7453174718910238	1.0753818525900982	0.8153500586608067	0.29482772274873004	1.0611930673830698	1.6740498918513347	0.7474206791116422	0.24483636019436517	0.15926039079688642	0.5052072382023896	0.3465522603432039	0.38644541720967907	0.054836295235143016	1.8222765111194372	2.977054256116783	0.8959074228007711	1.0	0.0	1.0	0.0	0.0	0.0	0.0	1.0	0.0	0.0	1.0	1.0	0.0	0.0	0.0	1.0	0.0	1.0	0.0	0.0	1.0	8.0
2880000	0.4660343800839619	4.526272775919673	2.4232125722088567	1.7685189095962919	3.7200740423145726	0.3374407312601435	0.004578727375555317	1.0998805907678626	1.3309054369228301	0.25668867823716685	1.1538863627082792	3.366505793083007	0.0748325668951295	0.34258484068334816	0.12829026624000053	3.5331203945494374	1.3273949953911066	1.0830572935133231	1.1619973310771727	0.9658074182158292	0.8488828734127554	0.0	0.0	1.0	0.0	0.0	0.0	0.0	1.0	0.0	0.0	1.0	1.0	0.0	0.0	1.0	1.0	0.0	1.0	0.0	0.0	1.0	8.0
3000000	0.1749049639031569	0.3671075888810098	2.192129331588322	1.80716160556437	0.17684811909425266	4.237090633565948	2.251514175097557	1.2599669131970055	1.916986568382299	0.8867053093039119	0.6440141675013586	0.9686000496889267	0.5036923379927536	0.07162431134815025	0.15714658911440824	0.24627847050686819	0.6899401304648973	0.33650844730620233	0.20539342578728292	0.30353993817215646	0.40450216291047136	1.0	0.0	1.0	0.0	0.0	0.0	0.0	1.0	0.0	0.0	1.0	1.0	0.0	0.0	1.0	1.0	1.0	0.0	0.0	0.0	1.0	9.0
3120000	0.17709853797058536	0.35215328049497363	2.745773133213597	1.8333283102680613	0.21038791456678185	2.237139227053555	0.741701617939425	1.3270182398384245	0.09928267560363697	0.10194049360050773	0.29843909553331327	0.7538539331012568	1.1183899288632677	2.0690507163518648	0.13429674034595662	0.17166710750135475	0.04142280566583398	0.14137745192254836	0.8138046813042594	0.027631669794222484	0.6998507615335198	0.0	1.0	1.0	0.0	0.0	0.0	0.0	1.0	0.0	0.0	1.0	1.0	0.0	0.0	0.0	1.0	0.0	1.0	0.0	0.0	1.0	8.0
3240000	0.41995052421901846	0.4490516877476936	2.4459121676117057	1.5794309658943748	2.769045698920295	0.21593517488832414	0.5784927483168566	1.0469686888435434	3.094605845870998	0.8966033269856817	0.8155893438314847	1.5166228819995837	0.39174517999728375	1.2387415843442344	2.151752778851872	0.7186508873002979	0.21619296334898475	1.1371889318838155	0.03235713953156194	1.6886482836458452	0.8665238453243455	1.0	0.0	1.0	0.0	0.0	0.0	0.0	1.0	0.0	0.0	1.0	1.0	0.0	0.0	0.0	1.0	0.0	1.0	0.0	0.0	1.0	8.0
3360000	0.1955937176073924	0.6610059091759747	1.922362344368828	1.2131077606355996	0.8663603791177623	2.956101501752174	0.5167898649745406	1.605648152653898	0.1530274070489921	0.4579121470308528	1.5206735963232827	0.8528869987327576	2.469857848265937	0.04280813393239538	0.20343334566084145	0.2816711306233553	0.26604822441359827	0.954438812387478	1.2503002362170321	0.04802208835030683	1.0444932744967435	1.0	0.0	1.0	0.0	0.0	0.0	0.0	1.0	0.0	0.0	1.0	1.0	0.0	0.0	0.0	1.0	0.0	1.0	0.0	0.0	1.0	8.0
3480000	0.6188471455949615	1.5025505316221563	1.7901027396160814	1.3078497151173607	0.7318130006604797	0.21362654068112105	0.8690164007473412	0.9131680348410058	0.47294297210445785	0.5279084139624232	0.9883280815668372	0.43953670897008607	2.718067512172347	2.0440905419682385	0.3566092804671071	0.862821223571167	1.780608227691418	2.2300645479910335	0.31875850917750514	0.7942474487910843	1.036043809375181	1.0	0.0	1.0	0.0	0.0	0.0	0.0	1.0	0.0	0.0	1.0	1.0	0.0	0.0	0.0	1.0	0.0	1.0	0.0	0.0	1.0	8.0
3600000	0.1193138593796788	0.29664238185320624	0.23961064537000903	0.6238803670640237	0.44223515683343495	1.6982652650081516	0.24850148837960495	0.26659787660237166	2.178028357416846	0.3063536019577077	0.1868648161981104	0.11906224677793416	0.8702831570242812	0.4397878144366472	1.2924428769829774	0.47093846799676864	1.66627349572214	1.1350059024463948	1.4407451823961013	0.20224949866958017	0.41518871688547065	1.0	1.0	1.0	0.0	0.0	0.0	0.0	1.0	0.0	0.0	1.0	1.0	0.0	0.0	0.0	1.0	0.0	1.0	0.0	0.0	1.0	9.0
3720000	0.601195725929779	2.8211769516200937	3.7717030348216074	0.10321629164319286	0.02735333039682132	2.019645419063221	1.0589495421673711	1.3360121950594732	0.11743466507386849	2.6011801972771007	0.4517323781099083	1.1762177598351713	3.103948027514902	0.9758211647776064	0.5459436144421081	0.09958206846572586	0.4048635607180945	0.017939823857375175	0.10836741202616773	0.06152673730221493	0.8542161029239117	1.0	0.0	1.0	0.0	0.0	0.0	0.0	1.0	0.0	0.0	1.0	1.0	0.0	0.0	0.0	1.0	1.0	0.0	0.0	0.0	1.0	8.0
3840000	1.865423909768474	0.9013396068821972	4.880397667866605	0.5180439537360108	0.5616521940499323	2.4589589903833846	0.298431978556469	1.377395998183367	2.4765306351983525	0.23373295960368698	0.48805922913704336	0.9890511302087003	0.6429282614858657	0.46238389752565645	0.4968671439318682	0.02773039666769466	0.2027247068688759	0.6324432712712198	0.03886510486853099	0.12315308011628022	0.4246547492471904	1.0	1.0	1.0	1.0	0.0	0.0	0.0	1.0	0.0	0.0	1.0	1.0	1.0	0.0	0.0	0.0	0.0	1.0	0.0	0.0	1.0	10.0
3960000	0.3701702563063946	0.22559030506867014	0.5636508760889228	0.21070824184226225	0.3873585408472109	1.6446885333627141	1.1824979827448292	0.814236629433059	0.8412336375723158	0.08115899087324348	0.5124156927785819	0.6458074050921212	0.2699009622366962	1.6746477296475475	1.7583027784135117	0.8164456784228437	0.08002346133951943	0.3749844633770205	2.7787480102726216	5.077763680841257	0.8331579791831778	1.0	1.0	1.0	0.0	0.0	0.0	0.0	1.0	0.0	0.0	1.0	1.0	0.0	0.0	0.0	1.0	1.0	0.0	0.0	0.0	1.0	9.0
4080000	0.1704526381556404	0.40034189977691814	0.8917580292535784	1.1938450709459947	3.310206286102604	0.5322011178162328	1.7129180956714063	0.9337470911761471	0.02246578577005988	0.1201825168480929	0.7494175026010864	1.3722209038522062	0.623138524618202	0.42235301614962495	1.4479569195368471	0.18499854333943486	1.497477540856663	0.5970637441102661	0.5885511088566471	1.3360625104073065	4.832287515315469	1.0	0.0	1.0	0.0	0.0	0.0	0.0	1.0	0.0	0.0	1.0	1.0	0.0	0.0	0.0	1.0	0.0	1.0	0.0	0.0	1.0	8.0
4200000	1.1870922964558484	0.10631726379124586	2.750305599673789	0.3025854457919179	1.953809200833802	0.4207570178690492	1.1173252355085705	0.5828654876934903	0.9301246914826121	0.5807563500413156	0.2307813890522522	4.62805861547968	0.8952285292858314	1.3410472335202996	0.33958819481349617	0.8206996433299942	3.182234340553908	0.25936663143124156	0.9312008628280939	0.5401175797959992	0.8890615916248947	1.0	0.0	1.0	1.0	0.0	0.0	0.0	1.0	0.0	0.0	1.0	1.0	0.0	0.0	0.0	0.0	0.0	1.0	0.0	0.0	1.0	8.0
4320000	0.20617631067768225	0.7404735730065095	1.39889928742111	0.15224874419033438	1.0132736291574356	0.7184466110395639	0.051877265163808216	2.6161254764318147	0.15718641716618043	1.1495740302874646	1.6941700275537002	0.41071699538293777	2.2921944462016395	0.9330349059663562	0.4091676787186493	0.04092103273651997	0.1545948376138031	0.8230258076810792	1.4845128518177735	1.7531218425759438	0.8848113769951302	0.0	0.0	1.0	1.0	0.0	0.0	0.0	1.0	0.0	0.0	1.0	1.0	0.0	1.0	0.0	1.0	0.0	1.0	0.0	0.0	1.0	9.0
4440000	0.7860620477763999	1.5866256307824864	0.6815941026288533	1.1945010518668688	0.48324198071572466	0.14936576800365184	1.7289840473318474	0.3604748867485459	1.3540033873062503	0.4387581163091858	0.24052081700791705	0.8934859187476607	0.4828266656884316	0.9087739102349992	0.030114607551925545	0.18081082865876028	0.736850295154498	0.5798123899718017	2.9884672159188344	2.2067330224815627	0.2425112166533312	1.0	0.0	1.0	0.0	0.0	0.0	0.0	1.0	0.0	0.0	1.0	1.0	0.0	0.0	0.0	1.0	0.0	1.0	0.0	0.0	1.0	8.0
4560000	0.6198246659682414	0.9561014615001561	2.2888905513341116	0.4091764818603406	1.8371404877634463	0.4298839277123388	1.5449200949858704	0.902502682986506	0.688926405341194	0.0715958094567599	0.3088196940356468	1.0687963448517965	0.06226240550928403	1.3210708106767064	0.4148430024026908	0.6071425296465455	2.9360314457628713	0.18440782759846178	0.5192094643371242	0.025285928245933283	0.5503902320321211	0.0	0.0	1.0	0.0	0.0	0.0	0.0	1.0	1.0	0.0	1.0	1.0	0.0	0.0	1.0	0.0	0.0	1.0	0.0	0.0	1.0	8.0
4680000	1.1462033841615693	0.18893129763823477	2.859679308395509	1.9934481680832707	0.7307686129044241	0.336754684902538	0.1462293120633342	1.181529318939674	1.714748326914582	0.6995603043263784	1.1649638382014311	2.266189412114214	4.551885380654079	1.11513520928722	0.13791888770890998	0.49552706579222056	1.3874662955844594	1.5878756074237248	0.9491640050969391	3.2169759644268465	0.849917904239789	1.0	1.0	1.0	1.0	1.0	0.0	0.0	1.0	0.0	0.0	1.0	1.0	0.0	0.0	0.0	0.0	0.0	1.0	0.0	0.0	1.0	10.0
4800000	0.13361312006443968	0.6467176083886725	1.4032366899607154	0.002937191946463718	0.28069942065194214	0.6989087871051131	0.5611348802740556	0.7802498845188655	0.15256393140372787	1.6859722203927212	0.7731373772952269	1.1769735818575513	0.9965395439289154	1.4342516156269518	0.7335366852881817	0.5688830931691734	0.42198130728668987	1.2858036658366478	2.708316875112944	0.5994706297631772	1.5159250845095162	1.0	0.0	1.0	0.0	0.0	1.0	0.0	1.0	0.0	0.0	1.0	1.0	0.0	0.0	0.0	1.0	0.0	0.0	0.0	0.0	1.0	8.0
4920000	0.4922641813427208	0.2781531817862645	2.501943281844424	0.6157333100917899	0.2790811195518836	1.5136097069761751	2.394052043277842	1.9053966120086767	0.19183848600837755	1.7772095089095408	0.18213706687465364	1.4422678923681493	0.7892202372070259	1.1531814200968988	1.1568690165105489	0.9975296753714766	0.623675643505473	1.3133426457976798	1.4965825881138415	0.3851749715728771	2.337316544446672	1.0	0.0	1.0	0.0	0.0	0.0	0.0	1.0	1.0	0.0	1.0	1.0	0.0	0.0	0.0	1.0	1.0	1.0	0.0	0.0	1.0	10.0
5040000	1.1366471518354226	0.4411495961832737	1.9266084239930394	1.260855929172663	0.2607910430826943	0.08862001154953142	0.16550106528151473	0.7410282561412177	0.12996288227031208	1.055127984233793	1.657184947974323	0.5583736847921261	0.1476533792101828	1.0450552852413766	0.603893508460907	0.4608433899925677	0.8458646251361073	0.23461846358854366	0.6171243210298739	0.5478989399577007	3.0044838023359164	1.0	0.0	1.0	0.0	0.0	0.0	0.0	1.0	0.0	0.0	1.0	1.0	1.0	0.0	0.0	0.0	0.0	1.0	0.0	1.0	1.0	9.0
5160000	0.8331866398115502	1.1946152263411685	0.768632651121152	1.9665885238264198	0.904192944197944	0.05297788787915101	0.2469579905222933	2.732128913662304	0.8408847797079444	0.17165217832643204	0.4793216357670425	1.7649789268948584	2.133515556234563	0.256594657908093	0.7634984989819696	1.6721454116213292	1.4790245043864947	0.4316009314424972	0.23552910291258014	0.6401832225927954	0.6455209920052225	1.0	0.0	1.0	0.0	0.0	0.0	0.0	1.0	0.0	0.0	1.0	1.0	0.0	0.0	0.0	1.0	1.0	1.0	0.0	0.0	1.0	9.0
5280000	0.8687751746932658	0.13376188828429086	1.0371973871050002	0.4562827560692608	1.5037403229985078	2.038359169936144	0.7879427221047489	0.5479747691654124	0.9970960546936838	1.5333183765348395	0.13078051717486064	0.8298306163487519	0.07972940797758137	0.1319086144343448	1.4411116848742274	0.12375661176119922	1.4739663100991143	0.7271142545964854	1.0683118522218105	0.3063348540459456	0.3919733894316472	0.0	1.0	1.0	0.0	0.0	0.0	0.0	1.0	0.0	0.0	1.0	1.0	0.0	0.0	0.0	1.0	0.0	1.0	0.0	0.0	1.0	8.0
5400000	1.2010231357314152	0.35897195224578693	1.2021174098506167	1.725664225218941	0.07997652307008304	0.43394662338610596	0.4225229686580837	2.1738144732436226	1.00746420681009	0.510967993998984	1.1336632904786124	0.33321828019124444	0.450624889617646	4.029329995098868	0.1640694279417442	0.7910285317347069	1.9095261835664483	0.9953244546861638	0.24861830912042465	0.551939682148143	0.9459961737601615	0.0	0.0	1.0	0.0	0.0	0.0	0.0	1.0	0.0	0.0	1.0	1.0	0.0	0.0	1.0	1.0	0.0	0.0	0.0	1.0	1.0	8.0
5520000	0.3239155794761755	0.41001206199043205	2.66265869116735	0.5858473804741897	1.7449658525868186	1.7385656400887686	0.8845545141679599	1.1689372985622075	0.38790898245894184	2.0589226085338708	0.43089255961677314	1.2005795740490313	0.4017400138438012	0.8540777978096987	0.4890454522468674	2.009529510729916	0.1396575999562054	0.8892078607741898	1.3206645260756404	0.5291613779972159	1.0340783096333375	1.0	0.0	1.0	0.0	0.0	0.0	0.0	1.0	0.0	0.0	1.0	1.0	0.0	0.0	0.0	1.0	0.0	1.0	0.0	0.0	1.0	8.0
5640000	0.1968097813299551	1.2137947771423978	0.9938709054478038	0.330705476054129	2.525669955184213	1.2331439201823091	0.31583612439790937	0.8759736756763088	0.2091909683901389	0.9699099423737004	1.2461632669064409	0.30352374372479846	0.4567851176585579	1.404079481779579	1.3935352347815555	1.5930584034388673	0.5262962700135991	0.5987330227075921	0.14189198125500505	2.121698939383154	3.015593073695144	1.0	0.0	1.0	0.0	0.0	0.0	0.0	1.0	0.0	0.0	1.0	1.0	0.0	0.0	0.0	1.0	0.0	1.0	1.0	0.0	1.0	9.0
5760000	0.42805742057069507	0.866679932027037	1.5195734715984368	0.7234816783592491	0.3851771494767444	0.021955773745979467	1.4877954790984023	0.7153581367567766	0.3799295645028864	0.6751268539096291	0.44177903462298124	0.5600122064669816	0.8222378051986081	3.7994323652629753	0.1631786141931295	0.012172446869653252	1.0728787324153253	0.4500591446558987	2.1646910495113043	0.8395853496982627	1.1906296290203164	1.0	0.0	1.0	0.0	0.0	0.0	0.0	1.0	0.0	0.0	1.0	1.0	0.0	0.0	0.0	1.0	0.0	1.0	0.0	0.0	1.0	8.0
5880000	0.16143123733461973	0.7593426709055532	1.5768120621052342	1.5545521241579152	0.13322247751181723	0.6544813746344099	1.8149588461110109	1.916816853732364	0.6758550624160753	0.42173767626263853	0.4591889161041532	0.40235792611078264	1.6959626191526411	0.007795315471272414	0.15306553910892326	1.1273313141462984	3.595819894123559	0.45724473114190234	1.7061916704590274	0.2617667632409651	0.8552264045242888	1.0	0.0	1.0	0.0	0.0	0.0	0.0	1.0	0.0	0.0	1.0	1.0	0.0	0.0	0.0	1.0	0.0	1.0	0.0	0.0	1.0	8.0
6000000	0.11853381602027356	5.545821439302158	0.7964380620837408	1.0900826328744264	0.90576969808719	2.6668142537526265	2.245035476516787	2.210858952109208	0.33014893748171265	1.2980521496306598	0.48316409924512127	0.5355722877312523	1.9359536557808976	1.0865329544345652	0.022743636474695326	0.8092813791965636	1.3069581556285879	1.672015513642049	0.12144269760255297	1.3471119729193246	1.7190698420611426	1.0	0.0	1.0	0.0	0.0	0.0	0.0	1.0	0.0	0.0	1.0	1.0	0.0	0.0	0.0	1.0	0.0	1.0	0.0	0.0	1.0	8.0
6120000	0.5986868530419224	1.3970704213244673	1.9309478566265181	1.0337473624245184	1.3622195009114917	0.7705095494199027	0.34017560903739713	0.3295649262977048	0.5676094878190706	0.7045027342886274	0.8050806242603548	0.4084911445909322	4.1908603171624845	0.30707628644572044	4.943183066124539	0.1706848094317515	0.5396912563082821	1.1310504019276681	1.5843968833375557	0.9573036193944918	2.1624395698731016	1.0	0.0	1.0	0.0	0.0	0.0	1.0	1.0	0.0	0.0	1.0	1.0	0.0	0.0	0.0	1.0	1.0	1.0	0.0	0.0	0.0	9.0
6240000	0.15216008256719044	2.2532422439144755	2.003864263527326	0.40423586318571586	0.323047544236012	0.02994223929803812	0.007687974929026951	0.9731554802110582	0.32067568286046766	1.9260818003947	0.32994837208640726	0.29969342052737474	0.3446481521739377	2.027430256259722	0.23315340201400292	0.4572123535453602	0.5259904754648165	0.45748110042289447	0.8965323172655879	0.2172877121756925	0.31458067141538926	1.0	0.0	1.0	0.0	0.0	0.0	0.0	1.0	1.0	0.0	1.0	1.0	0.0	0.0	0.0	1.0	0.0	1.0	0.0	0.0	1.0	9.0
6360000	0.2684329326531136	1.6170998085194335	2.651140200104487	2.239346009508735	1.800104537198141	0.6809749474918171	1.8513764554223013	0.4015563475487066	0.3610977250438876	0.02371416173063219	0.5393042383918838	0.921306601702766	0.15200165187014844	0.1487770623182505	0.7163910288363945	1.3976660367586649	0.4247264933091022	1.351243381220118	0.004968910528403262	0.5581673926476766	3.0354255931694203	1.0	0.0	1.0	0.0	0.0	0.0	0.0	1.0	0.0	1.0	1.0	1.0	0.0	0.0	0.0	1.0	0.0	1.0	0.0	0.0	1.0	9.0
6480000	0.5909804313971884	0.4339611263575518	2.020653002534389	0.5133474169670489	0.8349029549655077	1.28535732479437	0.07725702115641207	0.39343673859746564	0.747556425132657	0.9379013099851253	0.36565571071815944	0.601219098008515	1.7482073443830388	0.1337022861450513	0.8742557094983625	0.9930452550371865	1.8238896451019304	2.7898198543911286	0.09666572132630107	1.0126232837392106	1.8915309541345635	1.0	0.0	1.0	0.0	0.0	0.0	0.0	1.0	0.0	0.0	1.0	1.0	0.0	0.0	0.0	1.0	1.0	0.0	0.0	0.0	1.0	8.0
6600000	0.9129750903253931	0.7652264626024067	1.0553787135741837	0.818482822942364	0.4608312334037112	0.48394244283226684	0.307340830816432	0.44159844409375953	0.4046276090292003	0.5073647520244385	0.5095333681984042	0.34082445348167417	1.9220109651022506	0.22966602123292645	0.15478357413171098	0.38262882209673416	1.6224828551709651	0.6546001445267965	0.10477022904476921	0.672863732443065	0.7167877843293309	1.0	0.0	1.0	0.0	0.0	0.0	0.0	1.0	0.0	0.0	1.0	1.0	0.0	0.0	0.0	1.0	0.0	1.0	0.0	0.0	1.0	8.0
6720000	0.30575011302876254	0.5540548506382632	1.3347873607577772	0.5491668821498475	0.6699564406480385	0.07137779138036925	4.378713822360466	1.1528585137370504	0.5785606158538945	0.32495305149783443	0.7272742246079728	0.5917170729744098	0.09220471546468262	0.1573677579427937	0.8043249376076552	0.016489854834683338	0.7884913456551271	0.3078543833058807	0.4203818455966927	2.483711045018992	0.30162954185488333	1.0	0.0	1.0	0.0	0.0	0.0	0.0	1.0	0.0	0.0	1.0	1.0	1.0	0.0	0.0	0.0	0.0	0.0	0.0	0.0	1.0	7.0
6840000	1.8909549845014628	0.23123566068932883	1.6381085680093752	0.28034508243448414	0.06856887008547632	0.2501922244514109	5.77161206192107	1.2124988919854245	0.4459451466812449	2.072366477657924	0.5102189484670849	0.363481412725647	0.1316752068576684	3.6646784141630073	0.3876314010478336	1.313950577269275	2.039090623467484	0.35784138872860405	0.48949769095627166	0.4679173117745613	1.1290650453984516	1.0	1.0	1.0	0.0	1.0	0.0	0.0	1.0	0.0	0.0	1.0	1.0	0.0	0.0	0.0	1.0	0.0	1.0	0.0	0.0	1.0	10.0
6960000	1.3214300405252388	0.8885274137459478	1.3169031224671315	1.468633233510154	0.5158171611784838	1.138297119180379	1.5199182228925934	0.9882840504313418	0.09760931830191172	0.475973147876396	0.27211692288684597	1.9332205542801204	0.6035983155565149	0.12810370565326287	0.5637858526958386	0.7041328754162908	1.8987819023612915	1.549017287453897	0.5822065020051038	0.09338638472616058	0.28673385749804914	0.0	0.0	1.0	0.0	0.0	0.0	0.0	1.0	0.0	0.0	1.0	1.0	0.0	0.0	0.0	1.0	1.0	0.0	0.0	0.0	1.0	7.0
7080000	0.36859421930522246	0.46840281766597364	0.8147979843311012	0.9570494088340842	1.7527540081900075	0.636112573169977	1.4507072543156656	0.16503523896900218	0.8198686459129242	0.8435233154936504	0.4328279797386777	0.9227655882442554	0.5949794873974997	1.6235022321824104	0.7410356971661598	0.6866410829269347	0.17613981960573566	1.5289699246154578	0.1462749401617418	0.2308253583271738	1.3499901646638783	1.0	0.0	1.0	0.0	0.0	1.0	0.0	1.0	0.0	0.0	1.0	1.0	0.0	0.0	0.0	1.0	0.0	0.0	0.0	0.0	1.0	8.0
7200000	0.37632960601929183	0.26638352982033614	1.370569213345544	2.0700189994817815	0.004603705262700921	0.06490520827001164	1.0815363227014396	1.3939195596069962	0.8103044545948692	0.8208417634449782	0.007229090498115613	1.1156959713554078	0.4441912887200784	0.53597354978578	0.03900234625882868	0.24424624257411648	2.9575156901314705	0.04007074313781166	0.33361429526942626	0.05655528235407041	0.298880489012197	1.0	0.0	1.0	0.0	0.0	1.0	0.0	1.0	0.0	0.0	1.0	1.0	0.0	0.0	0.0	1.0	0.0	1.0	0.0	0.0	1.0	9.0
7320000	0.8326891658139708	0.6750979315543056	1.6581884823439166	0.14028870136874397	2.047101839069754	0.28963785266165903	0.03733036659547711	1.1697546349721901	0.024723789923130856	2.2882197796092663	0.15104723686581517	2.0673736066658046	1.0611808893179948	2.057507072429849	1.450790371785676	0.8926192321209553	0.32363499333380663	0.4338160097252195	1.8339554474814206	0.6032655256611447	1.1591407061417733	0.0	1.0	1.0	0.0	0.0	0.0	0.0	1.0	0.0	0.0	1.0	1.0	0.0	0.0	0.0	1.0	0.0	1.0	0.0	0.0	1.0	8.0
7440000	0.14192860756996495	3.0911651544594645	1.6405954152157858	0.46399582187609184	2.414304972216474	1.0250010688375912	0.43005670647946825	1.7788648436391994	2.1539086845981013	0.6559002520979343	0.9734809522631662	0.9701806703679955	0.41340891279976333	3.1588343299189185	3.439704389392776	0.6224111936292925	0.6303913432609213	1.7297699644367326	2.311194757961809	2.0242847721700215	0.5147469056761318	1.0	0.0	1.0	0.0	0.0	0.0	1.0	1.0	0.0	0.0	1.0	1.0	0.0	0.0	0.0	1.0	0.0	0.0	0.0	0.0	1.0	8.0
7560000	0.3545161889514298	5.919157406632316	1.396729633029704	1.015349201261968	0.20382185424429744	0.14487878970438395	0.3974510776879104	1.051024646690037	1.84705975088144	0.006216287446921477	0.18496739188750286	0.9714978960804681	0.4875312704384867	0.06609120518004526	1.2731526300171359	0.26577857192382776	0.5697848461965694	0.49682045995829593	0.6549579632343634	0.3317532835918626	1.2928174064915654	1.0	0.0	1.0	0.0	0.0	0.0	0.0	1.0	0.0	1.0	0.0	1.0	0.0	0.0	0.0	1.0	0.0	1.0	0.0	0.0	1.0	8.0
7680000	0.13678862983126258	0.6556585386099013	4.283364111235005	1.0035837594652228	1.1258962005036934	1.1720797933988534	1.7852976518748336	0.7294319269142799	0.801718299296068	0.33343388397759266	0.36201777879766583	1.0724818985659845	1.461627323061123	2.809530308300483	0.3965096363504475	0.375230329319515	1.015175713620639	0.041260220364799684	0.9023561136986665	0.24375487980427274	0.36613670752382965	1.0	0.0	1.0	0.0	0.0	0.0	0.0	1.0	0.0	0.0	1.0	1.0	0.0	0.0	0.0	1.0	0.0	1.0	0.0	0.0	1.0	8.0
7800000	0.6322578445368237	0.7083982464873542	1.739749772101046	0.1976270980264015	0.09553811520349567	0.8007055421526323	0.19745851274147533	2.5322643134140512	0.0823006980028136	3.7834703366276696	0.3455056198378421	1.7055748406563265	0.025230303883366993	0.947181852723442	1.1036155435567325	0.5492378134351383	1.399447373049569	1.645410381761819	0.5603911632330034	1.2593973476982137	1.0056944026056054	1.0	0.0	1.0	1.0	0.0	0.0	0.0	1.0	0.0	0.0	1.0	1.0	0.0	0.0	0.0	1.0	0.0	1.0	0.0	0.0	1.0	9.0
7920000	1.1759249864014132	0.1935557761262012	1.219260194749018	1.3130878521148117	1.8553876009649033	3.4654884464218347	1.7544370060996153	1.8734991702035486	0.04586399515896361	0.3448264496774876	0.13909243888720316	1.6719153366862702	0.36805154032310833	1.205988159956879	0.21422702813603736	0.7769288931095423	0.5631980884771531	0.5522099911795103	1.5048420045834343	1.4439306156180804	1.7516931646521126	1.0	0.0	1.0	0.0	0.0	0.0	0.0	1.0	0.0	1.0	1.0	1.0	0.0	0.0	0.0	1.0	0.0	1.0	0.0	0.0	1.0	9.0
8040000	1.2736834172090474	0.1858307640969713	3.641825827887939	0.551802092142713	0.8106554905597473	0.1351684325298837	0.8701587427187524	0.23267410764903607	2.2583434384370364	0.3985089192083867	0.1925580745072536	0.28115855417884894	3.072870962987947	0.7199585376971342	0.30157051594278517	1.358097995019694	0.6512401849353899	0.41995197951476193	0.7550500832563175	0.38508208680318234	0.3041043383482382	1.0	1.0	1.0	0.0	0.0	0.0	1.0	1.0	0.0	0.0	1.0	1.0	0.0	0.0	0.0	1.0	0.0	1.0	0.0	0.0	1.0	10.0
8160000	0.5341070460131891	2.2842824645758357	0.8171226399562798	0.003408559878356831	0.7357588462861041	0.4913587197587889	0.37179700553322875	1.1384319181285536	0.1423878046171874	1.070549056981804	0.45273374288109414	0.47353133265620595	0.321710206561156	1.5102497274189806	0.4453389002813635	0.2099054645586882	0.3403696097775465	0.6032114649588778	0.20379643391733404	0.6589694295580444	0.4147813919928226	1.0	0.0	1.0	1.0	0.0	0.0	0.0	1.0	0.0	0.0	1.0	1.0	0.0	0.0	0.0	1.0	1.0	0.0	0.0	0.0	1.0	9.0
8280000	0.9696294912998721	0.565322091885736	1.045466565328878	0.30975864457464736	1.9989275325545006	1.2829632204290469	0.08034671567902729	0.7387028577797522	2.0302729330333187	1.038035005271805	1.1813431356727524	0.5409226460356752	0.5495015067429796	4.4242847581025375E-4	0.652124620059347	0.30793711481052516	2.118203465738923	0.3033474777509278	0.17015907519832568	0.45400422028145654	0.6291274116359536	1.0	0.0	1.0	0.0	0.0	1.0	0.0	1.0	0.0	0.0	1.0	1.0	0.0	0.0	0.0	1.0	0.0	0.0	0.0	0.0	1.0	8.0
8400000	0.8588853340355783	0.21706333465816424	1.9321794511307946	0.6547964076115105	0.42390754392490676	0.1593996399086683	1.0776817715141604	0.7660691093990154	5.1298662833643895	2.1518221847783803	1.2878237275360498	0.6090014325118515	0.9727184376287394	1.779612640362866	0.07429467248616517	0.4600959891568158	1.0408960829903409	1.2514589139021333	0.5370510695184105	0.707465258276288	0.5587775289993686	1.0	0.0	1.0	0.0	0.0	1.0	0.0	1.0	0.0	0.0	1.0	1.0	0.0	0.0	0.0	1.0	0.0	1.0	0.0	0.0	1.0	9.0
8520000	0.6708658709009356	0.1927027400686837	2.272085642620221	0.2966777558781922	1.6958939151570445	1.3886243058658747	1.0884404652430788	1.359366573168455	2.2458241624579744	0.7709178973920384	1.0699631762175839	1.5430086082818721	0.24165753887719296	0.488093529831252	0.96380946709787	0.4322097163669424	0.0010697336709759387	0.17699189528706344	1.6141788854225734	0.7479402893983796	0.4653445836239916	0.0	0.0	1.0	0.0	0.0	0.0	0.0	1.0	0.0	0.0	1.0	1.0	0.0	0.0	0.0	1.0	0.0	1.0	0.0	0.0	1.0	7.0
8640000	0.8379388786535528	2.3397912987258103	0.9736393019554949	0.6276920169280217	0.19158508628229678	0.7401952737045064	0.18669143313345773	0.7056675538576741	0.9325605772720069	1.6171582923830694	1.6959700506102393	1.63026173907239	1.3110594071998813	0.03762292576614958	0.9589069647970954	1.6767818215780113	1.172127114341183	0.6833407240271879	1.0107138936335425	0.09453529187998046	1.375502858494099	1.0	0.0	1.0	1.0	1.0	0.0	0.0	1.0	0.0	0.0	0.0	1.0	0.0	0.0	1.0	0.0	0.0	1.0	0.0	0.0	1.0	9.0
8760000	1.0543698813736744	0.10018680515897616	5.854586855280675	1.7755884064516305	0.5566784441981351	0.4761892000260478	0.010882375576206029	2.8782368262450913	0.010721176268765086	1.7171218184077166	1.1061504467840833	0.5699530341413143	0.22955758204983545	1.3739454855800628	0.7450379166428411	3.0880362467213947	0.16602174725905547	0.6116265029008947	0.27895356212424427	0.07175621394747787	0.8812485571621548	1.0	0.0	1.0	0.0	0.0	0.0	0.0	1.0	0.0	0.0	1.0	1.0	0.0	0.0	0.0	1.0	0.0	1.0	0.0	0.0	1.0	8.0
8880000	0.981838415765869	1.0391253440611032	2.9878596076253654	0.7010477409412392	0.021627106527709546	0.16542556424092014	0.23437384905199946	1.1735188528145895	3.0214735865466493	0.6005615685580281	0.9800723537757514	2.6663616220894446	0.5435987044225264	2.268661178789531	0.986699758408141	0.9613077895302161	0.2620199384624836	0.5926351352797274	0.5332012724266866	0.18193273110762911	0.7717120079632201	1.0	0.0	1.0	0.0	0.0	0.0	0.0	1.0	0.0	0.0	1.0	1.0	0.0	0.0	0.0	1.0	0.0	1.0	0.0	0.0	1.0	8.0
9000000	0.8501699669727124	0.8004547550603472	0.7034570976633225	0.21920837839285706	0.33645678294957704	0.29882816322128763	0.5263843265640764	0.569957875175568	0.2544627742342798	2.412140383750639	0.4313228487069473	0.47242629637658196	0.552951479959679	0.38071113291352404	0.012484998466645305	0.5264600106881591	0.37299063481831024	2.5209291516168335	0.48075026487524225	0.9449280680239641	0.49933711477443327	1.0	0.0	1.0	0.0	0.0	0.0	0.0	1.0	0.0	0.0	1.0	1.0	0.0	0.0	0.0	1.0	0.0	0.0	0.0	0.0	1.0	7.0
9120000	0.07475405664534285	0.3625943922614605	0.9779193525573515	0.44475354297715564	0.365873406091214	0.6228510498513462	2.2989410863068294	0.672302571881003	1.7236703299120686	0.5049524292062446	0.5767554495034619	1.2278419267866925	0.9001957548671549	0.8782420972327952	0.05737192132268042	0.2633557733554155	0.5689411050830362	0.6967150138630717	0.6292446333344976	0.09249011122875214	0.904104346143239	0.0	0.0	1.0	0.0	0.0	0.0	0.0	1.0	0.0	0.0	1.0	1.0	0.0	0.0	0.0	1.0	0.0	1.0	0.0	0.0	1.0	7.0
9240000	1.2766624217557567	0.4324981351776007	2.6023903721458677	0.1744206930844465	3.061761831189036	0.7329541003994207	0.23167510504850683	2.505795709725622	0.21835585088364096	0.5846965353061345	0.39323601761550325	0.8735240400291003	0.2613186466925427	1.0392180320209274	2.3479772164679145	0.6470173283097368	2.548863517193117	0.7893969263686905	2.452265774650616	1.2059022064986948	1.166405136964783	0.0	0.0	1.0	0.0	0.0	0.0	0.0	1.0	1.0	0.0	1.0	1.0	0.0	0.0	0.0	0.0	0.0	1.0	0.0	0.0	1.0	7.0
9360000	4.531200659386641	0.20283965007664886	1.9246330562415075	0.5423250866071402	0.0523633902795914	2.688900674083935	0.028436143199957374	1.0657648254743812	0.16565783798324266	0.838480811945785	1.3664236330999266	2.9905369464350753	0.329051301089581	0.4341265940762027	0.7227051828971465	0.5393770859396803	1.0098430000945555	1.534866249377852	0.961975314133795	0.06024285128660703	0.4582755595392044	0.0	0.0	1.0	0.0	0.0	0.0	0.0	1.0	0.0	0.0	1.0	1.0	0.0	1.0	0.0	1.0	0.0	1.0	0.0	0.0	1.0	8.0
9480000	1.946228420016342	1.8525386846196574	2.6938680076758033	0.37264878924836814	1.1177920744972343	0.11575467876310615	2.6124184493769036	2.3181617120902684	0.6170329915401337	2.5679678683908933	1.2318691807213633	1.6956011061839253	0.16524403598835313	0.05362164072281681	2.7850147032197605	0.9752720936081255	0.25048592677258524	2.1367666950006345	2.759784041508533	1.6044859176864734	2.32920662908967	1.0	0.0	1.0	0.0	0.0	1.0	0.0	1.0	0.0	0.0	1.0	1.0	0.0	0.0	0.0	1.0	1.0	1.0	0.0	1.0	0.0	10.0
9600000	0.18283620175250978	1.0654856438929656	0.8033510846998415	0.3633149306517246	0.18380690903262722	0.24643838442990798	1.8545555930498423	0.22353515906148402	0.14886747442035594	0.04975179014420041	0.711398429628938	0.9876293535109387	0.3016803297262551	0.017711583773534035	0.16550839113881546	0.4021801857483445	0.32568126037009393	0.2536810852481453	0.9598956716686489	0.20488584522130396	0.2304025088404559	1.0	0.0	1.0	1.0	0.0	0.0	0.0	1.0	0.0	0.0	1.0	1.0	0.0	0.0	0.0	0.0	0.0	1.0	0.0	0.0	1.0	8.0
9720000	0.4746442142946431	1.746489437618079	1.1831657813427714	0.5647425678864593	0.0764832709252313	2.1361177742284356	0.36891346060598734	0.18748582461151098	1.3611543801357415	0.39281976783373695	0.18495447795269945	0.7397860293227964	1.7884219933757186	0.30073007137644414	0.17226879699141284	0.34405994932674977	0.4689966076047804	0.7145511402848664	0.5587814007112373	0.8729845960138396	0.2579342768361838	1.0	0.0	1.0	1.0	0.0	0.0	0.0	1.0	0.0	0.0	1.0	1.0	0.0	0.0	0.0	0.0	0.0	1.0	1.0	0.0	1.0	9.0
9840000	0.30625500705982256	0.375246736454874	1.5111937376683073	1.3949841441794202	0.349646149543927	0.5589705103055412	1.540110343797228	0.7931827286984577	0.38254423417164385	1.3008613253639902	0.24396436634366378	0.6245446716300055	0.7266888605467339	1.0706012750456972	0.007392613106996841	0.12187159946001248	1.2757921778716819	0.16810646707395935	0.9146011136767821	1.2308311545388921	0.39334622169362593	1.0	0.0	1.0	0.0	0.0	0.0	0.0	1.0	0.0	0.0	1.0	1.0	0.0	0.0	0.0	1.0	1.0	1.0	0.0	0.0	1.0	9.0
9960000	0.4363629681058859	1.3248153875218516	0.6238848717587537	1.2992420013203765	1.374446277861265	1.673707836494703	0.6024287731609917	0.5394972152257209	2.774849914960401	1.1246057152005244	0.2543903381863102	1.0393778003544414	0.18780574398555938	2.2050108507195136	0.7279064518766867	0.26651115598677316	1.1699704134653672	2.8537034378498918	1.3797424488737202	1.0824448123058703	0.16667302751742866	1.0	0.0	1.0	0.0	0.0	0.0	0.0	1.0	0.0	0.0	0.0	1.0	0.0	0.0	0.0	1.0	1.0	1.0	0.0	0.0	0.0	7.0
10080000	0.6059981944397722	1.1623162161419172	1.1674012830101008	0.59625776610107	1.0524207298891837	0.779038655603737	1.5729467280512162	1.0735468271005741	0.668955812369487	0.868255402611276	0.2688341342896692	0.7169138710305549	1.297781788914843	3.8246440920726377	0.3079362710502853	0.610316239513035	1.2401748267540522	0.6731415448830111	0.6198016461042503	0.17067751891190175	1.9871873055193627	1.0	0.0	1.0	0.0	0.0	0.0	0.0	1.0	0.0	0.0	1.0	1.0	0.0	0.0	0.0	1.0	0.0	1.0	0.0	0.0	1.0	8.0
10200000	1.343298970939981	0.11142409988767776	1.370399234121028	0.5274463932990248	1.636547027085108	1.882249237829804	0.5176755581749541	1.2137319407466254	0.6354054541652708	0.1987505107455461	1.0477826606516423	2.4064309513418984	1.998705308158311	0.7929307489626921	0.011551712225408527	0.43542917101173906	1.330686392915483	1.5042193133637396	2.6317740925603808	2.9008334530985214	0.9152678163045063	1.0	0.0	1.0	0.0	0.0	0.0	0.0	1.0	0.0	0.0	1.0	1.0	0.0	0.0	0.0	1.0	0.0	1.0	0.0	0.0	1.0	8.0
10320000	0.5459183356326551	0.9406038588947168	2.1740249777259466	0.4082736180097267	0.3210475733160983	1.7456389584019136	0.4744450007530577	1.1851006955400025	2.2051392939065804	0.15261089616601564	1.4128086112533584	1.713829240086565	0.43477816590211665	1.1718974088150538	1.0249555423475427	1.0800666422129768	0.9175016921923871	0.508191240983597	1.1787202681733273	0.24821050859052116	1.1179309110645983	1.0	0.0	1.0	0.0	0.0	0.0	0.0	1.0	0.0	0.0	1.0	1.0	0.0	0.0	0.0	1.0	0.0	1.0	0.0	1.0	1.0	9.0
10440000	2.0971844191410125	0.6457812018795726	1.2403451567877153	0.5825803474472209	1.052424739301504	0.5674932703633399	0.5811033591799009	0.6825153379559648	0.8662597623581378	1.6557463511781676	0.41530203318616127	0.7181404073298708	1.9104172114266236	0.047497671417264124	0.9599293153999697	0.629268597707157	1.0162462466653008	0.4833088917677489	0.900290526588988	6.055398859575447	1.4298177611921883	0.0	0.0	1.0	0.0	0.0	0.0	0.0	1.0	0.0	0.0	1.0	1.0	0.0	1.0	0.0	1.0	1.0	0.0	0.0	0.0	1.0	8.0
10560000	0.1649954087755208	3.9992391710171584	2.171610728078711	0.5641587777102723	0.06031633332104255	1.0280925971249226	0.6570470269050837	2.2287375984709636	2.2988466317905623	0.23777688763022653	0.10608969646695371	0.8345809718568203	0.6003723121311887	2.784199840792146	2.0494147345029115	0.55708354953216	0.30214356817015164	0.7044700243967142	0.6572589672287811	5.463392536979665	1.2317730123001538	1.0	0.0	1.0	0.0	0.0	1.0	0.0	1.0	0.0	0.0	1.0	1.0	0.0	0.0	0.0	1.0	0.0	0.0	0.0	0.0	1.0	8.0
10680000	0.440985468107794	3.214351841270956	0.34481949447870186	1.870395189967791	0.46771919980902205	1.9527660305723569	0.5498415927703613	0.6038484424361283	0.16950178558360046	0.37290174182644803	0.9379441813759768	1.3236272946547676	0.9376291265649731	0.16381501620416372	0.521449070609459	0.7859034268440537	0.06381434558172853	0.7815095594418415	5.253316838362235	0.10315603253283341	1.6563349879920344	1.0	0.0	1.0	0.0	0.0	0.0	0.0	1.0	0.0	0.0	0.0	1.0	0.0	0.0	0.0	1.0	0.0	1.0	0.0	0.0	1.0	7.0
10800000	1.7149403335443654	2.6982624603994183	0.8112229662536076	1.1559805671292167	0.03618718346992139	0.03564128210211116	1.6060904288304236	1.2378039277150277	0.29717103401639594	1.8047501775815156	0.8186741550959422	2.4561008879317403	0.3435616120875662	0.9946880211423572	1.0465899052302503	0.5261845339352034	0.19651619530220032	0.34917959714545294	0.049279278641394635	0.2002783509455215	0.2670387777580901	1.0	0.0	1.0	0.0	0.0	0.0	0.0	1.0	0.0	0.0	1.0	1.0	0.0	1.0	0.0	1.0	0.0	1.0	0.0	0.0	1.0	9.0
10920000	0.27480904478394896	0.5236778904465318	1.927521655665701	1.6394677524936854	0.47043349647837257	0.34197207880257147	0.29131080054844183	0.903799068996049	1.1905145831373216	0.4218752562229661	0.423308313919432	0.3724323627876746	0.6444539798307807	1.2528501724004786	0.3604985973363359	1.0596673195211501	0.7306179866094186	1.3785044036246312	0.09045663443825183	1.147978515135894	0.6236009623887492	0.0	0.0	1.0	0.0	0.0	0.0	0.0	1.0	0.0	0.0	1.0	1.0	0.0	0.0	0.0	1.0	0.0	1.0	0.0	0.0	1.0	7.0
11040000	0.25858329715376693	0.2727766807888375	1.4296897105747133	0.8881036199629956	0.08307723421395298	0.19961946873498315	1.0228594509875912	0.3626375408668621	2.0228806714989243	0.9564875972551432	1.3187527673256558	1.7796721341577708	1.085979952301642	0.7443759610004216	0.028149901129684903	0.22712261754960195	1.5515084175761866	2.021377861233184	0.09904141762462286	0.05852740879347707	0.13557919091784112	1.0	0.0	1.0	0.0	0.0	0.0	0.0	1.0	0.0	0.0	1.0	1.0	0.0	0.0	0.0	1.0	0.0	1.0	0.0	0.0	1.0	8.0
11160000	0.6478537865654111	1.6198013186950244	2.79487635862956	5.126615261653334	0.014013964180246242	0.2478031223265127	0.7827912052913575	0.8139319512176527	2.5981270668422343	0.06518624253179359	0.1295386549504413	1.5272634529314744	1.926459609533639	0.03459872186909622	1.2469528181961278	0.10823569783271778	0.4589979512561639	0.23451644781694753	3.1683226337434087	2.168345127077361	0.8638754760049031	1.0	0.0	1.0	0.0	0.0	0.0	0.0	1.0	0.0	0.0	1.0	1.0	0.0	0.0	0.0	1.0	0.0	1.0	0.0	0.0	1.0	8.0
11280000	1.3661526410234417	0.7007483584466689	0.9067454191448677	0.5002170408384471	0.03051768670223376	1.3140004891998822	0.8196792406199086	0.4989224080604411	0.5064356589704845	0.3146794624393078	0.7830159754876042	0.38800204997408927	0.08789548795595621	1.8888337716296242	0.2453923744986528	0.3528962423515947	1.4652580090799174	0.10820677239662732	0.09433418769670542	0.2026642049890966	0.04743036447629337	0.0	0.0	1.0	0.0	0.0	0.0	0.0	1.0	0.0	1.0	1.0	1.0	0.0	0.0	0.0	1.0	0.0	0.0	0.0	0.0	0.0	6.0
11400000	0.21489603003156513	2.87705444558627	2.7986156356875034	0.3602824649984786	1.163010428360248	0.09526452586421641	2.60508065158056	3.0710001749231655	0.10055072281888561	1.8601653771792086	1.8717405612140092	0.5729119525503147	0.7515128866117897	0.20908027426340237	2.1370590039337203	0.6782057306676148	0.011260906067993699	1.6896045224277454	0.7062117547392357	2.3026540504780018	0.829244853751234	0.0	0.0	1.0	0.0	0.0	1.0	0.0	1.0	0.0	0.0	1.0	1.0	0.0	0.0	0.0	1.0	0.0	1.0	0.0	0.0	1.0	8.0
11520000	0.07089909039865205	2.9008160694021043	2.2349352450187467	0.9513081053261908	0.799409643358308	0.728302541676235	5.441203172969453	0.859889095520572	0.14845551642861343	0.963363366420735	0.6876214502143096	1.828253489211955	0.48402400228502446	0.720359431823211	1.0010756119346356	0.2963953641053257	0.3085640680963022	0.6214390474508497	0.8425206795695596	0.759468416935183	0.5410640602356039	0.0	0.0	1.0	1.0	0.0	0.0	0.0	1.0	0.0	1.0	1.0	1.0	0.0	0.0	0.0	0.0	0.0	1.0	0.0	0.0	1.0	8.0
11640000	0.9071595323507091	0.5272569124955137	2.807525936047402	0.5726353197958788	0.8049209755873528	0.44367353655751773	0.5833498773315102	0.3703464876244979	1.2146178559318677	0.16627307674413833	0.5318137251340922	1.18298524408346	0.07527820480000764	0.04226817110148792	0.2630132700604259	0.6712200659823452	0.1580847256242066	1.3445605379347518	0.1570066242540481	0.5550678459388114	0.34325049607807256	1.0	0.0	1.0	0.0	0.0	0.0	0.0	1.0	0.0	0.0	1.0	1.0	0.0	0.0	0.0	1.0	0.0	1.0	0.0	0.0	1.0	8.0
11760000	0.24362598354198756	1.3878568535617848	1.1648784205675917	0.23177095862635497	0.6091153234966276	0.31857941598427975	2.5273681570539965	1.3311758574579997	0.8181576543997126	0.052817626502420875	0.5954133090350311	0.7587460046186194	1.0075274394403748	1.9908834231355241	2.0376177570615868	1.1588495136339194	0.4111962335755611	0.8409322241085462	0.42899358016977307	0.0983648271274875	2.515838498544706	1.0	0.0	1.0	0.0	0.0	0.0	0.0	1.0	0.0	1.0	1.0	1.0	0.0	0.0	0.0	1.0	0.0	1.0	0.0	0.0	1.0	9.0
11880000	0.7171640870496351	1.741830990267775	0.8072643678431395	0.34269870927117735	2.7231209831655727	0.7927481942808	0.3773021460229563	0.3883427729351077	0.26454059919583445	2.2677846747763	0.5099138424113302	1.014240887880266	0.41511402001284076	0.4629499686789275	2.99708466314442	0.04471705088522155	0.39526607873183156	0.286727336695133	1.36645922927662	0.06236049924500582	0.6167986982891054	1.0	0.0	1.0	1.0	0.0	0.0	0.0	1.0	0.0	0.0	1.0	1.0	0.0	0.0	0.0	1.0	0.0	1.0	0.0	0.0	1.0	9.0
12000000	1.7049731665154901	0.25498868280624826	0.5127118918911425	0.8977937843892445	2.2220332833802354	0.6296102551398706	0.016095870538161146	0.49432924194335387	0.5767229028353653	0.003264261257862797	0.7720778293372156	0.5788320355538413	0.6126807623890175	1.7320704460740288	2.178547104989746	0.9196334677204604	1.1711041005503082	0.5132764328720834	0.07610847256668729	0.005248371654202241	0.12938437222338203	1.0	0.0	1.0	0.0	0.0	0.0	0.0	1.0	0.0	0.0	1.0	1.0	0.0	0.0	0.0	1.0	0.0	0.0	0.0	0.0	1.0	7.0
12120000	1.0672822909956625	0.007011648525197455	1.1084748780529496	0.6660796229336947	0.7597981086289853	1.0228450092494834	1.7612080352075208	0.5122145893142943	0.26038357020391295	0.8173040063792247	0.3035710933163368	0.30702748841638555	0.5241101309939503	0.6093439912145933	0.018459555603652807	0.01926849912494809	0.5713920353625056	1.1982188395877011	0.05972517543866908	0.19537747320942872	0.20425667895352728	0.0	1.0	1.0	0.0	0.0	0.0	0.0	1.0	0.0	0.0	1.0	1.0	0.0	0.0	0.0	1.0	0.0	0.0	0.0	0.0	1.0	7.0
12240000	2.4203966969810895	1.1599349784167532	2.834676481853122	0.1635019656694858	3.375484773954581	2.355969940112677	0.6980205437277618	1.215429769749956	1.1784595771509039	0.185756107317312	0.30126383392425354	2.157228305476349	1.2353207345608292	0.15246261989697882	1.3659150884961417	0.30882815865421465	0.18090857295258875	1.612637645117143	0.004033629581667864	0.26500766066173	2.0849116875082827	1.0	0.0	1.0	0.0	0.0	0.0	0.0	1.0	0.0	1.0	0.0	1.0	0.0	0.0	0.0	1.0	0.0	1.0	0.0	0.0	1.0	8.0
12360000	1.9370060909539204	0.032074279720715686	1.4785479034830808	1.5171077988557977	0.28547789444333543	0.03696833217705579	1.6976480908291693	0.5341447901277775	0.27738578263302516	0.023423660481965355	1.4997187585711853	0.8313157421600669	0.44927734116443474	0.2831022979463427	0.13150679112929534	0.24073027726064036	0.2669929942818857	0.6166161456223036	0.6703985997731998	0.24007082497662344	2.556800602908376	0.0	0.0	1.0	0.0	0.0	1.0	0.0	1.0	0.0	0.0	1.0	1.0	0.0	0.0	1.0	1.0	1.0	1.0	0.0	0.0	0.0	9.0
12480000	0.6184495152452523	0.34769054054471027	1.5187646367901144	0.8575291645187582	1.1867486912186405	0.02761953016824077	0.23039677906353176	0.517764868682241	1.9322399430063506	0.4678314033083916	0.6842031260079714	0.23823066877961807	0.26543955862122254	4.2906200036496385	0.1337288637059982	0.680705971965984	0.13253010473778865	0.5325721990904585	2.361250802918171	2.9953445822661813	1.3931271047777651	1.0	0.0	1.0	0.0	0.0	0.0	0.0	1.0	0.0	0.0	1.0	1.0	0.0	0.0	0.0	1.0	1.0	1.0	0.0	0.0	1.0	9.0
12600000	1.1997316389585133	0.2000893849574092	2.3930056356906175	0.21705205879183134	0.5719852090793837	0.20074888886680378	1.0169741880288539	1.10102857941578	1.1708748338756012	0.48417686634524615	1.5973547239851806	0.5744371191187881	0.8162580573321132	0.20248962816522145	0.399841404620972	0.5354423745166592	0.32759787229850257	0.7436504388737583	0.5123841528427694	0.10389577697101257	1.3218875227718736	0.0	1.0	1.0	0.0	0.0	0.0	0.0	1.0	0.0	0.0	1.0	1.0	0.0	0.0	0.0	1.0	0.0	1.0	1.0	0.0	1.0	9.0
12720000	0.8199165938580939	0.3835827051532647	2.4694371732272544	2.206076807005984	0.3582491996773722	0.5788872476553591	2.4215372881043553	2.2238675966410764	0.34571867432433506	0.0872622481523555	0.5800291458016187	2.385373291894589	1.9093142231842324	0.013946701517323442	1.0379716977259121	0.5370407321143351	1.1906456847044968	0.4260790105353992	1.9428366045229846	0.7622779231981691	1.2049726378233891	0.0	0.0	1.0	0.0	1.0	0.0	0.0	1.0	0.0	0.0	1.0	1.0	0.0	0.0	1.0	1.0	0.0	1.0	0.0	0.0	1.0	9.0
12840000	0.8165858017945823	0.40907387993830774	0.7762763180578781	0.5196534441395656	0.2759381085951048	2.287007354253868	0.04744321597519421	0.803211950068106	0.6512986089223051	0.49051043955395884	0.7093850009083511	0.7903500839514257	1.24763112727987	0.09473536616534035	0.19917594327305063	0.6896610234719932	0.14072038506007098	0.4308280322177774	0.21323593014230124	0.13361045987355058	0.2572521273477738	0.0	0.0	1.0	1.0	0.0	0.0	0.0	1.0	0.0	0.0	1.0	1.0	0.0	0.0	1.0	0.0	0.0	1.0	0.0	1.0	1.0	9.0
12960000	1.5410192248872214	0.38373253832587223	6.371667012106883	1.349158817710656	0.875176026692136	0.8426084848138202	1.5744116549458869	1.228703777042504	1.8126138499124467	0.42000560666815046	2.5833199611337934	2.0281323425279014	2.760519844862281	0.42639239244928473	0.9140341540943785	0.7769563250744643	0.6014700881930702	1.5166483806996252	0.08905246335751364	0.038615222132212676	3.6702234798495508	1.0	0.0	1.0	0.0	1.0	0.0	0.0	1.0	0.0	0.0	1.0	1.0	0.0	1.0	0.0	1.0	0.0	1.0	0.0	1.0	1.0	11.0
13080000	0.221755493657711	1.301109533447604	1.3836165303093673	2.8022082785779583	0.3670466931840512	0.8498701852156662	1.4367251697000256	1.2148388392288905	0.7875268958838092	0.5759668722503382	2.898633154199641	0.9642495779801614	1.5523441966592746	0.5549443954973078	0.7066467255754293	0.5376888553366224	0.26853549851051095	0.13128444858339275	4.896290716570088	1.1203625748669606	0.8712424833119596	1.0	0.0	1.0	0.0	0.0	0.0	0.0	1.0	0.0	0.0	1.0	1.0	0.0	0.0	0.0	1.0	0.0	1.0	0.0	0.0	1.0	8.0
13200000	0.19045034596294252	0.6138673953339294	1.6820184976621766	0.11257042993621587	1.2004305385975038	0.21287645449560294	0.030184608711937774	1.245579377606007	0.7546268816818212	3.292931884981296	0.40875637818961563	0.8010644457704066	1.7144087275284894	0.07714992374855456	0.1711106567369911	0.4489874800935726	1.3167451448015544	0.7401871724091437	0.3887348740363717	0.4864513251129243	0.03174993977348828	1.0	0.0	1.0	0.0	0.0	0.0	0.0	1.0	0.0	0.0	1.0	1.0	0.0	0.0	0.0	1.0	0.0	1.0	0.0	0.0	1.0	8.0
13320000	0.8754755330456445	0.1705856920727061	2.240515377951425	0.580587307113863	0.8310759454270753	1.4646553558278304	0.28362468168488225	1.3861553180262765	0.8778518532317737	1.5479889239374358	1.447590879683846	4.936493684966687	1.2991130617657796	1.7385086456383099	0.3753697416902612	0.8750920816194152	0.4958355580661171	1.6934940606412812	0.8147433050307953	0.6849097023208159	2.4772625428057387	1.0	0.0	1.0	0.0	0.0	0.0	0.0	1.0	0.0	0.0	0.0	1.0	0.0	0.0	0.0	1.0	0.0	1.0	0.0	0.0	1.0	7.0
13440000	0.12668253818994493	0.22100358973255665	3.181765754723525	4.346224030641126	1.774768034389604	0.1535578068288752	1.8863478370088242	1.8851111407679078	3.2312932631299107	3.6400421714909057	0.2195341863050646	0.6517480629494695	0.06492914973452026	0.4697733613798358	0.3092657553818546	0.2890942528436776	0.3358083733258583	0.39559289443747536	0.6540389320799178	0.9285690078339316	1.422334286979688	1.0	0.0	1.0	0.0	0.0	0.0	0.0	1.0	0.0	0.0	1.0	1.0	0.0	0.0	1.0	1.0	0.0	1.0	0.0	0.0	1.0	9.0
13560000	0.413534598934074	0.7745163072031892	0.8720824978072448	0.8064952539295688	0.7920378541300532	0.5966833892428172	0.160642081038483	0.512835175330886	1.4196644151140825	1.5106857589764446	0.3700500085359305	1.517302707306285	0.17564540730634515	0.8967637180326957	0.017459345658832785	0.2275772927677387	6.643293047695972	0.15813102607057966	1.719362022227455	4.340446662397962	1.524088697512153	1.0	0.0	1.0	1.0	0.0	0.0	0.0	1.0	0.0	0.0	1.0	1.0	0.0	0.0	0.0	1.0	0.0	1.0	0.0	0.0	1.0	9.0
13680000	0.5984528811713861	2.3603100419840706	1.91707838204708	0.8546435032731682	3.221835720947023	1.4685614106250637	0.5895191212677163	1.9580064319918526	0.2306138930237126	0.5921447737314427	0.22974626478239002	1.57616096795567	2.0881253764277266	1.8437841147820846	1.5525864958586446	0.6970126811018069	0.4638507336821938	2.047238449280679	0.031698243193987244	0.25402594037661463	0.12409851649232476	1.0	0.0	1.0	0.0	0.0	0.0	0.0	1.0	0.0	0.0	1.0	1.0	0.0	0.0	0.0	1.0	0.0	1.0	0.0	0.0	1.0	8.0
13800000	0.864213787277269	1.064426548075013	0.9379940911292148	2.1487668001673725	3.133570337923209	0.21766534201934984	1.0931346387471692	1.0176039674671544	1.3418200308688493	0.21458435753300373	0.49748347487442035	1.2190223343935256	1.3582106915434364	1.0808060701984596	0.14320608138469493	0.23138834845391007	0.23749833633798684	0.34895445330338515	0.14748909860823192	0.5713663859107686	0.35954601961781474	1.0	0.0	1.0	0.0	0.0	1.0	0.0	1.0	0.0	0.0	1.0	1.0	0.0	0.0	0.0	1.0	0.0	1.0	0.0	0.0	1.0	9.0
13920000	2.011924924473299	0.8040017191931028	3.036726405358408	7.605390008424717	0.09022290504513503	0.03710099633525039	0.03103982786989249	2.7478632857200167	0.6536080305253814	0.9335688432076982	0.9596505919839315	0.4980653889899927	0.32061979284378805	0.0806703811121073	0.10059391622888145	1.5139545299028776	3.1212272157247645	0.7118012004148417	1.2919806585709126	0.11432007810518437	2.57705536678074	1.0	1.0	1.0	0.0	0.0	0.0	0.0	1.0	1.0	0.0	1.0	1.0	0.0	0.0	0.0	0.0	0.0	0.0	0.0	0.0	1.0	8.0
14040000	0.535131785094779	3.7611462602318686	1.0729144289269539	0.36318093737917945	0.5651290257804329	1.4263793671469078	0.4212848208833092	0.42657855561857555	0.16113838833843083	1.267285588165216	0.23872030263391705	0.7932405533536125	1.5604536613035513	1.2286461727840783	0.211950083770348	0.9208931011151992	0.005578376824138851	0.4229231272496254	0.9924079595938231	3.422775002815183	0.20485280780043144	1.0	0.0	1.0	0.0	0.0	0.0	0.0	1.0	0.0	0.0	1.0	1.0	0.0	0.0	0.0	1.0	0.0	1.0	0.0	0.0	1.0	8.0
14160000	0.25686875286299976	0.3274587828056891	1.3420093779486286	0.19977481408850845	0.10488149949290392	3.374974387357681	1.524296839442698	0.7592959234459522	0.3615121453709144	1.1558811586002737	0.6318847645577221	0.22902634371028252	1.1603706869069765	1.170978299579829	1.4926308898393015	0.17550743158483262	0.5450518448415658	0.4511561965240482	0.8732236405278654	0.36864458717458853	1.3515731460678968	1.0	0.0	1.0	0.0	1.0	0.0	0.0	1.0	0.0	0.0	1.0	1.0	0.0	0.0	0.0	1.0	0.0	1.0	0.0	0.0	1.0	9.0
14280000	1.9043405754018357	1.370492417280199	1.369962753716976	0.1959827633491552	0.03230887238038561	0.8020971783598387	0.5800938482845378	2.404456472726725	1.12944570140312	3.58808358379863	0.6514163076695157	1.58422431668933	0.5197424900789472	1.6332641394733134	0.26174351403492185	0.35083394583521404	0.39596702988337784	0.30339277351905436	0.7392511503818416	0.6748315681122212	2.151211885930897	1.0	0.0	1.0	0.0	0.0	0.0	1.0	1.0	0.0	0.0	1.0	1.0	0.0	0.0	0.0	1.0	0.0	1.0	0.0	0.0	1.0	9.0
14400000	0.8268441141073899	0.1806588081911366	1.538111565858547	0.9062845582495347	2.399345718410142	1.714657368748092	0.06438322507734358	0.8802394445021761	0.9198190553682187	0.5130241940454259	1.900982843595617	2.837990696551057	2.0556586911358132	0.7981594981491568	0.20058021562450704	0.49482868335360697	0.6248501815724198	0.8476450020288907	2.2004910673361073	0.5828416080102271	0.6138074017664047	0.0	0.0	1.0	0.0	0.0	0.0	0.0	1.0	0.0	0.0	1.0	1.0	0.0	0.0	0.0	1.0	0.0	1.0	0.0	0.0	1.0	7.0
14520000	0.9863166730635454	0.48170958783536844	1.2376885705122473	0.6777981320461122	0.08867412317446681	0.1434107857069696	0.7809218984728098	1.791406088778982	0.5890062224085122	1.2633242964484803	0.5335323085568813	0.8292051793161048	0.5797202434834003	2.440269098471782	1.9596314981837615	0.30535739579378557	0.3190290014953412	1.5563197182402122	0.5976531130911346	0.010514281119571428	1.157113334718861	1.0	0.0	1.0	0.0	0.0	0.0	0.0	1.0	0.0	0.0	1.0	1.0	0.0	0.0	0.0	1.0	0.0	1.0	1.0	0.0	1.0	9.0
14640000	1.0319899230686225	0.12463535522113905	3.0147088277157796	1.6852687316318056	1.1250529429292613	0.5572690852381408	3.0283414760526166	2.1576003150077785	0.17647371815668467	3.3301301859659898	0.28360707619885356	0.4261205258783426	0.034609543007585945	0.6704039050894666	0.31749626407510195	0.332849561501283	1.0201488768008409	1.1285490348796816	0.35606714757566865	1.793204270319062	1.2290875153130607	0.0	1.0	1.0	0.0	0.0	0.0	0.0	1.0	0.0	0.0	1.0	1.0	0.0	0.0	0.0	1.0	1.0	0.0	0.0	0.0	1.0	8.0
14760000	0.8987640625686227	1.6378916202678073	2.7529680773907845	1.2423718233232752	0.3239402706599162	0.9755923928048249	0.6980377062294598	0.7421965293197197	0.1615566355192954	0.21227772998935807	0.26432286041322306	0.03914209410995173	1.882152484082408	0.6755747030209458	0.43009251367542367	0.9809568813321328	0.8287640909841066	1.3801208876387587	0.0712872003613404	1.4406928383545272	1.0536246957830588	1.0	1.0	1.0	0.0	0.0	0.0	0.0	1.0	0.0	0.0	1.0	0.0	0.0	1.0	0.0	0.0	0.0	1.0	0.0	1.0	1.0	9.0
14880000	0.5980692412275084	0.8084539699649536	2.4520422019530757	0.41060717776436134	0.1271493384079992	0.40333535337160614	0.6315342599267196	0.5506936153405086	2.8259560824520333	0.14045591996805107	1.3747475319229907	0.45704793176836106	0.24027807246509	0.6638198654718033	0.5762244962954426	0.7914356943667918	2.843027574906779	1.316416847449904	7.022038958320479E-4	0.04664510180772087	1.0190290187402058	1.0	0.0	1.0	0.0	0.0	0.0	0.0	1.0	0.0	0.0	0.0	1.0	0.0	0.0	1.0	1.0	0.0	1.0	0.0	0.0	1.0	8.0
15000000	1.4751378876438026	3.0882469005549433	4.8265513996868075	0.2309720466954252	2.68840911346056	0.2439926590385004	1.3749329884279708	0.5641844384482627	1.6371797956283791	0.18839000324349392	1.1991564422195562	0.4208518950164164	0.03969484919385151	0.7303404219066362	0.07425009368463224	0.8298399224800019	0.9091971977032681	1.7842359913187915	2.1461581382509682	0.27603765965389543	1.4040220598094786	1.0	1.0	1.0	1.0	0.0	0.0	0.0	1.0	0.0	0.0	1.0	0.0	0.0	0.0	0.0	0.0	0.0	1.0	0.0	0.0	1.0	8.0
15120000	0.3490716129689344	3.1178202957261103	1.369024747226185	0.11933309646595552	0.357168394378215	0.1761004400685186	9.744045814698373E-4	3.5867481251311957	0.009129435189986974	0.5637788633830886	0.3028883290173503	0.928842988709456	0.26240977256800563	0.5028268111103902	4.208379265095148	1.2354084006106414	0.38842169671028415	1.0402031088150927	0.07756346597826666	0.801532421024539	2.5718375210134012	1.0	0.0	1.0	0.0	0.0	0.0	1.0	1.0	0.0	0.0	1.0	1.0	0.0	0.0	0.0	1.0	0.0	1.0	0.0	0.0	1.0	9.0
15240000	0.23525147526406803	0.10239665913415846	2.1477569107143113	0.07770590047947323	0.13009440225957083	0.5571156202769991	0.5610087518248744	1.0550801789470459	0.34906844252668806	0.048455297124703735	0.5879608598848624	1.4912354701118438	0.5324811643402552	1.479431786364729	1.3796337975917867	0.08071196685915438	0.3504728809662753	0.3487354181721541	0.6253242976662534	0.8862499014905482	1.207460807783268	1.0	0.0	1.0	0.0	0.0	0.0	0.0	1.0	0.0	0.0	1.0	1.0	0.0	0.0	0.0	1.0	0.0	1.0	1.0	0.0	1.0	9.0
15360000	0.1915727344957258	0.3680072033941598	2.5190818577713348	4.241547389397832	0.9242182974337453	0.02808629805542436	2.0123975152835634	2.164685558821063	1.6479354324923943	0.09845018081966526	0.7323628828357245	0.7075172829575139	0.694927856508311	2.7843602287072526	0.4723588321224227	0.6363822016655475	1.8570615109358763	0.4580216258597664	2.50808117299598	0.26811610990896734	0.9824527489863324	1.0	0.0	1.0	0.0	0.0	0.0	0.0	1.0	0.0	0.0	1.0	1.0	0.0	0.0	0.0	1.0	0.0	1.0	0.0	0.0	1.0	8.0
15480000	0.8049952707128265	0.825485347678168	1.3636166911069116	2.207504505217269	2.368187773962127	1.1376127317364972	2.2501678417344255	0.9412879827137688	0.03815322102400905	0.8000771876266224	0.6386072558731655	1.039849778729329	2.128628324527451	0.2292476331201635	3.7405750478180715	0.23040961088915335	3.3298366148497864	1.0647839552799514	0.09971738744333845	3.841962014959785	0.37689137934261213	1.0	1.0	1.0	0.0	0.0	0.0	0.0	1.0	0.0	0.0	1.0	1.0	0.0	0.0	0.0	1.0	0.0	1.0	0.0	0.0	1.0	9.0
15600000	0.5042787923058762	1.0742561713754475	2.2807614287195563	1.9823816386695197	0.1076156472372011	0.4239304377728052	1.3441218780601523	1.300964308324231	2.4097795653848095	1.350968752837919	2.5691919399598238	1.5554516433070316	0.4894492645117663	0.07749753870258096	0.1692621479959391	0.7040134468874573	1.4091064763252348	0.6898701626616499	0.0903277901762003	0.05315651694403325	0.21816057057846303	1.0	0.0	1.0	0.0	0.0	0.0	0.0	1.0	0.0	0.0	1.0	1.0	0.0	0.0	0.0	1.0	0.0	1.0	0.0	0.0	1.0	8.0
15720000	1.2016996278598604	3.4234164957785818	1.9026655950890927	0.23259738457939175	0.7532155569372764	0.8059410333712472	0.26022283551778036	2.690916734385794	0.1816582125451603	0.12811306315782653	1.244918523584471	1.360422456670091	0.07879308136213296	0.9996093466222965	0.696318250634681	0.14712142237506054	4.3295618684073025	0.24396608129966169	3.277554079443798	1.316460161259624	1.149297102153296	0.0	0.0	1.0	0.0	0.0	1.0	0.0	1.0	0.0	0.0	1.0	1.0	0.0	1.0	0.0	1.0	0.0	0.0	0.0	0.0	1.0	8.0
15840000	0.5231637745931758	1.0428508701179293	1.0086940473870443	0.8691306144962027	2.483796217636168	0.7994602583350172	0.06101435602227461	1.2520296682777226	0.9415063101853611	0.019451680422048114	1.059120279302033	0.18256307341949274	0.47154411020463466	0.008447770970636707	0.5407727647866711	0.48661970672811933	1.1780244715879118	0.7517105280204233	1.3224761743318736	1.516537137911094	0.9840985771026313	1.0	0.0	1.0	0.0	0.0	0.0	0.0	1.0	0.0	1.0	1.0	1.0	0.0	0.0	0.0	1.0	0.0	1.0	0.0	0.0	1.0	9.0
15960000	0.30953084284002425	0.37508871533388516	2.268298614087895	1.5800244574860394	0.2982708176655739	2.673201339169116	0.26474648786553656	0.5941337057740942	3.612443054898599	1.9350464654801824	1.0480379604324241	0.3538375101686204	1.0879429392920978	0.0301108291337727	0.3579383393514232	3.8683972019128925	0.6548884747860167	1.262389387342039	2.077999667599972	0.5277328426059127	1.8304376733603775	1.0	0.0	1.0	0.0	0.0	0.0	0.0	1.0	0.0	0.0	1.0	1.0	0.0	0.0	0.0	0.0	0.0	1.0	0.0	1.0	1.0	8.0
16080000	0.2468585506401018	0.36044641826390156	3.0617589222415376	0.8025811560408921	0.26299821560890296	1.890893970646024	1.5504054979072883	0.6445578708051406	0.23707607414134493	0.3929808060214168	0.16304675964156165	1.5820176366763843	5.172072619779329	0.9409771743725023	0.1984431588799128	0.7975483624383121	0.65226851389221	1.355703904822149	1.512329030713554	0.23593103638818602	3.4904956050424762	1.0	0.0	1.0	0.0	1.0	0.0	0.0	1.0	0.0	0.0	1.0	1.0	0.0	0.0	0.0	1.0	1.0	0.0	0.0	0.0	1.0	9.0
16200000	0.8599202816565317	1.7807858069815117	2.6371840558612685	0.624252062354671	0.5292625850000732	0.7498081302239344	0.4163203148097218	0.5322316568865719	0.5607693750425219	0.00628065446626086	1.163929772090124	2.155398150853676	0.5891360129465087	0.3598446017982962	2.0753757509464896	0.34604909412038437	0.27366279975487456	0.61745917661045	1.5193972455121982	1.6844447544974517	0.7791966888730597	1.0	0.0	1.0	0.0	0.0	0.0	0.0	1.0	0.0	0.0	1.0	1.0	0.0	0.0	0.0	1.0	1.0	1.0	0.0	0.0	1.0	9.0
16320000	0.19137419442035083	0.11266789501986649	1.9058376102580104	1.0737650229605538	1.2371925790778113	0.33590205822431946	1.4765438448812835	0.7309948831461867	1.9134729604037075	1.1302174451781282	0.29273603998033315	0.3857719010944014	0.4574988693359835	2.07462432726564	1.036738952483823	0.21306422835709588	0.5109068707590638	1.722895228492338	0.3754912094821487	0.476001723188279	1.2795985848212739	0.0	0.0	1.0	0.0	0.0	0.0	0.0	1.0	0.0	0.0	1.0	1.0	0.0	0.0	0.0	1.0	1.0	1.0	0.0	0.0	0.0	7.0
16440000	1.839729730404397	0.39229426612833534	3.522396067805477	0.10468411564747254	0.1230062147650189	4.584974209678739	1.7913345487491807	0.20306796559204945	0.9780411956403889	0.08835386585092295	1.2107974634365488	0.6753138649009093	0.8608859667235084	0.9634920967836889	2.1662518784580986	1.3385396572305963	2.285161153214052	0.901533334830929	0.1648900115111041	1.8616998236182953	1.3523579681053726	1.0	1.0	1.0	1.0	0.0	0.0	0.0	1.0	0.0	0.0	1.0	0.0	0.0	0.0	0.0	0.0	0.0	1.0	0.0	0.0	1.0	8.0
16560000	1.1965737607745426	0.04319648383499263	1.4479383640842345	0.19825669816489205	0.4094580686660849	0.3990952991595111	0.007087258684416819	1.4000739127139947	0.6464434860305663	0.589381866023261	1.7228305978990706	1.63839866251351	1.781771479125786	0.03566925527239447	0.097802154201341	0.03094222309085521	3.1951365873550475	0.3462519863891615	0.05411391760896271	1.1169750099815943	1.1870005922346352	1.0	0.0	1.0	0.0	0.0	0.0	0.0	1.0	0.0	0.0	1.0	1.0	0.0	0.0	1.0	1.0	0.0	0.0	0.0	0.0	1.0	8.0
16680000	2.3568534221457393	0.050338232395112266	4.753685119808232	0.81404945138815	0.040604426543322344	0.04531752305718423	0.784026102151614	0.7840411228548376	0.12932984226440178	0.16320145375162975	2.5053538151570405	2.849156095809745	0.20091563239601765	0.5426051997383137	1.0748431979632562	0.4580421692399453	0.44631292155381896	0.943581687946782	1.3153655764468346	0.36487776410116896	0.11381098393927963	1.0	0.0	1.0	0.0	0.0	0.0	1.0	1.0	0.0	0.0	1.0	1.0	0.0	0.0	0.0	1.0	0.0	1.0	0.0	1.0	1.0	10.0
16800000	1.8336386162536387	2.2431760754798247	1.3532888452954348	1.4635606108126282	0.7078592810311216	0.16325966516829324	0.8112526262758892	1.1967309471584808	0.023748375059138883	0.17034498914043808	0.7039752327225755	0.2042282265677444	0.7762352133471391	0.6404140226803353	0.40876121559616796	0.5267659273993267	0.3566212029541039	0.5947588160817046	0.32929658486118296	0.3030524970729601	1.0576916645346734	0.0	0.0	1.0	0.0	0.0	0.0	0.0	1.0	0.0	0.0	1.0	1.0	0.0	0.0	0.0	1.0	0.0	1.0	0.0	0.0	1.0	7.0
16920000	0.37580537910664663	0.03394061957439516	1.2619462130542696	0.17714928093957805	2.578669904275987	0.4386967015691623	0.005980006851021078	0.3373976579059242	1.3689419870481403	1.3282173140067395	0.7486982651732433	0.6608801432588737	0.8642610702194545	0.05036139240382344	3.251505681207142	0.054783347318955664	1.9958826084469585	1.2282734356192067	0.3403766731045702	0.53705302756914	0.5428205593510673	1.0	0.0	1.0	0.0	0.0	0.0	0.0	1.0	0.0	0.0	1.0	1.0	0.0	0.0	0.0	1.0	0.0	1.0	0.0	0.0	1.0	8.0
17040000	0.49860999252739907	0.09354732110149869	0.8618246716722974	1.188406735045942	1.5791030071527392	1.2787187425285786	0.5869963949039274	0.697702109058744	0.34731807727797576	0.24786023622194614	0.7229601107054063	0.5805778727242259	1.1947302395197321	0.26295592517824057	3.7187327085189987	0.4627633070593872	0.4718961749191325	0.4707468682070113	1.5486274314070752	1.0983298369253027	0.7024654912160642	1.0	0.0	1.0	0.0	0.0	0.0	0.0	1.0	0.0	0.0	1.0	1.0	0.0	0.0	0.0	1.0	0.0	1.0	0.0	0.0	1.0	8.0
17160000	0.7152923649960139	0.6206173700800567	1.4276713185196581	0.3738370137438149	1.115628013156608	0.34569253869314814	0.14606330886744218	0.7540306033256762	0.002933449561748229	0.13408582064749927	0.8930639496456015	1.6724891646174993	0.31927674292979386	0.14541124709139303	1.2915803768202774	0.04910708937756454	0.5533113977994103	0.26917941090962233	0.9996941570893733	0.3072152411359991	0.6034973711450787	1.0	0.0	1.0	1.0	0.0	0.0	0.0	1.0	0.0	0.0	1.0	1.0	0.0	0.0	0.0	0.0	0.0	1.0	0.0	0.0	1.0	8.0
17280000	0.5275527526154303	0.4122124149293545	2.5372908519506305	0.47134760712147444	0.34971502690160283	0.18018891212780783	3.2519387744146693	0.9735107176327892	0.4050520849871481	1.0523463808633693	0.3417810710495675	1.3584631098119488	0.01741077662479752	1.5304568406134027	0.44511508174014974	0.023386863330258193	0.6757872417675166	0.8733513433599756	0.10483099625717623	1.4567003730905872	0.9643122059254984	1.0	0.0	1.0	1.0	0.0	0.0	0.0	1.0	0.0	0.0	1.0	1.0	0.0	0.0	0.0	0.0	0.0	1.0	0.0	0.0	1.0	8.0
17400000	0.31193807267664764	0.15307195299360163	2.912414617605785	1.5994307438414246	4.832988384435966	0.11845664818367017	0.32914196747665897	1.2910800097909791	0.3475019759314527	0.22062708241230408	1.620577637216648	1.3390201730191063	0.5674263591512109	0.8286118245098539	0.1376390211671807	0.7855025820761553	0.3927307810438269	1.1117052314479638	1.3278681420985279	0.5514978372903525	2.8752854548007605	0.0	0.0	1.0	0.0	0.0	0.0	0.0	1.0	0.0	0.0	1.0	1.0	0.0	0.0	0.0	1.0	1.0	1.0	0.0	0.0	1.0	8.0
17520000	0.5452978470280465	0.8906940993332437	0.4766915882614564	0.16789250257600635	1.5014825591225485	1.3349817236180253	0.24348787228017027	0.7512481676709354	1.1989869976165355	2.091818639956647	0.9008349354994513	0.7970715533119452	1.3700632786533433	0.0744613215676757	4.573251609074066	0.26421123995622375	0.19917728200050072	5.3094206888855355	0.019683175788140373	0.935381008864402	0.2134806678203657	0.0	0.0	1.0	0.0	0.0	0.0	0.0	1.0	0.0	0.0	1.0	1.0	0.0	1.0	0.0	1.0	0.0	0.0	0.0	0.0	1.0	7.0
17640000	0.06757488206785661	1.3301792969314357	0.662874819864605	0.8141886502376562	1.1660354399084862	2.1764879040323306	0.4200273678677763	0.7036894892996144	0.04180554460183261	0.029990606346965015	0.6924328740621032	0.15309535984604275	1.639753903905775	0.8664837632046305	0.22551175207080712	0.43035560993185107	0.26418461160263657	0.268918218500985	0.8382849195845519	1.8584861404549542	0.3202514234012292	1.0	0.0	1.0	0.0	0.0	0.0	0.0	1.0	0.0	0.0	1.0	1.0	0.0	0.0	0.0	1.0	0.0	1.0	0.0	0.0	1.0	8.0
17760000	0.34351533186581606	1.7831105495990291	1.7571825103490528	2.4640199070846887	0.30927150914476575	0.29069573752885336	2.309080617934436	1.9679269432375388	1.0745209547469834	0.4910357705279255	0.2888159421543613	0.7065086542388648	0.8296862913187313	1.8879664529603957	0.7294024314485652	1.2715721077387285	0.45104517687480034	0.9997066867950756	0.18305514688786198	1.5348774534879361	1.6727587414848177	1.0	0.0	1.0	1.0	0.0	0.0	0.0	1.0	0.0	0.0	1.0	1.0	0.0	0.0	0.0	0.0	0.0	1.0	0.0	0.0	1.0	8.0
17880000	0.45532821994820055	1.706524597632526	1.9049628474750528	0.7588235152878191	0.49375883122555514	1.2441870468655467	0.9728195903051929	1.9352239544834915	0.5518119039667199	2.7649200031481938	1.1633602512081191	2.197807586202916	0.3156685870338255	0.29724844553943863	0.112544039098937	0.8800189968416389	0.5697564455738491	0.3790711417387178	0.7216611572146043	4.581168163309843	1.4610651982300262	1.0	0.0	1.0	0.0	0.0	0.0	0.0	1.0	0.0	0.0	1.0	1.0	1.0	0.0	0.0	1.0	0.0	1.0	0.0	0.0	1.0	9.0
18000000	1.978415863333085	0.13743132330191607	2.9068082298820612	0.5211389634863323	0.5534942993752123	1.2687864758066871	0.38442357067232763	3.064179803108398	0.14020196349353195	0.9124073973054976	0.11141086395832787	0.38773122204425314	1.9699673826712443	0.9582222422747214	0.1275130757583486	1.0576599491804957	0.32599964626865385	0.33169747307664005	1.0851237586461304	0.2918252681182363	1.3386910779199104	0.0	0.0	1.0	0.0	0.0	0.0	0.0	1.0	1.0	0.0	1.0	1.0	0.0	0.0	1.0	1.0	0.0	1.0	1.0	0.0	1.0	10.0
18120000	2.1451914366460776	1.5572491799439399	2.4863273492921163	0.030019591611576527	0.05430862192246551	0.33840445230253113	0.7606451706137478	3.129140766769415	0.2552382288244342	2.566490121800259	1.4077824996462969	0.8918021302409841	2.1859446666646294	0.20832274837872908	1.3366929674960748	0.11147853184044994	0.7480193446283548	0.4033130963814964	1.8243161101381142	0.9869608168939976	0.16350113640823394	0.0	0.0	1.0	0.0	0.0	1.0	0.0	1.0	0.0	0.0	1.0	1.0	0.0	0.0	0.0	1.0	0.0	1.0	0.0	0.0	1.0	8.0
18240000	0.34657158616595574	0.34655599470670173	2.055847046258498	0.5070826847286195	1.0643287941343373	2.0718893788403996	1.9612341967737357	1.1100294255818473	0.9015594902959573	1.8388818351770744	0.649396829845226	0.615684932988181	1.7464097211843244	0.2622378277060203	0.7142115457345165	0.13511059289236865	0.14091655973830233	0.3672257294545598	0.2548429241198228	0.5129853096314698	0.34461166897884976	0.0	0.0	1.0	0.0	0.0	0.0	0.0	1.0	0.0	0.0	1.0	1.0	0.0	1.0	0.0	1.0	0.0	1.0	0.0	0.0	1.0	8.0
18360000	0.633436990208692	0.8037563097534819	0.7428005279007927	0.024194616375092817	0.18014399754721191	0.1961744957932584	0.6498206186222326	1.7673697772714996	0.8541642335771241	0.07120563584619068	0.46003894788907945	0.8559709203474286	2.0281747287084952	0.0588745524878059	0.29287157880452863	0.5746650683118932	0.6845468424167088	0.3307008917848643	0.013474888411467652	0.9269654223789382	1.381141391640351	1.0	0.0	1.0	0.0	0.0	0.0	0.0	1.0	0.0	0.0	1.0	1.0	0.0	0.0	0.0	1.0	0.0	1.0	1.0	0.0	1.0	9.0
18480000	0.9439914776984131	0.6160726463614629	3.045277487796053	1.837310776039712	0.2215761402705043	0.23417937000512	2.2272969592484517	2.8041451063327005	0.5440335465161559	2.404822312800285	1.9308879173058326	0.42413594611040073	0.5144754278239431	0.06148977553988802	0.2671256086351672	0.929568647408934	0.8917414951163269	2.457698694594965	0.12243245409189407	0.631998883482274	1.2338238216411883	1.0	0.0	1.0	0.0	1.0	0.0	0.0	1.0	0.0	0.0	1.0	1.0	0.0	0.0	1.0	1.0	0.0	1.0	0.0	0.0	1.0	10.0
18600000	0.23520529821269798	0.4866952876176405	0.6738469117656097	0.23764231687850143	5.017456857536638	1.2966907810113093	1.8861830707784166	0.2064313236366449	3.2653424884605218	1.3741508810012237	0.2555786627988964	0.6125327587731189	0.3765996982042096	0.7781910043208167	1.6554301527237079	0.6074763943847764	0.5110261036848075	0.2665014053781436	1.0256764344890508	0.9012969425818166	0.887443626134533	1.0	0.0	1.0	0.0	0.0	0.0	0.0	1.0	0.0	0.0	1.0	1.0	0.0	0.0	0.0	1.0	0.0	1.0	0.0	0.0	1.0	8.0
18720000	0.7987187567303532	0.8558320350652067	1.956384307044624	3.1301261747184412	0.5681676710523793	4.041487627992428	0.8583710318673202	0.9505430787006255	0.6489036663071855	0.8124566580120705	0.7828955309302738	1.1240417583910953	0.3337688480945327	1.617489633646185	4.056502116098729	0.3356842768222531	0.6203245621738047	0.8397321535832323	3.281862884628036	1.0272229230636623	1.2618608724224305	1.0	0.0	1.0	0.0	0.0	0.0	0.0	1.0	0.0	0.0	1.0	1.0	0.0	0.0	0.0	1.0	1.0	0.0	0.0	0.0	1.0	8.0
18840000	0.22239445426200763	0.6208570034406875	1.550042513780774	1.4927102583206449	1.4871544880387033	5.25444472894411	0.27303848747634063	2.7894769879146595	0.20892667578531637	1.5539912579503785	0.5500994846609661	3.1965615621074615	0.06134189326082764	0.20202152645354415	0.5721714974741159	0.38218030276419523	1.326181776631854	0.7970455288718787	0.2767707588854571	3.8928535216977624	0.12147123784402994	1.0	1.0	1.0	0.0	0.0	0.0	0.0	1.0	0.0	0.0	1.0	1.0	0.0	0.0	0.0	1.0	0.0	1.0	0.0	0.0	1.0	9.0
18960000	0.6819647932905616	1.3797307365095348	1.3829998035076876	0.26371606483576776	1.1770132369059818	0.7991909506839908	3.166008355551055	1.400099359664504	1.0930836772076065	0.25458594847994553	1.8293690726632938	0.7045740659072951	0.3003413519078341	1.5779810293837404	0.1429011577660083	0.004152723953268818	1.0026189542246247	0.7214874013962311	0.7263355156756053	2.8175113442710593	0.5497486263236359	1.0	0.0	1.0	1.0	0.0	0.0	0.0	1.0	0.0	0.0	1.0	1.0	1.0	0.0	0.0	0.0	0.0	1.0	0.0	0.0	1.0	9.0
19080000	0.3174917287585443	0.09043160607372307	1.1459166168335781	1.6308446222236772	0.11669384613940947	2.3351241965066127	0.28513426264111164	0.5500115558243948	0.006047457402704676	0.003471660219477221	0.5742348711574707	0.5392536210342915	1.1173913185951945	0.1499886912008898	0.0016925555326156182	0.43201534072001463	0.08406145031142216	0.2640002926842688	1.070027855656896	0.5122458119173785	0.5312090381357429	0.0	0.0	1.0	0.0	0.0	0.0	0.0	1.0	1.0	0.0	1.0	1.0	0.0	0.0	0.0	1.0	0.0	1.0	0.0	0.0	1.0	8.0
19200000	0.6110244543481151	1.3779124944864838	1.7206759776314855	0.004946694556612339	0.08241973792367616	3.205585382848154	2.43728707934532	1.9201233392764665	0.017654059047073185	0.3332702453857469	1.041523327347861	0.5289755152587257	0.0934036258916879	0.27725287973947127	0.22241516791250324	0.5098924903535969	0.26042279784499145	0.6146776477785886	2.4339088273246414	0.9149632674147101	0.5089350870995919	0.0	0.0	1.0	0.0	0.0	0.0	0.0	1.0	0.0	0.0	0.0	1.0	1.0	0.0	0.0	1.0	0.0	1.0	0.0	0.0	1.0	7.0
19320000	0.51961794186883	0.5643462934645128	3.641951055400346	0.23634941307015936	0.7585422965844404	1.6445826681527564	0.3426138948563513	1.2927153608051718	0.474246126636085	0.8642683203206316	0.7127670665904179	0.7756616966345149	0.4399061096200653	1.5856700560125787	1.304536467039786	0.9619070254115758	1.8487366016770876	1.1097304051468384	0.5821940349856176	1.5994131065276276	0.9875903304243315	1.0	0.0	1.0	0.0	0.0	0.0	0.0	1.0	0.0	0.0	1.0	1.0	0.0	0.0	0.0	1.0	0.0	1.0	1.0	0.0	1.0	9.0
19440000	0.8057887889283921	1.5928273855300341	0.9609576473921987	0.4954180192991736	0.3019196334670757	0.6345393417851024	2.217266889524933	1.5868268276278017	0.7105124082114962	2.2634747543634046	0.3424614745789236	1.2940753955090707	0.06170134102721369	0.27219937215192674	2.0046496491717893	0.3621789462796804	0.534915380375884	0.5872124149422572	0.12470594533374514	0.8296141882726789	0.3177566756559667	1.0	0.0	1.0	0.0	0.0	0.0	0.0	1.0	0.0	0.0	1.0	1.0	0.0	0.0	0.0	1.0	0.0	0.0	0.0	0.0	1.0	7.0
19560000	0.7575947874148491	0.693182550016532	1.0442012841104702	0.4833141260206221	0.04936837983017899	1.2255635119496937	2.8383650043032405	1.1219450400241535	0.5656138592078115	1.7745143299276593	0.3967774101995771	0.4963477443136827	2.363245390930893	0.3620375235997799	0.2398191260450043	0.16924187563033394	0.944403269874646	0.8396525758039243	0.48016219031194834	0.846806686990219	0.6607506501180382	1.0	0.0	1.0	0.0	0.0	0.0	0.0	1.0	0.0	0.0	0.0	1.0	0.0	0.0	0.0	1.0	0.0	1.0	0.0	0.0	1.0	7.0
19680000	1.8806726009552035	0.012991738072676253	4.0734012114988625	1.4056556526875033	2.7772664364280653	0.955919605986348	1.72928047325575	3.3998804903580546	0.7221333042175929	0.40637219456900897	0.6131019513162664	1.3563868844486782	0.8236731832077053	4.322618211859558	0.918940996595976	0.1249299501320139	0.39966154482247784	0.9606069037849843	1.4050916679326606	0.45911842432785444	2.1080191321781694	1.0	0.0	1.0	0.0	0.0	0.0	0.0	1.0	0.0	0.0	1.0	1.0	0.0	1.0	1.0	1.0	0.0	1.0	0.0	0.0	1.0	10.0
19800000	0.6743178358742743	0.5529071593110082	2.3945741204795388	0.8184927176943934	0.027481462352754955	0.07692177333845619	0.553859903576648	1.120534771071383	0.7308125683547874	0.11140318883870581	0.3187311464194036	0.570949093176098	1.5823353415060912	0.11148428328434203	0.39660995843194635	0.659012418784354	2.510850757531592	0.9932080519931898	2.209579639942421	0.5849905670765101	1.4928304585893384	1.0	0.0	1.0	0.0	0.0	0.0	0.0	1.0	0.0	0.0	1.0	1.0	0.0	0.0	0.0	1.0	0.0	1.0	0.0	0.0	1.0	8.0
19920000	0.2866657968068201	2.4379891383911376	0.4943395517371724	0.3692722050993606	0.13231923100620208	0.615589665427417	0.0346808747662828	0.8847972899409637	0.28546093638030745	0.6397493752952934	0.22488165996286402	1.1520947607187793	0.05035353818137299	1.8512475957037784	2.843367237594526	0.3129582565054738	0.4930742577732155	0.3970046007462664	0.39912706556662764	1.5364495739879622	1.9580142936436988	1.0	0.0	1.0	0.0	0.0	0.0	0.0	1.0	0.0	0.0	1.0	1.0	0.0	0.0	0.0	1.0	1.0	1.0	0.0	0.0	1.0	9.0
20040000	0.5044349731429557	0.405564602896094	1.0604438414328992	0.2031852958041388	0.13594469726175057	1.0937118233735812	0.018683521937249172	0.8448217096906152	0.877897590862806	0.7981277528763107	0.7809112211612181	1.5293698606122421	1.045516802210969	0.3452799952351618	0.8679313982553142	0.08960213062300945	0.8580940455037005	0.45280384934213735	1.4708629413826684	1.8423675325054516	0.29546982730364385	1.0	0.0	1.0	1.0	0.0	0.0	0.0	1.0	0.0	0.0	1.0	1.0	0.0	0.0	0.0	1.0	0.0	1.0	0.0	0.0	1.0	9.0
20160000	0.8798242004992605	3.3649404694455374	0.9062738000862822	0.0020551598136885098	1.7287303063524442	0.8663995332259258	0.06947022737751395	1.823415275913328	0.13885315491843758	0.4955765917279019	0.09953028860887606	0.8857316327007357	0.07804285503973249	0.14683407699200435	0.024307252353018588	0.5128348404056919	0.24413376911415596	1.5004850179052274	0.9947561144788358	0.2886114537504764	1.06170535092265	0.0	0.0	1.0	0.0	0.0	0.0	0.0	1.0	0.0	0.0	1.0	1.0	0.0	0.0	0.0	1.0	0.0	1.0	0.0	0.0	1.0	7.0
20280000	1.6853286805032013	1.2966778069701113	1.40375583226121	0.07863535651754149	0.2977950369030408	0.5169440940482777	0.026589155611477823	1.0377918306792926	1.8534736975375443	0.07809535750374307	0.988998311219778	1.6041563677654604	0.29512004062370756	5.369896312001122	1.0669637238741156	1.5040068173017296	0.2476659262547201	2.3756672453804457	0.26999786523121505	1.48651924463697	0.8922026340229057	1.0	0.0	1.0	0.0	0.0	0.0	0.0	1.0	0.0	0.0	1.0	1.0	0.0	0.0	0.0	1.0	0.0	1.0	0.0	0.0	1.0	8.0
20400000	2.4010191344006446	0.6021693426568808	1.7574432274309109	1.3395772601806513	3.9179956116034127	0.7582582507583926	0.2643356577610163	1.0986817309698844	1.2705315880200607	0.7045560662621457	0.4051997032543402	1.559356034145696	0.008178229065805032	0.3672826469796061	0.10201268292396028	0.7542723241207385	0.18677966266740595	1.1519647526082535	0.8440849465228	1.768281785427189	0.4041684841959462	0.0	0.0	1.0	0.0	0.0	0.0	0.0	1.0	1.0	0.0	1.0	1.0	1.0	0.0	0.0	0.0	0.0	1.0	0.0	0.0	1.0	8.0
20520000	0.208879470342754	0.45046551629626447	0.5267860699575182	1.570778164197795	1.709834774036535	0.0043190022665608495	1.0459177561379727	1.1157872151558565	0.7513557495370745	1.003903673651299	0.5365811917313774	1.5148754392568866	0.49241788848143564	0.4037365561360504	0.2664914186094738	0.2065983203037584	0.11672931945005695	1.3015165536473412	0.13829017099065374	0.4376888306717425	1.6061138771574703	0.0	0.0	1.0	0.0	0.0	0.0	0.0	1.0	0.0	0.0	1.0	1.0	0.0	0.0	0.0	1.0	0.0	1.0	0.0	0.0	1.0	7.0
20640000	0.8660492106838789	0.24113434855516935	0.7934747722674147	0.3118970018497132	1.0228829461121454	1.3965764484297547	0.7510723107790361	1.6150981123711996	0.07758704757036859	0.6400698406840738	0.3925278908354059	0.7596888669107776	0.1667037745579241	1.661459341386868	0.4423355397318125	1.318422625827834	1.1017740316084104	1.8043533753960885	0.8307560031443114	0.4340837982720759	1.020392307030655	0.0	0.0	1.0	0.0	0.0	0.0	0.0	1.0	0.0	0.0	1.0	1.0	0.0	0.0	0.0	1.0	0.0	1.0	0.0	0.0	1.0	7.0
20760000	0.09571402080687608	0.2976984676749902	4.268629712856906	0.6806557107441173	0.044881997167197034	0.23127433912987494	0.8716333695141549	1.8593150121101032	0.30153670200481675	0.22474470390256845	0.7216956888976556	1.7917289084908747	0.9982677128701111	3.261807612575705	0.9498006923056533	1.4853857330627929	0.15132485491216555	0.10259140629637696	0.225658482149709	0.32293481855284617	0.891336823318083	1.0	0.0	1.0	1.0	0.0	0.0	0.0	1.0	0.0	0.0	1.0	1.0	0.0	0.0	0.0	0.0	0.0	1.0	0.0	0.0	1.0	8.0
20880000	1.131402305097294	0.1272989738826096	3.4443294019434907	0.3491673033951532	0.846994268764796	0.1461226224267333	0.578418397489643	1.7859035840507793	0.18066919133143866	0.327019823117346	0.48965658395482403	0.5020268310106146	0.8069986498145765	1.1574100330986157	0.4550901915596257	0.0026671309989528616	1.2836460430791639	0.23851146551868338	1.3080629688992251	1.2190461150558785	1.030917158565293	0.0	0.0	1.0	1.0	0.0	0.0	0.0	1.0	0.0	0.0	1.0	1.0	0.0	0.0	0.0	0.0	0.0	1.0	0.0	0.0	1.0	7.0
21000000	0.8172357787409156	0.6685154383750398	2.2016090842305145	4.098272477561217	0.4467419248001755	1.0749760607856478	2.371973145153953	1.1889500698326274	0.23878878841822943	0.004255785859900741	0.8860344061085061	1.3699596625174404	1.9198292301622788	0.3068417476347413	0.07675554911042734	0.9978440856978457	0.20072639590489685	2.2349453690416743	1.4610025164432368	0.2935949887277448	2.2140827902616906	1.0	0.0	1.0	0.0	0.0	0.0	0.0	1.0	0.0	1.0	1.0	1.0	0.0	0.0	0.0	1.0	0.0	1.0	0.0	0.0	1.0	9.0
21120000	0.24896055871056327	0.19090728976532706	2.0947839484955835	0.7599464091060791	1.6901096638548212	0.40217078339636075	0.5819700244656778	1.1744628481665156	1.5232049690519942	0.6851344611685918	0.7374150262583398	0.20054563549342624	1.4818421112307643	0.7945484745482173	0.38848395242614603	0.08290259771773487	0.21779267060029775	0.604580425795696	0.05057220305748355	0.4455706860973999	2.9520602152090785	1.0	0.0	1.0	1.0	0.0	0.0	0.0	1.0	0.0	0.0	1.0	1.0	0.0	0.0	0.0	0.0	0.0	0.0	0.0	0.0	1.0	7.0
21240000	6.791421867081884E-4	0.5094428483620981	0.9586072472340949	1.6048323997768483	1.0617485800446507	0.7584052781423651	0.0417628292282096	1.1261523350399254	0.3848966348422353	0.8997261253564228	1.3674509946498454	0.566839763769434	0.13978399645819986	0.40419957712298415	1.8665496441838032	0.24846606589616224	0.4540170389022208	0.22206638702483703	0.6253603276561319	1.176393730154777	1.5657080784670037	1.0	0.0	1.0	0.0	0.0	1.0	0.0	1.0	0.0	0.0	1.0	1.0	0.0	0.0	0.0	0.0	1.0	1.0	1.0	0.0	1.0	10.0
21360000	2.02233043911126	0.4393202748243833	1.2905529772075595	1.6321453507267982	0.4864834043758964	0.29288444015436954	0.35362838229558036	2.4319292761386904	0.7812321979971687	0.186027880938158	2.082532165930494	0.4930667213016811	0.8812509241432961	3.718362744806204	0.17074356502888952	0.7260686016554099	0.1030648615932745	1.0463130045880351	1.336325790277795	1.1209908346970154	0.2657177853335662	0.0	0.0	1.0	0.0	0.0	0.0	0.0	1.0	1.0	0.0	1.0	1.0	0.0	0.0	0.0	0.0	0.0	0.0	0.0	0.0	1.0	6.0
21480000	0.4063546171607996	0.25721460978256616	1.3536761295796802	2.088196443647079	1.3277218785875033	1.5725259964362306	2.0335055613054496	1.0884209621273346	0.8505101210463406	0.6959418242807043	0.26253281518031374	0.37071967598479966	0.9392446203909541	0.06071028751134391	0.08793448640669312	1.0864322310270245	0.08108717962064552	0.09974342995561943	0.2661037708492275	1.6072535122253948	0.09748579935299542	1.0	0.0	1.0	0.0	0.0	0.0	0.0	1.0	0.0	0.0	1.0	1.0	0.0	0.0	0.0	1.0	0.0	1.0	1.0	0.0	1.0	9.0
21600000	0.7260077504390534	3.9745531165693233	1.388388886830951	0.9205210713313351	0.055125365281926915	0.4454038674676654	3.2181362723027345	0.7498055365973019	0.3554731577948767	0.09595193176925726	0.2086510592715133	0.17231412151604383	0.3798641402308833	0.5208277108309844	0.1334676370462407	0.13463679966174064	0.47093326348552034	0.42758424922483074	1.5824600798508899	0.38327889869940895	2.50439302320441	1.0	0.0	1.0	0.0	0.0	0.0	0.0	1.0	0.0	0.0	1.0	1.0	1.0	0.0	0.0	1.0	0.0	1.0	0.0	1.0	1.0	10.0
21720000	0.4462021305792116	0.2179812089130594	1.796710673924735	1.2281394401931445	1.3218660034296257	0.2935168201724268	0.46341565273110963	1.1826589513118069	0.8556145782561916	1.8697837134066073	1.9426532024774559	1.7898552591088936	2.3261691704038134	0.976319223029303	0.24996818799966086	0.44558394482556646	0.7585434941967402	0.3732043335560156	0.1399546161768903	0.2190944685756755	0.6241533212553574	1.0	0.0	1.0	0.0	0.0	0.0	0.0	1.0	0.0	0.0	1.0	1.0	0.0	0.0	0.0	1.0	0.0	1.0	1.0	0.0	1.0	9.0
21840000	0.4688780273805377	0.8167094490928809	2.800319238375673	0.0804622671385676	0.780906612027284	0.9179473351790799	0.4807271361301784	1.2912297068003662	1.9341208073904759	0.002970859179378177	0.5868993233129729	0.7718425358971384	0.03275086099394133	0.27144077466575944	1.8957072783052547	0.4557281638051468	0.0778771785360275	0.7107403988628088	0.10175788298175674	0.5828596276533781	1.7608999202171864	1.0	0.0	1.0	0.0	0.0	0.0	0.0	1.0	0.0	0.0	1.0	1.0	0.0	0.0	0.0	1.0	0.0	1.0	0.0	0.0	1.0	8.0
21960000	1.0542102388077483	0.05829189438364837	1.0115412886860082	0.3696283732096131	1.950367982042902	0.63127942378468	4.3144389305215265	0.7791746400418456	0.10432249588226898	0.9502020491488616	0.5518738523788091	1.5561988650594287	1.778498570767454	0.613244619574822	1.970601232178153	0.6964737326713843	0.7913149434705704	0.9369121925297779	1.273852041669289	4.307814216586453	0.5175049838892063	1.0	1.0	1.0	0.0	0.0	0.0	0.0	1.0	0.0	0.0	1.0	1.0	0.0	0.0	0.0	1.0	0.0	0.0	0.0	0.0	1.0	8.0
22080000	2.117185744643253	1.6289433260115798	0.7617346516431994	2.684888259788451	1.3214539662134739	0.15308302068167837	0.8130019977475957	0.4613899305342876	0.9620536134086795	0.6109998171603279	0.2449382416108943	0.34853057833932366	0.35414798607420056	1.2078597920949032	0.46625041360876074	0.20347101736206136	0.8862369630637138	0.6446732613340573	0.15161903516861194	0.1869709041624737	0.4084830644090224	0.0	0.0	1.0	0.0	0.0	0.0	0.0	1.0	0.0	0.0	1.0	1.0	0.0	0.0	0.0	1.0	0.0	1.0	0.0	0.0	1.0	7.0
22200000	0.2841870199449559	0.40318737735043453	2.3416005178520676	2.4530224793447606	1.9009092429568746	0.24148504555019512	0.7448914242228453	2.146399175592014	0.0828131912898424	0.33946204630984744	0.8693259601573678	0.7490135546412924	0.7303785435894844	1.2514578761838244	0.5196582059853091	0.4039854099116169	0.06561544772555652	4.506936991134823	0.6550722573163682	1.6515576384671555	0.5125081554259205	0.0	0.0	1.0	0.0	0.0	0.0	0.0	1.0	0.0	0.0	1.0	1.0	0.0	0.0	0.0	1.0	0.0	1.0	0.0	0.0	1.0	7.0
22320000	0.1140850043912474	0.5021420362381933	1.1006658103602025	2.0531131118308332	0.5244288109640526	4.40752990558233	1.685483099635016	0.39140329310383104	3.1320708935425996	0.35964099207179456	0.12552202964184553	0.3379276022061528	0.41833250847766557	0.42242318027107645	1.5122454517805144	0.601578140260361	0.07425678939911175	0.5462247685473733	1.8195882230444342	0.47225643828453373	0.0912177032852948	0.0	0.0	1.0	0.0	0.0	0.0	0.0	1.0	0.0	0.0	0.0	1.0	0.0	0.0	0.0	1.0	0.0	1.0	0.0	0.0	1.0	6.0
22440000	0.33703240424169173	1.1907419418788692	1.5899069006830862	0.4476188413384309	0.7620456843865897	0.3453010468184083	1.3786674464533144	0.5457395001294143	0.7731853587330291	0.9794137471818634	0.3237861981623599	0.9269760259039967	2.2002584166025345	0.49384303217837494	0.4102648404677566	0.03144198321874124	1.8726356318166586	0.9296421329557303	0.731398795516693	2.123490648212619	1.358761119903027	1.0	0.0	1.0	1.0	0.0	0.0	0.0	1.0	0.0	0.0	1.0	1.0	0.0	0.0	0.0	0.0	0.0	1.0	0.0	0.0	1.0	8.0
22560000	0.6700649910498085	0.3394718670010465	0.4059059561421159	2.2345126193989837	1.163338325958384	0.47886009451835104	0.49742924438117087	1.292377278819531	1.3403050625818673	0.8778709818790145	0.3800780844215199	2.934749350433192	0.3479725987576943	2.0557441073520333	1.2169004867652808	0.050869967991654906	0.08535228838715292	0.726217903595654	0.144656173845383	0.14572598895212424	1.5799500553503967	1.0	0.0	1.0	0.0	0.0	0.0	0.0	1.0	0.0	0.0	1.0	1.0	0.0	0.0	0.0	1.0	0.0	1.0	0.0	0.0	1.0	8.0
22680000	7.635159868289635	0.39880482496896197	2.117452395994604	6.234206770596199	0.5455681184516179	0.7640954294603314	0.7154343543057072	3.124635560668071	1.7777316216634769	1.0671506240693749	2.108589060476554	1.0947686959500607	1.5047290380872507	1.7039198576389614	0.06011569311425839	0.22515630377535933	0.649531409269411	0.09291396212247884	0.2617597727070467	0.12583727384556123	0.7141605600474149	0.0	0.0	1.0	0.0	0.0	1.0	0.0	1.0	0.0	0.0	1.0	1.0	0.0	0.0	0.0	1.0	0.0	0.0	0.0	0.0	1.0	7.0
22800000	1.8177288452824358	0.8189437333263334	1.9896780330499908	1.8204274396041056	0.24233363972341845	0.17995547548207463	0.10806388037489975	0.22589515195545848	0.2897925780316017	0.6779899446189855	2.3045485972417543	1.3824934857632305	0.5958321160162544	0.3126080028256018	0.3086244638341667	0.3291505752976374	4.496929728611974	1.2167018851335774	0.1836733284042306	2.180381971812627	0.8621000810911411	1.0	0.0	1.0	0.0	0.0	0.0	0.0	1.0	0.0	0.0	1.0	1.0	0.0	0.0	0.0	1.0	0.0	1.0	0.0	0.0	1.0	8.0
22920000	0.4357985834474601	2.516532104553215	2.974688990925716	0.34074908261157755	1.5592111224879097	0.9995428375951759	1.5155291484734883	0.6627696464005491	0.07410329733413529	2.5118724262674252	1.9126864543778	0.6184909259693425	0.27535861825881386	0.6665143615355961	1.9524065205767778	0.5249102378849734	0.3850348356802606	0.6682808777348125	0.2549870656992745	0.2543265019894607	1.1544642216063115	1.0	0.0	1.0	1.0	0.0	0.0	0.0	1.0	0.0	0.0	1.0	1.0	0.0	0.0	0.0	1.0	0.0	1.0	0.0	0.0	1.0	9.0
23040000	1.0138601107842082	1.5819097714365968	2.3792683819350833	2.0872335763496714	1.685728718853373	0.20618004728314562	3.8588710015604306	0.5635182029506532	1.8376294880445176	0.11441968076669001	1.5289049482944437	0.80202533659849	3.2418569974638283	1.5279250811498315	2.720764358308594	0.9345750583885335	1.6242820009941694	1.8890637197581681	0.6873033579354417	0.6888387163000469	0.5220809360715348	1.0	0.0	1.0	0.0	0.0	0.0	0.0	1.0	0.0	1.0	1.0	1.0	0.0	0.0	0.0	1.0	0.0	1.0	0.0	0.0	1.0	9.0
23160000	1.576147769218886	3.125212078077172	2.9281048957292097	0.12074234487339593	0.03702280917956877	0.7785037198594386	0.010310241311777022	1.0053982653047426	0.4661551387554218	0.0034638323725208987	0.6213733056183436	1.4251270829759275	1.2524556478026976	1.195902370912079	0.8022307561965957	0.32270033891052663	0.24718589235489094	0.6533682366228203	1.221938336067014	1.1527100049700452	1.5087440632309808	0.0	0.0	1.0	0.0	0.0	0.0	0.0	1.0	0.0	0.0	1.0	1.0	1.0	0.0	0.0	1.0	0.0	1.0	0.0	0.0	1.0	8.0
23280000	0.6608762442036867	0.3142809361708724	3.5761885229543586	0.0429450392101876	1.3974205737830516	0.4589998638529495	2.015852272857203	1.2494168955183982	0.6798810225500528	0.6482117983816154	0.4314487706217741	0.5775827509215143	1.3304409380584503	0.26086779285320955	0.801234794148688	0.18201576436555902	0.7992633221254969	0.3533382746827809	0.4002922871338397	1.6168069983926223	1.8034582875490959	1.0	0.0	1.0	0.0	0.0	0.0	0.0	1.0	0.0	0.0	1.0	1.0	0.0	0.0	0.0	1.0	0.0	1.0	0.0	0.0	1.0	8.0
23400000	0.7628113442601578	0.07281848554506336	0.8728200222554802	0.5738110275262785	0.1537441734714328	1.5663312805341818	1.58705628805665	0.7331778515760323	0.09494184575802032	1.04994475565658	0.5708146356283759	0.5642119678906908	0.829140699288916	0.5173777396647518	0.5893282378276233	0.26001213300043635	1.3231245650033168	1.451144282289842	0.6490146246898003	0.128548720584563	0.46633780298074595	1.0	0.0	1.0	1.0	0.0	0.0	0.0	1.0	0.0	0.0	1.0	1.0	0.0	0.0	0.0	0.0	0.0	1.0	0.0	0.0	1.0	8.0
23520000	1.1154197821552048	0.16865776594693013	1.310612738846489	0.5314087805418107	0.4035208205712433	0.3490066017244366	0.03653622862305636	0.9595304675822928	0.03301016564076436	0.20425504518250104	0.42991023195038797	0.43949077414262266	0.032488205447829654	0.27338929023379227	3.570136297017105	0.5798972533588884	0.7293183579900581	0.6973769776018253	0.5486401596967477	0.4492388001620401	0.11796407215714538	0.0	0.0	1.0	0.0	0.0	1.0	0.0	1.0	0.0	0.0	1.0	1.0	0.0	0.0	0.0	1.0	0.0	0.0	0.0	0.0	1.0	7.0
23640000	0.05638426356376812	0.7675423326866844	1.296557423532794	0.05866521355783682	0.28510319377247	1.1115354815018192	0.5758501490783475	0.47761013622300774	0.20122784577458852	0.37360644322030395	2.1706195051583657	1.555644728428497	0.5144055894692542	0.10750232387298012	0.10545410888628076	0.2923024775366109	1.114997588687376	1.4256096829273945	1.0455282997432442	0.16916864354823147	0.3459361195767508	1.0	0.0	1.0	0.0	0.0	1.0	0.0	1.0	0.0	0.0	0.0	1.0	0.0	0.0	0.0	1.0	0.0	0.0	0.0	0.0	1.0	7.0
23760000	0.30023939136854444	0.06789990325714584	0.7957091550567904	0.0190894793083998	0.7557444423848519	0.840715991781839	0.18028178928562744	0.6571354942860987	0.31227252895032537	0.7517685930047706	0.34376060325267	2.2146612549853475	1.6142247606574964	1.7905019463224212	0.23891261089868568	0.24049314733988084	0.956583295288999	0.9200481774926903	0.1572139493778579	0.07144421917442914	0.5114930413004779	1.0	0.0	1.0	1.0	0.0	0.0	1.0	1.0	0.0	0.0	1.0	1.0	0.0	0.0	0.0	1.0	0.0	1.0	0.0	0.0	1.0	10.0
23880000	3.3720474644663456	0.9220753686938357	1.0685232772315996	0.21196523244248727	0.9317579143186229	1.6874915818005878	3.067327551477798	0.9764329604047691	0.36938349526302294	2.1700045953188987	0.8184247966614894	1.5038076595679788	0.6059081857668022	0.355015320210667	0.12076161938293106	0.9975382745529009	0.0017593681030575498	0.7002673146593985	0.037545670223513954	0.4862090691505282	1.9948434706371092	0.0	1.0	1.0	0.0	0.0	0.0	0.0	1.0	0.0	0.0	1.0	1.0	0.0	0.0	0.0	1.0	0.0	1.0	0.0	0.0	1.0	8.0
24000000	0.006595864926932596	2.265339278886271	1.3202061313990106	0.6298043384673303	1.2141618319693885	0.04603769299865701	1.0645811842319426	0.8564707577996473	0.5363622354492027	1.0601995194773812	0.3703577351350298	0.5122607370175275	0.33109778605540297	1.3839295017084836	0.6065012489817697	0.6416891912026879	1.7081398614198455	2.214544054398111	3.8712941913298677	0.44075713874972927	1.2067204850914013	0.0	0.0	1.0	0.0	0.0	0.0	0.0	1.0	0.0	0.0	1.0	1.0	0.0	0.0	0.0	1.0	0.0	1.0	0.0	0.0	1.0	7.0
24120000	0.25046691389538156	0.5007322538218162	2.524346091979703	0.040598213828150355	1.5024995126956435	0.487519002691154	2.647549031274854	1.8910589368596513	0.16638533883427717	0.7475689297613747	0.5079103381628916	0.8363689258710036	0.3127815116117907	1.015819717679648	1.4544436740561488	0.8476795052535521	0.15019594638594844	0.38389001093121133	0.12565808400432799	0.6345621599905001	1.0607664078496173	1.0	0.0	1.0	0.0	0.0	0.0	0.0	1.0	0.0	0.0	1.0	1.0	0.0	0.0	0.0	1.0	0.0	1.0	0.0	0.0	1.0	8.0
24240000	1.2073010039864334	0.15216863816462176	1.5529849656296972	0.2341248877397289	0.5468314552415934	0.16265480966404902	0.5205367744542561	2.1872328190309895	0.777234682457649	1.5609918868884907	0.19724515950560328	1.1911414873458956	0.3439577479855983	2.0107141353262263	0.8811142957119235	0.5765288821312645	0.7384558598619183	2.3433491789830536	0.9972489705604725	1.2353173345586288	1.3880083705454813	1.0	0.0	1.0	0.0	0.0	0.0	0.0	1.0	0.0	0.0	1.0	1.0	1.0	0.0	0.0	0.0	0.0	1.0	0.0	0.0	1.0	8.0
24360000	2.216657098333737	0.09897495397603828	1.39545993066247	0.15501347159649434	0.13908250011433917	0.03557283664148771	1.252676216902806	0.5154762602085385	1.6400226149472084	0.7260365205927735	2.6263356763267596	0.9216997332842173	0.18412728925805444	0.011804363810347326	0.7347493675028637	0.5283422635159878	1.0663701798290466	0.5692026107390004	1.8258032603993952	1.8216813936168303	0.5496795244061593	1.0	0.0	1.0	0.0	1.0	0.0	0.0	1.0	0.0	0.0	1.0	1.0	0.0	0.0	0.0	1.0	0.0	1.0	0.0	0.0	1.0	9.0
24480000	0.17189899075187043	3.137235000520609	2.5985641067459686	0.41510574950939394	2.3009752084358706	0.19612976126239115	1.0096747243064432	0.8089639406734581	0.3439628240695455	2.825641285737132	1.5263923313895023	0.23809923955660037	0.6694271353398696	0.48176400847780504	0.28407635154001853	0.7075309809331511	0.5989491726055889	0.6770080436342755	0.03374036640340423	0.29109995191927335	0.28113505640127096	1.0	0.0	1.0	0.0	0.0	0.0	0.0	1.0	0.0	0.0	1.0	1.0	0.0	0.0	1.0	1.0	1.0	1.0	0.0	0.0	1.0	10.0
24600000	0.8412066440572337	0.0926802569896146	2.5657603688194994	0.3367752862498238	0.7696935697722025	0.12914173005223584	0.5134289459420904	0.8783004936513108	0.27370398075447927	1.0086165327735277	0.7732014895180841	1.2414595242313011	0.0899705410454612	0.6869860697178399	0.3426961900682285	0.44474555292840834	1.1218345830497747	0.6871455424098709	1.772073757417451	0.6707192377627763	0.14212168506119574	0.0	0.0	1.0	0.0	0.0	1.0	0.0	1.0	0.0	0.0	1.0	1.0	0.0	0.0	0.0	1.0	0.0	1.0	0.0	0.0	1.0	8.0
24720000	0.2566169115273967	1.184943449746536	3.7009708313373864	0.7677598230572324	0.06921559607143264	0.7151062961397225	0.6711394377086396	1.8250898928621329	0.855038449184664	1.1716500343665577	0.19851383305986256	0.6734255693836985	0.58535030607164	0.1665836732766608	2.351824088800724	0.8764247670519153	0.08043870811375238	1.1240648600442802	0.37959464051338265	0.03468300433387273	3.25081426524398	1.0	0.0	1.0	0.0	0.0	0.0	0.0	1.0	0.0	0.0	1.0	1.0	0.0	1.0	0.0	1.0	0.0	1.0	0.0	0.0	1.0	9.0
24840000	0.565588221535775	2.3213515316128843	2.033478856173713	0.39993449441264695	2.608000738189554	1.0704115173297324	1.6305176357192013	1.3038327067787632	0.8714689264738966	2.223152789534721	1.1225830303759696	0.31282358439582963	1.1383999610602515	1.365376541094041	1.4992910494527314	0.33489624416133	0.9914846167501834	0.3636488539690325	0.41645187955958496	0.6673885293473387	0.4318072509196408	1.0	0.0	1.0	0.0	0.0	0.0	0.0	1.0	0.0	0.0	1.0	1.0	0.0	0.0	0.0	1.0	0.0	1.0	0.0	0.0	1.0	8.0
24960000	0.4669800262525603	0.46635965544389896	0.4078237057711542	1.2903501665697474	1.8800215816563401	0.5545612067718496	0.3064499676318117	0.7871515383178532	0.38162012495799835	0.7477535114558705	0.5085948322552274	0.529092044101589	0.2498452486122261	1.4911424456460505	1.2441609060577254	0.11769431400582728	2.107114053622227	0.9246368856531308	0.711791577236594	0.4626390083768968	1.1338658739131735	1.0	0.0	1.0	0.0	0.0	0.0	0.0	1.0	0.0	0.0	1.0	1.0	0.0	0.0	0.0	1.0	0.0	1.0	0.0	0.0	1.0	8.0
25080000	0.8344081868432763	0.6866188315675905	1.9825866112435637	0.2781657666384498	1.6194564481828102	0.5507785519995777	1.2795229583192511	4.289264159727199	5.494766813424222	0.24986117550098097	0.4043687039295647	0.30609889625318804	1.7194796744544696	1.4830513308115456	1.6613453084171748	0.6603319325236672	2.918019965618261	1.594863384343438	0.6037247568299673	0.2960543828103083	2.1902783988696726	1.0	0.0	1.0	1.0	0.0	0.0	0.0	1.0	0.0	0.0	1.0	1.0	0.0	0.0	0.0	0.0	0.0	1.0	0.0	1.0	1.0	9.0
25200000	0.5690470957652912	0.33830618612654595	1.4166592745042796	1.0875068880948828	0.9199288656424168	2.1255153922988934	0.45233549506317094	0.8615385156176967	0.5353886213726909	0.8794210893927243	0.267084081657989	1.151453442005076	1.477815803228286	0.004525848736096521	3.69782339394546	1.4701068747969497	1.5262524917031837	0.7543431738354296	1.5649430777206799	0.3226732107295973	0.8684529024795776	1.0	0.0	1.0	0.0	0.0	0.0	0.0	1.0	0.0	0.0	1.0	1.0	0.0	0.0	0.0	1.0	0.0	1.0	0.0	0.0	1.0	8.0
25320000	1.42354461266723	0.7708740165871194	4.922617015043574	0.13495104389725515	0.9385195244724154	0.3082440213113111	0.6707179782693503	3.2817605272586183	2.272604859703093	3.308428185327632	3.0094546594679343	2.923403646352234	0.6276512903883009	1.9352677820561448	1.2947727492712118	0.821254411711917	0.7489748995911982	2.0298623221299046	1.856344383547678	0.02524607506691001	1.5525545841707016	1.0	0.0	1.0	0.0	0.0	0.0	0.0	1.0	0.0	0.0	1.0	1.0	0.0	0.0	0.0	1.0	0.0	1.0	0.0	0.0	1.0	8.0
25440000	0.5237132690929783	2.8357967448489543	2.0095906379378183	1.1429538621790902	0.5681599046186139	0.09995770840429692	1.4743581420860123	1.1366864950904791	3.570957024334183	0.19318649261209783	0.405117568479251	0.5693358140522062	0.4346600702479571	0.8948693864741667	1.2089067893108942	0.3558786683614639	0.6598398780173768	0.4728758217175286	0.14324324127651866	2.1415117771468717	1.4178727611005488	0.0	0.0	1.0	0.0	0.0	0.0	0.0	1.0	0.0	0.0	1.0	1.0	0.0	0.0	0.0	1.0	0.0	1.0	0.0	0.0	1.0	7.0
25560000	1.2442463630469096	3.255862134363243	3.863482228158929	1.7066802399030976	1.9055097306594173	2.7970615863594626	0.903324265409683	0.7663194705216771	0.08241822948164064	2.6206894787536594	0.33777040693500715	0.8228850647878497	0.411479936390285	1.756190557521842	2.1580563345969077	2.099931868668972	0.22231534906785588	0.8313346816855407	2.6333113759821516	2.5552871150883316	0.6415004249943995	1.0	0.0	1.0	1.0	0.0	1.0	0.0	1.0	0.0	0.0	1.0	1.0	0.0	0.0	0.0	0.0	0.0	1.0	0.0	0.0	1.0	9.0
25680000	1.0307029138078598	0.15542380312414095	1.5576631070285811	0.23777198726443044	0.2971199559956639	1.2386975616221958	2.3195284912907006	2.4016517101493964	1.0702934473783758	1.1880336305759351	0.48678384918729944	2.095959116673801	0.8867930138696941	2.0530329420285933	1.7309093479765703	0.11480681576051954	1.5292525367709953	0.9549641352206406	2.7770124087140973	1.875643646305854	0.9301030599247534	1.0	0.0	1.0	0.0	1.0	0.0	0.0	1.0	0.0	0.0	1.0	1.0	0.0	0.0	0.0	1.0	1.0	1.0	0.0	0.0	0.0	9.0
25800000	0.8808586999525658	0.5135245678845682	1.0107190005791036	0.6500493967198628	1.2768826176822266	0.04448044131085574	1.7435351670882318	1.0942276007028304	1.1165672114529692	0.16828156627576282	0.37209111939767725	0.24828361673832694	1.2755756729541716	1.2100936624680074	0.9588259059934355	1.3129726701807363	0.09276156851188865	0.8765556126832472	1.2641499992877487	0.36709147514735846	1.2874132174693478	0.0	0.0	1.0	0.0	0.0	0.0	0.0	1.0	0.0	1.0	1.0	1.0	0.0	0.0	0.0	1.0	0.0	1.0	0.0	1.0	1.0	9.0
25920000	0.489090116334078	1.2129459391992428	3.5998592576878417	0.35337682060264225	0.22461164940491452	1.3491678960839566	0.8464190618603608	0.7611717379388918	0.6186018484873164	1.2794372178353481	1.678021120716718	0.47284851898462227	0.07357886895935617	0.5837769737965496	0.04704662434971449	0.34816600389620833	1.7699476346773086	0.1816469650112143	1.0924165504686865	0.3909976910553149	3.103245911073333	1.0	0.0	1.0	0.0	0.0	0.0	1.0	1.0	0.0	0.0	1.0	1.0	0.0	0.0	0.0	1.0	0.0	1.0	0.0	0.0	1.0	9.0
26040000	0.8073462924467135	0.8279718266642718	5.085116125208221	0.25788503244219363	0.1488950855893515	1.0201707439102117	0.11451965445692859	3.362917406079369	0.3525884077284395	0.4224733048751716	0.5260084303417385	0.9965023195446556	0.03238046256179644	0.45572559227524934	1.126337589894413	0.12726069469801687	0.5695042097467233	0.912940048132292	1.7584252269007217	0.1042821236498764	1.3070302386340813	1.0	0.0	1.0	1.0	0.0	0.0	0.0	1.0	0.0	0.0	1.0	1.0	0.0	1.0	0.0	0.0	0.0	1.0	0.0	1.0	1.0	10.0
26160000	0.7603346973983798	0.433272501407004	1.045025641770856	1.344782860407337	0.3859319509831909	1.0741775883220104	1.9572850169049714	0.5159930603018553	0.6080288975292566	0.11093165679855543	0.4091722952150122	0.3538222691997364	0.16554826931103156	1.864625465736534	0.053518313584095874	0.4682046317492837	0.4949318962231846	0.6022092353026718	5.402438415546667	3.4126615820509287	1.1853150089052138	0.0	0.0	1.0	0.0	0.0	0.0	0.0	1.0	0.0	0.0	1.0	1.0	0.0	0.0	0.0	1.0	0.0	1.0	0.0	0.0	1.0	7.0
26280000	0.10864820448818811	0.2759821404638922	1.6378113276288653	1.2686716670363445	0.2645870568689213	0.21144262065897929	0.4051669354161218	0.4802262704881426	0.2994744332944738	0.35496774402687115	0.3065279768841922	0.9648856408769442	0.24132463452848135	0.9998549965053998	0.21720369115477173	0.16896301978741765	0.06660720121273775	0.24929732029204282	0.20355285364918446	0.1751970732280408	1.099428246751109	1.0	0.0	1.0	0.0	0.0	0.0	0.0	1.0	0.0	0.0	1.0	1.0	0.0	0.0	0.0	1.0	0.0	1.0	0.0	0.0	1.0	8.0
26400000	0.5315443551373402	0.2032473453370943	2.8161402460990566	0.24481157434937892	0.15580012050910622	0.43542762292238957	0.09240953515575513	0.8151666670618074	0.34996679617106513	1.435625920208631	1.1232876451828384	0.15612247937683757	0.0270528132494899	1.3103965176863406	0.04633102098396267	0.33370288764060224	1.192479933696167	0.642154891096186	0.34663153508671474	0.018007013869919267	5.281025336300057	1.0	0.0	1.0	0.0	0.0	0.0	0.0	1.0	0.0	0.0	1.0	1.0	0.0	0.0	0.0	1.0	0.0	1.0	0.0	1.0	1.0	9.0
26520000	0.9831644646833746	0.09111318814417482	0.7595993244816508	0.021839088817688018	0.2884071130055415	0.8459996086784949	0.6738728212497023	0.7307002878167719	1.973400645322852	0.2144346274518746	0.07009606288004559	1.7937884297916344	1.2773225573983047	2.0871506765425885	0.8071084669189575	0.8138032193220294	0.6479956236154016	0.9303110971122817	1.123966729744391	1.3452979328254044	0.5945161777020314	1.0	0.0	1.0	0.0	0.0	0.0	0.0	1.0	0.0	0.0	1.0	1.0	0.0	0.0	0.0	1.0	0.0	1.0	0.0	0.0	1.0	8.0
26640000	0.7429710516768504	0.5083193535455464	4.3601719062715345	1.2951043257142092	0.4574241993624849	0.26923722421632684	2.736293273718966	0.7951677995728361	2.852918445465234	3.939768021697528	0.8648502221157321	1.143401769529413	0.6612985992986602	1.1063692195925188	1.0515041096290545	0.3839541190442008	0.6254070681174175	0.885269779056646	0.11584424024656424	0.15707804734526257	2.854856858739898	1.0	1.0	1.0	1.0	0.0	1.0	0.0	1.0	0.0	0.0	1.0	0.0	0.0	0.0	0.0	1.0	0.0	1.0	0.0	0.0	1.0	10.0
26760000	0.9201688834534781	1.058111876368659	1.2845577310684826	0.7414090918491267	0.5297803773426126	2.6348718912522853	0.032826491353321774	1.150563831877407	2.0385474989623824	0.5442921619018121	0.8387449182098389	1.2904918737480966	0.5510081140208097	0.5460217128027689	4.267065330013542	0.10002048764078406	0.7595594766759987	0.19377141337897816	0.037736204754563595	1.1861407702645062	0.5892836437990043	1.0	1.0	1.0	0.0	0.0	0.0	0.0	1.0	0.0	0.0	1.0	1.0	0.0	0.0	0.0	1.0	0.0	1.0	0.0	0.0	1.0	9.0
26880000	0.6365958278995587	1.7270955155326533	1.0846607192083852	1.16537354698798	2.829513176680691	0.8576045469660439	5.264125181539957	1.0819284676112826	1.2598656141768343	0.10590748671407081	0.17129908421422604	2.866677354233124	2.04237396038681	0.3402165960385306	0.6717187861657373	0.41157338435716984	0.4307350707169996	1.8676428597432957	2.0580833482393257	1.4769817367332698	1.38105301356137	0.0	0.0	1.0	0.0	0.0	0.0	0.0	1.0	0.0	0.0	1.0	1.0	0.0	0.0	0.0	1.0	0.0	1.0	0.0	0.0	1.0	7.0
27000000	1.1881767363540094	1.8836419661724162	0.5926738037927033	0.05002352966035416	0.015823233822132098	0.2018877531010674	1.4811727600988969	1.9918693555937486	1.0560299303648608	2.9274675965664527	0.9737550572772509	1.166380351802124	0.30106683113283617	0.11143113856360636	1.253705290740422	0.34175244434602825	0.14968485253964214	2.0364758822369033	1.883274894513069	0.4595122060125719	2.8175800070262627	1.0	0.0	1.0	0.0	0.0	0.0	0.0	1.0	1.0	0.0	0.0	1.0	1.0	0.0	0.0	0.0	1.0	1.0	0.0	0.0	1.0	9.0
27120000	0.24933305084577342	4.763772253903362	1.9727422531464853	0.6866934742108677	0.9123866839891318	1.3425384293393476	3.2388664001808602	0.856019153878387	1.0446242201412377	1.2787968524640179	0.5786315957320062	0.3489404622250703	0.10352894337325874	2.7236096145017	0.12334782105891691	0.2804324365993567	2.976209301507811	0.5139103926724934	0.6709586831543713	0.4847253590084584	0.12394194303202749	0.0	0.0	1.0	0.0	0.0	0.0	0.0	1.0	0.0	0.0	1.0	1.0	0.0	0.0	0.0	1.0	0.0	1.0	0.0	0.0	1.0	7.0
27240000	1.279677339568635	1.4876082703687263	0.9919709460385824	1.5894352747323643	0.19150633232992717	0.07504981856774792	0.22005613507699445	0.7557861081969466	0.20815432358977126	1.4016106173678713	0.9279435052002047	1.934891480498625	0.6621062586167504	0.43273283235689397	0.14390552696473627	0.8914165537025421	0.21320196552392906	0.883143547223535	1.2669843973488943	1.3430471405405409	0.7067793726679319	1.0	0.0	1.0	0.0	0.0	0.0	0.0	1.0	0.0	0.0	1.0	1.0	0.0	0.0	0.0	1.0	0.0	1.0	0.0	0.0	1.0	8.0
27360000	0.2369449516384515	2.4804019756721134	0.9811405456195849	0.1408730447897525	0.5029367974283967	1.9004757585893377	0.03363044274194762	0.2628187114401718	0.6660662263129725	0.2690477223829139	0.261837535564375	0.2589260927753174	2.019129004113494	0.41618154835986343	0.2863221539291905	0.4240836295522669	1.3592049016811862	0.40604720033775094	0.8216195984398496	1.611407405942848	0.7147789531775541	1.0	0.0	1.0	1.0	0.0	0.0	0.0	1.0	0.0	0.0	1.0	1.0	0.0	0.0	1.0	0.0	0.0	0.0	0.0	0.0	1.0	8.0
27480000	0.24923423095067665	0.3087139086352369	1.696301832481439	0.5344519193416498	0.4640497011563052	0.08120079213517581	2.187095986616208	1.5418435321120205	0.08680903879155016	1.5882545894285003	0.4922693761554909	0.5673351767015086	1.398431267770165	0.27324011055886743	1.464581829825194	0.843672059890843	1.9200214932619515	0.6883234962872296	0.35806867372221274	1.1179029334083728	2.053891833113973	1.0	0.0	1.0	0.0	0.0	0.0	0.0	1.0	0.0	0.0	1.0	1.0	0.0	0.0	0.0	1.0	0.0	1.0	0.0	0.0	1.0	8.0
27600000	1.07040473803272	0.7547317534077376	1.8511478420494534	0.15752719672065008	0.8305084730069195	0.1595759156786143	4.139433472700039	1.0374292601819346	0.03331244829488582	0.1803426740220349	0.28329030908356856	0.32381581378299756	0.5867973111085489	1.1296365907639534	0.059104549811073305	0.06691380472173067	3.3022454525967797	1.468764116137702	0.9649405184805299	1.4228029751140159	1.2870751475068873	1.0	0.0	1.0	0.0	0.0	0.0	0.0	1.0	0.0	0.0	1.0	1.0	1.0	0.0	0.0	1.0	0.0	1.0	0.0	0.0	1.0	9.0
27720000	0.6785903521907977	0.4589995710932004	1.7536663039340723	0.3740959634775007	0.34828489181018	0.22856244601295178	0.7729622690380153	1.2043749995144677	0.03460340688688685	3.147267264681688	0.5206665213423671	1.1881967343780495	1.3756046319835653	0.8670093869276555	0.26732841178021693	0.21125457236099301	1.246051684193605	0.18564620574915744	0.9826948089976472	0.28118405484030357	1.7568728516583187	0.0	0.0	1.0	1.0	0.0	0.0	0.0	1.0	0.0	0.0	1.0	1.0	0.0	0.0	1.0	0.0	0.0	1.0	0.0	1.0	1.0	9.0
27840000	0.20891042340143648	4.421703776455887	2.298285572403085	0.8407286000127747	0.3315894208835229	0.15022267503292744	1.5286416485873489	0.3435446254794516	2.3196351683495267	0.12331878114642943	0.5036889969122353	0.7339645545086354	0.3379885965353962	0.49141259968427115	1.2622162613257524	0.28379926740411143	1.3142768958385425	0.8529897809583407	0.7979108730584962	1.6574267027455007	0.6941885245486953	0.0	0.0	1.0	0.0	0.0	0.0	0.0	1.0	0.0	0.0	1.0	1.0	0.0	0.0	0.0	1.0	0.0	1.0	0.0	0.0	1.0	7.0
27960000	0.34779520018653204	0.21913892969586254	1.7527031160339854	0.9263928295974888	0.20340696464600125	0.41581053188660644	0.3215002196111942	2.426320384013841	0.7714501578148291	0.6411480419062843	0.13393758797173896	0.8999913012364412	1.1291146420979814	1.2405915908889549	0.21059241262943315	0.6471339895381587	0.07446685818195364	0.8970893022177413	0.23899017910537582	0.9591580909267062	0.027489086112901944	1.0	0.0	1.0	0.0	0.0	0.0	0.0	1.0	0.0	0.0	1.0	1.0	0.0	0.0	0.0	1.0	0.0	1.0	0.0	0.0	1.0	8.0
28080000	0.6587557912834353	0.29379144622619463	2.160900785233675	0.8624546542612599	0.29472517283515065	0.7801238493938533	1.064770435013978	1.4830077946107008	0.5785500275838975	4.148880164424234	0.1522393175262788	2.0499808367138415	0.35943813938690594	0.06399930970092754	1.950445277426754	1.8922418982146998	0.02492460332476718	1.851001603660097	2.5080401553263845	1.406437658626527	0.7425689804048989	1.0	0.0	1.0	0.0	0.0	0.0	0.0	1.0	0.0	0.0	1.0	1.0	0.0	0.0	0.0	1.0	0.0	1.0	0.0	0.0	1.0	8.0
28200000	0.389245620500545	1.3526972347403508	0.7872143036341391	1.673206390252491	0.06782806516127418	0.20080438182656493	0.4073201407895967	1.0454899669134439	0.3322910692246014	0.6917633708816376	0.7156922063072849	1.299730025139309	0.20074227068472825	0.37094151450162	0.208189801706265	1.2112222554598848	0.5904642241241257	1.351209512785793	0.481445608494123	1.9155063464193218	0.5368348365355569	1.0	0.0	1.0	0.0	0.0	0.0	1.0	1.0	1.0	0.0	1.0	1.0	0.0	0.0	0.0	1.0	0.0	1.0	1.0	0.0	1.0	11.0
28320000	0.4532037863424191	1.4011034897910748	2.678633656680725	0.22371850025195023	1.0216131913001343	0.45078482043542256	2.2508289303816125	1.5699720820582663	0.6530622865820744	0.2633961804081004	2.4641053962781285	1.4784476268220017	0.9289936016457081	2.0745586477262257	0.7199075952009335	0.7630510950528767	0.41168212103828045	0.6487403962197149	7.998607822974891	1.5814825818477907	1.842120760195499	1.0	0.0	1.0	0.0	0.0	0.0	0.0	1.0	0.0	0.0	1.0	1.0	0.0	0.0	0.0	1.0	0.0	1.0	0.0	0.0	1.0	8.0
28440000	0.3191307092179081	0.5285258073146787	2.7678504459204647	0.4569126993816809	0.018602563317677078	0.4744349412780229	2.0574288692259652	1.8670092459253083	2.3615277173799796	0.26376006759436144	1.1973546442020186	0.7263735700381757	0.2443486894308639	0.40547838009921183	0.16583607472938647	0.1793577686874246	0.5485750641542535	0.2332550313408569	0.18604027767380332	4.194137643798439	0.6571537719566791	1.0	0.0	1.0	0.0	0.0	0.0	0.0	1.0	0.0	0.0	1.0	1.0	1.0	0.0	0.0	1.0	0.0	1.0	1.0	0.0	1.0	10.0
28560000	1.0746458538802928	0.36385767832545607	2.0949533565377956	0.004970507608500378	0.5947276561155931	0.299968826864384	1.1025030571855448	1.6209213856839475	1.097247874249734	0.13667603167368406	0.6173320399545364	1.7135336227242073	0.5865319674909526	0.10839656469980045	0.2176595398330645	0.03634277446807107	1.1057503128031319	0.929085371776359	2.583619493566521	0.5034065613705428	0.8583347251079122	1.0	0.0	1.0	0.0	0.0	0.0	0.0	1.0	0.0	0.0	1.0	1.0	0.0	0.0	0.0	0.0	0.0	1.0	0.0	1.0	1.0	8.0
28680000	1.1357074675349423	1.9065955061971651	1.2768050614308033	2.919740203298869	1.2033609403087684	0.14108274480036181	4.008752150249314	0.6717976928517978	2.129865123595599	0.2293123241609241	0.5810664724831603	0.4999011594084564	0.616388412807072	3.386297920516385	0.009224103200997856	0.38327282891515463	0.010797849523321816	2.4004093140007243	1.2043906434896934	1.445004042681691	0.35379105715072784	0.0	0.0	1.0	0.0	0.0	0.0	0.0	1.0	0.0	0.0	1.0	1.0	0.0	0.0	0.0	1.0	0.0	1.0	0.0	0.0	1.0	7.0
28800000	0.4460315905092401	0.016224733959357883	0.7160426747341576	0.1624244943474962	0.11890451259082382	0.39618635025001714	0.6483257242925337	0.26812329580184774	0.3120245811777308	0.12171665726060198	1.3974296116937917	0.8294156473172488	0.8556423321804352	0.23421855224060306	2.18571683365512	0.06589378179723303	0.20235428163860744	2.369003233845135	0.424853031206438	0.26321415267180615	1.7011714873512516	1.0	0.0	1.0	0.0	0.0	0.0	0.0	1.0	1.0	0.0	1.0	1.0	1.0	0.0	0.0	1.0	0.0	1.0	0.0	0.0	1.0	10.0
28920000	0.5056516076786558	0.3773730133957612	2.58176010365191	0.03350769678114276	0.1586587406159262	0.4712687343377282	3.094683126934221	0.5020542154905697	1.0770153275316245	1.888043844936641	0.2774556365690532	2.0527222097380835	1.4416398256566496	3.2191779013537256	0.6541432314632821	0.36689987124973034	0.3229613466149083	0.7135058163743562	1.4874970407284795	1.836685603891434	1.70020696715249	1.0	0.0	1.0	0.0	0.0	0.0	0.0	1.0	0.0	0.0	1.0	1.0	0.0	0.0	0.0	1.0	0.0	1.0	0.0	0.0	1.0	8.0
29040000	1.3127496497129656	0.19415313725330743	1.8932330536757884	1.707473177302239	0.3344310045615264	0.7422966384339986	1.166043226218437	1.1024063232688346	0.6807334661914493	0.3328799979864789	0.5606292078058125	0.8660949404019466	0.6257866770714631	0.41456206105987536	0.6577605753825474	0.13651121782332734	1.208494887710859	0.6007111092776269	1.9814655253529683	0.28264266572396596	0.3979409672256881	0.0	0.0	1.0	0.0	0.0	0.0	0.0	1.0	0.0	0.0	1.0	1.0	1.0	0.0	0.0	0.0	0.0	1.0	0.0	0.0	1.0	7.0
29160000	0.3617218128222999	0.6781006812631132	0.717994106326971	0.12341674212031564	0.07329292130456193	0.20283007038244433	1.5364835608299967	1.4072379505385058	1.238956833919826	1.3212815651413263	0.6490534142217733	0.9229290419433555	1.0888841045358786	1.329873192865802	0.8447034093642993	1.116350720402894	0.1515782522166464	0.8583435045237187	0.43254987843769116	0.8268010808321595	0.3901489909295939	0.0	0.0	1.0	1.0	0.0	0.0	0.0	1.0	0.0	0.0	1.0	1.0	0.0	0.0	0.0	1.0	0.0	1.0	0.0	0.0	1.0	8.0
29280000	0.6708053784490818	0.20914147844793432	1.160024362178163	0.23802275485677193	3.746089460206065	0.15082977428287203	2.4261045767242226	1.0421288249302412	0.42861441985953197	1.6994535899243752	0.44787771595386494	0.39687238954754056	1.6767602787419884	1.432198325391186	0.38354783305951723	0.09577936495637604	0.3139533381357154	0.9767379016424748	0.37195286194030985	2.5455602383671025	0.126233604912514	0.0	0.0	1.0	1.0	0.0	0.0	0.0	1.0	0.0	0.0	1.0	1.0	0.0	0.0	0.0	0.0	0.0	1.0	0.0	0.0	1.0	7.0
29400000	0.36125829063669695	0.6674195133950966	2.083889619049674	2.0318604917275005	0.3480415211417539	0.9271002769963411	0.10714520025348152	0.6292713029714199	0.7842210808608145	2.550635366164655	0.6315158255367957	1.9990572140246914	0.06929649500087222	1.5055840865718078	2.198059883069552	0.3221557343531091	0.8525085952917281	0.26307474036511713	1.983024458694265	0.16524340114915206	2.8896473607520186	1.0	0.0	1.0	0.0	0.0	0.0	0.0	1.0	0.0	0.0	1.0	1.0	0.0	0.0	0.0	1.0	0.0	1.0	0.0	1.0	1.0	9.0
29520000	0.15349953281502848	0.12976801432705481	1.6353828973567013	1.7424152037516902	0.1943798635658318	0.8345002575631228	0.40775258836664524	3.697532827780961	0.28851194876697944	0.3125470191585015	0.40461251010868554	0.2889377983729167	0.05007255938559194	0.3096631968827749	0.8233132832675333	0.1767506283420042	1.3469968295981396	0.3783853783769933	1.1927600484256995	1.8331428279415318	0.33866471833343587	0.0	0.0	1.0	0.0	0.0	0.0	0.0	1.0	0.0	1.0	1.0	1.0	0.0	0.0	0.0	1.0	0.0	1.0	0.0	0.0	1.0	8.0
29640000	1.588987317464213	0.9708315487301064	3.572912381777439	1.5963495408509036	0.9956625548222368	0.014641470531868499	0.1324743408636194	4.833114453488932	1.8005523596573392	1.8356370011232936	1.5902019320009635	1.4521224755442028	1.0194684385658794	0.3440693830525076	2.2622130618293403	0.7586743547311958	0.010554874409308091	1.0112088028475055	1.3014974581728167	0.4273340343638975	0.46294647373231157	1.0	0.0	1.0	0.0	0.0	0.0	0.0	1.0	0.0	0.0	1.0	1.0	0.0	0.0	0.0	1.0	1.0	1.0	0.0	0.0	1.0	9.0
29760000	0.192659445459951	2.0428975692955764	1.6668413919372138	0.6833550577359806	2.447658197926244	1.7184878822819802	2.996336595978894	2.3226360680403846	0.7260868400891445	0.6287512137667736	0.08124741962484208	0.9338003602446348	0.4429389598597881	0.7192013656929812	1.560821278179114	0.44074613684994535	0.9386107071102745	0.71340573664139	0.6838119536350197	0.2953082573258992	4.756988306855537	0.0	0.0	1.0	0.0	0.0	0.0	0.0	1.0	0.0	0.0	1.0	1.0	0.0	0.0	0.0	1.0	0.0	1.0	0.0	0.0	1.0	7.0
29880000	0.3452057486819989	0.7897249905925972	1.1532643886079743	0.10150165276019316	2.458345048158496	0.899238787554343	0.37406220017443637	0.1853710175586376	0.9884632984173538	1.4309079470859773	0.25363859271719624	0.1845667409815154	0.5780134323133657	0.5486475721209612	0.6927954462419574	0.4844337797564766	0.3439506253874648	0.6702704226827628	0.8303183306280534	3.4396237087115478	0.8441911528250293	1.0	0.0	1.0	1.0	0.0	0.0	0.0	1.0	0.0	0.0	1.0	1.0	0.0	0.0	0.0	1.0	0.0	1.0	0.0	0.0	1.0	9.0
30000000	0.48927006988803623	0.7146478388232477	2.3892000703582745	0.13039960504420353	0.7264561185210517	0.9942255744716129	1.4705815013883805	1.0118062640878183	0.7201998155691604	2.0855607020772178	0.6334877861301274	2.5943429774288225	2.5648429488717794	1.06116024884018	0.15064187384535793	0.7526959185700701	0.05685146818279236	1.1471150081458044	0.9046396456647314	0.17814997569173818	1.2578590660395976	1.0	0.0	1.0	0.0	0.0	0.0	0.0	1.0	0.0	0.0	1.0	1.0	0.0	0.0	0.0	1.0	0.0	1.0	0.0	0.0	1.0	8.0
30120000	0.788151158992823	2.990722768228598	3.9783720123336836	1.2134333756679072	1.0858836946557113	0.36821705964224977	0.8174601485051648	0.8864201457510016	0.9624418485699889	0.516003846278615	0.6404751391870966	1.5799990004836277	0.21192531583614982	2.233832626204735	0.0137089476708683	0.04464791953693034	0.5884193295801226	0.46759410824897873	1.1996497478571133	0.07084474733497577	1.6162228318841898	1.0	0.0	1.0	0.0	0.0	1.0	0.0	1.0	0.0	0.0	1.0	1.0	0.0	0.0	0.0	1.0	1.0	1.0	0.0	0.0	1.0	10.0
30240000	0.1403998307016694	0.48190233010679784	0.6434696975297508	1.3329547268992958	2.113783579627557	0.13335826606390233	0.3296229368562183	0.7408870419700214	0.9096029124506707	0.05854572101056135	0.21192060702983695	0.251606273563203	0.34983299351666863	0.4964958113275418	0.2956175551325166	0.18931753670767004	0.11576163899720855	0.3378574901792314	0.014616285139132794	0.08395340211595655	0.7282917907889158	0.0	0.0	1.0	0.0	0.0	0.0	0.0	1.0	0.0	0.0	0.0	1.0	0.0	0.0	0.0	1.0	1.0	1.0	0.0	0.0	1.0	7.0
30360000	0.9901539882084682	1.6475775795862997	1.2954978519060991	0.6385800511859773	0.8906947733824899	0.6800636163616551	1.1422995979885586	1.5904488021727947	4.439683250437556	0.03290787424088522	0.6316639735076749	0.6767038822929681	1.2081105589749037	0.04279974973586654	0.5922459941509289	0.9439483557981255	0.7383988350396604	0.23369827718098754	0.5547272329036709	0.3319954320414865	0.32951235714628774	1.0	0.0	1.0	0.0	0.0	0.0	0.0	1.0	0.0	0.0	1.0	1.0	0.0	0.0	0.0	1.0	0.0	1.0	0.0	0.0	1.0	8.0
30480000	0.4322845366729525	0.4130036984292909	0.7245642262343112	0.9940035680042983	1.04761939069764	0.9864584995698709	0.6903711089139093	1.0537149459180344	1.4422372551668607	5.118510096591828	0.04402296598922564	0.8884367195604328	1.0432533020954684	0.4517151382282779	3.892352908133593	0.2440430961057443	0.69851239247434	0.4867476340633051	0.6506910090277718	0.7801532977744339	0.41188181673064705	1.0	0.0	1.0	0.0	0.0	0.0	0.0	1.0	0.0	0.0	1.0	1.0	0.0	1.0	0.0	1.0	0.0	1.0	0.0	1.0	1.0	10.0
30600000	0.39591559786456426	0.6851311003512357	1.0392166350452519	1.160253496022737	1.6889744879537696	0.6987958143927044	0.012480734575178879	1.1111660408265989	2.3366582826304563	3.063845838435268	0.6830272085965277	1.177475376377777	0.3981361227105596	1.0727546701487505	0.012421445244864784	0.377531085217827	0.6736353381287795	0.8688696507494144	1.392438779430662	2.843085773010809	0.18354298406815192	0.0	0.0	1.0	0.0	0.0	0.0	0.0	1.0	0.0	0.0	1.0	1.0	0.0	0.0	1.0	1.0	0.0	1.0	0.0	0.0	1.0	8.0
30720000	0.13735623171466876	1.7902530227235125E-4	1.565115041939179	0.353623015148405	1.6304841201673235	0.5330570052472557	0.4096659665469	0.28048549206343043	0.7340416924136951	0.20767668645422555	0.11341859408534329	0.4049606643502859	0.028012812196853337	1.0395947778599293	0.8378482506416783	0.05516783682551916	0.09585781835084584	0.4441154168458745	0.21012997265601197	1.6229780120765955	0.3721657900345665	0.0	0.0	1.0	0.0	0.0	0.0	0.0	1.0	0.0	0.0	1.0	1.0	0.0	0.0	0.0	1.0	0.0	1.0	0.0	0.0	1.0	7.0
30840000	0.40322561227155157	0.3963618640111433	0.916370900614712	1.1071609819614987	0.10325607210724032	1.8134889313123899	2.7365912985777374	0.7182709368739726	0.13168039447206806	1.4482681697901194	0.027821799942871858	1.3356395148893856	0.836445436459712	0.17696712300456946	0.5946594218804314	0.25427018717833494	0.9700774966895548	0.8030926555545557	1.0832052896127675	0.0749073517611611	0.8694763935303726	1.0	0.0	1.0	0.0	0.0	0.0	0.0	1.0	0.0	0.0	1.0	1.0	0.0	0.0	0.0	1.0	0.0	1.0	0.0	0.0	1.0	8.0
30960000	4.614489456181394	0.09868867847555454	1.5124411758942047	0.09645770054658616	1.8157105552111228	1.1722047168178042	0.9297951068848923	0.7809662157009366	0.39801180491887533	1.034820145764167	0.7562309842143793	0.5632986747990565	1.4157143536610097	0.7593581850666967	1.3821257096725692	0.1406340394912477	1.4886807035379035	2.862237177685272	0.1178888061879491	0.9608675828056166	1.611146464961632	0.0	0.0	1.0	0.0	0.0	0.0	0.0	1.0	0.0	0.0	1.0	1.0	0.0	0.0	0.0	1.0	0.0	1.0	0.0	0.0	1.0	7.0
31080000	0.5236176557283364	0.8196010049736112	4.449873612298037	0.28305161013917873	1.1058394526059518	0.546036565086233	2.982671780024632	0.836467740502239	0.7386009316508011	3.460216105711749	1.371834693839761	2.2757589867767383	0.471597079041213	0.7450466975524859	0.6877714785967058	1.4899683546656908	2.44576279996385	0.6702626540151683	1.128421865415888	0.9520577377326829	1.180207129057199	1.0	0.0	1.0	0.0	0.0	0.0	0.0	1.0	0.0	0.0	1.0	1.0	0.0	0.0	0.0	1.0	0.0	1.0	0.0	0.0	1.0	8.0
31200000	2.9441670054457054	0.2214960885626338	2.7484925165416345	0.04702673704571395	0.4582708634599644	0.28517743634775194	2.28558905477948	0.9979252071953967	0.9831096838181752	0.4809681984423629	1.1990913446082379	0.5827294890589026	0.9160746757302861	0.21952004794041852	0.4142043359328919	0.6214611595395304	0.08005364481881155	1.0272923926536666	0.04571934013031264	0.021823767800629144	1.745428811547496	0.0	0.0	1.0	1.0	0.0	0.0	0.0	1.0	0.0	0.0	1.0	1.0	0.0	0.0	0.0	1.0	0.0	1.0	0.0	0.0	1.0	8.0
31320000	0.33627712683529026	0.9912548894387814	2.5119223862207773	0.7167455104226399	0.019027069990251607	0.047514419596702905	0.8576574910820504	0.6036032760870028	0.8425850923583841	0.43950775336890585	1.8152447526022613	1.1329059262269439	2.606781137484379	0.01681965772905491	0.7766009683049387	0.8343236245792899	0.2056666230215267	0.39617183844653964	0.46411518945315317	2.3906359540403175	1.3283550209441974	1.0	0.0	1.0	0.0	0.0	0.0	0.0	1.0	0.0	0.0	1.0	1.0	0.0	1.0	0.0	1.0	1.0	0.0	0.0	0.0	1.0	9.0
31440000	0.3166804025164397	0.5270159929734777	1.7865844805111741	1.7715829323117478	1.8125340210804126	1.2327688169906592	0.016658628127608814	1.1459891127031498	0.37650926253403394	1.3645190028891954	0.8024231510715398	0.9215467487214323	1.016827295937364	0.7252159183230091	1.6162486631209219	0.5754577213339435	0.8262135640093526	0.9129218452332778	0.1718909867249954	0.3106168935363444	1.8392058579697632	1.0	0.0	1.0	0.0	0.0	0.0	0.0	1.0	0.0	0.0	1.0	1.0	0.0	0.0	0.0	0.0	0.0	1.0	0.0	1.0	1.0	8.0
31560000	0.130728432866118	2.6647410259319253	2.7163228891916695	0.6941770009833569	4.133079712390143	0.3324285079266809	0.2511556721551037	1.2350246826580507	2.152606935731232	0.7353221295056923	0.556385514003168	1.8502699004852492	0.5273201587629043	0.10725715917400132	0.24084695676376036	0.08655140328667132	0.8592233281216932	0.3074886097631418	0.07139677676017867	2.15185272772349	0.05796243049928501	0.0	0.0	1.0	0.0	0.0	0.0	0.0	1.0	0.0	0.0	1.0	1.0	0.0	1.0	0.0	1.0	0.0	1.0	0.0	0.0	1.0	8.0
31680000	0.2650127342863913	0.29752187678829295	0.6331801866464346	0.3344847370699656	0.008384197464252723	0.3429357047749724	2.7489088035112963	0.9392600076688883	0.4756528986011825	2.602721975129637	0.49218752648663017	0.9633895447424435	2.4311944385470845	0.5883182750085856	4.977177586434679	0.3595988729456535	1.776138897326334	0.4093553314558933	2.0988100502408598	0.12052497620042713	0.6881160408880129	1.0	0.0	1.0	0.0	0.0	0.0	0.0	1.0	0.0	0.0	1.0	1.0	0.0	0.0	0.0	1.0	0.0	1.0	0.0	0.0	1.0	8.0
31800000	1.1954512592220734	1.3681661852621936	1.0389956680326422	1.0223585377878626	1.122690014826954	0.7026456492326645	0.755751581908676	2.2734842492964553	0.10767559722890038	0.7689932514704548	1.6470185155936798	0.9871403419397197	0.30900128075120564	0.14755600811509603	0.7604519334818514	0.7490397998629	1.085002532877511	1.6358959284209067	0.7782773237834064	2.7245926160219174	0.5556768480721271	1.0	0.0	1.0	0.0	0.0	0.0	0.0	1.0	0.0	0.0	1.0	1.0	1.0	0.0	0.0	0.0	0.0	1.0	0.0	0.0	1.0	8.0
31920000	0.3883849004432118	3.3803508162899756	2.3373727115727196	1.0526262984635506	3.695801955970691	1.2536152132901845	1.399156400258788	1.9854294072970295	0.42688959069561433	0.239681107358061	1.9310165194736495	0.8143561856872497	1.6501045558740597	2.441076762918268	3.0449994512064777	0.4838394784679103	0.8259656606719988	0.9983246606366054	0.056365155469752896	1.5996596649948367	1.1070249724508985	1.0	0.0	1.0	1.0	0.0	0.0	0.0	1.0	0.0	0.0	1.0	1.0	0.0	0.0	0.0	1.0	0.0	1.0	0.0	0.0	1.0	9.0
32040000	0.10739382385764257	0.4273521248213187	2.2546371392090876	0.8555257454929593	0.796497888425544	2.434494010386334	1.5220928415600872	2.2699614357906484	0.37035716498590426	1.200215465096343	0.6736611643133475	1.4176218372073623	0.5554719283793059	0.4479425142444014	2.73085142117988	0.08527065397013771	0.16994238405878456	0.19122221186422367	0.1109649974277818	0.3405145394668166	0.03321317645779264	0.0	1.0	1.0	1.0	0.0	0.0	0.0	1.0	0.0	0.0	1.0	1.0	0.0	0.0	0.0	0.0	0.0	1.0	0.0	0.0	1.0	8.0
32160000	0.6509476545183185	0.5472091870786904	1.7236838729829917	2.70959124506689	0.30234790370557985	0.04670936849120897	0.25575714727033627	1.253119077626566	0.7280094714360935	0.8972194391049175	1.3507807824426648	0.223132240113006	0.25370104119356535	1.0720255085636634	1.295860635894283	0.840209770001776	0.043197300343966245	1.0579613079600052	2.246890134572876	0.3795103019253392	0.4288808086878597	1.0	0.0	1.0	0.0	0.0	0.0	0.0	1.0	0.0	0.0	1.0	1.0	0.0	0.0	0.0	1.0	1.0	1.0	0.0	0.0	1.0	9.0
32280000	0.6782855599024831	0.9563516486232764	1.190489406942495	0.823562517445289	1.324117125926958	0.5574081319577379	2.6310917205884548	1.5925968704304256	0.4130274970633638	2.5181348905769676	0.5897561020960858	1.4228145353770538	0.8295260389166893	0.4593994613435596	1.637574696943468	0.3585505494572273	0.48230629678604237	0.03242240592773004	1.745845242195955	2.5587434121085657	0.5556929432314797	1.0	0.0	1.0	0.0	0.0	0.0	0.0	1.0	0.0	0.0	1.0	1.0	0.0	0.0	0.0	1.0	1.0	0.0	0.0	0.0	1.0	8.0
32400000	4.24568237772062	0.8814936447146926	0.7335321709931616	0.4962263854670829	0.29376534792849346	0.531422655183333	0.12667682635993238	1.260088795473671	0.7363028427761585	0.044713052141425694	0.6171831378811247	1.632696458623026	0.26171450921015244	0.41131960941383733	5.132488600808068	0.16973620584857088	0.08251179948785867	1.6069214837260453	0.010468574037856329	0.49341793816906226	0.8867197838423019	0.0	0.0	1.0	0.0	0.0	0.0	0.0	1.0	0.0	0.0	1.0	1.0	0.0	0.0	0.0	1.0	1.0	1.0	1.0	0.0	1.0	9.0
32520000	0.4263402597677133	1.8603277894572325	1.3053940011671215	0.0925937901682033	0.7165356783874844	0.5398850525777296	1.2042536317443993	1.2630658409546236	0.07990239372025949	2.8601795312667	0.9768556783824381	1.4252847437100604	1.708003606787433	0.20737497070787794	1.2180867571928589	0.8809247538473042	0.4101227828407888	0.6951916984285454	1.0264164825847855	1.247766497067063	0.2978491201909649	1.0	0.0	1.0	0.0	0.0	0.0	0.0	1.0	0.0	0.0	1.0	1.0	0.0	1.0	0.0	1.0	0.0	0.0	0.0	0.0	1.0	8.0
32640000	0.28990441450391874	0.49254570634816724	1.4314864575852502	0.2715720669917297	0.013908181561015113	0.6766012100753447	0.37247667581977106	1.1409776376001344	5.515478135625714	0.9444138572012871	0.09274587427658093	0.6754363480791256	0.7633344502529074	0.10159444061569355	1.978213753909554	0.23929236229748782	0.11223288480345883	0.9623640286505515	1.2791912587052279	0.6591025823826092	0.039727960524314175	1.0	0.0	1.0	1.0	0.0	0.0	0.0	1.0	0.0	0.0	1.0	1.0	0.0	1.0	0.0	1.0	0.0	1.0	0.0	0.0	1.0	10.0
32760000	0.9862721561588045	0.41632212365460247	1.6543547040690993	0.25163964187388566	1.8729351041086835	1.8941131806565876	1.637572761076646	2.3120185120970826	0.2727993140789761	1.7344627998152453	0.7867156462325213	0.4218617526718932	0.4753497230979646	1.2215549693966903	2.7322215833707384	0.7241392301526806	0.5248803463249064	0.19942357432005525	0.7583659935371935	0.24995660102137265	2.8349160284068295	1.0	0.0	1.0	0.0	0.0	0.0	0.0	1.0	0.0	0.0	1.0	1.0	0.0	0.0	0.0	1.0	0.0	1.0	0.0	0.0	1.0	8.0
32880000	0.7664759964462936	2.364173343475128	1.4379773902507322	0.08332978690517862	0.38214482023085805	1.2446088695431827	0.5828766286515371	0.17296303622596568	0.37490948779630906	0.01586147612602955	0.2609413374497848	0.370871989763448	0.08272406072583777	0.2885108054186123	0.7090408577487589	0.791556811257378	5.561465295648694	0.11091750856262853	3.5917621579441614	0.31878566937904323	0.8770458058088036	0.0	0.0	1.0	0.0	0.0	0.0	0.0	1.0	0.0	0.0	1.0	1.0	1.0	0.0	0.0	1.0	0.0	1.0	0.0	0.0	1.0	8.0
33000000	0.6984871468971303	3.0424442406365646	1.6927407907545986	0.22364097556498921	0.40467092204789046	0.3922857721567491	0.3772341618969694	1.349209269269171	0.208986158038347	4.026945284289569	0.7101147296919955	1.551720630619429	1.5584826605915754	0.938170208797012	0.9036637918294399	0.39592480018448384	1.3435290538012206	0.25752162291443925	0.6972252748469339	0.2308939120952464	0.4952036272404533	1.0	0.0	1.0	0.0	0.0	0.0	0.0	1.0	0.0	0.0	1.0	1.0	0.0	0.0	0.0	1.0	0.0	1.0	0.0	0.0	1.0	8.0
33120000	0.42326365690731865	2.032887429610447	4.468425805962633	0.1894733250950358	0.7228252817340557	4.877174599276295	0.03638947892393231	5.05542161093908	1.317598548997757	0.02939400252004542	0.772521563841198	2.261704777533705	0.47745445142636433	1.657080265638383	1.01213088964867	1.3571105028050532	0.09484891822906497	0.1140671219514153	0.8148746728116041	0.357485809696922	0.1651360472914052	1.0	0.0	1.0	0.0	0.0	1.0	0.0	1.0	0.0	0.0	1.0	1.0	0.0	0.0	0.0	1.0	0.0	0.0	0.0	0.0	1.0	8.0
33240000	0.1894309489855509	3.553689274943429	1.6808353353804681	0.22015602881822482	0.8976425944633736	0.39792732277735643	0.38372838450051855	1.1849587958434644	0.7988014636205649	0.0058525057129908045	0.7861002957987331	0.3138219760297597	0.1585572577544822	1.2798496797324834	2.040996637441449	0.27284191343790576	0.8076770695703847	3.352247211731137	0.09060547386475515	0.48653425407300926	0.8295346320498169	0.0	0.0	1.0	1.0	0.0	1.0	0.0	1.0	0.0	0.0	1.0	1.0	0.0	0.0	0.0	0.0	0.0	0.0	0.0	0.0	1.0	7.0
33360000	0.71468290359856	1.1800944399398847	1.283524245617089	0.034360454744774005	0.8399010164881135	0.8379424663459135	0.060903924359009175	1.8996632359926142	0.30993127973391427	0.20090199207948925	1.9373251536803426	1.5657204327646808	0.13069893246945138	0.09556351397248744	2.290387065384133	0.45371445646699154	1.8829426658072301	0.5386730874818668	0.17819533154614878	2.804251472859439	1.4844656410137633	1.0	0.0	1.0	0.0	0.0	0.0	0.0	1.0	1.0	1.0	1.0	1.0	0.0	0.0	0.0	1.0	0.0	1.0	0.0	0.0	1.0	10.0
33480000	1.4151613074309812	1.146173739781222	1.5475406613627947	0.49831967970178404	0.4405407780083859	2.9414390240431993	0.1528172470115989	0.3691763869278477	0.40195964879313134	0.03413105352221118	0.25167165565567257	0.9099290009571521	0.3686779567975916	0.024985595757248687	0.7676616080348182	0.9963729134146683	0.4874334960001661	0.3140188278292555	0.15631926116085984	2.7372426546824613	0.17512128072921257	1.0	0.0	1.0	1.0	0.0	0.0	0.0	1.0	0.0	1.0	1.0	1.0	0.0	0.0	1.0	0.0	0.0	1.0	0.0	0.0	1.0	10.0
33600000	1.0469727456529576	0.6175055140314601	0.9890938633465445	0.8544376640020834	1.2547899545218237	0.24965822615792405	2.4485153421508383	1.407922722072769	1.0806017062826085	0.4082295622031904	0.46694943459409205	0.7886487606192808	1.6445773700536335	0.7925421271462539	0.8240902375550951	0.43198614588279394	2.6656701017452225	1.4491187150023515	4.037717156525445	0.42243538247051643	0.28038164068959076	1.0	0.0	1.0	0.0	1.0	0.0	0.0	1.0	0.0	0.0	1.0	1.0	0.0	0.0	1.0	1.0	0.0	1.0	0.0	0.0	1.0	10.0
33720000	0.8889031553229867	0.22427976810161018	2.58402638970771	1.3787461171975843	1.4641301084089278	4.442761147763267	1.2127623335460387	0.9496364896243721	0.20636332915811095	0.6346961159806236	0.9584592203833376	0.5547274847094922	1.2733801676810563	0.7858676664188861	0.20955972544226115	0.1882664954040313	0.06492112333820067	0.3630990586082502	0.5138990510016321	1.4052586268870848	1.7605957573979405	1.0	0.0	1.0	1.0	0.0	0.0	0.0	1.0	0.0	0.0	1.0	1.0	0.0	0.0	0.0	0.0	0.0	1.0	0.0	0.0	1.0	8.0
33840000	0.42530292190680136	0.06863565364195007	2.1174913894922573	0.27614775565281663	0.28062420730404064	0.34000355678355265	1.5963603407659048	1.571186173216392	0.13567796140702948	0.283995476832876	0.3912801245330473	1.2665557236114482	0.2994993635792939	0.3568866667553843	0.33149353083764505	0.8694571025606075	4.291666300731178	1.241765116206203	3.7671085440554477	1.2927975533473817	0.7702963569156258	0.0	0.0	1.0	0.0	0.0	0.0	0.0	1.0	0.0	0.0	1.0	1.0	0.0	0.0	0.0	1.0	0.0	1.0	0.0	0.0	1.0	7.0
33960000	0.348742295038847	0.057905953962864735	3.00165607709165	1.1502367047864333	1.3598451580643032	0.18777411000215868	0.801350792427214	4.645287668091242	0.32200322527188563	0.5189555744101048	2.4422924452241643	2.3126151790783473	0.38041071651969377	1.0794420759895416	0.39231689436772704	0.5306897886222457	2.335642792924834	0.5520510795715469	0.7846961147119297	1.216063239465943	0.7866753261619408	1.0	0.0	1.0	0.0	0.0	0.0	0.0	1.0	0.0	0.0	1.0	1.0	0.0	0.0	0.0	1.0	0.0	1.0	0.0	0.0	1.0	8.0
34080000	1.0317005225084646	0.3178662464442351	0.6692851590567879	0.11583396658072871	0.6023899021130437	0.28092879247005814	0.1173034218305279	2.123117173065843	2.211296113317414	0.3618731892652158	0.5734326673214719	0.7495250459660009	0.3735703513070347	0.6731030610874521	1.3698038783251005	1.069304777701947	3.590302435085048	0.4280869301658786	0.25766660056681384	0.7405521245213735	1.7039147608483958	1.0	0.0	1.0	1.0	0.0	0.0	0.0	1.0	0.0	0.0	1.0	1.0	0.0	0.0	0.0	1.0	0.0	1.0	0.0	0.0	1.0	9.0
34200000	0.8648245829730002	0.2142507745929167	1.5136035926339857	0.6108341701753759	1.5855691986685907	0.5707707142425182	0.6424154079904268	1.9192252011946158	2.079126235781674	0.5879715765732803	0.704337444486772	0.6878760427770377	2.3302691985956994	0.32469517641395407	1.5908123430543681	0.7136978277002468	0.20816035937376484	0.7138540267567607	2.387015869988586	1.4154490560363877	0.528463833470282	1.0	0.0	1.0	0.0	0.0	0.0	1.0	1.0	0.0	0.0	1.0	1.0	0.0	0.0	1.0	1.0	0.0	1.0	0.0	0.0	1.0	10.0
34320000	0.6063786457549011	0.609370585099855	1.5419794118414567	0.17929387695079627	0.021989547700802616	0.21894779305669237	0.9630515048791113	2.0647112058674204	0.05996644956916128	1.3933258126624408	0.5972338895066487	0.37278092957692	1.2456954306450463	0.28247114046144295	0.9197929403678619	0.5728547713084783	2.18196239148684	0.4067987655725565	2.3302538028629276	1.522072195843228	0.8903269034821639	1.0	1.0	1.0	0.0	0.0	0.0	0.0	1.0	0.0	0.0	1.0	1.0	0.0	0.0	0.0	1.0	0.0	1.0	0.0	0.0	1.0	9.0
34440000	0.44108535861386877	0.24268271395355098	1.8788088268408722	1.8926000556593168	1.0977889600190014	2.302704138359497	3.8370355819278266	0.7914624279973941	0.1787437913477369	1.2172899366792105	0.15274073163848803	1.3299216294071985	0.0678909444062133	3.179842267846318	0.2793976237290728	0.2562924174112341	1.5810575256901043	0.4038886810793742	1.7677870352855962	0.5425824219649464	1.0546789999178177	0.0	0.0	1.0	0.0	0.0	0.0	0.0	1.0	0.0	0.0	1.0	1.0	0.0	0.0	0.0	1.0	0.0	1.0	0.0	0.0	1.0	7.0
34560000	0.48012083288802804	1.1020219816310877	1.0281370220822834	0.3968072605236574	0.19771913134031807	0.6729071704806914	0.03368106283629046	0.7803751000446587	2.998276342414419	0.14067160898980408	0.605420737876661	1.286507275383007	1.0346650942496545	0.1195630276480367	1.4601609894819088	0.961049374998111	3.172665494983251	1.320624514195236	1.5769416549676436	0.09445026490811376	1.3567058487636774	1.0	0.0	1.0	0.0	0.0	0.0	0.0	1.0	0.0	0.0	1.0	1.0	0.0	0.0	0.0	1.0	0.0	1.0	0.0	0.0	1.0	8.0
34680000	0.5595637672291267	0.7868580996610427	3.8324860733458723	0.2508266777071645	2.0092485354293257	0.3072158156548635	0.08051187679336916	3.0161539085161317	0.2733871449733786	0.4301512135320582	0.4785177002611712	1.7185582886492694	3.0770696634947297	2.3300894681852817	1.361435209513151	1.4122727055444526	0.7430495195769462	1.6727226317524084	0.03705181331211373	0.10332154445443135	0.7891614728652517	0.0	0.0	1.0	0.0	0.0	0.0	0.0	1.0	1.0	0.0	0.0	1.0	0.0	0.0	0.0	1.0	0.0	1.0	1.0	0.0	1.0	8.0
34800000	1.0197570435169316	1.6845061361166316	2.9178864053209708	1.8475887307477123	0.3544812056137893	0.6615889050131617	0.47140652292884183	1.1518181906354998	1.3525340519421538	0.2750756415936988	1.41047797057875	0.4617342684340644	1.2006818927129048	0.25043917139276545	0.46935378157464264	0.18234708205766748	0.6315491646377616	1.0424716629157875	1.308018000469954	1.6551878556204127	0.7313264081184261	1.0	0.0	1.0	0.0	0.0	0.0	0.0	1.0	0.0	0.0	0.0	1.0	0.0	0.0	0.0	1.0	0.0	1.0	0.0	0.0	1.0	7.0
34920000	0.4882513235120672	1.0360658734736257	1.0299813627240793	0.7804050292612287	4.635630290350981	0.12358611121604313	0.32186639735036726	0.518958082656272	0.2737501000237936	1.8189069843378096	0.22423273540985794	0.8503658193663934	0.012651071602271271	2.7234595171680667	1.826059671865001	1.4437167637823094	0.04376304177453717	1.5947750878890414	1.6763180974932248	0.7803534121900529	0.4198249815432866	1.0	0.0	1.0	0.0	0.0	0.0	0.0	1.0	0.0	0.0	1.0	1.0	0.0	0.0	0.0	1.0	0.0	1.0	0.0	0.0	1.0	8.0
35040000	0.1593801225302296	1.0671597324943605	0.9670262302959943	0.2692146702438984	0.22134483855263964	1.541058621414074	0.916979634591169	1.5114698222964096	0.15830911120999988	1.7863930010977123	0.2887522636747459	0.7122476625762973	0.7795698320726465	0.6590004103740539	0.34125075311307423	1.310072389454923	0.22973042259275603	2.506453002081463	1.1707298059695788	0.2031049868971217	2.6211526576830853	1.0	0.0	1.0	0.0	0.0	0.0	0.0	1.0	0.0	0.0	1.0	1.0	0.0	0.0	0.0	1.0	0.0	1.0	0.0	0.0	1.0	8.0
35160000	0.21068024916187844	1.5141020421513365	1.0097853366386462	0.26571740728092846	2.593988182269243	2.422118709714799	1.3853902481744673	0.29193979879818305	4.347249318741073	0.23220941407934537	0.2969266924315157	0.6965100532088512	1.7131015694370426	1.0400250378678555	2.990252426941884	0.4203945952073533	2.313881586441472	1.1453285815662217	0.6890683850222387	0.3856844996151641	1.569398131350684	1.0	0.0	1.0	0.0	0.0	0.0	0.0	1.0	0.0	0.0	1.0	1.0	0.0	0.0	0.0	1.0	0.0	1.0	0.0	0.0	1.0	8.0
35280000	1.596039806606912	0.026539628277659454	2.7717933036970206	3.1215961492994406	0.17110313212839448	0.7688396914255455	0.9190377259041402	0.9836783799418323	0.6127397996142895	0.03396878179415978	0.055500267774396414	0.6838610645489009	0.17745435563342538	2.1870969673148	3.329195125354977	0.1361343980233545	0.31722643786064886	0.695979752610933	0.11949374250507942	0.8494995812977851	1.5447580070289384	1.0	0.0	1.0	0.0	0.0	0.0	0.0	1.0	0.0	0.0	1.0	1.0	0.0	0.0	0.0	1.0	0.0	1.0	0.0	0.0	1.0	8.0
35400000	0.300152541336038	0.04144711831667698	1.3389189358153721	1.0307664828835577	0.7615478767192164	0.19315276872598794	0.6154536899815739	0.5603881972226692	0.65965372589788	1.2611176151877963	1.4404418696255055	0.15856579161065537	0.7118128371435432	0.5353571845980981	0.13098335517890441	0.5598511542050326	2.5367896186424934	0.8858765223248937	0.05368769808406048	0.20651207246891284	1.1898598051503448	0.0	0.0	1.0	0.0	0.0	0.0	0.0	1.0	0.0	0.0	1.0	1.0	0.0	0.0	0.0	1.0	0.0	1.0	1.0	0.0	1.0	8.0
35520000	1.5516290476659647	0.48530240629991217	0.49824425604107336	0.8801838270469635	0.27994667274266605	1.0711875108844089	0.5741779204827889	1.161802760497798	2.2108009173178718	0.2274202649560971	1.3746995952094474	0.6166699281745004	0.41025487107356595	0.9023003230232342	0.4195379857358238	0.34268963857704754	2.762215775057368	0.9509805730534981	0.7599771088257185	0.13801134534020648	0.9781319049170119	1.0	0.0	1.0	0.0	0.0	0.0	0.0	1.0	0.0	0.0	1.0	1.0	0.0	0.0	0.0	1.0	0.0	1.0	0.0	1.0	1.0	9.0
35640000	2.1106854086035436	1.153090362447517	2.1939043325209386	0.32917289954780615	1.2048334267331708	0.9406312339981933	0.1449598735342879	1.9536156108038814	3.493407812214871	0.5131615612407119	0.14329136802615025	1.5699999114352985	0.8883647824766584	0.11657469391250308	1.5391676115530828	0.5833047632628234	0.1442540877153909	0.0895613719819423	0.7123712715068531	0.3390232533317073	0.15619813390462506	0.0	0.0	1.0	0.0	0.0	0.0	0.0	1.0	0.0	0.0	1.0	1.0	0.0	0.0	0.0	1.0	0.0	1.0	0.0	0.0	1.0	7.0
35760000	1.510209002486047	1.3481589286522218	1.2030175600481168	0.7082947283598949	0.6542628569379452	0.7287011468081495	0.269008939674006	0.901943589834868	0.39913890619469283	0.09891784340496348	0.07330447731727936	0.3922373440596562	0.8634074451062077	2.0098160975466546	0.3307957903306509	0.38941381249974283	0.2923465078877898	0.8877344569858391	1.7467591115464494	1.3762030866649908	0.7851883732157667	0.0	0.0	1.0	1.0	0.0	0.0	1.0	1.0	0.0	0.0	0.0	1.0	0.0	0.0	0.0	0.0	1.0	1.0	0.0	0.0	0.0	7.0
35880000	0.09834539867534003	2.1643220668565126	2.396542955716761	0.3240316667810167	1.6708623078215816	0.27640118259216456	1.2052642475617552	1.1176497205208211	0.10479259674148426	1.9810189135081662	0.43237527391478187	0.3533019533499586	0.35137303195941305	0.6141819492699335	0.5709433765480464	1.135886063460007	0.6866614569067508	0.39822840324928294	0.14781252971534795	2.2859869658744443	1.3520792947839877	1.0	0.0	1.0	0.0	0.0	0.0	0.0	1.0	0.0	0.0	1.0	1.0	0.0	0.0	0.0	1.0	0.0	1.0	0.0	0.0	1.0	8.0
36000000	1.3198918822931183	0.6312763779424464	2.2797356093806402	0.23324366485559397	2.154894444707816	0.06961913377324601	0.5538555794992397	0.5944774906299699	0.27565614099848845	0.2508669847927017	0.42286296020907516	0.5654878789336718	1.1448354133078282	2.038007276827151	0.0015814185072477976	0.14305896095107146	0.24842973142361274	0.6272153179194306	1.0521574342113587	0.08324588815121894	1.0530341791468625	1.0	1.0	1.0	1.0	0.0	0.0	0.0	1.0	0.0	1.0	1.0	0.0	0.0	0.0	0.0	0.0	0.0	1.0	0.0	0.0	1.0	9.0
36120000	0.6295499534393644	1.3041991300481017	2.3686303107486024	0.5712743698276272	0.7199592865638809	1.2638672774151753	1.915935672505299	1.0293737240891474	0.4237786606423826	0.36817188621041697	0.7437092145104509	1.0163735877418274	2.7767340823625273	0.3965244527259606	0.23124801528793937	0.5351224125672487	1.2129677508599137	0.0645388773240656	0.6064379557733036	0.6501256970356736	3.434041530939085	1.0	0.0	1.0	0.0	0.0	0.0	0.0	1.0	1.0	0.0	1.0	1.0	0.0	0.0	0.0	1.0	0.0	1.0	0.0	0.0	1.0	9.0
36240000	0.7016356756923585	5.283390781634749	0.8683130626711723	0.4042707083745012	0.372557950771204	0.6632967049209566	0.23140342430315028	2.6823514198294727	0.001209179066057766	0.05844502261119174	1.3317606906791895	0.854474979168745	0.4634591488926188	0.9945586954471453	2.8372732200648945	0.36351887570603914	3.1356349650275814	1.758002611605819	0.05071283191790759	0.24559978531024415	0.48911148871322635	0.0	0.0	1.0	0.0	0.0	0.0	1.0	1.0	0.0	0.0	1.0	1.0	1.0	0.0	0.0	1.0	0.0	0.0	0.0	0.0	1.0	8.0
36360000	0.5391628045965486	0.0833693038400041	0.6890779211694869	0.30365871493364516	0.8009474768692972	0.19478589914900693	0.717116442594454	0.14431905298271658	0.5092407111191065	0.17652844105929366	0.39787124499274024	0.46943154573724405	0.08179760514182409	3.331832412311449	0.40844198965059836	0.14119118973305075	0.10918558792245159	1.433025017743267	0.7052361656614211	1.2615259218233312	0.22400298856846643	0.0	0.0	1.0	0.0	0.0	1.0	0.0	1.0	0.0	0.0	1.0	1.0	0.0	0.0	1.0	1.0	1.0	0.0	0.0	0.0	1.0	9.0
36480000	0.36892715812677784	0.7430635259710249	0.6379537698790833	0.29492831453752605	2.7074610296419173	1.0903873484768025	1.0156999894615468	1.3024933781993335	0.454786385405692	1.4799823242740713	0.16978425217255572	1.3642654777855454	0.4646648849168601	0.22767947001632993	1.8418249373071365	0.5483074360911849	0.0479485214410575	1.6662078452563096	0.9827749747102731	1.7356138751913064	0.8341252301800587	0.0	0.0	1.0	0.0	0.0	0.0	0.0	1.0	0.0	0.0	1.0	1.0	0.0	0.0	0.0	1.0	1.0	1.0	0.0	0.0	1.0	8.0
36600000	0.6562566306106301	0.8025454483056808	1.522411888212961	2.2309544351567125	3.747748968131956	1.5228791145959792	4.492768262053569	0.8394287092844785	0.7356058131444384	1.8601333606472104	0.2608498008130643	0.9201230630168343	0.40964199933061907	1.099055554454034	0.7236270302712225	0.20003279987544725	0.09266571170206757	0.6752111395556667	2.9450091157428018	1.4115492167639583	1.5888063552321015	1.0	0.0	1.0	0.0	0.0	0.0	0.0	1.0	0.0	0.0	1.0	1.0	0.0	0.0	0.0	1.0	0.0	1.0	0.0	0.0	1.0	8.0
36720000	2.240935982811049	0.24744095039372377	1.5967317761321835	1.203911754620102	0.8226051433658494	2.0776140418960134	3.026090623605989	2.5525797949115754	0.34263176075702273	0.11646775104770525	0.7483431921647404	0.5495619590566722	1.8174949776225926	3.7189553943912523	1.0370495140039746	0.15402989350421448	0.09688881569988655	2.6425839203768544	1.6008322200106802	0.25555430339188634	0.8076520433799114	0.0	0.0	1.0	0.0	0.0	0.0	0.0	1.0	0.0	0.0	1.0	1.0	0.0	0.0	0.0	1.0	0.0	1.0	0.0	0.0	1.0	7.0
36840000	0.2947946563766145	0.0830562091930401	2.2765236433049822	1.1929189312184114	0.21874460503277243	1.4484326816951207	0.8322904801731174	2.958339744856671	1.5699324705361661	0.1834907702094543	0.633844244464994	0.9500994617594607	1.1776608253961216	0.2887433957103863	0.5017029748279513	0.28225198897241754	2.5209107331078333	0.41928649716309013	1.3188463491497189	1.1706705772828074	1.4580462739884934	1.0	0.0	1.0	0.0	0.0	0.0	0.0	1.0	0.0	0.0	1.0	1.0	0.0	1.0	0.0	1.0	0.0	1.0	0.0	0.0	1.0	9.0
36960000	0.4958793865987703	2.2791274285867478	1.4789470032950516	2.200191271782124	2.3002524846140715	0.09437737681540233	4.384743276578617	0.5344779736956744	0.03847081217875524	0.2340173505946439	1.4809548343353376	2.2753180672007605	0.1316870997248159	1.3519246550813238	0.3637221251905081	0.6475678704416674	1.8723769149048006	1.426319142436145	0.4990780924345609	2.200194364227432	0.16145383113593723	1.0	0.0	1.0	0.0	0.0	0.0	0.0	1.0	0.0	0.0	1.0	1.0	0.0	0.0	0.0	1.0	0.0	1.0	0.0	0.0	1.0	8.0
37080000	0.5295025505212569	0.5345934513434029	2.9905697048491526	3.7903735178949414	1.083217514590865	0.6315222426199358	0.11526488055017958	3.2659660038912275	2.139013352437581	0.17393039289495515	2.05042168710075	2.963932049731518	1.4953301095051532	1.1901005124561557	0.1349753371714005	0.07427761132612945	1.9725240921526845	2.115008825635891	2.3015754560496857	2.899340929431761	1.037155505235236	1.0	0.0	1.0	0.0	0.0	1.0	0.0	1.0	0.0	0.0	1.0	1.0	0.0	0.0	0.0	1.0	0.0	1.0	0.0	1.0	1.0	10.0
37200000	0.23018632791078975	0.031514495256307486	1.8578494263871175	0.308971799570692	0.13640565401284163	0.32866451598928803	0.6811055100967554	0.930185173178519	0.8500116098017322	0.7136399881919003	0.46810183583805837	1.4087799124832212	0.33254336842951904	4.196617125872999	0.45702986106953614	0.6780548574443852	0.879089028290134	1.3212654694840935	1.1086904796228962	1.9340748606317077	1.9791517583541676	0.0	0.0	1.0	1.0	0.0	0.0	0.0	1.0	0.0	0.0	1.0	1.0	0.0	0.0	0.0	1.0	0.0	1.0	0.0	0.0	1.0	8.0
37320000	0.5162736340169863	0.3259199772486398	0.8559810415648299	0.25634940848322313	0.4507986242687228	1.5985732147241531	0.5099708273537173	2.4155458531709577	0.1738324956418818	0.050565375152062685	0.5186038077306804	2.6575604054164295	1.9847779818798832	2.8965896220204166	0.5301699335871437	1.0638397894499294	0.151191218410928	0.37169819991199804	0.47174324168344406	0.20969806223968177	2.240487345171989	0.0	0.0	1.0	0.0	0.0	0.0	0.0	1.0	0.0	0.0	1.0	1.0	0.0	0.0	0.0	1.0	0.0	1.0	1.0	1.0	1.0	9.0
37440000	0.700533445974488	2.148253857470487	1.7715503518555689	0.0915958354340946	3.0354132952754105	0.5137474284570714	0.11711880601401323	1.2144773132010456	0.6127206419591044	0.12062269195483821	0.5800475666617473	0.7555748152146111	0.0803463579222804	1.33501106409957	0.1265800329134831	0.15491744385576972	5.769338051108543	0.5962334738438102	1.2820770298830202	0.7968090205875447	1.2172819437480793	1.0	0.0	1.0	0.0	0.0	0.0	0.0	1.0	0.0	0.0	1.0	1.0	0.0	0.0	0.0	1.0	0.0	1.0	0.0	0.0	1.0	8.0
37560000	0.13848924485312894	0.006624285998945404	1.4527942150396664	1.6444586290409484	0.42898312357129365	0.9687045589576239	0.2839110439074945	0.8957967437973468	1.0009985729649216	1.6608656601321752	0.5158245879748146	0.21890304243729772	1.5326502102923323	0.20487576907870939	0.48318232070614797	0.2666787672266394	0.5134748964475151	0.4350902076440045	0.7540442595405319	0.09754595034738672	1.0646490865367169	1.0	0.0	1.0	0.0	0.0	1.0	0.0	1.0	0.0	0.0	1.0	1.0	0.0	0.0	1.0	1.0	0.0	0.0	0.0	0.0	1.0	9.0
37680000	0.4651883279427453	0.7213921893632991	0.7832857953925291	0.18235949532709955	1.4623374565752216	0.742432613315197	0.8673672501212697	0.6215134507630765	0.5201813582475263	0.247761386204798	0.7740987312096672	0.5965874092988925	2.1660762316851123	0.00742283523403883	0.22480751097150542	0.25852496813765774	0.37954690294681964	1.6196208820079896	0.550610345839325	0.02129165105911831	1.3649872820240905	1.0	0.0	1.0	0.0	0.0	0.0	0.0	1.0	1.0	0.0	1.0	1.0	0.0	0.0	0.0	1.0	0.0	1.0	0.0	0.0	1.0	9.0
37800000	0.7469533358418597	0.004520236598758262	2.865342812258501	2.7174624060000085	0.9744023929299962	0.38720543122707946	0.13769131184813344	1.380049097060711	0.02839155413783467	0.6890056778490236	0.8057634883366465	0.42042079359392653	0.3956631702252061	1.1979972141126067	2.539886159665227	0.04556506665175364	0.18535454198637946	0.7943004090503315	3.0641444514447165	2.0000065109934924	1.2188589441945676	1.0	0.0	1.0	0.0	0.0	0.0	0.0	1.0	0.0	0.0	1.0	1.0	0.0	0.0	0.0	1.0	0.0	1.0	0.0	0.0	1.0	8.0
37920000	0.04426955593691427	0.3921321909583435	0.66303927201952	0.8530573794649964	0.22359978767927907	0.05302288060135278	1.3315903117782346	0.5545197085349743	0.13398550159479702	0.29586899445414566	0.4735716384382286	0.2607412809830133	0.04642381511610856	0.2799694642581693	0.14075262495293128	0.17535005255423755	0.17232684251385022	0.25137889577777894	0.7742141562736585	1.7763331652184988	0.12746045235250508	1.0	0.0	1.0	0.0	0.0	1.0	0.0	1.0	1.0	0.0	1.0	1.0	0.0	0.0	0.0	0.0	0.0	1.0	0.0	0.0	1.0	9.0
38040000	0.5634075129557179	0.19788580418543128	2.2184822126777983	0.595618097834256	0.3887832632118114	0.2139843719018416	0.11198361365689664	1.4757636616841445	1.5146641934733749	1.5703679478801966	0.04605466907426613	0.23546632873528764	0.49733532483991255	0.9722601944133937	0.9220743601920238	0.846309863706593	0.8618530489756159	0.571825453683402	0.6784282698773397	0.46397896312257647	0.45790025678304375	1.0	0.0	1.0	1.0	0.0	0.0	0.0	1.0	0.0	0.0	1.0	1.0	0.0	0.0	0.0	1.0	0.0	1.0	0.0	0.0	1.0	9.0
38160000	0.9523202987809448	1.4558771215366966	1.3638050921518747	1.995302889916722	3.5091897792164777	5.059309257902287	1.249973843068461	1.1785804104764892	0.8023477588527871	0.1085707168738857	0.16462727546027262	0.4243179649548399	0.1919969646719648	0.45956776797662713	2.1092809328113837	0.4132065825078334	1.254244777115129	0.49787658570412585	1.5837052999028352	0.9186849624232654	0.9221292967807259	0.0	0.0	1.0	0.0	0.0	0.0	0.0	1.0	0.0	0.0	1.0	1.0	0.0	0.0	0.0	1.0	0.0	1.0	0.0	0.0	1.0	7.0
38280000	1.4386346377924506	0.742235575064688	1.1475500208648874	2.9636218871411124	0.046931516677464806	1.046355534275194	2.6226242518730385	0.7245096920932749	0.4740661445590128	0.5897266588169289	0.9170316035515981	1.3347201290458501	0.9178819108275259	0.6970859493797806	0.6526092905781901	0.14676378362635525	2.047658999849596	0.36122392112950397	0.4083864979108159	1.5412377465270084	0.2210096047382027	1.0	0.0	1.0	0.0	0.0	0.0	0.0	1.0	1.0	0.0	1.0	1.0	0.0	0.0	0.0	1.0	0.0	1.0	0.0	0.0	1.0	9.0
38400000	0.5237230285128408	0.5673207578799664	0.7141354177831384	0.9743480945224894	0.3471439595298866	0.2745819267924043	0.5303228414065025	0.5931905981831581	0.012368579562690543	0.7120225454624839	2.160247794099139	0.5099328905965684	0.9234494052053038	0.9092431096190173	3.7561502956064534	0.032231344649813316	1.5085106611299781	0.6438898984849962	5.050917824480597	1.3559784515589337	1.672945428660862	0.0	0.0	1.0	0.0	0.0	0.0	0.0	1.0	0.0	0.0	0.0	1.0	0.0	0.0	0.0	1.0	0.0	1.0	0.0	0.0	1.0	6.0
38520000	0.8970954237395083	2.1796650380606906	0.746185312286523	0.9534898907497874	1.0401203028445567	2.4728323543022763	0.6220635715968105	1.453955441217182	0.030926196749637192	4.26730827604556	1.0164976547235363	1.6499750982675974	0.8023969381365619	0.0992715876381081	2.280443075044002	1.2651953988550713	1.4679714881325487	0.34376158134458606	0.44610900451158725	0.7802315210113776	0.5176173113050772	1.0	0.0	1.0	0.0	0.0	0.0	0.0	1.0	0.0	0.0	1.0	1.0	0.0	0.0	1.0	1.0	0.0	1.0	1.0	0.0	1.0	10.0
38640000	0.4881791324244064	0.37483468742899845	1.1994242720601878	1.994950117643497	0.15674938720156276	0.6431360655932236	0.3882454471624984	0.8942826378389761	0.550945909449419	0.6423965019418219	0.3935945437734035	0.5593461795011015	0.19962196615734068	0.707451372091225	0.7928812334944629	0.11690692658991035	2.598309121801424	0.8639506402187771	1.9585972506793294	0.6137116993924044	0.20266215148590883	0.0	0.0	1.0	0.0	1.0	0.0	0.0	1.0	0.0	0.0	1.0	1.0	0.0	0.0	0.0	1.0	0.0	1.0	0.0	0.0	1.0	8.0
38760000	0.6114040500757435	0.19017560422935526	0.9371411302671391	0.12865818968700582	1.526603372485059	0.5193316258389498	1.5876579925413485	0.7743245412470036	0.6698425350173838	0.5022866060135195	0.27523963444996496	0.9668517425673084	1.2946165792503093	0.11808876808680162	0.401834543902192	0.5328164138684293	3.0370515771581954	0.4433493916683603	4.9218198307276255	0.883242147160456	1.957899626044289	0.0	0.0	1.0	0.0	0.0	0.0	0.0	1.0	0.0	0.0	1.0	1.0	0.0	0.0	0.0	1.0	0.0	1.0	0.0	0.0	1.0	7.0
38880000	1.389717471121519	0.3644651271066228	2.581500569937329	0.0203739121536974	0.8481435701012553	1.2639719688408984	4.216915094082919	0.9138948883505025	0.2385199509887119	1.342522190188346	1.8605583203470069	1.2987787494593717	0.4921454426130495	0.577831607101365	1.3653373876426886	1.0154334650089296	0.2493583674211657	0.9790308201180964	0.1016237276250136	2.748868859604609	0.46401476002650893	1.0	0.0	1.0	0.0	0.0	0.0	0.0	1.0	0.0	0.0	1.0	1.0	0.0	0.0	0.0	0.0	0.0	1.0	1.0	1.0	1.0	9.0
39000000	1.3023678256730018	0.16946002399860524	1.0575127083608507	0.17595115362152886	1.0943950598222285	0.12007310449922157	0.7477270160458537	2.3695236286825114	0.11224197022824033	1.1004539390427066	1.0362283349500117	0.5369269692329419	0.4403694822643101	0.6910807769629937	1.3828650889157545	0.17554648682207855	0.16795340829913732	0.6903170505585168	2.5147282630749523	0.5662993589289957	1.0364197166285312	0.0	0.0	1.0	0.0	0.0	0.0	0.0	1.0	0.0	0.0	1.0	1.0	0.0	0.0	0.0	1.0	0.0	0.0	0.0	0.0	1.0	6.0
39120000	0.4178835222264334	0.3862311058888051	1.1934974861245458	0.7597774031449233	0.13380970124266742	2.17901956025116	0.3527939759845553	0.8970133910427684	0.6600770847085531	0.399371153219355	0.2242227565594941	1.6567209183271214	0.5119027736087292	0.18723553469454543	0.7931281505981458	0.1427871158797226	1.4646048051670455	0.25573207454491986	1.7606091354590416	2.4662599093198243	0.8383301224817075	0.0	0.0	1.0	0.0	0.0	0.0	0.0	1.0	0.0	0.0	1.0	1.0	0.0	1.0	0.0	1.0	1.0	0.0	0.0	0.0	1.0	8.0
39240000	0.5029005723429976	0.739017996896893	1.6675804047055292	0.08170906031371276	0.5183599858735948	1.3960532653032602	0.16433646561735554	2.167104500398069	1.5711766728683436	1.882983884600109	0.7463705104959403	1.1345377535628756	5.709960950994222	1.0823224199675245	0.7797108203081444	0.5359362968712392	0.40746117589068415	0.5375585799800167	2.4405676978770487	0.5159644114333365	0.18975223276401504	1.0	0.0	1.0	0.0	0.0	0.0	0.0	1.0	0.0	0.0	1.0	1.0	0.0	0.0	0.0	1.0	0.0	1.0	0.0	0.0	1.0	8.0
39360000	0.20198393776994064	1.546869642170314	0.7951962233413704	1.8621996574221111	2.5157629653533355	3.1132294930950533	1.3064841589220764	0.398386282346322	0.3717810169593521	1.1081776653641882	0.25894964767664935	0.580293639654348	0.037169905460385316	0.14526402879094524	0.6375736582461	0.26341631285377026	0.6380193588986992	0.6821460514867901	0.8206856792902478	0.10171937110529249	0.4700516101862178	1.0	0.0	1.0	0.0	0.0	0.0	0.0	1.0	0.0	0.0	0.0	1.0	0.0	0.0	0.0	1.0	0.0	1.0	0.0	1.0	1.0	8.0
39480000	0.14254531497837894	0.025087143288057886	2.478236679135918	3.3410950450417483	0.0469987303505839	3.6141351240499544	1.2936717896852927	0.33495471518381376	3.725055638917561	0.1958723995058675	0.49546352759422185	2.2080423722785225	0.803290699620267	0.8315722441350787	0.08165927245511126	1.1046354598303816	0.4394080711048959	2.2360068595273543	0.25805630324071993	0.29468948991083654	0.5005187049164256	1.0	0.0	1.0	0.0	0.0	0.0	0.0	1.0	0.0	0.0	1.0	1.0	0.0	0.0	0.0	1.0	0.0	1.0	0.0	1.0	1.0	9.0
39600000	0.40192422294190205	0.3660556237080084	1.900048174652865	1.6785716000562683	0.3887667588504878	0.19838340490088407	2.271047414123106	0.23533427924400108	5.4281915988611535	0.2675566783752985	1.0742627202730548	1.0032246817996646	0.08648540040623891	0.12682975156455947	0.19913871990037368	3.3471083315232297	2.541635424954438	1.248168040762791	0.37743021146429717	0.5214892116635252	0.951798774183344	1.0	0.0	1.0	0.0	0.0	0.0	0.0	1.0	0.0	1.0	1.0	1.0	0.0	0.0	0.0	0.0	0.0	1.0	0.0	1.0	1.0	9.0
39720000	0.313118536351837	0.0907129350693836	2.5121915451903045	0.5739228492410943	0.801242031942001	3.3176994299610576	0.5169049961591858	4.007795897356703	0.40250510460100997	1.5048814373003885	1.2537450675251156	0.8044422086055553	0.7329394030742331	0.3266347808885024	0.18451137514333826	0.6189301740643792	0.8443782708125608	0.8939332907667576	0.1983681613493015	1.1482234726235134	1.0672381562332645	1.0	0.0	1.0	0.0	0.0	1.0	0.0	1.0	0.0	0.0	1.0	1.0	0.0	0.0	0.0	1.0	0.0	1.0	0.0	1.0	1.0	10.0
39840000	1.9154115592176613	1.081663404159531	1.2700511935031902	1.1102838600261864	0.26823557815980276	2.4947041317089926	0.913034242001699	0.8356395991688071	2.042360965756398	0.48025536981505973	0.8336113669315719	0.6334032497794004	1.3127725189797663	0.7288558787787707	0.1337448603681537	0.544642706036443	0.548679522529831	0.17798806838720244	0.40809318101650793	0.467850351731375	1.1342781471125478	0.0	0.0	1.0	0.0	1.0	0.0	0.0	1.0	0.0	0.0	1.0	1.0	0.0	0.0	0.0	1.0	0.0	1.0	0.0	0.0	1.0	8.0
39960000	0.6725359224020684	1.9700727934219853	2.2759678033933093	0.6371764225511746	1.1263970127387153	0.1974356062566504	1.0399440288680355	1.9102496928211254	0.14745030893067895	0.7400557785296632	0.3726481677875688	2.348236557410368	0.06822382246760636	0.22854329321539457	0.011081529463437434	1.3823126964381798	0.025716439744508088	0.614388712191978	0.020332915716700546	0.08708528408726962	1.107714603054907	1.0	0.0	1.0	1.0	0.0	0.0	0.0	1.0	0.0	0.0	1.0	1.0	0.0	0.0	0.0	0.0	0.0	1.0	0.0	0.0	1.0	8.0
40080000	1.5418705744628403	0.4440502570566218	1.2471664436699792	0.23267082410799395	0.39108351948426584	0.47492396459190933	0.47703807887912986	1.1490983561521444	0.9859619705158768	2.3733373501149204	1.8386626624331501	1.5805696388440345	1.244792194810342	0.3559500645438852	1.0614402385853723	0.9704411724399343	3.4394879719764186	0.19868207448904132	4.991100760655812	2.6287292689552983	0.21482760696408285	1.0	0.0	1.0	0.0	1.0	0.0	0.0	1.0	0.0	0.0	1.0	1.0	0.0	0.0	0.0	1.0	0.0	0.0	0.0	0.0	1.0	8.0
40200000	0.4298954714170151	2.590475799717695	5.402955629523531	0.046916624002946744	0.10769452505164535	0.2954934090283441	0.037799773574537926	3.781630971961203	0.3331606687388486	0.3075514260489989	0.6250104986976258	0.5865784614635132	0.15649244594400466	0.4637032614149335	1.0354016652170601	0.28653527540914675	3.212875458323425	1.7068828289935873	0.15982391074241936	0.05708213758423352	2.7696094526591497	1.0	0.0	1.0	0.0	0.0	0.0	1.0	1.0	0.0	0.0	1.0	1.0	0.0	0.0	0.0	1.0	0.0	1.0	0.0	0.0	1.0	9.0
40320000	0.5524891937646588	0.6467484165243692	3.7501195339877613	0.8765699990564367	3.925241881791266	2.21011338877397	0.5390921657848885	1.736538113805401	0.870259595824359	0.05259536074506414	1.9430650322678096	0.9149127118366375	0.8925762472476011	0.3497256878493277	0.5772097977467838	1.185329346230538	0.38064481735989925	0.9107426547324621	0.07212000374446541	0.6034854365038268	1.3482409232392463	1.0	0.0	1.0	0.0	0.0	0.0	0.0	1.0	0.0	0.0	1.0	1.0	0.0	0.0	1.0	1.0	0.0	1.0	0.0	0.0	1.0	9.0
40440000	0.2313664986195883	0.14170553205896463	1.001769218091365	0.8293870383882188	1.205334789488601	0.4346838281827005	0.8128845508299324	0.5942335623874192	0.2050605706063027	0.3726144007026271	1.3063391202678007	0.8779976385861986	0.45022541138772804	1.9681282975158652	1.4480058595655632	0.18290826650865546	1.8109946441270064	0.29025507096950026	0.19277643591051516	0.2716082292951524	0.46099020423333076	0.0	0.0	1.0	0.0	0.0	0.0	0.0	1.0	0.0	0.0	1.0	1.0	0.0	0.0	0.0	1.0	0.0	1.0	0.0	0.0	1.0	7.0
40560000	0.4881557071527565	1.9757684083459406	1.1751950619972416	0.4765768710600091	0.6442765589122494	0.823879596424854	0.5858662279585365	0.8238766121455884	2.326837552623228	2.2366367471980206	0.5803610526217015	1.9304576570302896	1.170703496531078	0.6932660422171129	1.8691595577766698	0.3886266710690341	2.22853606682543	1.3342294440766431	1.0376403386076012	0.7965667881057561	0.1600219499908329	1.0	0.0	1.0	0.0	0.0	0.0	0.0	1.0	0.0	0.0	0.0	1.0	0.0	0.0	0.0	1.0	0.0	1.0	0.0	0.0	1.0	7.0
40680000	0.9126482223111422	1.2050737238580684	0.6491300649634946	1.4524796163851244	0.8381213551154825	0.6716965029182181	1.492643318163903	0.9502051126875102	0.34232934478809585	0.14282436812521213	0.17562446888317795	0.8612284246155795	0.2417122362373821	0.22741186949125453	0.6696030550092533	0.07945109834094721	1.5375464637779106	1.0139157071211906	0.5833675136418369	0.4449427482338102	1.7703609557167204	0.0	0.0	1.0	0.0	0.0	0.0	0.0	1.0	0.0	0.0	1.0	1.0	0.0	0.0	0.0	1.0	0.0	1.0	0.0	0.0	1.0	7.0
40800000	1.2011129828420373	0.7386500568282396	1.2990792758862177	0.4706503035406065	0.4405344553664615	0.9225292698198742	0.797721740136349	1.2172198895513688	0.5749797157245785	0.2878849505993125	0.9638063313523406	0.3538804276710135	1.1256855313726521	0.41758648528698017	1.3347246726049173	0.1540091171759337	0.2420584182030121	0.7537835530135168	0.4048180653700945	0.056594165267801935	0.8307097463047589	1.0	0.0	1.0	0.0	0.0	0.0	0.0	1.0	0.0	0.0	1.0	1.0	0.0	0.0	0.0	1.0	0.0	1.0	0.0	0.0	1.0	8.0
40920000	1.3244347782391899	0.5638368134973252	2.155788431766324	3.4949781591666174	0.5758025621684626	1.6756296656575265	0.2406079755092144	1.1985400267399458	0.15856747171224814	0.09708878240364271	0.19319194295182304	1.23214279604268	1.752698462999769	1.156157969573422	0.21672396620768944	0.5777090449464339	0.4104284559408686	0.6650341763692901	0.19611763868811963	1.5142463166507893	0.873007117696989	0.0	0.0	1.0	0.0	0.0	0.0	0.0	1.0	0.0	0.0	1.0	1.0	0.0	0.0	0.0	1.0	0.0	1.0	0.0	0.0	1.0	7.0
41040000	0.39449348337488516	0.3461273019319669	2.9536849426430183	8.609433168037192	0.29348416619828943	0.027857613119229657	1.675835296059362	1.8638839226883233	2.3596864263854944	1.7865314047687375	2.4293143360896576	1.480378316431209	3.015527848193523	1.6059935653568174	0.34604053323714534	0.4047115706310439	2.1094018770215586	1.66196764662133	1.2139445972876075	3.712798141298037	0.7019938086301875	1.0	1.0	1.0	0.0	0.0	0.0	0.0	1.0	0.0	0.0	1.0	1.0	0.0	0.0	0.0	1.0	0.0	1.0	0.0	0.0	1.0	9.0
41160000	0.6929378929029666	0.28241560573226887	3.3771739615031398	0.0953149460085618	0.06179993526552109	0.3673634295319844	0.5547894838341638	3.9604959476816703	2.8330289815151253	0.009800701125792462	1.8908571055066206	1.9711022574777146	0.47928911376698435	0.7122372011443656	0.36889998147857667	0.34197791671549	0.8819795242354912	0.45373388437842416	1.1531233360052981	1.193783805890764	2.2211336547235496	1.0	0.0	1.0	0.0	0.0	0.0	0.0	1.0	1.0	0.0	1.0	1.0	0.0	0.0	0.0	0.0	0.0	1.0	0.0	0.0	1.0	8.0
41280000	0.37079966274331627	0.7958489700319721	0.8823932329580532	0.044087548914504004	0.05229095177199047	0.8211344430592273	1.0979037214845937	1.672855728031772	0.33200805800556177	0.1303135020492762	0.3309703660052053	0.8471272152383431	4.786830318571874	0.6958359683201273	1.2908801771492229	0.5749572981477903	0.20362326136655995	0.7983103325624227	2.9015960591222485	0.6496723733144273	0.37536327687238585	1.0	0.0	1.0	0.0	0.0	0.0	0.0	1.0	0.0	0.0	1.0	1.0	0.0	0.0	0.0	1.0	0.0	1.0	0.0	0.0	1.0	8.0
41400000	1.2773112085845877	5.44143882320678	1.2166262531086078	0.3945052663030947	1.0762815524993132	5.464527315302042	0.0764393998914357	1.4678348079409802	1.3857811270554266	2.1892506621813075	0.7977679255462339	0.9192240535031037	0.874531121500129	0.438973459849781	0.039831215111519304	0.3791867367344079	0.7003354774142045	0.13543843692075933	0.04579788447151694	2.3178713869623038	0.9423536123770978	0.0	0.0	1.0	0.0	0.0	0.0	0.0	1.0	0.0	0.0	1.0	1.0	0.0	0.0	0.0	1.0	0.0	1.0	0.0	0.0	1.0	7.0
41520000	0.25957466494451054	0.13818281999174287	2.5338351969380444	2.74664696752293	0.5736506775482163	0.10627698866287108	1.0563990769402736	1.212716238108398	0.112481345061571	1.9892745820416406	3.204322826472896	0.999725923391727	0.5486094195623195	1.3223348542641766	0.8176870215927736	0.25352767915210694	1.3003539093371073	1.1472853894751365	1.2435787320470921	0.6417178045918284	0.4388460453110178	1.0	0.0	1.0	0.0	0.0	0.0	0.0	1.0	0.0	0.0	1.0	1.0	0.0	0.0	0.0	1.0	0.0	1.0	0.0	0.0	1.0	8.0
41640000	0.27564119831364975	0.968221142755397	4.069531355940316	2.717448917490351	1.2952344285844157	0.7257328775938724	0.7222435524686823	2.067558300910025	2.849639293959884	2.2779623365795336	2.5250501029165267	2.635210446955197	0.7820792717144968	1.1908300893358228	3.0487524883912367	0.41201792728963166	0.5652150474870841	0.26121560265019605	1.1914151972291465	0.3327038776119048	0.44870864446403264	1.0	0.0	1.0	0.0	0.0	1.0	1.0	1.0	0.0	0.0	1.0	1.0	0.0	0.0	0.0	1.0	1.0	0.0	0.0	0.0	1.0	10.0
41760000	0.1739146455326161	0.07173767803642529	0.4156762919871932	2.2430816999078877	1.1969680974357706	2.394606368793289	0.19858096951596255	0.711847770374112	0.08996323228823634	0.32174370727715024	0.10763354258668027	0.09467261366849176	1.619830612227411	1.4797922977276536	0.14105921231744792	0.37002641911115114	0.5726287980649751	1.090705278744825	1.4433579025048886	0.23219559585566682	1.2484518619102742	1.0	0.0	1.0	0.0	0.0	0.0	0.0	1.0	0.0	0.0	1.0	1.0	0.0	0.0	0.0	1.0	1.0	1.0	0.0	0.0	1.0	9.0
41880000	0.5557475433295013	0.3141976802325555	2.405776620318221	1.0944028429871129	0.8724601161242942	0.5298720175708139	0.6113866945964529	2.7006641732442542	3.1970156186258785	0.0021197185873003464	0.5131081620130485	0.9323831968980554	4.182376473319352	0.5201113431778488	0.4141513406214646	0.6395510764655754	0.38328558289752196	1.6412387062500167	1.0091039567937439	0.3918940096751139	1.3116955773059014	0.0	0.0	1.0	0.0	0.0	0.0	0.0	1.0	0.0	0.0	1.0	1.0	0.0	0.0	0.0	1.0	0.0	1.0	0.0	0.0	1.0	7.0
42000000	0.6014769362888863	1.0515371959919089	2.7340664621556483	0.15041365552112346	0.060653682377324714	0.020176655582221707	0.6551819245057807	2.131034614959497	0.7689101406879495	0.3125307107155615	1.3438019255678928	0.3045847506246654	0.2774249512817325	0.6439219718759347	0.5235825868309122	0.5972603009266946	0.21746909579798185	1.235646217894721	0.3204954024439283	2.2093732156512083	0.6484370459317821	1.0	0.0	1.0	0.0	0.0	0.0	0.0	1.0	0.0	0.0	1.0	1.0	0.0	0.0	1.0	1.0	0.0	1.0	0.0	0.0	1.0	9.0
42120000	0.07387681407437592	1.1248281896086951	1.5590183234472346	1.0082248495153538	2.277221918893981	0.753844865143052	0.6019051863616323	0.7017636407073436	1.0447790919396505	0.19706466000606862	0.5380756193462186	0.6808323864006411	0.2177552884219242	1.9736751381797686	0.6029215348907967	0.22858245968751756	0.5573478582038836	0.5130763071994353	0.5168938087047554	0.7990413078448657	2.9493189953740107	1.0	0.0	1.0	0.0	0.0	0.0	0.0	1.0	0.0	0.0	1.0	1.0	0.0	0.0	0.0	1.0	0.0	1.0	0.0	0.0	1.0	8.0
42240000	0.4321049705440586	0.5415861325260088	1.3566151666575978	0.007709924683813382	0.1699074944593708	1.5515392073829306	0.24280855890183947	1.8190293555246086	0.34387489734795157	0.2548301268415392	1.4677896345643169	0.9773932350560264	0.39400572471109907	0.009387277495474005	2.9541871851221093	1.0127811887423934	0.7649966363220966	1.5979703975359705	3.1431932409024377	1.3408765248107686	1.5835227975625936	0.0	1.0	1.0	0.0	0.0	0.0	0.0	1.0	0.0	0.0	1.0	1.0	1.0	0.0	0.0	0.0	0.0	1.0	0.0	0.0	1.0	8.0
42360000	0.11765571833970494	0.5296776359637224	1.4462770078465612	3.0954856823604233	2.0436012243305397	0.17027346103738378	0.8933750062250071	0.7323568182613102	1.1181529581148124	2.0834966812012934	0.7000642496589563	0.5822941249849847	2.044027795764363	1.3343914943674844	0.36326601958206894	0.18725894645027877	0.3878389061240681	0.18426447068691068	0.1844526941722657	0.2314595552083119	1.410124674250422	1.0	0.0	1.0	0.0	0.0	0.0	0.0	1.0	0.0	0.0	1.0	1.0	0.0	0.0	0.0	1.0	0.0	1.0	0.0	0.0	1.0	8.0
42480000	0.3940286910566534	0.00849999472865985	1.9160474222416426	0.8337388414211231	0.8160500299473998	2.3377089908590234	0.10078147457749656	1.130905702008996	0.5740336836247096	2.2888689551748826	0.513551813404922	1.2649326157639615	2.536992838497072	0.7723202489696106	0.2340849536103037	0.11339526951359752	0.5745322547630406	1.579037495245576	1.118927771957296	0.7269037059227728	1.0712461690879074	1.0	0.0	1.0	1.0	0.0	0.0	1.0	1.0	0.0	0.0	1.0	1.0	0.0	0.0	0.0	0.0	0.0	1.0	0.0	0.0	1.0	9.0
42600000	0.21864917911447396	1.9295933412691004	1.174570368848484	0.16386864238611712	0.8177957568266236	0.650241389153529	1.9687914527977899	0.8395380411465994	0.07245712086673411	0.4569833727638933	0.8122222482037398	0.7821304443976165	1.3934295459873494	1.7328113591793097	0.6390129758475136	0.07971918274896439	0.7579888516367504	0.34590877052663416	0.4137702153674083	0.8433277971982547	0.9390162432356187	1.0	0.0	1.0	0.0	0.0	0.0	0.0	1.0	1.0	0.0	1.0	1.0	0.0	0.0	0.0	0.0	1.0	0.0	1.0	0.0	1.0	9.0
42720000	0.4999782997899786	2.664797645139325	0.6482082838428002	0.3127438787011055	0.19644096869596353	1.2344477868810046	2.5376284296528286	0.5720126292015707	0.0066158017315107835	0.09726841035670104	0.4244876746701254	0.23096714690480413	0.215682799488113	1.17603991855568	0.3670977971063648	0.4092428066326085	0.24503598545804608	0.18508823459334636	2.468242279242559	2.141435378143322	0.4960052693822116	0.0	0.0	1.0	0.0	0.0	0.0	0.0	1.0	1.0	0.0	1.0	1.0	0.0	0.0	1.0	1.0	0.0	1.0	0.0	0.0	1.0	9.0
42840000	1.6333687737920002	0.3154307747031287	2.048957064416184	0.9516243060732593	0.5493099177198034	1.0526608522987482	2.2037862266102564	1.2150482675087855	0.056000809901797295	0.6707166196533978	0.9704604006713274	0.5567229221799355	0.43624200978480643	0.9548673211739325	2.101356188156054	0.3461278560686277	0.4537896693230217	0.6015617767430259	0.22219389535957926	0.500171666093758	0.2625084249264183	1.0	0.0	1.0	0.0	0.0	0.0	0.0	1.0	0.0	0.0	1.0	1.0	0.0	0.0	0.0	1.0	0.0	1.0	0.0	0.0	1.0	8.0
42960000	0.4475922629134026	0.6878747395991431	1.4414881267339605	1.2959928164557781	0.6613070451938782	2.311590489851713	1.507752127778762	0.5650291256982164	0.2675920599400723	0.9482388024449586	0.6140581775548918	0.9895740436148004	0.07135488490451633	3.663152195398433	5.111861337158018	0.8018911527100402	0.18403161382110775	2.487944147636464	0.23475269808118113	0.29926817389178256	0.39016785348801575	1.0	1.0	1.0	0.0	0.0	0.0	0.0	1.0	0.0	0.0	1.0	1.0	0.0	0.0	0.0	1.0	0.0	1.0	0.0	0.0	1.0	9.0
43080000	0.11480929658874037	0.16867511625351478	2.0134373660494025	0.6893339390415669	1.5322228650192453	0.6182946552526204	2.453777086528514	0.7666593439410835	2.1497618615367595	0.4170007476280384	0.6305446268558833	0.9277298205350134	0.38061766421011023	1.5065685903901893	0.7258570426562138	0.32159874544736083	0.10305980622931918	1.4548508512502334	0.05602450468248654	0.12251271803177492	0.26260502541880226	0.0	1.0	1.0	0.0	0.0	0.0	0.0	1.0	0.0	0.0	1.0	1.0	0.0	0.0	0.0	1.0	0.0	1.0	0.0	0.0	1.0	8.0
43200000	0.4280031092815388	0.3717020709246867	0.6678679510615139	1.1095462329722443	0.034574135443075756	0.629928163836746	0.030439098457045753	1.5542689829030691	1.236087116187012	1.316798871210796	0.4758554907005448	0.4773116236245737	0.7798064058236114	0.7988300092028803	0.6833459270981468	0.27979065882521376	1.2015247235620283	0.3979619245650494	1.338481822581357	0.48301275598800286	0.48211380824797223	1.0	0.0	1.0	0.0	0.0	0.0	0.0	1.0	0.0	0.0	1.0	1.0	0.0	0.0	0.0	1.0	0.0	1.0	0.0	0.0	1.0	8.0
43320000	0.602285250291578	3.0835107182721235	1.9788899799769628	0.2666333713678934	2.039556013752739	2.4249106899238617	1.8069169044553395	1.0381269265007869	0.37959943397078083	2.063784998319307	1.0209809147894342	0.6856046583127803	1.8622893368841686	1.4033741164321674	1.613917305665699	0.5367759275667674	2.400808640797772	0.6381380478052263	0.2809709952678439	0.5745716790861383	0.11839946936017695	1.0	0.0	1.0	0.0	0.0	0.0	0.0	1.0	0.0	0.0	1.0	1.0	1.0	0.0	0.0	0.0	0.0	1.0	0.0	0.0	1.0	8.0
43440000	1.289309561582805	3.1687624358602258	1.2708674348563955	0.10175672969412071	0.2932214548734789	0.7146438148942984	0.7221176825448775	0.4928657666076967	0.23074843832889147	0.7813705299211965	0.6245298145787739	0.5767633351444205	1.0537729946016647	0.06540787596680997	2.550719759228804	0.5035837615157214	0.6764140452529512	0.3174760466734683	1.9426735208872257	0.0477010620210508	0.18190414613321965	0.0	0.0	1.0	0.0	0.0	0.0	0.0	1.0	0.0	0.0	1.0	1.0	0.0	0.0	0.0	1.0	0.0	1.0	0.0	0.0	1.0	7.0
43560000	2.135019434147898	0.22319633879061765	1.9640294562878586	1.2368010469160138	1.768974047672068	0.38477196132185637	0.6965354382238834	2.836006280055279	0.12720507469648734	0.5381451935393098	0.19299725202627066	0.3090432243315796	0.12922093508777063	0.18983021861477345	0.23116572939728236	0.342606593814296	0.16170659628505507	0.7783897365734971	0.44753615461662627	0.3278425420078486	0.01366926264893685	1.0	0.0	1.0	0.0	0.0	0.0	0.0	1.0	0.0	0.0	1.0	1.0	1.0	0.0	0.0	1.0	1.0	1.0	0.0	1.0	0.0	10.0
43680000	0.29522377749203904	1.3655469221750196	1.8514429593721726	1.2089283272262545	1.0724138656410085	1.4763528391863538	0.8142624950133583	0.7108515417007817	2.795118629358249	1.628240974514183	1.3039967318049275	1.5072942588856417	1.2676610151149112	0.4848488314589644	1.4704520353976875	0.9637568787919418	0.2769467112300536	0.9451590821996574	0.6268857746593217	0.636220301289736	0.28204551246767035	1.0	0.0	1.0	0.0	0.0	0.0	0.0	1.0	0.0	0.0	0.0	1.0	0.0	0.0	0.0	1.0	1.0	1.0	0.0	0.0	0.0	7.0
43800000	0.6815443552650267	0.9645929578420149	2.2530754180298973	1.45182382408519	0.0857195458065893	1.19060409204571	2.1044068432629666	0.30106081025577924	0.15695109530127196	0.004829777857593021	0.6027808854006369	0.7805521733694479	0.9384347869937113	2.1694565261573615	1.5816818021143444	0.9792390730280394	0.2635217949886496	0.9110178671139927	1.171596357498663	2.7456201751585034	0.8371018144855026	1.0	0.0	1.0	1.0	0.0	0.0	0.0	1.0	0.0	0.0	1.0	1.0	0.0	0.0	0.0	1.0	0.0	1.0	1.0	0.0	1.0	10.0
43920000	0.5091731234266138	3.2335447902422816	1.3440344281598293	2.5265486886334614	0.05982816983230253	1.236937082883218	0.2369093802832565	0.43513463792169826	0.9451324976601265	0.5511330300649118	0.3329541992563029	1.079302999888566	1.148192848554643	0.39474036681942265	0.01032773773701042	0.24843370535715056	0.9766757867045225	0.5532317347393063	3.494079018729847	0.1257948914301949	0.0603592070586313	1.0	0.0	1.0	0.0	0.0	0.0	0.0	1.0	0.0	0.0	1.0	1.0	0.0	0.0	0.0	1.0	0.0	1.0	0.0	0.0	1.0	8.0
44040000	0.3527842851025423	0.6827123106927554	0.2221802625486657	0.437642439475911	1.895281292155297	1.8363607335454877	0.1394945208933581	1.300774690923427	1.0741242867607361	0.2279009944822846	1.3953042305402363	0.40287097014671425	1.689622201412082	1.9944549677503733	1.3661105465165784	0.723242610962888	0.590577111931339	0.6982434863246582	1.540372040753056	0.17775361863947858	0.2118834041792958	1.0	0.0	1.0	0.0	0.0	0.0	0.0	1.0	0.0	0.0	0.0	1.0	0.0	0.0	0.0	1.0	0.0	1.0	0.0	0.0	1.0	7.0
44160000	0.3880806306256593	1.5452512081338217	3.965000390357961	1.125529983355244	0.7010486680051374	0.4146400931777365	0.2890258364364164	1.7212780077566512	0.3626665087259281	0.7273373065763742	1.2988326541269148	1.8380344654550154	1.7413800311705374	0.5453780645896555	0.27499870270251114	0.9298332624177956	0.20783195625859263	1.0131076135994594	0.902040935698269	1.4750235339054063	1.9135324961681488	0.0	0.0	1.0	1.0	0.0	0.0	0.0	1.0	0.0	0.0	1.0	1.0	0.0	0.0	0.0	0.0	0.0	1.0	0.0	0.0	1.0	7.0
44280000	0.4041154307508399	0.8113531781234256	1.5336384002816792	1.317015198056055	2.7835221843191817	0.03777061922553439	0.35348241946291953	0.9179274024671888	0.20351831086630734	1.0544805387414597	0.5416322288893937	0.4928924418607435	0.5543261156348116	0.41278274212334265	1.1721498160842319	0.9801800704430372	1.7302588536347285	0.21663132752906383	1.6766639336865476	0.38447242458274805	1.1296116185631004	1.0	0.0	1.0	0.0	0.0	1.0	1.0	1.0	0.0	0.0	1.0	1.0	0.0	0.0	0.0	1.0	0.0	1.0	0.0	0.0	1.0	10.0
44400000	0.35389519519605117	1.0138461916241308	1.7224022554878773	1.1294520034991333	0.15280339603075263	0.488783712383637	0.3363122855089416	1.4370125676678276	0.1277690912354324	0.10203022338213583	0.08452706856394857	0.9860675115820139	1.420011268519994	0.7025528964796459	0.006012366496500102	0.7286238319735758	1.7225098605904723	0.9670316938041624	0.6956292508517244	3.6041000106775196	1.1001603992103477	1.0	0.0	1.0	0.0	0.0	0.0	1.0	1.0	0.0	0.0	0.0	1.0	0.0	0.0	0.0	1.0	0.0	1.0	0.0	0.0	1.0	8.0
44520000	0.9456314006536235	0.002697798009645343	0.8984407404607898	0.11308454840620749	1.7080981383796086	0.475814101835801	2.4985334610115757	1.9987710434469566	0.40002217239249505	0.7305551032929407	1.2231343478291488	0.5428640340391038	0.36489414877482257	0.14581061938441806	1.8307767441819744	0.6633772953791862	0.19716251266734977	0.5284627412824507	0.6103247332141187	0.6424001485946628	1.8480801078091234	1.0	0.0	1.0	0.0	0.0	0.0	0.0	1.0	0.0	0.0	1.0	1.0	0.0	0.0	0.0	1.0	0.0	0.0	0.0	0.0	1.0	7.0
44640000	1.2265204122264288	1.8693708580953332	2.132760847602987	0.15435760593722667	1.5484410976513359	0.5153146955866577	1.023249546960271	1.0662955966784546	1.2347523290955393	3.218304984000214	0.14452166170503136	0.7106414056046969	1.0082137263799884	0.37101855365220293	0.14906351739603932	0.15645111087813715	2.6069100781235695	0.916894706007964	0.8991609848563807	2.012056074662622	0.9479476250454458	1.0	0.0	1.0	0.0	0.0	0.0	0.0	1.0	0.0	0.0	1.0	1.0	0.0	0.0	0.0	1.0	0.0	1.0	0.0	0.0	1.0	8.0
44760000	0.41579867658548975	0.012069744636260277	0.8050588949364582	3.9943165492315673	0.4183192875457344	1.338298981024865	0.12189140730755668	0.4728022046309764	1.745029792226528	0.5282667087021242	0.4546522169331792	0.6742407315212826	0.1798148684303384	1.4572260812590654	0.8037256656272861	0.21377714756087546	1.393497787224865	0.19147340413149033	0.4242579803347588	0.4411763887822694	2.749076451592298	1.0	0.0	1.0	0.0	0.0	0.0	1.0	1.0	0.0	1.0	1.0	1.0	0.0	0.0	0.0	1.0	0.0	0.0	0.0	0.0	0.0	8.0
44880000	0.11505895792409504	0.6968483180132452	5.094625495335041	0.11900908729766455	0.10458593410622279	0.7339389412963718	0.26250743537006727	1.242357466824968	0.297137849938234	0.13197841264826599	1.3678323987216376	3.0336574050611245	0.25379014046971676	0.46195524167913715	3.606793564192126	0.4828711803969443	2.33590165848501	0.8693842285818727	0.04355837988195704	0.012805250309406522	0.40460301722746217	1.0	0.0	1.0	1.0	0.0	1.0	1.0	1.0	0.0	0.0	1.0	1.0	1.0	0.0	0.0	1.0	0.0	1.0	0.0	0.0	1.0	12.0
45000000	0.8833455787651555	0.29251238387584655	2.9782505747589685	0.9635092840007278	0.6446033921783942	1.7646918438615402	0.6799265855089687	1.5150671584503352	0.21420485623492463	0.013038795825701787	0.4915665027757353	0.6159028071069477	0.0583613888481768	0.9175373294632226	0.22306179510942703	0.34263072850341214	0.45369119474240666	0.3231636406844847	0.6484708629938367	0.8647140588520642	0.9720272963103511	1.0	1.0	1.0	1.0	0.0	0.0	0.0	1.0	1.0	0.0	1.0	1.0	0.0	0.0	0.0	0.0	1.0	0.0	0.0	0.0	1.0	10.0
45120000	0.0665810287671497	0.49420235264592366	3.6653846258791427	3.020155173227344	0.3334311496654069	0.9430866735423932	4.792707411781178	1.2566021210349114	0.10965260652116648	0.24877617977938563	1.7042707720361692	1.2193020813986113	0.6616174806308467	0.294098210488972	0.0025939351897547027	1.4830796201232053	2.4569603085004386	1.4345632870103502	2.402237534956535	2.1868913966254184	0.8218029299930875	0.0	0.0	1.0	0.0	0.0	1.0	0.0	1.0	0.0	0.0	1.0	1.0	0.0	0.0	0.0	1.0	0.0	1.0	0.0	0.0	1.0	8.0
45240000	0.7586000367700598	1.5252115623201914	0.65638935418971	1.6880753475789874	2.0131533819160703	1.4484288699127266	0.5249208160601665	1.8996550321860723	0.005750514272149963	0.7349362788044312	0.23127533859259347	1.0157263332591595	0.7620908483805563	0.03204124416465111	1.2075696247855505	0.2338481190323685	1.3330174324364188	0.24244515814372544	1.1680184463488017	0.7642393998516894	0.3392828844469473	1.0	0.0	1.0	0.0	0.0	0.0	0.0	1.0	0.0	0.0	1.0	1.0	0.0	0.0	0.0	1.0	0.0	1.0	0.0	0.0	1.0	8.0
45360000	2.463949876313201	1.1530445352428718	4.30546565755263	1.0549914615693456	0.3549508227880849	3.345933624767174	0.8092292832720658	1.9544672608795317	1.5268096274989296	0.5827849247229251	1.2103530202152069	1.760280821222063	0.8614610879536775	1.9428943567802732	0.4023880616584702	0.6525089072692026	0.23915713946561012	0.30851655994552185	2.3867241571714035	1.2490858951801185	0.9346397299613788	0.0	0.0	1.0	0.0	0.0	0.0	0.0	1.0	0.0	0.0	1.0	1.0	0.0	0.0	1.0	1.0	1.0	0.0	0.0	0.0	1.0	8.0
45480000	1.120731956785059	0.18388325197959746	1.823908432221641	0.24626543007358428	1.4779943830456044	0.3860016857795104	0.17235691767718794	2.161252175297001	0.2608822805662187	0.3492002594964388	0.9320379811369331	0.8975481367761988	1.465558652464706	2.3406683379519926	2.36610891066798	0.341511291671121	0.7670367752236499	1.764885071434503	0.2121515821630358	0.6608674338032984	0.1662432561817763	1.0	0.0	1.0	1.0	0.0	0.0	0.0	1.0	0.0	0.0	1.0	1.0	0.0	0.0	0.0	0.0	0.0	1.0	1.0	0.0	1.0	9.0
45600000	2.1442789205291706	0.6513368733043919	3.8131433544363706	0.4214314813926881	0.47738937873827747	2.835926320778983	1.5132060287681248	0.9383978141065377	0.9685603686508462	1.8756797132944887	0.16451831253315838	1.5496211676434861	0.1941605869288472	1.9031185373009496	3.175062820373674	0.5164297272127751	0.1900161938679614	0.5494306950431729	0.2654964032672872	0.01872659245932586	1.4937810529935684	0.0	0.0	1.0	0.0	0.0	0.0	0.0	1.0	0.0	0.0	1.0	1.0	0.0	0.0	0.0	1.0	0.0	1.0	0.0	0.0	1.0	7.0
45720000	0.9866635220905939	1.3031738517030762	3.0745593745365802	0.41707566303106863	0.9007277783599329	0.1727036458865787	2.976567089286445	1.5067579057901261	2.9110829685038926	0.2124209614051039	0.8176626237722828	1.084238801964867	0.3456052439229013	0.11884969935591981	2.185240654802286	0.147782865482973	1.35781700967858	0.5702942692352905	1.6161489546449614	3.6367411780647965	0.9347724265302443	1.0	0.0	1.0	0.0	0.0	0.0	0.0	1.0	0.0	1.0	1.0	1.0	0.0	0.0	0.0	1.0	0.0	1.0	0.0	0.0	1.0	9.0
45840000	0.662682891074651	2.965242236473779	3.898377138474027	0.12701395097988022	1.135344747423406	0.9047601174013244	2.0232274787216653	2.782701732468354	0.3733466874164689	0.35982792552091314	1.5296785806445914	2.002532340549683	0.6353801006510598	1.2570405692392224	1.4273505572655376	2.7572332880068413	0.2715901981183514	0.04613259596367446	0.8005209002020641	0.6171831486887056	0.08116886867760831	1.0	0.0	1.0	0.0	0.0	0.0	0.0	1.0	0.0	0.0	1.0	1.0	0.0	0.0	0.0	1.0	1.0	1.0	0.0	0.0	1.0	9.0
45960000	0.9444924904232381	2.181550556802731	3.2566438199267442	0.5259965622529529	1.5172066872168029	1.7734971163477915	0.05150322248857146	1.2056591189557015	0.45981072296763914	1.5829689667012454	0.04490839280039666	0.7399668531835519	1.9275437507232955	0.7102214523905691	1.1022172006507396	0.44811230210880987	1.3621025279129269	0.4489544270397774	0.451094257267913	2.5509702162983654	0.32414234746458537	0.0	0.0	1.0	0.0	0.0	0.0	0.0	1.0	0.0	0.0	1.0	1.0	0.0	1.0	0.0	1.0	0.0	1.0	0.0	0.0	1.0	8.0
46080000	3.0564554048352246	0.5556041907325207	2.6535478539939077	0.29035088606469855	0.2763101465359036	0.6194001301463419	1.7007241264026105	0.8828124285723613	1.2147108476045	0.467028940217314	0.21803931705387522	0.9064708569610079	1.1106191255896918	0.06797129284513007	0.43135310471571015	1.041867414302901	0.3407808639503305	0.9662828666477113	0.8344232984569506	0.9263003396873425	0.12461943644274345	0.0	0.0	1.0	0.0	0.0	0.0	0.0	1.0	0.0	0.0	1.0	1.0	0.0	0.0	1.0	1.0	0.0	1.0	0.0	0.0	1.0	8.0
46200000	0.9138243065909628	0.4029448199549774	1.8757822013334238	0.46653070768511906	0.9110502253860115	0.7216074755555186	2.0859524643978253	0.4561706121355856	1.0102259191301812	0.708609932322828	0.2295042656432987	0.3633178546051495	0.02612739589846391	0.2338661077941298	0.4105191295991357	0.19020866823577195	1.9994030039653432	0.09713437714777008	0.2467554525505491	0.17628680221976742	0.8068986639257846	1.0	0.0	1.0	0.0	1.0	1.0	0.0	1.0	0.0	0.0	1.0	1.0	0.0	0.0	0.0	1.0	0.0	1.0	0.0	0.0	0.0	9.0
46320000	1.0116104973661746	1.0223299769917746	3.5704665551614903	1.14838275454954	1.3517967144404266	1.8358731596970839	1.1381073597533893	1.7107908151803348	2.0214714154438886	1.6255916250723808	0.8473298836012056	2.1405377113758455	0.6831148002660989	0.06986029674054979	0.11701398391806522	0.8837102782250943	0.6803193797948469	0.6880343707146771	3.5072163966273835	0.08256500708169427	0.20926631378291183	1.0	0.0	1.0	0.0	0.0	0.0	0.0	1.0	0.0	0.0	1.0	1.0	0.0	0.0	0.0	1.0	0.0	1.0	0.0	0.0	1.0	8.0
46440000	1.4283593693116803	0.06529702897091194	2.601770952220449	0.1455165927807879	2.4960101910610595	0.24812105628833928	3.0525380854534814	2.1752911700885904	0.31067814871575083	0.12917244035499112	1.5773451490692418	0.5921626330508583	0.24433076823352137	0.2217700614269271	1.1245462312405172	0.2549637422348743	0.7010156510573526	0.34737108184288135	0.09252063623373812	1.1691375302778468	0.4548763268521	0.0	0.0	1.0	0.0	0.0	0.0	0.0	1.0	0.0	1.0	1.0	1.0	0.0	0.0	0.0	1.0	0.0	0.0	0.0	0.0	1.0	7.0
46560000	0.21723761239885828	0.47276694084857795	0.45385115356611755	0.9547137699517166	0.5104614004433773	1.594750108993833	1.172165428604444	0.18641000552974502	2.6458425302717266	0.5037767934593637	0.1981815352226765	0.7870928300973202	0.11224907375861783	1.1448566660774995	0.004056594210553051	0.3785645495561565	0.31863888348896596	0.10477736635702507	1.7412745335765114	0.0399455636388578	0.41666370856371343	1.0	0.0	1.0	0.0	0.0	0.0	0.0	1.0	0.0	1.0	1.0	1.0	0.0	0.0	0.0	1.0	1.0	1.0	0.0	0.0	1.0	10.0
46680000	1.0116284468651309	0.7633073926124304	4.732635126285482	1.193598777284012	2.0782808590617097	1.0156171002720582	0.228579435205414	1.2277228078034275	2.7028897305152273	0.7191346355347743	1.2851746676484783	1.466792442155473	0.9193879821594421	0.26010804843047464	0.2205183740991317	2.945477681423299	0.11347242208752902	1.6268074584285375	3.815281346974404	0.5786539065317841	1.937524540353466	0.0	0.0	1.0	0.0	0.0	0.0	0.0	1.0	0.0	0.0	1.0	1.0	0.0	0.0	0.0	0.0	1.0	1.0	0.0	1.0	1.0	8.0
46800000	0.026104498402577416	2.5349062839956193	1.9544856690434311	2.1058153251826526	0.2630327628488891	0.9304483644412963	0.5502936413307017	0.7477863417140979	1.2847211240220293	0.06838729742870446	0.8399718713040718	0.7808817818047753	1.0514227238594054	0.08939150088553349	0.3301974938182364	0.5625009773887171	0.09148108134441685	2.9532492147615153	0.8052270840264332	0.1675448143531435	1.4745319335261253	0.0	0.0	1.0	0.0	1.0	0.0	0.0	1.0	0.0	0.0	1.0	1.0	0.0	0.0	0.0	1.0	0.0	1.0	0.0	0.0	1.0	8.0
46920000	0.01499792809582108	0.36580664430427867	1.7356325611935	0.4455579147880224	1.388807575391901	2.2813330145197415	0.04221625080921086	1.5174556339705025	4.112940867197007	1.0825473946055946	0.9089131519645657	0.9614535546116671	0.14023740696556994	0.6126026933740782	0.642696512933809	0.48118310555926086	0.09150763744721864	0.47649950610668673	0.5086265561812625	0.06930449453058143	0.5243837024183103	0.0	0.0	1.0	0.0	0.0	0.0	0.0	1.0	0.0	0.0	1.0	1.0	1.0	0.0	0.0	1.0	0.0	1.0	0.0	0.0	1.0	8.0
47040000	0.7514324525443284	1.682456638981212	3.9384822334344443	0.584253808729173	0.46012514917295366	0.13975446371861502	0.019542864158899165	4.326170011048405	0.7772622027366257	1.2796646674177072	3.8154939699225636	2.002657292028852	0.4228366945177026	1.1433988777881028	0.3508456950215232	1.6534561580795595	1.1685274770917373	2.014794220193635	1.382108837318852	1.0900671522225052	0.2514104560900732	0.0	0.0	1.0	0.0	0.0	1.0	1.0	1.0	0.0	0.0	0.0	1.0	0.0	0.0	0.0	1.0	0.0	1.0	0.0	0.0	1.0	8.0
47160000	0.7286997805037896	0.2912871887563797	1.8186488799510576	0.12298922817174837	1.8576056495720046	0.053611215945559926	0.4306590135348073	0.404824288421522	0.7826917613216793	2.641793829710052	0.5390318973081621	0.638524853217579	2.2717947853906986	0.09079048063693976	0.45480130669227736	0.6231626715231368	1.8490151233392462	0.9063045370962853	0.2336855478183764	6.035234701148823	1.4721469787379398	1.0	0.0	1.0	0.0	0.0	0.0	0.0	1.0	0.0	0.0	1.0	1.0	0.0	0.0	0.0	1.0	0.0	1.0	0.0	0.0	1.0	8.0
47280000	0.46702870452993916	0.3930573850599227	1.3200087595000882	0.04662628778979233	0.04816676169787826	1.167258731294437	0.29448788274509513	1.5491512982774884	0.5359073234038487	1.220728034743074	0.9364473350024975	2.70902684011266	0.05695545167123034	1.505227243689813	1.7485433383686293	0.4325267650053839	0.5430891832416175	1.4778149247692338	1.213351655882889	0.7691726098942081	0.0869436754829524	1.0	1.0	1.0	0.0	0.0	0.0	0.0	1.0	1.0	0.0	0.0	1.0	0.0	0.0	0.0	0.0	1.0	1.0	0.0	0.0	1.0	9.0
47400000	1.720462212879316	0.32164139906387845	4.528641911966822	0.2639883842226667	0.313787659972401	0.5321332083010786	0.03661132955181498	0.5461590559643333	0.4811610049389349	0.4086928081937602	2.244821774377333	0.34808869259738556	2.338035373179498	0.06682415708548037	2.737804390247357	2.470260496350811	0.4887710150643695	0.3616893731136549	0.5802154667482317	1.4266185454571727	0.6104658975163707	1.0	0.0	1.0	0.0	0.0	0.0	0.0	1.0	0.0	1.0	1.0	1.0	0.0	0.0	0.0	1.0	1.0	1.0	0.0	0.0	1.0	10.0
47520000	0.11948386410638226	0.7366314696017278	0.5586435440834084	2.0345533715139936	1.0757898779029629	0.4654772573861768	0.2997923461125621	0.6455384092495369	0.10186882803112011	0.1918568443661183	1.165563345189429	0.5282236810727894	0.7719021248027483	1.6202691248028949	1.5905015906712192	0.40292068807423653	1.039279662120022	0.5823752236366062	2.6547356076455744	0.41823457128486674	0.8937859286991034	1.0	0.0	1.0	0.0	0.0	1.0	0.0	1.0	0.0	1.0	1.0	1.0	1.0	0.0	0.0	0.0	0.0	1.0	0.0	0.0	1.0	10.0
47640000	0.34477526655249136	1.3622439190572633	2.757274151512714	0.15359371568226995	0.9532475528062835	0.5328454237833395	0.6470523986290311	0.6628923152420304	0.10290531750419772	0.7724797057645884	0.7643852728333831	1.6674568067067765	0.7966281980404205	0.31676288817753573	2.816801610542597	1.5232224365097702	1.3192375630058983	1.515874130253496	3.9141865371065023	0.24753161029160298	0.9330851850236792	1.0	0.0	1.0	0.0	0.0	0.0	0.0	1.0	0.0	0.0	1.0	1.0	0.0	0.0	0.0	1.0	0.0	1.0	0.0	0.0	1.0	8.0
47760000	1.1027235670507587	0.5765352967092868	2.957329195913314	0.20480464996947367	0.2858890136181965	0.37688350319815184	1.5468784742354897	0.7579077536320457	0.6292557687360748	0.02631471639135669	0.975856206751288	0.5495184244224486	1.4283580567798235	0.3349251519904501	0.3426377469384951	0.574994397116884	3.2575042431824364	0.9457476697761339	0.11970420423785809	1.7267686026595517	3.08469499890033	0.0	0.0	1.0	1.0	0.0	0.0	0.0	1.0	0.0	0.0	1.0	1.0	0.0	0.0	0.0	0.0	0.0	1.0	0.0	0.0	1.0	7.0
47880000	0.5328044494316166	0.9883272440799409	1.3948750515437929	4.372428749996257	0.6016918947630921	1.3619636379278588	0.23257820416277136	0.7838335089146274	0.3733719923468679	0.042883230155487825	0.1802688842167864	1.2963899153025997	0.2661695954207351	0.973220807412817	2.9014496356977206	0.2553013771086198	0.0734736623101224	0.24292566996777432	0.012461925087137414	0.034634328016850235	0.4483958590986811	0.0	0.0	1.0	0.0	0.0	0.0	0.0	1.0	0.0	1.0	1.0	1.0	0.0	0.0	0.0	1.0	1.0	1.0	0.0	0.0	1.0	9.0
48000000	0.708048382329861	0.6603113257717675	2.337404896433667	0.520672196499272	1.9891681634471163	0.36981755528158405	0.14350464419758174	0.8898564466201507	4.107358334912577	0.6490595532847179	0.9626580682035546	1.0048962207067935	0.7612817561595769	0.8123861987905547	2.285716022555487	0.2518234852763819	0.15232218582910306	1.1334475150001826	0.5557525465075981	0.521516808550969	0.7780933403656223	1.0	0.0	1.0	1.0	0.0	0.0	0.0	1.0	0.0	0.0	1.0	1.0	0.0	0.0	0.0	1.0	0.0	1.0	1.0	0.0	1.0	10.0
48120000	0.2571792476042639	0.1376187341890678	0.440657060502598	1.2617837346959966	1.2842907749579082	0.2274409684659389	0.4735864772749804	1.3013118411676756	0.08643242870803436	0.9504933584362313	2.3598845753753785	0.8281106875709475	0.36076138149214404	1.53685037360999	3.736104627537931	0.6564757766701812	0.2954513411529954	0.8435454088648984	0.06358824856076659	0.6960083395347173	0.8977037363004937	0.0	0.0	1.0	0.0	0.0	0.0	0.0	1.0	0.0	0.0	1.0	1.0	0.0	0.0	0.0	1.0	0.0	1.0	0.0	0.0	1.0	7.0
48240000	0.3390256220972907	2.9168828295910245	1.5969512433913278	4.105333699898531	0.3371422983698639	1.1423702779729068	1.3402074891892446	0.8091042627614756	0.8019646383534208	0.4251605236316509	0.3267040465184752	1.984366738843415	0.5937131278962023	1.2325199220231553	1.4307926569499736	0.40029832744140986	0.7301322165477253	0.16906916229172878	0.42510106832856603	1.2295755711815606	1.6139572593120546	1.0	0.0	1.0	0.0	0.0	0.0	0.0	1.0	0.0	0.0	1.0	1.0	0.0	1.0	0.0	1.0	0.0	1.0	0.0	0.0	1.0	9.0
48360000	3.3726441656130763	1.3430853617696166	1.8287210258422317	0.002004762919535299	0.29246485397078403	0.05365441594342308	0.4177713692672812	1.2566088724530358	0.21848592278762288	0.28537702000411647	0.03934342650423757	2.870475922443946	1.7616139472316938	0.6197033682791148	1.5618340536972979	0.2941050189121571	0.8016594331937397	1.155798761089314	0.32774917059639297	1.1666958596633745	2.8246436770961583	1.0	0.0	1.0	0.0	0.0	0.0	0.0	1.0	1.0	0.0	1.0	1.0	0.0	0.0	0.0	1.0	0.0	1.0	0.0	0.0	1.0	9.0
48480000	0.8276059147873771	0.12250676201716235	1.9431447952055467	0.7437637429005903	2.4607709357107272	1.1181269191306884	0.2598405259351076	3.018987448767082	1.4299640288520796	1.080098594058099	0.1323367907280715	1.4689830716564336	1.6647635700549237	0.01569854418206643	0.17724535562226593	0.32695300400329524	0.3423289728344804	0.5477021886722394	1.9917912363979045	2.6011411832588376	2.0086926945324977	0.0	0.0	1.0	0.0	1.0	0.0	1.0	1.0	0.0	0.0	1.0	1.0	0.0	0.0	0.0	1.0	0.0	1.0	0.0	0.0	1.0	9.0
48600000	2.950968837597417	2.610099191494428	1.0243390998066748	0.1442772514833695	1.0427295206125322	0.06892210394204532	0.31916095653542254	0.4962601176306836	0.07589068541153568	1.3082031916081986	0.02050862161477597	0.10707930918733269	0.5936482364701279	1.35811901479001	0.5292526637276818	0.16151716002518265	1.8793964093826898	0.7201442108056276	0.05225658240589877	0.9700438968606269	0.18590508501261294	0.0	0.0	1.0	1.0	0.0	0.0	0.0	1.0	0.0	0.0	1.0	1.0	0.0	0.0	0.0	0.0	0.0	1.0	0.0	0.0	1.0	7.0
48720000	1.0823036589269905	0.09608893663405237	3.7498562453790054	0.0984880313556421	1.856962708851777	0.16263380865627292	0.2259711664477369	0.9223164180380147	1.61329075719834	0.5787830511238227	0.8759243394782892	0.9552916500977869	0.16821864462697322	0.510300376839003	0.02188906851246244	0.6157046873235844	0.06893052020100321	1.1656833880784738	0.6991545450260861	1.1433353517826066	1.1730211341651289	1.0	0.0	1.0	0.0	0.0	0.0	1.0	1.0	0.0	0.0	1.0	1.0	0.0	1.0	1.0	1.0	0.0	1.0	0.0	0.0	1.0	11.0
48840000	0.8317474201459457	1.1493445363044488	1.7588738554907002	3.0468253431719745	0.1657649904893382	2.1504844627402653	0.40440383720543077	0.9933954731898244	2.178723687034189	1.2133085712755383	0.6251713044736841	1.379691391622954	1.4035318175217015	0.10565786113678503	0.3459629493420015	1.7948249111308026	0.33157779550703004	2.340325130092156	2.1415556536207565	0.5275650418699133	3.5621263448933145	1.0	0.0	1.0	0.0	1.0	0.0	0.0	1.0	0.0	0.0	1.0	1.0	0.0	0.0	0.0	1.0	0.0	1.0	0.0	0.0	1.0	9.0
48960000	2.2920340670892223	0.6120570423210218	3.7014820807052846	0.12110582806727861	0.13144952918003538	0.661130916150137	0.5247264268183287	0.7388607558949064	1.2059228462034512	0.7842430649809935	0.7441272189712949	0.7041085983129814	0.7858774248856187	0.9938109521694986	0.6769055401569195	0.23254433197318514	0.8229001790688341	1.4895589626662744	0.5885939622688153	1.543412953447212	1.6501460433253419	1.0	0.0	1.0	0.0	0.0	0.0	0.0	1.0	0.0	0.0	1.0	1.0	0.0	0.0	0.0	1.0	0.0	1.0	0.0	0.0	1.0	8.0
49080000	2.4747363449099815	0.26576319271294735	2.0892940159684623	0.11183475563784699	0.4887952311634823	1.0901211160557371	0.16751624546758875	1.9946810593874367	0.21264346765701528	0.04463957914190228	0.9484491115174506	1.2843550083961852	0.3462111618311088	1.1270378718674037	2.134375573351308	0.6043580857134148	0.31318430561205585	0.5738878951139355	1.160015112299516	2.37108977363128	0.05942296395182992	1.0	0.0	1.0	0.0	0.0	0.0	1.0	1.0	0.0	0.0	1.0	1.0	0.0	0.0	0.0	1.0	1.0	1.0	0.0	0.0	1.0	10.0
49200000	1.076197861857015	0.4801874002465558	4.68388281057143	0.5579833658487922	2.678668396778037	0.46921516296508103	0.2184903167941184	1.2188646787007311	0.8661105934991659	0.17734484495661512	0.6952768140980702	3.1541757309825043	0.07917535941413026	1.4270695457079723	0.15133366272572657	0.6601702452322371	1.1770170205230601	1.4420364052145278	0.7494961726672823	0.7821391811985957	1.6365017721044302	1.0	0.0	1.0	0.0	0.0	0.0	0.0	1.0	0.0	0.0	1.0	1.0	0.0	0.0	0.0	1.0	0.0	1.0	0.0	0.0	1.0	8.0
49320000	0.9519923224763167	0.2391159341287878	3.154541444549348	0.22733856305169564	2.2393969611513227	0.47286646729361953	0.3409568656311248	0.9622364869480956	1.187175457025953	0.6069566157013037	2.239666618790429	2.6688316144981004	0.5479428586041338	1.768429144322006	1.429655828962435	0.15191314092918257	0.8903637999421413	0.627871501663068	0.30301125028665543	0.09424262798006826	0.5511138258190564	1.0	0.0	1.0	1.0	0.0	1.0	0.0	1.0	1.0	0.0	0.0	1.0	0.0	0.0	0.0	0.0	1.0	1.0	0.0	1.0	1.0	11.0
49440000	0.32449655869151756	0.25631232192168574	0.9827186375925446	0.6452617105602079	1.1918174254476908	0.63865023988573	1.3381558400804765	0.7962017808583739	0.7296074450610041	0.3242366382354888	0.30296186933887487	0.7203791221859683	4.752494318297423	0.03314304950531891	0.5742162307460661	0.4322451715518034	0.46923571444964934	0.4951171733631723	0.45769474555649564	2.5232751501487125	0.6916676440741402	1.0	0.0	1.0	0.0	0.0	0.0	0.0	1.0	0.0	0.0	1.0	1.0	0.0	0.0	0.0	1.0	0.0	1.0	0.0	0.0	1.0	8.0
49560000	1.7093686217240986	1.1150107462337784	4.3090673651275155	2.305614610600996	1.363087431884236	0.5412191158546672	2.7114168519047848	4.7635798519869486	0.5056297745323772	0.3858461928396626	1.2908861439213937	1.066275018974301	0.11812008518050318	1.333218549666785	0.09615993431379966	0.908823440704402	0.43595918561966823	1.0321761484432452	0.041509463196391774	0.11598982572312126	4.274734028210047	1.0	1.0	1.0	0.0	0.0	0.0	0.0	1.0	0.0	0.0	0.0	1.0	0.0	0.0	1.0	1.0	0.0	1.0	1.0	1.0	1.0	11.0
49680000	0.21766802627068566	2.293057383623681	2.1796146402528085	0.5206579131517994	1.3908184538373474	0.03314445623910695	1.167262976575383	1.4868448542087391	0.16745832098661131	0.2935461116134272	0.4721133859323778	1.3877839411721926	0.23038165776175137	0.11362575647502414	0.07508359951707029	1.253772420130886	0.4595601767170136	0.14058419204609926	0.014732683596882803	0.9638936123576661	1.0639104435349787	1.0	0.0	1.0	1.0	0.0	0.0	0.0	1.0	0.0	0.0	1.0	1.0	0.0	0.0	0.0	1.0	1.0	1.0	0.0	0.0	1.0	10.0
49800000	1.8320243557010756	1.1081319382530543	2.219138420904386	0.3790874178564137	0.44578358014301556	1.0679749264077796	0.13939029980459816	1.9549604534872673	0.4012131419132991	1.2816683992367963	1.111178985842572	0.6470660858292453	0.16066825428750003	0.17336600052119097	0.22409406517732394	0.9331841291632748	0.6374493748371011	0.6728660493989012	0.2996402278979298	0.06229707264997459	0.2716777093790525	1.0	0.0	1.0	0.0	1.0	0.0	0.0	1.0	0.0	0.0	1.0	1.0	0.0	0.0	0.0	1.0	1.0	1.0	0.0	0.0	1.0	10.0
49920000	0.979492739710325	2.806468383475797	1.6415845416582455	1.3220344831181814	0.0920949121841041	1.0068753585274615	0.18879269064328705	2.8508395657978847	0.6997367467654463	0.1528416265602328	0.6422188007451234	1.5083571467248442	0.28736921879715593	0.3751395705829927	7.069825299991337	3.5216322245384863	1.471512356480935	1.2301078652357254	0.884181631490881	0.31768000991678097	0.3329375133751522	1.0	0.0	1.0	0.0	0.0	0.0	0.0	1.0	0.0	1.0	1.0	1.0	0.0	0.0	0.0	0.0	1.0	1.0	1.0	0.0	0.0	9.0
50040000	0.3712167672729484	0.6590392065551695	1.4858118984156503	9.021285378574142E-4	1.1422892324609173	0.610817253699309	0.6566538036099626	1.559582982634483	0.19237876201249343	0.04834249265424519	0.3558689909518642	0.8675904647560881	0.9604933469340856	0.8444875514492977	0.6848849373969397	0.3164998789101378	0.6105815870263627	0.8987544720570017	1.2472436012311339	0.3551544819962341	0.19157098709869075	1.0	0.0	1.0	0.0	0.0	0.0	0.0	1.0	0.0	0.0	1.0	1.0	0.0	0.0	0.0	1.0	0.0	1.0	0.0	1.0	1.0	9.0
50160000	1.6418701424549127	0.6009874664688774	1.4951993571078181	2.0747280841080484	0.562291112352466	0.46586096359573725	0.1689810329175487	0.6685760136069072	1.7743608601957053	1.357254463610344	0.770749562530325	1.9224027137159658	0.8931059161433041	0.6113774758245465	0.8591568066701668	0.9033732333845129	0.4828217419349346	0.8907790752459813	3.9633673462281576	1.2922608038490344	2.5337768378473307	1.0	0.0	1.0	0.0	1.0	0.0	0.0	1.0	0.0	1.0	1.0	1.0	0.0	0.0	0.0	1.0	0.0	1.0	0.0	0.0	1.0	10.0
50280000	1.042671950351618	1.9681536314560097	2.0095550368714625	0.7734329326121531	4.004774223520945	1.1201521561262369	0.4276574198214203	2.084108942349035	0.064986192152504	0.11259389649484774	1.957992217966459	1.2581442934727232	0.06886261848463598	1.6620760533507966	0.5080175289214794	1.0347369730640328	1.4623507507730982	2.2799178907900712	0.014968304814966835	0.013717648082303937	3.0227608654052944	0.0	0.0	1.0	0.0	0.0	0.0	0.0	1.0	0.0	0.0	1.0	1.0	0.0	0.0	0.0	1.0	0.0	1.0	1.0	0.0	1.0	8.0
50400000	0.6019057159855551	0.08738298329991366	2.7172595807437494	0.19888047407208229	0.150363813124888	2.392089640939928	0.1786416103779406	2.1702267223346854	0.25665491109038097	0.03231547870600815	0.9448196386101598	0.7938767112001279	0.7324343607467914	0.22550431496236809	0.29441555029688465	0.133682715580191	0.2011032315681992	1.135980217206887	0.8422317278081017	1.8704959154365548	3.6392680600109344	1.0	0.0	1.0	0.0	0.0	0.0	0.0	1.0	0.0	0.0	1.0	1.0	0.0	0.0	0.0	1.0	0.0	1.0	0.0	0.0	1.0	8.0
50520000	1.4021673414557423	0.5274661116896291	1.7143141543074512	0.025942051850726684	0.27910243768974397	0.8468979145523962	0.4083899263120939	1.530221004063731	2.8730907349782404	0.9167670765199797	0.3181814902730602	0.8985575597403737	0.8204051046428085	0.3372714015423274	0.8619377706111566	0.7487447195514539	0.8587750103624804	0.9148589702421026	1.209678417789188	3.8129637734702366	1.4857529347544294	0.0	0.0	1.0	0.0	0.0	0.0	0.0	1.0	0.0	0.0	1.0	1.0	0.0	0.0	0.0	1.0	0.0	1.0	0.0	0.0	1.0	7.0
50640000	1.4116980304168947	2.419925039867657	1.3213686020667725	0.005062527456909591	1.4959720505283174	0.18731276328899132	0.0647170348874917	1.5978409641601596	0.27831116109627885	0.5474046902466233	0.6647631126173454	1.2646938441124116	0.32981747478750917	1.0314957366506206	0.5140131942859485	0.5945806438547389	0.36967893451485145	1.6533061832343956	0.6371651535521204	2.0729325538434575	1.7267238067568196	0.0	0.0	1.0	0.0	0.0	0.0	1.0	1.0	0.0	0.0	1.0	1.0	0.0	0.0	0.0	1.0	1.0	1.0	0.0	0.0	1.0	9.0
50760000	0.805539335443106	0.43180564927221887	1.302303021258694	0.5869371080866943	0.9323247531785624	0.14385696518729177	0.19162755711843998	1.8640027466632167	0.11618749616618733	0.6979919391967497	0.24527201263465254	0.5670901849197059	1.7184202866131106	0.04452459459840983	1.3083831326196378	0.39645316611365794	0.27663689939409963	0.43856145659824586	0.025721169591536374	0.7800294538917477	0.8464525832389356	0.0	0.0	1.0	0.0	0.0	0.0	0.0	1.0	0.0	0.0	1.0	1.0	0.0	0.0	0.0	1.0	0.0	1.0	0.0	0.0	1.0	7.0
50880000	1.5091241105563216	0.307759150331227	0.7624633611753979	0.2974592108503491	0.34000267911336834	0.8388369936852349	0.05304558055304927	0.7079609886084728	1.3419910393369743	2.9648943811561854	0.3627640024227385	0.8465895133604875	0.06610116932220601	0.4708704446529074	0.9629819734526762	0.29388866455076534	3.5561289342965607	0.9444816235731909	2.7969315607742837	0.17345857100123388	1.151117646136547	1.0	0.0	1.0	0.0	0.0	0.0	0.0	1.0	0.0	0.0	1.0	1.0	0.0	1.0	0.0	1.0	0.0	0.0	0.0	0.0	1.0	8.0
51000000	0.4043267683797283	0.6239439760835731	1.0397315938813272	0.8772273373823989	1.4271077327467185	0.16677237753023463	1.8985400934410355	2.937824831280709	1.787208153376272	0.7583214463189277	0.8432517026486196	1.4134391514159708	2.995227714751816	0.3727239683557727	0.24435026510539026	0.7794678734719426	0.5419760439172794	0.20323951081808034	1.5615648308112442	0.4602163808066448	0.4852394151400212	0.0	0.0	1.0	0.0	0.0	0.0	0.0	1.0	0.0	0.0	1.0	1.0	0.0	0.0	1.0	1.0	0.0	1.0	0.0	1.0	1.0	9.0
51120000	0.9130337914703526	0.17344252753761008	1.8358421486886387	0.9865508199604156	0.8515803008302236	0.16674664808495282	2.269441018722157	1.7283283727805971	0.492097768144831	1.7705064882936272	0.6112420747391788	1.2626890311729613	0.7193738109782438	1.09809164318481	1.0559559306340214	0.3721396137699228	0.3780618716279884	0.4084678180054652	1.2199396262745252	1.310082041074863	1.6746620835106034	1.0	0.0	1.0	0.0	0.0	0.0	0.0	1.0	0.0	0.0	1.0	1.0	0.0	0.0	0.0	1.0	0.0	1.0	0.0	0.0	1.0	8.0
51240000	0.15023607879994644	0.04940603702848314	2.025890407020885	0.1422123507597859	0.11861270518694675	1.3114905379870867	2.6173103055217513	1.1638541378928273	1.0202391303521423	1.4332432141893492	1.7632719732692015	0.44049102874629703	0.016417934192535687	0.13729205273597078	2.898899163062618	0.4744343363704567	0.1890561105523047	0.5743511436477343	0.37879311317045694	0.10178438940352495	0.46236792607420213	0.0	0.0	1.0	0.0	0.0	1.0	0.0	1.0	0.0	0.0	1.0	1.0	0.0	0.0	0.0	1.0	1.0	1.0	0.0	0.0	1.0	9.0
51360000	0.6669810706522274	2.8340268982024375	1.5350262040047729	0.044583398188068814	0.39522481721965774	0.23866831905417793	1.1281207157161535	0.6145010541492698	0.050584498512337366	0.545457855032309	0.6102701563276667	0.8932011678261125	1.8500887767437006	0.22529406290212595	0.2572728228737615	0.266904124813677	0.5240728475039335	0.8607704158670775	0.2306528345692815	0.8758599701089839	0.8025587479589503	1.0	0.0	1.0	0.0	0.0	0.0	0.0	1.0	1.0	0.0	1.0	1.0	0.0	1.0	0.0	1.0	0.0	1.0	0.0	0.0	1.0	10.0
51480000	0.46902284769611047	0.14148315083980265	2.547393804873244	0.2272139606230698	0.8016051159584603	0.39784443130064173	5.155582086095002	2.7931187318483084	0.1185262148198104	0.2935375669001321	0.8580892211834099	1.4028651940703378	2.7640086679785827	0.55768554951054	1.635107200148628	0.34300646210026753	2.2382081871161876	1.5134806727873236	1.5663713086388955	1.1936607672841906	0.5245059494881412	0.0	0.0	1.0	0.0	0.0	0.0	0.0	1.0	0.0	0.0	1.0	1.0	0.0	0.0	0.0	1.0	0.0	1.0	0.0	0.0	1.0	7.0
51600000	0.14538245303290487	0.04872314009333733	1.1827708465067102	1.1829865728632514	0.4682039423504939	2.462465959159479	0.022345249390499287	0.2994383424408422	0.7973321168641899	1.329145164583313	0.7265949144877898	0.6935639163162042	0.07910300970015777	3.5511238480389933	2.6672012499439264	0.6065872262166732	0.11328186660935761	0.44716705126695383	1.5188745205833722	0.4602787216647884	0.7676548063336341	1.0	0.0	1.0	0.0	0.0	0.0	0.0	1.0	0.0	0.0	1.0	1.0	0.0	0.0	0.0	1.0	0.0	1.0	0.0	0.0	1.0	8.0
51720000	0.9872494357962024	0.4160265341502268	2.4493205843814403	1.9355098936198398	0.18047861035408233	0.06544632523494578	0.23685905765871781	1.8920589389275726	0.3875669714972039	0.4215359080614111	0.4937145821658974	0.6091639387526337	1.1533292608834793	0.2832470396795893	0.08654392293759271	0.28255494821231203	2.8678493191157632	0.8962848934660598	0.6501773171385329	0.34895226548665115	2.839247824741309	1.0	0.0	1.0	0.0	0.0	1.0	0.0	1.0	0.0	1.0	1.0	1.0	0.0	1.0	0.0	1.0	0.0	1.0	0.0	0.0	1.0	11.0
51840000	0.17404879902667367	1.1133112562077843	0.934684628803629	1.883568053403925	1.3847049858950204	1.473612358956419	0.10709317818327417	0.8237847368635203	0.25996558364178285	0.021033268053504483	1.0211913362456264	0.09817682354127699	0.22602673589906921	0.5793348128267707	0.640480784021068	0.1838359350795675	0.16015812269882765	0.5044531681918304	0.10110137062081861	0.36190281104570404	1.3563760409356231	1.0	0.0	1.0	0.0	0.0	0.0	0.0	1.0	0.0	0.0	1.0	1.0	0.0	0.0	0.0	1.0	0.0	0.0	0.0	0.0	1.0	7.0
51960000	0.9154254220479907	0.3583072021481506	1.6671254059450702	1.5595073628214724	0.34764020487399994	1.4573761214761827	0.02874155288887607	0.9157571209420657	0.09585352529262747	1.9457579410454804	0.4537202294343737	2.0311904996737504	0.040627042258919596	0.06980752036171034	0.5756957104717784	0.39639267178800003	0.7023867978273968	1.4334914846010052	1.1075673496304947	1.5644564654814215	1.9728713777425042	1.0	1.0	1.0	0.0	0.0	0.0	0.0	1.0	0.0	0.0	0.0	1.0	0.0	0.0	0.0	1.0	1.0	1.0	0.0	0.0	1.0	9.0
52080000	0.14383853694884338	0.8985909833574182	0.9329516696036098	1.493143312792793	0.19429760841543725	1.8357780622471394	1.0374914082972264	0.40679200406357924	1.5388857411726742	0.662125107102763	0.19869152089260092	1.0015965150325505	1.4688879342358199	0.3899489587065806	0.19203491801422823	0.31385942871841643	0.25986198174852404	0.5257724696055609	0.5863735571635751	1.0461784098447822	0.362721979482878	1.0	0.0	1.0	0.0	0.0	0.0	0.0	1.0	0.0	0.0	1.0	1.0	0.0	0.0	0.0	1.0	0.0	1.0	0.0	0.0	1.0	8.0
52200000	2.198863853508821	0.5115466803036595	1.317283583208736	0.6611950435031668	0.6093976420944207	0.29707294905779413	0.2252231815902457	1.3917162944988803	3.8107639039427075	4.282736467402351	0.8959321030908919	1.3039494161247789	1.1232792913882022	1.0438339235266156	0.9999800168655512	0.0482960044522155	1.7217659629266788	0.8211650983767279	3.2085661934518925	0.7114824188652414	0.44913878102723553	0.0	0.0	1.0	0.0	0.0	0.0	0.0	1.0	0.0	0.0	1.0	1.0	1.0	0.0	0.0	0.0	0.0	1.0	0.0	0.0	1.0	7.0
52320000	0.1806265068456476	2.4597399652826932	1.3238041409411063	0.30010005921374766	0.9951577833218205	2.4601715980039227	1.3395625967419893	1.2151021529716317	0.8293393400519633	2.002503744420275	0.840259293159996	0.16603608217087237	0.25311685944643403	0.7311874915859198	2.2804718896778517	0.16823322626054288	2.1852321064552624	0.7362957041178827	0.2053336612481453	0.49752917008089004	0.8237800899796068	0.0	0.0	1.0	0.0	0.0	0.0	0.0	1.0	0.0	0.0	1.0	1.0	0.0	0.0	0.0	1.0	0.0	1.0	0.0	0.0	1.0	7.0
52440000	3.5767559392625485	0.22953922171073418	2.561701024409869	0.6443419926794249	1.1776608297066142	0.02996833441179204	0.4766662078452323	1.6514760184844464	0.4175686783924876	0.7775736853718241	1.9085315940163943	0.7723307171499898	0.09927726801614213	0.21114926971388165	0.6087214040282399	0.564182530334881	0.7546944430825049	3.2186897822854	1.0611085106336617	0.014863607110710386	0.5819227840280372	1.0	0.0	1.0	0.0	0.0	0.0	0.0	1.0	0.0	0.0	1.0	1.0	0.0	1.0	0.0	1.0	1.0	0.0	0.0	0.0	1.0	9.0
52560000	0.29780843359862946	0.6397579775510247	1.9903734106826039	0.4127557518889358	1.108802387657052	0.1649538264991267	1.4441675456228342	2.046085149730226	0.37248594693826426	1.041248696906231	0.886933578662625	1.1909880075760135	2.371205047554534	3.3361981210198124	2.3071449172696816	0.04342595721027586	1.0103344375270076	2.0126667984007818	0.1157990430746959	2.2457460668015496	1.2844249338696059	1.0	0.0	1.0	0.0	0.0	0.0	0.0	1.0	0.0	0.0	0.0	1.0	0.0	0.0	0.0	1.0	0.0	1.0	0.0	0.0	1.0	7.0
52680000	0.2598102156447463	0.37403388310397945	1.5834222985064061	0.2933708038255341	1.0061901870212002	0.26507761713861083	0.8547639591786779	1.9123137400409431	1.2355852792410853	1.040462569415542	1.3895284335074474	0.5899260895250775	0.469599070401416	1.5378705789128473	0.5481535563460684	0.458049535354917	0.19265845114737737	0.38650540436425035	0.11147860142825686	0.7094577234659212	1.358657483597788	0.0	1.0	1.0	0.0	0.0	1.0	0.0	1.0	0.0	0.0	1.0	1.0	0.0	0.0	0.0	1.0	0.0	1.0	0.0	0.0	1.0	9.0
52800000	0.6578080992053168	0.08340864807307005	1.1774764022468605	0.511709700619097	1.2708818236296748	0.19918544432964985	0.04863378996501623	0.7594305572197546	0.7338833251619592	1.1488703317535975	0.32539334857950886	2.237501090093879	1.1455854221298176	0.49888282140821644	0.9480173232895461	0.22983074784638277	0.9711644079522204	0.8417650485074101	0.03290078875793647	0.4810007396158308	0.43762813520811294	1.0	0.0	1.0	0.0	0.0	0.0	0.0	1.0	0.0	0.0	1.0	1.0	0.0	0.0	0.0	0.0	0.0	1.0	0.0	1.0	1.0	8.0
52920000	0.8087563267768172	1.7382417927740572	3.3397751730580683	0.9081455887082901	0.04083870897118188	2.833316603402626	0.13375534791231744	0.5593593551274241	0.18780964328846778	1.9258975605056268	0.5142393310187483	0.5829249035441297	0.047454553403152175	0.7026796510428107	1.0453637494890564	0.8402330412750317	0.5942946169619634	0.797867953111427	0.17871175165372186	2.0366580555311073	1.8416204069280309	1.0	0.0	1.0	0.0	0.0	0.0	0.0	1.0	0.0	0.0	1.0	1.0	1.0	0.0	0.0	1.0	0.0	1.0	1.0	0.0	1.0	10.0
53040000	0.46895974085210657	0.3130132572487955	2.5565211199044806	0.04193239142868202	0.6000110941865311	0.1800152789396659	0.970814035095578	1.0030665123835516	0.13361868515981992	0.33744525922649643	0.9847237665156029	1.426152503421627	0.5700823640485482	1.3550782501272631	0.136090157357075	0.6421011457525242	0.09423697907062012	1.2881655784374777	0.11993604934240701	0.07136209768326086	0.7725778261034143	1.0	0.0	1.0	1.0	0.0	0.0	0.0	1.0	0.0	1.0	1.0	1.0	1.0	1.0	1.0	0.0	0.0	1.0	0.0	0.0	1.0	12.0
53160000	1.6187139246994244	0.6555405352081618	1.7364704684250032	1.1442117324003158	2.3698638419740803	0.30400346270902145	1.0167641327575274	3.171638312984886	0.2613266024720123	1.1284111109510513	0.8627831805477937	0.5610306357948438	0.6177013445588669	0.2764270300767558	0.7668427793565223	1.2248135420870243	0.21037561390443923	1.069117177494874	1.127651430950619	0.15845138324365204	1.2584943378747908	1.0	0.0	1.0	0.0	0.0	0.0	0.0	1.0	0.0	0.0	1.0	1.0	0.0	0.0	1.0	1.0	0.0	0.0	0.0	0.0	1.0	8.0
53280000	0.6039164090314538	0.04051836559933046	1.7423489017348752	2.3102674225651003	0.7398560253079328	0.026056534684101573	3.2005710333463857	2.1531149071128572	2.1506283691559682	1.985925678839001	0.7358354117372361	1.494117519444819	0.26657719744536895	0.5112441065217099	0.23492573276679313	0.23229818192908963	2.3257091529943024	0.7290225860777334	0.14308809534016095	0.27185883472170685	1.540993456800632	1.0	0.0	1.0	0.0	0.0	0.0	0.0	1.0	0.0	0.0	1.0	1.0	0.0	0.0	0.0	1.0	0.0	1.0	1.0	0.0	1.0	9.0
53400000	1.1583020605365022	0.5205106422310919	2.00873226099947	0.09280299124765462	0.07579265192009067	3.3089201523506744	0.27716066227172914	3.0002735126591826	1.5828281863049984	1.0923809845065262	0.6353696620436899	0.9198941093758566	0.4892934657288256	0.04123317528507667	0.43659451762229623	0.9334860910087104	0.9164699901468212	1.0646110365465011	0.3709828888447864	0.7298116730634838	2.387966066158859	1.0	0.0	1.0	0.0	1.0	0.0	0.0	1.0	0.0	0.0	1.0	1.0	0.0	0.0	0.0	1.0	0.0	1.0	0.0	0.0	1.0	9.0
53520000	1.0043137251211365	1.864991386314914	3.2440052872162615	0.9523259605907636	1.6440034306299571	1.5507652825497722	0.20687952614303354	2.0286635792038643	3.408803555999037	0.4393708549403072	0.8900931298689474	0.8416218702698792	0.36344741867921637	0.02952348130757051	0.1539860464578909	0.5040892158593707	0.8309550629176978	0.6352257667004805	0.8135257267680944	0.9649939310872501	1.2341793980626479	0.0	0.0	1.0	0.0	0.0	0.0	1.0	1.0	0.0	0.0	1.0	1.0	0.0	0.0	0.0	1.0	0.0	1.0	0.0	0.0	1.0	8.0
53640000	0.06988359240388592	3.303451103647465	1.0611803697292643	0.6722688121707354	1.0745052452952808	0.8188188638974033	1.03546326426691	1.9551286954369504	0.08504524130548478	1.02323448105284	0.6707487618796057	0.26549096634336566	2.264527666895404	0.6405070859062509	1.5756562349647443	0.14545191792379253	1.8487517101713333	0.16157659483708092	0.4819940700222772	0.14763266713793424	0.8043400546417285	1.0	0.0	1.0	0.0	0.0	0.0	0.0	1.0	0.0	0.0	1.0	1.0	0.0	0.0	0.0	1.0	0.0	1.0	0.0	0.0	1.0	8.0
53760000	0.6079605479893336	0.09969857235483967	2.0052912611773794	1.6074943488974125	0.5542259603634386	0.38633373913557145	0.37074803418528296	1.1206780779404757	1.9738814623394072	1.9117390592988626	0.43965532323783707	1.391834523584701	0.3004114620702116	0.1406440819651431	0.5871916178520562	0.3424232066265106	1.3271080003106466	0.6730256732641232	4.125175533707797	0.37307487589908517	0.7229655101837287	1.0	0.0	1.0	0.0	0.0	0.0	0.0	1.0	0.0	0.0	1.0	1.0	0.0	0.0	0.0	1.0	0.0	1.0	0.0	0.0	1.0	8.0
53880000	0.09809414046951162	0.7811443307441762	0.6414303571742276	0.16955019091066348	0.09075798071856102	5.137930135252027	0.2708438912125246	2.4504986066906462	1.217044713157217	0.42639041723169774	0.19540911563045965	0.7431760008353939	0.8436608066779616	0.6671859228426712	0.8580007165623288	0.3293731238943984	0.873746206840245	1.510115009614401	0.15265870875207052	0.578577678407781	0.4257116212003506	0.0	0.0	1.0	0.0	0.0	0.0	0.0	1.0	0.0	0.0	1.0	1.0	0.0	1.0	0.0	1.0	0.0	1.0	0.0	0.0	1.0	8.0
54000000	0.13758286255652769	1.1143936526191525	0.8666043489895098	0.19397026291629235	1.596775841853178	0.024735197237102595	1.2900395436002248	0.6605249587026506	0.07135519119708539	1.110153246889582	0.4455968670597158	0.6274226300384497	0.3493008163074379	1.775164962696978	3.697619040951479	1.8164104035543234	1.2530479695031222	0.6529464679293422	0.10512805803523677	1.6887840457951147	0.29879322455950397	0.0	0.0	1.0	1.0	0.0	1.0	0.0	1.0	0.0	0.0	1.0	1.0	0.0	0.0	0.0	0.0	0.0	1.0	0.0	0.0	1.0	8.0
54120000	0.22083583549853147	1.2705321983742417	1.2456564400195786	1.0669972382625823	0.9359845676142047	0.19274707625088644	2.122487855833642	1.4322437712527403	0.2374612345613654	0.06902657738637942	0.16309666229951345	1.846936573865432	3.3917806497932177	1.409386720411546	0.8819406941341625	0.0564567422860274	1.7193594491079436	0.8543817914245857	0.5523448869562602	0.06183272247702936	0.8577931675480895	0.0	0.0	1.0	0.0	0.0	0.0	0.0	1.0	0.0	0.0	1.0	1.0	0.0	0.0	0.0	1.0	0.0	1.0	0.0	0.0	1.0	7.0
54240000	0.35712079255678386	0.6584848068875971	1.4715773132820713	0.11708311487183991	0.049489207791778844	0.07143255795470263	2.1196131010876376	1.740662061345957	0.07278900494325341	2.8057814740338345	1.0938447578048052	0.7984545813645744	0.09329810966165018	0.7076927758645774	0.1176822714902957	0.5783760136062693	2.942708197460506	0.31781815060415897	0.6549274845469343	5.228331377182289	1.4817161487461608	1.0	0.0	1.0	0.0	0.0	0.0	0.0	1.0	0.0	0.0	1.0	1.0	0.0	0.0	0.0	1.0	0.0	1.0	0.0	0.0	1.0	8.0
54360000	1.1793620254181987	4.180040184044732	1.3864865172893	1.1752594365751419	0.6435453120392647	0.5904359736030198	1.661525361468182	2.6763868935172326	0.4428484055460076	1.9596746304573245	1.6101151481736824	2.2829377289052992	1.3779808492036867	0.009059469170356051	0.4557512992423027	0.31829797646190605	0.16828448707651572	1.6611219076988826	0.2770448888430335	0.37722399015389163	4.96725843166935	1.0	0.0	1.0	0.0	0.0	0.0	0.0	1.0	0.0	0.0	1.0	1.0	1.0	0.0	0.0	1.0	0.0	1.0	0.0	0.0	1.0	9.0
54480000	0.9264677238226475	0.25677368048678734	1.981708514280389	1.2842486495722798	5.122730550589296	0.20731288663029154	0.055246632015363825	1.4455822819894404	1.4822005553598525	0.8274436469414762	0.29261985724483586	0.38550167542161806	2.4584267929235133	1.789121130773341	2.593835415195793	0.6335426933573082	1.0580414827899123	0.5235153807093741	0.09135356285706665	0.3240050334875369	0.6722427453777576	0.0	0.0	1.0	0.0	0.0	0.0	0.0	1.0	0.0	0.0	1.0	1.0	0.0	0.0	0.0	1.0	0.0	1.0	1.0	0.0	1.0	8.0
54600000	0.8684020857808616	1.171539202324056	2.0476379329486973	1.1168076636261133	0.053494344021174076	1.6276528996920425	0.27466867656397	1.3903393255175653	3.776681063298763	0.44799072216631325	0.4478918829310751	1.0219283538107322	0.275071999291803	0.0567366273915334	0.7574853644360133	0.18506417777031242	0.09934049635768008	1.132717758707185	0.11937544764689519	1.0582194811685255	0.7718718801196088	1.0	0.0	1.0	0.0	0.0	0.0	0.0	1.0	0.0	0.0	1.0	1.0	0.0	0.0	0.0	1.0	0.0	1.0	0.0	0.0	1.0	8.0
54720000	0.5161377367026353	1.166798171005992	2.4300616143953913	1.2881633545614584	0.10770399259213953	0.7557941793242173	1.125310488651818	0.8314982314761936	0.8380976107725132	0.9248402268113749	0.9184261883701246	1.3809657760407676	0.4232865500969234	0.6527869640324443	0.10211717874740008	0.6416829554395289	0.46336884980071463	1.9596634926860408	0.6776909391043736	0.5516968650136354	0.8940632046846577	1.0	0.0	1.0	0.0	1.0	0.0	0.0	1.0	0.0	0.0	1.0	1.0	0.0	0.0	0.0	1.0	0.0	1.0	1.0	0.0	1.0	10.0
54840000	0.29063050559828935	0.9660747889573114	0.9659537153110888	1.614981447066504	2.1263041047567826	0.3934736315884926	2.078700850279152	1.758546026365769	2.0135820256939545	1.01318536128446	0.7819426375223145	0.4838646630870364	0.05758687339805891	1.0517485349930262	0.2487425569832912	1.005546106749322	0.5320997722540554	1.1862499154211372	0.1988218790053971	0.10421144238211598	0.9032220605468744	1.0	0.0	1.0	0.0	0.0	0.0	0.0	1.0	0.0	0.0	1.0	1.0	0.0	0.0	0.0	1.0	0.0	0.0	0.0	0.0	1.0	7.0
54960000	0.3443347404908059	8.005352397751297	0.5287863769833616	0.9294552465662747	0.04090231816240484	0.6615138327985575	0.0733587502993219	0.2894734534978685	1.003317686231021	0.08020983617880692	1.9679770403162422	1.2347978805052386	0.060860340844715484	5.383042508635411	0.054548616586182756	0.1852691663581807	0.405561217068339	0.6996081406837484	0.431037118297469	3.5751400327165976	0.7622902983981404	1.0	0.0	1.0	0.0	0.0	0.0	0.0	1.0	0.0	0.0	1.0	1.0	0.0	0.0	0.0	1.0	0.0	1.0	0.0	0.0	1.0	8.0
55080000	0.43781810672079086	0.6356205396197149	1.8309051742857099	0.6019135600114468	1.746017198975532	1.2358762631773808	0.14085762905162239	1.1641032587315194	0.4672119340075319	0.9151204568428676	0.35247569996186806	0.384126952047667	1.6317585689587009	0.3806802310601149	0.05405700021035901	0.5260955238823798	1.3561758846433607	1.470405534123027	0.24060325712894096	3.176764497084536	1.222978241462404	1.0	0.0	1.0	0.0	0.0	0.0	0.0	1.0	0.0	0.0	1.0	1.0	0.0	0.0	0.0	1.0	0.0	1.0	0.0	0.0	1.0	8.0
55200000	0.7895878187366955	1.06576189957266	1.7494887789339146	0.5954236851975337	0.20225298396321165	0.605461898742881	3.1912122512470003	0.6610976906173832	0.13891094486506528	0.5921801121953159	0.824444585775428	1.3301254945461038	0.653324419470131	1.349054128344759	1.1619633471362727	0.5777862407387846	0.4645457348999858	1.2531374464451082	1.8682648373468478	1.3167686806575705	0.21965553633503432	1.0	0.0	1.0	0.0	0.0	0.0	0.0	1.0	0.0	0.0	1.0	1.0	0.0	0.0	0.0	1.0	0.0	1.0	0.0	0.0	1.0	8.0
55320000	0.2380116602142809	1.2668857977868764	1.119780320680609	0.21765297746790432	1.516485321559769	2.3901920642171746	0.2311813009686083	2.164857484600793	1.3464765482789949	0.32641300711494997	1.8447105966298436	0.6036957405365083	1.17622923247066	0.2320353092038736	0.1786147870695829	0.41531181838428793	0.439289420022699	1.1355007960381378	0.4865427581787533	2.126849895700019	1.824754253813323	1.0	0.0	1.0	0.0	0.0	0.0	0.0	1.0	0.0	0.0	1.0	1.0	0.0	0.0	0.0	1.0	0.0	1.0	0.0	0.0	1.0	8.0
55440000	0.5724588879633488	1.2651899853804567	3.0875917477791126	1.2572284588439482	0.17327741440173586	0.508966781250463	0.10725032778214427	2.737978218595179	0.2774416151661959	1.6476531694564986	0.7111791810805977	1.64443139824399	0.8484854718994835	0.7486841448415442	0.4550255975703509	1.835916055400624	2.1794518236239555	0.11518593850798116	0.18134359830010768	0.14555187632373634	1.8478399883246428	1.0	0.0	1.0	0.0	0.0	1.0	0.0	1.0	0.0	0.0	1.0	1.0	0.0	0.0	0.0	1.0	0.0	0.0	0.0	0.0	1.0	8.0
55560000	0.1971685989790775	0.3267498641573884	2.96455505274403	0.4660040456403236	0.5053371416849471	0.7618419366892262	0.7815958930176287	1.3011781736266415	0.8136613715557445	0.6642559136572503	1.4755915722187576	2.1833391699297513	0.4318129266053543	1.6737605247354206	0.6880325336385731	1.894813408381932	0.6446699386369964	0.9431472499549948	0.3337459679980215	1.759616828656955	1.863917207841113	0.0	0.0	1.0	1.0	0.0	0.0	0.0	1.0	0.0	0.0	1.0	1.0	1.0	0.0	1.0	0.0	0.0	1.0	0.0	0.0	1.0	9.0
55680000	0.12724535259442998	0.0921607864214073	1.4469342528849833	0.02108505700720019	0.33789155113874386	1.2618399156871252	0.625829175439834	1.5198005054565205	1.0220787905070763	0.2413273636668914	1.0684616617272735	1.685912705322853	0.5563699155130102	0.6956563374040863	0.3552413278986455	1.3099741472784954	0.5285163900297423	1.0921115658070524	1.1290407969745337	1.6527419576524924	0.42044140053379786	0.0	0.0	1.0	0.0	1.0	0.0	0.0	1.0	0.0	0.0	1.0	1.0	1.0	0.0	0.0	1.0	0.0	1.0	0.0	0.0	1.0	9.0
55800000	0.09519268592001029	0.5029028638725916	2.0198237945533126	0.36108779602443597	0.44703458227992227	0.1832833707515729	1.616961157479309	3.169644105240557	1.0569990563056757	1.5170746636982448	0.5310646944645147	1.4401277107907657	0.9102550941063551	2.8746166489943414	4.230455144035373	0.6367203561551793	0.5466341210430531	1.0101510169641437	0.0987677133822554	0.8515447393162277	0.3131867197746123	1.0	0.0	1.0	0.0	0.0	0.0	0.0	1.0	0.0	0.0	1.0	1.0	0.0	0.0	0.0	1.0	1.0	1.0	0.0	0.0	1.0	9.0
55920000	0.7658887117556572	3.1404498961658365	1.168341927788936	2.151128427669324	0.9226913216209987	1.6786293638917555	0.9811951416605204	1.2251941567666171	0.36353170407581636	0.9459798990913565	1.2379201785687906	0.860502620044219	1.0585930486434911	0.4501102843979584	0.4291166532730465	0.313922032061522	2.568532017602968	0.08260447190104346	1.036987927758563	0.18726286906094364	0.8533637139933645	1.0	0.0	1.0	0.0	0.0	0.0	0.0	1.0	0.0	0.0	1.0	1.0	0.0	1.0	0.0	1.0	0.0	1.0	0.0	0.0	1.0	9.0
56040000	1.028292990439736	0.24545433457261884	1.4143914985402135	0.16178545819388082	0.19487450567905468	2.350029841485592	0.5483598626235673	1.0795985586689	1.1480651414085437	0.2959417452707266	0.7972198235134706	0.9663580452629432	0.682620334061217	0.5512673391487216	0.020101563096414216	1.5693433749349617	0.038209800024102916	2.1164553218204767	0.5419331944835764	0.42283592568117856	0.5510681864288384	0.0	0.0	1.0	1.0	1.0	0.0	0.0	1.0	0.0	0.0	0.0	1.0	0.0	0.0	1.0	0.0	1.0	1.0	0.0	0.0	1.0	9.0
56160000	0.41047413795915655	0.4607775290209696	2.066628731005893	0.30050640930614136	2.5162019540793894	3.4962419793126536	0.5297182051904926	1.6556194144717797	0.3175592556807824	0.6049155830045626	0.2825449370119985	1.9111865349480346	0.15154520428207804	0.5874700594577538	0.9887693909947469	0.4991676337597631	0.04579375154540115	1.364404333254841	0.2768435150390919	0.36759668770333154	2.0940706318313316	1.0	0.0	1.0	0.0	0.0	0.0	0.0	1.0	0.0	0.0	1.0	1.0	1.0	0.0	0.0	1.0	0.0	1.0	0.0	0.0	1.0	9.0
56280000	0.6268730304332831	0.3050154636398671	3.867800234396859	0.005524304334434318	0.043132569244782815	0.10957406815900435	0.5947953308123489	3.3103514429443606	0.851782760996088	0.9184840419103943	0.17020502243996335	2.9290789105149666	0.5575025919202822	0.4733656721890595	0.8191297513268951	0.517337904424816	0.3496135978170493	0.615146778546295	0.14672491289771677	0.7674105523161916	1.3486349792417327	1.0	0.0	1.0	0.0	0.0	0.0	0.0	1.0	0.0	0.0	1.0	1.0	0.0	1.0	0.0	1.0	0.0	1.0	0.0	0.0	1.0	9.0
56400000	0.20625913912054875	1.762318267524717	0.7802304922783889	2.2922762515170105	0.5485632465173038	0.6012851485515701	0.23454909029013332	1.8335622021895615	2.0804779413181014	3.4088553224575975	0.42715807387119437	0.499435338868933	0.581239124163644	0.9720943349528458	0.4357127035694731	0.3522543555939707	0.3873396517817128	0.04124437367306104	0.8703878839352259	1.2549680861528387	2.019861917752711	1.0	0.0	1.0	0.0	0.0	1.0	0.0	1.0	0.0	0.0	1.0	1.0	0.0	0.0	0.0	1.0	0.0	0.0	0.0	0.0	1.0	8.0
56520000	1.1897958682221341	1.810410712341247	2.618505867303458	0.623261274616637	1.900892750425277	0.24787469007956434	0.032285904793991994	1.5454235037847825	1.4290070000930997	0.44274563287517255	0.4743853054112707	0.6298146604712196	1.3410558511045612	1.4448303298528609	0.080323336167703	0.3652798746988585	0.16125322130665026	0.7710089178826368	0.7579121795016949	1.6846355542399434	0.8683761394960404	1.0	0.0	1.0	0.0	0.0	0.0	0.0	1.0	0.0	0.0	1.0	1.0	0.0	0.0	0.0	1.0	0.0	1.0	0.0	0.0	1.0	8.0
56640000	0.6330096825905879	1.6386203897148528	1.0212347571032419	0.6846289117871738	1.8954914988312124	0.89606812292248	0.047601836673809995	0.4409680046815694	0.13191804095322623	1.3842364278132342	0.46506946637539726	0.24574704233867772	1.7531002207772277	2.190108785468734	1.536616405181186	0.19400883394751667	1.9035093448500144	2.0580702995857054	0.21441626562257826	0.8490262992589037	0.6944890082443206	1.0	0.0	1.0	0.0	0.0	0.0	0.0	1.0	0.0	0.0	1.0	1.0	0.0	0.0	0.0	1.0	0.0	1.0	0.0	0.0	1.0	8.0
56760000	0.3972437080694216	0.6774472721326957	1.1598871737767216	1.549528258667569	0.7103191908455696	0.9036988799296958	5.155394364145703E-4	4.23925774859462	0.7047511053836355	1.7995578577196865	1.2593465889320559	1.8726347175024578	0.2413276105954668	0.2595723134431235	0.6729996772059618	0.7676260903017792	1.1079935103089271	1.177422948363915	0.560364759975573	2.198353788166627	2.2364040322418406	1.0	0.0	1.0	0.0	0.0	0.0	1.0	1.0	0.0	0.0	1.0	1.0	1.0	0.0	0.0	1.0	1.0	1.0	0.0	0.0	1.0	11.0
56880000	0.13241602283925927	0.3984182081480978	0.9868534689127609	0.0399532634121084	0.30013671526656394	0.7541515706214578	0.005482557918149151	0.7061496274622161	0.38653342124758755	0.2337476842084724	0.689166557290021	0.21432490354597147	1.8649693284371534	0.17211722468816196	3.269891787978256	0.15838094723115229	3.5729032320889877	0.6141448205374348	0.1643541187768099	2.119024153635171	0.6395726114278292	0.0	0.0	1.0	1.0	0.0	1.0	0.0	1.0	0.0	0.0	1.0	1.0	0.0	1.0	0.0	0.0	0.0	0.0	0.0	0.0	1.0	8.0
57000000	0.2567359192270032	0.9346386229274338	2.6573984722867814	0.20933756073238058	0.08607509993980217	0.9766974605974318	2.1902172457916875	0.9231334045700712	1.6760776139393163	0.8097152305840934	0.3218852484484476	0.7923207110978207	0.11202987105267705	0.2962165553030602	0.7513938455008792	0.555872066033255	0.5488288560678111	0.8058514970764061	1.7514687113290521	0.6664814063339443	0.6160168466462942	1.0	0.0	1.0	0.0	0.0	0.0	0.0	1.0	0.0	0.0	1.0	1.0	0.0	0.0	0.0	1.0	0.0	1.0	0.0	0.0	1.0	8.0
57120000	0.4695571711970311	0.7931173299013801	1.6243508797583581	0.8097262168361578	0.3211905560019744	0.4551382049139384	0.41431087700702585	2.339244722075337	0.07223768458787515	0.4013524525465995	0.671676054745879	0.8767707230730469	0.02121266369701904	0.8707657022707472	0.10678941425988475	0.2086607945412461	2.437336016357913	1.2947845237623536	0.6100756303831875	1.0993087003837456	1.9320047617592206	1.0	0.0	1.0	0.0	0.0	0.0	0.0	1.0	0.0	0.0	1.0	1.0	0.0	0.0	0.0	1.0	0.0	1.0	0.0	0.0	1.0	8.0
57240000	0.1093263988523971	1.1466005610885899	1.836956616100705	1.9478530552970525	1.2875417841739842	0.2249578292177517	2.231564401938203	0.6120741005646727	0.6576092355226828	0.16353351229823307	1.1221442875300112	1.5098386252190314	0.0870989102051079	0.9027618360333156	1.415105161872847	0.7475013585098295	0.10802302212293417	0.9734345239851383	0.18243806283704017	1.262833045571763	0.45524315030090473	1.0	0.0	1.0	0.0	0.0	0.0	0.0	1.0	0.0	0.0	1.0	1.0	0.0	0.0	0.0	1.0	1.0	1.0	0.0	0.0	1.0	9.0
57360000	0.3457562300464111	1.1143198468706668	1.3605470284179673	0.09518506517835063	0.685085651478618	0.21558804561695485	0.010539233220791847	1.6972200189043591	0.42925684958933374	1.3272191851286443	1.5979291151428354	0.44950657735734767	3.134088331873574	2.1928620457839525	1.7959852184154703	0.0398569262258815	0.5017670187680079	2.135344341732356	1.144234315471407	0.41157801112949916	1.4716801901907204	1.0	0.0	1.0	0.0	0.0	0.0	0.0	1.0	1.0	0.0	0.0	1.0	0.0	0.0	0.0	0.0	0.0	1.0	0.0	0.0	1.0	7.0
57480000	0.13896605295760445	0.8845993760966621	3.8771223777386763	0.15785100991344309	1.2638086301760751	1.447449183913216	0.1942015018476437	1.6021075217911864	2.9207329164789964	0.7111003548422228	0.3060974067213589	2.418119313054059	1.190051227097068	0.10783187370811025	0.4237696102044721	0.10546547954805201	0.8178408947711059	0.15869942699015144	0.03170270449540798	0.577466524135779	2.388243691160782	1.0	0.0	1.0	1.0	0.0	0.0	0.0	1.0	0.0	0.0	1.0	1.0	0.0	0.0	0.0	1.0	1.0	0.0	0.0	1.0	1.0	10.0
57600000	0.37775866494351473	0.6102538943314444	1.02708113696906	0.3846941083084115	0.5265168721966492	0.12237628673892838	0.44154437384957446	0.7849539957606742	0.34837484242848865	3.699211312991831	0.34955611132040343	1.0621958415025239	0.15643886246666366	0.583949719967034	0.05656576233631227	0.4849319744030484	0.1729845667559695	0.21210905324596097	0.2777453386852716	2.746497603043518	0.15902992630398413	1.0	0.0	1.0	0.0	0.0	0.0	0.0	1.0	0.0	0.0	0.0	1.0	0.0	0.0	1.0	1.0	0.0	1.0	0.0	0.0	1.0	8.0
57720000	1.5671601164515503	0.7314587610743524	1.7114121046007171	0.3283509147339227	1.3642856258734857	0.2697991054986996	0.9590465633165045	1.045246549080995	0.8461071712467388	0.04679050338117682	0.2657793465553479	1.7051714676039806	0.319451176399509	0.2044844508010305	0.7934288319073711	0.6718160679882642	2.9737698659045266	1.0305133854713637	1.5585297473089856	0.07759116295734556	1.8157176912630593	1.0	0.0	1.0	0.0	0.0	0.0	0.0	1.0	0.0	0.0	1.0	1.0	0.0	0.0	0.0	1.0	0.0	1.0	0.0	0.0	1.0	8.0
57840000	0.9088319905352654	2.8269594694379303	1.3024142807888428	1.707424633098683	0.25608201310532847	0.30041888116636517	0.3783936596736379	1.3494127551940545	1.5542865929260286	1.9793773452417018	0.7330230760476437	0.7714210115058366	0.09480623819053864	0.7663828840437545	2.0051558669903167	0.9773771227930562	1.1373838769044844	2.1290389169960404	2.9084486149010216	2.0289329525121214	1.666809236149735	1.0	0.0	1.0	0.0	0.0	0.0	0.0	1.0	0.0	0.0	1.0	1.0	0.0	0.0	0.0	1.0	1.0	0.0	0.0	0.0	1.0	8.0
57960000	0.7031609693769603	0.9229318628023768	1.2894429940190886	2.160082074268197	0.37958799435552043	0.3321010418870266	0.556952235088736	2.4646765024013506	0.3188708039804351	0.5490441628908733	1.1232277854827157	1.4810099612271956	0.48235421295161013	0.5362133415591226	3.0854848827975236	1.0590471857480315	0.21494476830270653	1.5958848408270934	0.4051499125311798	0.23863908740073198	0.8630179587954185	1.0	0.0	1.0	0.0	0.0	0.0	1.0	1.0	0.0	0.0	1.0	1.0	1.0	0.0	0.0	1.0	0.0	1.0	0.0	0.0	1.0	10.0
58080000	0.9351186497527241	1.0225083437168652	2.596109928271827	0.8932857170952484	3.874964742709594	0.9956661723524903	2.5854375907802436	0.787260462144296	1.9900227871006506	2.8984612816761106	0.8432146272318491	0.6355327309339628	0.9149801959103291	0.6051896943466321	0.4908425698359899	0.3125862563515846	0.3867779507576319	0.9684841204708644	1.3517195765195529	0.26261588175866657	1.1508337868673153	0.0	0.0	1.0	0.0	0.0	0.0	0.0	1.0	0.0	0.0	1.0	1.0	0.0	0.0	0.0	1.0	0.0	1.0	0.0	0.0	1.0	7.0
58200000	1.2776713588493132	0.7547946444341678	0.7697963914216734	2.4133303764168677	1.5979735746702979	1.2819760457476015	0.0028267492636708967	2.307313443153924	0.36328036306137784	1.2926625108332264	1.6691289633395898	0.6886617664401126	0.27448373629932044	0.21044724617391095	0.8198557505938023	0.6404436639222235	0.7881294741981449	0.23637907798124058	1.1524817311514335	0.9520248570714177	0.47653842700820426	1.0	0.0	1.0	0.0	0.0	0.0	0.0	1.0	0.0	0.0	1.0	1.0	0.0	0.0	0.0	1.0	0.0	0.0	0.0	0.0	1.0	7.0
58320000	3.373197075039803	0.14833866561184347	2.5557166843571064	0.8789462588935446	0.17776797990683701	1.1030631589723656	0.39795905101023965	1.3031104845239228	1.5372201813261217	3.3063134256970206	0.5438164596332552	0.46908371157773215	0.20561260134316223	1.4640465854097284	2.9883820485305876	0.6401253675854055	0.06708985806530086	0.19785370344160658	0.07221434852644976	0.28225077821356565	0.6699999349263883	0.0	0.0	1.0	0.0	0.0	0.0	0.0	1.0	0.0	0.0	1.0	1.0	0.0	0.0	0.0	1.0	0.0	1.0	0.0	0.0	1.0	7.0
58440000	1.4090336906520098	0.42320175028665497	0.8891790120823685	0.20549085762570024	0.23782196983254625	0.45427738116654265	2.5204340581242812	1.371960726246704	0.07304738299845832	0.33356709805058465	0.9009427957003674	0.3985658713724721	0.5649566144766203	1.166959310400652	1.2035568402417023	0.23095414427457323	1.5152239743584635	0.18514981585799262	1.6606433967415621	0.08873687245156146	1.4042601335381202	1.0	0.0	1.0	1.0	0.0	0.0	0.0	1.0	0.0	0.0	1.0	1.0	0.0	0.0	0.0	1.0	0.0	1.0	0.0	0.0	1.0	9.0
58560000	0.5790066683360384	1.454723944143687	1.7662336169099153	1.9840622923913018	0.435142509898342	0.48805646958105126	1.6712427357812207	1.0778885855013003	0.7170637111438145	0.4920717870250539	0.15553514034527266	0.7037773475121163	0.028559123000352037	2.669210162565168	0.016673094695284347	0.3122865638706165	2.395134928333434	0.462018825298778	0.392901946665938	0.4905580127970139	1.2397415756983636	1.0	0.0	1.0	0.0	0.0	0.0	0.0	1.0	0.0	0.0	1.0	1.0	0.0	0.0	0.0	1.0	0.0	1.0	0.0	0.0	1.0	8.0
58680000	1.4120720535635602	1.0660483517425074	3.0426859004474855	2.7969530848815443	1.336390806546252	0.7583202622275258	0.10848691711432767	1.0392040820727895	2.0856185141074097	0.19246342210008807	0.704029160672947	1.0793034317766255	1.9097774391541724	0.08544262753524635	0.4731452670590909	0.5235066899404479	1.6521490550637992	0.41249360088979287	0.4503283891329718	1.1614367310354328	2.1876923237774077	0.0	0.0	1.0	0.0	0.0	0.0	0.0	1.0	0.0	0.0	1.0	1.0	0.0	0.0	0.0	1.0	1.0	1.0	0.0	0.0	1.0	8.0
58800000	0.545782617740617	0.3605119625599194	2.1528155866266783	0.12608697409309258	0.6729843933347791	0.5781243093446281	0.0865746877700427	1.1644703612891827	1.8383134224184217	0.2432840141501653	0.7994731882491873	0.37895076625004764	0.33716243636626764	0.6212887814761614	0.25344860634108646	0.08868890057211283	1.8805573188279816	0.9363738849559539	0.765441644676963	0.6965637842661633	0.3529196305370242	1.0	0.0	1.0	0.0	0.0	0.0	1.0	1.0	0.0	1.0	1.0	1.0	0.0	0.0	0.0	1.0	0.0	1.0	0.0	0.0	1.0	10.0
58920000	0.2375969237668237	0.6260987590330506	1.551973614623354	1.0740207731665636	0.9142061200228834	1.3782863404992385	2.4350966817280923	1.480885547929492	2.794726705842493	0.2803287158632994	0.13800543934621926	0.6168792426455332	1.1658861425242397	0.5962341828928007	0.33279442909591106	0.4561903235157361	0.34053273364300807	0.009514246883993077	1.3336262837909525	0.25079080264056447	0.35048051558699894	0.0	0.0	1.0	0.0	0.0	0.0	0.0	1.0	0.0	0.0	1.0	1.0	0.0	0.0	0.0	1.0	0.0	1.0	0.0	0.0	1.0	7.0
59040000	0.014340194229327755	1.2199062453788876	2.6583187446636916	0.3926225026642862	1.204622469734871	1.1956825954981414	3.002751835877411	2.218758486879402	5.290001141334829	0.33426614052388	1.4259321250882784	2.7550338797201053	0.10023779431993014	0.4424148089800232	0.1403431006425992	0.5712136898985478	2.1198975781875977	2.934358234985014	1.1393989164507778	0.24478056639263457	1.7244248865498382	0.0	0.0	1.0	0.0	0.0	0.0	0.0	1.0	0.0	0.0	1.0	1.0	0.0	0.0	0.0	1.0	0.0	1.0	0.0	0.0	1.0	7.0
59160000	0.7378274187964058	0.02186705065454311	1.1320611885894487	2.160727951330367	1.5819403478406506	0.7833606286760385	0.2187163985451695	2.3778652556405078	0.15039306776230577	0.5386381683230517	0.7398556049563759	2.034226671519887	1.023916498901392	0.3503272568393583	0.6101558352418942	1.4440985063357952	0.7544427655561282	0.13404099638646078	0.9959560636387932	0.4867326078682914	0.7310638750024433	1.0	0.0	1.0	0.0	0.0	0.0	0.0	1.0	0.0	0.0	1.0	1.0	0.0	0.0	0.0	1.0	0.0	1.0	0.0	0.0	1.0	8.0
59280000	0.06476201855963151	0.2930529382682266	0.8972736002164908	0.025822228186965286	0.2892028436705768	0.6839415155713421	0.2979939498612465	1.1090762291676741	1.7309876079016484	0.20622217646113344	2.2255414594869505	1.197581267347544	0.8163026473715239	0.14121976467262118	2.033684032385521	1.892297414878038	1.0141560134886607	2.2733552063736147	0.24014764546580555	0.6673712448253171	0.3683269878821506	1.0	0.0	1.0	0.0	0.0	0.0	1.0	1.0	0.0	0.0	1.0	1.0	0.0	0.0	0.0	1.0	0.0	1.0	0.0	0.0	1.0	9.0
59400000	0.08116672805159668	0.37139751621490485	2.508547731873976	0.6937175760319878	2.999576440586261	0.6601100911891755	0.024287877235718704	0.7754359270902239	2.478858182371184	0.09021357624451314	0.22704791719474784	2.637729923281326	0.196900132411801	0.16047000566134548	0.4549278864602769	0.5523837383853938	1.7707871199564014	0.3113424173150329	0.3360538230828272	2.169813243705865	0.3406800290964095	1.0	0.0	1.0	0.0	0.0	1.0	0.0	1.0	0.0	0.0	1.0	1.0	0.0	0.0	0.0	1.0	0.0	1.0	0.0	0.0	1.0	9.0
59520000	0.7189559652602052	1.3965500611021624	1.6200047070163641	0.19605302891497672	0.19241724606697042	0.12330628036768317	3.741646894715148	0.6643102296780279	0.04854286147699161	2.415290075460176	0.30154128192360524	0.5558976395247281	1.5120525385782464	0.03746617727227711	1.074692374555141	0.35594205032293275	3.5481084818790913	0.9433948457454314	0.12256225079311683	0.3825231885933378	0.9190831305041713	0.0	0.0	1.0	0.0	0.0	0.0	0.0	1.0	0.0	0.0	1.0	1.0	0.0	0.0	0.0	1.0	0.0	1.0	0.0	0.0	1.0	7.0
59640000	1.6598138707533312	1.320975308370242	1.4676684078835207	1.3127820308419316	1.7177281489026446	0.3613561205804807	0.1949853403968715	1.38260328698115	0.5114734696458003	0.8871332625075267	0.39753126905325104	0.33739448812687906	1.8069940521483587	1.1621858789402797	0.9302304283927277	0.18899295413576642	0.19704295289783166	0.6035681079867393	0.23985827156515824	1.847281321947862	0.39734853701929645	0.0	0.0	1.0	0.0	0.0	1.0	1.0	1.0	0.0	0.0	1.0	1.0	0.0	0.0	0.0	1.0	0.0	1.0	0.0	0.0	1.0	9.0
59760000	0.3758668070254148	0.8899732445574211	1.0735549670123703	1.4173154651059545	1.1448930074055552	2.8913388895203203	1.0207852039780756	0.7508807448764806	0.9465549313963485	0.12951702583952143	2.373225656273836	3.304187090394787	0.5489284186119312	1.210210588934403	0.37196464284479425	1.4346793662378479	0.11947452575690577	3.533997718813389	0.03606652765920129	0.800616646667129	0.41670395868068194	1.0	0.0	1.0	0.0	0.0	0.0	0.0	1.0	0.0	1.0	1.0	1.0	0.0	0.0	1.0	1.0	0.0	1.0	0.0	0.0	1.0	10.0
59880000	1.6036914862152778	0.9523630322516511	1.0482884913002997	0.48230771663655747	1.2858120016344994	3.892121111883851	0.8623139858086507	0.40549160750975366	0.2472738116681668	0.15262689853774578	0.12686837935099882	0.24577221000543958	0.1253868291542446	0.9758599579922028	0.09919096917420119	0.49860410266663774	0.44595019082323134	0.808398002628464	0.6450333427843088	0.3940667691351212	0.2296751048030651	0.0	0.0	1.0	0.0	0.0	0.0	1.0	1.0	0.0	0.0	1.0	1.0	0.0	0.0	0.0	1.0	0.0	1.0	0.0	0.0	1.0	8.0
60000000	1.4899256867844517	0.7348289299999433	2.3789343882619165	2.5452455633851607	2.5107864863785814	0.48458267343368905	0.545301528546889	0.7237147034834334	0.2303240540177886	1.7241183539835692	0.6528765216117128	1.746654188676005	1.5905126726197991	1.3086000027397744	0.04359454980309307	0.8436095093289692	1.5926743675940185	0.27879046709310906	3.249783465777111	0.5908433223585474	0.9020978703234313	1.0	0.0	1.0	0.0	0.0	0.0	0.0	1.0	0.0	0.0	1.0	1.0	0.0	0.0	0.0	1.0	1.0	0.0	0.0	0.0	1.0	8.0
60120000	0.09225148105611268	0.6209954754840363	1.5235705659251784	0.7354398619182922	1.457183859136873	0.7828383682362756	1.1269221055429586	2.1608588895285337	0.7232732477554772	0.34018292435991443	1.3802246580035062	3.327968359431486	0.5165888186581302	0.15800433876036515	0.04484572695904733	1.3349872027590126	0.4506126515444672	0.3030850038232646	4.2352174253996315	0.26279424741745594	3.42502286701357	1.0	0.0	1.0	0.0	0.0	0.0	0.0	1.0	0.0	1.0	1.0	1.0	0.0	0.0	0.0	1.0	0.0	0.0	0.0	0.0	1.0	8.0
60240000	1.0426795123971884	1.027679124238061	0.9395039415149471	0.5317662193954441	0.6131778663331932	0.9662679934599875	1.558085868183142	1.6916553435621324	0.09743018133632664	0.00422446642068463	0.5531271982323491	1.5007764709020834	1.151499856360557	1.7663682865926185	1.1994192992829353	0.39815143340244147	3.5512800570543526	0.8793605866604538	0.6464472691121108	1.369685948739081	0.38749896479011686	1.0	0.0	1.0	0.0	0.0	0.0	0.0	1.0	1.0	0.0	1.0	1.0	0.0	0.0	0.0	1.0	0.0	1.0	0.0	0.0	1.0	9.0
60360000	0.872777877386976	0.035398273244291366	2.414259142044099	0.4298262689423932	1.3111270968443942	2.3576748365685343	0.3196101748264433	1.3009115554703596	0.25689695480510166	1.9069998450451449	0.16936064930070488	2.547416037308698	0.17600386806910853	1.0886329164501314	0.4179412262000465	0.13940422832922922	4.235870314475481	0.39452684457015685	1.794274991663065	0.8998937345896227	0.4210401945385527	1.0	0.0	1.0	0.0	0.0	0.0	0.0	1.0	0.0	0.0	1.0	1.0	0.0	0.0	0.0	1.0	0.0	1.0	0.0	0.0	1.0	8.0
60480000	0.5248180196670771	0.1028190829134232	2.173503016952503	0.836976975393316	0.01671133440344061	3.9201802411878583	0.08132953186664911	0.34840001007975396	0.45880723881228047	1.442839178660305	1.2623250858239201	0.7673532938229075	1.9093818313067745	4.385464712802472	1.0493350479253154	0.5227651862984783	0.09336123818187413	0.3474409401116641	0.3023375950538512	1.7241313356242924	0.3639292920433988	1.0	0.0	1.0	0.0	1.0	0.0	0.0	1.0	0.0	0.0	1.0	1.0	0.0	0.0	0.0	1.0	1.0	1.0	0.0	0.0	1.0	10.0
60600000	0.36860428050855965	1.838289049485365	1.2921136129410709	1.158724419584691	1.3969637160178636	0.2565445163376609	1.5552853660412567	0.6420827432722567	0.23837022601090974	1.3913808930450657	0.7566328092218941	0.7940724400116967	1.4513847367789332	1.1018276013368604	0.975602573900126	0.32501530677081386	1.0214706322699865	0.370293013017657	1.05145182564522	0.9346646281552935	0.45027424734201726	0.0	0.0	1.0	0.0	1.0	1.0	0.0	1.0	0.0	0.0	1.0	1.0	0.0	0.0	0.0	1.0	0.0	1.0	0.0	0.0	1.0	9.0
60720000	0.1974215623625905	0.672190600745217	1.6851117903451793	0.10687166357734962	0.33169802509773677	0.44294101122237206	2.5021190285047257	1.329465832323938	3.4037889423849848	2.667024640706359	3.1725075070258595	1.2808612636317402	1.310648997514926	0.5381519988461789	1.1484775785869525	0.22833219974687105	1.1444406686123458	0.5863677826317453	0.7772660959650824	4.454056361168133	0.7757861078387507	0.0	0.0	1.0	0.0	1.0	0.0	0.0	1.0	0.0	0.0	1.0	1.0	0.0	0.0	0.0	1.0	1.0	1.0	0.0	0.0	1.0	9.0
60840000	0.10393891191284996	1.056311208986142	1.273767478007265	0.24403340767053344	2.4759439547072426	0.0783461666854657	0.49393088122666234	1.0938777392531094	4.2202536266428453E-4	0.8321399684531228	1.1508253074275474	0.7040337289168948	0.5402607526893485	0.5477880283694773	3.6785187716089616	0.05243356292736457	0.1713842504031755	0.19869373063792697	0.235599259540267	1.0913005366760868	2.121340742765945	1.0	0.0	1.0	1.0	0.0	0.0	0.0	1.0	0.0	0.0	1.0	1.0	0.0	0.0	0.0	0.0	0.0	1.0	1.0	0.0	1.0	9.0
60960000	0.6898781433758151	2.8342264311171457	1.239630804931486	1.8093528235818395	0.2785013333875559	0.8443931099166442	2.301168912247435	0.35118609407954965	1.1573686794119662	0.16819269331244877	0.5958424357763096	0.6534989023618905	0.20034845002939056	0.6619559513087304	0.7716901109938051	0.4110726806264187	0.32260834579986564	1.32057413048143	0.5060563293768057	2.0866495534227707	0.6171553032546534	1.0	0.0	1.0	0.0	0.0	0.0	0.0	1.0	0.0	0.0	1.0	1.0	0.0	0.0	0.0	1.0	1.0	0.0	0.0	0.0	1.0	8.0
61080000	1.0330249997309535	0.045037932680545886	1.6430857358947601	1.2164040915559715	0.3406766065560869	1.6168696943341112	0.49655791858829623	0.856397897413683	2.88679028320466	1.301552448053585	0.9103341710519617	0.6139347015154054	0.47696299153480914	0.5581082707044925	1.0272449532605161	0.5664964255447495	0.06448627737581052	0.34327400165371796	0.37443854367728796	1.9768714554913318	0.471205113012365	1.0	0.0	1.0	0.0	0.0	0.0	0.0	1.0	0.0	0.0	1.0	1.0	0.0	0.0	0.0	1.0	1.0	0.0	0.0	0.0	1.0	8.0
61200000	0.7679084959930629	1.673345902278773	1.5789530334637236	0.14587755982820547	1.0918564145578333	1.3103086603738174	0.36149373572484556	0.36329724605707636	1.0273234502212818	0.6658853074326454	0.14667327823195841	0.3154375198849315	1.325279145468556	0.07042367639514487	0.3436016466866757	0.5580971051861435	0.03343195393321739	0.9638125421142096	0.14346300526803993	1.7382422533830237	1.712914767113514	1.0	1.0	1.0	1.0	0.0	0.0	0.0	1.0	0.0	0.0	1.0	0.0	0.0	0.0	0.0	0.0	1.0	1.0	1.0	0.0	1.0	10.0
61320000	0.8401655673514554	0.25362983789517235	3.628709421906085	2.177818923155546	0.8629241923624801	2.8068901541628795	0.026594903732943088	0.8519855000181807	1.451414977471154	0.26722689833678215	2.2324472432868965	2.142897427450735	0.38390138417335407	0.3371390830830032	0.2969643107826724	0.15277670183422665	0.4579917853954613	0.5198292962231479	0.3313273423032303	4.924755471406918	1.2379113181206263	0.0	0.0	1.0	0.0	0.0	0.0	0.0	1.0	0.0	0.0	1.0	1.0	0.0	0.0	0.0	1.0	0.0	1.0	0.0	0.0	1.0	7.0
61440000	0.24992699189066897	0.1277747313359322	2.655111802031859	3.04550996236183	1.392889043031213	0.3268114682759802	0.45726446739777593	0.7233783713278333	0.6390904506007353	0.35002047765425737	0.45508992131669573	0.5683280994814291	2.359616366913699	0.5958944248792694	0.4027566915613238	0.7304879735176989	4.363241096650205	0.9018923566906383	1.3073350913213526	2.042151037802603	0.145271509962317	1.0	0.0	1.0	0.0	0.0	0.0	0.0	1.0	0.0	0.0	1.0	1.0	0.0	0.0	0.0	1.0	0.0	1.0	0.0	0.0	1.0	8.0
61560000	0.3727468585196881	0.9096171484055058	1.6295323462485796	0.558940027735803	0.024870153723970664	0.674322774964115	2.062546901486637	1.8951458657478226	2.7598041218182994	0.9697785392976874	0.8131917884329082	0.5049475559380064	4.1596951421705715	0.4526243609626405	0.5732257165613481	2.816530988461539	0.46871316621991077	1.4399143544124866	1.005238888304249	0.7028202212677033	1.3440465616380222	0.0	0.0	1.0	1.0	0.0	0.0	0.0	1.0	0.0	0.0	1.0	1.0	0.0	0.0	0.0	0.0	0.0	1.0	0.0	0.0	1.0	7.0
61680000	0.6576903616950165	0.8425302433359859	0.5036172656233188	0.08036836680244298	0.19876083996917776	1.7929829796466072	0.5684436740365673	2.065230270382933	0.1058863416437556	4.0805902279614585	0.5667255750090028	0.866346453658222	0.10984944689347362	0.7042457566819968	0.36793771070488024	3.0238670967540187	1.0252688031059949	1.0501390551067766	1.508582179541643	0.21728264003769812	1.535386121593581	1.0	0.0	1.0	0.0	0.0	1.0	0.0	1.0	1.0	0.0	1.0	1.0	0.0	0.0	0.0	0.0	0.0	0.0	0.0	0.0	1.0	8.0
61800000	3.149474839605342	3.178709132139471	0.363782605001185	0.3579674741969705	2.961416978038555	2.199816426308187	1.075652854695122	1.0017201334423624	0.24668984351825946	0.7848915178302971	0.15406459740975306	0.3109506097307883	0.949169080732346	0.35304575593435894	1.146523629882309	0.4661713445516194	0.2696640172883236	0.3913330822283011	3.646705648559453	0.660220235197836	0.03645388806820137	0.0	0.0	1.0	0.0	0.0	0.0	0.0	1.0	0.0	0.0	1.0	1.0	0.0	0.0	0.0	1.0	0.0	1.0	0.0	0.0	1.0	7.0
61920000	2.7477976354798925	0.20418327951949655	3.150115250804495	0.9022689813565273	1.2765679390744094	0.9172148575560719	0.10895612625515311	1.1952723757282668	0.07480282057491369	0.1946644753821344	3.7930022956851714	3.1043118116772175	1.8422823027659958	0.21524237901082835	0.3232907006912306	0.4067874256254176	0.426964879437271	1.129309957096441	0.09937305449293467	0.8804258678481426	0.34064769771307224	0.0	0.0	1.0	0.0	0.0	0.0	0.0	1.0	1.0	0.0	0.0	1.0	0.0	1.0	0.0	1.0	0.0	1.0	0.0	0.0	1.0	8.0
62040000	0.030481724280644596	0.21487139527311902	2.2366411954480463	2.9837465439682997	1.3393947152520034	0.2990963098569955	0.09671506632261162	0.9444748943076889	0.7557907405802469	1.3536910386206942	0.519759558584854	3.0448475696959583	3.0354737459933365	1.1158781615247144	0.3525191753716067	0.8284114009089505	3.76853186221011	1.1076424364313433	0.4446650429094077	0.9084919989136849	1.0617847893680263	0.0	0.0	1.0	0.0	0.0	0.0	0.0	1.0	0.0	0.0	1.0	1.0	0.0	0.0	0.0	1.0	0.0	1.0	0.0	0.0	1.0	7.0
62160000	0.19013850376694794	0.8289258963115652	2.2985409905087235	0.5291865648366216	0.27360700083526407	2.1402158371693596	2.76547602083575	0.8477921738479889	0.4094983594243843	1.966065911271551	0.5882014630066313	1.120520013128219	0.21834106561672367	1.8346812191236757	2.5418173710920335	0.14453548951453304	0.43277203449003254	0.49499831434551117	0.6217072643054777	0.4319284145877845	4.573813422373104	1.0	0.0	1.0	0.0	0.0	0.0	0.0	1.0	1.0	0.0	1.0	1.0	0.0	0.0	1.0	0.0	0.0	1.0	0.0	1.0	1.0	10.0
62280000	1.9913035130477013	1.1967009619977755	1.4400289627771472	1.009824275323262	0.6944483374027158	0.6101682399150283	1.9817467023338615	1.9020832096106346	4.133114153225412	0.9494712652682366	0.23636183283604906	0.9991645226251582	0.563370960324192	1.3538525801239978	1.225207473476927	0.7473224857673818	1.6782996181692504	0.3116527443359282	0.6952007686942554	0.39051551363761167	1.1246565530530033	0.0	0.0	1.0	0.0	0.0	0.0	0.0	1.0	0.0	0.0	1.0	1.0	0.0	0.0	0.0	1.0	1.0	1.0	0.0	1.0	0.0	8.0
62400000	1.7979127181108663	0.7516562582698472	2.607573770826373	1.2317137743775906	0.9807977074015353	1.046326249590386	0.6839921231728606	0.5457358233796965	0.2750784777651557	0.23796898357127383	1.7340080499829191	1.6731176745417295	1.8268450605589488	0.04520565889623812	0.06252677647811931	1.214172283959719	0.47945640965017877	1.4934023736469682	0.21980085644520309	0.024307861751540913	0.17643478788071415	1.0	0.0	1.0	0.0	0.0	0.0	0.0	1.0	0.0	0.0	1.0	1.0	0.0	0.0	0.0	1.0	0.0	1.0	0.0	0.0	1.0	8.0
62520000	0.7434365393197044	6.585573376170441	2.1330523383606153	0.46799277925722765	0.24114514271044987	0.06485449737754782	0.04814386957614824	1.3094989351582702	0.42075181403713835	0.0386562313128593	0.9492195794722297	1.824153356408435	1.8824858577610903	0.5469775997961233	0.6269163686704154	0.335804043851541	2.293469062079114	0.31426269856661254	2.5101682127070584	0.2090591338184818	0.9322597424379391	1.0	0.0	1.0	0.0	0.0	0.0	0.0	1.0	0.0	0.0	1.0	1.0	0.0	0.0	0.0	1.0	0.0	1.0	0.0	0.0	1.0	8.0
62640000	0.4009515296116864	4.165358217141325	2.0834869603551596	0.17802512504554288	0.28704426088388246	0.18405719666178097	6.192593980644021	0.7695603298176233	0.6953085285156522	3.062930875532718	0.8106524678134049	1.1267622064109748	0.02020207975481006	0.1181584910378189	0.5401451972621223	0.523445163719658	0.2540675039539828	0.8971208812068248	0.04649483879045948	0.19040579584993828	2.1260661535108767	1.0	0.0	1.0	0.0	0.0	0.0	0.0	1.0	0.0	0.0	1.0	1.0	0.0	0.0	0.0	1.0	0.0	1.0	0.0	1.0	1.0	9.0
62760000	0.6100116167055153	0.004264662208969512	3.351379812340159	0.9488839529101416	0.6106519834314842	0.9689283991956927	1.874216924885089	0.7178507096280169	0.8274028416360502	0.5663608984014658	0.4373732538963634	0.5641191713825627	0.32920390252524784	0.5039330528380433	0.32082809241247523	0.8341094732238639	0.08390586911857414	1.5753483396524277	0.0779431464602814	0.24157991225920414	0.48609715790782265	1.0	1.0	1.0	0.0	0.0	1.0	0.0	1.0	0.0	0.0	1.0	1.0	0.0	0.0	0.0	1.0	0.0	1.0	0.0	1.0	1.0	11.0
62880000	0.1288709547890953	0.6464651714455072	1.4461632254668293	0.7015202673468239	2.7410357033238713	0.002317216542039673	0.19584328366452844	0.38481496295501827	0.24694879945157766	0.1237543329728669	0.024121818810458964	0.24806120779593288	0.27867585778018195	0.21030995942261352	1.2487740607289057	0.10238760558028193	3.166793990931909	0.7744738119894032	0.1054702667639097	0.15201614998040974	0.023011735184430376	0.0	0.0	1.0	0.0	0.0	0.0	0.0	1.0	0.0	0.0	0.0	1.0	0.0	0.0	0.0	1.0	0.0	1.0	0.0	0.0	1.0	6.0
63000000	0.5828223356358228	0.04767340147910511	3.8932388732719354	0.5475988308187489	0.353696605403394	0.3224008881405468	2.751472798116366	1.1730168021498102	1.8285046916794394	0.21082117377071652	0.6526257673559328	0.49001188072477236	2.712950984048957	0.9733468037124295	0.12039881426580863	0.9376322558610364	0.15449373233133187	0.8207107795229014	0.11805278248358093	2.449356725682175	0.593595232612558	0.0	1.0	1.0	0.0	0.0	0.0	0.0	1.0	0.0	0.0	1.0	1.0	0.0	0.0	0.0	1.0	0.0	1.0	0.0	0.0	1.0	8.0
63120000	0.013881114581660503	0.6639725023953479	2.276040098439463	1.0481852064518262	0.4668431688548242	2.0049161633909307	0.6666257382084643	3.302512842265997	1.128400169842524	0.9580750715171575	0.6354457647590674	1.0300549058212638	0.1740195784726559	0.4046436350555999	0.5595631122382139	2.280150000007833	0.35443004717610826	3.2705367868843114	0.7362607409282549	0.10231115665655706	0.18714776239073078	0.0	0.0	1.0	0.0	0.0	0.0	0.0	1.0	0.0	0.0	1.0	1.0	0.0	0.0	0.0	1.0	0.0	1.0	0.0	0.0	1.0	7.0
63240000	0.4333252575720903	0.14067474632664548	1.8168467914837618	1.2270131039225087	1.585598393474499	0.47328541604887653	1.8446871285940694	1.4503181943125352	1.6241900248222196	0.8972488743290192	0.19596730560466682	0.04875531963708336	0.22635066233656317	0.40560051370913025	0.8456541756341146	0.7951544531719607	2.5174676472768973	1.0979460512589962	0.2199566013822107	0.21651561691521293	0.3850184413372086	1.0	0.0	1.0	0.0	0.0	0.0	0.0	1.0	0.0	0.0	1.0	1.0	0.0	0.0	0.0	1.0	0.0	0.0	0.0	0.0	1.0	7.0
63360000	0.22233871073645978	1.6354347624539747	1.546502004903613	0.26000210504435745	0.8379212084473616	0.39825142585482837	1.528094948423567	1.2852161724615254	0.11417894616527266	2.0475551428719188	0.4305871430664478	0.4707874434792688	0.11862715066911304	0.4500087225943487	2.5291005152126687	1.2184653093936584	0.5153377443214177	1.3520153085847813	1.592398932375811	0.0169491388283085	2.195024295049629	0.0	0.0	1.0	1.0	0.0	1.0	0.0	1.0	0.0	0.0	1.0	1.0	0.0	0.0	0.0	0.0	0.0	1.0	0.0	0.0	1.0	8.0
63480000	3.4399003740830447	1.5785908040625591	2.245117324390288	1.675873460549878	0.5770076590281882	1.066667528892809	0.9341457239164527	0.933680582599722	0.454643622013302	0.7445043659587901	1.6447281821622226	0.9530505996048517	1.2510376886932137	0.9430485498539899	3.455585824440323	0.30159027556422763	0.24095587327271845	2.1245935136455576	2.2214996510981284	0.8946070124405052	1.1627680908301636	0.0	0.0	1.0	0.0	0.0	0.0	0.0	1.0	1.0	0.0	1.0	1.0	0.0	1.0	0.0	1.0	0.0	1.0	0.0	0.0	1.0	9.0
63600000	0.7322608313828396	0.6019262732653747	1.5274178467555009	1.0254675286184116	0.8654588671170128	1.0518587423012358	0.728169318585843	1.2537039209229102	0.3150420368500407	0.15696960051709413	0.35024099449627205	1.5479621250879425	0.591758213239153	0.09740522715071714	3.599465060266763	1.0641964490501634	0.07280913210572088	0.21687028351633275	0.06681058418494595	0.4365455108192966	0.16218143270829768	0.0	1.0	1.0	0.0	0.0	0.0	0.0	1.0	0.0	0.0	1.0	1.0	0.0	0.0	0.0	1.0	1.0	1.0	0.0	0.0	1.0	9.0
63720000	0.8571353325433724	0.48105377168965147	1.0908587733337773	3.5266370426167946	0.10576081682295153	0.5790128201950177	0.5811856808765439	0.672759566416725	0.8998459692739447	0.7692048839180913	0.5077922233587242	1.1692697796603007	1.2479728721849341	2.191886288256822	0.9681255864382746	0.026877482506842524	0.4088091202772613	0.8687370805032476	5.047069516773459	0.3039699321778544	1.0764691200597138	1.0	0.0	1.0	0.0	0.0	0.0	0.0	1.0	0.0	0.0	1.0	1.0	0.0	0.0	0.0	1.0	1.0	0.0	0.0	0.0	1.0	8.0
63840000	0.3266593693876817	1.1634442459314853	1.372680844849385	2.7391954474004576	0.24667406617474233	1.3124729830665285	1.0091933358062415	0.8427587754041633	0.0824038142058548	1.9409452142512766	0.09809901222758521	0.9846948526750106	1.5509997473821289	0.6387612554668346	0.9539335457129074	0.23533729607353665	3.240850511145604	0.05932494937737732	2.1396580369507188	0.30070345769633383	0.6340538317710017	1.0	0.0	1.0	0.0	0.0	0.0	0.0	1.0	0.0	0.0	1.0	1.0	0.0	1.0	0.0	1.0	0.0	1.0	1.0	0.0	1.0	10.0
63960000	3.790509830870233	0.030291611864814695	1.6190870099291923	3.7345982894980896	0.007779866132201622	0.3916796439070878	0.3539919689298771	1.0997578376072839	1.7881937793338	0.920501577781084	0.9356576963915392	1.2421645725179928	4.266845716787014	0.08261822353590388	1.230375804475397	1.2209803218947042	0.6294897898163813	1.3064540495002717	0.4455514365942781	0.25576869773022337	2.5377694251592624	1.0	0.0	1.0	0.0	1.0	0.0	0.0	1.0	0.0	0.0	1.0	1.0	0.0	1.0	0.0	1.0	1.0	1.0	0.0	1.0	1.0	12.0
64080000	0.6349440858018605	1.6747691628459231	1.9209819767545413	0.2578936477776186	0.14999491473497673	0.9442649838086813	0.22615758403080963	0.3132725740498656	1.4085969167521841	0.8575866040827412	0.8205993704375752	0.6488821880997686	7.451447461129907E-4	0.05153828202866823	0.368561562106105	0.3263885473635868	0.246797291605944	1.0293569437769217	0.010448185234907233	1.0108920575979166	0.49781438237211273	0.0	1.0	1.0	0.0	1.0	0.0	0.0	1.0	0.0	0.0	1.0	1.0	1.0	0.0	1.0	1.0	0.0	1.0	0.0	0.0	1.0	11.0
64200000	1.2532706498084845	0.016800575129088387	2.5742161648853403	0.05489084221503696	0.6678645688096373	0.9418241294210777	0.0012497623345153037	1.3335780403116055	0.619052056833734	0.005531483363493695	0.25722678047730335	0.27544111550135225	0.2356361628009669	0.45570501192623897	1.4687234012664694	0.6904115738670468	2.6400116144740635	1.0102934482486932	0.07480511678618634	3.0604039762581383	1.6980092991366873	1.0	0.0	1.0	0.0	0.0	0.0	0.0	1.0	0.0	0.0	1.0	1.0	1.0	0.0	0.0	1.0	0.0	1.0	0.0	0.0	1.0	9.0
64320000	0.5679781857835575	1.3501572116342073	3.017069184216877	0.2747737578310974	0.06107955635916912	1.142917695973725	1.289491462957304	1.197914106523102	0.04436462672806588	2.736520521149263	1.912605209392428	0.310552909909273	0.20974581838771678	0.4623934286040557	0.4246639198731346	0.4775257946480714	0.12343805050909037	1.228819710157682	0.011070938570104783	1.647651670114266	0.9581302779704459	1.0	0.0	1.0	0.0	0.0	1.0	0.0	1.0	0.0	0.0	1.0	1.0	1.0	0.0	0.0	1.0	0.0	1.0	0.0	0.0	1.0	10.0
64440000	0.8547762948489743	0.42577473660491455	2.032502820587582	0.6751689172680626	1.3372865938456642	3.6587039441315135	1.5439957565959224	0.9718420961577767	1.2837190303200692	0.1935112265669999	0.8347890522300332	1.2665727375448375	0.6859195748271231	0.6562471393391682	3.7240429535556747	0.9399352349359956	1.5439302448242793	0.8559525920961725	0.21099083529253534	0.3920106866294413	0.36571493892024864	1.0	0.0	1.0	0.0	0.0	0.0	0.0	1.0	0.0	0.0	1.0	1.0	0.0	0.0	0.0	1.0	0.0	1.0	1.0	0.0	1.0	9.0
64560000	0.6259152363880318	0.14274438792000232	0.6983008947441375	1.0520154653157336	0.4893642365574297	1.5479771830308882	2.0854767827200935	1.4370433007009342	0.47783553025306785	3.1973873676289823	0.8002593932622042	0.3332412305948949	0.8360500255468841	1.066543692363145	2.676545292831508	0.3553352144428833	4.941567150343341	0.13011968796538098	0.577455411785327	0.015895766311426432	1.2075411792280448	0.0	0.0	1.0	0.0	0.0	0.0	0.0	1.0	0.0	0.0	1.0	1.0	0.0	0.0	0.0	1.0	0.0	1.0	0.0	0.0	1.0	7.0
64680000	1.3435408013472847	1.2882070532268504	2.029351434445216	1.6526907095931278	0.5089760688442526	0.6135678735113079	0.760411293715574	0.8319871069207924	1.3046381499410935	0.013342903451714792	1.6234420756190817	2.4607487654418514	0.7278660097677125	0.724117842126852	0.4427094363324191	0.39886649881372116	0.1655302000131019	1.374864698715444	0.10842917512419362	0.0038217874934270623	1.0273443207313033	1.0	0.0	1.0	0.0	0.0	0.0	0.0	1.0	0.0	1.0	1.0	0.0	1.0	0.0	0.0	1.0	0.0	1.0	1.0	0.0	1.0	10.0
64800000	0.280668396250559	0.1868790729124214	1.5787976629243623	0.2053826191420625	1.5501633082080988	0.9538708685951072	0.24376624864907556	1.0511238420994449	0.021481584363918976	0.06894062676922247	0.9799262108811719	0.1885975719223927	0.007268641901514785	0.35616101908994613	1.723489151482494	0.3885637084852491	0.77753273599397	0.44529599206839937	2.5404125860370224	0.9341509139752358	0.9702515616411482	1.0	0.0	1.0	0.0	0.0	0.0	0.0	1.0	1.0	0.0	1.0	1.0	0.0	0.0	0.0	1.0	0.0	1.0	0.0	0.0	1.0	9.0
64920000	0.3652663468928214	0.01068274901114488	1.4113157519637791	2.2666507743138364	0.8411067472862968	1.15240076691639	0.4952333614046133	0.34293872147302873	0.2610123686816149	0.4777286356976127	0.4476582265726066	0.38535923343435385	0.8039649511804865	3.621642205243322	0.8608629267650929	0.504613502480163	0.24566569703107885	0.45461001759815534	2.788776084101822	6.048047236793159	0.08986653785880944	1.0	0.0	1.0	0.0	0.0	0.0	0.0	1.0	0.0	0.0	1.0	1.0	0.0	0.0	0.0	1.0	0.0	1.0	0.0	0.0	1.0	8.0
65040000	0.6355282748090028	0.8573938486183589	1.8218659588064081	3.230801025121544	0.18732355404225093	4.607787258128926	0.7103195493834563	2.372398679737658	0.8376857000718816	1.593709928809467	2.9779360690517303	1.5918683542599577	1.25999110936799	2.23781801919125	0.023927689655347993	1.492394389838844	1.2034450923774604	1.2940265802501334	0.388329444947234	0.03681051691945892	0.4493084586640907	1.0	0.0	1.0	1.0	0.0	0.0	0.0	1.0	0.0	0.0	1.0	1.0	0.0	0.0	0.0	0.0	0.0	1.0	0.0	0.0	1.0	8.0
65160000	0.10758317349120988	0.572111705374396	1.1168359362945626	1.1103680919903522	0.0777646824135631	2.13333874630698	0.29935193558446593	0.23692712338892025	1.4092318063003988	0.9697088566114922	0.37678781737229006	0.5398336210100488	0.6267438713832941	1.5701108964520503	1.3287997519671564	0.37016154329863676	1.0406487823684243	0.3963300895491325	0.04439103548272748	1.328200240698782	1.5673980121161477	1.0	0.0	1.0	0.0	0.0	0.0	0.0	1.0	0.0	0.0	1.0	1.0	0.0	0.0	0.0	1.0	0.0	1.0	0.0	0.0	1.0	8.0
65280000	0.05052189838974434	0.6214145789137493	0.9762618794946403	0.812157798388161	0.9398462914524126	0.28109196732434677	1.5727042040681696	0.15060298801082989	1.9756407035434445	1.71592241528866	0.7232611066507472	0.8660654389223724	1.3816827115299242	1.3606582912689364	0.2032756806640667	0.42370765250758524	0.16494490217661253	0.15172013630199335	3.28300484138887	1.1376291119938648	1.1651403797319466	1.0	0.0	1.0	0.0	0.0	0.0	0.0	1.0	0.0	0.0	1.0	1.0	0.0	0.0	0.0	1.0	0.0	1.0	0.0	0.0	1.0	8.0
65400000	0.44569568129736353	0.39446281694217183	2.7516618963999924	4.589352961207786	0.3478979411266213	0.19106535413179584	3.86764221089246	0.775859431506231	0.37336680774473374	0.33762170924615714	1.3538637327972476	0.318690678327564	0.7193407419859343	2.268906002490592	0.29621932439758125	0.5868076964321047	0.15083949974033184	0.937443569873644	0.6535133496756858	0.021143304514338122	1.7243261339845293	1.0	0.0	1.0	0.0	0.0	0.0	0.0	1.0	0.0	0.0	1.0	1.0	0.0	0.0	0.0	1.0	0.0	1.0	0.0	0.0	1.0	8.0
65520000	2.6538210616671134	0.3573590663434346	2.443144325127332	2.366971167982813	0.058459659271913086	1.808907547868622	0.4691468653382934	0.21623643413545035	1.3705068421099817	0.1951422248235529	0.8533952695966978	2.2418390625509903	0.1391812534276165	0.22474285756321308	0.1804827959960099	0.2033070128567757	0.7638333085632526	0.3589142242641612	0.6773743627075469	1.1867756207329792	1.0938256604937417	1.0	0.0	1.0	0.0	1.0	0.0	1.0	1.0	0.0	0.0	1.0	1.0	1.0	0.0	0.0	1.0	1.0	1.0	0.0	0.0	1.0	12.0
65640000	0.06346500816630699	1.7343596709124756	4.104710041706889	0.25089832731669	1.0932246999175337	0.018050774841060876	0.4259615945682773	1.5607514264956723	3.5944873430911217	0.017309940515388894	0.7151278962559912	1.174800745024728	3.156035247474469	0.8867515242356493	1.1677718995034618	0.5474002426673524	0.17590185265828864	0.6366922984957188	3.268861760544809	0.24605866667376264	2.966933211422845	0.0	0.0	1.0	1.0	0.0	0.0	0.0	1.0	0.0	1.0	1.0	1.0	0.0	0.0	0.0	1.0	0.0	1.0	0.0	0.0	1.0	9.0
65760000	0.5741324876968675	0.19261294426314407	1.9157013782833	0.41973453323667426	1.4716998137521031	0.11975061166506344	0.12704976067176482	1.6642504087440042	0.09511270946046446	0.7993922877486256	1.9195519613781302	0.6997034766425362	0.7986811870301186	2.1569136821891672	0.9120666958266477	0.253378639759598	1.3797242439399997	0.9646463252701521	0.004162928388233503	0.10095988991962006	0.7644640643797709	0.0	0.0	1.0	0.0	1.0	0.0	0.0	1.0	0.0	0.0	1.0	1.0	0.0	0.0	0.0	1.0	0.0	1.0	1.0	1.0	1.0	10.0
65880000	0.09938173092711167	0.6473475073084504	1.8010027500356656	0.9308206551153184	0.6759520830478402	0.4676416220274395	0.38118171354313274	0.37342233845821116	0.24331145989043024	0.7096287414518221	1.171361870502387	0.8849629780971542	0.21216930456864397	0.14832419023903934	0.05491054740414818	0.63370397902517	0.927910246708305	0.8368821220706042	0.3525710249338356	0.097514001884224	0.39656194523261284	1.0	0.0	1.0	0.0	0.0	0.0	0.0	1.0	0.0	0.0	1.0	1.0	1.0	0.0	0.0	1.0	0.0	0.0	0.0	0.0	1.0	8.0
66000000	1.3275845466438247	1.3682224211106444	2.0881668445183896	0.30626587004910033	1.4797517209601319	0.22401387873089548	0.35089001957971916	0.472115773636937	0.38866694142707536	2.008696812736664	2.322854611587715	0.4618882636150018	0.34791489662055014	0.3090877351611579	1.1747997263626395	0.2354634706886859	0.28176920831606284	1.1641943590094646	0.6696670252717574	0.12476637659985619	1.465851462500523	1.0	1.0	1.0	0.0	0.0	0.0	0.0	1.0	0.0	0.0	1.0	1.0	0.0	0.0	0.0	1.0	0.0	1.0	0.0	0.0	1.0	9.0
66120000	0.42098980015593984	0.10363327150056036	0.5802353101567332	0.32331469598464735	0.1827961494293291	1.9019596633609628	0.9979755742041275	1.7471254032739731	0.07318539922203364	0.39588617586531666	0.00488826866537705	0.39608716012175077	1.8813093845879831	1.5519143446133965	0.21251061682641917	1.1637492927545063	0.225638592253668	0.48537587420800127	0.06934241471900703	3.3131578902734202	0.5265154118498321	0.0	0.0	1.0	0.0	0.0	0.0	0.0	1.0	0.0	1.0	1.0	1.0	0.0	0.0	0.0	1.0	0.0	1.0	0.0	0.0	1.0	8.0
66240000	0.8848413612799668	0.4747639734712871	3.618654514896254	2.1197266363280756	1.5136942540006275	0.21369459718747452	0.19177108129862136	1.942376671951575	0.3876239661522678	0.06117109632954617	0.1954681137569483	0.23046004652960778	1.8899449477679156	0.0936946011453095	0.3267508637788609	0.17952500003486221	0.0188139472421577	1.340495225609211	0.3725604110738876	0.214613139061649	2.0611393948183174	1.0	0.0	1.0	0.0	0.0	1.0	1.0	1.0	0.0	0.0	1.0	1.0	0.0	0.0	0.0	0.0	0.0	1.0	0.0	1.0	1.0	10.0
66360000	0.5107176571820989	0.7653958239647759	0.7887464535049903	0.1642001443999761	0.44855572429770535	0.39334524361975676	0.14347049926221264	0.550833919748392	0.40182551470379807	1.9266578882480092	0.33298041427102215	2.2626459490874287	0.09803866883980913	5.03911152755649	0.3471801649562243	0.08118963576603204	0.06436070444337717	0.4757873790463042	0.8884244224009236	0.05820453116012078	1.1950696737808222	1.0	0.0	1.0	0.0	0.0	0.0	0.0	1.0	0.0	0.0	1.0	1.0	0.0	0.0	0.0	1.0	0.0	1.0	0.0	0.0	1.0	8.0
66480000	1.9542680087000956	0.34840273302939295	1.8028434155043247	0.9340641109275394	0.23746114660233247	0.09067594989495725	0.0791844290739383	1.285478678095513	0.6922966799695079	2.0331574025711796	1.2310210537565394	1.443502576024955	0.712311021324949	0.04329966114412226	3.080127194130075	0.756425461982308	1.1878902279787138	0.7313727097065872	0.19534436950324008	0.7294176306931721	1.268866299367405	1.0	0.0	1.0	0.0	0.0	0.0	0.0	1.0	0.0	0.0	1.0	1.0	0.0	0.0	0.0	1.0	0.0	1.0	0.0	0.0	1.0	8.0
66600000	0.1218904029825932	0.43344238881274344	1.4727199656220475	0.11352000059295655	0.47902148696384755	0.0843423868227355	1.6857758265041352	1.2922130166447527	0.17983516731509486	2.4500778625440782	0.598916843710649	1.460815186860692	1.1006847950833112	0.9316875554196435	0.2577989422543177	0.3497121163383397	1.5207820323284884	0.6251912085481576	0.1888113930887422	0.5232787288251312	0.5515454078285955	1.0	0.0	1.0	0.0	0.0	0.0	0.0	1.0	0.0	0.0	0.0	1.0	1.0	0.0	0.0	0.0	0.0	1.0	0.0	0.0	1.0	7.0
66720000	0.17238070833139904	1.0622420837563196	0.9955747366696268	0.9152413020041654	0.48690165648268785	0.2627970001727378	2.539162798097087	1.3904066251555087	0.8009233919775712	0.2512408174570293	0.2216061779249546	0.4604684596535071	0.6684146063599243	0.8242427721637934	0.016336363560640506	0.40938313901262	0.9101064568483171	0.34657664688610623	3.3194123787542975	4.949274453849659	0.8086683252178786	1.0	0.0	1.0	0.0	0.0	0.0	0.0	1.0	0.0	0.0	1.0	1.0	0.0	0.0	0.0	1.0	0.0	1.0	0.0	0.0	1.0	8.0
66840000	0.12327683898647229	0.009530807357337913	1.6909956261766699	0.7236795024981436	3.1696412915291052	1.9137586018455859	1.5982246707690695	0.8925142094316127	0.13672593547940512	1.2223178460288981	0.4843804288345721	1.4914060560704436	0.9792376164517338	0.12310740335775854	1.2745855812876108	2.5365708351961005	0.028299883066417498	3.0421302624767588	0.43989064684819884	0.20068220073639856	0.20421364549167637	1.0	0.0	1.0	1.0	0.0	0.0	0.0	1.0	0.0	0.0	1.0	1.0	0.0	0.0	0.0	0.0	0.0	1.0	0.0	1.0	1.0	9.0
66960000	1.3633514400549653	0.06447908717896812	1.1531414029003342	2.3891293480686286	0.2551304210235546	0.3593123094408677	2.430118013615864	0.8942504180738969	4.227025120499365	2.6870671559769184	0.4536340298945507	2.573240857167506	0.6452469495439308	0.4552420739435565	1.850720493208182	0.7584243913552862	0.9249669264875565	0.4052884703368442	1.5056774405601938	2.057083525180004	0.6997708500368062	1.0	0.0	1.0	0.0	0.0	0.0	0.0	1.0	0.0	0.0	1.0	1.0	1.0	0.0	0.0	0.0	0.0	1.0	0.0	0.0	1.0	8.0
67080000	0.8642442693719137	2.3053070453165806E-4	1.300326444897022	2.6519245737793016	0.1482206979455272	0.16242709958703658	0.2261024503567329	2.0503465871032613	4.155025382325065	2.1697480447790483	0.4135237185988175	1.9195026998685703	0.24649746073765147	1.8813994624987784	0.012803217293471255	0.2866484819423219	2.0233328281843708	2.978859411678387	0.6365701638231055	0.027335527744397906	1.3561257496985142	0.0	0.0	1.0	0.0	0.0	0.0	0.0	1.0	0.0	0.0	1.0	1.0	0.0	0.0	0.0	1.0	1.0	0.0	0.0	1.0	1.0	8.0
67200000	0.9625098240595834	0.2576114355679248	1.2809574363180023	0.7147405897889778	0.11607121820679668	0.05720982069630335	1.34847613738169	2.07117605054798	0.6536597463613871	0.8141245307625534	0.6200333270430486	0.9998254608103204	0.48299417106244263	0.5957106122771687	5.2946074866138	0.31624264395459695	0.1812701266030999	0.3160458114680396	1.1684402809022552	1.1151807115365007	0.7895887113731566	0.0	0.0	1.0	0.0	0.0	0.0	0.0	1.0	0.0	0.0	1.0	1.0	0.0	0.0	0.0	1.0	0.0	1.0	0.0	0.0	1.0	7.0
67320000	1.9925665947400022	0.021569533623521698	4.856862072691867	0.26172204609194366	0.19100623409402143	2.1116098391456894	2.3778318781173295	1.323318118592822	1.9093518562509912	0.4188381279738221	0.8127582588745199	3.3483744317807824	0.5008903223661144	1.518221587003119	0.2540834740419822	0.5399449460950411	0.2339482486782863	1.5383340090849156	1.5445666454220857	0.22407393233678025	3.534440798285306	1.0	0.0	1.0	0.0	0.0	0.0	0.0	1.0	0.0	0.0	1.0	1.0	0.0	0.0	0.0	1.0	0.0	1.0	0.0	1.0	1.0	9.0
67440000	0.4578492739713753	0.7527110957073772	0.32656754284673806	1.477402627101154	3.5404898785694434	0.5858172644303864	5.253600640168448	0.7491288232438609	1.1199434457474522	1.0205075286010685	0.1774562462615907	0.3786346248355768	0.15414438185403606	1.2662612075455815	1.0361880009791486	0.5648245477571079	1.966510657787432	0.20551400906612702	1.3660936085791007	6.231252806509295	0.07330280443564066	1.0	0.0	1.0	0.0	0.0	0.0	0.0	1.0	0.0	0.0	1.0	1.0	0.0	0.0	0.0	1.0	0.0	1.0	0.0	0.0	1.0	8.0
67560000	0.7508396589953684	0.5345138370823722	2.620408551124223	0.013267120824104566	0.1831635621396315	0.0823851924167704	0.7099447138856109	1.2552865200903542	0.6404788931549552	0.490858552230109	0.3628760754603985	1.228323240573213	0.41704296521143025	0.11637819133687104	2.918954332068796	2.0415740695172038	1.2855090437453802	0.44956172506894954	0.09707264901200224	0.8339050929504972	2.429197270929737	1.0	0.0	1.0	0.0	0.0	0.0	0.0	1.0	0.0	0.0	1.0	1.0	0.0	0.0	0.0	1.0	0.0	1.0	0.0	0.0	1.0	8.0
67680000	0.07030205492931971	0.6302840014159302	1.3966008119347357	0.22373600149305323	0.16173284327284437	3.260203865690255	4.375154521616979	0.6741502311754914	3.5254407237478933	0.18516264007453143	0.5389517695987432	0.510293733411737	0.9271859913293701	0.25054730509009787	3.297940446720638	0.5271903143545521	1.2971699240252195	0.6248677006038874	0.5652791979515155	0.4934520150793024	0.0547238249279368	1.0	0.0	1.0	1.0	0.0	0.0	0.0	1.0	0.0	0.0	1.0	1.0	0.0	1.0	0.0	0.0	0.0	1.0	0.0	0.0	1.0	9.0
67800000	0.5359152022713851	0.896151727368131	1.378555372203641	0.32925965925591555	0.3406039166451866	0.9131841482718698	1.947452510395046	0.7869185781081922	0.3645197057496457	1.0955886544962277	0.3285423471625873	0.5176118100059552	1.7493835838983682	0.9116881856885372	0.9218305602823084	0.4552083578265079	1.2701987755732023	0.28092946048817546	2.327392949093918	0.2950551331205016	1.4261322906646525	1.0	0.0	1.0	0.0	0.0	0.0	0.0	1.0	0.0	0.0	1.0	1.0	0.0	0.0	0.0	1.0	0.0	1.0	0.0	0.0	1.0	8.0
67920000	0.3765681686004862	0.27282285553641417	2.874682289231606	0.7271068469157831	0.26193482560163883	0.46882631516668144	2.5305897956186625	0.9454433064343483	0.0956803533502002	0.14952015489287793	0.7063568145177355	0.8346370768444678	0.09643984849103221	0.529848068747635	0.8069717933630526	0.5972108168949418	0.5974620833342327	0.5339246234057361	0.23645442346916296	0.002084686250407857	1.0593382022319637	1.0	0.0	1.0	0.0	0.0	0.0	0.0	1.0	0.0	0.0	1.0	1.0	0.0	0.0	0.0	1.0	0.0	1.0	0.0	0.0	1.0	8.0
68040000	1.6443631268769208	4.528924760968865	1.1100664541130245	0.27666061646595913	0.20375969589817586	0.7083016869643557	0.08710891506363512	0.6083219062163683	1.7486835989700933	2.5808911244414876	0.683596188715794	0.41753925708650264	1.2971882715539178	1.4923218820044286	0.1273730244492841	0.4435790464734258	0.39754577714079153	0.31376458561544923	0.6392519032612779	1.7718475170053696	0.8390167685550375	0.0	0.0	1.0	0.0	0.0	0.0	0.0	1.0	0.0	0.0	0.0	1.0	0.0	0.0	0.0	1.0	0.0	1.0	0.0	0.0	1.0	6.0
68160000	1.4998471460519238	1.5543284841760439	2.0088073201294163	0.11322869191854455	0.34065664047199606	0.07562500923028034	0.10678607838822615	1.1000365464603392	1.5033592987053335	0.32793175663593305	1.864208636011333	3.2415808769317453	1.3609899706061883	1.4485868107465572	0.8164634898221266	0.09895952844607304	0.514048135896794	1.019558575551716	0.18587171926794238	0.8025061782656557	0.14262176658246536	1.0	0.0	1.0	0.0	0.0	1.0	0.0	1.0	0.0	0.0	1.0	1.0	0.0	0.0	0.0	1.0	0.0	1.0	0.0	0.0	1.0	9.0
68280000	0.6246777106361684	2.3613929986392987	3.4125872520175844	0.3443780333972509	0.33199917809991103	0.44660094028389313	0.7463924045571514	6.23900479112179	0.013207004630729791	0.09475119158875352	0.5461893960518083	2.056699953923506	1.6714821556663613	1.426460928092768	0.005388247501060291	0.22024554919901698	1.4159601217364286	0.7090863739670776	1.3107780371410997	0.09161735277450836	0.7913505392611071	1.0	0.0	1.0	0.0	1.0	0.0	0.0	1.0	1.0	1.0	1.0	1.0	0.0	0.0	0.0	1.0	0.0	0.0	0.0	0.0	1.0	10.0
68400000	0.5119733439479599	0.808271442411834	1.8702646407444332	1.6821349745910255	0.2554282377768319	0.0056165005336012985	1.6403844228296962	0.9853341493476978	0.8942232671300571	1.6750944663312277	0.44151504321521895	0.6976057635923274	0.21951101452393634	0.36148277345635127	0.9477725239359857	0.18657255898366729	0.36019185233262263	1.148231192375827	0.4461133890478777	0.6018941329476212	0.3241305087586855	1.0	0.0	1.0	1.0	0.0	0.0	0.0	1.0	0.0	0.0	1.0	1.0	0.0	0.0	0.0	0.0	0.0	1.0	0.0	0.0	1.0	8.0
68520000	0.2046179850903748	0.5868741936038624	0.8941493080422742	1.1572637015494653	0.511605469419816	0.7104569312041213	0.39449052414021674	1.029738635709068	1.3934156843555698	0.08185424015653095	0.5699930174610806	0.4058433752882789	3.7210483305899635	2.332808413707573	0.8331364695724827	0.07531520045210836	0.06914871141146703	0.5021725377994505	1.0962957988050444	1.9721496296771663	0.8038791796788095	1.0	0.0	1.0	0.0	0.0	0.0	0.0	1.0	0.0	0.0	1.0	1.0	0.0	0.0	0.0	1.0	0.0	1.0	0.0	0.0	1.0	8.0
68640000	1.0224352108620747	0.2480618893172416	1.0055694039356093	1.3760981452957888	4.497910865749395	1.5326104360029773	1.5794346631801028	0.7604337707961547	1.3154031406268667	2.270022698142189	0.7912438809449148	1.0819388842474131	0.3465743467590066	0.0686350018234134	1.418855800983067	1.5585185709678597	0.577401149270465	0.7405452116482492	0.08382295870087239	0.5760266268766963	0.6678833005630042	1.0	0.0	1.0	0.0	0.0	0.0	0.0	1.0	0.0	0.0	1.0	1.0	1.0	0.0	0.0	0.0	0.0	1.0	0.0	0.0	1.0	8.0
68760000	2.1508585160509113	0.5630244939591948	2.014534942456834	0.7944879006282994	0.43448739851514734	0.46897244537910227	0.4352099313810626	0.2293574281118313	0.8288502646824911	0.3947874438210323	0.4956587282361929	0.8853935493712842	0.7859934689122369	0.10294855609706949	0.6882624825196277	0.9245398202761639	1.4808904674994292	1.0781608017917819	2.748147615018286	1.6828397903935508	0.6905073832469606	0.0	0.0	1.0	0.0	0.0	0.0	0.0	1.0	0.0	0.0	1.0	1.0	1.0	1.0	0.0	0.0	0.0	1.0	0.0	0.0	1.0	8.0
68880000	0.6139863003011133	2.553158327472675	1.836610290651199	0.1938608393559846	0.13270188168552433	0.18634124815047573	1.4598951023848257	1.6620986339877049	0.13540100936808966	1.015110773227039	0.6480564867661565	1.9908816841810175	1.7417340126448033	0.10471315124581798	0.09640765818459594	0.7805916731092518	1.0447270745394697	1.9729972667878928	0.4642521290132685	0.4290029380419699	0.7285860041080674	1.0	0.0	1.0	0.0	0.0	0.0	0.0	1.0	1.0	0.0	1.0	1.0	0.0	0.0	0.0	1.0	0.0	1.0	0.0	0.0	1.0	9.0
69000000	2.617570164639363	0.9042460092351022	4.649380110316445	2.401959143122414	1.5035584246305902	0.054556874607060726	0.2926525550292067	1.5457991368270747	0.11974833476452605	0.41307988304838367	0.5317950851385248	2.0106154114562944	0.011193584475911691	0.32812071161541617	0.12198730028091151	1.0245811462713181	0.2751389430704127	0.5299114097637992	0.3909615674792724	0.22467696470562432	0.9351225631195881	0.0	0.0	1.0	0.0	0.0	0.0	0.0	1.0	0.0	0.0	1.0	1.0	0.0	0.0	0.0	1.0	0.0	1.0	0.0	0.0	1.0	7.0
69120000	0.3138724496858166	0.4100930301209484	2.2358636874999944	0.009087232544937806	0.7691475173675075	2.367129665124283	1.9664897788141649	4.012202369825607	0.1258218537424367	1.9255261075226233	0.583551671720761	1.5737394931021158	1.252511818698753	0.9005756085992902	0.4572093154816721	1.0865407406977854	2.7006735347344173	0.4558646014796262	0.7428068427234468	0.4135491156426245	0.6961995521746949	1.0	0.0	1.0	0.0	1.0	0.0	0.0	1.0	0.0	0.0	1.0	1.0	0.0	1.0	0.0	1.0	0.0	1.0	0.0	0.0	1.0	10.0
69240000	0.15403306221289534	1.0449989182746886	2.8275283134137705	0.9645145091002466	2.273103012544415	1.3500136934559093	0.9027326517870581	2.3945983375268214	0.08257508856543912	0.5309202265184622	0.48102097865607313	2.190138708327834	0.0439832319542095	0.6235058601071906	2.2898679112047766	0.7117724107997591	0.5746247948467396	1.4887458138412253	0.3689036509093766	0.946324082040781	0.9665712873442124	0.0	0.0	1.0	0.0	0.0	0.0	0.0	1.0	0.0	0.0	0.0	1.0	1.0	0.0	0.0	0.0	0.0	1.0	0.0	0.0	1.0	6.0
69360000	1.5277260226906935	1.593253265611179	3.1264937345667168	0.30931373390499306	1.0531845835547786	0.5235433576098171	0.589973360565698	2.8158673653931947	0.7243971269997541	0.3647070451630705	0.8316619239022339	2.5434182955432396	7.892077390511027	0.6538301863376761	0.7503788523997519	0.03272168100231246	0.24061763407443784	1.1496538275606691	0.5480423479306887	0.6706911116208387	1.0811129839143625	1.0	1.0	1.0	1.0	0.0	0.0	0.0	1.0	0.0	0.0	1.0	1.0	0.0	0.0	0.0	0.0	0.0	1.0	0.0	0.0	1.0	9.0
69480000	0.8930593762884445	0.07621486149448659	1.2502536199173904	1.7797073928701912	0.6106824846539489	0.09306637615490614	0.07863781062287543	0.4305784585326694	1.9427110870077398	3.5891024014703556	0.24684929000831726	1.0286272171440234	0.062270133671703164	0.14600894225356065	0.20194585329049472	2.097981100542363	1.0927887476346698	0.3027013153166025	0.8738524251121839	0.8057056923629748	1.8828538957657692	1.0	0.0	1.0	0.0	0.0	0.0	0.0	1.0	0.0	0.0	1.0	1.0	0.0	0.0	0.0	1.0	0.0	1.0	0.0	0.0	1.0	8.0
69600000	0.35802234213487644	0.13936242809623597	1.924626737934093	0.026705683072005226	1.5109623453225758	1.003719109453755	0.05205731669286305	1.9376877409267947	0.45209133721535316	0.32980289419153974	1.2639829597832593	1.7059603354954143	0.03073520676985881	1.913289187041728	1.4304523104399183	0.7987078988801392	3.0095093050865755	1.3105968636201095	1.1786608724658447	0.5301929808255322	2.9256241476213796	1.0	0.0	1.0	0.0	0.0	0.0	0.0	1.0	0.0	0.0	1.0	1.0	0.0	0.0	0.0	1.0	0.0	1.0	0.0	0.0	1.0	8.0
69720000	1.8722893818949082	0.5317431923095411	3.0512195971433975	0.1465012330092372	1.2139188046863922	0.18647295415605808	0.4467806642148853	0.2943603006041407	0.915766903752435	0.38211569987458455	0.06848642696011466	0.7208492380025161	0.776442296624514	0.3824030730048944	0.9736547553963942	0.09190405304066315	0.020146057289923927	0.5160844102194112	1.0297751086591604	0.6516581730815737	0.07197053228005668	0.0	0.0	1.0	0.0	0.0	0.0	0.0	1.0	0.0	0.0	1.0	1.0	0.0	0.0	0.0	1.0	0.0	1.0	0.0	0.0	1.0	7.0
69840000	0.6941769240951373	0.585498426727547	1.5144093490651054	0.6175232103430187	0.6560719316836107	0.7775058080922009	1.5710285047184565	1.0928048303338724	1.4516733646566597	0.17995230306691765	1.2773038585954293	0.5370742183673697	0.42301139740555965	1.465374130083746	1.1170478125474534	0.6702512355682024	3.9492819331613753	0.14068909459447826	1.1929376687277067	0.33648051818099994	1.0887300040870067	1.0	1.0	1.0	0.0	0.0	0.0	0.0	1.0	0.0	0.0	1.0	1.0	0.0	0.0	0.0	1.0	0.0	1.0	0.0	0.0	1.0	9.0
69960000	0.26915402063869837	2.269673323602644	0.5773599425091273	0.6215196044949124	1.2930612217089268	0.842291822498534	0.34060805812426753	1.4178502700667253	1.2800926254050513	0.8303043966964603	0.6159524308243198	1.6574508446513951	0.16438963879486665	2.0386220571954543	0.5038038724037343	0.5245688495031321	2.9460363968728713	0.4008142858356582	1.8330683824695573	0.04588112700733315	0.7536062702985576	1.0	0.0	1.0	0.0	0.0	0.0	0.0	1.0	0.0	0.0	1.0	1.0	1.0	0.0	0.0	0.0	0.0	1.0	0.0	0.0	1.0	8.0
70080000	0.16199439183349804	1.9643252712829662	1.2931705168516572	0.6068000942587124	1.4359717967224794	0.02741965652865469	0.5212763163118391	0.43849142634681787	4.323134307025042	0.29928904015726177	1.1279047186256324	0.705692212826191	0.03852087943399098	0.2723635223489693	1.7121079782889161	0.44807281117131276	0.18550685551309887	0.6575206675397882	0.9411248039603335	1.9320944957971795	0.3956378139502081	0.0	0.0	1.0	0.0	1.0	0.0	0.0	1.0	0.0	0.0	1.0	1.0	0.0	0.0	0.0	1.0	0.0	1.0	0.0	0.0	1.0	8.0
70200000	0.44055096892159995	0.3615077475749112	1.3071466129389255	0.5398218547274304	0.6774129259948188	0.8066107445231137	0.809062004553874	0.8291343974455712	1.701473070140117	1.1840651554242152	1.0372372918017	0.4032339503441527	2.4103096580418657	0.19470169414862698	1.0531953861764347	0.617371879485452	0.10252390138181214	0.3221488202780122	1.7859121251904788	0.9279128931964371	0.6483289568708608	1.0	0.0	1.0	1.0	0.0	0.0	0.0	1.0	0.0	0.0	1.0	1.0	0.0	0.0	0.0	1.0	0.0	0.0	0.0	0.0	1.0	8.0
70320000	1.2450490577575362	0.07772125303340553	1.8439484650449898	0.522803264104981	0.4420759519344976	0.7708582767910288	2.3625596049083453	4.275255494008777	0.5642662759444679	0.8269090574202506	0.5566293798232395	1.9486690482257258	0.7439393342478957	1.0039535096757146	0.5288577865009051	3.110936267797024	1.6330057176068926	0.9077426476966144	0.19911702812558923	1.0773031724595246	2.0130002595594148	1.0	0.0	1.0	0.0	0.0	0.0	0.0	1.0	0.0	0.0	1.0	1.0	0.0	1.0	0.0	0.0	0.0	1.0	1.0	1.0	1.0	10.0
70440000	0.686200727459453	0.6909322427454605	1.2660788454903213	1.2328806509962233	1.6491721397292276	0.07751355978428334	0.3287760607927467	1.4901199461777341	0.20482665464241154	0.13849259426998134	1.1921638530232341	0.5988025338699758	0.3340438883062771	0.6332613846078751	0.08872646585680928	0.3590791081499639	0.9947810864309686	0.29933625261182906	0.6445279914666542	0.07254246555594512	1.0190513174340528	1.0	0.0	1.0	0.0	0.0	0.0	0.0	1.0	0.0	0.0	1.0	1.0	0.0	0.0	0.0	1.0	0.0	1.0	0.0	0.0	1.0	8.0
70560000	0.6960355013150847	0.7353595695281233	2.2095851232500263	0.050101620298647315	1.0625018143729206	0.1107525950045176	0.8533492019491005	2.790773096656549	0.05559884670899785	0.5858057589973722	0.6177402084707945	0.6955263039806932	1.0455518521704597	0.6865816518081327	0.971058116337017	1.2783925339653726	0.8762392461641533	0.9274846851752432	0.5710473992226139	0.03988847595531963	2.2105286241555175	1.0	0.0	1.0	1.0	0.0	0.0	0.0	1.0	0.0	1.0	1.0	1.0	0.0	0.0	0.0	1.0	0.0	1.0	0.0	0.0	1.0	10.0
70680000	0.11312296851213444	0.48908762697234737	1.7205811719842177	0.17961661177808716	0.06927887373833343	0.5323720182413815	0.6626602346765241	1.4625645774134846	1.0197594311418154	0.9720949128483696	0.7525311975364722	1.2696248688168366	0.8959600785636914	0.17672899280307505	0.48497626019242446	1.7493080291230174	0.9758375457742067	0.09386385221691677	2.3122924857023297	0.059263368712207554	1.6648753206945104	0.0	0.0	1.0	0.0	0.0	0.0	0.0	1.0	0.0	0.0	1.0	1.0	1.0	0.0	0.0	1.0	1.0	0.0	0.0	1.0	1.0	9.0
70800000	0.5228838725900494	0.9283199116093968	1.23251666975606	2.366959184600991	0.36117508607165477	0.5839504220441206	1.805403933010067	0.5615244335642927	1.4090718413386139	0.17732327197203768	0.720555934676052	2.0769760577934275	4.645114945322696	0.14732258380678098	0.2791492755524032	0.5365455748341711	2.7350534819364167	1.5377237512443325	1.7019545714772142	0.043281026835755805	0.3291174740238208	0.0	0.0	1.0	0.0	0.0	1.0	0.0	1.0	0.0	0.0	1.0	1.0	0.0	1.0	1.0	1.0	0.0	0.0	0.0	0.0	1.0	9.0
70920000	0.8787608019159034	1.4658681989306808	1.226230290283918	0.6435113897967019	1.8489260641647454	1.255760484364471	3.1393640844311976	0.7666519550688949	0.6272101591482192	0.8163628771318315	0.8425307821973371	0.9125080819591196	0.0824695879746388	0.1873638178062836	0.7360125600870556	0.26154045767727485	0.6349168814698715	0.8911222217744154	1.0771431517644305	1.3840674650623517	1.0255375973351346	1.0	0.0	1.0	0.0	0.0	0.0	0.0	1.0	0.0	0.0	1.0	1.0	0.0	0.0	0.0	1.0	0.0	1.0	0.0	0.0	1.0	8.0
71040000	0.14484717437359207	2.071585435456124	0.6396960008767398	0.47512663722431736	2.667442435057062	0.03365101302835376	0.41590814982004937	0.16165795498800242	0.30473206291778576	0.2215866734333551	0.1092787320132808	0.42757502520211343	0.7990670675715136	0.5051507644000305	0.49892527030282274	0.12084725897230685	0.7441914896739515	0.06135407525851546	1.2794575194943094	0.24113824818972224	1.0075372543574674	1.0	0.0	1.0	1.0	0.0	0.0	0.0	1.0	0.0	0.0	1.0	1.0	0.0	0.0	0.0	0.0	0.0	1.0	0.0	0.0	1.0	8.0
71160000	0.6066395807323967	0.2984760233768211	3.4889020721049353	0.22139049806362365	1.3496868277969705	0.48773229916187627	0.15310093319687257	2.29624905396905	2.2877520699047458	0.3922130160687687	0.2792898681872711	0.5609731246960498	0.48051767394874967	1.346840507878676	0.6850504693890824	0.7738962029831492	0.21076113846855393	0.7634621615582781	0.39189675935747625	0.4121862768104059	0.8382502886074595	1.0	0.0	1.0	0.0	0.0	0.0	0.0	1.0	0.0	0.0	1.0	1.0	1.0	0.0	0.0	0.0	1.0	1.0	0.0	0.0	1.0	9.0
71280000	1.0353966006352975	0.25536654209717785	2.0541058498705147	2.7248791373615187	0.26433946478360565	2.3021132278824252	1.112048708268157	1.2005501658376727	1.1314432379302755	0.6256502445221113	1.8747177832595365	1.5042612252116723	0.5679193363087894	3.801931055135131	1.0602485732060725	1.0726343161696585	1.94333788985575	1.679505540380366	1.4828008179769185	0.25411943913846885	1.1692711276371845	1.0	0.0	1.0	0.0	1.0	0.0	0.0	1.0	0.0	0.0	1.0	1.0	0.0	0.0	0.0	1.0	0.0	1.0	0.0	0.0	1.0	9.0
71400000	2.1065781760240285	2.5716282252654366	3.3127920842394327	0.20110625507633448	0.007742464243732004	0.3108276665933644	0.06858586355311852	2.87632420501538	2.5891447930027645	0.36812466333960925	1.603339301594432	1.3804303616923188	0.2580337526862634	0.6684074154581455	0.1916057624757319	1.6954934983764425	0.11072441122068981	0.7409130218227689	0.9758030180654218	0.35357397440257027	0.8603733462455734	1.0	0.0	1.0	1.0	0.0	1.0	0.0	1.0	0.0	0.0	1.0	1.0	0.0	0.0	0.0	1.0	0.0	1.0	0.0	0.0	1.0	10.0
71520000	0.4984560754991576	0.1248024608192143	2.903359554089342	0.4360220499737891	0.793116497318801	0.572685029342889	0.09733288663494813	1.0171610508008015	0.004627743509692697	1.2808924251089024	0.6944228721512714	1.1716303275447273	0.3115601463912975	0.7789654493050964	3.3882236637325978	0.26097982958450405	0.6649627809927909	1.5642648492276339	0.006321913306625687	0.3588450132125103	0.5678648281496209	1.0	0.0	1.0	0.0	0.0	0.0	0.0	1.0	0.0	0.0	1.0	1.0	0.0	0.0	0.0	1.0	0.0	1.0	0.0	0.0	1.0	8.0
71640000	0.5122258877166453	0.15900921446400987	1.5657253062137608	4.835293365605644	0.8942817606101707	1.0577581066732937	2.303046177280143	0.6500775334197169	1.4321507314801032	0.5397955521245509	1.2598140664248612	2.7474418107087724	0.21017042404469535	0.8724122624742054	0.2653209410752969	0.2088227409585425	0.3298926068778686	1.5071481588392477	1.070625728172194	0.3660735455052588	1.1372842007296367	1.0	0.0	1.0	0.0	0.0	0.0	0.0	1.0	0.0	0.0	1.0	1.0	0.0	0.0	0.0	1.0	0.0	1.0	0.0	0.0	1.0	8.0
71760000	0.6304826077393392	0.5655320461886898	2.1106491231763496	1.063349438293144	2.5985828268218634	2.1135422406698217	0.09909218787144633	1.5320244895933963	0.2649922484780364	5.866183789559516	0.8525002228516129	0.259676577825275	0.009914241489585805	0.6229784564157539	1.8263580072217842	0.8777802840021555	1.8281277721063958	0.00552528998631802	1.733830188028152	0.0034370628088993553	0.12305780239429157	1.0	0.0	1.0	0.0	0.0	0.0	0.0	1.0	0.0	0.0	1.0	1.0	0.0	0.0	0.0	1.0	0.0	0.0	0.0	0.0	1.0	7.0
71880000	0.073739250553007	1.1852787130800757	2.20037674496519	0.10428698085446104	0.3994410658939475	0.5994844378142083	1.7495370050811343	0.40659794676042277	1.8012335996386117	0.17995321280155568	0.7021520174350967	0.26840668847036564	0.3699227155282465	0.10957468792820467	0.16647745902435415	0.5913702471622068	0.7934987394670436	1.6135225454542783	0.11138801034672716	0.9172856908129182	0.5242953320139522	1.0	0.0	1.0	0.0	0.0	1.0	0.0	1.0	0.0	0.0	1.0	1.0	0.0	0.0	0.0	1.0	0.0	0.0	0.0	0.0	1.0	8.0
72000000	1.202029605964592	1.160039572056396	1.5226954260798298	1.6237671278696473	0.42705653922637915	0.2844711441955158	0.18897787414892672	1.5185049813997513	0.7935897562174674	1.646545579842116	0.2883586426680274	0.38049828033670785	1.7829426747883141	0.09764896852532046	1.2175967420084348	1.2583146912003882	0.09652613284837362	1.7198166517434432	0.08535376691636598	1.7717146281590537	1.0748302968526893	1.0	0.0	1.0	0.0	0.0	0.0	0.0	1.0	0.0	0.0	1.0	1.0	0.0	0.0	0.0	1.0	0.0	1.0	0.0	0.0	1.0	8.0
72120000	0.5730885954537902	0.1400620143524265	1.512188275656266	1.675638837031323	3.245298505595457	1.1021510378678674	0.8824259991591946	1.336800922412025	2.3780839482978666	0.641497926461076	0.26838311750204763	1.2203850416319169	2.027539590899922	0.4999270049949323	0.4444790191275162	0.12270642346852727	0.04074694138190391	0.8870961939342162	0.023865698090203055	0.5273383505898328	1.6926902160734907	1.0	0.0	1.0	0.0	0.0	0.0	0.0	1.0	0.0	0.0	1.0	1.0	0.0	1.0	0.0	1.0	0.0	1.0	0.0	0.0	1.0	9.0
72240000	1.8917120968092918	1.7414135962781883	1.4759221305126125	1.001833952387319	1.6057787159369885	1.376018403252756	1.0302114634507555	2.6146044068485286	0.6799987367088461	0.7337059175327991	0.5662438556569338	1.7228421968547565	0.43417541003625737	2.3118056969137797	1.7111120463177942	0.6321381329274267	0.9000461836962276	1.3848315666279627	0.29562427341711117	0.2500335351553625	1.7093629176813534	0.0	0.0	1.0	0.0	0.0	0.0	0.0	1.0	1.0	0.0	1.0	1.0	0.0	0.0	0.0	0.0	0.0	1.0	0.0	0.0	1.0	7.0
72360000	0.6489614462702437	0.030611143774570953	1.1946972985126536	0.1424652643715578	0.07862853412009807	0.6554750981351959	0.739919219909478	1.0842703982058388	0.9656471742249298	0.26966328763252345	1.362934811443689	0.7864624474126654	2.1800809788814086	0.3729890072612442	0.04379777409279751	0.4632737513345112	0.9313213314121186	0.4125534114522973	0.45803361778976387	0.5913357005925882	2.9538197082087176	1.0	0.0	1.0	0.0	0.0	0.0	0.0	1.0	0.0	0.0	1.0	1.0	0.0	0.0	0.0	1.0	0.0	1.0	0.0	0.0	1.0	8.0
72480000	0.41445732132354607	0.5601459419520987	0.7100890210244409	2.9535775843151884	0.30578413805261073	0.5306829171580675	4.728339601395584	0.6047144279228786	0.02004636307746795	1.6009400720725062	1.0082579261940061	0.6528891964828634	0.2194728425618049	0.36531257241461945	1.791195802286353	0.4028342561911417	2.9073037271290523	0.5253391146716808	0.1198892187197941	0.20410270083045445	1.0918618927650143	1.0	0.0	1.0	0.0	0.0	0.0	0.0	1.0	0.0	0.0	1.0	1.0	0.0	1.0	0.0	1.0	0.0	1.0	0.0	0.0	1.0	9.0
72600000	1.4915547008839678	1.0180739515812414	2.61089410433824	0.7451805018713058	1.8789470228688574	0.46237940419693185	1.7403544876229313	1.2866632549487724	0.21999005268343533	0.5044489181758843	2.0158850025067316	1.00292785031308	0.14693976186274674	1.3096462199646133	0.0701887964847387	0.2055141977157898	6.285253837871989	0.8018436971727	1.141384763469956	0.7482166280734529	0.963686861573348	0.0	0.0	1.0	0.0	0.0	0.0	0.0	1.0	0.0	0.0	1.0	1.0	0.0	0.0	0.0	1.0	0.0	1.0	0.0	0.0	1.0	7.0
72720000	0.48061939606563553	1.1101564390512708	4.163912713729148	3.604114221712592	0.5009902211003769	1.7383815471075095	0.927134311022522	2.1369467661992516	0.44093322529669854	0.6561822273155209	0.3517353448548008	1.0200127468120639	0.5534505680518078	0.6689046559071461	0.022457653610743866	0.4508006198201651	2.356570536780761	0.7278189961530802	0.4259459686686851	2.5531330264849337	0.7521746881163306	1.0	0.0	1.0	0.0	0.0	0.0	0.0	1.0	0.0	0.0	1.0	1.0	0.0	0.0	0.0	1.0	0.0	1.0	0.0	0.0	1.0	8.0
72840000	2.0253013447229793	0.3606759333506701	2.8467283498614813	0.5583246468412719	0.7809260677449877	0.6833754266303457	1.6535188773658391	1.1802354653164335	2.4287793031788487	1.7532944577392648	1.1485154717140267	1.1021686621882478	0.3821850873301599	0.17255610681736752	0.6866934095641729	4.271517877641732	0.2559046061638588	1.2017813737210392	0.46669786127633955	1.0721799019793126	1.6957459127040901	1.0	1.0	1.0	1.0	0.0	1.0	0.0	1.0	0.0	0.0	1.0	1.0	0.0	0.0	0.0	0.0	0.0	1.0	0.0	0.0	1.0	10.0
72960000	1.4916469479716574	0.8492529931475835	1.909131032431087	1.0326384651513623	0.43093919171419437	1.3674050602261427	1.9166266654929844	0.6335128934303222	1.7467082985024247	1.94024624274297	0.9207319088442748	0.9827491017291106	0.5803597552279565	1.0355682871042142	0.9590531365601859	0.33765186013668197	1.3130168352761242	2.624350154743116	0.2662601214670764	0.24318573019297351	4.236334752489783	1.0	1.0	1.0	0.0	0.0	0.0	0.0	1.0	0.0	0.0	1.0	1.0	0.0	0.0	0.0	0.0	1.0	1.0	1.0	0.0	0.0	9.0
73080000	0.9507506268985199	0.012245216295554914	1.3038955206412617	0.05406216688827586	1.1736952292338263	0.00934269028338114	0.1487356190439536	0.2929166052699061	4.239506259034096	2.067085968747194	0.16439345484280443	0.24268667697095922	0.30489529349047734	2.0220580693490686	0.23190255740759044	1.0597751364945474	0.1488416681845899	0.6123425674159527	0.22492371913208342	1.38007929632632	0.8981181993999466	1.0	0.0	1.0	0.0	0.0	0.0	0.0	1.0	0.0	0.0	1.0	1.0	0.0	0.0	0.0	1.0	0.0	1.0	0.0	0.0	1.0	8.0
73200000	3.338703537412081	0.8183089307246513	1.2915090322862612	0.017606414726836713	0.006426279778898221	0.40051635993919077	0.0077009145154044644	1.9816528316752098	2.523028458237411	0.66842630894625	0.12984342537078855	1.399139798404767	1.8650815329481627	0.975205067951648	1.3217217846668883	1.18289662775696	0.067722895018806	0.10961032120194651	2.0890919694833796	0.7080647962415071	2.185443893481995	0.0	0.0	1.0	0.0	0.0	1.0	1.0	1.0	0.0	0.0	1.0	1.0	0.0	0.0	0.0	1.0	0.0	1.0	0.0	0.0	1.0	9.0
73320000	0.30829745041986206	1.9777122098077304	0.7677899368472094	0.35039283119219844	1.1674418546119425	0.07270230795206588	0.0523335495624934	1.8411560078031022	0.37228977004601366	0.7092893442195136	0.36320267624504077	0.8098004383076949	1.1127827062480415	0.49911284328427685	3.46505000826406	0.7804930315866703	0.26771324673751373	0.9806319443077628	0.7509975217448797	0.6854003676066138	0.6099986600436401	1.0	0.0	1.0	0.0	0.0	0.0	0.0	1.0	0.0	0.0	1.0	1.0	0.0	1.0	0.0	1.0	1.0	1.0	0.0	0.0	1.0	10.0
73440000	0.12006484809809259	0.06614436167620132	1.0383713776027208	0.28930796346759835	0.5238201648093203	1.6400546509111789	0.080772577218505	1.4187732866121692	0.9418503811942464	0.42816204066456465	1.3748268033868023	0.8964435261040641	0.6341094960041306	1.1047598416033455	0.18225652550333407	0.6625506469940156	0.7219333117521863	1.6184108234763446	0.2346927267756881	0.5218857429558257	1.4907032532428708	1.0	0.0	1.0	0.0	0.0	0.0	0.0	1.0	0.0	1.0	1.0	1.0	0.0	0.0	0.0	1.0	0.0	1.0	0.0	0.0	1.0	9.0
73560000	1.0823321563280237	0.8301216919274694	2.2979298655424265	0.5188161380022255	0.12677015416244047	1.4097546676711963	0.4057033939438004	1.446354933924183	1.243557587473653	0.3099755387100121	0.7196886154552409	0.7174155529204405	0.4474831721208846	1.0329093221255923	2.131117781647139	0.5047060883023958	0.3990147529568318	1.9289425148176986	1.2620608029724487	1.702441860761185	0.49871286980060786	1.0	0.0	1.0	0.0	0.0	1.0	1.0	1.0	0.0	1.0	1.0	1.0	0.0	0.0	0.0	1.0	0.0	1.0	0.0	0.0	1.0	11.0
73680000	0.6592301762391956	1.7940691779712472	4.893525515107111	0.04361276768048931	2.8341603649817015	0.0640889281491361	0.9080041333687079	1.6857949335891684	0.19362806306909813	0.6994342715209462	1.1042073686355443	0.6221685432417401	0.3257634514209834	0.9613479856640976	2.242555278019159	0.39759237021972516	0.5299476910448198	2.30353231772223	0.8112014411791911	0.21483205996202911	1.8088456999528073	1.0	0.0	1.0	1.0	0.0	0.0	0.0	1.0	0.0	0.0	1.0	1.0	0.0	0.0	0.0	1.0	0.0	1.0	0.0	0.0	1.0	9.0
73800000	0.31857349860364637	1.1567528100247877	2.3648027418858923	0.13576555046005206	2.787396972277631	1.4584377140517715	0.994608663690786	1.4969799786308122	0.09583537019857175	0.45568768500044904	0.2523494751364872	0.7586404144041424	0.11519510524121764	3.112610209630286	1.3621808240707938	0.020460275713982023	1.0065643007617153	1.0990950999435019	0.678853853899626	0.051445254985808674	0.4811586760472642	1.0	0.0	1.0	1.0	0.0	0.0	0.0	1.0	0.0	0.0	0.0	1.0	0.0	0.0	0.0	0.0	0.0	1.0	0.0	0.0	1.0	7.0
73920000	0.20260044784677053	1.2271139771834254	0.9792277873770957	1.2113111558178935	0.1262008592661531	2.6714123843148023	2.808235249642734	1.417204888043296	1.228069607400528	0.09050149795039193	0.09983798832891502	2.295318383157571	0.5635274917012222	0.03505442924053787	0.6131973511075285	0.2579394303532526	2.695275548760313	0.7164193208825027	0.08065202587028493	0.7894984128205081	0.6384289765511115	0.0	0.0	1.0	0.0	0.0	0.0	0.0	1.0	0.0	0.0	1.0	1.0	0.0	1.0	0.0	1.0	0.0	1.0	0.0	0.0	1.0	8.0
74040000	0.804647124596338	3.0991363624140407	1.829826564803966	0.23964040467886494	0.006622433764606011	0.8556913353312231	1.721693590363611	1.108194314238874	0.6459430958566641	0.31501278440677133	0.7648751023053761	0.4762918193194795	0.1092058875638415	0.2734632899545658	0.25326637703289095	0.6391926122028584	0.3195081462118954	0.8799606838532789	0.4388009049906912	1.2438320202505868	1.217722431944629	1.0	0.0	1.0	0.0	0.0	0.0	0.0	1.0	0.0	0.0	1.0	1.0	0.0	0.0	0.0	1.0	0.0	1.0	0.0	0.0	1.0	8.0
74160000	0.889967840918567	0.38088580732080224	2.8880938968255983	0.23113058498839703	2.347105052525551	0.6042743224539667	1.2059065658482786	0.4215376352388184	1.6679481436299615	1.1681400570281015	1.5776209316696512	1.884677656834034	1.4429677938493077	0.8459216296466197	1.9052805835776896	1.5248423851359258	1.5066116817528252	1.3346610507748915	0.13810968499915618	1.0038291123220175	1.6474846613940828	1.0	0.0	1.0	0.0	0.0	0.0	1.0	1.0	0.0	0.0	1.0	1.0	0.0	0.0	0.0	1.0	0.0	1.0	1.0	0.0	1.0	10.0
74280000	0.6835827600874581	0.5376475433246454	1.6039261922581514	1.2273335225067323	0.8640083404200953	0.9288118020792057	1.4866014855606868	0.7319916794444306	0.08461744261882291	0.04459044969631637	1.1023399742372624	1.046541871070721	0.08299489109431349	1.5845552905320417	1.0702191095156621	0.6419535617792533	2.9935174050455746	1.4593980509605056	2.030307337902106	0.8144164564726796	2.1067329853409267	1.0	0.0	1.0	0.0	0.0	0.0	0.0	1.0	0.0	1.0	1.0	1.0	1.0	0.0	0.0	1.0	0.0	1.0	0.0	0.0	1.0	10.0
74400000	0.35115683925003915	0.1506941020904922	1.9930337321532305	0.5554753934046041	1.6647723673884731	0.6785676892551836	0.12530155615576777	2.278978936300996	1.0288642118648976	0.41703615235482505	0.5417321100803032	0.45867488267635986	1.5067946843194582	0.12292283378850809	2.0144243781092133	0.37539612407992407	0.2717522383395924	0.9134556187478253	0.04285810783604673	1.2935056455444245	1.0901397717539145	1.0	0.0	1.0	0.0	0.0	0.0	1.0	1.0	0.0	0.0	1.0	1.0	0.0	0.0	0.0	1.0	0.0	1.0	0.0	0.0	1.0	9.0
74520000	0.0752486304007004	0.18169772421684266	2.1900136844721816	1.0857309051118522	0.5287952141554747	1.2418497276809581	0.42388333584463106	3.9611126243582584	0.07105611081714001	0.9724142122290975	0.36780102434071116	0.9427178303186299	1.5551171828278598	2.194936000838735	0.19170515849468026	1.4478322779604882	0.9719653268633677	0.692304739072516	3.5610015516024864	0.5709196127722566	0.529644636978968	0.0	0.0	1.0	0.0	0.0	0.0	0.0	1.0	0.0	0.0	1.0	1.0	0.0	0.0	0.0	1.0	0.0	1.0	0.0	0.0	1.0	7.0
74640000	0.27066014955569156	1.7487982879346982	3.045203348182348	1.08096874703645	0.40488239935882486	1.7822867956809378	0.14896500384079392	1.7991099637479726	0.7700226294511151	1.0932329333608206	0.3641177748079642	0.9555620960086285	1.341722569176868	3.1478436427369862	0.40327550727609685	1.9803993586073636	1.0239253170645946	0.6179331113677397	1.936398340102061	0.05480803669196892	0.8860225775716511	0.0	0.0	1.0	0.0	0.0	0.0	0.0	1.0	0.0	0.0	1.0	1.0	0.0	0.0	0.0	1.0	0.0	1.0	0.0	0.0	1.0	7.0
74760000	0.7795594508882391	3.5132874141445685	3.7994436248156935	0.958389941303279	0.36667885699341013	0.24439310158153946	0.4553676994133955	1.1692566285007582	0.21374668005176806	0.26944395564404583	0.256912945092762	3.678045698247233	2.424683136643852	3.9024972909878013	0.16007168477984912	0.5206164336993272	0.9379854083950337	0.2201968159768459	3.7174505275181775	0.8048498406177197	2.2669388743062986	0.0	0.0	1.0	0.0	0.0	0.0	0.0	1.0	0.0	0.0	1.0	1.0	0.0	0.0	0.0	1.0	0.0	1.0	0.0	1.0	1.0	8.0
74880000	0.2630576322637058	3.512148860478072	1.108952005184446	0.2629233561258717	0.5597745235400501	0.3631708818577136	1.6850542752190276	0.7847836559216589	0.016283505847388025	0.8182657753494206	0.3462733073500362	0.31768006337785426	8.252481889332751E-4	0.3882795022909509	0.011539709546928617	0.5028706341776208	0.12607697264473383	0.20656978348965527	0.12872343866347022	0.5906205641823868	0.16613813428717658	1.0	0.0	1.0	0.0	0.0	0.0	0.0	1.0	1.0	0.0	1.0	1.0	0.0	0.0	0.0	1.0	0.0	1.0	0.0	0.0	1.0	9.0
75000000	0.9284907857542345	3.510602187733512	2.039285616155497	1.2916039536165087	0.6372280514903157	0.4442865493207128	0.07372772098632456	0.8194416759878984	0.9875713790272336	1.9790318717276296	1.1890498881072347	0.6094577193459123	1.4778468347471432	0.03823675502707246	2.414396025026923	0.433045015356608	0.8509168996478844	1.3008376768558048	0.44222311453006763	0.18810112718198152	1.5392248055069282	1.0	0.0	1.0	0.0	0.0	1.0	0.0	1.0	0.0	0.0	1.0	1.0	0.0	0.0	0.0	1.0	0.0	1.0	0.0	1.0	1.0	10.0
75120000	0.5569382012049514	0.36900695826446467	1.9643046836645779	0.8903471060794129	2.7220967233448703	0.10906745580765054	1.189305618144629	1.0943703316548359	1.284440674223136	0.7465962840797871	0.8422061290086637	0.4190042210224328	5.870951540321084	1.959720937552733	0.0032523453119219546	1.1082179189359922	2.3973015631003736	0.2946802283790689	0.4162540590595402	0.3446519922332953	2.092443031897016	1.0	0.0	1.0	0.0	0.0	0.0	0.0	1.0	0.0	0.0	1.0	1.0	0.0	0.0	0.0	1.0	0.0	1.0	0.0	1.0	1.0	9.0
75240000	0.25213902784143205	0.2935023643513274	1.2787684631516674	0.531679728611124	0.8888019756287029	1.7136887553251112	0.0018053509712424893	2.539851882799848	0.15628187676009261	0.5631720301616404	3.021837774991197	0.451862219309547	1.2708313814157	1.5462300129100517	2.063335823842238	1.4363118198648672	0.22573366850060794	0.4770246987981144	1.094148423701009	0.8544290804828389	0.37340969295633963	1.0	0.0	1.0	0.0	0.0	0.0	0.0	1.0	1.0	0.0	0.0	1.0	0.0	0.0	0.0	0.0	0.0	1.0	0.0	0.0	1.0	7.0
75360000	1.3309097869859288	0.3065178873695546	1.5009025316594817	1.1150268844370297	3.959972703955827	0.3895177087813207	1.7800290848567208	1.280288996846268	0.8351115418886575	1.9985587242039697	0.27694503203493037	0.43344808315137834	1.3555922696737237	1.831843276665757	2.2949816680567547	0.2938164038024229	1.1906446225282687	0.4832493571390706	1.2374151526547943	0.5867575878497552	0.4475481475192973	1.0	0.0	1.0	1.0	0.0	0.0	0.0	1.0	0.0	0.0	1.0	1.0	0.0	0.0	0.0	0.0	0.0	1.0	0.0	0.0	1.0	8.0
75480000	0.3611565477336581	0.8362044401180795	1.6898337386697415	0.6202682862871747	0.4508827546078236	0.4505850761300905	5.211448953590922	0.5414111505332042	0.03774969016817055	0.38021537554579715	0.09403872207029178	0.604799109015716	0.7366775057439671	1.9150025167713407	1.0591272981658066	1.2374239109581873	0.4390990705437352	1.7619049396375284	0.4420996380136664	0.9181109121189549	0.26462892570357266	1.0	0.0	1.0	0.0	0.0	0.0	0.0	1.0	0.0	0.0	1.0	1.0	0.0	0.0	0.0	0.0	0.0	1.0	0.0	1.0	1.0	8.0
75600000	1.0049079385746802	0.2603651393502892	0.765979560090997	0.4725222658891893	2.114859304882137	0.17780731372009567	1.944821199814966	0.5441535061246591	0.653321529039087	0.38835027733876976	0.5362755779318598	0.33966830726462893	1.7343842571643675	1.676267980945825	0.42416032783985136	0.09570991699754981	0.12225876970431351	0.19382132301475377	1.4738977177931538	1.0738511701962552	0.3114865176066121	0.0	0.0	1.0	0.0	0.0	0.0	0.0	1.0	0.0	0.0	1.0	1.0	0.0	0.0	0.0	1.0	0.0	1.0	0.0	0.0	1.0	7.0
75720000	0.5871754039667273	3.4448307720651368	4.0250253586021225	0.29473860255375567	0.43435939266152074	1.7516772597688035	0.30927311739348984	2.0344626765317138	0.3693219405734744	1.3971293231897188	1.3367721366825784	0.07963665157435888	2.689725584697254	0.3830418148111865	0.0499151590524352	1.1102352643106237	1.067313537159215	0.8710180752397253	1.7570563717169159	1.018871191737436	1.0739554439883003	1.0	0.0	1.0	0.0	0.0	0.0	0.0	1.0	0.0	0.0	1.0	1.0	0.0	0.0	0.0	1.0	0.0	1.0	0.0	0.0	1.0	8.0
75840000	2.2320608418880106	0.08064241533155836	2.115416803591026	0.35026447255817417	0.16896388971926946	2.383024409482903	0.07301088475528031	0.8461404125434135	0.8814117916315836	0.4900619236467976	0.5199442197476953	1.126429730858748	0.25332054530102793	3.2486894293904216	0.2802879220517069	0.12469881448326073	2.0068766090873895	0.31806835937350963	0.817188817033073	0.5829959650188394	2.391270306304003	0.0	0.0	1.0	0.0	0.0	0.0	0.0	1.0	0.0	0.0	1.0	1.0	0.0	0.0	1.0	1.0	0.0	1.0	0.0	0.0	1.0	8.0
75960000	1.0593769930344874	0.19946836879434135	4.835363041206347	1.6710889064627232	0.27134337122488583	0.8745675573632701	1.7329781894454077	1.4161150652730599	0.5062034710716534	0.3627759781178167	0.827280631614765	0.9163762525697176	0.974788292626021	1.1641105253400468	0.5082749113681156	0.8452503772450803	0.7476850947079042	0.31882225118615354	0.38879060891060824	0.10984344393588047	0.1904993563723844	1.0	0.0	1.0	0.0	0.0	0.0	0.0	0.0	0.0	1.0	1.0	1.0	0.0	0.0	0.0	1.0	0.0	1.0	0.0	0.0	1.0	8.0
76080000	0.5996572703256995	0.4099066651950597	0.7703699805813634	1.4560703157119959	0.36721414091285687	0.8662420900579219	0.02593013921781532	1.0450245408547278	1.4287766358766372	1.8818885180358829	1.2459943500399124	0.5572972955316209	0.6364387845235319	0.062004616211124804	0.5540778379214625	0.8432906857539222	1.3136858366182442	0.3395398813443492	1.8711243664753427	0.28781505079470754	0.47207439697210946	1.0	0.0	1.0	0.0	1.0	0.0	0.0	1.0	0.0	0.0	0.0	1.0	0.0	0.0	0.0	1.0	0.0	1.0	0.0	1.0	1.0	9.0
76200000	0.32444777576703515	0.6320623320793406	1.401490169908072	0.14485849213405524	2.296579748439809	3.1187896564211863	0.31948716790072323	1.299575141255914	0.2375512275926513	0.344395826643458	0.04054253814125871	0.35640484902075736	1.7768212051757268	1.2066290906716448	0.7248844762272662	0.4113937390881789	0.7270886965623905	0.3828636437342751	0.8577548688033464	0.33673138801203295	0.9777117466513203	1.0	0.0	1.0	0.0	0.0	0.0	0.0	1.0	0.0	0.0	1.0	1.0	0.0	0.0	0.0	1.0	0.0	1.0	0.0	0.0	1.0	8.0
76320000	0.032411493537815965	0.2593478806204083	2.0290405539911562	0.48852340646321446	0.07046866490410215	0.5767118219720679	0.4278813831449617	0.6214394521611492	1.0737817533245597	2.0179140950723204	0.9061102874673574	0.5923392775719889	0.9035388704746894	0.9048243038128408	0.94484856106386	0.3847204206277684	1.4790135639641624	0.43969027333081734	0.8720130359855961	2.292100577466516	1.4805737685021458	0.0	0.0	1.0	0.0	0.0	0.0	0.0	1.0	0.0	0.0	1.0	1.0	0.0	0.0	0.0	1.0	0.0	1.0	0.0	0.0	1.0	7.0
76440000	0.311592895015207	1.2225904784406378	1.4775630510758642	0.3578086223694568	0.5015619967052378	0.16345705007042882	0.7938039417857996	0.9902597613626317	1.6067759861333681	0.0026892752849912043	1.2647683375140877	0.7508761391319301	1.413440935632729	0.6177358081223392	0.5000428461357429	0.27427100552017575	0.7522170843550011	0.3903153615897859	3.103408610921365	1.1468813507117712	0.3730462212772587	1.0	0.0	1.0	0.0	0.0	0.0	1.0	1.0	0.0	0.0	1.0	1.0	0.0	0.0	0.0	1.0	0.0	1.0	0.0	0.0	1.0	9.0
76560000	0.8219665728112338	2.6998912192669065	2.0574295828624565	0.27457508525435614	0.7245722403848055	1.6957439928780416	0.9901977752211014	3.6869789455881237	1.8247463395744987	0.4124287231521204	0.17525162425613675	1.1034025112216463	0.6097846912446201	0.27550609740659904	0.3671330902955805	0.3425295842911849	0.26580417704969744	0.025283928604753245	1.292707590218698	0.1395762877578382	1.5962168340409788	1.0	0.0	1.0	1.0	0.0	0.0	0.0	1.0	0.0	1.0	1.0	1.0	0.0	0.0	0.0	1.0	0.0	1.0	0.0	0.0	1.0	10.0
76680000	2.6335538962155174	0.14674089477468702	2.0897453013329184	3.2616135826095216	0.9472354869874929	2.9052536850353867	0.24957488677097606	1.536417906327396	0.5292681542397532	0.5716540636951105	0.6938220166414065	1.0392385634259478	0.22884315132952368	1.5316806285871554	0.7561710563230438	0.6862769162672797	2.8510349658019414	0.1756259225596396	0.6390361094819996	1.541152374164696	0.6508195665471143	0.0	1.0	1.0	0.0	0.0	0.0	0.0	1.0	1.0	0.0	1.0	1.0	0.0	0.0	0.0	1.0	0.0	0.0	0.0	0.0	1.0	8.0
76800000	0.44772592519853116	0.11811043957037266	2.4058234472537965	0.42876972222871895	1.9325091691145357	0.15927505717923196	0.2343672506709895	0.6731412947432632	0.8562093562986534	1.023054110937239	0.7124966800950214	0.48340279729830943	0.5385928786833596	1.961177641804023	0.08891366093044262	0.5810417025105059	0.3415246843422837	0.49562772081559137	0.10699653105339768	1.63886840193452	1.3291552404796234	1.0	1.0	1.0	0.0	0.0	0.0	1.0	1.0	0.0	0.0	1.0	1.0	0.0	0.0	0.0	1.0	1.0	1.0	0.0	0.0	1.0	11.0
76920000	0.203649951366949	0.5701671567523133	2.6686641369494053	1.0048803321768547	0.33339983862212813	0.644241426407122	1.248637747577747	0.5142658214184488	2.412419135540892	1.4749568244908606	0.40956908804382913	2.674045656312521	0.12111482504256006	0.289792864946329	2.320919446840322	0.4659941288992072	1.3661652025180364	0.777837068766337	0.7072781094026839	0.41825326189725825	1.722304997349771	1.0	0.0	1.0	0.0	0.0	0.0	0.0	1.0	0.0	0.0	1.0	1.0	0.0	0.0	0.0	1.0	0.0	1.0	0.0	0.0	1.0	8.0
77040000	0.3073669049874439	0.05971303245630999	2.6768412999135984	1.0171443242802454	0.4317913653638644	0.24512542550068817	0.21340337801172862	1.439579233303129	0.17476844269686836	0.0469051354018459	0.32764380094264917	0.3118884473847717	0.386987300289369	0.31486599966959516	0.018402588614363863	0.4721564135213975	1.537415200815135	0.8759008774816949	0.007295965596897424	1.336467494297151	1.0603217097642326	1.0	0.0	1.0	0.0	0.0	0.0	0.0	1.0	0.0	0.0	1.0	1.0	1.0	0.0	0.0	1.0	0.0	1.0	1.0	0.0	1.0	10.0
77160000	1.3039250303483243	0.48782591333898656	1.608043453072309	1.3822381378188926	2.8993883083021	0.9882399708174083	0.11120453383405439	0.6882904171547687	0.14658455907946577	0.02131650227227282	0.3228997342412672	0.8774470414260055	2.904057144659398	0.45234172472231515	2.8807972388411267	0.4515480645935347	2.1011467067866416	0.25432027081522995	0.38356678864646176	0.1781825890901459	0.28788331376489096	1.0	0.0	1.0	0.0	0.0	0.0	0.0	1.0	1.0	0.0	1.0	1.0	0.0	0.0	0.0	1.0	0.0	1.0	0.0	0.0	1.0	9.0
77280000	0.8907289757757563	1.1483553380803984	4.1003441122287265	0.6966880114497562	0.0948952037928623	0.8523079332061658	2.80780984827207	5.050255234845594	0.4264824365458411	1.499992582992278	1.2954273477689844	1.9155729308245761	3.451278268563559	0.03875389866092982	0.31035416962402645	0.2442456541312716	2.386343328589885	1.857482576347844	0.44631367076238515	0.9763715339524048	0.1872794488459885	1.0	0.0	1.0	0.0	0.0	0.0	0.0	1.0	0.0	0.0	1.0	1.0	0.0	0.0	0.0	1.0	1.0	1.0	1.0	0.0	0.0	9.0
77400000	1.1217340257065649	0.24517081707664967	0.8554407783797097	3.781643987591319	1.8981281227449684	1.4718562402413016	0.9052621000617085	1.6176478198169928	0.2830972212977625	0.007231080805131991	0.33219200607657773	1.3451802927559449	1.3650420272767243	0.2974965889392003	1.6038381162017994	0.13869717258153716	0.13345676491880024	0.42635277535506255	0.23319708943493056	0.7293898426314569	1.6160765784327016	1.0	0.0	1.0	0.0	0.0	0.0	0.0	1.0	0.0	1.0	1.0	1.0	0.0	0.0	0.0	1.0	0.0	1.0	0.0	0.0	1.0	9.0
77520000	0.14047295852122757	1.0993099310115082	1.386382951435436	2.3611349372379804	0.19065554752069575	1.1102987848365788	3.228900822287497	2.18388763933378	0.44647135288557	5.364922518241237	0.41829485473422995	1.871908465751483	0.6303139269414517	0.0837066929933417	0.009905915562929959	0.06309509653199408	1.4359725108196302	2.3606874720286504	2.65862460008429	0.31659259426043773	0.7401173077162081	1.0	0.0	1.0	0.0	0.0	0.0	0.0	1.0	0.0	0.0	1.0	1.0	0.0	0.0	0.0	1.0	0.0	1.0	0.0	0.0	1.0	8.0
77640000	0.3578235889682126	0.2146928092505565	2.1807334456275895	0.42357611679077417	0.2287507945335581	2.7167417042169935	0.8090979364573339	0.3870317737910732	1.3070452324969657	3.6484813735094086	0.5292854867043062	0.11414356458002077	1.9599917942979752	0.4623178618005266	1.4809887203164473	0.4173820416666487	1.3566926134896315	1.758733511319152	1.9362716630808452	0.8964170171221372	0.28425510342348526	1.0	1.0	1.0	1.0	0.0	0.0	0.0	1.0	0.0	0.0	1.0	0.0	0.0	0.0	0.0	0.0	0.0	1.0	0.0	0.0	1.0	8.0
77760000	1.2559352973930376	2.9289753116203414	2.4937729865070635	0.15903095117466523	0.4435345965143336	0.1400333635186558	4.0442663292025385	2.162286335754744	0.09986113617522857	0.3844217999092445	1.1521803911414494	0.7716445861573069	1.5314795004372954	0.07327622644930681	1.0451045755064161	0.2060456240460011	2.451677548835731	0.0067094738255215015	0.018715999018971724	0.24083014517507373	0.5246051520505602	0.0	0.0	1.0	0.0	0.0	0.0	0.0	1.0	0.0	0.0	1.0	1.0	0.0	0.0	0.0	1.0	0.0	1.0	0.0	0.0	1.0	7.0
77880000	0.4818151837997075	0.2902757484704635	1.98737663770458	1.2110338755481649	0.7373572832597519	0.47390050263814903	0.43451086908466324	1.1700829142606606	0.227534864249968	0.0162095526076778	0.41639268415276864	1.447548881898707	1.2547432039698165	1.7604376726430782	0.9608754658061405	0.19732145262645495	0.32866261823094095	0.30781084233088307	1.6981630852136838	0.968193288214446	0.7643762603361606	1.0	1.0	1.0	0.0	0.0	0.0	0.0	1.0	0.0	0.0	1.0	1.0	0.0	1.0	0.0	1.0	0.0	1.0	0.0	0.0	1.0	10.0
78000000	0.13997219687821172	1.5974634916449801	4.21856956536785	0.011788916088422167	0.8732572582742739	0.6445421696008667	3.5495760144198885	1.85286267065602	0.5029862174125342	0.65123288740887	0.07955288061011581	0.9253721455499077	1.9032984369949215	3.0233509953315063	0.12594222675154393	1.4451390884039055	3.5715390885121625	1.7970585333017772	0.8887455550019944	0.969407738569065	1.9387762647291122	1.0	0.0	1.0	0.0	0.0	0.0	0.0	1.0	0.0	0.0	1.0	1.0	0.0	0.0	0.0	1.0	0.0	1.0	0.0	0.0	1.0	8.0
78120000	1.9073713191398591	0.012042945239136169	1.3512553910419893	0.8364006287661624	0.07498471297594357	0.638950378431468	1.3183437406790801	1.2686404388596841	0.03966404111071998	1.2858125445077546	0.6218067334826863	1.6595433828020827	0.957321259506558	0.12947126057903194	0.07614432484898206	0.29256795512074	0.145296583625045	0.2854314774073202	0.7922520894417766	0.8656116663414957	1.4106596145037116	1.0	0.0	1.0	0.0	0.0	0.0	0.0	1.0	0.0	0.0	1.0	1.0	0.0	0.0	0.0	1.0	0.0	1.0	0.0	0.0	1.0	8.0
78240000	0.2626598558982594	0.011731167708309195	0.753968595067243	2.245969647341642	1.5632626576961584	0.03219286158958148	1.7392766359444427	0.6688850003845388	0.7374182656769436	0.9489315145985714	0.4555856583245609	0.3753391359767614	1.7891323291969266	0.6086985068662712	0.12826219814742398	0.09422751254219172	3.862846930207884	0.27446398026764185	4.318651657099992	0.5251737207519975	1.5410140992404306	1.0	0.0	1.0	0.0	0.0	0.0	0.0	1.0	0.0	0.0	1.0	1.0	0.0	0.0	0.0	1.0	0.0	1.0	0.0	0.0	1.0	8.0
78360000	0.28351225176135336	1.1611609401529421	1.1074388191784763	0.03133509339817276	0.8353234395336123	0.9806753646288819	0.34815932217407525	0.5971062017784406	0.3638725324041929	2.944130417973976	0.8263029144979658	1.1624358646149675	1.4883131342093978	0.5355137764323091	2.0834731767302026	0.435810604317424	0.27578588253508146	2.106985299478816	0.3218198288630294	0.6620035351196549	0.8048541890953836	1.0	0.0	1.0	0.0	0.0	0.0	0.0	1.0	0.0	0.0	1.0	1.0	0.0	0.0	0.0	1.0	0.0	1.0	0.0	0.0	1.0	8.0
78480000	0.11060674437226804	0.06191412887951924	0.5868059965536908	1.6297637777032714	0.6003164733955503	0.4806016111553039	1.2076407257207176	0.696402887888493	0.39593808312779094	0.8252447799691002	0.4808412851873258	1.3119719751839072	2.44967795136308	2.862993765442026	0.25546348011560854	0.21079755410458748	0.06358790229146247	0.3661585480772259	0.7334250170130269	0.578528849489549	0.10007959615744798	0.0	0.0	1.0	0.0	0.0	0.0	0.0	1.0	1.0	0.0	1.0	1.0	0.0	0.0	0.0	1.0	0.0	0.0	0.0	0.0	1.0	7.0
78600000	0.8046019209651337	0.5355724338201173	1.3165003205144135	0.42816933409403457	0.8057190567300315	0.14581385580238854	0.604267349425798	1.5843724308366103	0.3716953088049219	0.3833207914117653	1.8107957945891806	0.23468923503820924	0.6471440960099288	0.10997184012233911	0.652238261671092	0.5329120519706908	0.5140967347557878	1.009722465639465	0.44139285739522743	0.6865597086398866	0.2782585180470122	0.0	0.0	1.0	0.0	0.0	0.0	0.0	1.0	1.0	0.0	1.0	1.0	0.0	0.0	0.0	1.0	1.0	0.0	0.0	0.0	1.0	8.0
78720000	0.8380461676020178	0.21712270759581723	1.3521236957179674	2.952843627742913	1.3965993024156678	2.3205893489596137	0.01593515744925882	1.089807160001357	0.24439907453620993	0.06035413944037414	0.6790927159542608	1.5439468443548778	0.5831932756468801	0.29841898994682603	1.2323776027542404	0.8150181727540821	0.31095655819971324	1.3107637954417684	0.1108216924976384	0.46769034107823043	4.130272974039989	1.0	0.0	1.0	0.0	0.0	0.0	1.0	1.0	0.0	1.0	1.0	1.0	0.0	0.0	0.0	1.0	0.0	1.0	0.0	0.0	1.0	10.0
78840000	0.498076858615115	3.837636489093483	2.3595112975818218	1.8914296853263188	0.6751477808135812	0.17071664654438592	0.2005452802373505	0.8145137833733205	1.8975390505179013	0.7511117159426393	1.4681270778560553	0.36252432205314794	0.34975443381189325	1.0718184248303444	0.44401070181468805	1.4152515464016	1.3900238600949784	0.23740850598988505	2.1789484090901996	1.1182597675801549	0.893341930130154	1.0	0.0	1.0	0.0	0.0	1.0	0.0	1.0	0.0	0.0	1.0	1.0	0.0	0.0	0.0	1.0	0.0	1.0	0.0	0.0	1.0	9.0
78960000	1.0921964494292022	0.1844327672570539	1.4222192199316588	0.10202167112164862	0.3379792765933457	0.5387378840581154	1.2409312444328202	0.5583298634335448	0.04559339023380153	0.5776431786611013	0.48153730069336886	2.4887379797528224	1.160516750125381	1.4346249173487817	2.209291697477459	0.3620815808333488	0.46483062772853545	0.6055867125749737	0.9930071106343457	0.021842479760251554	0.9758561970518705	1.0	0.0	1.0	0.0	0.0	0.0	0.0	1.0	0.0	0.0	1.0	1.0	0.0	0.0	0.0	1.0	0.0	1.0	0.0	0.0	1.0	8.0
79080000	0.361459210746963	1.8803008722365349	0.48516164710432275	0.1589959917342601	0.6086928553981324	0.4434574019025724	0.014891488787954595	1.254240709429051	5.578466023210551	0.3498926359191178	0.18322610765433475	0.9944910957644773	1.7454827639872872	0.7725105808754553	0.5865195978391337	0.9841840242155933	1.3661322372838567	0.45785755520268673	0.462975453624025	1.2050565642286741	0.396467923739049	1.0	0.0	1.0	0.0	0.0	0.0	0.0	1.0	0.0	0.0	1.0	1.0	0.0	0.0	0.0	1.0	0.0	1.0	0.0	0.0	1.0	8.0
79200000	0.11473104755024688	1.1467466971343367	1.60483781995905	0.48419401016472746	0.25383201202779876	1.575141222019516	0.37351175529687963	0.9831067143497118	3.1622547157696674	1.2115939103327982	2.1895621707947615	2.700183631690564	0.5095356269628516	0.007554843930261107	1.3412281176868208	0.36461683582805493	0.8914667846644703	0.52247339816965	3.434608156581394	0.8971617432846195	1.0948019245359446	1.0	0.0	1.0	0.0	1.0	0.0	0.0	1.0	0.0	0.0	1.0	1.0	0.0	0.0	0.0	1.0	0.0	1.0	0.0	0.0	1.0	9.0
79320000	0.6492635392454447	0.012476770571079411	2.627219884694639	0.6355869945551877	1.1103769821253167	0.3195721571584973	0.8571564831257792	0.5527225795745587	1.3504363565168702	1.0088209389389653	3.0935692248841424	0.8055827206592066	0.40067297750760833	0.2949043205397984	3.1225447834352154	1.945476703407492	2.8664688379943346	0.9418539318356571	0.0065092480663362816	1.5660371761411944	2.041345304818496	1.0	0.0	1.0	0.0	0.0	0.0	0.0	1.0	0.0	0.0	1.0	1.0	0.0	0.0	0.0	1.0	0.0	0.0	0.0	0.0	1.0	7.0
79440000	1.4543663785753091	0.10115652115144244	2.730653411675413	0.637180827099111	1.6935223518607048	0.9549283185968663	0.31211193809199184	2.2307068814512805	0.05644387536834423	3.8343319166409944	0.3665814827750611	0.458633032536395	0.7301840970814237	1.315277458052663	0.9788404225312453	0.3362060410912093	0.27020195303292294	0.18264295331426353	0.5878684081443123	0.07356735326771566	2.9266273341011217	1.0	0.0	1.0	0.0	0.0	1.0	0.0	1.0	0.0	0.0	1.0	1.0	0.0	0.0	0.0	1.0	1.0	1.0	0.0	0.0	1.0	10.0
79560000	3.063676751372756	0.6323868317183844	1.0941737795290274	1.2928257700968273	0.43339869715404206	1.6099391629601405	5.348677016618517	0.9669796206461927	0.09054668770967489	3.45368103941904	0.3652026753451791	0.44409506809240434	0.016150332060261088	0.19211969019755745	0.2923033243187845	0.7693088729657651	2.2124464151511756	0.5070149056895972	0.8842896511336418	2.7750743210726125	0.7311191922851384	0.0	0.0	1.0	0.0	0.0	0.0	0.0	1.0	0.0	0.0	1.0	1.0	0.0	0.0	0.0	1.0	0.0	1.0	0.0	0.0	1.0	7.0
79680000	0.286269205412405	1.8486093928204952	0.8371965183149921	0.2694960195711017	0.04145091829927776	1.5207102421983467	1.0605947124588997	1.2603938286432297	0.52934389168053	0.42714243629215176	0.05165258113616393	0.551921938880429	0.0600854188972212	0.0562083714760994	0.43011500774970535	0.6393072872181712	0.24064292727145886	0.9421383839790088	0.8587678710712419	0.6415124182085467	0.6889235593540056	1.0	0.0	1.0	1.0	0.0	0.0	0.0	1.0	0.0	0.0	1.0	1.0	1.0	0.0	0.0	0.0	0.0	1.0	0.0	0.0	1.0	9.0
79800000	0.4378376441663143	0.5227567059373506	1.5354063622217198	0.5320942677096195	0.08085946599741592	1.8193336273180576	0.656545199631265	0.870659082965731	0.4023011233351419	0.9381422619702056	1.4337023405135703	1.3212579615010485	0.47249756120146214	0.8581738735758931	1.2260547952183485	0.04503033586529649	0.17920754189235205	1.0372035940843234	2.1080549185840183	0.5939195896022729	1.6415666588888858	1.0	0.0	1.0	0.0	0.0	0.0	0.0	1.0	1.0	0.0	1.0	1.0	0.0	0.0	0.0	0.0	0.0	1.0	0.0	0.0	1.0	8.0
79920000	0.5939171211762436	1.1066711815182373	2.7485643981971615	0.07246816609258608	0.9668735288290623	1.6369930046687737	0.11204567913106137	1.4278162637772982	0.9934819466834678	0.07406702511104167	1.1284776897606783	1.8094759401031058	0.6619726129099276	0.25424020518068413	0.8509155658889602	0.7658969328273079	1.5348432341863805	1.33644845167567	0.8173121777939516	1.648617672326787	0.23322372973648633	1.0	0.0	1.0	0.0	0.0	0.0	0.0	1.0	0.0	0.0	1.0	1.0	0.0	0.0	0.0	1.0	0.0	1.0	0.0	0.0	1.0	8.0
80040000	0.3547771375280794	0.8334072089050351	1.8971709126070784	0.5463426363030711	0.11857624226909387	1.378741950677447	2.9732380137715873	0.5213974929480435	0.5107890387190992	0.1317973098168725	1.0770717083362837	1.1848119488119502	0.3024912411930164	1.2347191593556404	0.3677299957976604	0.6754058927720912	0.5437045763324415	0.46900122555272145	2.5209631568145237	0.03260936302285721	2.195826852039975	0.0	0.0	1.0	0.0	1.0	0.0	0.0	1.0	0.0	0.0	1.0	1.0	0.0	0.0	0.0	1.0	0.0	1.0	0.0	0.0	1.0	8.0
80160000	1.073191356715689	0.13881360743432541	1.5082037107487387	0.5328091204679394	0.3089354450066276	0.3319413881388259	1.9910696770484122	1.0298692375385405	2.9457719938931737	2.225947111431493	0.2495286287212336	1.9762141877962642	0.06844626427126396	0.08970033001885633	1.8455263011343808	0.5729177110149223	0.3737400526018048	1.6055570775908998	1.491163184029592	0.013067513101494198	0.3834565514472893	1.0	0.0	1.0	0.0	0.0	0.0	0.0	1.0	0.0	0.0	1.0	1.0	1.0	0.0	0.0	0.0	0.0	1.0	0.0	0.0	1.0	8.0
80280000	0.40110766987184315	0.4185871481556973	3.5832487103373163	0.39755505550007175	0.7264746637538617	0.4346184962487098	0.7603041351940186	1.6483438740708243	0.7478896044825225	2.938737647987696	2.0172322938938114	0.679483279698557	3.1543116298502696	2.5169801389493274	1.0634023204546348	0.49203810791583946	0.9678506832295863	2.728565405915419	0.23687751313018937	1.4651473221738325	0.08143119905678607	1.0	0.0	1.0	0.0	0.0	0.0	0.0	1.0	0.0	0.0	1.0	1.0	0.0	0.0	0.0	1.0	0.0	0.0	0.0	0.0	1.0	7.0
80400000	0.3581509501802617	0.9200028484033441	1.548494341137002	1.1849073258403204	0.06891029638193535	0.8675265849674354	0.8748861717002415	0.6617928959381825	0.3099233921633798	0.09171966664540408	1.2359407816081742	1.8086538550217262	0.24287079328060246	0.2039607189124159	0.8311480635066504	0.7700210369506957	0.28107057651518935	0.44340197923713054	0.37274430168115985	2.5065780038087127	1.0419412498054605	1.0	0.0	1.0	0.0	0.0	0.0	0.0	1.0	0.0	1.0	1.0	1.0	0.0	1.0	0.0	1.0	1.0	0.0	0.0	0.0	1.0	10.0
80520000	1.0792111361110914	2.1787400063978635	1.9196905294889621	2.8594553838732915	1.5311312695367858	1.9075690840238777	0.5847448819537567	1.6974798450689035	0.3605070540856636	2.7645816581621125	2.0927541988881857	2.6694590477000837	1.4823347076147604	0.5029496241121199	0.640608908417642	0.5027741965581316	1.5251633530984603	1.2394021487048519	1.1714746084961851	1.1561518268332438	1.9999639445510269	1.0	0.0	1.0	0.0	0.0	0.0	0.0	1.0	0.0	0.0	1.0	1.0	0.0	0.0	0.0	1.0	0.0	1.0	0.0	0.0	1.0	8.0
80640000	0.9964692434237915	0.8006142305085938	4.870130563286637	0.08817132544454051	1.501038644917597	3.871010070507849	0.04295048628581603	1.4287628629595255	1.9674788918391726	0.003031810453032599	0.8118819302543246	2.024734275810027	1.0718752880425886	1.9723872128037845	0.6093636869461926	0.7688319661246713	1.2746362871649357	0.8405071024238072	0.4619461084426589	3.7378476619485874	2.463372342590133	1.0	0.0	1.0	0.0	0.0	0.0	1.0	1.0	0.0	0.0	1.0	1.0	0.0	0.0	0.0	1.0	0.0	1.0	0.0	1.0	1.0	10.0
80760000	0.5347544629858366	0.5368076130251225	0.9380972599426114	2.945595901442407	1.0440714777442277	1.6843766719442548	0.002011302798993306	1.0193580327803413	0.506666545771015	1.8713648793011024	0.32736605841745087	1.0970424169436803	0.3986564906628343	4.658959590712225	5.007028483836952	0.2630252957109327	0.4262737201837593	0.6661207134568266	10.660278242611806	0.03202270903883623	1.1579604897832143	1.0	0.0	1.0	0.0	0.0	0.0	0.0	1.0	1.0	0.0	1.0	1.0	1.0	0.0	0.0	1.0	0.0	1.0	0.0	0.0	1.0	10.0
80880000	0.2687026744140507	0.29830042665738965	1.3544851971077145	1.1494425370152446	2.317574939385462	0.3892279619330669	0.5792530696264573	0.9714409945068064	0.09999833377702466	0.6156140732560681	0.20038455116523968	0.5956711883474602	0.011384692173380801	1.6031063328079411	1.7801801682646072	0.2481159946484232	0.7191860140701902	0.47870861641603746	0.23582120053405448	0.5636842422033788	0.18934547580546024	1.0	0.0	1.0	0.0	0.0	0.0	0.0	1.0	0.0	0.0	0.0	1.0	0.0	0.0	0.0	1.0	0.0	1.0	1.0	0.0	1.0	8.0
81000000	0.3818178749718197	0.6038774062602815	0.3401321546452347	0.24527071980063928	0.7087441902994032	0.3103605161185194	0.5709645606639997	0.7553299001786069	0.03175923745530844	0.38437361529072284	0.54363441496998	0.7335655088319241	0.2906164658953247	0.8715230841589906	0.35935570572169534	0.3895376001204137	1.0343861367670892	2.036740385124955	2.55297974987792	2.190788229560082	1.1873676214084405	1.0	0.0	1.0	0.0	0.0	0.0	0.0	1.0	0.0	0.0	1.0	1.0	0.0	0.0	0.0	1.0	0.0	0.0	0.0	0.0	1.0	7.0
81120000	0.5206347313411279	0.9366294235252889	0.2137659670294732	0.22022982026002366	0.17536288701144187	0.49835436076622525	0.1843260978356822	0.18292253788645443	0.20249159780291415	1.9726693977635141	0.8820756571905426	1.2861495704913832	0.12960584564047145	3.1995514345468057	0.039404772978613674	0.42641812257405126	0.9693891843846844	0.8604655794151433	1.6021981134199474	0.5626500478161593	0.8164721156836212	1.0	0.0	1.0	0.0	0.0	0.0	0.0	1.0	0.0	0.0	1.0	1.0	0.0	0.0	0.0	1.0	0.0	1.0	0.0	0.0	1.0	8.0
81240000	0.15417824072274267	0.6245367562280963	2.302707065571978	0.14610693310334863	0.2804607402565016	0.9785157274201792	0.2565303481862853	1.771987410254429	2.2183340618092955	0.4490916528742342	0.3559317943870138	0.5451026903416194	1.1479189482234693	0.35698113865609626	1.3773793038309565E-4	0.09402597439079838	1.7710024012349281	0.12482094627290068	0.008597902543954547	0.061894775122595024	0.572080260901907	0.0	0.0	1.0	0.0	1.0	0.0	1.0	1.0	0.0	0.0	1.0	1.0	0.0	0.0	0.0	1.0	0.0	1.0	0.0	0.0	1.0	9.0
81360000	0.12977012567581434	1.7593499706805904E-4	3.421654491354485	1.5390117413799482	0.36741737923645656	0.07789570801032743	2.468634806157603	1.9121506157770554	0.24127521557965026	0.8187418243531286	0.6818957069670866	2.1993306869282474	1.277584884518208	0.19149356391075523	0.010301938971064187	0.5948063273437135	0.15928857115236192	1.77954019318002	1.8355674164708686	0.09177650054518897	2.396202761372758	0.0	0.0	1.0	0.0	0.0	0.0	0.0	1.0	0.0	0.0	1.0	1.0	0.0	0.0	0.0	1.0	1.0	1.0	0.0	0.0	1.0	8.0
81480000	0.17858974405692377	0.026337952801037977	1.1388169435106714	0.45486735916086424	0.11138378235916714	0.08342173655475253	0.35570246407351747	0.5589355850794366	0.5862305990758643	1.3072308437133053	0.8326654385828691	0.567503184057276	0.4497903990744391	1.3544043387435223	0.6007155418952915	0.4015293657336601	0.2686470747318012	0.19966910708380659	0.1916180246478496	0.5312670107443472	0.9700900051652156	1.0	0.0	1.0	0.0	0.0	0.0	0.0	1.0	0.0	0.0	1.0	1.0	0.0	0.0	0.0	1.0	0.0	1.0	0.0	0.0	1.0	8.0
81600000	2.129928023913052	0.18499214932667973	2.076273679884985	1.2998696267544736	0.8347771912630235	0.5120355947544238	2.2480510512699112	1.7330123536741644	0.5897340584126117	1.952310976237392	1.8364695053158893	1.0307337240216277	0.27577879338179606	0.2825255719692911	0.014207655948254402	1.5861766685247622	0.5764338610742158	1.3892891306224495	0.9119555782760853	1.2808543297540484	2.3961685998070097	0.0	1.0	1.0	0.0	0.0	0.0	0.0	1.0	0.0	0.0	1.0	1.0	0.0	0.0	0.0	1.0	0.0	1.0	0.0	0.0	1.0	8.0
81720000	0.9074997205531908	0.2801938319530246	3.4752143862490663	0.09693707475742512	2.0851622695173946	0.6670222361982014	0.6722211586584292	1.5807143928068756	1.355585678705562	0.06488766657435173	0.3829183011586153	1.446310999100386	0.2653476801879037	0.020565691491244025	0.16762180490640777	0.2871766676002121	0.2955001206728376	1.0644401669869692	0.84137111058527	0.6238731004997816	2.0573706981307147	0.0	0.0	1.0	1.0	0.0	1.0	0.0	1.0	0.0	0.0	1.0	1.0	0.0	0.0	0.0	0.0	1.0	0.0	0.0	0.0	1.0	8.0
81840000	0.7788134253641504	0.044006400874153306	0.6631131989454405	2.373273742100404	0.9449586915976779	2.9188870372519258	1.2767557427839427	1.668999519319096	0.22333832595317923	2.384877796108486	0.3032062364567628	0.5649226160939933	2.32012958185039	0.027837011454508412	4.144806411649799	0.43547704588135233	1.8006986482948557	0.423851892330113	0.9421140957856654	2.48416271588724	0.4497599663543622	1.0	1.0	1.0	0.0	0.0	0.0	0.0	1.0	0.0	0.0	1.0	1.0	0.0	0.0	0.0	1.0	0.0	1.0	0.0	0.0	1.0	9.0
81960000	0.8518971878673145	0.668069472859375	1.3480290251498015	0.6933503034863453	3.2716326041677974	1.861898913575942	0.3775740468488393	1.1639790522953395	0.08081205335983102	0.39203413438530166	0.13941413801664002	0.5533195058233454	1.3402294642523644	0.2997993776824809	0.2599976013618123	0.25800157738899226	0.3021256134245772	0.33780883879308676	0.9033565415447325	0.23809624106307375	0.9885013387713276	0.0	0.0	1.0	0.0	0.0	0.0	0.0	1.0	0.0	0.0	0.0	1.0	0.0	0.0	0.0	1.0	1.0	1.0	0.0	0.0	1.0	7.0
82080000	1.269006654321613	0.2900625488949946	1.4583722979811797	1.7687937832229719	0.3483763741237175	0.10361104933017978	0.6584976546602077	0.7820436612739207	0.5609577404193691	4.998491147330193	0.07834659870629142	0.3170917750578145	0.13456135695266588	2.757662395091217	1.1757080734383134	0.4771158918113676	3.0657637562387734	1.4958341337030443	0.08263306427676602	0.17744157396165733	1.5566430473485309	1.0	0.0	1.0	0.0	0.0	0.0	0.0	1.0	0.0	0.0	1.0	1.0	0.0	0.0	0.0	1.0	0.0	1.0	0.0	0.0	1.0	8.0
82200000	3.1118263449952517	0.07261043961636676	0.8431536065913828	0.27812500579203936	0.47404445948631263	2.0226690333758857	1.1628229352921213	1.2830827830482818	0.3464552439750151	0.01440331702516436	0.5510528490697679	0.9339920094126213	0.14631802757685894	1.1336125984415977	0.5111852338447418	0.3797545163679324	0.2484774847491544	0.6591014743706906	0.6657212608307743	0.45188792372757064	0.47923144979251503	0.0	0.0	1.0	0.0	0.0	0.0	0.0	1.0	0.0	0.0	1.0	1.0	0.0	0.0	0.0	1.0	0.0	1.0	1.0	0.0	1.0	8.0
82320000	1.5810491481239193	1.3143767528864947	3.1048542318585572	0.15800502113447293	0.5133877200460395	0.24155135410969708	1.8549924084900469	0.39643491988887075	0.05183431996931554	1.0743971935085492	0.4300718596028726	0.6113703426380905	0.4599431362521604	0.4910587028934285	0.5276632062360896	0.40402455496572826	0.10128207884795162	0.09705655339880895	1.2148817979654156	0.33940358509074003	2.5790007965408903	1.0	0.0	1.0	1.0	0.0	1.0	0.0	1.0	0.0	0.0	1.0	1.0	0.0	0.0	0.0	0.0	0.0	0.0	0.0	0.0	1.0	8.0
82440000	0.24101946141645086	0.012396352149546793	0.9202864995483594	1.463787610545496	1.4644627101003997	1.447684412282881	0.924437040658532	1.9449290239242427	0.21840047440149482	0.1099489472702143	0.6201554293462257	1.506471616094948	0.780363973503543	0.360382093985839	0.7692364561341781	0.2006676055028687	0.29230594753286315	3.2406290088225744	0.09993219266798187	0.9422728705260063	0.8143643556239304	0.0	0.0	1.0	0.0	0.0	0.0	0.0	1.0	0.0	1.0	1.0	1.0	0.0	0.0	0.0	1.0	0.0	1.0	0.0	0.0	1.0	8.0
82560000	1.1385279031410767	0.9299535596026773	0.9542411390293452	0.02675251970302398	0.1603666971937145	2.4313545541517487	0.3848022875247695	0.66985020723328	0.2817521106763768	0.10432723851630772	0.3644581498487653	0.761136331142884	0.6923174795217302	2.2287366896896685	1.7520145073205113	0.9722233886452408	1.5248908079556214	0.5635828999564609	0.09701287605230668	0.9916632885644822	2.549240995571329	1.0	0.0	1.0	0.0	0.0	0.0	0.0	1.0	0.0	0.0	1.0	1.0	0.0	0.0	0.0	1.0	0.0	1.0	0.0	0.0	1.0	8.0
82680000	0.7873230498224215	2.685113966540274	1.3011441431945103	0.2193065301416351	0.7381668864141538	0.3075052025142776	2.231421574479243	1.6307319230062818	1.2695492753344781	0.17417249675634958	0.5097218210728024	1.2748179662821564	1.3013277190187833	0.0788278791831873	0.8988407295604197	0.44020711679099495	0.4615825501909147	1.257962291569553	3.3182229608870224	0.22966417880344833	0.6376986151461717	1.0	0.0	1.0	0.0	0.0	0.0	0.0	1.0	0.0	1.0	1.0	1.0	0.0	0.0	0.0	1.0	0.0	1.0	0.0	0.0	1.0	9.0
82800000	1.8206798987981527	3.1896092462134873	1.460654727527103	0.22961308952183027	0.8150757649941129	0.37366208940941287	1.7304188839791572	1.2024378634243615	0.41433019623149925	0.04643771656598586	0.987592476939148	1.1193615664223335	0.38948978579498794	2.3049467370788324	0.6120596033902544	0.9276656610641815	0.7769400155044227	1.8357103827364392	2.3225392677813717	0.36847360000519785	1.5126518354325558	0.0	0.0	1.0	1.0	0.0	0.0	0.0	1.0	0.0	0.0	1.0	1.0	1.0	0.0	0.0	0.0	0.0	1.0	0.0	0.0	1.0	8.0
82920000	0.7264372235651212	0.07186879838666012	2.003929050275863	1.9386283566244065	0.9549395384048277	0.2923599977779334	0.7554419256952141	0.7552213189967522	0.12124750207091661	0.6018938681792529	1.3136669856621856	1.3605496317922905	0.010240556134788572	3.3431417994518675	0.21656043298982122	0.2850668654526652	0.390282719541216	1.4508586344361132	3.5170612756412756	0.5451052175852971	1.3925324099099727	1.0	0.0	1.0	0.0	0.0	0.0	0.0	1.0	0.0	0.0	1.0	1.0	0.0	0.0	0.0	1.0	0.0	1.0	0.0	0.0	1.0	8.0
83040000	1.157127203133416	1.013120089774612	3.1602356819973108	0.9140618653918843	0.014228403301040957	2.626938262498571	1.4662775284773724	1.5418274743350655	3.0011315826401317	1.5077308431479206	1.5927773549862283	1.1764737419735587	0.16694986484381522	0.06765545492914325	2.9124560600918024	0.5119469709344096	1.4074659992336738	0.33808858415661064	0.8703329943208405	1.4634852282704862	1.1223088584030838	1.0	0.0	1.0	0.0	0.0	0.0	0.0	1.0	0.0	0.0	1.0	1.0	0.0	0.0	0.0	1.0	0.0	1.0	0.0	0.0	1.0	8.0
83160000	1.0208136895981834	4.536367548939052	1.0677498798704108	0.40918260475722296	0.3929692064559924	0.1547870721698038	0.538430671598232	0.4066269665299053	0.002356498210630717	0.05261237613706399	0.33472636656796845	0.6474622823101084	1.2657978501821097	0.5315446618011501	0.46685074021221845	0.2489525370132694	0.1992255021142851	0.9281567039312776	0.7265405956173334	1.0409131526766444	1.4373055769100145	1.0	0.0	1.0	0.0	0.0	0.0	0.0	1.0	0.0	0.0	1.0	1.0	0.0	0.0	0.0	1.0	0.0	1.0	0.0	0.0	1.0	8.0
83280000	2.17990457234499	0.48311856913943146	0.9156852259486264	2.100606571194973	1.940728438904485	1.426244311202365	1.6803265644582681	3.318857532806918	1.6228321119737712	3.1028765318527958	1.0903025099937922	0.44992278601219743	0.045063495862338744	0.17943351250464287	0.4957354727029245	0.16868693425355488	4.072706987046002	0.5730726734009634	1.2188329542321887	2.7700424920680056	0.7527018257077678	1.0	0.0	1.0	0.0	0.0	0.0	0.0	1.0	0.0	0.0	1.0	1.0	0.0	0.0	0.0	1.0	0.0	1.0	0.0	0.0	1.0	8.0
83400000	1.491374118357412	2.6483936358598865	3.464436532930669	1.3624552274247483	0.47076823164462683	0.730272869747689	1.8180259571620714	0.8328171090201522	1.5047618645962035	0.21348252706267642	0.2514379868404276	0.5140932234094365	0.4454579381980581	1.321685912961064	1.122364820597686	0.05775963999836043	0.6784943678876455	0.8106340724092144	0.04977976081601211	0.7311219347948699	0.8517944723616063	0.0	0.0	1.0	0.0	0.0	0.0	0.0	1.0	0.0	0.0	1.0	1.0	0.0	0.0	0.0	1.0	0.0	1.0	0.0	0.0	1.0	7.0
83520000	1.2229103658352813	1.3020855573644794	1.6759305291890871	0.330587535502264	0.202805993820611	0.3028263129319861	0.41198436456698556	3.3096538803108433	2.3790498264603603	0.16246534338355062	0.8814913139578564	2.2229267634757304	0.49220255465447776	0.8011550829574512	0.2680739724464095	1.0893588078215508	1.7224183695285984	0.8309924806784659	0.2454859246712163	0.16549750112595746	2.174347640748707	0.0	0.0	1.0	0.0	0.0	1.0	0.0	1.0	0.0	0.0	1.0	1.0	0.0	0.0	0.0	1.0	0.0	1.0	0.0	0.0	1.0	8.0
83640000	0.4746242260595895	0.06786679894496028	2.676022837294427	0.6126802267030009	0.5440286788312347	0.2183120359347187	2.3337816435554366	0.4785640629070845	1.0310746361804455	1.2039182342491028	1.7279163934430841	1.0901930486418445	0.3006014408708645	0.1436047642697101	1.391998184676253	3.1563498765890725	0.8990836441308353	0.13015496795044443	3.1332879530714357	1.463900191644034	0.44150762102369934	1.0	0.0	1.0	0.0	0.0	1.0	0.0	1.0	0.0	0.0	1.0	1.0	0.0	0.0	0.0	1.0	1.0	1.0	0.0	0.0	1.0	10.0
83760000	0.43403734978456215	1.311110867650964	1.4484806883068309	0.4888769223863187	1.1503316706605853	0.10771327420355238	0.4373863773063045	1.2714737947644015	0.11956005000293485	0.08667899963515804	0.575730721213492	1.373512073221776	0.8494604046956081	0.6327067937170374	0.8168759720520617	0.2690805918634167	0.8768792945388636	1.0485096698419478	1.2038512795699332	0.35498782010780533	0.7634781305010478	1.0	0.0	1.0	0.0	0.0	0.0	0.0	1.0	0.0	0.0	1.0	1.0	1.0	0.0	0.0	1.0	0.0	1.0	0.0	0.0	1.0	9.0
83880000	0.15411982840215693	1.994324578746165	1.0498987215087083	0.8518983037167329	0.15501966058356778	1.1635493653766813	0.06667993522681238	0.6602478447790232	3.280190292596411	1.7268820898923423	1.181898414205047	0.8557988790239349	0.13550303183888238	0.635772254539808	0.3069159997429977	1.0385574834054867	0.47583555089375157	0.4654288539384338	1.0022188264149763	0.4021927375783858	1.0234196844828833	0.0	0.0	1.0	0.0	0.0	0.0	0.0	1.0	0.0	0.0	1.0	1.0	0.0	0.0	0.0	1.0	0.0	1.0	0.0	0.0	1.0	7.0
84000000	0.13475489825763018	0.12817125575471683	0.6712756561438296	0.05988413389284362	0.05671629739586513	0.4065828520830222	0.1563201926818709	1.0566968835008876	0.86816446057072	0.6970757543685372	0.9623857546767995	0.8903905868108087	2.0190021594733407	2.0089645127826796	3.5967424992928225	0.3849780902909091	0.3444260072248597	0.15811348465823294	0.5397031959619033	0.2869777244479301	0.42912438094202987	1.0	0.0	1.0	0.0	0.0	0.0	0.0	1.0	0.0	0.0	1.0	1.0	0.0	0.0	0.0	1.0	0.0	1.0	0.0	0.0	1.0	8.0
84120000	0.14972892057293904	0.2768369972874333	0.9273023575492516	0.3924661133418146	0.17827499507052158	0.6450063385913668	0.7508992209734408	1.5305032546444999	0.13212373469322872	0.9721021040375443	0.4741259495711189	0.2697472661323682	1.316693162491037	1.5121074407351607	0.10856674160389622	0.955079400241608	0.24646517153519482	3.7103628026163165	2.1393625546770245	0.6044278661785163	0.44816114480476915	1.0	0.0	1.0	0.0	1.0	0.0	0.0	1.0	0.0	0.0	1.0	1.0	0.0	0.0	0.0	1.0	0.0	0.0	0.0	0.0	1.0	8.0
84240000	0.1451463664345308	0.13777716012377622	1.3914698796290206	0.11599084639567947	0.3370876956952996	0.1982130561819975	0.6761000398618752	0.5526846443413759	2.148747781318491	0.8687411521186051	0.4037490590131954	0.8939489238938524	0.42771465414468485	1.3127092564381764	1.334133446456419	0.147127740607353	2.002275111486716	0.8474470503331575	1.7308660473369548	3.7415824222127645	1.204065405594662	1.0	0.0	1.0	1.0	0.0	0.0	0.0	1.0	0.0	0.0	1.0	1.0	0.0	0.0	0.0	0.0	0.0	1.0	0.0	0.0	1.0	8.0
84360000	3.631156692413588	0.5875559378299541	2.28687225138199	0.11768999788458667	0.09323214505119748	0.09938248706559512	2.563311712975603	2.4344887166355083	1.2790637193120844	0.11570743752496813	2.1886210394583947	0.7970880164028149	1.5846396448059774	0.47670463966192383	0.7031497006242085	0.5447513548733572	0.056724172513059	0.1698972671508913	0.34962739057052356	0.06697396521395083	2.1364470619427864	0.0	0.0	1.0	1.0	0.0	0.0	0.0	1.0	0.0	0.0	1.0	1.0	0.0	0.0	0.0	1.0	0.0	0.0	0.0	0.0	1.0	7.0
84480000	1.3135808707415315	1.8699140792550746	3.6239915031750773	0.30150299863517943	0.16482491917252265	0.9429097924713582	0.3985795813396092	1.3104028272598798	0.654789953338414	3.856136641279647	2.8286533575696464	0.4972152692671521	0.05211350597794582	0.7637272365170878	0.3398533104084721	0.9403720406886714	0.1892766056226212	0.7117899923464595	1.3055157214413342	0.7806092211921901	1.4062862011695048	1.0	0.0	1.0	0.0	0.0	0.0	0.0	1.0	0.0	0.0	1.0	1.0	0.0	0.0	0.0	1.0	0.0	1.0	0.0	0.0	1.0	8.0
84600000	0.5674236689251504	0.9136088308110545	2.415550761167602	0.22608632921677038	0.9470729697890534	0.46093368865452977	1.0096522204205487	1.4401742041421035	0.21018729137291117	2.0759179993498056	0.07344559881231277	0.5547099299023233	0.5868837592889931	0.5319789064314213	0.6163178975374347	0.14276796129804298	0.2069205984224428	0.5532674578638189	2.0991741728476008	1.2011414733293717	0.8609033046705519	0.0	0.0	1.0	1.0	0.0	0.0	0.0	1.0	0.0	0.0	1.0	1.0	0.0	0.0	0.0	0.0	0.0	1.0	0.0	0.0	1.0	7.0
84720000	0.5257624734106366	0.23771863538595198	1.4648831766796464	1.1312936175116264	0.05909160291236967	0.6045087634056412	0.8326935905812588	2.0521744100864385	2.0520392491544133	0.039327313087213475	1.0522736243582316	0.8653681130806862	0.22717313963667116	0.6816793755386855	1.249352777741134	0.8660695955256622	0.023723724899612435	0.27877395159399887	1.4245074573905034	1.13677132759532	0.39300549111844163	1.0	0.0	1.0	0.0	0.0	0.0	0.0	1.0	0.0	0.0	1.0	1.0	0.0	0.0	0.0	1.0	0.0	1.0	0.0	0.0	1.0	8.0
84840000	0.7481543489694306	1.495811400925178	2.600101130617729	2.7076575410508195	0.4027134819099473	0.618768570996374	1.5196491452001504	0.24243538024355227	0.16315423820135963	1.355311526243703	0.4147570657505837	1.0452069334428464	0.3879427191607402	2.0089960061989722	1.4990099505838328	0.6525461362729771	0.37271469330095486	0.18460932069018665	0.29626810916969093	4.129024951713112	2.026512658667052	1.0	1.0	1.0	0.0	0.0	0.0	0.0	1.0	0.0	0.0	1.0	0.0	0.0	0.0	0.0	1.0	1.0	1.0	0.0	0.0	1.0	9.0
84960000	1.452484089596536	0.3398398796291204	1.7780298945057706	0.49448521206303975	0.21426290194970324	0.09967989189831647	0.26765612327260857	0.2877391625941103	0.9890084934747663	2.4673510202096325	0.5299599547495087	0.47791193243885194	0.4955080169578746	0.702462021342576	0.004512666528656641	0.9609501169402742	3.4681283762548554	0.3512887179023285	0.5088034617939813	0.2829847958700499	0.7647447617665571	0.0	0.0	1.0	1.0	0.0	0.0	0.0	1.0	0.0	0.0	1.0	1.0	0.0	0.0	0.0	0.0	0.0	1.0	0.0	1.0	1.0	8.0
85080000	1.4379410986657506	0.11866343099685062	2.9618205969006115	0.5841912410594496	0.8433572618812526	1.2167548472432903	2.9888145993157833	2.0712765598978464	0.5884745194584662	0.6416748766727907	0.29459764180977893	0.7839535011862933	0.965916621076112	2.5363233279124824	0.28858417896315947	0.4257509748863165	0.26616517542400403	0.3618184451549317	1.0043008975725887	0.06515250700814913	2.4202429685826896	1.0	0.0	1.0	0.0	0.0	0.0	0.0	1.0	0.0	0.0	1.0	1.0	0.0	0.0	0.0	1.0	0.0	1.0	0.0	0.0	1.0	8.0
85200000	0.3031806542234489	2.2639641851423162	1.5238416522828617	0.8024298455540358	0.4726856324221307	0.026365130521719456	0.996439742005339	0.7509842395005935	0.03126407842017625	0.39709885636701875	1.6974912891982505	0.5687976795489033	0.2232690878770648	0.3179018799785801	1.0383112048402128	0.17932920605714567	0.5992779972529574	0.5997129415564894	0.7183139564058951	1.0198263854310994	0.8085957275744312	1.0	0.0	1.0	0.0	0.0	0.0	0.0	1.0	0.0	1.0	0.0	1.0	0.0	0.0	0.0	1.0	0.0	1.0	0.0	0.0	1.0	8.0
85320000	0.20018790366801859	0.43170208874856614	1.1752297059790857	0.9366712772916395	0.6753107498503644	0.02857246367546889	2.033344699501357	0.5345128528254572	2.886010408260443	0.2127492153234937	0.2690240690465329	0.12758286701967927	0.6062163439391333	0.15875335730877232	0.3916006036468665	0.19688333375334163	0.8959520642752306	0.2674753736144983	0.45448957323202693	4.696831228312669	0.30105595636299715	1.0	0.0	1.0	0.0	0.0	0.0	0.0	1.0	0.0	0.0	1.0	1.0	0.0	0.0	0.0	1.0	0.0	1.0	0.0	0.0	1.0	8.0
85440000	0.5683865158117288	0.245391348641247	2.7489789486866965	0.8533190604732335	0.04754213176635935	1.8782695419860767	2.90318551099718	1.620362300007139	0.1794383891377209	0.5246433292268209	0.45028746675767256	0.2780420041933676	0.47429965208964053	1.679371786116689	0.06333644973771044	0.41481718095312464	0.5297033819727045	0.07692872025356445	0.49687911528065626	0.0869492035371274	1.3928006633037464	1.0	0.0	1.0	0.0	0.0	0.0	0.0	1.0	0.0	0.0	1.0	1.0	0.0	0.0	0.0	1.0	0.0	1.0	0.0	0.0	1.0	8.0
85560000	0.8135658694567764	1.5579102067360218	2.5825252334197684	0.0696752863659023	0.07768429782665881	1.7631325180460353	0.20441334535634317	0.4278241715091637	0.49459900706587784	0.6681656835819657	0.4092958484252488	0.7066161408467191	0.7461648587966218	0.8301032322915571	0.07395244685698048	1.8127101764457467	1.1545327224165602	0.10547579692344825	0.7583093720239443	1.4636240439062607	0.7944182304029064	1.0	0.0	1.0	0.0	0.0	0.0	0.0	1.0	1.0	0.0	1.0	1.0	1.0	0.0	0.0	1.0	0.0	1.0	0.0	0.0	1.0	10.0
85680000	0.3579691756708088	3.539069975854101	0.6062116293345221	0.05676730147489245	0.11833211706106292	0.1290749841344115	0.0841584656203763	0.9577275687135695	0.3177797007268731	0.368377182038319	0.49929712008372773	0.46763424437175094	0.8294329783986395	0.09356394773524435	0.15331188838281817	0.8758174017400749	0.857060458322342	0.15511528396737906	1.5364025184954688	1.398835247487068	0.21973065991005528	1.0	0.0	1.0	0.0	0.0	0.0	0.0	1.0	0.0	0.0	1.0	1.0	0.0	0.0	0.0	1.0	0.0	1.0	0.0	0.0	1.0	8.0
85800000	1.4390657257529786	0.026299556828698518	1.3955231280831983	0.028955084432422135	0.19245766302207576	0.4840687139916976	0.2602556808043249	1.1293980047515342	0.08703224345734725	0.648531581836522	0.1366040672964772	1.007803052201317	3.1691946110011116	0.10882186472095899	0.030640793308842118	1.370706492801518	3.80008470771339	0.9848299522512409	0.38501554014339656	1.4248460663356515	1.3302571395560132	1.0	1.0	1.0	1.0	0.0	0.0	0.0	1.0	0.0	0.0	1.0	1.0	0.0	1.0	0.0	1.0	0.0	1.0	0.0	0.0	1.0	11.0
85920000	0.39949451638019967	0.3693955359992199	1.917735106202059	3.581563138780735	0.32806864521961776	0.4665021204134943	1.3977233974906556	1.4668437679519284	1.856641940634582	0.6311021505165734	1.3492885220343265	0.46876317424310593	0.293296869753339	0.03437038639334569	0.4437987775891473	0.9763254510543684	0.13987858018115976	1.3536900384820718	0.832657042772756	2.5062667587376484	0.7754599917937393	1.0	0.0	1.0	0.0	0.0	0.0	0.0	1.0	0.0	0.0	1.0	1.0	0.0	0.0	0.0	1.0	0.0	1.0	0.0	0.0	1.0	8.0
86040000	1.1403090131187883	1.4207045541351062	1.2008696931291443	2.5407144526293566	1.6484744646938236	0.29431469336245897	0.7734518321866237	1.196062329363656	1.3627806051850793	0.2050787054124287	0.5692731453773466	0.45337943059054053	0.9792978326286069	0.7426292573147665	0.4257237087277018	1.3369110591080071	1.2948649829860186	1.1892699870583563	0.07205170820337978	1.3330619544394833	0.9184995393318656	1.0	0.0	1.0	0.0	0.0	0.0	0.0	1.0	0.0	1.0	1.0	1.0	0.0	0.0	0.0	1.0	0.0	1.0	0.0	0.0	1.0	9.0
86160000	2.5108957791187247	0.09993503120592068	1.6492247113792218	4.236704011767142	0.6076338391210034	0.29129583771350503	0.4568589461876823	0.5118216197333905	2.3917540139990883	1.1973343541753936	0.7631444836657391	0.9559437638729257	0.5614686172902296	1.3443099984534264	0.3862782221634955	0.32353212188659525	1.4474868161205086	0.7425252014004743	0.11317210408885897	0.38738001256462307	0.47333036352650465	1.0	1.0	1.0	0.0	0.0	1.0	0.0	1.0	0.0	0.0	1.0	1.0	0.0	0.0	1.0	1.0	0.0	0.0	0.0	0.0	1.0	10.0
86280000	0.49886061619884897	0.43987824703740735	0.9181836020493088	0.4060730170383789	1.2093318079373963	1.830860162829591	1.5270802601032347	0.37209978206077843	0.9780547083283723	0.055339316160954354	0.5799755981677203	0.2496795462730917	0.5182576571575125	0.5500123932732724	0.5611415592759064	0.42428271623957736	0.5766428345917535	1.4280787103835744	0.8022616532344661	0.21541451267215556	0.27868133091284436	1.0	0.0	1.0	1.0	0.0	0.0	0.0	1.0	0.0	0.0	0.0	1.0	0.0	0.0	0.0	0.0	0.0	1.0	0.0	0.0	1.0	7.0
86400000	0.29392507271502843	1.2972736858132283	2.4897984241511852	0.09827475000677424	0.7838872329481502	0.583056391537628	0.023702642353252982	0.7946980514131493	2.498526110951493	0.8180875648822377	0.32419757491074663	1.288706226461518	0.3261143147823584	2.161123084220176	1.382118917659662	1.0419864465267705	0.007265400651298547	2.006808242754962	0.040272311920527	0.4590641432743403	0.7540373684104177	1.0	0.0	1.0	1.0	0.0	0.0	0.0	1.0	0.0	0.0	1.0	1.0	0.0	0.0	0.0	0.0	0.0	1.0	0.0	1.0	1.0	9.0
86520000	0.37177413902283096	0.18721922288614437	3.339292184468124	0.09515921959110818	1.00547567333637	0.6435299730384177	2.7771870945851997	1.4090736448118215	0.02415082150756023	1.1096340586099944	0.5960037244209786	0.248013798759122	0.5418251187696639	0.7098546560616712	0.007334303890022362	0.7204663206361374	2.7815965971658705	0.28750545466566746	2.778282723203597	0.8640338048579057	1.789956234874381	1.0	0.0	1.0	0.0	0.0	0.0	0.0	1.0	1.0	0.0	1.0	1.0	0.0	0.0	0.0	1.0	0.0	1.0	0.0	0.0	1.0	9.0
86640000	0.9160829713788624	0.004684975125011764	1.8017656711538934	0.8752315563023443	0.9728005933803658	0.8435428696601411	0.15419127933413437	0.29377952818381675	0.4529262697754034	2.0935496528649806	0.28920654279793584	0.5052203635327825	0.36172745576629367	1.495743472963559	0.23797970014399297	0.9621532085167837	0.0269559077524758	0.5865405874208279	3.3059217405202608	0.6119113117777555	0.8989736107005036	1.0	0.0	1.0	0.0	0.0	0.0	0.0	1.0	0.0	0.0	1.0	1.0	0.0	0.0	0.0	1.0	0.0	1.0	0.0	0.0	1.0	8.0
86760000	1.0398420953322192	0.23946287960971122	2.1068865027296995	0.6897214973963792	1.2966117492093807	0.501224386162952	1.43760142935544	1.182055936316283	2.3256331942812585	0.18046037442425406	1.2881489298663387	0.869276436059206	1.603625496584185	0.3653686432089352	0.13129023980614432	1.1703129910405314	0.01943758832455833	1.6375012167445477	0.4705874369775819	0.5404154589706262	1.3504529469484823	0.0	0.0	1.0	0.0	0.0	1.0	0.0	1.0	0.0	0.0	1.0	1.0	0.0	1.0	0.0	1.0	0.0	1.0	0.0	0.0	1.0	9.0
86880000	0.25646893751368477	0.6929661931065155	1.1078494520767905	2.2352482559489246	0.7435359209048003	0.3253974117226884	0.010322224398534904	1.201828708529467	0.09022582558972338	1.9057968235920186	0.32438006893050975	0.5733419231696373	0.45476247344694226	2.1580070745557935	0.03550491145360174	0.05794833425206583	0.37889897609000134	1.3558468601887281	0.7446437195301115	1.833729235886141	0.8132286956106415	0.0	0.0	1.0	0.0	0.0	0.0	0.0	1.0	0.0	0.0	1.0	1.0	0.0	0.0	0.0	1.0	0.0	1.0	0.0	0.0	1.0	7.0
87000000	0.13424564779112036	0.6866323343290069	2.7297815350915235	1.4417512818688447	2.9257588360125424	2.203664794943352	0.6583246285908025	0.7465139859832733	0.6269336812895954	0.3021599266635533	1.6087889619011397	0.7009897047303393	2.0105934700338444	0.9968153840411091	0.19901541588205982	0.2841480935428651	1.4498933151422038	2.077293912217878	1.7908390453988392	0.6433943197648144	0.4251215868682486	1.0	0.0	1.0	0.0	0.0	0.0	0.0	1.0	0.0	0.0	1.0	1.0	0.0	0.0	0.0	1.0	0.0	1.0	0.0	0.0	1.0	8.0
87120000	0.2902518942639441	0.11969267175976672	2.280619811151356	0.6900754512759839	0.13430861526735335	0.6892734955274337	1.531680049500969	1.9387633001137354	1.9415220158187658	1.0176944738826226	3.8409178702259137	0.953534281123796	2.2707748560364664	0.07491819495019651	0.31932207208230107	1.071656873089474	0.13326734586747652	0.5112127133804695	0.582983020968888	0.32060501195345736	1.242420232546957	1.0	0.0	1.0	0.0	0.0	0.0	0.0	1.0	0.0	0.0	1.0	1.0	0.0	0.0	0.0	1.0	0.0	1.0	0.0	0.0	1.0	8.0
87240000	0.6057720414917057	1.8642160714257872	1.6819136370241017	0.008154838340693788	1.1501164702520283	0.5818292824205031	0.40440521790370865	0.7149008813380688	0.0073054133792249685	0.16601565537062524	0.9520833092883001	0.4612857377718177	0.413109115960689	0.2773121602910028	0.17392027531281581	0.5867640977571382	1.1072400177023316	0.42323642894057983	1.5053082703328964	1.0401518578962767	0.6704617092234005	1.0	0.0	1.0	1.0	0.0	0.0	1.0	1.0	0.0	0.0	1.0	1.0	0.0	0.0	0.0	1.0	0.0	1.0	0.0	0.0	1.0	10.0
87360000	1.7432063871346415	0.07730112900341274	4.559232460177803	0.6556160660019167	0.007167785278506823	0.689037522930106	0.3794358508193614	2.0576471141700083	0.4239798058968791	0.38211747371485894	1.0185427330746333	0.5391116858758949	0.8997320580965283	0.4854074217131117	2.4563536919015747	1.044324990162056	0.39225245053729935	1.4890705491232712	1.7117580671105783	0.4901913393631998	1.1863647719624588	1.0	0.0	1.0	0.0	0.0	0.0	0.0	1.0	0.0	0.0	1.0	1.0	1.0	0.0	0.0	0.0	1.0	1.0	0.0	0.0	1.0	9.0
87480000	2.239360878448461	3.3417413803532154	3.168682962133513	0.12128700809386223	2.1855713292340853	1.9383375618692855	0.24140916686215294	2.537530679672296	0.3644140862697267	0.9412514717185322	1.021034589630338	1.814743449799853	0.4770153168352819	0.3228846404770007	0.16402643356780533	1.5423749215564682	1.7828225869751073	2.489829702590157	0.6083775852834196	2.6809097846410217	0.597518322335351	1.0	0.0	1.0	1.0	0.0	0.0	0.0	1.0	0.0	0.0	1.0	1.0	0.0	0.0	0.0	1.0	0.0	1.0	1.0	0.0	1.0	10.0
87600000	0.22047752441935087	0.3537691859082778	2.5306783733025373	0.39157462087182604	0.4908446121557015	0.03383588033686155	0.4886926181852493	1.3876304906074712	0.2813120971496114	1.1854451975683493	0.6586386456246696	0.9339543876398751	0.4931208692715068	1.4295732704043829	1.0186184705399575	0.5805950669363781	0.3964696591110768	1.07161536594299	1.1191602914887642	1.2381737806038986	0.7417535562393036	1.0	0.0	1.0	0.0	0.0	0.0	0.0	1.0	0.0	0.0	1.0	1.0	0.0	0.0	0.0	1.0	0.0	1.0	0.0	0.0	1.0	8.0
87720000	0.9060202294534146	2.322547909731873	1.5806456687539507	1.6183285231106668	0.10034903665269738	0.39037257755616694	0.7099351753741704	0.9458048045633718	3.162805628343298	2.3221703466091643	0.5626448807803882	0.4820333570521292	2.121596442715265	2.687078941137028	0.4473970058673664	0.050798671270114344	1.6716579593970322	0.33982094659158846	1.2092934272849212	0.17063228153129983	0.7051187754197261	1.0	0.0	1.0	0.0	0.0	0.0	0.0	1.0	0.0	0.0	1.0	1.0	0.0	0.0	0.0	1.0	0.0	1.0	0.0	0.0	1.0	8.0
87840000	0.022412418404276765	0.8883626196854267	1.2393046167778963	0.06294403629624276	0.5966668474156696	0.7291083632892318	2.1290277455964817	0.9555965320981369	0.14720248880160355	0.5382564552545288	0.4744496922521901	0.7744122634905714	0.07218396125664653	0.09324268202877897	0.26277155468085356	0.28811948189106884	0.3863687909187782	0.3599786275719667	0.2978231289006621	0.4566129954494844	2.2932431172003835	1.0	0.0	1.0	0.0	0.0	0.0	0.0	1.0	0.0	0.0	1.0	1.0	0.0	0.0	0.0	1.0	0.0	1.0	1.0	0.0	1.0	9.0
87960000	0.25249494023912605	0.6197328822243778	0.976770856209085	0.9799829667625407	1.1054860069465746	2.888656495558821	1.0996961727618297	1.1878033504616363	0.2985426831733541	0.03662038875956314	1.9863605432748235	0.6496056971476926	0.12779348301064672	0.5697949505265049	0.041504888949226056	0.22664847194949225	0.7091058462220835	0.8300637723802416	0.32975749109113134	0.4924717733964625	0.2879458415360948	1.0	0.0	1.0	0.0	0.0	0.0	0.0	1.0	0.0	0.0	1.0	1.0	0.0	0.0	0.0	1.0	0.0	1.0	0.0	0.0	1.0	8.0
88080000	0.3092483353309755	0.36099138079810245	1.7246656892574082	0.06324182838039648	1.2559014661874583	0.06284109029702377	1.5466310792811357	1.1932067830466222	1.5821324783635362	0.00665408471928262	1.11104119473849	1.6997423212595937	0.8268838417647805	0.5063411778689514	0.009127615239782618	0.9182616164822678	0.3612738226425997	0.008108612018640717	1.587862008008224	1.2763503553057203	1.7281384081908457	1.0	0.0	1.0	0.0	0.0	1.0	0.0	1.0	0.0	0.0	1.0	1.0	0.0	0.0	0.0	1.0	1.0	0.0	1.0	0.0	1.0	10.0
88200000	0.048317789461050815	0.7812671043067776	2.3002496596232636	0.5457107092534291	3.833049941228928	1.3067992636606143	1.1158852078278292	0.5730282248379396	0.34984898464246217	0.1587334643582987	0.2878103636364514	0.7922372011846176	1.2453193967501557	1.0519512444358174	0.06658282775377303	0.7528232849592953	1.9300445578525052	0.35402447398446374	0.47787104277204573	0.3658277433684285	0.08443637374935077	0.0	0.0	1.0	0.0	0.0	0.0	0.0	1.0	0.0	0.0	1.0	1.0	0.0	0.0	0.0	1.0	0.0	1.0	0.0	1.0	1.0	8.0
88320000	3.373710595929428	0.7646885688596848	6.322612962115351	2.0009046857834667	0.20513312251063362	0.9793095077017853	1.581391267196837	1.0015545862092032	0.3071392133326376	1.0617443694669308	0.43720664441730733	3.0515504758076104	0.8217073311222088	1.1654372789132068	1.244134427949017	0.4915533219682727	0.4641944020732159	0.43091339453463523	0.9595300620035379	1.2125883269746214	0.2599823900388199	1.0	0.0	1.0	0.0	1.0	1.0	0.0	1.0	0.0	0.0	1.0	1.0	0.0	0.0	0.0	1.0	0.0	1.0	0.0	0.0	1.0	10.0
88440000	0.6752991415716653	1.8993207818692537	3.855202221300495	0.4728262743049357	0.9801691459463885	0.23086412448529603	4.965037349330915	0.16791601912082982	1.1190964514876631	1.6591797965629005	0.4304355825072976	0.810672837690457	0.3191124104526302	1.638977320563037	0.13421105222766497	0.21472466902153847	0.8193028505520974	1.0533790721739447	0.496942881609867	1.5582180723505092	0.5257610433582477	1.0	0.0	1.0	0.0	0.0	0.0	0.0	1.0	0.0	0.0	1.0	1.0	0.0	0.0	0.0	1.0	0.0	1.0	1.0	0.0	1.0	9.0
88560000	0.9725282347722203	0.044026055599504337	1.0723313271029085	0.00321369459376989	0.09048963341017295	0.057353701838232574	0.01916317980179787	1.5893023955260448	0.22760932464319814	0.158007350943932	0.93625300062006	0.5260043400664279	0.28810450204126864	0.568386129068557	2.0260765193211974	0.7754122716067254	1.3076781008403817	0.9630521191714068	1.7314748822452344	2.106663409511758	1.0642974690219615	1.0	0.0	1.0	0.0	0.0	0.0	0.0	1.0	0.0	1.0	0.0	1.0	0.0	0.0	0.0	1.0	0.0	1.0	0.0	0.0	1.0	8.0
88680000	0.5547842814459277	0.43910998062724943	1.2873827896976142	0.3260457355796811	0.03393300988400649	0.10134247289077722	0.4374908648371086	2.2532837336835656	0.1821159158246483	0.9529542902436441	0.8718130021034748	2.3202942672479843	0.948447160361617	0.6660754474830051	0.20276237043309722	0.3228137546261538	0.4833259471425197	0.7361451501672912	0.07350984118564724	0.12683031814996584	0.8510276639271812	1.0	0.0	1.0	0.0	0.0	0.0	0.0	1.0	0.0	0.0	1.0	1.0	0.0	0.0	0.0	1.0	0.0	1.0	0.0	0.0	1.0	8.0
88800000	2.678518574496435	0.3426929840539927	2.1339195608814165	1.3798025923711121	0.17782638860376104	0.704826637843831	0.4229863387199143	2.4727996848037637	0.31221044465596987	3.0557522604956624	0.30620434009035014	0.5641720672616184	1.1403154888907816	0.6681122137245511	1.1989328093488072	1.2346834696138316	0.26364641196763733	0.5049017478191815	0.8244281660199952	0.33156119910377413	0.3438711297850253	0.0	0.0	1.0	0.0	0.0	0.0	0.0	1.0	0.0	0.0	1.0	1.0	0.0	0.0	0.0	1.0	0.0	1.0	0.0	1.0	1.0	8.0
88920000	2.359913778052962	0.3730273926983418	2.0776724274001293	0.3444537816372855	0.7472507836066342	0.8154908966989625	0.6317909608710944	2.0462780148422657	0.08983693897422285	1.7473176678805538	0.5613604932568637	0.3682121717121834	0.06438501711546675	1.7020235856780015	0.014964583205549742	0.19439836559935456	0.15278925732820361	0.512599283737863	0.036491533246212064	0.5701527040872749	1.7660691214870141	0.0	0.0	1.0	0.0	0.0	0.0	0.0	1.0	0.0	0.0	1.0	1.0	0.0	0.0	0.0	1.0	0.0	1.0	0.0	0.0	1.0	7.0
89040000	1.090935924490485	6.696588624498249	3.2204124028291283	0.5804575203660999	0.2452699196894363	0.2839774368500554	0.6672564797232434	1.089736110411187	0.0401365066725608	3.683438569700309	0.504130481610149	1.036479386876651	1.4404020290302104	2.0903098299786045	1.2420069064249772	1.1329603967581816	0.10292448848084775	0.4354638839207225	0.239805797205628	0.962143387693405	0.9810032512492438	0.0	0.0	1.0	0.0	0.0	0.0	0.0	1.0	0.0	0.0	1.0	1.0	0.0	0.0	0.0	1.0	0.0	1.0	0.0	0.0	1.0	7.0
89160000	0.2842447198223598	0.017244925955232523	1.4818503007285604	0.1326268895783061	0.4796588592526034	0.5876032730765868	0.45404461314936634	0.44222823681066326	0.1927394614950736	1.5014762858679411	0.5945519083766023	0.28737102557068894	0.8458716143860678	0.3608080146327383	1.5730039245380436	0.11289232838884994	0.07666415595872329	0.478542224173901	0.7408972985392149	0.391359916441075	0.8898160406605437	1.0	0.0	1.0	0.0	0.0	0.0	0.0	1.0	0.0	0.0	1.0	1.0	0.0	0.0	0.0	1.0	0.0	1.0	0.0	0.0	1.0	8.0
89280000	2.5154734095187843	0.5002680661673247	2.937249061033826	0.1378310366533789	0.68005171745644	0.21581393820600245	0.10003845787626606	1.7283897691143877	0.7736047836811851	0.4290494783248998	0.24526742285104403	0.939591595928229	0.43728031511022725	0.2206701601051296	0.08617780023352882	0.5516264431569634	0.5857410039280598	0.3449385357023194	0.25462578699634214	0.7654285005854411	1.1952009323936281	0.0	0.0	1.0	0.0	0.0	0.0	0.0	1.0	0.0	0.0	1.0	1.0	0.0	0.0	0.0	1.0	0.0	1.0	0.0	0.0	1.0	7.0
89400000	0.8994216383815625	1.0177513999853323	1.5756882431483503	0.4247146004526203	0.6012625455115089	2.000118062682723	0.6896613970358348	0.9622694172795601	2.6104631031785512	0.08775167986274553	0.8734136052099621	1.6629135854223718	0.25420609400539523	2.5846725254945313	0.5186576446257066	1.5022711174287173	1.9863590324476237	0.9774779379339876	0.7469184653328281	0.995974926822213	3.3159137829660716	1.0	0.0	1.0	0.0	0.0	0.0	0.0	1.0	0.0	0.0	1.0	1.0	0.0	0.0	0.0	1.0	1.0	0.0	0.0	0.0	1.0	8.0
89520000	1.6491521819206978	0.5532174903964159	0.9085668858948209	2.055917395991021	0.44547135233130336	0.02767887060765378	1.413610816291786	1.0087683008155464	1.171740184805218	1.3691914719761262	0.23583706959107534	0.48860843370927426	1.8050121413471736	0.40326351305124924	1.0295510080136103	0.019323814995709176	1.8564847583270128	0.7255323331352619	5.292352269399234	2.0731029352066916	0.23221885348078145	0.0	0.0	1.0	0.0	0.0	1.0	0.0	1.0	0.0	0.0	0.0	1.0	0.0	0.0	0.0	1.0	0.0	1.0	0.0	0.0	1.0	7.0
89640000	0.7314207666042094	0.01633043327707643	1.3990135326189885	0.08912196955951543	2.659999985718848	3.0184790802687753	0.07159863168955133	0.667874595080358	0.741641632312144	1.8059058649132032	0.4269815689676999	2.6347523365395213	1.5941201032717105	2.1406499013788634	0.6621552827611095	1.3894794987980699	0.7693678397130502	1.6694086131940429	0.667691478560138	0.5702014158763562	1.0404427796746105	1.0	0.0	1.0	0.0	0.0	0.0	1.0	1.0	0.0	1.0	1.0	1.0	0.0	0.0	0.0	0.0	0.0	1.0	0.0	1.0	1.0	10.0
89760000	0.5059303090777132	0.22801161843426918	0.6165817334487615	0.43021806005409824	2.218478621531217	1.1844267526039483	1.0877876671410034	0.5183261039502468	0.4337632888911206	0.3263883149768385	0.15058167127916275	0.26442664170430397	3.1860588375925074	0.21650661288244877	0.8394435255492262	0.2665189131605291	1.5497869060918503	1.0298128020815964	0.07530410660253643	2.2585202620032567	0.3460829579341849	1.0	0.0	1.0	0.0	0.0	0.0	0.0	1.0	0.0	0.0	1.0	1.0	0.0	0.0	0.0	1.0	0.0	1.0	1.0	0.0	1.0	9.0
89880000	0.7394558422108888	1.5861859136300023	2.437534054737414	0.6440058549334047	0.7996461869127567	2.3118975729069997	0.037017184513875256	1.0877821823274025	0.7113661685525325	2.8719806701787705	1.1508442317289351	1.3538069768921281	0.4401305533294039	1.01039181314825	0.19981687728446693	0.43481229735805826	0.06981119411978513	0.9041410242128602	0.052166489029187954	0.9870434040927718	2.527132672804476	1.0	0.0	1.0	0.0	0.0	0.0	0.0	1.0	0.0	0.0	1.0	1.0	0.0	0.0	0.0	1.0	0.0	1.0	0.0	0.0	1.0	8.0
90000000	0.15161625569852274	1.8110659866685679	2.97271337523259	0.05407247450250394	0.22673852920116389	0.2366342402502799	0.005834852824089613	3.5592678546017553	1.4309218612480317	1.378645518647256	0.25100003160645945	2.563856456915416	0.3857931010323137	0.2526197748467513	0.5817405810749355	0.5310497029557647	1.0833642038041829	1.2163799286092138	0.5295322963636032	0.10221582142710188	0.910281549448049	1.0	0.0	1.0	1.0	1.0	0.0	0.0	1.0	0.0	0.0	1.0	1.0	0.0	0.0	0.0	1.0	0.0	1.0	0.0	0.0	1.0	10.0
90120000	0.42975244976613924	1.0694463903090485	1.4454447198610298	0.8104405344265452	3.2895507421789545	1.4731096560111008	2.309437686070228	2.749244640123585	0.20535668910415922	0.3412195755603201	1.1401153340865453	1.0327475107475517	0.4666009962990746	0.2756742044793511	0.35354318460574685	0.6080298751006403	0.6976248958853497	1.0025866451521708	1.67973290055547	0.4360285577786847	2.1088446710938267	1.0	1.0	1.0	1.0	0.0	0.0	0.0	1.0	0.0	0.0	1.0	1.0	0.0	0.0	0.0	1.0	0.0	1.0	0.0	0.0	1.0	10.0
90240000	0.8947347401096061	0.23614574663638221	1.3530894377002487	1.4563222193447305	0.3273071121479124	0.029492199727944264	2.2670904955174187	3.214357003203206	0.7211741201271794	0.2767210683270604	0.5865849134385758	0.9036927609001776	4.681270828854792	2.692004197898535	0.45426747297561515	3.0067818592604882	0.7952408379906356	0.2494087613377755	0.45415932951956794	0.520741774494733	1.8495475366159222	1.0	0.0	1.0	0.0	0.0	0.0	0.0	1.0	0.0	1.0	1.0	1.0	0.0	0.0	0.0	1.0	0.0	1.0	0.0	0.0	1.0	9.0
90360000	0.2761407837298578	1.758298429031584	1.7726114168620317	0.06107653279607926	0.46763827441033645	2.8292155485270514	0.09161737623408009	1.5560226545661784	0.8271777894212888	0.03173452063892936	0.6256228453476927	2.7756267773827736	0.32505987636387756	0.1469179504965473	0.48739931616048365	0.47855548946081194	1.0169504782617425	1.2378629487199087	0.41660331344648427	0.3956473851561952	0.8578650880583539	1.0	0.0	1.0	0.0	0.0	0.0	0.0	1.0	0.0	0.0	1.0	1.0	0.0	0.0	1.0	1.0	0.0	1.0	0.0	0.0	1.0	9.0
90480000	1.016420322585038	3.0719438168852164	3.1876795903140596	0.39932227708511453	1.1220927982641473	1.106533208348075	0.76978565692433	0.6768290976216675	0.9126283612028286	1.8148920570754048	1.20597976838645	1.700518609911828	0.07458809582770384	0.3709555150685022	1.0139794778823503	3.7163668120752416	0.09166968121754229	1.2711434437887243	0.9500675287879627	0.6435885688107104	1.0137009556339716	1.0	0.0	1.0	1.0	0.0	0.0	0.0	1.0	0.0	0.0	1.0	1.0	0.0	1.0	1.0	0.0	0.0	1.0	0.0	0.0	1.0	10.0
90600000	1.2472912228985846	5.503835176414633	2.6816130539682614	0.6691473993331676	0.18901785108528507	0.19631829400779718	1.679201492045363	2.846964941849612	0.2646860312304393	0.4547289766864098	0.7718321215920501	2.65957158483063	0.15278805871514636	0.08000200719924892	2.426863045641576	0.19727930197693788	0.5381500268312036	0.8251835018979436	0.2741225712918831	0.6030588768911441	0.5444890328594424	1.0	0.0	1.0	0.0	0.0	0.0	0.0	1.0	0.0	0.0	1.0	1.0	0.0	0.0	0.0	1.0	1.0	1.0	0.0	0.0	1.0	9.0
90720000	0.6846342420288927	0.13276976774980392	3.9718730289280373	0.651038117016323	0.3342512438284501	0.06600612793785374	2.2014902015188076	1.9256563339916524	0.42973728529602406	0.27386255344046373	0.898822303534208	1.1166881561954722	0.6397032726587328	0.2598325967841944	1.020034098101497	0.49242119633310544	0.25661926336439966	2.8548018205919012	0.36264665418314423	0.3889508533980087	0.37217351166888657	1.0	0.0	1.0	0.0	0.0	0.0	0.0	1.0	0.0	0.0	1.0	1.0	0.0	0.0	0.0	1.0	0.0	1.0	0.0	0.0	1.0	8.0
90840000	0.9916333209948908	0.6880459787076243	3.390600695432054	0.318103415933064	0.5643795093631326	2.4626236521075704	0.8869205782123613	0.8302114290718285	0.5720812739035921	0.6002980795011859	1.7610635096739695	2.4628094403320024	0.9687755462221784	0.4636590768579453	0.9964448452501993	1.032562644480217	2.411551630759741	0.7166667083699744	0.6994164899051716	1.4132409826761296	2.789305301850644	1.0	0.0	1.0	0.0	0.0	0.0	0.0	1.0	0.0	0.0	1.0	1.0	0.0	0.0	0.0	1.0	0.0	1.0	0.0	0.0	1.0	8.0
90960000	0.7618851121883629	0.5764483573067397	3.017605657610787	0.20142935683078972	0.14390127697958321	2.409481929494282	0.055354469148910804	1.9049691769243728	1.9519411905443957	1.2197698804248223	1.4988567911390709	2.1224154018684738	2.747869404549309	3.1239131609550785	1.1078184499339037	0.3787294295835411	0.7433626043540673	0.7262575985990996	0.3898030386469598	0.10646014357101372	1.2497268599365041	0.0	0.0	1.0	0.0	0.0	0.0	0.0	1.0	0.0	0.0	1.0	1.0	0.0	0.0	0.0	0.0	0.0	1.0	1.0	1.0	1.0	8.0
91080000	0.5800657158218316	1.066003670397258	1.0487245949396864	0.34971811702435984	0.10850166513450993	0.07850652604272777	0.28579888575957174	0.7149542882721761	0.5594653644171499	0.28352792439725544	0.24521764433326293	0.8060041426109396	0.6793483726711707	0.15274212507599932	0.2781569290521894	0.9949653593601142	2.5070255432849535	0.394454760973812	0.08284551103079663	2.520998908364918	1.3791616775912183	0.0	0.0	1.0	0.0	1.0	0.0	0.0	1.0	0.0	0.0	0.0	1.0	1.0	0.0	0.0	0.0	0.0	1.0	0.0	0.0	1.0	7.0
91200000	0.5587375093705371	1.007358029436733	3.3174589404982786	0.3760732947907384	3.5849056132383494	0.769161618092727	4.954113514470758	2.5835631697382566	0.414209592073566	0.08419034767688016	0.11867927504495035	0.5275199243376988	1.7726305538128184	0.44532830390981837	2.4638574909423547	0.19563849190448598	0.009849411109869699	0.7456910342990839	0.9684694005927088	1.8466279313984222	0.6078266801589849	1.0	0.0	1.0	0.0	0.0	0.0	0.0	1.0	0.0	0.0	1.0	1.0	0.0	0.0	0.0	1.0	1.0	1.0	0.0	0.0	1.0	9.0
91320000	0.41739775811198376	2.9128491739717983	1.0557408792967249	0.5979963033227874	0.3449953245345406	0.6978385798612158	1.821385410077522	1.4374638169437128	1.072337845510211	2.9670739591556288	1.5034258647922738	1.2800957342921508	0.7291544949400132	0.08211525099963994	0.03375998709300316	0.3553819251978504	1.3598894683240286	0.9081516682508911	0.6304443849545461	0.41231799370333394	1.275688287467877	1.0	0.0	1.0	0.0	0.0	0.0	0.0	1.0	0.0	0.0	1.0	1.0	0.0	1.0	0.0	1.0	0.0	0.0	0.0	0.0	1.0	8.0
91440000	1.491418589201847	0.24213814131182507	2.4207404272577393	1.8748023462207728	0.4001653226688233	0.3143738577840685	0.7220338869157636	0.7562130482871315	1.256346775029076	0.21715974995155923	0.4399310406139523	2.5281618932475975	2.732614994083048	0.2848094472264015	0.7564899778418576	1.0079913415428896	1.7841362744617062	0.9480867203134697	1.977619080355002	0.41000398477953587	0.7590056573002072	1.0	0.0	1.0	0.0	1.0	0.0	0.0	1.0	0.0	0.0	1.0	1.0	0.0	0.0	0.0	1.0	0.0	1.0	0.0	0.0	1.0	9.0
91560000	1.9740516738265919	0.34512389541253885	1.6827471899050297	0.6016001396672415	1.124715080737542	0.48854845448924034	0.06043440945349227	1.497065785338975	0.7767175084740411	1.2784214122763211	0.7867559172914714	1.0799286694404135	0.1038903284654021	0.29399479916844373	0.048483457310732225	2.089461038892855	0.6385901998954786	0.8332904087929578	0.5564571337914604	0.18202164874732815	0.2483420176792241	0.0	1.0	1.0	0.0	0.0	1.0	0.0	1.0	0.0	0.0	1.0	1.0	1.0	0.0	1.0	0.0	0.0	1.0	0.0	0.0	1.0	10.0
91680000	0.13368476124601109	1.1501634553129214	0.9799246309843432	0.33935997965142883	0.41785389281745744	0.020786139470436088	0.07729828135266441	0.6304220174198548	0.14573907688611995	0.1683784333414231	0.5219512528317747	0.7777398452884839	0.01185058636112414	1.987615608021741	0.19287853375687639	0.07244994835621985	1.7697150120198184	1.3659442549268983	4.695571488774182	0.2863045217419126	0.7973687294523495	1.0	0.0	1.0	0.0	0.0	0.0	0.0	1.0	1.0	0.0	1.0	1.0	1.0	0.0	0.0	1.0	0.0	1.0	0.0	0.0	1.0	10.0
91800000	1.0243663447013662	0.05204858538054813	4.794617809952298	0.7910622528993082	0.07062482542413295	0.1491929522861768	2.539779853334432	4.092750475851578	0.14462649532095678	0.8322899719415249	0.4871086938680386	1.8096477439206413	0.4200540014253527	0.003778832222156829	1.921345731689987	0.6485817255871952	1.748035713637061	0.712867026493829	1.5534532345986793	0.26638703967950716	0.40719629780720384	1.0	1.0	1.0	0.0	0.0	1.0	0.0	1.0	0.0	0.0	1.0	1.0	0.0	0.0	0.0	1.0	0.0	1.0	0.0	0.0	1.0	10.0
91920000	0.21987273103929283	3.325938181577761	0.9204645473868736	0.18929543373911045	0.6704937698423118	0.02959493905838757	0.002477266318022441	0.7476425684864227	0.20686486213867408	0.8621643039410268	0.6738437473628536	0.29532873295102047	0.7483398717217201	0.21575684174538443	1.5145543224724833	0.02454381543988707	0.7953335844884336	1.87905814147376	0.3530808449882466	0.5041921971728733	0.18687656618735796	0.0	0.0	1.0	0.0	0.0	1.0	0.0	1.0	0.0	0.0	1.0	1.0	0.0	0.0	0.0	1.0	0.0	0.0	0.0	0.0	1.0	7.0
92040000	2.3213972686496502	0.5370240268291596	2.5178876320017194	0.44086638747477463	0.21801815901248697	1.9531025398360986	1.4884073443988595	1.7086955203424852	0.7389185237156585	1.8508061100354325	0.6437306548605168	1.4551981719980767	1.2617510162992418	0.5384821776412666	1.8174035264436441	0.07287850435343952	0.04770936552023762	1.1533760482013504	0.6479876316746346	1.2410867653792712	0.7219614689927296	0.0	0.0	1.0	0.0	1.0	0.0	0.0	1.0	0.0	0.0	1.0	1.0	0.0	0.0	0.0	1.0	0.0	1.0	1.0	0.0	1.0	9.0
92160000	0.6476816900471107	1.5244099377525948	1.1503351432572608	0.746194814359856	1.1879225008561087	0.6794679120967768	1.2806510348426043	2.9719733982491223	0.1899713161242286	1.0307993635673658	0.38876234053690994	0.9116549899986913	0.3219918849613316	1.09975321588255	0.37270299613761515	0.44859628063495643	0.21662782653386525	1.203463379983573	2.890250024379526	0.09217182939685617	0.7709965035880082	1.0	0.0	1.0	0.0	0.0	0.0	0.0	1.0	0.0	0.0	1.0	1.0	0.0	0.0	1.0	1.0	1.0	1.0	0.0	0.0	1.0	10.0
92280000	0.009614852691005529	0.14608491198703452	0.4797034295452749	0.8031052895162845	0.36492337147679565	0.09855493392885137	0.33287468773353013	0.33488293561249427	0.7340837074070721	0.9978001943566331	0.5592001980941808	0.6022810516848901	1.1298076707391524	0.0205327894169698	0.2351416278999124	0.0637069082736109	3.009339499637367	0.2495467912527627	0.6109310404738386	0.11677345327389227	0.09191360360113926	0.0	0.0	1.0	0.0	0.0	0.0	0.0	1.0	0.0	0.0	1.0	1.0	0.0	0.0	0.0	1.0	0.0	1.0	0.0	0.0	1.0	7.0
92400000	0.6420608097631455	0.542507018753167	2.508143953113516	0.39720194607552023	0.7130128772046074	0.06720516033132165	0.4259285195465076	1.0130381875246752	3.5356623113666887	0.12778770591468114	0.47077219516283497	0.9173283588579249	0.5763633008566029	1.4459880976146104	1.2490388340538334	2.7930644834992906	0.9349543483641599	0.5580693352108373	0.26555743043900903	0.2899676569717457	1.0427537220147896	1.0	0.0	1.0	0.0	0.0	0.0	0.0	1.0	0.0	0.0	1.0	1.0	1.0	0.0	0.0	0.0	0.0	1.0	0.0	0.0	1.0	8.0
92520000	0.174681117836978	0.060642224171156625	2.259522837773945	0.6619876252368397	1.5195083062291088	2.35947966662026	0.8095358814363983	0.5132024791175767	1.4370947040323874	0.050093996160462805	0.3617660704968071	2.8146386882509726	0.03840156165648904	1.0479251074727196	0.7009684688124911	0.04925963508390318	0.7567854933088216	1.8277680559572467	0.8403099582828092	4.767808785636196	0.6634683263956608	0.0	0.0	1.0	0.0	0.0	0.0	0.0	1.0	0.0	0.0	1.0	1.0	1.0	0.0	0.0	1.0	1.0	0.0	0.0	0.0	1.0	8.0
92640000	0.9496872071721774	1.5028527798796047	3.4611123874024217	0.8243088161605189	0.0233302282118633	0.40114803930010645	2.8044849697499536	1.486999624637363	0.8223760235564085	1.2494313616922907	1.1410875942525351	2.370439529616159	0.780448124288252	0.08875460722564521	0.07717054860046556	0.45314704749738943	1.613860660029616	1.664267378695869	0.26327048442896794	0.001924562358040415	0.873263580513262	1.0	0.0	1.0	1.0	0.0	0.0	0.0	1.0	0.0	0.0	1.0	1.0	0.0	0.0	0.0	0.0	0.0	1.0	0.0	0.0	1.0	8.0
92760000	0.21819249981304192	0.14930715180195972	0.7460371944333921	2.0789086184712096	0.8371198152718989	0.41934977611147684	1.6123179192948518	0.8825429958244448	0.23804078080315802	0.6402671200172932	0.18896926727273106	1.043956901743121	0.28145392189688967	0.1831427965091053	0.6042492836694168	0.37859541314333245	0.07955892722395946	1.1570579382631037	0.6200735048739666	0.1030702603012648	0.9725281206891886	1.0	0.0	1.0	0.0	0.0	0.0	0.0	1.0	1.0	0.0	0.0	1.0	0.0	0.0	0.0	1.0	0.0	1.0	0.0	1.0	1.0	9.0
92880000	0.18697926569537948	0.376179075710666	3.5515406897647357	1.445949979443224	2.7024246411365103	0.14997625048730903	0.383796421639382	1.9637648439608588	1.4707716443914844	1.6606091273840375	0.6258547257973335	1.7567565500252509	0.45969899440652057	0.3314925667752549	0.5764563689677914	0.9170712645051227	0.061833078885472244	0.09560841962062963	0.7493654061344913	0.1833606178741851	0.07857924911850189	1.0	0.0	1.0	0.0	0.0	0.0	0.0	1.0	0.0	0.0	1.0	1.0	0.0	0.0	0.0	1.0	0.0	1.0	0.0	0.0	1.0	8.0
93000000	0.6273348731036131	2.9104140327477572	0.28699554628533275	0.555296223549882	2.032599599482168	0.4539862196606218	0.29433955544688806	0.7868992566374117	0.09928485421739763	0.16381578857672	0.374248979468598	0.6667055982460895	0.19931852287720042	0.15232090307982402	0.42539683414804735	0.9547098807392613	0.41734604453778734	0.28092409119866346	0.0017142010334033136	0.5456904279288091	0.2024072881473967	1.0	0.0	1.0	1.0	0.0	0.0	0.0	1.0	0.0	0.0	1.0	1.0	0.0	0.0	1.0	0.0	0.0	1.0	0.0	0.0	1.0	9.0
93120000	1.0688744116570998	1.0024492892655419	1.106876321066007	1.084921025736682	0.8754933034160187	0.040344230721069234	0.7036062304614148	1.0356562785862646	0.2960249193610839	0.40217307276996167	0.13561482388337	0.5473546908409601	0.16146001368693802	0.21258616299257674	0.6274153185344693	0.33528809420615774	0.16867350730044708	0.17842704835677906	0.28187242740260016	2.1659438163837406	0.4551807942502285	0.0	0.0	1.0	0.0	0.0	0.0	0.0	1.0	0.0	0.0	1.0	1.0	0.0	0.0	0.0	1.0	0.0	1.0	0.0	0.0	1.0	7.0
93240000	1.5346519868291417	0.4258314908600272	2.093065905066887	0.5433947460130807	0.21471564693093148	0.818359605876269	1.0366653759925677	1.400105437551683	0.5880511658507209	0.22776124410135734	1.6160423542668476	1.3075324875818408	0.4997080490880831	0.09932331325802722	1.4842467732318205	0.6101643414575707	2.1936230575813624	1.0395908614888505	0.5774456748636757	0.005677554291634758	1.5348337786099693	1.0	1.0	1.0	0.0	0.0	0.0	1.0	1.0	0.0	0.0	1.0	1.0	0.0	0.0	0.0	1.0	0.0	1.0	0.0	0.0	1.0	10.0
93360000	0.17208890720960632	0.10252624106053353	0.7305259900369263	0.06975437928105836	0.43230011314991723	0.21914208822855458	1.7700648492538638	0.4699327001000127	2.3450905803465476	0.1677197916873913	0.038814486859506836	0.1048249099210406	1.0527671995575125	0.028465112280385427	1.59662471643525	0.23377516756029776	1.7677805393311823	0.4108458011305554	1.6069960971928008	0.5128129891266657	0.02689607932916945	0.0	0.0	1.0	0.0	0.0	0.0	0.0	1.0	0.0	0.0	1.0	1.0	0.0	0.0	0.0	1.0	0.0	1.0	0.0	0.0	1.0	7.0
93480000	0.8076964474808354	0.34065266325493543	0.6116744993257861	0.1541517256884214	0.3631908022678735	2.1476562931237555	0.13036268556231773	1.1948656369166284	0.925327168516787	5.2707883232824075	1.3943754044688461	0.12491874273216606	0.06097032754090399	0.6527367392552252	4.068104283688709	0.29173908700684537	1.6275012782957787	0.25729803051590183	0.5435629917257229	0.5135110768589438	1.001688429130388	1.0	0.0	1.0	0.0	0.0	0.0	0.0	1.0	0.0	0.0	1.0	1.0	0.0	0.0	0.0	1.0	0.0	0.0	0.0	0.0	1.0	7.0
93600000	0.41142857354190077	0.06466150075748386	1.999694781238584	0.8798811034695113	1.2399478923570637	0.8289112399439578	0.8143184527224446	0.44587849701382604	1.3686767393433532	1.3678841130520116	0.4955374684868114	0.8451989753878443	0.05748521590807999	0.05810663263893749	0.022886852013155726	0.248109082573749	0.15602411646547132	0.26707245679277203	1.0151586688485734	2.3934731256997344	0.9032644960524873	1.0	0.0	1.0	1.0	0.0	0.0	0.0	1.0	0.0	0.0	1.0	1.0	0.0	0.0	0.0	0.0	0.0	1.0	0.0	0.0	1.0	8.0
93720000	1.4006329103844073	0.010809757101055997	1.8902299490162109	0.09622646052797816	0.4827113080270415	0.8741506810824724	0.12746664233124086	1.2497525679945427	0.3302460324078817	1.2195517144484616	0.8879950880459003	0.40181617943122083	0.22140407403278103	1.0517474365387933	0.5224663206430574	0.2384698603265381	2.078827592289408	0.8132206003662334	1.6290897295328655	0.14488745418739943	0.8660562719131716	1.0	1.0	1.0	0.0	0.0	0.0	0.0	1.0	0.0	0.0	1.0	1.0	0.0	0.0	0.0	1.0	0.0	1.0	0.0	0.0	1.0	9.0
93840000	0.8972202493018945	0.8355715323375976	5.435700518139875	2.6881590120912637	0.9350456223372007	0.3453906547717049	2.7849411544570466	2.38956295313265	0.055182714321483854	0.10881220038247036	0.2113751684894736	0.6522723672368814	1.6001933077420403	0.49919048693527546	0.21549191160449854	0.7841333293565614	0.02193454094323	0.36335146623297554	1.5279456469378467	0.29237432896954385	0.7581401601342512	1.0	0.0	1.0	0.0	0.0	0.0	0.0	1.0	0.0	0.0	1.0	1.0	0.0	0.0	0.0	1.0	0.0	1.0	0.0	0.0	1.0	8.0
93960000	0.26581313277275587	0.326974297102932	3.238610423018733	0.9336931664134542	1.4942354669206208	0.9244124553725531	0.7152332797962876	0.8840870618329905	0.9233093469003193	0.0010310688717796235	0.973403999892289	1.8926358661491214	1.1760768881706527	1.509095389308223	0.11628398639148341	0.43754126605458393	0.12730789314672591	0.07413456307293645	0.3849163610409706	0.29762866365890367	0.9424865227991409	0.0	0.0	1.0	0.0	0.0	0.0	0.0	1.0	0.0	1.0	1.0	1.0	0.0	0.0	1.0	1.0	0.0	0.0	0.0	0.0	1.0	8.0
94080000	0.5679451266353682	0.3294462094780308	1.2645738530306398	1.4070270179213336	1.2428225904357182	5.37375510617482	1.6962112165724261	1.1068665029038562	1.43674295120671	1.1097578318443992	0.6419754947176793	1.5647081104536036	2.073754571297302	1.5424845803577767	0.4438695500140032	0.6471207807608342	0.11359909279485558	1.3860968035885883	0.6122452143065449	4.571423715080201	0.45711158297350624	1.0	0.0	1.0	0.0	0.0	0.0	0.0	1.0	0.0	0.0	1.0	1.0	0.0	0.0	0.0	1.0	0.0	1.0	0.0	0.0	1.0	8.0
94200000	0.6211593870609592	0.5817613366804059	2.5151314826104727	0.005296196579203737	1.5349006569879726	0.30368326269380796	0.3783423199136593	0.6670226849217323	1.3949825935651456	0.9583071381552593	0.18030240606397932	0.8193322114855892	0.9515158200243825	0.28827258158855346	1.5512862974865318	0.4151910470928636	0.9341411186372952	0.5841807588279591	3.857733626015121	0.3987689883569288	1.3286820366942276	1.0	0.0	1.0	1.0	0.0	0.0	0.0	1.0	0.0	0.0	1.0	1.0	0.0	0.0	0.0	1.0	0.0	1.0	0.0	0.0	1.0	9.0
94320000	0.26214916595505716	0.07549674839500371	2.012978624142717	0.9529207133939501	0.367282750878915	0.8792835510742589	0.6901475795829347	1.71850387851833	0.013858258124900215	1.0024495063704153	0.8300342041394541	0.9076111262699859	1.8541013698123279	0.42447406941590593	1.7701881579949275	0.48626560576781797	1.1001796285239624	0.25282958603492217	0.1046607060220989	0.028470817795005383	1.740488959704151	1.0	0.0	1.0	0.0	0.0	0.0	0.0	1.0	1.0	0.0	1.0	1.0	0.0	0.0	0.0	1.0	0.0	1.0	0.0	0.0	1.0	9.0
94440000	0.5552560317518116	0.3672618214193879	3.8979098609371783	3.0591674606799875	0.15367653956145955	0.17308869158877035	4.237844777630154	1.385585355783673	2.689446939580746	3.419354165592436	0.49150717278421163	0.18718845676936163	0.11537247065034131	0.3222499236276857	0.789421875275517	0.9004209140755113	0.8111061134492427	1.7548710332399124	0.0070793472690535665	0.20013551797490645	0.543633216058985	1.0	0.0	1.0	0.0	0.0	0.0	0.0	1.0	0.0	0.0	1.0	1.0	0.0	0.0	0.0	1.0	0.0	1.0	0.0	0.0	1.0	8.0
94560000	0.5974976860961925	2.1291378694391527	2.385682664555344	0.10078555710898218	2.276409720525775	1.485197694256856	1.205142017359801	0.7731163220130648	0.1659228047454438	0.7676364175309028	2.964964557107605	0.824021403635939	0.5015550292199463	0.09666283088090563	1.2171293345191225	1.052229182133722	0.7450496775591943	3.8560846019318578	0.6587577254186398	2.6498256493672776	0.5073043574807033	1.0	0.0	1.0	0.0	0.0	0.0	0.0	1.0	0.0	0.0	1.0	1.0	0.0	0.0	0.0	1.0	0.0	0.0	0.0	0.0	1.0	7.0
94680000	1.2380956907889074	2.6124799556783898	1.386321484319879	2.1322047069190573	1.6887869585747668	0.12895690080658453	1.565365003656458	1.0970375869323945	0.6242294995246028	0.834338149471821	0.589502225171617	1.4398905921746357	0.3418345802532864	0.46312251419218087	2.1402783177220686	0.6841169804529948	1.0065766417638198	0.7902969152294382	0.5651368415851691	0.2275598243745701	0.5251091666256287	1.0	0.0	1.0	0.0	0.0	0.0	0.0	1.0	0.0	0.0	1.0	1.0	0.0	0.0	0.0	1.0	0.0	1.0	0.0	0.0	1.0	8.0
94800000	1.4542892874143294	0.1922075844298031	1.9566079921522317	1.2156469007133255	0.18073370649876028	0.6639294889411839	0.016098707323841166	1.8229330735929694	2.8487289308642643	1.1682458796732864	0.13533550723363225	0.8174715633124384	1.2906617520007613	0.5513864651383591	0.2530647327247924	0.6241493570995125	3.034853731130736	0.6128022356358295	0.8380704220462065	0.3479732702679067	0.5948961289496347	1.0	0.0	1.0	0.0	0.0	0.0	0.0	1.0	0.0	0.0	1.0	1.0	0.0	0.0	0.0	1.0	0.0	1.0	1.0	0.0	1.0	9.0
94920000	0.7091451347732372	0.1627856986838444	2.8690330999773046	0.6399688657564887	2.5933296564850976	0.17999941662431784	0.12785669064040378	1.0747267634966327	0.625788977876228	1.0366209471408674	0.3263054293458555	0.19470096515256893	0.565318529534342	0.012672154613432107	0.49938079560379856	1.0051890569044255	1.6212784321401263	0.9233191381503133	0.07780856722128934	2.912104899245947	0.49070937938674186	1.0	1.0	1.0	0.0	0.0	0.0	0.0	1.0	0.0	0.0	1.0	1.0	0.0	0.0	0.0	1.0	0.0	1.0	0.0	0.0	1.0	9.0
95040000	1.0827192786732802	0.061057111452628036	3.2851408419745156	1.7241819356572867	0.2951008076919405	0.1336304596884014	1.8180517018726805	1.3164857350956374	0.06688948322003159	0.40116829525735614	1.6195586221651501	0.8429801157475598	1.9386993954818086	1.9637209615453308	0.21645708844377962	1.2135062194949715	0.5349246919656584	0.20436577105516196	0.24760690736176127	0.2773516673209183	2.0710462400793643	1.0	0.0	1.0	0.0	0.0	0.0	0.0	1.0	0.0	0.0	1.0	1.0	0.0	0.0	0.0	1.0	0.0	0.0	0.0	0.0	1.0	7.0
[truncated: 443 more rows]
