# Supplementary material for: The global distribution of Banana bunchy top virus reveals little evidence for frequent recent, human-mediated long distance dispersal events
Source: Virus Evol. 2015 Sep 10;1(1):vev009. doi: 10.1093/ve/vev009 (PMC5014477; doi:10.1093/ve/vev009)
Supplement: Supplementary Table S1 [file Supplementary_Dataset_1.zip › Supplementary Dataset 1/bbtv_con_strict_GTRG_mcc.tre]

#NEXUS
begin taxa;
	dimensions ntax=224;
	taxlabels
	KC581796_R_AS_2012
	Q529_4_R_AS_1990
	Q529_5_R_AS_1990
	Q529_1_R_AS_1990
	Q529_6_R_AS_1990
	Q529_2_R_AS_1990
	765_R_AS_1996
	8_150510_R_AF_2010
	625_R_AS_1996
	Q624_R_AS_1996
	Q623_R_AS_1996
	Q1160_R_AS_1995
	627_R_AS_1996
	523_6B_R_IS_1991
	571_1_R_AS_1993
	571_2_R_AS_1993
	768_R_AS_1995
	MS7_R_AS_2008
	522B_R_AS_1991
	522A_R_AS_1991
	MS17_R_AS_2008
	MS14_R_AS_2008
	MS6_R_AS_2008
	MS16_R_AS_2008
	MS15_R_AS_2008
	MS18_R_AS_2008
	520_R_AS_1995
	523_6A_R_IS_1991
	Q568_3_R_AS_1995
	Q280_R_WS_1989
	Q568_1_R_AS_1995
	JN003633_R_AS_2010
	JN003632_R_AS_2010
	JN003631_R_AS_2010
	MP1_R_AS_1996
	MP2_R_AS_1996
	626M_R_AS_1995
	625I_R_AS_1995
	GQ374514_R_AS_2009
	23_AS_R_AS_2008
	28_IS_R_IS_2012
	66_IS_R_IS_2012
	35_TO_R_TO_2010
	TOS83_R_TO_2010
	TOS43_R_TO_2010
	TOS42_R_TO_2010
	TOS63B_R_TO_2010
	TOS87_R_TO_2010
	TOS89_R_TO_2010
	TOS74_R_TO_2010
	TOS67_R_TO_2010
	TOS57_R_TO_2010
	TOS65_R_TO_2010
	TOS91_R_TO_2010
	TOS71_R_TO_2010
	TOS72_R_TO_2010
	TOS80_R_TO_2010
	TOS40_R_TO_2010
	TOS92_R_TO_2010
	TOS48_R_TO_2010
	TOS39_R_TO_2010
	TOS45_R_TO_2010
	TOS49_R_TO_2010
	TOS34_R_TO_2010
	TOS88_R_TO_2010
	TOS78_R_TO_2010
	TOS86_R_TO_2010
	TOS68_R_TO_2010
	Q278_R_TO_1989
	Q276_R_TO_1989
	Q277_R_TO_1989
	38_TO_R_TO_2010
	39_TO_R_TO_2010
	TOS29_R_TO_2010
	TOS7_R_TO_2010
	TOS20_R_TO_2010
	TOS25_R_TO_2010
	TOS21_R_TO_2010
	TOS76_R_TO_2010
	40_TO_R_TO_2010
	TOS14_R_TO_2010
	TOS79_R_TO_2010
	TOS15_R_TO_2010
	TOS82_R_TO_2010
	TOS53_R_TO_2010
	36_TO_R_TO_2010
	TOS4_R_TO_2010
	TOS58_R_TO_2010
	37_TO_R_TO_2010
	TOS46_R_TO_2010
	TOS2_R_TO_2010
	TOS61_R_TO_2010
	TOS62_R_TO_2010
	TOS56_R_TO_2010
	TOS22_R_TO_2010
	TOS16_R_TO_2010
	536_R_TO_1993
	TOS60_R_TO_2010
	TOS85_R_TO_2010
	TOS19_R_TO_2010
	TOS77_R_TO_2010
	TOS90_R_TO_2010
	42_TO_R_TO_2010
	43_TO_R_TO_2010
	KP4_R_TO_1990
	Q570_R_TO_1990
	41_TO_R_TO_2010
	TOS64_R_TO_2010
	TOS55_R_TO_2010
	44_TO_R_TO_2010
	45_TO_R_TO_2010
	46_TO_R_TO_2010
	TOS69_R_TO_2010
	TOS93_R_TO_2010
	TOS5_R_TO_2010
	TOS63A_R_TO_2010
	TOS59_R_TO_2010
	TOS70_R_TO_2010
	AM418535_R_IS_2004
	AM418534_R_IS_2004
	AM418567_R_IS_2004
	AM418565_R_IS_2004
	AM418539_R_IS_2004
	2_IS_R_IS_2004
	AM418537_R_IS_2004
	1_IS_R_IS_2004
	50_IS_R_IS_2007
	52_IS_R_IS_2007
	48_IS_R_IS_2007
	54_IS_R_IS_2007
	59_IS_R_IS_2007
	61_IS_R_IS_2007
	58_IS_R_IS_2007
	26_IS_R_IS_2004
	56_IS_R_IS_2007
	55_IS_R_IS_2007
	49_IS_R_IS_2007
	57_IS_R_IS_2007
	53_IS_R_IS_2007
	3_IS_R_IS_2007
	HM120718_R_IS_2009
	Q281_R_WS_1989
	Q279_R_WS_1989
	527_R_US_1992
	KP9_R_US_1990
	KP5_R_IS_2003
	9_150510_R_AF_2010
	27_IS_R_IS_2006
	FJ009240_R_IS_2007
	64_IS_R_IS_2009
	KP7_R_AU_1989
	KP8_R_AU_1989
	BU11_R_AF_2012
	BU12_R_AF_2012
	BU17_R_AF_2012
	BU13_R_AF_2012
	BU10_R_AF_2012
	BU16_R_AF_2012
	BU20_R_AF_2012
	BU15_R_AF_2012
	BU14_R_AF_2012
	BU2_R_AF_2012
	BU7_R_AF_2012
	BU6_R_AF_2012
	19_AF_R_AF_2009
	20_AF_R_AF_2009
	BU1_R_AF_2012
	BU9_R_AF_2012
	526_R_AF_1992
	547_R_AF_1995
	548_R_AF_1995
	736_4_R_IS_1997
	549_R_AF_1995
	BU19_R_AF_2012
	BU18_R_AF_2012
	550_R_AF_1995
	47_AF_R_AF_2008
	Q553_R_IS_1995
	65_IS_R_IS_2010
	33_IS_R_IS_2002
	KP16_R_AU_2009
	KP15_R_AU_2009
	KP14_R_AU_2009
	KP6_R_AU_2011
	B2832_R_AU_2011
	B2827_R_AU_2011
	B2818_R_AU_2011
	B2819_R_AU_2011
	B2820_R_AU_2011
	B2823_R_AU_2011
	B2833_R_AU_2011
	B2817_R_AU_2011
	B2829_R_AU_2011
	B2828_R_AU_2011
	B2821_R_AU_2011
	B2826_R_AU_2011
	B2824_R_AU_2011
	B2825_R_AU_2011
	B2830_R_AU_2011
	B2822_R_AU_2011
	B2834_R_AU_2011
	2557_R_AU_2010
	B2847_R_AU_2011
	B2844_R_AU_2011
	B2845_R_AU_2011
	B2846_R_AU_2011
	482_96_R_AU_1996
	482P2_R_AU_2011
	482_97_R_AU_1997
	482_98_R_AU_1998
	1900B_R_AU_2006
	1900A_R_AU_2006
	KP17_R_AU_2010
	KP18_R_AU_2010
	602_R_AU_1996
	737_R_AU_1997
	JF755978_R_AF_2008
	GQ249344_R_AF_2008
	34_AF_R_AF_1997
	JF755986_R_AF_2008
	JF755980_R_AF_2008
	JF755987_R_AF_2008
	HQ259074_R_AF_2008
	JF755982_R_AF_2008
;
end;
begin trees;
	tree TREE1 = [&R] (((KC581796_R_AS_2012[&height_95%_HPD={0.0,4.547473508864641E-13},length_range={138.01820184698502,532.1077898489362},length_95%_HPD={171.87226931349133,362.3316107359195},locations.rate=6.09080036252377E-4,DAISY_EDITED_2.rate_median=2.8983605438181765E-4,locations.prob=1.0,height_range={0.0,6.821210263296962E-13},locations.rate_range={2.223645614949043E-4,0.0014029625207085793}…
end;
begin figtree;
	set appearance.backgroundColorAttribute="Default";
	set appearance.backgroundColour=#-1;
	set appearance.branchColorAttribute="locations";
	set appearance.branchLineWidth=5.0;
	set appearance.branchMinLineWidth=0.0;
	set appearance.branchWidthAttribute="Fixed";
	set appearance.foregroundColour=#-16777216;
	set appearance.selectionColour=#-2144520576;
	set branchLabels.colorAttribute="User selection";
	set branchLabels.displayAttribute="Branch times";
	set branchLabels.fontName="sansserif";
	set branchLabels.fontSize=8;
	set branchLabels.fontStyle=0;
	set branchLabels.isShown=false;
	set branchLabels.significantDigits=4;
	set layout.expansion=1000;
	set layout.layoutType="RECTILINEAR";
	set layout.zoom=297;
	set legend.attribute="locations";
	set legend.fontSize=15.0;
	set legend.isShown=true;
	set legend.significantDigits=4;
	set nodeBars.barWidth=4.0;
	set nodeBars.displayAttribute="height_95%_HPD";
	set nodeBars.isShown=false;
	set nodeLabels.colorAttribute="User selection";
	set nodeLabels.displayAttribute="posterior";
	set nodeLabels.fontName="sansserif";
	set nodeLabels.fontSize=13;
	set nodeLabels.fontStyle=0;
	set nodeLabels.isShown=true;
	set nodeLabels.significantDigits=2;
	set nodeShape.colourAttribute="locations";
	set nodeShape.isShown=true;
	set nodeShape.minSize=3.0;
	set nodeShape.scaleType=Width;
	set nodeShape.shapeType=Circle;
	set nodeShape.size=4.0;
	set nodeShape.sizeAttribute="posterior";
	set polarLayout.alignTipLabels=false;
	set polarLayout.angularRange=0;
	set polarLayout.rootAngle=0;
	set polarLayout.rootLength=100;
	set polarLayout.showRoot=true;
	set radialLayout.spread=0.0;
	set rectilinearLayout.alignTipLabels=false;
	set rectilinearLayout.curvature=0;
	set rectilinearLayout.rootLength=100;
	set scale.offsetAge=0.0;
	set scale.rootAge=1.0;
	set scale.scaleFactor=1.0;
	set scale.scaleRoot=false;
	set scaleAxis.automaticScale=true;
	set scaleAxis.fontSize=9.0;
	set scaleAxis.isShown=true;
	set scaleAxis.lineWidth=1.0;
	set scaleAxis.majorTicks=250.0;
	set scaleAxis.origin=0.0;
	set scaleAxis.reverseAxis=true;
	set scaleAxis.showGrid=true;
	set scaleBar.automaticScale=true;
	set scaleBar.fontSize=10.0;
	set scaleBar.isShown=false;
	set scaleBar.lineWidth=1.0;
	set scaleBar.scaleRange=200.0;
	set tipLabels.colorAttribute="User selection";
	set tipLabels.displayAttribute="Names";
	set tipLabels.fontName="sansserif";
	set tipLabels.fontSize=10;
	set tipLabels.fontStyle=0;
	set tipLabels.isShown=true;
	set tipLabels.significantDigits=4;
	set trees.order=true;
	set trees.orderType="decreasing";
	set trees.rooting=false;
	set trees.rootingType="User Selection";
	set trees.transform=false;
	set trees.transformType="cladogram";
end;
